# Supplementary material for: Systematic discovery of conservation states for single-nucleotide annotation of the human genome
Source: Commun Biol. 2019 Jul 2;2:248. doi: 10.1038/s42003-019-0488-1 (PMC6606595; doi:10.1038/s42003-019-0488-1)
Supplement: Supplementary file 5 — Supplementary Data 2 [file 42003_2019_488_MOESM5_ESM.xlsx]

## Sheet: Supplementary Figure 2
State	Average posterior probability of state at positions assigned to state
1	0.999995
2	0.994478
3	0.990886
4	0.977799
5	0.955963
6	0.956325
7	0.969941
8	0.922772
9	0.928312
10	0.940232
11	0.975464
12	0.969365
13	0.969464
14	0.953713
15	0.918724
16	0.916398
17	0.945907
18	0.941525
19	0.966402
20	0.979532
21	0.980527
22	0.964603
23	0.972752
24	0.975017
25	0.967597
26	0.971729
27	0.963736
28	0.977112
29	0.973719
30	0.976555
31	0.969871
32	0.973932
33	0.976249
34	0.984071
35	0.97217
36	0.962857
37	0.969486
38	0.973318
39	0.973705
40	0.971947
41	0.958327
42	0.951014
43	0.969752
44	0.962369
45	0.974947
46	0.972669
47	0.928568
48	0.952613
49	0.961465
50	0.963665
51	0.950992
52	0.931722
53	0.946017
54	0.983136
55	0.972803
56	0.957636
57	0.962317
58	0.963363
59	0.954067
60	0.945426
61	0.959367
62	0.964877
63	0.964001
64	0.969783
65	0.978962
66	0.98549
67	0.983958
68	0.978055
69	0.973243
70	0.947755
71	0.935919
72	0.961468
73	0.976541
74	0.989415
75	0.98571
76	0.992285
77	0.995487
78	0.995215
79	0.994571
80	0.978522
81	0.980197
82	0.988569
83	0.993506
84	0.985994
85	0.994095
86	0.996323
87	0.972753
88	0.983537
89	0.951096
90	0.99248
91	0.981039
92	0.997136
93	0.997707
94	0.997151
95	0.988879
96	0.999823
97	0.999076
98	0.99839
99	0.997908
100	0.997327

## Sheet: Supplementary Figure 5
	Align Probabilities
	Chimp	Gorilla	Orangutan	Gibbon	Rhesus	crab-eating macaque	Baboon	green monkey	Marmoset	Squirrel monkey	Bushbaby	Chinese tree shrew	Squirrel	lesser Egyptian jerboa	Prairie Vole	Chinese Hamster	golden hamster	Mouse	Rat	Naked mole-rat	Guinea pig	Chinchilla	brush-tailed rat	Rabbit	Pika	Pig	Alpaca	Bactrian camel	Dolphin	Killer whale	Tibetan antelope	Cow	Sheep	domestic goat	Horse	White rhinoceros	Cat	Dog	Ferret	Panda	Pacific walrus	Weddell seal	Black Flying-fox	Megabat	David's Myotis (bat)	Microbat	big brown bat	Hedgehog	Shrew
1	0.981307	0.934144	0.956781	0.970161	0.971894	0.977063	0.977052	0.993863	0.976341	0.980143	0.981576	0.972201	0.979214	0.949993	0.970487	0.957966	0.926976	0.978072	0.968618	0.984005	0.96224	0.974108	0.970167	0.902131	0.939994	0.866174	0.965241	0.94124	0.967085	0.992337	0.962664	0.960071	0.957492	0.919883	0.984597	0.995916	0.976066	0.989671	0.989161	0.985414	0.99512	0.976968	0.978161	0.901812	0.916442	0.890208	0.972298	0.890057	0.911172
2	0.993386	0.960887	0.977945	0.991486	0.988005	0.973039	0.976586	0.992097	0.972441	0.986053	0.975206	0.973399	0.95392	0.933729	0.920302	0.927809	0.864151	0.934152	0.917377	0.96556	0.94824	0.970106	0.943032	0.941555	0.923981	0.901237	0.973247	0.966471	0.966557	0.983157	0.979461	0.976923	0.978335	0.963687	0.98554	0.992786	0.980713	0.984094	0.98685	0.981024	0.990115	0.965084	0.962728	0.894783	0.922917	0.882367	0.934933	0.888792	0.853458
3	0.989014	0.954436	0.96569	0.981834	0.979165	0.976662	0.975992	0.991752	0.973921	0.982108	0.973547	0.966576	0.947001	0.924103	0.926448	0.92803	0.876701	0.939752	0.925534	0.963659	0.942825	0.962426	0.94172	0.921585	0.916112	0.884266	0.964062	0.951098	0.96102	0.981619	0.967638	0.968694	0.964238	0.938464	0.981758	0.991591	0.973526	0.982626	0.983207	0.976589	0.987657	0.964721	0.962315	0.897874	0.906318	0.886002	0.938883	0.883485	0.861273
4	0.983954	0.975016	0.966519	0.981176	0.975843	0.988042	0.974598	0.992505	0.96313	0.973531	0.970258	0.970441	0.954361	0.918468	0.925852	0.933337	0.866127	0.942255	0.932906	0.957598	0.950711	0.963066	0.948359	0.94193	0.909883	0.893096	0.962556	0.96025	0.961197	0.978266	0.974202	0.972064	0.972301	0.9432	0.985786	0.989249	0.978186	0.97136	0.975807	0.972455	0.978729	0.961607	0.964252	0.882317	0.892444	0.887796	0.924165	0.83938	0.81365
5	0.987134	0.977465	0.974233	0.983096	0.98343	0.984187	0.983884	0.992469	0.963314	0.978501	0.962612	0.954051	0.959327	0.92715	0.938006	0.969427	0.916332	0.969604	0.95456	0.963823	0.947743	0.96925	0.948992	0.950157	0.907422	0.917823	0.976343	0.972834	0.973007	0.98029	0.992264	0.984231	0.990255	0.968761	0.982963	0.987594	0.982449	0.980019	0.985377	0.985361	0.990067	0.97833	0.964958	0.898881	0.9137	0.903214	0.933528	0.847544	0.846824
6	0.983024	0.975669	0.969169	0.981481	0.987875	0.989525	0.981315	0.993259	0.957185	0.965478	0.921058	0.894791	0.927901	0.819175	0.879826	0.918482	0.843349	0.904582	0.875548	0.947162	0.926597	0.964084	0.913963	0.885884	0.784888	0.890308	0.959532	0.965885	0.962173	0.973074	0.993074	0.978608	0.992062	0.963024	0.967186	0.974247	0.966255	0.965804	0.964048	0.970415	0.981174	0.968749	0.950474	0.879514	0.963601	0.967802	0.968076	0.680441	0.692751
7	0.979291	0.946107	0.95991	0.972648	0.961093	0.972958	0.968168	0.987292	0.949186	0.961932	0.919587	0.89939	0.90171	0.808081	0.795174	0.809191	0.770713	0.821123	0.798553	0.899924	0.862198	0.894346	0.859539	0.800947	0.754886	0.841183	0.932783	0.921055	0.943773	0.965575	0.943346	0.940329	0.937569	0.892384	0.962974	0.977327	0.935346	0.938736	0.948445	0.951132	0.966218	0.943179	0.93195	0.858841	0.826935	0.817071	0.876597	0.737631	0.668831
8	0.989379	0.969738	0.972089	0.98034	0.979731	0.983468	0.98198	0.991748	0.955968	0.966121	0.94015	0.917879	0.90398	0.786821	0.647145	0.680137	0.624707	0.69054	0.663758	0.932403	0.906115	0.936872	0.893988	0.901682	0.840287	0.90698	0.964535	0.963763	0.966088	0.973019	0.992484	0.981715	0.989708	0.963558	0.976912	0.980107	0.971794	0.969105	0.972528	0.978248	0.984358	0.968898	0.948199	0.879736	0.897422	0.896707	0.915853	0.767622	0.755878
9	0.983892	0.977411	0.96955	0.981313	0.987715	0.98915	0.981614	0.992885	0.95483	0.964156	0.91485	0.884553	0.907179	0.784837	0.848207	0.892945	0.816474	0.87598	0.842834	0.941414	0.919885	0.958562	0.906499	0.869376	0.766321	0.888799	0.956917	0.96371	0.962731	0.972901	0.99205	0.978174	0.991426	0.957753	0.965869	0.972699	0.962853	0.962574	0.961622	0.969866	0.979027	0.967689	0.947062	0.878896	0.958876	0.964118	0.965377	0.659857	0.673992
10	0.98158	0.971405	0.963103	0.976759	0.984208	0.98679	0.97955	0.990806	0.943029	0.948028	0.891884	0.848208	0.891396	0.744244	0.800292	0.845686	0.769337	0.837119	0.793711	0.904572	0.871566	0.916319	0.848676	0.83273	0.714719	0.858992	0.931039	0.93634	0.947242	0.958458	0.985947	0.967763	0.984653	0.955898	0.950256	0.960367	0.946549	0.945171	0.950682	0.959325	0.980189	0.96897	0.927818	0.861955	0.857839	0.859387	0.873737	0.578142	0.596068
11	0.974234	0.968649	0.934322	0.972708	0.97633	0.980523	0.966226	0.984994	0.940757	0.930709	0.845823	0.791824	0.856626	0.682651	0.795989	0.851991	0.790739	0.830581	0.786631	0.841068	0.792565	0.848639	0.766746	0.77984	0.668149	0.818887	0.8875	0.896814	0.90148	0.934243	0.97468	0.95257	0.969179	0.956121	0.872317	0.889316	0.279313	0.138467	0.0323892	0.040321	0.0139345	0.0165118	0.81153	0.739026	0.670718	0.698178	0.69945	0.458162	0.46521
12	0.98192	0.95496	0.961015	0.97097	0.980841	0.989654	0.961221	0.98507	0.921639	0.904437	0.852096	0.75426	0.832489	0.678128	0.802884	0.858661	0.760092	0.832813	0.780637	0.878485	0.85156	0.881584	0.821265	0.767142	0.6421	0.795024	0.882673	0.888724	0.895151	0.922323	0.975224	0.936406	0.978519	0.962196	0.918127	0.936753	0.921021	0.901885	0.903686	0.923597	0.946956	0.91391	0.18755	0.000120647	0.0158264	0.0176184	0.0700488	0.40599	0.474932
13	0.985155	0.96792	0.963318	0.969675	0.979886	0.988593	0.982396	0.986291	0.92378	0.916009	0.870565	0.789134	0.849216	0.690579	0.789686	0.864693	0.78951	0.832567	0.792021	0.883596	0.852291	0.912216	0.834118	0.798594	0.657778	0.819328	0.886392	0.893282	0.933754	0.941822	0.986077	0.956197	0.984708	0.968633	0.941941	0.955087	0.935491	0.929463	0.913873	0.948972	0.957528	0.948666	0.981671	0.999201	0.0178293	0.0159961	0.103656	0.474914	0.524491
14	0.979224	0.967688	0.955783	0.962675	0.984861	0.986708	0.979126	0.989063	0.934992	0.93968	0.866231	0.81235	0.845831	0.651621	0.789522	0.841571	0.740586	0.820663	0.770998	0.193299	0.0654994	0.0484691	0.0254132	0.771738	0.663614	0.848813	0.928531	0.931191	0.946497	0.958492	0.988322	0.961686	0.987542	0.969685	0.945397	0.956151	0.948508	0.936554	0.93597	0.953505	0.965201	0.949646	0.94014	0.868374	0.914038	0.9181	0.931717	0.544602	0.525191
15	0.98271	0.976254	0.967659	0.979414	0.98711	0.98838	0.980253	0.993099	0.954262	0.961805	0.909099	0.87542	0.907945	0.785811	0.848109	0.889547	0.813703	0.875441	0.844178	0.934095	0.913845	0.96047	0.902373	0.856693	0.75187	0.87885	0.952876	0.959103	0.960987	0.972784	0.990841	0.976438	0.989782	0.959778	0.961673	0.970451	0.960617	0.959013	0.958423	0.96782	0.976704	0.964449	0.943418	0.875055	0.95198	0.954142	0.958226	0.641903	0.653608
16	0.975129	0.952432	0.954941	0.961939	0.97782	0.984409	0.9674	0.98741	0.8936	0.896327	0.812284	0.733115	0.819218	0.591502	0.733352	0.815122	0.735241	0.793222	0.718157	0.851215	0.811464	0.882963	0.761236	0.706472	0.523414	0.783821	0.862175	0.873436	0.889788	0.915158	0.978239	0.948687	0.979749	0.958196	0.923331	0.937806	0.920093	0.911116	0.912483	0.906194	0.944111	0.920285	0.876019	0.784391	0.910305	0.915041	0.90891	0.32438	0.370793
17	0.975874	0.9501	0.955727	0.960841	0.976575	0.983761	0.96812	0.987554	0.894037	0.896301	0.814344	0.736277	0.842352	0.610158	0.75443	0.833062	0.74773	0.815223	0.740259	0.870532	0.83715	0.90587	0.785794	0.72336	0.53908	0.788846	0.864387	0.877195	0.885734	0.910534	0.980554	0.949858	0.982446	0.964891	0.926108	0.938374	0.923935	0.916244	0.916864	0.906941	0.948847	0.922714	0.879937	0.787444	0.936902	0.941114	0.92547	0.332621	0.383934
18	0.977166	0.957377	0.958226	0.963343	0.979158	0.985295	0.970752	0.986512	0.899253	0.897725	0.822989	0.741794	0.824528	0.620019	0.755206	0.833325	0.747691	0.808983	0.74567	0.791251	0.743269	0.802018	0.705491	0.718801	0.554864	0.763385	0.848982	0.858012	0.889571	0.911081	0.979993	0.94541	0.9809	0.965229	0.92168	0.938421	0.920148	0.906536	0.906335	0.915846	0.944922	0.92598	0.81242	0.727033	0.574053	0.57417	0.602397	0.349577	0.390771
19	0.984752	0.976616	0.971567	0.980784	0.986037	0.987501	0.980489	0.991651	0.957204	0.966173	0.921913	0.896599	0.92043	0.815432	0.85535	0.890676	0.821229	0.883253	0.852692	0.936475	0.913946	0.949331	0.902682	0.883669	0.793789	0.879817	0.949337	0.955167	0.957914	0.967646	0.991177	0.974116	0.990217	0.96016	0.967508	0.97488	0.964647	0.96287	0.962354	0.970926	0.979704	0.966906	0.948975	0.881829	0.94022	0.94007	0.948814	0.690413	0.69613
20	0.981316	0.966674	0.957186	0.972927	0.970979	0.987224	0.974095	0.988511	0.936486	0.930885	0.866429	0.80698	0.876962	0.707032	0.810277	0.845848	0.789536	0.851602	0.778286	0.92104	0.899085	0.940563	0.871771	0.796108	0.670333	0.794194	0.857351	0.85925	0.979861	0.994234	0.0427644	0.192751	0.0252033	0.0145549	0.931985	0.954763	0.932991	0.919725	0.921177	0.926364	0.956158	0.940228	0.897978	0.818819	0.780945	0.791091	0.814842	0.496892	0.515731
21	0.984296	0.967645	0.96603	0.964133	0.977145	0.98165	0.972402	0.982891	0.918325	0.918366	0.859453	0.78724	0.868198	0.679108	0.797092	0.849369	0.762495	0.820697	0.769179	0.91832	0.89546	0.935865	0.859376	0.783162	0.627518	0.293943	0.377673	0.384746	0.003844	0.00895608	0.0112905	0.0258425	0.00816327	0.00710215	0.92367	0.930545	0.92193	0.914151	0.91935	0.922898	0.951984	0.928149	0.874964	0.808903	0.786838	0.784754	0.811236	0.427698	0.461905
22	0.976768	0.963168	0.943378	0.93491	0.973848	0.982225	0.964769	0.981558	0.882338	0.883368	0.75411	0.667515	0.770392	0.538885	0.751422	0.799655	0.697238	0.767909	0.713377	0.170866	0.0733699	0.0641538	0.0385441	0.646598	0.476846	0.589457	0.698291	0.698434	0.660317	0.686688	0.0463754	0.159481	0.024916	0.0192851	0.899109	0.920928	0.882727	0.865132	0.889482	0.898226	0.929697	0.901145	0.833968	0.760889	0.71239	0.72844	0.733795	0.329611	0.3155
23	0.974467	0.940616	0.947371	0.908356	0.966472	0.975868	0.95669	0.978637	0.809479	0.798432	0.590037	0.445334	0.375236	0.101719	0.0203169	0.0213736	0.0161478	0.0640854	0.0215343	0.140673	0.0468263	0.0643189	0.0299136	0.398801	0.19673	0.548698	0.774883	0.784494	0.744712	0.780498	0.0447658	0.131234	0.0265929	0.0261938	0.857954	0.897857	0.827224	0.835117	0.80509	0.795364	0.891129	0.872155	0.779414	0.70514	0.898944	0.91762	0.886904	0.134564	0.171666
24	0.977946	0.936365	0.951137	0.926137	0.968996	0.976668	0.954917	0.982482	0.809393	0.795202	0.668837	0.495674	0.615246	0.2232	0.0861812	0.0836924	0.0785662	0.150213	0.0693692	0.542336	0.478206	0.521491	0.410049	0.491256	0.295357	0.136097	0.00114179	0.00977172	0.00497474	0.0105767	0.00736288	0.0152025	0.00763992	0.00631971	0.836801	0.864869	0.862068	0.868144	0.830139	0.787034	0.906357	0.852613	0.820977	0.727478	0.885005	0.906843	0.881014	0.155007	0.203838
25	0.979126	0.955027	0.963711	0.939533	0.960862	0.982155	0.956914	0.974197	0.830328	0.852237	0.689222	0.61007	0.711728	0.361761	0.428674	0.447082	0.402603	0.466827	0.377507	0.809849	0.753367	0.829785	0.682742	0.585919	0.375423	0.550191	0.691779	0.714193	0.690238	0.724556	0.0372454	0.130197	0.0344398	0.0249877	0.8777	0.899523	0.872141	0.872499	0.87406	0.843223	0.912503	0.896274	0.827406	0.745263	0.878581	0.910458	0.898172	0.199586	0.241982
26	0.97543	0.955952	0.95908	0.9528	0.976573	0.983294	0.960155	0.987226	0.867355	0.885356	0.75365	0.681935	0.739151	0.337798	0.0587714	0.0479352	0.0373787	0.139074	0.0565898	0.862493	0.795858	0.880672	0.751813	0.649774	0.451981	0.673031	0.80838	0.826816	0.773112	0.795732	0.0499251	0.149364	0.0319566	0.0298187	0.917277	0.936708	0.892936	0.900046	0.889722	0.869505	0.932548	0.899843	0.881443	0.795146	0.898135	0.913953	0.894098	0.297957	0.344338
27	0.980884	0.951724	0.963095	0.95983	0.980303	0.98414	0.967912	0.984922	0.889601	0.890266	0.781182	0.689541	0.664409	0.313086	0.0469742	0.0404681	0.0294188	0.110752	0.0477499	0.665192	0.607532	0.660946	0.557909	0.625138	0.459483	0.753535	0.855822	0.868122	0.888712	0.913253	0.980569	0.950032	0.980957	0.962841	0.922649	0.939545	0.913952	0.910892	0.904033	0.902872	0.947271	0.922629	0.891616	0.818292	0.788591	0.803135	0.805294	0.340938	0.367504
28	0.909398	0.825823	0.866014	0.823775	0.744967	0.902296	0.870337	0.948546	0.762574	0.698331	0.749315	0.558532	0.610604	0.456817	0.483128	0.384698	0.432429	0.492565	0.446397	0.560511	0.48082	0.482925	0.451129	0.410921	0.33037	0.44325	0.570683	0.487347	0.605014	0.706677	0.487527	0.609211	0.500288	0.418154	0.67846	0.780894	0.565726	0.611024	0.617986	0.529353	0.747471	0.608331	0.553778	0.498537	0.322138	0.35476	0.485862	0.326294	0.187506
29	0.976043	0.957139	0.960152	0.94217	0.955109	0.979183	0.94238	0.968856	0.84889	0.848033	0.715736	0.568598	0.710307	0.493476	0.690158	0.789092	0.701896	0.754739	0.663662	0.752663	0.692311	0.763906	0.649654	0.558744	0.375433	0.439349	0.472348	0.488559	0.485669	0.521963	0.0225207	0.0818045	0.0144615	0.00930534	0.82954	0.862943	0.84381	0.829624	0.850774	0.840629	0.918757	0.886967	0.490278	0.415097	0.00433178	0.00779953	0.0315419	0.174636	0.200862
30	0.976939	0.939952	0.952157	0.931274	0.96116	0.976099	0.953436	0.980302	0.819013	0.817564	0.648631	0.531542	0.682975	0.244896	0.0301759	0.0288613	0.0161866	0.0767299	0.0235122	0.841523	0.811865	0.906956	0.717665	0.551944	0.345358	0.472597	0.544849	0.565505	0.528492	0.564157	0.0131635	0.0832438	0.0111519	0.00677304	0.854977	0.869256	0.849557	0.847691	0.853263	0.805285	0.905339	0.862062	0.565537	0.496765	0.00561626	0.00716972	0.0419962	0.159588	0.198179
31	0.968253	0.94034	0.944022	0.92887	0.973914	0.981973	0.956305	0.976034	0.841459	0.817347	0.622766	0.460056	0.428902	0.128103	0.0496619	0.0411925	0.0322494	0.0755793	0.0410294	0.120139	0.0195119	0.0504757	0.0133166	0.430334	0.248667	0.448314	0.567982	0.583191	0.567928	0.593229	0.0259958	0.101746	0.0140154	0.00781906	0.842708	0.846733	0.806869	0.797836	0.794129	0.784968	0.892246	0.854772	0.57336	0.495403	0.00259764	0.00615349	0.0442943	0.162034	0.153762
32	0.934481	0.89515	0.91965	0.857504	0.91801	0.955266	0.865913	0.970167	0.631236	0.634488	0.420555	0.211796	0.323413	0.0643696	0.0337479	0.0343755	0.0282024	0.0748594	0.0229684	0.228651	0.134586	0.19251	0.10407	0.17463	0.0750838	0.357706	0.651687	0.652016	0.641079	0.720832	0.0306121	0.10234	0.0187879	0.0243326	0.690206	0.69777	0.663798	0.665651	0.637673	0.500211	0.774109	0.740639	0.361563	0.305086	0.0468323	0.0524014	0.0665608	0.0289745	0.0449499
33	0.951469	0.873682	0.886406	0.813849	0.0155933	0.0169498	0.0313379	0.124309	0.594457	0.571665	0.4725	0.330602	0.473758	0.157632	0.135081	0.127987	0.102581	0.192108	0.121896	0.424681	0.345399	0.428271	0.266479	0.350487	0.190671	0.306676	0.436314	0.451021	0.434349	0.47127	0.0717779	0.105726	0.0676594	0.0472841	0.733011	0.725143	0.635623	0.587344	0.614359	0.483406	0.687886	0.622461	0.575813	0.442107	0.282543	0.320589	0.301301	0.0647052	0.0856264
34	0.969505	0.938654	0.935081	0.936253	0.00361221	0.00415856	0.0304381	0.118145	0.805336	0.802007	0.734685	0.655813	0.743559	0.455238	0.458628	0.497555	0.436807	0.518878	0.430898	0.71115	0.627575	0.701288	0.56946	0.659123	0.507912	0.7171	0.842054	0.848499	0.851213	0.878513	0.888226	0.872453	0.883945	0.881785	0.910549	0.925648	0.878662	0.887452	0.87065	0.846757	0.919403	0.882566	0.785688	0.691678	0.628277	0.63322	0.652011	0.305104	0.330447
35	0.979883	0.957139	0.962058	0.960853	0.978489	0.976597	0.97205	0.985487	0.890513	0.897169	0.772062	0.658777	0.411712	0.16637	0.0244927	0.0237946	0.0183752	0.06901	0.0309097	0.1023	0.0311352	0.0347829	0.0160655	0.480311	0.351534	0.790346	0.883627	0.892398	0.90886	0.93333	0.983282	0.952932	0.978274	0.963572	0.927365	0.936761	0.914295	0.913142	0.910342	0.92272	0.947735	0.923581	0.892682	0.820102	0.91859	0.92909	0.920813	0.371025	0.377883
36	0.978089	0.929813	0.953701	0.945341	0.974603	0.985229	0.948127	0.97978	0.839208	0.830992	0.683718	0.574706	0.651709	0.238222	0.0532869	0.0510301	0.0394102	0.129937	0.0475338	0.67778	0.58893	0.68221	0.517261	0.564781	0.359824	0.694911	0.817096	0.835225	0.838811	0.884664	0.97102	0.92949	0.974055	0.966388	0.897446	0.923006	0.891795	0.886465	0.889514	0.843918	0.943928	0.905607	0.839387	0.742623	0.91574	0.950252	0.910511	0.199886	0.240388
37	0.981544	0.951974	0.967447	0.972855	0.98319	0.986876	0.974599	0.991755	0.921107	0.930025	0.839945	0.785353	0.783987	0.42443	0.0546038	0.0455706	0.0314134	0.121925	0.058661	0.905682	0.870125	0.925368	0.821069	0.747663	0.586449	0.825135	0.909454	0.920179	0.927537	0.943791	0.98664	0.969144	0.988407	0.959457	0.944367	0.95388	0.94086	0.938165	0.930513	0.932661	0.960348	0.940116	0.918846	0.836966	0.952138	0.966296	0.948607	0.452188	0.485222
38	0.986994	0.960252	0.966127	0.94268	0.972016	0.986456	0.977628	0.976385	0.880309	0.867127	0.757198	0.643957	0.74327	0.326597	0.0631967	0.0521051	0.0369171	0.131315	0.0611191	0.821095	0.774994	0.833684	0.704801	0.658337	0.473379	0.748732	0.830516	0.842663	0.887705	0.9031	0.978453	0.94202	0.972326	0.956169	0.917166	0.939372	0.900292	0.900976	0.874371	0.901067	0.940887	0.920337	0.980482	0.997715	0.0215419	0.0232528	0.118175	0.291242	0.346758
39	0.982745	0.905753	0.926937	0.949767	0.969241	0.980432	0.917389	0.965695	0.84333	0.81373	0.741549	0.603746	0.720869	0.323814	0.0458455	0.0501917	0.0370997	0.135723	0.0549097	0.82318	0.788498	0.850564	0.69347	0.616912	0.45683	0.695364	0.793676	0.806239	0.792753	0.857762	0.966586	0.919165	0.974847	0.957635	0.890317	0.901305	0.865482	0.860739	0.871221	0.854752	0.921128	0.856011	0.188422	0.000129474	0.0253233	0.0316363	0.0569286	0.265209	0.273046
40	0.987045	0.942645	0.956947	0.945559	0.956915	0.979284	0.958532	0.976844	0.797727	0.785962	0.612718	0.490499	0.628638	0.219077	0.0385765	0.0403772	0.0210329	0.103513	0.0384065	0.774169	0.689176	0.780109	0.602297	0.478142	0.275311	0.592806	0.7207	0.728124	0.773378	0.809414	0.952734	0.892006	0.943899	0.93394	0.863238	0.89759	0.826162	0.836854	0.80888	0.796145	0.886604	0.859739	0.525987	0.451498	0.0115008	0.0113439	0.0492592	0.117116	0.171687
41	0.976075	0.938427	0.972618	0.952701	0.970858	0.983586	0.964738	0.984229	0.855918	0.838348	0.739117	0.61601	0.763799	0.491802	0.676024	0.776291	0.722418	0.767924	0.678846	0.849356	0.802626	0.881	0.758513	0.606247	0.440084	0.674854	0.776734	0.800861	0.863217	0.889996	0.967808	0.923536	0.966998	0.954098	0.880001	0.911743	0.871038	0.863265	0.861882	0.852807	0.896886	0.888867	0.593059	0.510464	0.0209082	0.0213162	0.0750427	0.205375	0.262327
42	0.973461	0.937341	0.940207	0.949527	0.962973	0.975642	0.966923	0.987854	0.835665	0.841599	0.710869	0.585784	0.693831	0.439496	0.665649	0.763546	0.661881	0.744589	0.655483	0.120455	0.0327094	0.0424394	0.0220519	0.511692	0.35931	0.667398	0.776091	0.776415	0.837971	0.864875	0.972092	0.923727	0.95129	0.956193	0.868318	0.897254	0.86167	0.838229	0.842328	0.829681	0.91147	0.880741	0.670135	0.581426	0.333476	0.348975	0.381576	0.20188	0.204213
43	0.98021	0.958008	0.956831	0.955386	0.980819	0.986069	0.975449	0.986434	0.844151	0.822845	0.633891	0.501868	0.359497	0.108974	0.0143211	0.0133923	0.00914472	0.0414963	0.0111245	0.0572815	0.00505678	0.0135385	0.00252085	0.39682	0.24871	0.687329	0.782605	0.793662	0.870166	0.890847	0.969438	0.930248	0.968269	0.955029	0.87449	0.911138	0.856472	0.872754	0.841992	0.872264	0.933945	0.90015	0.585376	0.503944	0.00807937	0.0130349	0.0466758	0.188585	0.223987
44	0.950555	0.852716	0.8485	0.82592	0.776251	0.823837	0.719648	0.852157	0.605262	0.515466	0.454564	0.27966	0.345685	0.056853	0.0275279	0.0208679	0.0194158	0.0636515	0.0184198	0.142828	0.0729047	0.111549	0.0415871	0.227272	0.102735	0.486662	0.576412	0.567839	0.578535	0.694287	0.906099	0.844633	0.934479	0.92559	0.742447	0.740843	0.65527	0.637469	0.566397	0.442854	0.666168	0.580715	0.496596	0.377499	0.327947	0.356428	0.356209	0.0608667	0.0438377
45	0.978188	0.943374	0.941688	0.919502	0.941131	0.959528	0.936173	0.934442	0.8016	0.764897	0.619642	0.460887	0.585584	0.257135	0.221268	0.238427	0.199538	0.292224	0.209064	0.544376	0.447538	0.52977	0.418816	0.501996	0.311861	0.602385	0.680748	0.702325	0.735267	0.777639	0.954622	0.898323	0.950363	0.940859	0.770134	0.774086	0.183727	0.09387	0.0318465	0.0427276	0.0202691	0.0200335	0.387814	0.33489	0.0067423	0.00991388	0.0454545	0.144088	0.148928
46	0.973292	0.938593	0.937688	0.945601	0.95109	0.961364	0.920357	0.967927	0.85742	0.845449	0.669555	0.551441	0.606269	0.258475	0.105054	0.116351	0.0982169	0.183426	0.107575	0.587817	0.503787	0.585699	0.456233	0.513107	0.339465	0.683215	0.787904	0.799651	0.80078	0.851472	0.956113	0.908695	0.953093	0.943747	0.845296	0.873974	0.339103	0.194345	0.0946462	0.0836159	0.0466148	0.034636	0.800769	0.698326	0.889923	0.92731	0.895081	0.191697	0.22322
47	0.97818	0.956725	0.958268	0.962035	0.969803	0.974044	0.961185	0.977559	0.899287	0.898912	0.803715	0.725471	0.753797	0.506577	0.452096	0.487631	0.431115	0.508404	0.444028	0.725846	0.672176	0.729308	0.633852	0.66888	0.51734	0.759192	0.862344	0.871095	0.897425	0.920163	0.981144	0.952682	0.979209	0.961522	0.914757	0.934336	0.913422	0.90094	0.903466	0.91174	0.945339	0.92503	0.830333	0.74872	0.68549	0.685781	0.709668	0.364761	0.383111
48	0.97967	0.936802	0.952397	0.941679	0.912381	0.922561	0.897012	0.924242	0.845223	0.831626	0.707044	0.597135	0.698178	0.287306	0.0506	0.047109	0.033732	0.125746	0.0483105	0.771583	0.701454	0.781706	0.630943	0.599729	0.412086	0.699432	0.813779	0.827569	0.841307	0.880529	0.973401	0.932726	0.974963	0.962384	0.898064	0.919743	0.88722	0.88493	0.882569	0.871046	0.93986	0.903741	0.730845	0.642833	0.4496	0.466168	0.48482	0.23253	0.268484
49	0.981017	0.957218	0.967185	0.969224	0.982389	0.984703	0.974725	0.989536	0.911388	0.921979	0.808763	0.731638	0.634235	0.325575	0.0452394	0.0411914	0.0301296	0.100874	0.0495182	0.612321	0.562323	0.601349	0.526294	0.629216	0.488936	0.809166	0.903668	0.912907	0.927363	0.944376	0.983631	0.961285	0.981259	0.9583	0.937235	0.949651	0.932179	0.928108	0.922582	0.933402	0.956647	0.937678	0.916244	0.840739	0.939195	0.948695	0.939986	0.424863	0.443762
50	0.984626	0.975345	0.969853	0.980015	0.981592	0.985043	0.978329	0.990079	0.953662	0.962654	0.905771	0.879658	0.921559	0.820775	0.862114	0.896477	0.828808	0.887294	0.858437	0.934739	0.910921	0.945203	0.901147	0.88145	0.795088	0.887102	0.957919	0.962262	0.962028	0.972618	0.990035	0.976778	0.988456	0.957142	0.96723	0.973977	0.959469	0.956458	0.955439	0.963403	0.971812	0.958638	0.947948	0.881328	0.934541	0.935305	0.945965	0.698059	0.700723
51	0.977734	0.957236	0.955946	0.962473	0.978014	0.984433	0.970024	0.987121	0.899723	0.899358	0.81014	0.726792	0.827369	0.627247	0.76708	0.8376	0.75229	0.813996	0.752867	0.734727	0.682694	0.735533	0.650019	0.716732	0.562692	0.784957	0.867374	0.875135	0.901301	0.922422	0.980795	0.949183	0.979053	0.962396	0.923365	0.940168	0.920301	0.906586	0.905653	0.916079	0.945517	0.924457	0.791666	0.707341	0.576747	0.576926	0.604675	0.36769	0.404755
52	0.976032	0.956467	0.954264	0.962244	0.953288	0.959565	0.946647	0.966222	0.899802	0.899323	0.817995	0.736845	0.815138	0.621391	0.754497	0.823793	0.742711	0.804914	0.742642	0.726987	0.675877	0.728205	0.640817	0.700809	0.546767	0.769037	0.858469	0.86581	0.896771	0.91869	0.975089	0.942668	0.971212	0.955325	0.913914	0.934169	0.911555	0.89533	0.899645	0.910563	0.940677	0.921484	0.778306	0.691123	0.565101	0.562101	0.593574	0.353951	0.380975
53	0.983286	0.974514	0.96811	0.979054	0.983337	0.986122	0.978399	0.991058	0.955168	0.964837	0.916609	0.890264	0.915915	0.816141	0.8503	0.883149	0.817983	0.874548	0.847708	0.932471	0.907351	0.940995	0.896449	0.869827	0.786131	0.877567	0.953825	0.957986	0.960803	0.972026	0.984454	0.971917	0.982211	0.95151	0.962055	0.970568	0.955232	0.950204	0.950647	0.958689	0.968749	0.956719	0.944453	0.87738	0.92928	0.925574	0.940785	0.685536	0.682465
54	0.980675	0.940956	0.952214	0.968011	0.961958	0.97489	0.959813	0.985702	0.947995	0.95309	0.929668	0.907456	0.903525	0.847074	0.845323	0.848258	0.804948	0.85863	0.843499	0.905242	0.87321	0.90572	0.874774	0.818966	0.80411	0.823032	0.925428	0.908008	0.923561	0.954167	0.928299	0.931539	0.923966	0.888465	0.96318	0.978751	0.94313	0.951658	0.956812	0.942901	0.968081	0.936739	0.922812	0.844454	0.826971	0.80945	0.8793	0.773574	0.724897
55	0.983866	0.972851	0.966887	0.978153	0.98278	0.986079	0.980101	0.99106	0.94862	0.957812	0.909917	0.885438	0.914156	0.801765	0.820328	0.853804	0.789449	0.853228	0.821839	0.915863	0.886071	0.919441	0.873107	0.873589	0.787156	0.883774	0.958031	0.961363	0.961846	0.971213	0.986277	0.974448	0.984641	0.954337	0.966012	0.974077	0.960137	0.955853	0.955078	0.962109	0.971985	0.960487	0.946939	0.880324	0.923575	0.924617	0.937954	0.692133	0.692055
56	0.976501	0.955261	0.950744	0.955232	0.875551	0.885597	0.870016	0.895899	0.880137	0.877936	0.795736	0.713035	0.814734	0.613485	0.759353	0.828682	0.746402	0.803447	0.738882	0.75148	0.702671	0.754214	0.663307	0.706282	0.548582	0.72717	0.814835	0.823487	0.830923	0.85357	0.757949	0.758186	0.752959	0.738339	0.915433	0.930517	0.880671	0.86052	0.857825	0.859538	0.894867	0.873301	0.778535	0.695086	0.561492	0.566132	0.591373	0.347972	0.38083
57	0.978969	0.932417	0.94025	0.944334	0.97181	0.980963	0.94597	0.977319	0.844952	0.83883	0.712761	0.606351	0.594855	0.249672	0.0434564	0.0416404	0.031344	0.101571	0.0433066	0.574557	0.514041	0.569522	0.455717	0.544427	0.374443	0.697344	0.822155	0.832743	0.838118	0.881828	0.845217	0.834061	0.842207	0.82568	0.900921	0.921654	0.851362	0.844557	0.824795	0.814582	0.87677	0.834287	0.772205	0.677036	0.581548	0.595362	0.605396	0.269064	0.288187
58	0.974148	0.95015	0.939465	0.941993	0.947126	0.957023	0.930521	0.952604	0.851894	0.833755	0.695629	0.577165	0.665296	0.382063	0.355998	0.382144	0.344248	0.417399	0.345128	0.632173	0.548114	0.629614	0.522084	0.562632	0.402819	0.6702	0.767411	0.781023	0.809109	0.850826	0.956347	0.920438	0.953028	0.943276	0.791086	0.80867	0.223806	0.114025	0.0406347	0.0420795	0.0227994	0.0182839	0.602444	0.52787	0.432878	0.456112	0.464493	0.224869	0.232931
59	0.962112	0.911566	0.902614	0.881387	0.858887	0.88271	0.831577	0.900483	0.717622	0.664715	0.545303	0.385581	0.325488	0.0820829	0.0344307	0.0313262	0.0242019	0.0596901	0.0235637	0.0931924	0.0369428	0.0625041	0.0223219	0.266633	0.145266	0.564404	0.676905	0.674163	0.738355	0.803243	0.934126	0.889175	0.942179	0.924795	0.79549	0.819503	0.735532	0.729812	0.683922	0.652217	0.781169	0.721027	0.543549	0.446025	0.241911	0.251146	0.274523	0.114162	0.112063
60	0.976183	0.940364	0.962955	0.942723	0.958219	0.97612	0.959663	0.975031	0.815201	0.801107	0.644488	0.525258	0.661094	0.328146	0.316578	0.368588	0.330443	0.401209	0.311739	0.727543	0.650528	0.738517	0.597511	0.48723	0.309637	0.59607	0.726865	0.74185	0.810519	0.842953	0.955956	0.905397	0.947723	0.935742	0.852911	0.887548	0.828373	0.820701	0.813856	0.805475	0.879295	0.861006	0.497235	0.423739	0.0140859	0.0156914	0.0494385	0.132624	0.170282
61	0.97423	0.949533	0.957004	0.936068	0.952935	0.967918	0.946039	0.967305	0.838038	0.830941	0.665754	0.537869	0.643125	0.325649	0.288935	0.323169	0.279622	0.337752	0.271713	0.660243	0.600202	0.672017	0.542496	0.522381	0.334097	0.440406	0.513129	0.52755	0.517164	0.545995	0.0190519	0.0846132	0.013608	0.00729334	0.840389	0.860936	0.842489	0.833935	0.846788	0.827875	0.913553	0.880931	0.532578	0.459286	0.00460568	0.00620382	0.0403366	0.161115	0.183837
62	0.975988	0.950019	0.954518	0.928701	0.942827	0.952528	0.930209	0.955134	0.825427	0.827632	0.656005	0.529089	0.57125	0.220843	0.0882668	0.0891202	0.0739331	0.141875	0.0783654	0.531962	0.454073	0.511627	0.412396	0.486139	0.288624	0.460754	0.576621	0.592206	0.5665	0.592309	0.0319774	0.101946	0.0241059	0.0209758	0.86897	0.902171	0.858972	0.865033	0.847344	0.828758	0.916614	0.887501	0.825912	0.740328	0.900263	0.920092	0.891525	0.176762	0.215277
63	0.978801	0.965222	0.957758	0.960787	0.965354	0.979796	0.966105	0.97963	0.913681	0.913291	0.821648	0.750106	0.847239	0.669549	0.79729	0.837633	0.772223	0.826311	0.76418	0.808901	0.77036	0.807647	0.738902	0.733729	0.590022	0.567317	0.652763	0.655842	0.606162	0.623917	0.0301926	0.131312	0.0206344	0.0118013	0.910446	0.930438	0.889989	0.875259	0.881249	0.886138	0.916739	0.894064	0.868588	0.797103	0.77209	0.772976	0.802651	0.41025	0.42046
64	0.980639	0.949428	0.945482	0.931333	0.963638	0.973673	0.95359	0.970714	0.852974	0.839068	0.683329	0.552892	0.710549	0.389314	0.391611	0.426284	0.386412	0.462746	0.399247	0.716208	0.660909	0.73685	0.610143	0.572165	0.353738	0.40584	0.486212	0.49989	0.447926	0.483855	0.0213993	0.0736757	0.0101808	0.0166804	0.79173	0.820343	0.206745	0.120333	0.0382373	0.0495319	0.0190798	0.0258645	0.670966	0.599833	0.436006	0.444144	0.45248	0.175734	0.187192
65	0.97253	0.944835	0.945151	0.910203	0.951389	0.970323	0.924773	0.961189	0.827597	0.798796	0.565207	0.426494	0.468731	0.175612	0.0357343	0.0258866	0.0253987	0.0543422	0.0230968	0.408952	0.335868	0.419036	0.331141	0.366609	0.210983	0.0152872	0.00489356	0.00553073	0.00402621	0.0078167	0.0022499	0.00475151	0.00169446	0.00228576	0.0891903	0.0876356	0.0211851	0.0135821	0.00647334	0.00954916	0.00734243	0.00802197	0.00944011	0.00935272	0.00233471	0.00538953	0.00460745	0.0251121	0.0375102
66	0.98026	0.96794	0.964397	0.9667	0.956382	0.969878	0.951621	0.971908	0.898116	0.901551	0.789387	0.709479	0.809659	0.645536	0.705571	0.762088	0.694072	0.76674	0.693814	0.757765	0.720415	0.778609	0.699671	0.674809	0.52507	0.0104554	0.00829186	0.00875221	0.0070632	0.00789166	0.00451996	0.00737386	0.00556003	0.00566593	0.0446927	0.0512115	0.0121317	0.0108485	0.00703866	0.00772664	0.00678062	0.00603082	0.00940453	0.00850327	0.00552424	0.00471556	0.00714351	0.0572623	0.0751648
67	0.966244	0.925112	0.95083	0.951892	0.93496	0.945118	0.900874	0.959733	0.83396	0.837082	0.680485	0.569209	0.710512	0.501108	0.661017	0.730695	0.663568	0.723918	0.663266	0.609407	0.576309	0.622097	0.500984	0.517369	0.357449	0.0172335	0.014201	0.0137669	0.0116259	0.0131771	0.00739185	0.00952157	0.00994655	0.00888648	0.0420295	0.0462138	0.0167467	0.0116337	0.0133116	0.00722722	0.0129048	0.0139768	0.0120078	0.0129623	0.00726335	0.0073654	0.00663575	0.023132	0.0215908
68	0.948373	0.896826	0.916532	0.921437	0.946168	0.965081	0.898646	0.963971	0.809391	0.796358	0.525735	0.399279	0.550612	0.195933	0.0231742	0.0147682	0.0169793	0.0925375	0.0257866	0.711882	0.707878	0.818865	0.605352	0.405055	0.206858	0.021201	0.00839856	0.00795681	0.0110014	0.00868773	0.00397202	0.00574393	0.00371078	0.00236199	0.0605078	0.0625059	0.0143538	0.0133407	0.0130991	0.00510977	0.0083017	0.0128101	0.0166219	0.0145913	0.00497892	0.00478869	0.00628535	0.0151442	0.0122575
69	0.956378	0.918607	0.918316	0.900175	0.916178	0.950549	0.90441	0.953643	0.637149	0.610205	0.417629	0.222301	0.334494	0.0778169	0.0465586	0.0455823	0.0465148	0.0791409	0.0317306	0.236041	0.16686	0.235871	0.151148	0.198316	0.115973	0.0855067	0.000166207	0.000168678	0.000227424	0.000174747	0.0135639	0.0256799	0.00927789	0.00542052	0.578602	0.611211	0.574659	0.663794	0.623906	0.495555	0.804306	0.728011	0.339458	0.281389	0.0487316	0.0658005	0.0748876	0.0422364	0.0496989
70	0.947358	0.903529	0.91467	0.866549	0.834449	0.865661	0.816312	0.890646	0.637883	0.619978	0.418036	0.220502	0.311628	0.0712523	0.0390319	0.0366461	0.0343449	0.0680112	0.0265477	0.213232	0.137527	0.198522	0.116467	0.18424	0.0911353	0.200828	0.310319	0.313061	0.316889	0.357075	0.0235081	0.0654734	0.0167448	0.0149772	0.621077	0.650145	0.624518	0.66772	0.639747	0.525383	0.823036	0.767791	0.345907	0.280959	0.0694925	0.0782232	0.0895042	0.0348077	0.0423909
71	0.964364	0.927364	0.930763	0.894734	0.935189	0.960576	0.923229	0.955279	0.743807	0.721235	0.46432	0.300853	0.39281	0.148726	0.120631	0.130048	0.111187	0.159847	0.115195	0.318453	0.25568	0.308405	0.228802	0.272386	0.133747	0.262868	0.39972	0.416844	0.417464	0.460289	0.024499	0.0776607	0.0169517	0.0188401	0.626062	0.66783	0.17166	0.108507	0.0482692	0.051626	0.0397321	0.0422586	0.481891	0.403896	0.31287	0.341286	0.325217	0.0595872	0.0674027
72	0.958095	0.909303	0.913517	0.87323	0.930983	0.968442	0.91611	0.957269	0.692356	0.655695	0.383472	0.216349	0.292473	0.0691138	0.0358782	0.0425215	0.0302341	0.0837353	0.032169	0.188765	0.131528	0.170732	0.101126	0.194753	0.07799	0.236006	0.38632	0.40857	0.403621	0.462455	0.016355	0.0724761	0.0127823	0.0134206	0.621564	0.66068	0.170944	0.108845	0.0502142	0.0496575	0.0382014	0.0448621	0.428019	0.354748	0.239656	0.27129	0.253044	0.0331928	0.0403746
73	0.958696	0.894773	0.865634	0.833708	0.929075	0.970936	0.852206	0.936472	0.669403	0.609696	0.277217	0.108369	0.163734	0.0509719	0.0390978	0.0401136	0.0326639	0.0465288	0.0296869	0.11777	0.0820662	0.121213	0.0789638	0.12619	0.0547496	0.246871	0.196174	0.199227	0.250438	0.303166	0.716296	0.631015	0.790933	0.759094	0.289087	0.28402	0.103408	0.125872	0.0616175	0.036447	0.0740321	0.0525143	0.0669527	0.0565174	0.0340982	0.0383906	0.0356888	0.0246404	0.0219316
74	0.97844	0.997597	0.950965	0.933786	0.96636	0.984794	0.983565	0.980272	0.889531	0.987132	0.987612	0.162712	0.0885261	0.0373481	0.0149982	0.0187551	0.0150965	0.0142359	0.0137609	0.0203388	0.0134844	0.0195524	0.0116116	0.073254	0.0358878	0.0133519	0.00719808	0.0088368	0.0113259	0.00885867	0.00300775	0.00660488	0.00268372	0.00202957	0.0237395	0.0277823	0.0135969	0.0192753	0.0116066	0.00440045	0.0128242	0.0173793	0.00836531	0.0107066	0.0062962	0.00686839	0.00873432	0.00691734	0.00935515
75	0.975574	0.999551	0.943903	0.938825	0.953134	0.987405	0.998748	0.96616	0.873967	0.995457	2.11724e-05	0.10964	0.125984	0.0647664	0.0361317	0.043704	0.0396292	0.0224923	0.0319098	0.0590201	0.0428674	0.0638017	0.0450686	0.0890141	0.0403298	0.0411364	0.0262709	0.0266983	0.0468156	0.0365153	0.0100895	0.0197747	0.0118344	0.00798273	0.0622869	0.0711342	0.0415873	0.0432237	0.0392314	0.00880079	0.035633	0.0420882	0.0308185	0.0319022	0.0218672	0.0245512	0.0228869	0.017028	0.0217657
76	0.964073	0.999713	0.942277	0.906119	0.940444	0.979058	0.999707	0.953539	0.828668	0.997384	3.17147e-06	2.83614e-05	1.14677e-43	3.79868e-55	2.36958e-77	1.121e-77	3.04211e-77	2.02205e-45	2.39985e-56	8.25647e-25	4.99127e-26	1.97488e-34	3.24082e-23	3.7105e-48	2.96121e-48	1.54238e-08	2.06404e-56	4.74539e-65	1.39975e-05	2.49076e-98	1.75704e-07	2.54994e-13	2.12316e-11	8.9468e-17	5.2364e-38	1.96793e-26	6.45311e-17	7.5035e-19	1.8799e-26	7.18569e-80	7.13588e-54	2.16513e-05	3.55609e-71	1.27055e-05	1.23269e-70	1.10749e-55	1.80869e-28	2.1095e-28	4.56408e-33
77	0.942615	6.42718e-05	0.850823	0.843369	0.86387	0.96345	0.998872	0.931467	0.822533	0.816811	0.136773	0.040359	0.0424857	0.0197582	0.0102449	0.0154904	0.0151009	0.00998357	0.00785503	0.0229253	0.016623	0.0250255	0.020488	0.0242746	0.012826	0.0182342	0.00577454	0.0052342	0.00911759	0.0103337	0.00277648	0.0133461	0.00294689	0.00167583	0.0262366	0.023584	0.0132647	0.019265	0.0122883	0.00249603	0.013374	0.0138857	0.00744868	0.00571758	0.00778187	0.00725343	0.00866843	0.00351142	0.00639563
78	0.958809	0.999502	0.926264	0.858317	0.919488	0.975386	0.999269	0.942132	0.996623	1.53417e-144	0.106757	0.0330846	0.0343089	0.0115092	0.00465279	0.00905195	0.00739119	0.00458284	0.00469891	0.0176989	0.0122845	0.0135863	0.0129807	0.0288803	0.0110411	0.0116978	0.0126844	0.0123465	0.0163587	0.0130751	0.00146604	0.0063811	0.00110728	0.00125999	0.0169688	0.0202425	0.00812238	0.00949995	0.00834027	0.00252701	0.00988779	0.0126279	0.0070633	0.00808262	0.00379075	0.00415064	0.00406511	0.00345062	0.00197093
79	0.932641	0.99977	0.998995	0.812661	0.9997	0.970098	0.779779	0.895316	1.16137e-06	1.27444e-20	0.0627718	6.75305e-06	3.35097e-06	3.1857e-20	4.84717e-38	1.89315e-37	1.01828e-49	3.86387e-10	3.03549e-31	6.12835e-14	2.42835e-19	7.97861e-16	2.1506e-07	3.50623e-08	1.43642e-06	8.5732e-07	1.6734e-20	7.09676e-11	2.77946e-05	1.14544e-42	6.96997e-09	1.57204e-06	4.09697e-08	1.5708e-06	9.61872e-08	2.82742e-07	3.11381e-06	1.34923e-06	4.26649e-07	1.47471e-57	2.64851e-07	2.11024e-05	3.40065e-29	1.5846e-05	8.79089e-07	1.61535e-27	1.24746e-07	9.1015e-07	8.17273e-08
80	0.963673	0.84498	0.948572	0.87652	0.901146	0.972496	0.996908	0.945195	0.000109803	3.60435e-06	0.200237	0.161334	0.192219	0.0872706	0.0554682	0.0643766	0.0563188	0.0417918	0.0513035	0.147184	0.109565	0.141317	0.0939531	0.124911	0.0599101	0.0262881	0.0102181	0.00828605	0.0105202	0.0122175	0.00458196	0.00895006	0.00517684	0.00375191	0.024925	0.0247537	0.022698	0.0226076	0.0183342	0.00467865	0.0153448	0.016347	0.00905498	0.00723877	0.0110337	0.0120696	0.0105353	0.0198432	0.0186196
81	0.915722	0.885528	0.618958	0.771336	0.931595	0.941475	0.999053	0.914486	2.91036e-05	3.90852e-06	0.128842	0.0208616	0.0391905	0.0040919	1.10306e-05	3.67728e-05	2.49504e-05	0.00305877	1.78649e-05	0.00513635	0.000105465	0.000780155	0.000872345	0.0205331	0.00215035	0.0547512	0.040439	0.0493189	0.0662515	0.0767624	0.00979945	0.020569	0.00707926	0.00546223	0.135435	0.155057	0.0634247	0.0619406	0.0571742	0.0139211	0.0590435	0.070559	0.0839838	0.0577399	0.0224384	0.0268943	0.0223306	0.00218321	0.00339776
82	0.85723	0.698903	0.726752	0.716563	0.656074	0.684611	0.57963	0.675805	0.446544	0.378573	0.164782	0.0750678	0.0462191	0.0315716	0.0222536	0.016217	0.0166424	0.0195685	0.0222029	0.0280231	0.0208619	0.026728	0.0176948	0.0302014	0.0119156	0.0200454	0.0360555	0.016143	0.0616404	0.0320065	0.00756971	0.00893872	0.00541436	0.00338926	0.05676	0.068983	0.0294545	0.0294607	0.0175389	0.0244248	0.0385794	0.0694299	0.0337363	0.0405156	0.0127626	0.0137563	0.0125358	0.0108624	0.00797315
83	0.889811	0.774137	0.685894	0.820293	0.72772	0.951914	7.14892e-05	0.894719	0.68368	0.625005	0.0832705	0.00010248	1.60688e-06	0.00241958	2.65898e-08	1.09677e-07	2.81827e-10	1.53249e-09	8.59312e-14	5.48543e-13	1.44137e-08	2.60541e-06	2.80369e-07	7.80444e-07	6.59254e-06	1.80677e-07	5.98601e-105	1.31058e-121	1.93609e-05	7.70809e-123	5.55377e-32	8.6174e-45	4.33553e-56	4.95173e-23	3.8957e-73	2.72144e-81	7.35549e-11	8.25259e-18	5.46022e-23	3.11844e-180	6.30392e-85	1.16438e-05	9.29115e-66	5.35209e-06	6.77437e-60	6.77877e-114	9.86813e-64	2.01003e-06	2.47909e-07
84	0.812168	0.608651	0.669356	0.79392	0.81041	0.965463	7.87535e-05	0.916269	0.486187	0.455857	0.256234	0.14361	0.134346	0.062322	0.0185165	0.0286926	0.0160896	0.0508331	0.0306553	0.0942823	0.0797456	0.11707	0.0670415	0.12407	0.020663	0.042793	0.0281193	0.0476819	0.04182	0.0774986	0.00709671	0.0184923	0.0120314	0.00324093	0.134006	0.122209	0.0445542	0.046917	0.0367295	0.00660238	0.0539988	0.0376161	0.030393	0.0206121	0.0120822	0.0145637	0.0117309	0.00766691	0.00617471
85	0.871967	3.90199e-05	0.729532	0.715841	0.641249	0.901603	0.543903	0.895854	4.25277e-06	3.91698e-49	0.0621249	3.81859e-05	0.00677014	0.004916	1.81852e-06	0.000718969	2.95868e-06	0.0025341	1.47616e-05	0.0030481	0.00149741	0.00367373	0.00232019	2.16711e-05	4.19008e-06	2.47755e-05	9.61223e-15	4.31042e-08	1.32751e-05	2.21104e-06	2.89855e-06	2.77591e-06	5.63377e-07	4.64206e-06	6.60788e-06	5.75024e-06	6.14598e-06	1.45531e-05	2.32648e-06	3.34372e-67	9.79546e-06	1.003e-05	1.61862e-23	1.95762e-05	1.61925e-23	1.92103e-13	1.21725e-05	2.4722e-07	8.19842e-09
86	0.922822	0.999488	0.783833	0.760164	1.22841e-05	0.754493	0.387908	0.828816	6.75851e-09	2.05126e-07	0.0306634	2.11209e-06	0.00509124	3.05066e-07	4.01151e-43	1.48097e-27	4.55835e-75	4.38129e-07	1.4218e-111	1.06687e-07	6.58002e-07	5.73056e-07	3.16991e-06	1.83988e-06	7.9073e-65	3.8537e-07	8.1823e-127	8.296e-59	1.50587e-05	1.21055e-40	1.15606e-77	1.62545e-06	3.50043e-69	1.91933e-71	3.47668e-09	4.73341e-11	5.23119e-06	4.93955e-10	2.38318e-07	3.55637e-135	1.96567e-06	4.57015e-06	3.7888e-72	1.6616e-05	7.35376e-111	7.73483e-107	2.01141e-107	1.67148e-84	1.96069e-36
87	0.932801	0.827041	0.888858	0.814411	0.907498	0.961373	0.820363	0.909081	0.143954	1.76705e-05	0.0985484	0.0336914	0.0361956	0.017206	0.00957362	0.0112302	0.0100108	0.00639593	0.00806218	0.0259038	0.0192166	0.0238919	0.0172894	0.0251545	0.0106271	0.0119483	0.00824882	0.00907595	0.0114363	0.012447	0.00314921	0.00545803	0.00308419	0.00234619	0.0205493	0.0224377	0.0120668	0.0121585	0.0107849	0.00270479	0.0119397	0.0122914	0.0116018	0.0080602	0.00543436	0.00645664	0.00559366	0.00398843	0.00371199
88	0.962693	0.869588	0.926494	0.909527	0.934691	0.979522	0.939556	0.957408	0.846457	0.969477	0.173406	0.0660492	0.0539855	0.0284759	0.0144947	0.0172246	0.0162089	0.00918032	0.0127585	0.0291159	0.0220766	0.0320845	0.0215346	0.0401942	0.0180706	0.0161735	0.00890389	0.0096326	0.01543	0.0135231	0.0054032	0.00878641	0.0056248	0.00432119	0.0232364	0.0261429	0.0150832	0.0170713	0.0139553	0.00336357	0.01343	0.0154919	0.0104428	0.0101857	0.00814876	0.00865407	0.00950108	0.00635243	0.00807525
89	0.957594	0.915169	0.917846	0.89255	0.931286	0.95328	0.898228	0.949669	0.735907	0.712454	0.524535	0.375148	0.465234	0.208029	0.172904	0.182236	0.164607	0.215765	0.161244	0.419111	0.361463	0.427394	0.323631	0.343616	0.197465	0.190733	0.242508	0.248539	0.25062	0.28343	0.0820061	0.104914	0.0838027	0.0805188	0.474808	0.489769	0.326784	0.314499	0.283711	0.254044	0.338581	0.312098	0.289276	0.244214	0.130513	0.141897	0.142779	0.056452	0.0607447
90	0.903329	0.791594	0.869434	0.876104	0.000105167	2.22129e-05	0.100751	0.213543	0.779307	0.781064	0.132988	0.0319135	0.0332703	0.00821396	0.005204	0.00369886	0.00349746	0.00432911	0.00327085	0.0121447	0.00468123	0.0131204	0.00293681	0.0175282	0.00498412	0.00332688	0.000875983	0.00136387	0.0037538	0.000365868	0.000491238	0.00342205	0.000214449	7.80894e-05	0.00611394	0.00742562	0.00634228	0.00977226	0.00474584	0.000318804	0.00179761	0.00484305	0.000499677	0.0035031	0.000646748	0.00111204	0.00171379	0.00269817	0.00567369
91	0.889989	0.705985	0.812604	0.733595	0.00699323	0.00146963	0.0393882	0.121983	0.277555	0.237219	0.266774	0.134671	0.184831	0.0815409	0.0510806	0.0579222	0.0451178	0.0562161	0.0486847	0.165196	0.151481	0.20328	0.107305	0.13581	0.0576083	0.0798427	0.107468	0.0887023	0.104393	0.112577	0.0765907	0.0667122	0.0748497	0.0781712	0.218789	0.222928	0.0978139	0.0865389	0.0955994	0.0370674	0.123942	0.106995	0.102055	0.0707679	0.0370531	0.0484379	0.0437956	0.0146969	0.0215795
92	0.844173	0.999601	0.863811	0.998994	0.00562739	4.01126e-06	4.52938e-05	3.77682e-06	8.93062e-115	4.91451e-99	0.0420097	0.00663965	0.00900452	0.00301619	0.00224814	0.000712591	0.000971166	0.00179448	0.000771774	0.00338064	0.00275908	0.00416661	0.00430908	0.00421856	0.00174722	0.00262399	9.45525e-08	6.37149e-06	0.00465605	4.16779e-06	1.31569e-08	0.00111568	8.13886e-12	1.90542e-32	0.00300933	0.00739852	0.00219452	0.00176262	0.00327483	8.65384e-07	0.000968588	0.00319372	1.80548e-07	0.000890174	0.0003753	0.00168847	0.000466395	0.00186513	0.000825136
93	0.999539	0.999663	0.998908	8.86801e-85	2.8656e-12	5.25956e-32	0.0219006	7.10936e-07	6.47595e-52	1.01795e-65	0.0334267	0.00288874	0.0033376	0.00220175	3.56391e-05	0.000731673	1.19298e-05	0.000977113	0.000460258	0.00458821	0.00053298	0.00299038	0.00270583	0.0034787	0.0001754	0.00212157	2.35144e-17	6.10754e-31	0.00107131	3.47797e-06	2.04253e-69	0.000270489	2.42729e-69	4.70259e-92	0.00605421	0.0119361	0.00260581	0.00181468	0.000865363	3.76325e-09	0.000377734	0.000965194	7.83665e-11	0.00031273	1.25038e-12	5.44666e-22	0.000140984	0.000188423	0.000228454
94	0.999452	0.999514	2.03445e-05	1.39518e-11	5.44923e-128	3.39436e-215	2.11831e-06	3.78658e-93	2.75356e-17	5.28872e-15	0.0223042	0.00341457	0.00117887	8.48066e-06	1.17299e-56	4.67984e-25	3.70366e-61	1.01454e-05	9.37932e-38	9.50953e-18	3.36738e-06	1.33784e-25	2.50044e-17	0.00200098	0.000591933	7.27939e-09	3.43898e-79	2.65489e-72	1.2374e-05	3.79194e-131	1.79862e-89	4.66073e-61	4.26703e-124	2.44343e-124	2.81017e-35	4.99907e-31	6.35652e-10	1.70553e-07	1.91455e-21	2.90805e-66	1.83781e-69	9.63496e-06	9.07583e-60	1.01375e-05	1.23859e-82	3.3722e-74	1.1728e-07	9.24306e-16	1.06625e-05
95	0.437702	0.489971	0.215712	0.0895299	0.0261478	0.0657479	0.0502942	0.134342	0.0211346	0.0533819	0.078305	0.0172525	0.00717964	0.00667867	0.00454987	0.00418513	0.00447237	0.0040049	0.00172343	0.00823095	0.0103226	0.0130248	0.0119462	0.0119224	0.00463832	0.00362354	0.00557523	0.00389832	0.0108659	0.00642693	0.000811547	0.00829522	0.00580953	0.00040348	0.0254939	0.0161993	0.0102258	0.00823791	0.0146578	0.000553671	0.0152699	0.0160306	0.0131534	0.0200295	0.00112388	0.00794499	0.00653797	0.00249316	0.00485524
96	0	1.94511e-09	7.60919e-09	7.86081e-284	0	0	8.76435e-07	0	1.91965e-300	0	2.15471e-286	1.05963e-250	2.44227e-266	2.14907e-302	0	0	0	0	0	0	0	0	1.36515e-305	1.03416e-233	2.67863e-274	1.69129e-294	0	0	4.19136e-36	0	0	0	0	0	1.98902e-270	0	0	0	1.68533e-281	0	0	2.32427e-06	0	2.93996e-44	0	0	4.93798e-290	0	0
97	0.999229	1.54252e-05	7.76698e-07	2.07829e-155	3.6123e-246	8.02736e-181	9.96876e-06	0.20109	9.29735e-102	6.67646e-87	4.67389e-72	1.85285e-68	3.07224e-78	2.5696e-122	3.15882e-242	1.44272e-255	8.81023e-291	8.667e-87	1.74396e-251	1.73699e-116	1.11432e-137	3.03028e-125	9.10063e-118	6.04305e-124	1.20909e-182	1.95856e-98	2.98106e-216	3.63909e-272	1.48031e-05	1.433e-201	3.15255e-286	5.67378e-228	1.47519e-276	0	4.6838e-139	3.19917e-139	2.39962e-117	2.48008e-128	2.63589e-150	5.93831e-282	3.4156e-182	1.13677e-05	2.30491e-199	2.85652e-06	0	1.90374e-271	3.18137e-217	1.06411e-226	1.31494e-203
98	0.705286	3.67481e-05	0.99854	1.18937e-139	4.4459e-112	0.0413394	0.020543	0.0590944	2.23111e-77	6.65328e-32	0.0329914	0.00250085	0.00133206	0.000723546	1.31521e-161	1.01794e-151	4.64234e-203	1.67548e-46	8.70708e-235	1.80588e-13	1.95743e-12	0.00505254	1.72872e-06	2.48517e-18	5.53837e-98	6.36564e-40	2.96937e-182	1.54416e-128	1.93872e-06	7.48872e-117	1.6699e-281	5.72355e-130	0	0	0.00112132	3.06346e-30	1.63064e-06	7.74859e-08	4.08744e-39	6.55037e-285	2.53568e-93	0.000110714	2.94766e-146	1.17492e-07	9.72826e-198	1.14988e-210	3.30488e-196	1.34478e-285	5.40464e-236
99	0.823933	4.02347e-05	0.740147	0.998724	7.10839e-10	0.0602388	0.0173777	0.0717572	8.23545e-16	1.74739e-24	0.0365044	0.00296966	0.0100445	0.00181464	0.0009697	0.000659211	0.000192344	0.00620728	6.05651e-05	0.00337462	0.00325207	0.00272182	0.00296118	0.00572093	0.00133732	0.000884539	5.88529e-05	2.1457e-09	0.000794568	0.000252882	4.87011e-11	0.00109021	2.42942e-33	1.85491e-50	0.00287472	0.00248492	0.00097015	0.00101338	0.0020858	1.05536e-21	0.0010283	0.00185398	2.99829e-06	0.000891408	0.000411163	0.00285323	0.00140545	0.000212209	0.000299706
100	0.876658	0.7844	0.805332	0.709824	0.717128	0.716025	0.628565	0.681946	0.483078	0.449126	0.0191055	0.00916728	0.0129028	0.00387424	0.00769264	0.000903562	0.000808756	0.00255464	0.00260466	0.00146864	0.00186326	0.0021804	0.0012048	0.0191974	0.00320873	0.0087841	0.01631	0.00732565	0.0788304	0.00420314	0.00079506	0.00971524	0.0104026	0.00852289	0.030759	0.0268758	0.0173562	0.0169167	0.0152367	0.00768294	0.0229946	0.0442928	0.0289651	0.0281644	0.00728733	0.0152834	0.00792752	0.00550605	0.00229554
[truncated: 149 more columns]

## Sheet: Supplementary Figure 6
	1	2	3	4	5	6	7	8	9	10	11	12	13	14	15	16	17	18	19	20	21	22	23	24	25	26	27	28	29	30	31	32	33	34	35	36	37	38	39	40	41	42	43	44	45	46	47	48	49
1	0.770884	0.00562688	0.15766	0.00408256	0.000397417	1.45421e-05	0.00026516	0.000234799	0	5.81027e-05	0	0	0	0	1.42323e-05	0	2.74457e-05	0	0.000133669	4.98459e-05	0	0	0	0	0	0	0	0.00134961	0	0	0	0	0	0	0	0	0	0	0	0	0	0	0	0	0	0	0	0	0
2	0.00411623	0.690254	0.208939	0.00558748	0.00644781	0.000466719	0.00585732	0.00255106	0.000123294	0.000332169	0.000124195	7.09332e-05	7.36858e-05	9.0625e-05	0.000100811	2.86974e-05	0.000102411	9.13872e-06	0.00103036	0.000160657	0.000171203	6.07151e-06	0	0	0	0	3.42299e-05	0.00157517	0	0	0	0	0	1.6716e-05	0.000125718	1.77489e-05	7.7994e-05	0	0	0	1.92128e-05	0	0	0	0	0	4.43018e-05	0	4.56263e-05
3	0.216562	0.370177	0.297981	0.00932492	0.0049531	0.000323507	0.00843694	0.00194982	9.52912e-05	0.000375457	0.000122461	5.90959e-05	4.30625e-05	7.86789e-05	7.32546e-05	1.597e-05	5.89335e-05	2.35748e-05	0.000840901	0.000175282	0.000154312	0	0	0	0	0	2.99029e-05	0.00275855	0	0	0	0	0	0	0.00012742	0	9.88617e-05	0	0	0	2.06693e-08	0	0	0	0	0	4.02812e-05	0	6.88817e-05
4	0.0037008	0.00694737	0.0070049	0.858816	0.00824127	0.00084783	0.00707883	0.0105581	0.000203576	0.00112099	0	0	0.000134304	0.000193553	0.00035522	2.6219e-05	0.000104824	2.53805e-05	0.00421046	0.000390103	0.000386035	0	0	0	0	0	0	0.00232768	0	0	0	0	0	1.85194e-05	0.000313708	0	5.4972e-05	0	0	0	0	0	0	0	0	0	8.16653e-05	0	9.93303e-05
5	0.000120679	0.00313852	0.00103563	0.00368274	0.668922	0.00265668	0.00410665	0.122509	0.00132915	0.0238754	0.00177502	0.000446791	0.000351621	0.00119747	0.00314614	5.42962e-05	0.000394519	1.41986e-05	0.0634749	0.00192261	0.00180821	7.0295e-06	9.67033e-06	1.54394e-05	0	0	0.000171154	4.2711e-05	0	0	0	0	0	0.000136418	0.00113978	1.16055e-05	0.000207868	0	0	0	1.29926e-05	0	0	0	1.68817e-05	0	0.000362368	0	0.000340855
6	1.57614e-06	7.14597e-05	3.28629e-05	0.000151008	0.00103439	0.514571	0.0008899	0.000255566	0.105687	0.0478793	0.00329815	0.00175998	0.0023804	0.00434824	0.0763701	0.000595943	0.00272448	0.001129	0.0872504	0.00400468	0.00293467	3.162e-05	1.94793e-05	1.19897e-05	1.5865e-05	5.56704e-05	0.000983813	1.03803e-05	2.4368e-05	0	0	0	0	0.000537534	0.0026399	4.28862e-05	0.00625988	1.2409e-05	8.44464e-06	0	2.42907e-05	4.58792e-06	8.34216e-06	2.55938e-06	0	1.75962e-05	0.00373151	4.62744e-06	0.00133434
7	0.000154053	0.00564131	0.00446906	0.00579694	0.00754745	0.00457527	0.789358	0.00626064	0.00148266	0.00397409	0.00143476	0.000827053	0.00107156	0.00165931	0.00213475	0.000635848	0.00129943	0.000864277	0.0070963	0.00186702	0.00141826	0.000104591	2.53574e-05	1.51218e-05	0	0	0.000750948	0.00720371	0	0	0	0	0	0.000223413	0.00183046	0.00010495	0.00169536	0.000235009	0	0	7.8788e-05	3.88687e-05	3.0127e-05	0	0	1.9391e-05	0.00186927	5.20271e-05	0.00200946
8	0.000199973	0.00252403	0.00114506	0.0106126	0.265054	0.00144888	0.00781501	0.453551	0.000558629	0.0310219	0.00257354	0.000879837	0.000647508	0.00154031	0.00152513	0.000160569	0.000713286	7.31797e-05	0.0781893	0.00263078	0.00253106	8.47438e-06	0	2.55344e-05	0	0	0.00124568	0.000378781	0	0	1.19252e-05	0	0	0.000299708	0.00337757	8.21161e-05	0.00240636	0	0	0	2.07957e-05	0	0	0	0	0	0.00227524	2.94639e-05	0.00259166
9	0	7.44946e-05	6.06879e-05	0.000147574	0.0021968	0.414085	0.00133346	0.000294212	0.166183	0.0534098	0.00380848	0.00193934	0.00290011	0.00343478	0.0842893	0.00147708	0.00470439	0.00208657	0.0914344	0.00450101	0.00313023	1.66599e-05	1.54279e-05	2.11553e-05	2.87083e-05	4.48141e-05	0.00133607	1.14887e-05	3.75927e-05	0	0	0	0	0.000602663	0.00356732	5.55112e-05	0.00837492	3.0256e-05	1.47839e-05	0	3.13476e-05	0	1.22234e-05	0	0	2.44761e-05	0.00489685	9.02721e-06	0.0017615
10	1.55651e-05	0.000299957	0.00012283	0.000778903	0.0427527	0.210099	0.00402679	0.0258879	0.0584737	0.1024	0.00616925	0.00401549	0.0433557	0.0154725	0.0509609	0.0301183	0.095739	0.0337036	0.0601823	0.00475077	0.00293911	0.000209578	4.1068e-05	6.57091e-05	0.000246232	0.000311388	0.00449075	0.000125223	0.000130781	0	1.59941e-05	0	0	0.000839761	0.00413245	0.000417058	0.0239975	0.000715797	5.5928e-05	0	0.000395737	0.000181923	9.97744e-05	0	0	0.000173172	0.0127797	0.00010544	0.00481563
11	0	0.000136284	9.13172e-05	0	0.00381955	0.0174665	0.00179432	0.00231283	0.00473809	0.00813302	0.73279	0.00294658	0.00596963	0.0042896	0.00441361	0.00373447	0.0099501	0.00561091	0.00511453	0.000952703	0.000510046	0.000162649	9.7463e-06	1.22421e-05	3.81942e-05	8.32625e-06	0.000435277	0.000859107	5.97923e-05	0	0	0	0	0.000445898	0.000586595	1.83807e-05	0.00176331	0.000250363	3.64927e-05	0	0.000338074	0.000336853	5.70277e-05	2.32997e-05	0.00270075	0.00680233	0.00295553	1.78014e-05	0.00036507
12	0	5.08937e-05	0	0	0.000838273	0.00656812	0.000713153	0.000600926	0.00184514	0.00332985	0.00222972	0.722523	0.00849356	0.00063413	0.00171632	0.00135272	0.00317888	0.060319	0.00176874	0.00110723	0.00103057	8.27017e-05	0	0	0	1.03191e-05	0.000224948	0.000348896	0.00498213	6.08611e-05	8.31961e-05	0	0	0.000528833	0.000194748	3.44633e-06	0.000362515	0.000134883	0.00769303	3.47099e-05	0.00263539	0.00139748	0.00381569	0	0.000857825	0	0.0121839	0.000967632	8.99522e-05
13	0	2.38562e-05	1.01672e-05	7.59619e-05	0.00049542	0.00765694	0.000670441	0.000363984	0.00213671	0.0308902	0.00341121	0.00652849	0.670252	0.000529274	0.00235739	0.00131657	0.00219152	0.0912819	0.00283324	0.00272253	0.00236412	0.000122845	0	0	0	1.52202e-05	0.000966677	6.57888e-05	0.00222433	0	7.90948e-05	0	0	0.000739157	0.00048018	0	0.000288899	0.00794031	7.46296e-05	2.86127e-05	0.0027275	0.00146638	0.00268447	0	0.000278748	0	0.0130835	0.000797533	0.000156204
14	0	7.9566e-05	3.39224e-05	0	0.00173172	0.016225	0.00145673	0.000992702	0.00293017	0.0131551	0.00281128	0.000564945	0.000690218	0.733528	0.00669687	0.00198362	0.00317181	0.0338661	0.00751247	0.00040089	0.000306316	0.00756272	5.18031e-05	7.76972e-05	3.96281e-06	6.81873e-06	0.00296816	0.000180711	0	0	0	0	0	0.000737844	0.0127309	7.09052e-05	0.000473884	1.48159e-05	0	0	0	0.00215851	6.11138e-05	0	0	0.000240019	0.0126146	0	0.00537318
15	0	0.00014668	3.23867e-05	0.000262189	0.00594253	0.360077	0.00225493	0.0014099	0.101638	0.0551011	0.0043218	0.00230963	0.00376575	0.00844601	0.154806	0.00313004	0.0103684	0.0052395	0.0917066	0.00488124	0.00345992	8.19887e-05	5.09533e-05	3.34536e-05	2.73762e-05	8.01139e-05	0.00196015	2.05059e-05	2.72415e-05	0	0	0	0	0.000839912	0.00682547	6.09541e-05	0.00908578	3.77271e-05	1.09402e-05	0	3.74227e-05	5.30101e-06	2.39032e-05	0	0	3.04977e-05	0.0070357	1.37661e-05	0.00284548
16	0	2.17658e-05	1.9124e-05	1.35543e-05	0.000156949	0.00313714	0.000597907	0.000165757	0.00179956	0.036468	0.00396795	0.00187283	0.00217955	0.00275084	0.00348455	0.201847	0.409829	0.10728	0.000935239	0.0028306	0.00314982	0.000377175	8.97375e-05	0.000237741	0.002388	0.000244541	0.00291607	0.000288051	0.000346298	0	2.13882e-06	0	0	0.00116017	0.00486465	0.00476251	0.004005	0.00018748	0.000107846	4.03275e-06	0.00251747	0.00174664	0.000117071	0.000143226	0.000342092	0.000689028	0.0197733	0.000794217	0.00189058
17	0	2.9675e-05	1.61184e-05	3.3989e-05	0.000202228	0.00458379	0.000445803	0.000240267	0.00200649	0.0393259	0.00328697	0.00148414	0.00115338	0.00157244	0.00379537	0.139237	0.507713	0.100316	0.00143777	0.00267293	0.00301667	0.000130839	6.75916e-05	0.000172825	0.00202725	0.000133041	0.00201467	0.000111607	0.000233478	0	9.12769e-06	0	0	0.00101949	0.0033326	0.00355205	0.00335182	7.09814e-05	4.78519e-05	3.73799e-06	0.0016123	0.000978285	5.57982e-05	7.77514e-05	0.000299486	0.000428636	0.0149398	0.00050498	0.0013872
18	0	2.29302e-05	1.86942e-05	0	4.31772e-05	0.0046431	0.000703283	8.02919e-05	0.00224678	0.0307394	0.00447266	0.0624165	0.116437	0.0370538	0.00421405	0.0794842	0.222121	0.157501	0.00141242	0.00266538	0.00334478	0.00146173	5.47232e-05	0.00013892	0.00124883	6.32929e-05	0.0026075	0.000400553	0.00261674	0	5.32348e-05	0	0	0.00124132	0.00274995	0.00219178	0.00177789	0.00325295	0.00127146	8.76063e-05	0.0279933	0.0237489	0.00165715	0.000130382	0.000540526	0.00034021	0.0229964	0.000901689	0.00098362
19	7.61566e-05	0.00072881	0.000297103	0.00279429	0.0930097	0.307764	0.00595614	0.0525148	0.0828418	0.050006	0.00365437	0.00166952	0.00343212	0.00704115	0.0686941	0.000623396	0.00306785	0.00134669	0.142711	0.0047477	0.00410483	4.82574e-05	1.31391e-05	2.9077e-05	2.62127e-05	6.98755e-05	0.00187551	6.75994e-05	1.98086e-05	0	0	0	0	0.000675893	0.00305776	2.71472e-05	0.00741969	3.06875e-05	9.04287e-06	0	9.19723e-06	0	0	0	1.7672e-05	1.60011e-05	0.0052228	5.79427e-06	0.00191214
20	2.66311e-05	0.000115553	8.19341e-05	0.000279264	0.00323328	0.0153853	0.00161592	0.00170812	0.00442646	0.00405551	0.000745083	0.00108272	0.00341659	0.000368124	0.00352939	0.00191675	0.00576241	0.00272557	0.00580714	0.752246	0.00613519	0.00475085	0.00289545	2.3016e-05	0.00254486	0.00751444	0.000155223	0.000671447	0.00201926	0	0	0	0	0.000433854	0.000317999	5.53285e-06	0.000439944	6.17257e-05	8.79985e-06	0	1.76262e-05	0	0	0	2.74849e-06	0	0.000717055	5.75722e-06	0.000153798
21	0	0.000169245	0.000135605	0.000442923	0.00437167	0.0179466	0.0019642	0.00308501	0.0047932	0.00362823	0.000723031	0.00170467	0.00482537	0.000522351	0.00411038	0.00331479	0.01054	0.00536221	0.00822063	0.0110033	0.722319	0.00340117	0.00106835	0.0049631	0.00163514	0.00254657	0.000361446	0.00093942	0.00210915	0.000564797	0.000494271	0	0.000183168	0.000350663	0.000321335	0	0.0015716	0.000193799	1.69082e-05	0	4.56841e-05	1.98926e-05	0	0	7.01753e-05	1.16047e-05	0.00113544	1.63097e-05	0.000325934
22	0	2.57335e-05	0	0	2.87052e-05	0.000393735	0.000266404	5.7187e-05	6.74922e-05	0.000436082	0.000228893	0.000256297	0.000371772	0.0205377	0.000139418	0.000730809	0.00088761	0.00356936	0.000130558	0.012299	0.0049443	0.761491	0.00794393	0.00139468	0.00144624	0.000870246	0.000304291	0.00124918	0.00225287	0	0.00291004	0	0	0.000383872	0.000982853	0	1.84961e-05	2.57377e-05	0	0	0	0.010219	0	0	8.87911e-05	4.91579e-05	0.00099025	0	0.000267453
23	0	0	0	0	1.52752e-05	7.36302e-05	3.71354e-05	0	2.24113e-05	2.87194e-05	1.07992e-05	0	0	6.56785e-05	2.92483e-05	7.24732e-05	0.000158724	8.18255e-05	2.53759e-05	0.00355421	0.000801422	0.00443151	0.763204	0.00198758	0.00455543	0.00671077	0.00227552	0.000561574	4.42242e-05	0.000200048	0.00340714	0.0022422	0.000620083	3.00708e-05	0.00920519	0.00322973	0.000146685	0	2.58143e-06	0	0	0.000172727	0.000236654	0.00147927	5.08631e-05	0.000530704	0.000305684	0.000242172	0.00119061
24	0	0	0	0	2.66622e-05	0.000164376	4.29004e-05	2.43956e-05	5.07674e-05	5.62811e-05	2.64369e-05	0	0	0.000122451	3.61905e-05	0.000255889	0.000713741	0.000344354	4.56794e-05	3.52795e-05	0.0061232	0.00102581	0.00262735	0.764991	0.00205343	0.00313093	0.00479708	0.00051161	0.000369684	0.00161931	0.000729703	0	0.00065906	7.82836e-05	0.00551617	0.00759103	0.00645352	0.000228781	0.000202175	6.18848e-05	1.5909e-05	0.000439485	9.533e-05	0.000832659	0.000263921	0.000675795	0.00096058	0.00138266	0.00222159
25	0	0	0	0	0	0.00011897	3.80851e-05	0	4.7555e-05	0.00032873	6.41331e-05	0	0	1.30646e-05	3.68572e-05	0.0027974	0.00797513	0.00229561	3.31662e-05	0.00410187	0.00143366	0.00103233	0.00583836	0.00190435	0.769947	0.00364968	0.00141186	0.000383726	0.00275236	0.00171997	5.23192e-06	0.000822849	0.000566601	0.00017563	1.64787e-05	0.00801885	0.000116854	0	0	0.000239763	0.000450303	0.000336317	0	7.70369e-05	6.98003e-05	0.00022579	0.000681764	0.00135938	2.63181e-05
26	0	0	0	0	0	0.000256913	0	0	0.000108998	0.000315193	1.96061e-05	6.80337e-06	2.68622e-05	0	6.22036e-05	0.000238003	0.000430059	0.000126847	0.000107544	0.0109224	0.00217469	0.000431257	0.00626347	0.00231853	0.00286482	0.765685	0.00653177	0.000301922	0.000212947	0.00463748	0.000210987	0	0.000214188	0.000301703	0.000823163	0.0023662	0.0222924	0.000672832	0.000273174	2.34888e-06	0	0	0	0	5.11585e-05	0.00041419	0.00129688	0.000596201	0.00412352
27	0	1.90597e-05	1.39366e-05	3.55431e-05	0.000227507	0.00386694	0.000685283	0.00104359	0.00143377	0.00378366	0.00030135	0.000185839	0.0010543	0.00335185	0.00160704	0.00221806	0.00417539	0.00249206	0.00216779	0.000150023	0.000211902	9.74698e-05	0.00142178	0.00287908	0.000646608	0.00397195	0.161681	0.000421386	1.26894e-05	0.00133843	0.000283564	0	3.71887e-06	0.00111691	0.117346	0.140873	0.251018	0.0827842	0.00801317	0.00157632	9.47461e-05	0.000981365	0.00387996	0.000630556	0.00106099	0.00499266	0.0230671	0.0439861	0.0664715
28	0.00177642	0.00274063	0.00293803	0.00370815	8.79214e-05	2.21879e-05	0.0148894	0.000572344	0	0.00013045	0.00123736	0.000724491	0.000234057	0.000320564	2.15539e-05	0.000364697	0.00042036	0.000792393	8.08773e-05	0.00129724	0.00126557	0.00101211	0.000871917	0.000480125	0.000571373	0.000503001	0.000708105	0.829648	0.0009034	0.000361468	0.000468603	0.000511707	0.0010959	0.000499319	0.00153979	0.000589909	0.000329602	0.000500942	0.000655401	0.000320305	0.000690791	0.00150496	0.000443701	0.00191	0.000809221	0.000602929	0.0016636	0.00108111	0.0033074
29	0	0	0	0	0	0.000151574	0	0	3.29958e-05	0.000166947	3.32848e-05	0.00611691	0.00324749	2.75339e-05	3.68474e-05	0.000256021	0.000641853	0.00293689	1.93563e-05	0.00228727	0.00160909	0.00103082	4.87773e-05	0.000232636	0.00196299	0.000130564	9.56034e-06	0.000478445	0.769649	0.00504654	0.00480615	0.0016115	0.000556239	0.000151997	0	2.29571e-05	1.99577e-05	0.000298074	0.000277222	0.000120269	0.00700744	0.00191184	0.000176201	0	0.000160912	0	0.00053964	2.47898e-05	0
30	0	0	0	0	0	0	0	0	0	0	0	0.000103719	0	0	0	0	0	0	0	0	0.000347906	0	0.000130121	0.000884438	0.00105931	0.00337662	0.00143103	0.000198044	0.00466029	0.77997	0.00602044	0.00194081	0.000783951	4.69198e-05	0	0.000224063	0.000469788	0.00631419	0.00558399	0.00343199	6.26818e-05	0	0.000143365	2.39952e-05	0.000144667	0	0	0.0019825	7.36725e-05
31	0	0	0	0	0	0	0	0	0	1.30359e-05	0	0.000144076	0.000138259	2.81319e-05	0	0	2.43583e-05	0.000117558	0	0.000772731	0.000504011	0.00206408	0.00451469	0.000749041	0	0.000293034	0.000580153	0.000460506	0.00658342	0.0105356	0.781296	0.00189251	0.000829929	8.98091e-06	0.00076271	1.65696e-05	0	0.000580908	0.000408074	1.58064e-05	5.88586e-05	0.000847082	0.013185	0.000198248	0.000168363	6.30391e-06	0	0.00019622	9.95313e-05
32	0	0	0	0	0	0	0	0	0	0	0	0	0	0	0	0	0	0	0	0	0	0	0.00152881	0	0.000464813	0	0	0.000248281	0.00161233	0.00201132	0.00126387	0.779776	0.000734954	0	0	2.56291e-05	0	0	0	0.00131779	3.32897e-05	9.16707e-05	0.00084398	0.00217201	2.57551e-05	0	0	0	0
33	0	0	0	0	0	0	0	0	0	0	0	0	0	0	0	0	0	0	0	0	0.000237814	0	0.00116498	0.000844504	0.000831845	0.000465317	3.28508e-05	0.00114533	0.00111049	0.00182572	0.0011202	0.00198659	0.834967	0.00660045	4.29544e-05	0.000103171	0	5.43453e-05	5.95908e-05	0.0003352	8.4704e-05	0.00012874	5.1222e-05	0.00275853	0.000420072	0.000306005	0	0.000513192	0
34	0	4.19436e-05	0	6.60867e-06	0.000298777	0.00390523	0.000365666	0.000425588	0.00120739	0.0014796	0.000561714	0.00112945	0.00169073	0.00158546	0.000999436	0.00144223	0.00433156	0.00210721	0.00126234	0.000739081	0.000542247	0.000206298	7.04248e-05	8.6334e-05	0.000157682	0.000452813	0.00200134	0.000536653	0.000285886	0.000110332	1.76346e-05	0	0.00519798	0.795748	0.0015244	0.00202825	0.00441673	0.00170025	0.000798012	0.000332108	0.000856059	0.00102665	0.000536228	0.00112537	0.000632906	0.000564211	0.00543222	0.0446747	0.00108096
35	0	8.96515e-05	5.2351e-05	0.000163132	0.00139298	0.0079467	0.00133353	0.00195934	0.00218834	0.0026581	0.00032771	0.000191328	0.000476893	0.0116567	0.00397224	0.00274232	0.0053131	0.00197272	0.00239162	0.000240759	0.000185931	0.000375541	0.00523875	0.00238535	6.39791e-06	0.000504949	0.0952935	0.00068554	5.84424e-06	0	0.000316172	0	1.82588e-05	0.000711236	0.64744	0.00242605	0.0172774	0.000532758	0.000260802	0	7.23931e-06	0.00115893	0.00348611	0.000450411	0.000670051	0.00324059	0.0130065	0.000215069	0.103921
36	0	1.01104e-05	0	0	8.36373e-06	7.94476e-05	5.02645e-05	2.90768e-05	3.09475e-05	0.000256615	1.22011e-05	0	0	3.8459e-05	1.37472e-05	0.00273826	0.00522413	0.00145893	1.18501e-05	0	0	0	0.00160589	0.00314338	0.00325787	0.00121604	0.099394	0.000153771	3.13495e-06	0.000190379	3.63692e-06	1.85675e-05	3.77279e-05	0.000787665	0.0019057	0.688282	0.00499984	0.000555069	0.000800357	0.00265152	0.000195686	0.000560722	0.000638037	0.00135316	0.000733848	0.00395792	0.0149869	0.107389	0.00150116
37	0	1.96318e-05	9.12742e-06	1.37272e-05	0.00013975	0.00969617	0.00059152	0.00067005	0.00371574	0.00842691	0.00054874	0.000133138	0.000142809	0.000136024	0.00290506	0.00136155	0.00296525	0.000659219	0.00334098	0.000186078	0.000347285	3.05414e-06	4.02327e-05	0.00142379	2.62925e-05	0.00657989	0.0996841	6.06559e-05	3.31814e-06	0.000156663	0	0	0	0.000981054	0.00790712	0.00294943	0.680475	0.00278073	0.00212471	2.88087e-05	0	0	2.44478e-05	5.36611e-06	0.000401586	0.00262291	0.0162495	0.00165025	0.100271
38	0	0	0	0	2.1345e-05	8.2496e-05	0.000190831	0	3.03013e-05	0.000652916	0.000203066	0.000168771	0.0107742	3.37992e-06	2.05827e-05	0.000189626	0.000204001	0.00354889	2.28085e-05	7.69038e-05	9.63698e-05	7.3614e-06	0	0.000130258	0	0.000469612	0.0886917	0.000217285	0.000304333	0.00658591	0.000392285	0	2.9089e-05	0.000982281	0.00063874	0.000827108	0.00759074	0.699086	0.00584881	0.00227984	0.00063707	0.000191328	0.0048978	5.02125e-05	0.00326453	0.000199389	0.0146607	0.103469	0.00119587
39	0	0	0	0	0	5.60888e-05	2.59585e-05	0	3.30653e-05	3.24797e-05	4.587e-05	0.0102298	0.000121287	0	1.86952e-06	8.90213e-05	0.000180983	0.00161598	1.36235e-05	6.35454e-06	1.50099e-05	0	6.35998e-06	0.000150735	0	0.000245743	0.0101143	0.000379472	0.000364496	0.00671806	0.000276172	0	4.08995e-05	0.00052717	0.00039859	0.00138151	0.00706145	0.00710997	0.778705	0.0028251	0.000428063	0.000117485	0.00511496	0.000536189	0.00346011	0.000224129	0.00882254	0.105698	0.000602337
40	0	0	0	0	0	0	0	0	0	0	0	2.28359e-05	4.72688e-05	0	0	1.71632e-05	2.03229e-05	0.000113477	0	0	0	0	0	3.68019e-05	0.000164822	5.77144e-06	0.00197129	0.000194551	0.00011264	0.00427021	8.05691e-06	0.00154863	0.000194339	0.000254416	0	0.00521629	0.000102891	0.00285455	0.00301432	0.773625	0.00503345	6.35844e-05	0.00317642	0.00236714	0.00320065	0	0.000517963	0.00274937	5.70869e-06
41	0	6.19793e-06	0	0	2.93134e-05	0.000132783	0.000116612	3.18644e-05	3.93998e-05	0.000369893	0.000355571	0.00335169	0.00427801	9.00624e-06	2.76743e-05	0.00234861	0.00486119	0.0380853	1.27694e-05	2.65239e-05	5.23847e-05	0	0	9.22839e-06	0.000297477	0	0.000103375	0.000428815	0.00862894	8.21322e-05	3.76911e-05	0	3.18199e-05	0.000671545	9.89988e-06	0.000496183	0	0.000869021	0	0.00503413	0.7362	0.00274384	0.00415381	0.000564838	0.00301964	2.60391e-05	0.00626882	0.000130345	0
42	0	0	0	0	0	7.05778e-06	3.38389e-05	0	0	0.00016696	0.000291878	0.00193222	0.00249841	0.00277174	1.34147e-05	0.00149413	0.00255984	0.0296693	0	0	8.81531e-06	0.00544527	0.000148396	0.000336103	0.000265607	0	0.00123888	0.000802672	0.00198724	0	0.000656058	0.00011363	6.51906e-05	0.000737006	0.00174153	0.000883715	0	0.000288578	0.000156929	4.19795e-05	0.00249217	0.762378	0.0069355	0.0017591	0.00255755	0.000703333	0.0122195	9.37511e-05	8.96548e-05
43	0	0	0	0	0	4.44263e-05	3.76219e-05	5.84892e-06	0	0.000165972	3.50641e-05	0.00376837	0.00309649	4.50679e-05	0	9.12409e-05	8.44211e-05	0.0014986	0	0	0	0	0.000176817	4.56042e-05	0	0	0.00431668	0.000209372	0.00017944	0.000114515	0.00762584	0.00079169	2.88887e-05	0.000316754	0.00450741	0.00103222	6.86189e-05	0.00493319	0.00437629	0.0025949	0.00281306	0.00600786	0.760628	0.000836911	0.00327489	3.08914e-05	0.00186781	0.00279716	0.000438297
44	0	0	0	0	0	1.16667e-05	0	0	0	0	9.95986e-06	0	0	7.18202e-06	0	8.09387e-05	0.000182448	0.000108949	0	0	0	0	0.00105868	0.000459359	3.19896e-05	0	0.0006032	0.000807859	0	2.50823e-05	0.000103798	0.0020837	0.00119008	0.000771623	0.000584085	0.00207508	1.21498e-05	7.00229e-05	0.000358649	0.00168917	0.000393378	0.00143734	0.000757787	0.758999	0.000894768	0.0010743	9.51575e-05	0.000188224	0
45	0	0	0	0	0	8.03503e-05	0	0	3.51864e-05	0.000206873	0.00259138	0.00115808	0.000397652	0	0	0.000344764	0.000717237	0.000660125	7.86728e-06	4.7884e-06	1.68851e-05	2.83424e-05	2.48453e-05	0.000125968	4.05329e-05	4.34544e-05	0.00111072	0.000484393	0.000160105	0.000178988	0.000196319	3.24917e-05	0.000187418	0.000426002	0.00106206	0.00111739	0.0011686	0.00391512	0.00330411	0.00288125	0.00251978	0.00238846	0.00337967	0.00109523	0.758623	0.00423442	0	0.00142009	0.000424367
46	0	0	0	0	5.01453e-06	7.76589e-05	2.81632e-05	0	2.32376e-05	0.000210098	0.00742227	0	0	0.00041957	2.90174e-05	0.000679273	0.00152954	0.000530904	3.0056e-05	0	7.98309e-06	2.04072e-05	0.000513032	0.00070472	0.000197871	0.000569003	0.00697645	0.000371805	0	3.89873e-06	7.42515e-06	0	0.000164464	0.000429735	0.00573322	0.00811065	0.00958526	0.000246365	0.000203468	4.8244e-05	1.53359e-05	0.000780559	2.63514e-05	0.00145118	0.00471333	0.761345	0.00218101	0.00181045	0.00308601
47	0	7.05003e-05	5.27229e-05	9.55961e-05	0.00147336	0.0329426	0.00375866	0.00424591	0.0115454	0.0267865	0.00516698	0.0287812	0.0384068	0.0314732	0.0132095	0.034197	0.0756196	0.0541163	0.0128886	0.00177805	0.00187499	0.000867494	0.000617741	0.00136207	0.00110575	0.00202963	0.053436	0.00208491	0.001376	0	0	0	0	0.00675451	0.0380363	0.0501278	0.0954173	0.0318402	0.0163553	0.000995476	0.0104188	0.0223365	0.0042027	0.000180126	0.00191657	0.00306386	0.0645729	0.0257743	0.0348831
48	0	0	0	0	0	4.74086e-05	9.87237e-05	0	1.26566e-05	0.000190134	3.70768e-05	0.00182685	0.00181418	0	1.27704e-05	0.00123947	0.00205943	0.00157766	9.92516e-06	1.4632e-05	1.08984e-05	0	0.00029877	0.00127656	0.00128627	0.00102148	0.079234	0.00102751	6.45371e-05	0.00330608	0.000165071	0	0.000423394	0.0443881	0.000460242	0.270498	0.0082149	0.175669	0.148228	0.00376441	0.000116809	0.000106108	0.00444228	0.000302117	0.00206062	0.00245025	0.0202661	0.170718	0.00111795
49	0	8.44691e-05	4.14928e-05	9.35073e-05	0.000944949	0.00846914	0.00275069	0.00323441	0.00275802	0.00649102	0.000379186	8.50782e-05	0.000337409	0.00941426	0.00342624	0.00232828	0.00441604	0.00165061	0.00318952	0.000215303	0.000304092	0.000186303	0.00139904	0.00195531	1.41916e-05	0.00514563	0.101672	0.00259114	0	0	9.68071e-05	0	0	0.000980731	0.198456	0.00348543	0.389543	0.00189809	0.000772435	7.41068e-06	0	0.000118223	0.000676596	0	0.000409267	0.00304503	0.0222269	0.000972337	0.161982
50	0.000123196	0.000903407	0.000310734	0.0146334	0.0889993	0.289011	0.0272217	0.0514535	0.0771454	0.0463961	0.00723476	0.00153981	0.00300191	0.0084708	0.0664229	0.000557715	0.00233097	0.000695258	0.0870897	0.00410529	0.00296362	2.6882e-05	9.38255e-06	1.89238e-05	1.03861e-05	3.76203e-05	0.00104167	0.000204639	1.41963e-05	0	0	0	0	0.00145603	0.00251557	2.6416e-05	0.00560669	3.70874e-05	2.71916e-06	0	1.36144e-05	0	4.66714e-06	0	0	2.82332e-05	0.00538743	1.58118e-05	0.00222733
51	0	2.21591e-05	1.95034e-05	9.51769e-06	9.87334e-05	0.0065096	0.000881012	0.000120415	0.00239903	0.0285909	0.00462111	0.0842822	0.103708	0.0721213	0.00457245	0.0707234	0.196832	0.0910136	0.0013331	0.00202957	0.00185131	0.00167699	4.29286e-05	9.99135e-05	0.00109068	9.81449e-05	0.00147461	0.00191273	0.00165401	0	3.77961e-05	0	0	0.00145347	0.00267248	0.00164216	0.00193781	0.00207396	0.000911988	1.06577e-05	0.0140714	0.0487438	0.00121469	5.83128e-05	0.000424748	0.000219648	0.0230458	0.000886127	0.00129471
52	0	2.02539e-05	5.63822e-06	0	7.03764e-05	0.00490619	0.000642147	0.000107291	0.00193927	0.0285354	0.00543114	0.0791041	0.0899857	0.0636369	0.00377182	0.0668702	0.167169	0.094049	0.00112745	0.00211574	0.0021418	0.00204488	5.59525e-05	0.000167425	0.00142499	0.000127943	0.00303944	0.0020222	0.00203089	0	5.73002e-05	0	0	0.01754	0.00382115	0.00255423	0.00393318	0.00469808	0.00198763	1.92628e-05	0.0179327	0.0527523	0.00173105	0.000114013	0.000645696	0.000361399	0.0266908	0.00151496	0.0021665
53	0.000124325	0.000587695	0.000380625	0.0181977	0.0723986	0.253955	0.0403729	0.0497913	0.0727463	0.0526243	0.00818125	0.00168293	0.00320043	0.00932515	0.067124	0.000979281	0.00317087	0.00111497	0.0910548	0.0056175	0.00369591	6.41441e-05	0	5.72581e-05	2.1993e-05	0.000130629	0.00156916	0.000948241	2.02819e-05	0	0	0	0	0.000850393	0.00347679	3.33554e-05	0.00935778	3.58262e-05	8.75546e-06	0	1.60574e-05	0	0	0	3.32047e-05	1.35891e-06	0.00621918	2.31915e-05	0.00326015
54	0.127912	0.188156	0.131317	0.105298	0.00410829	0.000618854	0.197388	0.00318264	0.000260208	0.000884417	0.000514202	0.00035963	0.000288683	0.000603236	0.000394805	0.00024834	0.000488783	0.000382516	0.00168552	0.000581873	0.000581447	0.000135313	0	0	2.7677e-05	9.86002e-05	0.000224806	0.0566842	0	0	0	0	0	0.000136748	0.000686618	5.88372e-05	0.00045301	9.72609e-05	0	0	0.000175988	0	3.15834e-05	0	0	0	0.000378537	0.000109745	0.000509393
55	8.27395e-05	0.000889973	0.000391057	0.0216704	0.0853587	0.26191	0.0354152	0.0502725	0.0720734	0.0485138	0.0072191	0.00251054	0.00662471	0.0263573	0.0634475	0.00160373	0.006807	0.00222532	0.0817566	0.00403071	0.00277136	3.94263e-05	0	0	0	7.66774e-05	0.00215256	0.00235709	0	0	0	0	0	0.000416315	0.0034834	3.35744e-05	0.0250105	5.56795e-05	1.37819e-07	0	1.15926e-05	0	0	0	0	1.48058e-05	0.00616552	0	0.00493115
56	0	5.87603e-05	5.81201e-06	2.37954e-05	9.17973e-05	0.00351193	0.000764667	0.000152261	0.00111944	0.0169793	0.0323186	0.0569564	0.0676023	0.0365213	0.00175482	0.0471816	0.123236	0.0620392	0.00105201	0.0563127	0.0320153	0.0233373	0.000643568	0.000424497	0.0184671	0.00196622	0.00107594	0	0.0289631	0	0	0	0	0.0730988	0.00168389	0.000903631	0.000900921	0.00154513	0.0008143	0	0.0393412	0.0414901	0.00127087	0.00017016	0	0.000679054	0.0148114	0.0011218	0.000690769
57	0	0	0	0	9.62509e-05	0.00151312	0.000453043	0.000218101	0.000559533	0.00133925	0.000727672	0.00130918	0.00134852	0.001959	0.000700391	0.00144453	0.00326675	0.00184388	0.0005098	0.000638377	0.000259132	0.00046403	0.0290223	0.00328368	0.00822147	0.0376584	0.0656256	0.00611505	7.64582e-05	0.0181342	0.00749516	0.000157859	9.3038e-05	0.00130712	0.0744571	0.0925207	0.120994	0.0564161	0.0515373	0.0402066	0.00182273	0.00527527	0.0569513	0.0277614	0.0143627	0.0304825	0.0142406	0.0400328	0.0388424
58	0	3.58331e-05	0	0	0.000185641	0.00189056	0.000378254	0.000317463	0.000696483	0.00149114	0.173302	0.00217876	0.00144606	0.00140008	0.000727259	0.00169536	0.00381424	0.0025428	0.000695605	0.000176757	6.92359e-05	0.000114844	7.54805e-05	0.000183084	0.000154275	0.000168165	0.00272019	0.00542274	0.000102514	0	5.4257e-05	0	0.000264132	0.00335034	0.00244657	0.00315766	0.00364771	0.002286	0.00248785	0.000845849	0.00164248	0.00406663	0.000466766	0.00064051	0.282592	0.208701	0.00268045	0.00179585	0.00155823
59	0	0	0	0	0	9.56131e-05	6.88993e-05	5.03271e-06	2.09843e-05	0.000117159	3.44955e-05	0.00133795	0.00100446	7.72164e-05	4.32996e-05	0.00045307	0.000955108	0.00122382	2.62548e-05	0	1.24645e-05	5.48131e-05	0.00225893	0.000510566	0	0	0.00756003	0.0083281	5.90017e-05	2.74811e-05	0.00339801	0.00134598	0.00215512	0.0115353	0.0175539	0.014378	7.18535e-05	0.00142445	0.00340561	0.00333955	0.00118729	0.0145295	0.254809	0.331407	0.00702453	0.00224273	0.00203099	0.00147617	0.000419303
60	0	0	0	0	0	0	0	0	0	0	0	0.00136655	0	0	0	0.000233731	0.000373419	0.0065506	0	0	0	0	0	4.10545e-05	0.000361137	0	0.000789263	0.00152323	0.00380688	0.00214257	2.12749e-05	0.000947105	0.000229812	0.00143715	0	0.00180414	5.87741e-05	0.00198081	0.00682707	0.365877	0.259283	0.0577835	0.00359654	0.00162915	0.00557939	3.49086e-05	0.00260415	0.00150717	0
61	0	0	0	0	0	4.65509e-05	1.35297e-05	1.00835e-05	1.84257e-05	8.56018e-05	1.71851e-06	0.00200318	0.000753845	6.97034e-05	6.85232e-06	0.000240536	0.000268363	0.00119574	6.27514e-06	0.000838633	0.00119407	0.00646794	0.000677457	0.00153219	0.00216345	0.00196835	0.000911718	0.00134936	0.258509	0.293982	0.13332	0.00208466	0.00503143	0.000772488	0.000171823	0.000141276	0.00035207	0.00365189	0.00352406	0.001668	0.00274383	0.00223145	0.00180746	4.58446e-06	0.000249614	0	0.000695857	0.00146804	8.9497e-05
62	0	0	0	0	1.31973e-05	9.6794e-05	4.18166e-05	2.60888e-05	2.15899e-05	8.33355e-05	0	0	0	0.000117768	3.74496e-05	0.000307388	0.000545265	0.000154935	3.64859e-05	0.0025757	0.002754	0.0101585	0.212174	0.151891	0.118296	0.185202	0.00393617	0.00194182	0.000190097	0.00199781	0.00153218	0	0.0146409	0.00255163	0.00443594	0.00639715	0.00630506	0.000116366	0.00010683	4.25123e-05	2.56662e-06	0.000706219	0	0.000483184	5.73471e-05	0.000621417	0.00130184	0.00165118	0.00258636
63	0	0.000102267	4.90842e-05	0.000342976	0.00158963	0.00939583	0.00352989	0.00152418	0.0027788	0.00367199	0.00180368	0.00156155	0.00331353	0.00345945	0.00303802	0.00356214	0.00812033	0.00465614	0.00404237	0.298218	0.182516	0.0970551	0.0020091	0.00155834	0.0491052	0.00845936	0.000223284	0.015181	0.00696378	0	0.000302948	0	0	0.00209807	0.000389103	2.64438e-05	0.000994824	8.61068e-05	5.03996e-07	0	0.000151998	0.000664231	0	0	3.08947e-05	0	0.00186866	1.43458e-05	0.00032635
64	0	0	0	0	6.39087e-05	0.000614069	2.68734e-05	6.89687e-05	0.000169533	0.000298335	0.00563911	0.000115806	0.000257038	0.000250323	0.000135672	0.00041811	0.00105759	0	0.000319422	0.00332826	0.00233175	0.00196171	0.000675765	0.00124179	0.00296372	0.00359301	0.000564893	0.000788958	0.00367668	0.00276651	0.000418053	0	0.000626137	9.97745e-05	0.000116813	0.000260739	0.00084353	0.000348292	0.000126275	0	0.000190441	0.000353582	0	1.10153e-05	0.00387134	0.00551547	0.000293877	0.00014516	0.00018162
65	0	4.30764e-05	1.52067e-06	9.48476e-06	9.37328e-05	0.000673527	0.000137587	0.000113466	0.000210334	0.000276518	0.000308047	0.000298247	0.000358593	0.000389082	0.000161274	0.000197226	0.00060753	0.00032137	0.000249932	0.00036553	0.000279439	0.000256952	0.0019644	0.00234891	7.62851e-05	0.00233778	0.00239904	0.000859874	0.000402941	0.00364351	0.00357757	0.000108568	0.00015723	0.000347886	0.00393835	0.00121259	0.00471968	0.00238404	0.00272803	0.000108882	4.68432e-05	0.000510281	0.00262441	0.000840329	0.00382738	0.00211537	0.000917769	0.00142997	0.00199427
66	1.60605e-07	0.000183153	0.00012991	0.000609624	0.0026475	0.0104783	0.00179294	0.00168788	0.00258109	0.00315297	0.00562101	0.0049858	0.00483129	0.00320647	0.00261278	0.00235721	0.00641181	0.00401158	0.00304615	0.00466472	0.00512516	0.00196683	0.000157768	0.00031844	0.000312001	0.000579878	0.000425264	0.00351197	0.00527376	0.000205325	0.000196925	0	0.000166836	0.00119412	0.000591733	0.000190588	0.00241538	0.000432071	0.000400219	6.69945e-06	0.000701077	0.00190739	0.000192081	5.30165e-05	0.00207625	0.000336197	0.00180954	0.00011857	0.000482652
67	3.14251e-05	0.000239766	0.00012205	0.000246071	0.000884719	0.00389821	0.00113666	0.000662006	0.00105765	0.00153286	0.00239119	0.0017316	0.00172074	0.00210601	0.0012544	0.00249675	0.00644339	0.00279372	0.00108575	0.00187141	0.00178891	0.00157876	0.00028991	0.000533735	0.00288658	0.000177049	0.000417445	0.00266911	0.00557782	5.2788e-05	0.000215878	0.000201528	0	0.00108445	0.00125194	0.000595738	0.000585362	0.000171082	0.000159722	0.000126545	0.00431516	0.00347011	0.000449167	0.00024646	0.00287071	0.000776657	0.0013262	0.000129617	0.000414431
68	0	1.17501e-05	1.16299e-05	1.38853e-05	2.56543e-05	0.000174171	8.7866e-05	8.41786e-05	3.74347e-05	7.94829e-05	4.89864e-05	7.10177e-05	7.34956e-05	5.96115e-06	7.86653e-05	8.71046e-05	0.000207732	0.000108974	6.26558e-05	5.18733e-05	7.11826e-05	3.43896e-07	0.000273193	0.00142293	0.00132807	0.00123438	0.00147062	0.000260663	0.000120257	0.00301363	9.94797e-05	0.00116706	0.000151719	0.000112963	0.000425763	0.00419005	0.00319225	0.00125359	0.00130429	0.00332498	0.000123857	3.98022e-06	0.000160318	0.000364193	0.00217951	0.00131379	0.000508618	0.00149992	0.000757751
69	0	0	0	0	7.34456e-07	2.8168e-05	0	0	0	0	0	1.73554e-06	1.76687e-05	2.84982e-06	0	9.66731e-06	3.05843e-05	2.47973e-05	0	0	2.11779e-05	1.56807e-05	0.000301998	0.00162433	0.000107269	2.17897e-05	7.16168e-05	0.00025787	0.00132338	0.00132951	0.000772174	0.00255751	0.000543003	0	0.000104416	0.000260185	2.20782e-05	4.1458e-05	0.000119785	0.00150536	4.6947e-05	0.000241653	0.0010432	0.00279889	9.92911e-05	2.84823e-05	2.37765e-05	3.0371e-05	9.98303e-06
70	0	0	0	0	0	4.20079e-05	0	0	0	0	0	1.72168e-05	0	0	0	2.22234e-05	7.81364e-06	2.13993e-05	0	7.03898e-08	3.02243e-05	6.23078e-05	0.00327117	0.00268379	0.000442296	1.60263e-05	9.03588e-05	0.00149646	0.00117756	0.00245593	0.0160245	0.298276	0.0607325	9.63546e-05	0.000189745	0.000331516	1.72455e-05	5.68673e-05	7.45423e-05	0.00147034	8.71028e-05	0.000236976	0.00156522	0.00450536	2.34712e-05	0	3.13272e-05	6.19111e-05	3.48321e-05
71	0	0	0	0	0	6.106e-05	7.43767e-06	9.57921e-06	0	3.34469e-05	0.000214877	0	7.2696e-06	8.35492e-05	0	9.00881e-05	0.000174117	0.000138303	3.93278e-06	5.31759e-05	7.3968e-05	0.000600112	0.00457961	0.0027988	0.00152945	0.000665279	0.000297344	0.00213461	0.000933755	0.00189331	0.00310019	0.00239585	0.00672726	0	0.000509819	0.000629644	0.000201224	0.000201742	8.07215e-05	0.00018934	9.86972e-05	0.000360454	0.000237542	0.00155427	0.00435149	0.00359804	0.000217073	0.000194513	0.000205638
72	0	0	0	0	0	3.34142e-06	0	0	0	0	6.96411e-06	0	0	0	0	0	1.51822e-05	8.6666e-06	0	0	0	1.73479e-05	0.00194394	0.000597105	0.000207344	2.43141e-05	3.67217e-05	0.000251164	4.3321e-05	0.000344154	0.00107392	0.00235426	0.000437298	0	0.000157224	0.00016617	6.94982e-06	1.49547e-05	1.03547e-05	6.35868e-05	0	2.67604e-05	0.000164008	0.00136022	0.00174277	0.000966476	9.03166e-06	2.18433e-05	1.23076e-05
73	0	0	0	0	2.24779e-05	6.95895e-05	1.63702e-05	1.9771e-05	9.11154e-06	7.22533e-06	1.61853e-05	1.51895e-05	9.77945e-06	1.57507e-05	2.08984e-06	1.86299e-05	9.18138e-05	1.40002e-05	5.00829e-06	0	0	9.37541e-06	5.83415e-05	4.61455e-05	1.93666e-05	0	0.000122053	0.000215449	2.03058e-05	1.71833e-05	3.2148e-05	0.000385592	0	0	0.000245242	0.000288458	6.94503e-05	5.02965e-05	6.90875e-05	0.000700373	8.08627e-05	0.000251852	0.000601181	0.00634393	0.00427751	0.000583235	6.58353e-05	3.14108e-05	4.99085e-05
74	1.98541e-05	0.00015434	8.98956e-05	0.000139024	0.000441374	0.00196216	0.00040171	0.000395512	0.000467552	0.00063467	0.000504225	0.000545629	0.000687732	0.000866468	0.000486211	0.000480246	0.00158392	0.000734271	0.000579648	0.000598945	0.000407662	0.000318821	0.00136855	0.000661401	0.00041003	0.000424826	0.00113556	0.000373726	0.000480568	0.000378676	0.000826125	0.000911802	0	9.00033e-05	0.00297594	0.00141857	0.00169805	0.000487794	0.000338702	0.000400119	0.000494502	0.00058543	0.00179555	0.00104818	0.000793738	0.000732604	0.000617187	0.000504956	0.00121156
75	0	2.31768e-05	0	0	0.000127361	0.000250688	5.28854e-05	5.1932e-05	7.68612e-05	8.63438e-05	9.41346e-05	9.33624e-05	9.83318e-05	8.77376e-05	6.06776e-05	6.30515e-05	0.000255364	9.21858e-05	8.3749e-05	9.33893e-05	6.67223e-05	8.84647e-05	0.000539999	0.000241473	0.00010974	9.244e-05	0.000197367	4.97115e-05	0.000131939	0.000123278	0.000313504	0.00107013	1.12083e-05	0	0.00045806	0.000313176	0.000214113	8.91201e-05	7.48028e-05	0.000150063	9.51922e-05	0.000164873	0.000562712	0.000767068	0.000360961	0.000256428	8.18245e-05	9.7686e-05	0.000143699
76	0	2.28412e-05	1.11205e-05	2.00241e-05	7.83974e-05	0.000264092	2.16549e-05	1.99728e-05	6.46531e-05	6.55597e-05	5.64127e-05	5.41161e-05	7.45412e-05	4.40243e-05	4.96213e-05	4.38782e-05	0.000152178	7.05414e-05	6.05825e-05	6.1384e-05	3.98936e-05	2.09897e-05	4.97362e-05	3.23142e-05	4.36791e-05	4.65366e-05	7.19978e-05	9.50662e-06	4.8513e-05	7.04047e-05	3.14964e-05	9.96391e-05	1.09246e-06	2.18798e-06	0.000104732	0.000107056	0.000142397	7.15531e-05	5.40547e-05	6.011e-05	6.59669e-05	3.44716e-05	7.70092e-05	7.1829e-05	5.03251e-05	5.69558e-05	2.35504e-05	5.5402e-05	5.40969e-05
77	0	0	0	0	2.66793e-05	9.02306e-05	3.52852e-05	0	1.62985e-05	3.87386e-05	2.78724e-05	4.79804e-05	6.4074e-05	4.12489e-05	1.13494e-05	3.50135e-05	0.000130531	5.17388e-05	2.38682e-05	4.28365e-05	2.03468e-05	2.37583e-05	0.000153816	6.28721e-05	3.02276e-05	3.45423e-05	5.17409e-05	8.22456e-05	4.92984e-05	3.97742e-05	7.29525e-05	0.000420617	4.69156e-06	0	0.00012794	0.000131709	0.000108019	2.9121e-05	5.04832e-05	7.11029e-05	3.9389e-05	5.7581e-05	0.000115156	0.000355476	6.32429e-05	8.90886e-05	3.26163e-05	3.58787e-05	4.95871e-05
78	0	0	0	0	0	0	0	0	0	0	0	0	0	0	0	0	7.49078e-05	0	0	0	0	0	0.00018505	7.66463e-05	4.68823e-05	4.3748e-06	0	1.87572e-05	5.45455e-05	0	9.20983e-05	0.000474028	0	0	7.58347e-05	0.000136458	0	5.60305e-05	0	4.69082e-05	3.8676e-05	4.1847e-05	0.000206896	0.000489593	0.000108297	0	0	0	0
79	0	4.82507e-06	2.38905e-06	5.15606e-06	2.44444e-05	9.39307e-05	1.49901e-05	9.59137e-06	2.70234e-05	3.1729e-05	2.02377e-05	2.40923e-05	3.3381e-05	3.36184e-05	1.59622e-05	2.43986e-05	7.37536e-05	2.75854e-05	1.99939e-05	1.36567e-05	1.11053e-05	4.67213e-06	2.6781e-05	1.89171e-05	2.27613e-05	1.09838e-05	2.56827e-05	2.71906e-06	1.88142e-05	2.25845e-05	1.82791e-05	6.98867e-05	0	4.06197e-06	3.54161e-05	3.8386e-05	5.55359e-05	2.22414e-05	1.71449e-05	3.07623e-05	2.38222e-05	1.13495e-05	2.5289e-05	6.18372e-05	2.18714e-05	8.76848e-06	1.17931e-05	2.35322e-05	2.00583e-05
80	0	3.69994e-05	2.1911e-05	2.45488e-05	6.80026e-05	0.000227011	5.35063e-05	3.98545e-05	6.58579e-05	8.6882e-05	6.40808e-05	9.88574e-05	0.00011417	8.71131e-05	6.24303e-05	8.17811e-05	0.000343204	0.000155332	8.46706e-05	6.42009e-05	6.21292e-05	0.000112727	0.000599725	0.000336923	0.000174104	0.000130321	0.000262517	0.000163286	0.000182582	0.000178718	0.000326768	0.00138482	7.13091e-05	2.2947e-05	0.000487254	0.000486254	0.000260954	0.000168634	0.00014972	0.000280981	0.000192891	0.000230496	0.000548744	0.00173026	0.000526718	0.000310942	0.000104794	0.00013093	0.000121362
81	0	0	0	0	1.54926e-05	2.29986e-05	0	0	2.37693e-05	1.66342e-05	7.20597e-06	0	1.55833e-05	0	1.26852e-06	5.00498e-06	1.5032e-05	1.53886e-05	1.2058e-05	5.74386e-06	4.70085e-06	6.10433e-06	5.39978e-05	1.70305e-05	2.02459e-05	8.6217e-06	1.23304e-06	1.25473e-05	7.9599e-06	1.1067e-05	1.73178e-05	0.000738753	5.10612e-06	0	1.5094e-05	1.09543e-05	1.16395e-05	5.4879e-06	4.12464e-06	6.89194e-06	1.41638e-05	3.29244e-06	3.01072e-05	0.000269125	2.66207e-05	0	1.08965e-05	3.30259e-06	1.28802e-05
82	3.92805e-05	0.000214311	0.000121625	0.000331293	7.7643e-05	2.42352e-05	0.000959481	0.000118353	0	2.36582e-05	3.52706e-05	0	0	0	0	0	3.08336e-05	9.28299e-06	3.4189e-05	3.0391e-05	2.91296e-05	1.29536e-05	5.64068e-05	2.77409e-05	0	0	4.83021e-05	0.00587049	0	0	0	0.000215835	0.000126034	1.87454e-05	0.000231919	2.58498e-05	2.95361e-05	0	0	0	1.22439e-05	4.18623e-05	3.4437e-06	0.000335745	4.41972e-05	0	5.09919e-05	1.52949e-05	7.55407e-05
83	0	0	0	0	0	0	0	0	0	0	1.03241e-05	0	0	0	0	0	0	0	0	0	0	0	3.03178e-05	2.15113e-05	1.56433e-05	9.19817e-06	1.7749e-05	1.16078e-05	2.78492e-05	2.18858e-05	4.96e-06	3.53947e-05	8.11727e-06	7.19654e-06	1.84416e-05	3.14434e-05	0	0	3.11722e-05	9.90117e-06	1.83406e-05	2.14236e-05	9.31887e-06	7.14488e-05	1.09647e-05	1.84295e-05	0	1.56281e-05	0
84	0	0	0	0	0	0	0	0	0	0	0	0	0	0	0	0	0	0	0	0	0	0	0	0	0	0	0	4.29596e-05	0	0	4.333e-05	0.00106289	5.16387e-05	0	0	0	0	0	0	3.8993e-05	0	0	2.46198e-05	0.00141974	5.84309e-05	0	0	0	0
85	0	0	0	0	0	0	0	0	0	0	0	0	0	0	0	0	1.98283e-05	0	0	0	0	0	7.78666e-06	0	0	0	0	4.81096e-06	0	0	0	5.59187e-05	0	0	0	7.46891e-06	1.59604e-05	0	0	0	0	0	0	5.70666e-05	0	0	0	2.30602e-06	0
86	0	0	0	0	0	0	0	0	0	0	0	0	0	0	0	0	5.2906e-06	0	0	0	0	0	0	0	0	0	0	0	0	0	0	1.72756e-05	1.06506e-05	0	0	0	0	0	0	0	0	0	0	3.15979e-05	0	0	0	0	0
87	0	0	0	0	6.54823e-05	0.000216075	3.96299e-05	2.80494e-05	4.09191e-05	6.57013e-05	4.26466e-05	6.79371e-05	9.54333e-05	8.0203e-05	5.44034e-05	5.62132e-05	0.000213951	0.000103361	5.91064e-05	5.99043e-05	5.71507e-05	5.46248e-05	0.000185969	0.000106514	8.75165e-05	8.06708e-05	0.000135519	0.000103422	0.000118172	0.00010135	7.97525e-05	0.00068282	1.89789e-05	1.68856e-05	0.000186173	0.000225589	0.000160754	0.000111521	8.89139e-05	0.000136406	6.34155e-05	6.78268e-05	0.00022521	0.000705271	0.000205484	9.08397e-05	4.75077e-05	6.00491e-05	6.04096e-05
88	0	5.94557e-05	2.33666e-05	5.25709e-05	0.000179988	0.000720779	0.000167313	0.000139607	0.000156813	0.000173886	0.000191133	0.00016307	0.000318874	0.000296087	0.000145983	0.000142424	0.000630424	0.000277914	0.000189031	0.000238881	0.00011329	0.000117421	0.000599551	0.000263016	0.000194497	0.000184619	0.000435624	0.000129189	0.000211312	0.000163739	0.000331042	0.00069185	3.22494e-05	5.01514e-05	0.000911808	0.000599632	0.000594415	0.000257553	0.000174156	0.00025834	0.000203	0.000247618	0.000701155	0.000658034	0.000422985	0.000347802	0.000179066	0.00017259	0.000277489
89	0	1.37046e-05	0	6.51432e-05	0.000154439	0.00108822	0.000331264	0.000166369	0.000313537	0.000440752	0.000773654	0.000690348	0.000572398	0.000554276	0.000341161	0.000479194	0.0016069	0.000773341	0.000280434	0.00075225	0.000943948	0.00153913	0.00810969	0.0230921	0.0047573	0.00115471	0.000820449	0.00803743	0.0232729	0.0393262	0.0299536	0.0681046	0.0145819	0.000413527	0.000981479	0.00129612	0.00163576	0.000815675	0.00112631	0.00222548	0.00103235	0.0016168	0.00111718	0.0125404	0.0210472	0.00228802	0.000601888	0.000447995	0.000445641
90	0	2.68599e-05	9.63668e-06	8.15068e-06	4.26469e-05	0.000190031	6.49914e-05	2.3215e-05	4.55792e-05	5.25276e-05	3.37262e-05	9.58137e-05	6.41075e-05	6.21497e-05	4.58252e-05	6.39662e-05	0.000162785	8.0519e-05	6.57263e-05	7.27867e-05	5.26372e-05	3.50394e-05	8.12867e-05	4.59772e-05	5.49657e-05	4.68412e-05	6.61633e-05	3.67202e-05	8.29902e-05	6.02653e-05	5.00611e-05	0.000151252	0.00105709	0.00135189	0.00011831	0.000115837	0.000125419	5.63977e-05	2.90658e-05	4.62718e-05	5.86863e-05	4.88284e-05	8.28362e-05	0.000595942	8.43046e-05	7.58368e-05	5.05816e-05	0.000157707	7.37408e-05
91	0	2.70939e-05	1.04464e-05	5.79132e-06	4.69074e-05	0.000159481	2.49499e-05	4.30831e-05	3.11041e-05	5.07746e-05	7.18926e-05	4.89626e-05	5.61001e-05	6.11727e-05	4.1157e-05	4.11844e-05	0.00011635	5.91811e-05	5.16794e-05	5.43798e-05	6.04438e-05	4.39897e-05	0.000141855	0.000135716	5.53732e-05	3.94125e-05	0.000106081	0.000327682	9.62406e-05	0.000106937	9.328e-05	0.000352352	0.00777085	0.00205348	0.000160676	0.000161256	0.000157813	8.57244e-05	9.43872e-05	8.35266e-05	2.67169e-05	6.95574e-05	0.000101536	0.00222822	0.000441263	0.000194848	7.11519e-05	0.000196506	4.22751e-05
92	0	9.99476e-06	1.47657e-05	1.70802e-05	6.94352e-05	0.000264309	4.9842e-05	4.49364e-05	5.6514e-05	9.17187e-05	5.15975e-05	7.69982e-05	7.07428e-05	8.92378e-05	7.07422e-05	5.73174e-05	0.000176493	7.71236e-05	4.98811e-05	5.84291e-05	4.28962e-05	2.36698e-05	6.39656e-05	3.3883e-05	4.25779e-05	5.38952e-05	6.54612e-05	1.61245e-05	6.05611e-05	7.21794e-05	3.83922e-05	0.000100686	0.000169989	0.000161944	0.000104399	0.00010179	0.000155256	5.82735e-05	4.53845e-05	4.9221e-05	5.81625e-05	4.47537e-05	7.5632e-05	0.000219989	8.89497e-05	6.94457e-05	3.10593e-05	5.59445e-05	4.95096e-05
93	0	0	0	0	2.34905e-05	8.90632e-05	1.82654e-05	9.90248e-06	2.22009e-05	1.21122e-05	1.64776e-05	3.63064e-05	2.71948e-05	2.45687e-05	1.94806e-05	1.84652e-05	6.59258e-05	4.39576e-05	1.41634e-05	2.65282e-05	1.7966e-05	3.37311e-06	5.22514e-05	2.29815e-05	2.4695e-05	2.42889e-05	4.49681e-05	0	3.51674e-05	6.72772e-05	2.3083e-05	7.29575e-05	0.000130288	7.5359e-05	6.49423e-05	7.03879e-05	0.000125281	2.72159e-05	1.83228e-05	3.03179e-05	1.4479e-05	1.46569e-05	6.86183e-05	0.000121687	5.48675e-05	3.65932e-05	7.37083e-06	2.47812e-05	2.07644e-05
94	0	2.68268e-05	1.68221e-05	2.39867e-05	0.000133142	0.000303361	5.29072e-05	7.52345e-05	9.58908e-05	0.000104073	8.71617e-05	8.96345e-05	8.72069e-05	0.000104145	6.67483e-05	5.92557e-05	0.000199043	8.93728e-05	9.9778e-05	7.39422e-05	5.53791e-05	5.38309e-05	7.22162e-05	7.57604e-05	0.000100823	0.000108413	0.000159925	1.08574e-05	0.000129771	0.000109067	7.64802e-05	0.000113706	0.000161757	0.000147017	0.000166108	0.000139487	0.000275905	3.90945e-05	4.98436e-05	7.31281e-05	6.22264e-05	6.59065e-05	0.000117668	0.000193023	0.000157692	6.93679e-05	7.69278e-05	5.14023e-05	5.94106e-05
95	1.36853e-05	0.000120604	7.05334e-05	0.000138187	0.000227921	0.000518971	0.000192052	0.0001515	0.000136709	0.000162253	0.000109465	0.000185669	0.000159652	0.000154125	0.000126117	0.000131198	0.000340154	0.000148213	0.000195277	0.000179672	0.000114109	6.69039e-05	0.000164076	0.000126383	9.32001e-05	0.000120704	0.000197573	0.0002385	0.000135563	0.000150023	0.00010106	0.000256763	0.000443935	0.000266079	0.000235525	0.000229468	0.000336317	0.000163892	0.000133355	0.000128303	0.000106699	0.000122191	0.000135282	0.00052818	0.000130196	0.000128456	8.10374e-05	0.000117497	9.9292e-05
96	0	2.9103e-06	0	0	5.723e-06	2.38184e-05	5.3103e-06	2.71257e-06	4.49786e-06	2.54864e-06	2.31563e-06	4.05713e-06	9.74786e-06	7.29076e-06	2.51158e-06	4.68986e-06	1.88231e-05	5.55133e-06	8.19068e-06	6.31218e-06	4.06503e-06	2.61989e-06	6.07317e-06	3.40095e-06	8.67805e-06	7.40571e-06	6.64484e-06	0	4.82007e-06	8.82162e-06	9.36289e-06	1.15187e-05	1.50465e-05	1.25961e-05	8.52224e-06	1.14185e-05	1.86023e-05	7.24603e-06	7.27919e-06	4.56252e-06	5.50902e-06	8.29197e-06	9.46712e-06	1.85152e-05	4.53028e-06	4.08444e-06	3.17361e-06	7.00014e-06	4.29414e-06
97	0	0	0	0	9.99266e-06	2.2307e-05	0	0	0	6.63827e-06	1.06939e-05	0	1.39573e-05	9.40733e-06	4.36432e-06	9.70059e-06	1.08442e-05	1.8871e-05	7.84516e-06	0	0	0	3.76414e-06	4.73605e-06	7.03137e-06	3.19892e-06	2.82109e-05	0	1.15323e-05	1.60222e-05	1.24507e-05	2.64156e-05	4.37393e-05	1.78477e-05	1.47277e-05	3.11355e-05	3.59126e-05	8.3598e-06	1.34355e-05	1.45388e-05	2.02449e-06	1.05908e-05	1.33232e-05	8.40763e-05	1.20017e-05	1.10529e-05	0	1.58189e-05	1.13021e-06
98	0	0	0	0	0	0	0	0	0	0	0	0	0	0	0	0	0	0	0	0	0	0	0	0	0	0	0	0	0	0	0	1.87217e-05	4.75416e-05	0	0	0	0	0	0	0	0	0	0	5.11948e-05	0	0	0	0	0
99	0	0	0	0	0	4.33941e-06	0	0	0	0	0	0	0	0	0	1.34576e-05	1.54814e-05	0	0	0	0	0	1.26872e-05	0	0	0	0	0	9.3296e-06	1.31083e-05	0	2.69503e-05	4.83245e-05	4.21844e-05	9.68863e-06	5.88128e-06	1.23024e-05	0	0	0	0	5.01633e-08	2.03677e-06	8.18908e-05	3.40003e-06	0	0	1.15308e-05	0
100	0.000212466	4.46151e-05	0.000151722	0	0	0	0	0	0	0	0	0	0	0	0	0	0	0	0	0	0	0	0	0	0	0	0	0.000740655	0	0	0	0	0	0	0	0	0	0	0	0	0	0	0	0	0	0	0	0	0
						0	0	0	0	0	0	0	0	0	0	0	0
[truncated: 51 more columns]

## Sheet: Supplementary Figure 8
	Genome %	TSS of protein coding genes	TSS of pseudogenes	TES of protein coding genes	TES of pseudogenes	CDS	Exons of protein coding genes	Exons of pseudogenes	UTR	CpG Island	PhastCons elements	Repeat elements	Median non-exonic DHS	Assembly gaps
1	0.60421	1.78202	2.37094	1.98303	2.05628	71.4874	28.1396	7.36256	12.3447	12.5356	17.9372	0.0075	2.83653	0
2	0.83635	2.37152	0.76904	7.00252	0.61169	9.14921	7.84749	1.23262	9.00432	1.52856	14.187	0.02231	3.06878	0
3	0.4563	1.85161	0.80089	5.10455	0.94498	30.0845	14.8069	4.7037	9.98128	5.4475	9.39089	0.0175	2.6201	0
4	0.6035	6.88036	1.94985	5.29715	1.79227	16.2027	8.97856	2.91832	7.05614	5.45852	10.4452	0.02748	3.97009	0
5	1.66379	5.98838	0.30311	5.92873	0.23281	1.83078	3.27875	0.26581	4.535	2.75279	9.08155	0.06136	4.09109	0
6	3.58689	1.72782	0.108	2.19141	0.10188	0.24792	1.19188	0.09192	1.62225	0.94069	2.92288	0.35969	2.49394	0
7	0.84717	6.76218	0.9145	6.71798	0.95757	2.29596	4.75927	0.68981	5.3947	7.09567	2.09033	0.10131	2.13574	0
8	0.72892	3.30056	0.2607	4.54863	0.36094	1.18579	2.87626	0.33594	3.8398	2.16158	2.74677	0.05425	2.8253	0
9	0.89603	1.27639	0.0571	1.95391	0.10603	0.19267	1.13916	0.08152	1.53313	0.90703	1.01308	0.37134	2.12926	0
10	0.8626	1.72003	0.07626	2.24518	0.14403	0.3049	1.29817	0.1233	1.691	1.11174	0.64572	0.40121	2.02033	0
11	0.75125	1.2275	0.3697	1.20304	0.3113	0.21228	1.04622	0.31307	1.29322	0.92607	0.63775	0.48921	1.50115	0
12	0.7501	0.91345	0.22411	0.99834	0.20461	0.14555	0.72872	0.25025	0.92378	0.73195	0.83668	0.46473	1.4215	0
13	1.2371	1.0286	0.11225	1.02697	0.06498	0.12596	0.73886	0.0881	0.94259	0.83495	1.0499	0.45892	1.57221	0
14	0.93708	1.64929	0.20279	1.44946	0.10919	0.19291	1.22258	0.14532	1.56524	1.43435	0.93945	0.42994	2.15803	0
15	0.76686	1.75339	0.13343	1.99345	0.08577	0.23779	1.29955	0.09569	1.7178	1.24957	0.60793	0.36463	2.20445	0
16	0.7181	0.76762	0.15267	0.82706	0.0916	0.08767	0.60856	0.13859	0.71421	0.60219	0.18611	0.64483	1.2776	0
17	2.1424	0.61559	0.21493	0.83407	0.15351	0.09452	0.5785	0.15235	0.68618	0.43775	0.7748	0.64369	1.2762	0
18	0.94391	0.71498	0.17035	0.88636	0.13937	0.1064	0.68754	0.14485	0.81927	0.69587	0.18443	0.58994	1.40856	0
19	1.06641	2.24153	0.13707	2.88151	0.08224	0.54032	1.70588	0.14896	2.25818	1.34971	1.22437	0.28784	2.42289	0
20	1.02862	3.30554	0.16343	1.14474	0.1421	0.26371	1.12302	0.16287	1.48038	3.28919	0.99562	0.47869	1.72992	0
21	0.64163	0.99561	0.21643	1.20736	0.17085	0.21797	1.04752	0.16367	1.29852	0.96246	0.71737	0.45618	1.50763	0
22	0.40821	1.79206	0.21485	0.74643	0.23274	0.15238	0.82285	0.19462	0.99892	2.25132	0.39656	0.62541	1.46734	0
23	0.62917	0.4831	0.31365	0.6813	0.2207	0.06759	0.45464	0.17728	0.50688	0.66343	0.37454	0.91557	0.9979	0
24	0.53103	0.44626	0.09634	0.58352	0.13763	0.05655	0.41706	0.1902	0.47789	0.39786	0.28453	0.83088	0.961149	0
25	0.61489	0.48594	0.20207	0.46195	0.10697	0.05157	0.3589	0.11578	0.3932	0.40188	0.30705	1.00557	0.913384	0
26	0.72427	0.62594	0.14128	0.67027	0.14127	0.06337	0.48813	0.17666	0.57278	0.54988	0.4434	0.68373	1.05805	0
27	0.9556	0.71162	0.09178	0.96199	0.13001	0.09167	0.66769	0.14657	0.79356	0.59109	0.19766	0.62421	1.33712	0
28	0.44249	29.0252	14.5191	5.03043	14.518	7.34112	6.79441	14.1854	6.5853	32.1593	3.27281	0.20486	4.13254	0
29	0.91848	0.6282	0.19894	0.3936	0.12731	0.05453	0.34771	0.12476	0.39778	0.54628	0.28254	0.81259	0.914675	0
30	0.93657	0.20902	0.1951	0.34188	0.08584	0.03166	0.25883	0.11659	0.30338	0.19155	0.29449	0.85551	0.789116	0
31	0.63088	0.51445	0.20853	0.54847	0.17377	0.08221	0.36991	0.21821	0.42353	0.61839	0.30512	0.79881	0.89625	0
32	0.9275	0.36659	0.24428	0.43432	0.24427	0.06013	0.27874	0.26322	0.32536	0.47923	0.35653	1.33358	0.674456	0
33	0.44825	0.91943	0.83157	0.51846	0.60325	0.08752	0.28693	0.63018	0.33062	0.78053	0.40914	1.04825	0.625904	0
34	0.51331	0.71257	0.55531	0.65397	0.66917	0.13075	0.47657	0.57062	0.54636	0.49653	0.65201	0.62119	0.884773	0
35	1.20174	0.99456	0.25544	1.2162	0.15204	0.13654	0.91547	0.18762	1.10626	1.01284	0.64032	0.55669	1.55066	0
36	1.33582	0.33938	0.18603	0.58379	0.12583	0.04228	0.35391	0.13053	0.40309	0.19942	0.47499	0.89488	0.952479	0
37	2.303	0.60622	0.13012	1.11004	0.11107	0.09153	0.72346	0.12261	0.89169	0.47304	0.891	0.50857	1.46319	0
38	0.90682	0.57947	0.14508	0.60369	0.12895	0.07936	0.46941	0.1098	0.57215	0.35995	0.56335	0.62515	1.11764	0
39	0.6975	0.40623	0.24101	0.57754	0.31434	0.07555	0.39959	0.27067	0.4687	0.29075	0.44984	0.64936	0.956918	0
40	0.75647	0.30646	0.16425	0.26626	0.11593	0.03108	0.21211	0.13906	0.23698	0.13722	0.33303	1.03152	0.762098	0
41	0.70368	0.38802	0.10387	0.56512	0.18694	0.05448	0.36441	0.14262	0.41012	0.31716	0.37919	0.83937	0.95986	0
42	0.74108	0.82029	0.25642	0.65507	0.17751	0.11769	0.53642	0.1931	0.60064	0.66959	0.35713	0.75488	1.19935	0
43	0.99839	0.26832	0.16838	0.51211	0.1098	0.06881	0.38966	0.14475	0.44866	0.40267	0.38884	0.7689	1.06962	0
44	1.02456	0.67881	0.66343	0.64521	0.54925	0.13229	0.39206	0.63731	0.43722	0.64046	0.45898	1.11407	0.778019	0
45	0.84128	0.48377	0.37358	0.57091	0.21718	0.10468	0.38076	0.29203	0.41749	0.34016	0.30027	0.86705	0.864834	0
46	0.69822	0.45008	0.2617	0.62872	0.26168	0.10021	0.47681	0.32649	0.51166	0.32926	0.38362	0.80106	0.975689	0
47	0.40957	1.28301	0.28553	1.28619	0.26766	0.18467	0.92966	0.19325	1.10234	1.18074	0.05079	0.53137	1.59225	0
48	0.53314	0.42517	0.10967	0.63934	0.1645	0.07775	0.42834	0.20344	0.49444	0.41772	0.14138	0.70704	1.03139	0
49	0.60547	0.91894	0.15693	1.13446	0.18106	0.13402	0.89955	0.18196	1.08316	0.99243	0.2283	0.48451	1.54455	0
50	0.79088	3.10714	0.1571	3.02995	0.16633	0.74497	1.91959	0.20943	2.47815	1.89036	1.2155	0.25839	2.37954	0
51	0.73682	1.04878	0.25791	0.89017	0.13886	0.13437	0.75043	0.16963	0.90264	0.96312	0.21391	0.53659	1.45082	0
52	0.49672	1.14085	0.17657	0.99812	0.2207	0.134	0.80863	0.16955	0.97117	1.06403	0.13614	0.54903	1.49294	0
53	0.50001	2.63761	0.20464	3.48078	0.19001	0.82975	2.08576	0.21305	2.6166	2.04616	0.74988	0.26937	2.41148	0
54	0.27067	3.88284	1.6202	5.53341	3.13216	20.6197	11.0697	6.63347	7.67192	6.87341	4.24266	0.03534	2.15051	0
55	0.30033	3.12192	0.14602	2.82013	0.29201	0.80329	1.87392	0.3085	2.36664	2.03016	1.44415	0.25792	2.31286	0
56	0.3795	1.54756	0.21185	1.10231	0.26961	0.15378	0.71809	0.26712	0.86161	1.26628	0.22332	0.56119	1.33031	0
57	0.39137	0.80296	0.39218	0.84454	0.16806	0.11565	0.57205	0.26845	0.65981	0.82592	0.17077	0.66712	1.1708	0
58	0.46124	1.08341	0.26938	0.95173	0.28521	0.17701	0.67597	0.37143	0.74587	0.8667	0.09887	0.68943	1.15054	0
59	0.53306	0.85047	0.61701	0.80414	0.50728	0.15939	0.55835	0.51102	0.61751	1.19703	0.11458	0.85325	1.07763	0
60	0.30461	0.32134	0.14397	0.5595	0.21593	0.05651	0.34148	0.17127	0.37327	0.4102	0.07764	0.89601	0.899396	0
61	0.47928	0.51595	0.13725	0.39869	0.15249	0.06129	0.3742	0.14778	0.4169	0.60746	0.07421	0.75934	0.924856	0
62	0.44401	0.69616	0.19753	0.52342	0.13168	0.07653	0.50179	0.19661	0.54988	0.80411	0.09882	0.78811	1.07644	0
63	0.4086	2.78639	0.30409	1.17546	0.10732	0.28923	1.19304	0.25477	1.45255	3.15019	0.1939	0.48877	1.6309	0
64	0.78631	0.78621	0.23238	0.55828	0.23236	0.07257	0.41544	0.18202	0.47139	0.606	0.3017	0.82234	0.914694	0
65	0.93007	0.49298	0.1886	0.54418	0.17287	0.07208	0.47772	0.11994	0.53739	0.75315	0.15707	0.81042	0.91446	0
66	0.66634	1.21382	0.18647	1.06957	0.13161	0.15013	0.93201	0.16107	1.10966	1.28422	0.28744	0.54395	1.33185	0
67	0.98242	0.84951	0.61749	0.76751	0.46123	0.12872	0.73012	0.2505	0.8086	1.22351	0.16437	1.16596	0.974734	0
68	1.17402	0.29839	0.30505	0.38271	0.16185	0.04043	0.32559	0.17593	0.34657	0.28583	0.11196	1.45699	0.60193	0
69	0.91995	0.252	0.35752	0.33683	0.23038	0.04993	0.25948	0.20742	0.2943	0.33587	0.2649	1.29861	0.63144	0
70	0.50678	0.45745	0.28844	0.49935	0.31726	0.08108	0.35969	0.31163	0.40294	0.88523	0.08916	1.19529	0.743455	0
71	0.40875	0.78143	0.53644	0.55594	0.37548	0.12391	0.48205	0.33008	0.51104	1.018	0.07916	1.07891	0.843333	0
72	1.20582	0.42724	0.35762	0.5782	0.35153	0.08207	0.33877	0.31837	0.37211	0.51768	0.29685	1.26673	0.68112	0
73	0.73565	0.48321	0.64579	0.61779	0.68549	0.18375	0.48603	0.58461	0.51816	0.42411	0.18312	1.53021	0.559467	0
74	1.48747	0.37405	0.398	0.55899	0.28006	0.05786	0.48072	0.15093	0.5527	0.33974	0.11934	1.66839	0.780832	0
75	2.4748	0.22066	1.34376	0.30885	0.756	0.04957	0.45661	0.40224	0.51382	0.14769	0.1921	1.7963	0.44742	0
76	3.91681	0.14863	0.37321	0.2202	0.26682	0.02989	0.21891	0.17666	0.25222	0.03494	0.13884	2.0025	0.475065	0
77	0.98246	0.26743	0.31989	0.3522	0.20829	0.04212	0.36513	0.16934	0.41742	0.18357	0.11281	1.94979	0.361651	0
78	1.14136	0.24374	0.51229	0.24434	0.37779	0.03182	0.24456	0.25272	0.28128	0.20516	0.14218	1.93379	0.487633	0
79	3.17635	0.14273	0.29223	0.2195	0.25079	0.01799	0.1737	0.22284	0.21115	0.05756	0.11062	2.01997	0.3931	0
80	1.23885	0.21624	0.30678	0.3877	0.20058	0.04318	0.38527	0.16554	0.44106	0.19234	0.15651	1.81067	0.367871	0
81	0.98373	0.29327	1.90944	0.41999	1.12924	0.04113	0.25935	0.76103	0.30251	0.63767	0.38656	1.81581	0.396784	0
82	0.53691	3.07046	57.1471	2.35665	47.9957	1.24258	1.71151	26.1222	1.69246	10.0776	3.56503	0.4953	0.859311	0
83	1.28714	0.18411	0.36909	0.2287	0.32932	0.0313	0.14612	0.44758	0.1737	0.1179	0.09169	1.99681	0.269767	0
84	0.8581	0.42626	1.05617	0.5838	0.93686	0.15565	0.33867	1.08466	0.35997	0.71889	0.25668	1.63661	0.289981	0
85	1.37898	0.13449	0.26501	0.21347	0.24379	0.03296	0.15361	0.2682	0.18648	0.15143	0.06338	2.01708	0.231562	0
86	1.56392	0.07576	0.24769	0.10567	0.22898	0.01157	0.0959	0.19926	0.11237	0.05918	0.07842	2.07307	0.209365	0
87	0.6274	0.27918	0.60577	0.37042	0.3844	0.03682	0.26116	0.33586	0.30546	0.31074	0.06326	1.92347	0.378539	0
88	0.66333	0.31842	0.84842	0.26471	0.47376	0.04473	0.36306	0.26382	0.41096	0.20199	0.0557	1.85346	0.499303	0
89	0.37798	1.14489	0.52209	0.62852	0.42538	0.1496	0.52846	0.39627	0.57775	1.31203	0.08835	0.99756	0.884329	0
90	1.08988	0.17489	0.45602	0.26536	0.40904	0.02631	0.16916	0.28798	0.19105	0.1413	0.13254	1.92062	0.339849	0
91	0.99028	0.53583	0.92995	0.412	0.61992	0.07937	0.30903	0.65756	0.34662	0.50291	0.23694	1.55029	0.399575	0
92	1.80582	0.13123	0.36427	0.18589	0.31972	0.0161	0.127	0.23792	0.14419	0.08931	0.06772	2.02232	0.246012	0
93	0.66576	0.20893	0.38424	0.13963	0.32932	0.01587	0.13539	0.25046	0.17347	0.07842	0.0394	2.0223	0.289498	0
94	0.65484	0.22815	0.33484	0.22082	0.32365	0.02809	0.12271	0.3398	0.15326	0.0968	0.05018	2.00413	0.208301	0
95	1.05895	0.50595	3.77538	0.45843	3.01594	0.16044	0.28524	2.41174	0.31525	2.04052	1.51675	1.63806	0.297536	0
96	8.86181	0.02151	0.02969	0.01515	0.02804	0.00366	0.00978	0.03169	0.01262	0.01261	0.00344	0.30093	0.015451	11.2844
97	1.12606	0.16928	0.42189	0.14218	0.27259	0.02014	0.06576	0.37754	0.07648	0.08236	0.02624	1.99483	0.109789	0
98	0.50728	0.07109	0.12967	0.12217	0.14407	0.01334	0.07444	0.26171	0.09066	0.07189	0.02434	2.06094	0.219043	0
99	0.9721	0.07419	0.203	0.13282	0.21051	0.0129	0.10229	0.19658	0.12873	0.11132	0.03976	2.03774	0.174564	0
100	0.25184	0.77733	98.1503	1.20989	147.041	4.01677	2.09203	176.81	1.32254	4.24249	15.5098	0.02394	0.629761	0
Base	100	0.00063	0.00044	0.00063	0.00044	1.13101	2.98293	0.38229	1.57526	0.68329	5.1742	46.7229	0.72212	7.57007

## Sheet: Supplementary Figure 9
State assignment using original model	Probability of assignment to same state using uniform transition probabilities
1	0.98734
2	0.977947
3	0.979512
4	0.905551
5	0.910264
6	0.866141
7	0.862388
8	0.841596
9	0.932795
10	0.971215
11	0.920358
12	0.877533
13	0.879899
14	0.85058
15	0.951764
16	0.848991
17	0.847733
18	0.905306
19	0.928661
20	0.916476
21	0.932355
22	0.914972
23	0.918928
24	0.937879
25	0.91904
26	0.918895
27	0.944139
28	0.897145
29	0.908644
30	0.928945
31	0.926536
32	0.901117
33	0.930089
34	0.93536
35	0.92352
36	0.889912
37	0.87841
38	0.915418
39	0.888584
40	0.884816
41	0.855583
42	0.844693
43	0.905931
44	0.83934
45	0.924252
46	0.914753
47	0.968518
48	0.784713
49	0.840588
50	0.911083
51	0.901221
52	0.908919
53	0.9262
54	0.952313
55	0.961299
56	0.872382
57	0.933665
58	0.854016
59	0.874348
60	0.779458
61	0.878546
62	0.864824
63	0.902258
64	0.916961
65	0.923651
66	0.957238
67	0.945097
68	0.920994
69	0.917397
70	0.903497
71	0.922363
72	0.871596
73	0.874512
74	0.948021
75	0.916526
76	0.992322
77	0.97177
78	0.97466
79	0.993287
80	0.90989
81	0.927859
82	0.936689
83	0.957287
84	0.901963
85	0.972304
86	0.954689
87	0.986085
88	0.960637
89	0.933006
90	0.970212
91	0.9122
92	0.994355
93	0.994743
94	0.998092
95	0.933476
96	1
97	0.998881
98	0.996836
99	0.993585
100	0.984166

## Sheet: Supplementary Figure 13
state	detection of chemical stimulus involved in sensory perception of smell	system development	nucleosome	cellular developmental process	regulation of cellular process	transcription from RNA polymerase II promoter	cell-cell signaling	calcium ion binding	receptor binding	antigen binding	protein-DNA complex assembly	cell adhesion	mesonephros development	neuromuscular process
1	0.275724	14.1192	41.3188	5.40894	4.19382	7.92082	7.85387	12.1938	0.00877392	0	13.2291	8.82391	1.69897	2.45593
2	0	41.1805	0.05061	30.6021	6.92082	19.0315	11.0315	3.58503	7.50864	0	0.00877392	3.69897	5.31876	1.69897
3	319.62	2.58503	0.244125	0.0655015	18.6198	0.0655015	2.76955	13.5229	0	0	0	4.25181	0.79588	0.136677
4	0	21.0177	0.0177288	17.7447	5.60206	24.7447	8.13668	0.119186	6.48149	0.0409586	0.0861861	2.16115	2.18046	4
5	0	26.7959	0	18.9208	10.0044	13.3872	20.7696	0.537602	11.2924	0.124939	0.00877392	8.55284	3.60206	3.4437
6	0	5.58503	0	5.25181	3.74473	2.38722	3.4437	1.52288	1.09691	0	0.0457575	2.72125	2.18046	0.136677
7	0.200659	21.6198	0.05061	12.699	11.585	9.17393	11.9586	1.39794	5.08619	0.0409586	0.0222764	1.52288	3.60206	9.4318
8	0	19.8239	0	21.0362	2.92082	8.18046	8.95861	1.09691	6.48149	0.721246	0.00436481	11.699	5.31876	2.92082
9	0	10.1938	0.0177288	6.40894	3.63827	1.69897	4.18046	4.37675	4.05061	0	0	4.63827	4.14874	0.431798
10	0	8.56864	0	6.23657	1.04576	0.721246	2.92082	3.34679	5.08619	0.0409586	0	7.52288	2.61979	0.657577
11	0.102373	0.568636	0.0177288	0.130768	0.0604807	0	0.49485	4.37675	1	0.455932	0.0457575	0.09691	0.0457575	0.0177288
12	1.69897	0.318759	0.05061	0.207608	0.585027	0	0.769551	0.721246	1.22185	0.124939	0.00877392	0.431798	0	0.0604807
13	0	0.69897	0.0177288	0.568636	0.00436481	0	0.69897	0.537602	0.0809219	0.124939	0	0.744727	0.0132283	0.136677
14	0	2.00877	0	2.60206	2.92082	0.39794	5.21467	1.39794	2.63827	0.259637	0.0457575	0.221849	0.356547	0.0177288
15	0	15.3872	0.0177288	10.8239	2.92082	2.00877	4.58503	2.45593	6	0	0.00436481	5.24413	3.09691	0.259637
16	0.148742	0	0	0.0132283	0.00877392	0	0.00436481	0.455932	0.119186	1.39794	0	0.431798	0.0132283	0.0604807
17	0.275724	0	0	0	0.0222764	0.00436481	0.00436481	0.251812	0.0409586	0.721246	0.00877392	0.19382	0	0.0177288
18	0.00436481	0.0555173	0	0.00436481	0.0132283	0	0.187087	0.091515	0.119186	1.04576	0	0.537602	0.0132283	0.0604807
19	0	19.8239	0	15.5229	2.55284	1.09691	8.13668	3.11351	9.45593	0.124939	0	10.4949	3.09691	0.920819
20	0	5.11919	0.05061	2.09151	2	1.39794	1.09691	0.376751	0.119186	0.124939	0.309804	0.677781	0.107905	1.69897
21	1.1549	0.376751	0.05061	0.0655015	0.00436481	0	0.0757207	0.537602	0.0655015	0.0409586	0.431798	1.39794	0.0457575	0.136677
22	0.00436481	0.0555173	0.244125	0.0655015	0.113509	0.0655015	0.853872	0.455932	0.677781	0	0.309804	0.958607	0.107905	0.136677
23	0.00877392	0	0.124939	0	0	0.00436481	0	0.0457575	0	0.455932	0.309804	0	0.0132283	0.136677
24	0.00436481	0	2.34679	0	0.0132283	0	0	0.0132283	0.0409586	0.124939	3.24413	0.09691	0.0457575	0.0177288
25	0	0	0.0177288	0	0	0	0	0.0315171	0.00436481	0.124939	0.309804	0	0	0.136677
26	0	0	0	0.00436481	0	0	0	0	0.0222764	0.455932	0.744727	0.113509	0.0132283	0.0177288
27	0	0	0.408935	0	0	0	0.0222764	0.00877392	0.00436481	0.124939	0.920819	0.00436481	0.0457575	0.259637
28	59.9586	5.76955	0.886057	5.92082	24.8539	12.5229	10.4559	0.853872	1.30103	1.39794	0.142668	0.886057	1.09691	0.657577
29	0.455932	0	0.124939	0	0	0	0.0222764	0.0132283	0.0132283	0.455932	0.142668	0.0268721	0	0.657577
30	0.200659	0	3.85387	0	0	0	0	0	0.00436481	0.455932	2	0.0409586	0	0.259637
31	1.52288	0	1.52288	0	0.0457575	0	0	0.0132283	0	0.0409586	1.39794	0	0.0132283	0.0604807
32	0.0222764	0	2.34679	0	0.275724	0.00436481	0	0	0	1.04576	1.69897	0	0	0.0177288
33	15.3468	0	2.82391	0	0.958607	0.119186	0.00877392	0.0132283	0.0409586	1.69897	1.39794	0.00436481	0.552842	0.443697
34	16.5376	0	1.52288	0.00877392	0.0362122	0.00436481	0.00877392	0.00436481	0.0222764	0.124939	1.1549	0.0555173	0.0457575	0.0604807
35	0	0	0.244125	0.0268721	0.0362122	0.0809219	0.0604807	0.376751	0.00877392	0	1.1549	0.0268721	0.0457575	0.0177288
36	0.0409586	0	0.124939	0	0	0	0	0.00436481	0	0.124939	0.309804	0	0.0132283	0.136677
37	0	0.00436481	0.124939	0.0268721	0.00436481	0.00436481	0.0362122	0.0315171	0.00436481	0.124939	0.0861861	0.00436481	0.0457575	0.443697
38	0.148742	0	0.886057	0.00436481	0.113509	0.0655015	0.00436481	0.0457575	0	1.04576	4.01773	0.0809219	0.0132283	0
39	4.76955	0	10.7447	0	0.00436481	0	0	0.091515	0.0222764	0.455932	3.61979	0.49485	0.0132283	0.0177288
40	0.853872	0	0.124939	0	0.00877392	0.00436481	0	0.0457575	0.00436481	0.259637	1.39794	0.259637	0	0.259637
41	0.853872	0	0.244125	0	0.00436481	0	0	0.455932	0	0.0409586	0.0861861	0.19382	0.0132283	0.0177288
42	0.455932	0	0.0177288	0	0	0	0	0.376751	0.0222764	0.0409586	0.00436481	0.0132283	0	0.0604807
43	0	0	5.00436	0	0.0705811	0	0	0.00436481	0.00877392	0.124939	2.5376	0.00877392	0	0
44	27.9586	0	3.85387	0	0.0705811	0	0	0	0	1.69897	0.920819	0	0	0
45	6.72125	0	4.40894	0.0222764	0.0861861	0	0	0.091515	0.283997	1.69897	2.88606	0.00436481	0	0.0177288
46	2.55284	0.00436481	0.124939	0	0	0	0	0.376751	0.0809219	0.259637	0.21467	0.05061	0.0132283	0
47	0	0.0655015	0.124939	0.130768	0	0	0	0.619789	1.30103	0.721246	0.0222764	1.04576	0.107905	0.259637
48	3.12494	0	2.82391	0	0	0	0	0	0	1.04576	1.1549	0.0177288	0.0132283	0.443697
49	0	0	0.244125	0.0132283	0	0	0.107905	0.0132283	0.00436481	0.455932	0.309804	0.00877392	0.0132283	0.431798
50	0	29.585	0	21.6576	5.60206	4.74473	12.6198	2.88606	15.7696	0.124939	0	11.0862	8	0.431798
51	0.0222764	0.481486	0	0.0362122	0.113509	0	0.221849	0.721246	0.207608	0.455932	0	0.823909	0.0457575	0.0604807
52	0.00436481	0.69897	0	0.207608	0.39794	0	0.552842	0.853872	0.823909	0	0	0.823909	0.0457575	0.136677
53	0	44.5686	0	30.2291	7.88606	9.17393	18.7696	2.06048	15.4089	0.259637	0	9.36653	9.46852	2.01323
54	53.1871	3.85387	32.3279	0.886057	1.69897	0.853872	2.76955	15.8539	0.207608	0	8.92082	8.55284	1.69897	1.22185
55	0	22.2441	0	18.3188	2.63827	4.03621	11.9586	4.95861	13.2757	0.124939	0	6.33724	11.0458	2.45593
56	6.30103	0.124939	0.05061	0.0315171	0.0177288	0	0.187087	0.537602	0.283997	0.259637	0.00877392	0.60206	0	0.136677
57	3.12494	0	1.1549	0	0.00436481	0	0	0	0.00436481	1.39794	1.39794	0.0177288	0.0132283	0.267606
58	5.88606	0	1.1549	0.00436481	0	0	0	0.537602	0.0315171	0.455932	0.568636	0.00436481	0	0.0604807
59	17.7447	0	7.65758	0	0.236572	0	0	0	0.0315171	0.259637	0.920819	0.0132283	0	0.0177288
60	3.74473	0	0.124939	0	0.00436481	0	0	0.200659	0.00436481	0.259637	0.0861861	0.136677	0	0.136677
61	2.55284	0	0.886057	0	0	0	0	0.00436481	0.119186	0.455932	0.744727	0.00877392	0	0.657577
62	0.00436481	0	0.05061	0	0	0	0	0	0.0655015	1.04576	0.920819	0	0.0132283	0.0604807
63	0.0132283	1.39794	0.0177288	0.167491	0.21467	0.00436481	0.161151	1.22185	0.60206	0.455932	0.0861861	2.58503	0.107905	0.0604807
64	1.69897	0	0.05061	0.00877392	0.0177288	0	0	0.721246	0.244125	1.39794	0.431798	0.0222764	0.107905	0.0604807
65	0.275724	0	6.27572	0	0.00436481	0.00436481	0	0.091515	0	0.259637	3.61979	0.0222764	0	0.0177288
66	0.102373	0.853872	0	0.376751	0.0222764	0	0.0757207	2.06048	0.283997	0.259637	0.0457575	0.677781	0.0132283	0.136677
67	0.0409586	0	0	0.0132283	0	0	0.221849	0.537602	0.207608	0.455932	0.00436481	0.29243	0	0.136677
68	0	0	0.0177288	0	0	0	0.00436481	0.721246	0	0.455932	0.744727	0.0315171	0.0457575	0.0604807
69	0.455932	0	0.619789	0	0	0	0	0.00877392	0.00436481	1.04576	0.920819	0.0268721	0	0.259637
70	0.455932	0	4.40894	0	0.0315171	0	0	0	0	2.27572	1.39794	0	0	0.0177288
71	0.148742	0	0.244125	0	0	0	0	0.0222764	0.00436481	8.19382	0.21467	0	0	0.0604807
72	0.102373	0	0.619789	0	0	0	0	0	0	7.39794	0.309804	0	0	0
73	1	0	0.408935	0	0	0	0	0.0315171	0.0655015	4.55284	0.309804	0.00436481	0	0
74	0	0	0.408935	0	0.0177288	0.0132283	0	0.00877392	0.0315171	0.259637	0.744727	0.0268721	0	0.136677
75	0	0	0.408935	0	0	0	0	0.00436481	0	1.39794	0.309804	0.00436481	0.0132283	0
76	0	0	0.408935	0	0.00436481	0	0	0.0132283	0	0.721246	0.00877392	0	0.0132283	0.0177288
77	0	0	0.244125	0	0	0.0655015	0	0.0132283	0.00877392	0.259637	0.744727	0.05061	0	0.0177288
78	0.148742	0	0.408935	0	0.0268721	0.00436481	0	0.00436481	0.119186	0.259637	0.21467	0	0	0.0177288
79	0	0	0.408935	0	0.200659	0	0	0	0.00436481	0.455932	0.309804	0	0	0.136677
80	0.00436481	0	0.886057	0.00436481	0.0132283	0.00877392	0	0.00877392	0.05061	0.259637	2.21467	0.537602	0.0132283	0
81	2.82391	0	1.1549	0	0	0	0	0	0	0.721246	0.568636	0	0.207608	0.0177288
82	57.9586	0	7.65758	0	0.585027	0.0315171	0.0132283	0	0	0.259637	3.24413	0	0.0132283	0.136677
83	0	0	0	0	0	0.00436481	0	0	0	1.04576	0.0222764	0	0	0
84	0.102373	0	0.05061	0	0	0.0362122	0	0	0	0.455932	0.0861861	0	0	0.0177288
85	0	0	0.408935	0	0	0	0	0.119186	0.0132283	0.124939	0.309804	0	0	0
86	0	0	0	0	0.00436481	0.00877392	0	0.091515	0.0132283	1.04576	0.21467	0.00436481	0	0
87	0.0222764	0	0.886057	0	0.0177288	0.00436481	0	0	0	0.124939	0.309804	0	0	0.0604807
88	0	0	0.619789	0	0	0	0	0	0	2.76955	0.0222764	0	0	0
89	3.42022	0	0.244125	0	0	0	0	0	0.0655015	14.5229	0.0457575	0	0	0.0604807
90	0.102373	0	0.244125	0	0	0	0	0.0315171	0.00436481	0.455932	0.309804	0.00436481	0.0132283	0
91	9.42022	0	1.1549	0	0.0268721	0	0	0.0457575	0.0315171	1.04576	0.744727	0.0409586	0.0132283	0.0604807
92	0.00436481	0	0	0	0	0	0	0.0315171	0.00436481	0.455932	0.431798	0	0.0132283	0.0177288
93	1	0	0.0177288	0	0.00877392	0	0	0	0.0655015	2.76955	0.0457575	0.00436481	0.0132283	0.0177288
94	0.148742	0	0.05061	0.0222764	0.0177288	0	0.0222764	0.200659	0.148742	1.04576	0.21467	0.00436481	0.107905	0.0604807
95	17.1249	0	0.124939	0	0	0	0	0	0.00877392	1.04576	0.920819	0	0	0.0604807
96	0.102373	0.00436481	0.05061	0.00436481	0.00436481	0	0.0132283	0.00877392	0.207608	0.259637	0.309804	0.113509	0.0132283	0
97	0.0132283	0	0.124939	0	0	0	0	0.00436481	0.00436481	0.721246	0.309804	0	0.107905	0.431798
98	0.275724	0	0.05061	0	0	0	0	0.00436481	0.0315171	0.455932	0.309804	0	0.0132283	0.0604807
99	0.00436481	0	0	0	0	0.0222764	0	0	0	0.721246	0.0861861	0.00877392	0.0132283	0.0604807
100	9.67778	0.124939	26.1024	0.0757207	0.309804	1.09691	0.0655015	0.0555173	0.05061	0.657577	13.9586	0.0177288	0.346787	0.236572

## Sheet: Supplementary Figure 14
	DNA class	LINE class	Low complexity class	LTR class	Other class	RC class	RNA class	SINE class	Satellite class	Simple class	Unknown class	rRNA class	scRNA class	snRNA class	srpRNA class	tRNA class	Alu family	CR1 family	DNA family	Deu family	Dong-R4 family	ERV1 family	ERVK family	ERVL-MaLR family	ERVL family	ERV family	Gypsy family	Helitron family	L1 family	L2 family	LTR family	Low complexity family	MIR family	Merlin family	MuDR family	Other family	PiggyBac family	RNA family	RTE-BovB family	RTE family	SINE family	Satellite family	Simple family	TcMar-Mariner family	TcMar-Tc2 family	TcMar-Tigger family	TcMar family	Unknown family	acro family
1	0.00107	0.00219	0.35166	0.00032	0	0	0	0.00053	0.00036	0.11769	0	0.09256	0	0.03775	0	0.50407	2e-05	0.04769	0	0	0	0.00061	0	1e-05	0.00051	0	0.00122	0	0.00058	0.00282	0	0.35166	0.00228	0.60717	0	0	0	0	0.14217	0.06936	0.05747	0.00111	0.11769	0	0.00347	0.00021	0	0	0
2	0.02069	0.00483	0.90446	0.00074	0	0.0082	0.00705	0.00395	9e-05	0.16019	1.35561	0.04367	0	0.04676	0	0.16288	7e-05	0.16155	4.24363	0.68069	0	0.002	0.00077	9e-05	0.00022	0	0.00021	0	0.00091	0.00466	0	0.90446	0.00593	0.4319	0	0	0	0.00705	0.42206	0.07656	5.60046	0.00027	0.16019	0.00076	0.00874	0.00099	0.0015	1.35561	0
3	0.01206	0.00419	0.76793	0.00059	5e-05	0.00824	0.01107	0.00385	0.00028	0.15207	0.71082	0.06504	0	0.01818	0	0.08956	3e-05	0.11436	1.97363	0.47826	0	0.00137	0.00022	5e-05	0.00052	0	0.00114	0	0.00098	0.00582	0	0.76793	0.01018	0.19791	0	5e-05	0	0.01107	0.29709	0.06935	3.42985	0.00087	0.15207	0.00163	0.01905	0.0012	0.00069	0.71082	0
4	0.0288	0.0089	0.91914	0.0007	0	0.0033	0.04326	0.01322	0.00728	0.18781	1.64327	0.00095	0	0.05302	0.07809	0.11931	0.00014	0.2177	3.81197	1.08852	0.06741	0.00045	0.00084	0.00069	0.0007	0	0.00418	0.00386	0.00255	0.01527	0.01361	0.91914	0.04422	0	0	0	0	0.04326	0.6027	0.0694	7.37498	0.02191	0.18781	0.00499	0.01987	0.00387	0.02343	1.64327	0
5	0.13316	0.0302	0.80125	0.00159	1e-05	0.24072	0.17463	0.071	0.00452	0.15023	4.56957	0.09295	0.01822	0.04932	0.00069	1.12171	6e-05	1.01735	9.40831	20.3692	2.27842	0.00062	0.00028	0.00129	0.00127	0.01726	0.02053	0.00949	0.00308	0.04876	0.20813	0.80125	0.24196	0	0.002	1e-05	0	0.17463	4.61269	0.18375	18.7438	0.0141	0.15023	0.11219	0.02544	0.07151	0.76422	4.56957	0
6	0.80473	0.31239	0.66975	0.18254	6e-05	1.83577	1.63598	0.44609	0.00346	0.16602	2.77491	0.2482	0.00343	0.16799	0.04704	1.48415	0.00022	2.50549	2.77994	4.35375	7.2077	0.03115	0.00055	0.24218	0.22334	0.04148	1.12725	1.44018	0.09942	1.05875	2.09951	0.66975	2.04085	0.01259	0.00024	6e-05	0.05079	1.63598	5.11141	2.09019	3.56264	0.01024	0.16602	0.85227	1.04524	0.34322	2.93245	2.77491	0
7	0.16964	0.07101	1.57707	0.01331	0	0.55187	0.10736	0.11478	0.01433	0.31416	0.67785	0.04985	0	0.07588	0.07941	0.25843	0.00071	0.39637	1.31233	0.58305	0.39886	0.00364	0	0.01807	0.01567	0	0.0419	0.37843	0.03761	0.19145	0.08453	1.57707	0.5237	0	0	0	0.01089	0.10736	0.48955	0.33725	2.30554	0.04462	0.31416	0.18584	0.37034	0.06667	0.42289	0.67785	0
8	0.09077	0.02766	0.92672	0.00266	7e-05	0.20571	0.39397	0.06763	0.01171	0.17215	1.88694	0.01879	0.01237	0.01585	0.00886	0.20691	0.00028	0.69337	3.74728	9.13851	1.0695	0.00119	9e-05	0.0028	0.00256	0.02077	0.01162	0.01065	0.00522	0.05971	0.2251	0.92672	0.26794	0	0.00099	7e-05	0.00028	0.39397	3.13023	0.17489	10.1236	0.0357	0.17215	0.15559	0.04523	0.06002	0.53762	1.88694	0
9	0.80571	0.31955	0.59615	0.20298	3e-05	1.63369	1.53386	0.47149	0.00434	0.15965	2.11928	0.24203	0	0.09324	0.01909	0.1314	0.00013	2.2311	1.95448	2.89209	4.59575	0.03313	0.00042	0.27395	0.25735	0.0268	1.09839	1.33878	0.09773	1.15177	1.76445	0.59615	2.1678	0.0252	0.00032	3e-05	0.05799	1.53386	4.01741	1.84164	2.34452	0.01306	0.15965	0.74534	0.98429	0.28334	2.53261	2.11928	0
10	0.82788	0.35988	0.71799	0.27879	0	1.52574	1.26625	0.45038	0.00612	0.25922	1.72811	0.22891	0.0019	0.08826	0.01542	0.11957	0.00037	1.90834	1.49848	2.45355	2.60253	0.04984	0.00038	0.37991	0.37183	0.16885	1.24285	1.36577	0.13178	1.2733	1.61112	0.71799	2.07396	0.01963	0.00235	0	0.11048	1.26625	2.90032	1.61957	2.24562	0.01874	0.25922	0.58223	1.08248	0.25574	2.16006	1.72811	0
11	0.92433	0.46954	0.99134	0.41278	0.0001	1.58762	0.96181	0.45973	0.0125	0.46418	1.71454	0.1413	0.00218	0.07611	0.01771	0.11398	0.00185	1.9085	0.93175	1.31648	0.9692	0.07427	0.00041	0.54671	0.61707	0.0813	1.51729	1.58783	0.20255	1.59254	1.62225	0.99134	2.11964	0.11269	0.01196	0.0001	0.18133	0.96181	2.16713	1.62083	0.80886	0.03862	0.46418	0.49267	1.15881	0.25416	1.84897	1.71454	0
12	0.91014	0.4566	0.84369	0.38558	0	1.5022	1.26755	0.42778	0.00871	0.29929	2.03853	0.21683	0.00109	0.08649	0.01976	0.91973	0.00115	2.04387	1.19902	1.23889	1.92145	0.07575	0.00021	0.51727	0.51668	0.15102	1.92522	1.47471	0.201	1.48862	2.3085	0.84369	1.97285	0.28592	0.00155	0	0.17171	1.26755	1.81439	2.13609	1.05644	0.02631	0.29929	0.59703	1.01635	0.256	1.93016	2.03853	0
13	0.96476	0.4384	0.76706	0.35319	4e-05	2.18887	1.2587	0.45217	0.00531	0.21284	2.00382	0.31877	0	0.0728	0.00061	0.26664	0.00078	2.17975	1.66313	1.3219	2.61397	0.06537	0.00031	0.46958	0.48028	0.01308	1.78261	2.18847	0.18392	1.44514	2.12403	0.76706	2.08616	0	0.00105	4e-05	0.17336	1.2587	1.74892	2.19503	1.30518	0.01656	0.21284	0.65781	1.46993	0.28786	2.26115	2.00382	0
14	0.86407	0.39778	0.76229	0.29495	0	1.52767	1.14134	0.47437	0.00942	0.26491	1.50521	0.21803	0	0.12519	0.01582	0.3219	0.00107	1.94847	1.18799	2.21446	1.44502	0.04417	0.00094	0.3983	0.4124	0.01003	1.38082	1.4378	0.13811	1.46913	1.74223	0.76229	2.18659	0	0.00093	0	0.10234	1.14134	2.48217	1.63476	1.19171	0.02937	0.26491	0.53796	1.09469	0.24877	2.33146	1.50521	0
15	0.7807	0.31137	0.64023	0.21016	0	1.47629	1.45509	0.45829	0.0067	0.20211	1.79922	0.22921	0	0.06992	0.01834	0.118	0.00016	2.01219	1.5217	2.24167	3.42871	0.03292	0.00049	0.28201	0.27828	0.02791	1.08458	1.24306	0.08999	1.17354	1.55847	0.64023	2.10985	0.01472	0	0	0.05259	1.45509	3.25542	1.59908	2.03679	0.02017	0.20211	0.6431	0.88955	0.24806	2.09288	1.79922	0
16	1.24078	0.6578	0.90195	0.64309	0.0001	2.12994	1.16805	0.50466	0.00429	0.40158	1.77763	0.38464	0.00114	0.16626	0.02276	0.15176	0.00138	2.14929	0.77553	0.47333	1.6105	0.13864	0.00039	0.89035	0.87504	1.08534	2.11621	2.15189	0.33281	2.04677	2.22363	0.90195	2.33379	0.00786	0.01089	0.0001	0.34056	1.16805	1.78308	2.21092	0.48181	0.01334	0.40158	0.61603	1.80598	0.36906	2.52468	1.77763	0
17	1.27574	0.65986	0.98835	0.60901	0.00029	2.43671	1.15292	0.50697	0.00317	0.38767	2.01572	0.39744	0.00268	0.1723	0.02608	0.76529	0.00223	2.31929	0.9167	0.66718	2.23484	0.13472	0.0003	0.84606	0.80656	1.01243	2.12713	2.39031	0.34937	1.94881	2.47028	0.98835	2.33983	0	0.01224	0.00029	0.37608	1.15292	1.84185	2.50743	0.67667	0.00971	0.38767	0.72075	2.03045	0.40006	2.93022	2.01572	0
18	1.14893	0.58857	0.84184	0.57128	0.00013	1.98709	1.21784	0.48627	0.00579	0.42135	1.71702	0.33435	0.00174	0.13056	0.01772	0.14123	0.00132	2.0396	0.92189	0.59366	1.5234	0.11565	0.00048	0.77985	0.79649	0.80192	2.06881	2.00581	0.28071	1.90072	2.09424	0.84184	2.24795	0.03588	0.00921	0.00013	0.26653	1.21784	1.67361	2.04736	0.53209	0.01784	0.42135	0.58052	1.56002	0.3202	2.11216	1.71702	0
19	0.61909	0.23947	0.64616	0.15272	2e-05	1.22854	1.26984	0.36926	0.00643	0.18153	1.97273	0.16376	0.00538	0.06334	0.01818	0.14417	0.00014	1.75477	2.47009	4.52978	3.38892	0.02394	0.00051	0.2055	0.19793	0.02448	0.815	0.94605	0.0685	0.87912	1.29431	0.64616	1.68667	0.01058	0.00136	2e-05	0.04045	1.26984	3.93183	1.32447	4.31374	0.0197	0.18153	0.56322	0.70499	0.21464	1.81795	1.97273	0
20	0.97592	0.45657	0.99738	0.36863	0	1.99094	0.87275	0.46736	0.00773	0.31034	1.80295	0.23691	0.00319	0.05069	0.00148	0.23933	0.001	2.09137	1.23569	1.885	2.04769	0.06714	0.00028	0.49242	0.52385	0.01167	1.61184	1.98352	0.18755	1.55629	1.86977	0.99738	2.1542	0	0.00042	0	0.21104	0.87275	1.68063	1.94325	1.69027	0.02338	0.31034	0.5919	1.32426	0.27268	2.55292	1.80295	0
21	0.89056	0.43445	0.97661	0.38489	4e-05	1.88644	1.14189	0.42283	0.01261	0.41736	2.17924	0.25082	0.01149	0.04479	0.00711	0.18501	0.00145	1.93082	0.80821	1.84237	1.63813	0.06872	0.00048	0.50955	0.55135	0.06509	1.70894	1.91436	0.182	1.47376	1.96474	0.97661	1.9464	0	0.00135	4e-05	0.10256	1.14189	1.48311	1.74659	1.16449	0.03896	0.41736	0.562	1.17658	0.23454	1.56096	2.17924	0
22	1.14968	0.66121	1.01644	0.58758	0	2.07388	0.93042	0.47313	0.02349	0.53281	1.84005	0.16776	0.00201	0.16547	0.00838	0.42429	0.00766	1.9013	0.99863	0.45529	2.08058	0.10477	0.00036	0.7677	0.91665	0.53071	2.23607	2.08226	0.3398	2.07511	2.09438	1.01644	2.16556	0	0.00248	0	0.30717	0.93042	0.60827	1.76158	0.19139	0.07346	0.53281	0.48987	1.73466	0.27954	1.95003	1.84005	0
23	1.44811	1.16308	1.1941	0.93727	0.00075	2.20712	0.6987	0.41522	0.00388	0.61205	1.52262	0.49707	0.08075	0.2538	0.04772	0.54284	0.03886	1.72223	0.76045	0.60943	0.80889	0.21643	0.00212	1.20448	1.51854	1.69759	2.47095	2.34997	0.88858	2.42816	2.19079	1.1941	1.78428	0	0.04214	0.00075	0.96044	0.6987	0.62078	2.01067	0.39618	0.01205	0.61205	0.42879	2.62672	0.38858	1.50047	1.52262	0
24	1.32884	0.99978	1.25079	0.91965	0.00047	1.69502	0.85003	0.39872	0.00454	0.70919	1.50961	0.43847	0.08332	0.11381	0.04151	0.32982	0.0331	1.63921	0.8871	0.22387	0.49404	0.19652	0.00207	1.16031	1.53579	1.41362	2.29404	1.68546	0.72419	2.25579	2.58494	1.25079	1.72989	0	0.03519	0.00047	1.03404	0.85003	0.37912	2.02971	0.27206	0.014	0.70919	0.47969	2.2241	0.36821	1.17649	1.50961	0
25	1.48301	1.18872	1.11344	1.36882	0.00061	1.91525	0.92722	0.40422	0.00328	0.71466	1.42301	0.31835	0.01732	0.09347	0.0136	0.68204	0.01411	1.86963	0.65386	0.29863	0.54819	0.34073	0.00087	1.81701	2.13829	5.05994	2.59964	2.11839	0.92563	2.37914	1.82444	1.11344	1.82413	0	0.03369	0.00061	0.64668	0.92722	1.19836	2.1998	0.21479	0.01014	0.71466	0.42435	2.57737	0.57948	1.76531	1.42301	0
26	1.35655	0.76489	0.95972	0.59513	0.00052	2.22844	1.4046	0.48363	0.00193	0.28614	1.91108	0.49011	0	0.08753	0.02414	0.18406	0.00652	2.18805	0.9017	0.70433	1.56125	0.1072	0.00056	0.81155	0.85139	0.04469	2.23533	2.30112	0.43578	2.18475	1.59543	0.95972	2.21766	0	0.0022	0.00052	0.43434	1.4046	1.18045	2.24177	0.50853	0.00537	0.28614	0.66648	2.18521	0.36785	2.10876	1.91108	0
27	1.20753	0.66209	0.86704	0.60059	0.0001	2.0285	1.12979	0.46335	0.00336	0.35362	1.74936	0.41864	0.01115	0.1082	0.02466	0.19856	0.00349	1.9278	0.90382	0.54726	1.55167	0.12345	0.00049	0.81177	0.86923	0.8298	2.00653	2.07198	0.36534	1.94495	1.6928	0.86704	2.13398	0	0.00955	0.0001	0.36446	1.12979	1.63347	1.95289	0.4847	0.01034	0.35362	0.56997	1.81637	0.33129	1.86498	1.74936	0
28	0.13148	0.07552	7.0513	0.03908	0.00175	0.07047	0	0.10233	0.2343	2.44661	0.12746	0.15477	0.08148	0.2109	0.04724	1.15229	0.04177	0.14677	0.24332	0.39859	0.31897	0.01988	0.00197	0.04712	0.04941	0	0.15692	0.04093	0.05723	0.15466	0.0119	7.0513	0.32172	0	0.00196	0.00175	0.04987	0	0.1183	0.16561	0.38956	0.72865	2.44661	0.1003	0.1715	0.05395	0.21165	0.12746	0
29	1.27037	0.95297	1.05787	0.95936	0.00024	1.95541	0.69408	0.40648	0.0056	0.65444	1.42628	0.16714	0.0223	0.13386	0.05048	0.30616	0.01205	1.90501	0.62497	0.22362	0.68607	0.20846	0.00044	1.24365	1.53037	1.73519	2.69006	1.96217	0.67288	2.19495	2.45607	1.05787	1.84094	0.12904	0.03722	0.00024	0.5701	0.69408	1.32977	2.05243	0.1762	0.01752	0.65444	0.42206	2.21889	0.35559	1.30395	1.42628	0
30	1.34873	1.07309	1.04696	0.9448	0.00043	2.44872	0.58717	0.37864	0.00086	0.38189	1.71205	0.29858	0.02275	0.08762	0.04464	0.80725	0.01416	1.70078	1.00533	0.32001	0.69409	0.20892	0.00058	1.2044	1.54841	1.44975	2.64767	2.63736	0.8198	2.22276	2.65783	1.04696	1.70565	0	0.02784	0.00043	0.67155	0.58717	1.33849	2.01362	0.02119	0.00242	0.38189	0.47097	2.32825	0.35661	1.20226	1.71205	0
31	1.29823	1.00099	1.10894	0.7925	0.00047	2.08228	0.3751	0.3926	0.01267	0.48885	1.17283	0.41069	0.05974	0.10988	0.0488	1.66573	0.03225	1.62033	0.63027	0.10174	1.53049	0.16212	0.00131	0.99425	1.31762	0.3103	2.54344	2.16845	0.7295	2.24244	2.081	1.10894	1.70466	0.36679	0.0271	0.00047	0.94925	0.3751	0.70844	1.88936	0.41771	0.03915	0.48885	0.54047	2.30441	0.30272	1.72255	1.17283	0
32	1.3702	2.01358	1.08584	1.25532	0.00075	1.22178	0.38135	0.38439	0.00852	0.88092	0.60772	0.28488	0.38164	0.4625	0.19136	2.73184	0.24278	0.92614	0.71462	0.05596	0.24705	0.3071	0.0065	1.51236	2.34355	3.65558	1.29487	1.33352	2.05791	1.94169	1.46295	1.08584	0.90197	0.03651	0.14213	0.00075	1.31751	0.38135	0.30389	1.17037	0.02474	0.02168	0.88092	0.32524	2.59711	0.47954	0.79726	0.60772	0.21189
33	1.22767	1.46163	1.96634	0.88289	0.03242	1.87187	0.27993	0.37261	0.04467	2.27812	1.02246	0.80081	0.09688	0.27361	0.15685	0.56439	0.15252	1.27521	0.408	0.13821	0.28523	0.21695	0.02363	1.06104	1.59587	1.03881	1.57253	2.02443	1.39391	1.81789	1.40311	1.96634	1.17566	0	0.03329	0.03242	0.79399	0.27993	0.07486	1.44413	0.0083	0.13091	2.27812	0.32728	2.04737	0.31316	0.91842	1.02246	0
34	1.04829	0.68552	1.40514	0.5604	0.00466	1.5868	1.13531	0.41677	0.00959	0.99271	1.51771	0.37689	0.01117	0.31916	0.02591	0.23126	0.01546	1.85522	0.88726	0.40557	1.34244	0.12084	0.00205	0.7494	0.81744	0.50951	1.94704	1.541	0.44163	1.72002	1.55231	1.40514	1.87512	0	0.0175	0.00466	0.6617	1.13531	1.14525	1.93745	0.20415	0.02989	0.99271	0.6615	1.45727	0.27716	1.66403	1.51771	0
35	1.10111	0.582	1.05109	0.45013	0.00039	1.75547	1.02383	0.46136	0.00767	0.38654	1.55046	0.26546	0.01432	0.14101	0.03985	1.0696	0.006	1.82891	0.83333	0.73288	0.96858	0.08009	0.0004	0.60385	0.65818	0.04648	1.79572	1.80048	0.29074	1.84416	1.43601	1.05109	2.115	0	0.00555	0.00039	0.26895	1.02383	1.39161	1.76713	0.42051	0.02392	0.38654	0.58538	1.70462	0.27371	2.02354	1.55046	0
36	1.49355	1.05235	1.10566	1.06795	0.00019	2.55491	0.64242	0.43007	0.00079	0.46085	1.79449	0.70193	0.14599	0.24395	0.01736	0.81729	0.01044	1.90019	0.8177	0.29707	1.1411	0.26015	0.00089	1.45009	1.57079	3.387	2.49618	2.70993	0.77139	2.30374	1.98976	1.10566	1.95783	0	0.03806	0.00019	0.92756	0.64242	0.91433	2.3185	0.02553	0.00241	0.46085	0.48736	2.66099	0.4917	1.59082	1.79449	0
37	1.09766	0.49879	0.81199	0.38007	4e-05	2.23241	1.10543	0.48548	0.002	0.19853	2.23854	0.30653	0.02882	0.11757	0.02129	0.64686	0.00168	2.21326	1.34039	1.24083	3.04369	0.07053	0.00033	0.52263	0.50132	0.02471	1.73091	2.16711	0.22492	1.60425	1.78493	0.81199	2.23839	0	0.00226	4e-05	0.20698	1.10543	2.69892	2.21714	1.07669	0.00597	0.19853	0.80538	1.68889	0.33242	2.39907	2.23854	0
38	1.25215	0.69604	0.93878	0.53964	0.00014	2.24811	1.172	0.44506	0.00225	0.23989	1.99364	0.2983	0.0244	0.07808	0.12867	0.9389	0.00499	2.12044	1.07442	0.51823	1.76058	0.12026	0.00092	0.72104	0.74565	0.00979	2.21697	2.30586	0.4106	1.89334	2.24262	0.93878	2.04414	0.01245	0.00591	0.00014	0.42412	1.172	1.88268	2.35323	0.54907	0.00702	0.23989	0.65449	2.24658	0.31702	2.36108	1.99364	0
39	1.20991	0.75887	0.98528	0.59853	7e-05	2.25882	0.82706	0.39804	0.00382	0.30934	1.911	0.46719	0.00587	0.14823	0.03814	1.09371	0.00761	2.01654	0.77561	0.69376	0.83559	0.12887	0.00114	0.77429	0.91722	0.10179	2.20135	2.40837	0.471	1.99465	2.08246	0.98528	1.8179	0.02428	0.00208	7e-05	0.49041	0.82706	1.12377	2.20584	0.12357	0.01141	0.30934	0.61092	2.04006	0.29435	1.72789	1.911	0
40	1.41248	1.34801	1.05581	1.28719	0.00023	2.18008	1.51514	0.33395	0.00187	0.47544	1.3568	0.55525	0.05524	0.25181	0.02964	0.52609	0.01898	1.60245	0.9378	0.33718	0.52131	0.34296	0.0007	1.64679	2.10483	4.28472	2.23616	2.44945	1.16528	2.19755	1.47239	1.05581	1.48054	0	0.06875	0.00023	1.15711	1.51514	0.25372	2.08848	0.13197	0.00584	0.47544	0.42663	2.41598	0.50553	1.15366	1.3568	0
41	1.31934	0.95336	1.03558	1.07638	0.00021	2.10193	1.02683	0.41764	0.00321	0.5938	1.64997	0.20843	0.02911	0.21008	0.04159	0.09541	0.0059	1.90677	0.60321	0.14753	0.41766	0.26452	0.00011	1.43373	1.61028	3.87541	2.79964	2.34895	0.68383	2.13926	1.79446	1.03558	1.91611	0	0.03623	0.00021	0.34327	1.02683	1.07956	2.19363	0.06785	0.01	0.5938	0.46814	2.08857	0.47668	1.79442	1.64997	0
42	1.2708	0.86082	1.00064	0.80378	0.00027	1.94424	0.92615	0.45067	0.01609	0.60668	1.68854	0.2934	0.02322	0.20787	0.03898	0.62236	0.01279	1.89255	0.86772	0.28016	1.1315	0.17689	0.00092	1.06359	1.21507	1.28908	2.57107	2.05549	0.54385	2.27693	1.81419	1.00064	2.04407	0.01523	0.02483	0.00027	0.869	0.92615	1.17541	1.92217	0.1916	0.05003	0.60668	0.49203	1.80515	0.33827	1.79759	1.68854	0
43	1.2582	0.92721	1.02161	0.82176	0.00022	1.90679	1.01896	0.39818	0.00375	0.41874	1.4504	0.4933	0.0279	0.17121	0.02817	4.35552	0.01188	1.65469	1.06806	0.12634	0.82574	0.19381	0.00049	1.05761	1.29465	1.45148	2.51328	2.00106	0.64924	2.18539	1.61098	1.02161	1.80421	0.16394	0.02293	0.00022	1.02403	1.01896	0.83483	1.93215	0.33537	0.01172	0.41874	0.42329	2.25433	0.31911	1.72525	1.4504	0
44	1.40086	1.60349	1.46553	0.97948	0.0073	1.39206	0.35591	0.36522	0.01263	1.3108	1.05981	0.67343	0.3239	0.52683	0.19846	2.73993	0.14904	1.13019	0.59971	0.15961	0.37437	0.25238	0.00809	1.22862	1.67182	3.46369	1.72794	1.55547	1.52775	2.03307	1.41338	1.46553	1.15345	0.03305	0.05585	0.0073	1.797	0.35591	0.33667	1.47094	0.04176	0.03804	1.3108	0.35506	2.99286	0.39034	1.2076	1.05981	0
45	1.27245	1.08643	1.33517	0.92731	0.00086	1.63171	0.82585	0.38592	0.01034	0.89436	1.2535	0.33511	0.10422	0.32538	0.24305	0.99469	0.05896	1.66436	0.41199	0.06435	0.57929	0.21954	0.00135	1.17989	1.52388	0.73904	2.33948	1.70119	0.86268	2.10771	1.57984	1.33517	1.57617	0.03354	0.0489	0.00086	1.06455	0.82585	0.3111	1.71127	0.32283	0.032	0.89436	0.44488	2.01404	0.33914	1.54651	1.2535	0
46	1.36155	0.95384	1.1686	0.79518	0.00057	1.66766	0.58136	0.44766	0.00459	0.62224	1.47505	0.4193	0.0798	0.19687	0.0196	0.37348	0.03299	1.89258	0.55724	0.30056	0.48752	0.17474	0.00081	1.01782	1.27809	1.28746	2.47101	1.77217	0.66982	2.22378	1.89539	1.1686	1.95689	0.01617	0.02739	0.00057	1.18756	0.58136	0.60552	1.86795	0.19626	0.01218	0.62224	0.4959	2.18906	0.35859	1.25486	1.47505	0
47	1.03003	0.5288	1.18289	0.49713	0	1.57026	0.98903	0.42335	0.00758	0.56571	1.33507	0.30098	0.008	0.12514	0.01485	0.1663	0.00338	1.67356	0.75551	0.59824	1.1899	0.09787	0.00055	0.66942	0.72621	0.66406	1.69942	1.61798	0.25831	1.70351	1.51867	1.18289	1.94897	0	0.00637	0	0.23072	0.98903	1.36654	1.58267	0.47386	0.02339	0.56571	0.45859	1.36421	0.2699	1.63513	1.33507	0
48	1.24253	0.8062	0.97559	0.79167	0.00033	2.02722	0.68871	0.39287	0.00184	0.39631	1.53454	0.54164	0.03689	0.20393	0.03137	0.23544	0.00733	1.71187	0.7176	0.29417	0.94992	0.18096	0.00117	1.05883	1.18498	1.75073	2.1509	2.17044	0.52813	2.0416	1.766	0.97559	1.79597	0.01059	0.01467	0.00033	0.62994	0.68871	0.98182	1.9369	0.15236	0.00571	0.39631	0.4568	1.98639	0.34463	1.46834	1.53454	0
49	0.99936	0.47768	0.84073	0.39683	4e-05	1.75621	0.97781	0.44184	0.00362	0.26064	1.53221	0.25449	0.01624	0.07291	0.0339	0.16392	0.00205	1.77734	0.90227	0.71625	1.51931	0.07014	0.00022	0.53564	0.56876	0.03104	1.60641	1.77997	0.20884	1.62187	1.43154	0.84073	2.03856	0	0.00239	4e-05	0.19318	0.97781	1.64706	1.68803	0.58886	0.01129	0.26064	0.55959	1.3921	0.25636	1.75956	1.53221	0
50	0.54305	0.21421	0.67093	0.1376	0	1.05981	0.94769	0.33235	0.0057	0.16	1.64024	0.13855	0.00622	0.05544	0.01682	0.11319	0.00013	1.55708	1.95363	3.64992	2.87947	0.02174	0.00037	0.18519	0.18142	0.01188	0.69706	0.83495	0.0624	0.78322	1.11084	0.67093	1.52115	0.00714	0.00037	0	0.03247	0.94769	3.01399	1.16778	3.6237	0.0171	0.16	0.47936	0.60347	0.18211	1.58546	1.64024	0
51	1.03443	0.53576	0.75	0.51881	3e-05	1.76699	1.03894	0.45112	0.00497	0.29818	1.53532	0.29742	0.02002	0.11298	0.01393	0.13206	0.00136	1.8798	0.80828	0.56433	1.30593	0.10336	0.00049	0.70872	0.72789	0.67165	1.86385	1.79628	0.25112	1.74999	1.91044	0.75	2.08531	0.03064	0.0055	3e-05	0.26929	1.03894	1.34615	1.85529	0.49062	0.01537	0.29818	0.50742	1.36659	0.28298	1.91632	1.53532	0
52	1.05984	0.53967	1.09868	0.53198	0	1.66027	1.04946	0.44567	0.0075	0.52937	1.46259	0.28263	0.00165	0.10974	0.01377	0.16847	0.00197	1.81626	0.77675	0.52585	1.15661	0.10767	0.00059	0.71594	0.76831	0.74722	1.8609	1.70185	0.25458	1.76631	1.81235	1.09868	2.05806	0.05681	0.00379	0	0.25082	1.04946	1.37535	1.77678	0.42068	0.0232	0.52937	0.49242	1.34556	0.28605	1.83601	1.46259	0
53	0.57347	0.21859	0.92562	0.14289	0	1.00756	1.0594	0.33723	0.00826	0.2694	1.50772	0.12098	0.00328	0.07051	0.01216	0.09146	0.00017	1.47978	1.6884	3.12879	2.28971	0.02237	0.00066	0.19034	0.19329	0.01357	0.73837	0.82644	0.06376	0.81404	1.04976	0.92562	1.54514	0.02258	0.00174	0	0.03852	1.0594	2.70575	1.11316	3.28871	0.02545	0.2694	0.47275	0.64102	0.17939	1.52602	1.50772	0
54	0.03655	0.0161	1.09526	0.00308	0	0.07762	0.02489	0.02405	0.00578	0.26428	0.44716	0.04006	0	0.03284	0.01264	0.58239	0.00032	0.13998	1.12687	0.4021	0.09509	0.00203	0.00029	0.00354	0.00342	0	0.00835	0.04876	0.00804	0.03929	0.00467	1.09526	0.10555	0.0417	0	0	0	0.02489	0.34216	0.10353	2.11676	0.01807	0.26428	0.03873	0.08084	0.01314	0.03832	0.44716	0
55	0.55057	0.2146	0.5952	0.13837	0	1.12444	0.88608	0.32815	0.00598	0.18201	1.80185	0.13301	0.00273	0.06412	0.01645	0.18791	0.00014	1.53935	2.25309	4.01966	3.09609	0.02178	0.00034	0.18571	0.18307	0.00521	0.71729	0.90378	0.06473	0.7746	1.14808	0.5952	1.49925	0	0	0	0.04542	0.88608	3.04337	1.19686	4.19729	0.01786	0.18201	0.45769	0.66065	0.18783	1.68363	1.80185	0
56	1.04338	0.57169	0.76413	0.56564	0.00026	1.79665	1.01857	0.43821	0.00883	0.4682	1.56094	0.22707	0	0.12256	0.01502	0.14102	0.00182	1.86626	0.80215	0.57357	1.22073	0.11421	0.00051	0.76557	0.81959	0.79783	1.88249	1.87095	0.29444	1.75668	1.89153	0.76413	2.02391	0	0.00763	0.00026	0.27649	1.01857	1.35809	1.83846	0.42808	0.02709	0.4682	0.48391	1.47782	0.28776	1.74149	1.56094	0
57	1.17786	0.76492	0.77253	0.69987	6e-05	1.93936	0.8392	0.3992	0.00461	0.39	1.45887	0.39954	0.00837	0.16653	0.02816	0.52708	0.00672	1.6787	0.76953	0.37221	1.03097	0.15141	0.00072	0.92535	1.07667	1.2258	2.00824	2.04625	0.49924	1.94095	1.58873	0.77253	1.82676	0	0.01555	6e-05	0.55568	0.8392	1.08712	1.81782	0.27726	0.01428	0.39	0.44959	1.88758	0.31359	1.49113	1.45887	0
58	1.10264	0.78555	1.25679	0.74119	0.00027	1.31137	0.75406	0.39268	0.01098	0.80167	1.17767	0.30932	0.08172	0.24214	0.08405	0.33753	0.03812	1.55019	0.47708	0.29525	0.41039	0.16269	0.00103	0.95142	1.20852	0.77527	1.94686	1.36658	0.53381	1.92455	1.47958	1.25679	1.68261	0.07342	0.03015	0.00027	0.68289	0.75406	0.71292	1.41088	0.27827	0.03321	0.80167	0.41627	1.5091	0.29339	1.16372	1.17767	0
59	1.17757	1.09964	1.37697	0.86638	0.00631	1.33634	0.55611	0.36308	0.0095	1.11585	0.94588	0.66806	0.42579	0.43183	0.154	1.02039	0.1025	1.1417	0.67013	0.10261	0.39249	0.21442	0.00643	1.1002	1.44198	2.56481	1.85356	1.45479	0.92423	1.95221	1.18976	1.37697	1.31256	0.0847	0.04239	0.00631	1.16673	0.55611	0.42049	1.33825	0.12679	0.02888	1.11585	0.40019	2.04787	0.34221	1.04763	0.94588	0
60	1.24124	1.08359	1.08338	1.22416	8e-05	1.79985	0.89853	0.33006	0.00322	0.69664	1.1248	0.32225	0.11567	0.28107	0.05615	0.115	0.01918	1.42586	0.70111	0.17956	0.34069	0.31022	0.00067	1.58919	1.97352	4.99392	2.1917	2.01833	0.87092	2.07768	1.43898	1.08338	1.46217	0	0.07562	8e-05	0.71725	0.89853	0.48469	1.63318	0.07532	0.01007	0.69664	0.3479	1.89744	0.47079	1.11939	1.1248	0
61	1.18035	0.90537	1.00753	0.90251	0.00026	1.69486	0.52713	0.35785	0.00323	0.53873	1.23384	0.30006	0.02393	0.11744	0.0563	0.47304	0.01578	1.49493	0.64746	0.15488	0.65306	0.19177	0.00087	1.15098	1.49932	1.60983	2.34466	1.81616	0.64081	2.12172	2.04136	1.00753	1.60322	0.14131	0.0272	0.00026	0.60696	0.52713	1.02495	1.63753	0.18112	0.00989	0.53873	0.37799	1.8748	0.31052	1.04781	1.23384	0
62	1.27744	0.93289	1.1182	0.9068	0.00039	1.82649	0.77954	0.38335	0.003	0.59984	1.30181	0.44086	0.12733	0.15746	0.05221	0.26517	0.025	1.57486	0.71417	0.35951	0.60396	0.20023	0.00143	1.17347	1.47263	1.78355	2.21932	1.97325	0.65585	2.20347	1.74905	1.1182	1.68757	0	0.02251	0.00039	0.64749	0.77954	0.5562	1.72724	0.28349	0.00927	0.59984	0.41998	1.99294	0.37457	1.22871	1.30181	0
63	0.92143	0.47359	1.06854	0.46701	0.00018	1.61563	0.88625	0.41437	0.01097	0.45012	1.44879	0.16481	0.00802	0.0812	0.00465	0.04763	0.00186	1.68544	0.67571	0.87557	1.22318	0.08761	0.00033	0.61987	0.70345	0.55831	1.66939	1.64902	0.21214	1.59648	1.61606	1.06854	1.9113	0	0.00319	0.00018	0.18265	0.88625	1.09712	1.53656	0.64949	0.03187	0.45012	0.41893	1.14766	0.23848	1.57053	1.44879	0
64	1.26124	0.97474	1.32437	0.91034	0.00013	1.39504	0.6169	0.41651	0.01348	0.87974	1.36286	0.54216	0.09483	0.16992	0.06573	0.36505	0.05076	1.73694	0.89658	0.14196	1.1023	0.20227	0.00076	1.15113	1.50822	0.82057	2.2927	1.49695	0.70833	2.17837	2.70631	1.32437	1.74782	0.29429	0.04164	0.00013	0.76824	0.6169	1.96637	1.78915	0.33751	0.0395	0.87974	0.36129	1.89235	0.31155	1.23337	1.36286	0
65	1.16086	0.91066	1.90069	0.75079	0.0007	1.16539	0.41561	0.54538	0.02151	1.44485	1.15475	1.01306	0.8766	1.06548	0.3077	0.95309	0.31103	1.25055	0.68696	0.12782	0.25798	0.17977	0.00265	0.95855	1.21236	0.17344	1.92993	1.27309	0.70538	1.86983	1.58166	1.90069	1.40034	0.05462	0.03909	0.0007	1.2097	0.41561	0.63496	1.41379	0.03667	0.06299	1.44485	0.67225	1.75371	0.44722	1.09173	1.15475	0
66	0.93455	0.54352	1.60406	0.52698	0.00056	1.65617	0.77347	0.39149	0.03272	1.15742	1.33196	0.21925	0.10329	0.17161	0.04278	0.24386	0.01556	1.52333	0.91812	0.34258	1.26339	0.1008	0.00051	0.69396	0.80671	0.07599	1.98144	1.60998	0.29339	1.63681	1.59852	1.60406	1.75866	0.02541	0.00913	0.00056	0.38719	0.77347	0.76743	1.56121	0.33593	0.1021	1.15742	0.47338	1.06512	0.22986	1.39742	1.33196	0
67	0.69857	1.07563	2.3337	2.32707	0.00048	0.98015	0.83922	0.54869	0.02404	2.64483	0.75452	1.49931	0.93748	1.38322	0.37448	1.00234	0.47766	0.7383	0.48251	0.15226	0.48592	1.11174	0.00111	2.95564	3.35804	6.40087	1.06845	1.07303	1.08579	1.0733	0.76734	2.3337	0.80899	0.03447	0.32116	0.00048	0.41517	0.83922	0.20356	0.75876	0.07511	0.07441	2.64483	0.4592	0.85746	0.31846	0.77317	0.75452	0
68	0.84609	1.52719	1.45558	2.23589	0.0007	0.71112	1.55874	1.04381	0.00163	1.3901	0.42733	0.89783	1.21022	1.45499	0.82225	0.82135	1.16343	0.62281	0.47889	0.04041	0.56786	1.05524	0.00117	2.68138	3.54518	8.90056	0.95311	0.74958	1.63441	1.12384	1.16689	1.45558	0.61476	0.11538	0.27825	0.0007	1.06821	1.55874	0.15434	0.7172	0.02218	0.00478	1.3901	0.4852	1.13911	0.55598	0.40179	0.42733	0
69	1.28642	1.79671	1.40121	1.20047	0.00122	1.54097	0.37716	0.61734	0.01577	1.32667	0.78136	0.87717	0.99044	0.84404	0.58003	1.36444	0.5512	0.86594	0.76922	0.06249	0.48192	0.31669	0.00984	1.36557	2.35488	3.11587	1.40535	1.65752	1.82071	1.80277	0.9685	1.40121	0.86185	0.12884	0.14345	0.00122	1.35014	0.37716	0.15903	1.10045	0.01415	0.04331	1.32667	0.40837	2.02913	0.57926	0.80312	0.78136	0.61639
70	1.1925	1.60638	1.32929	1.15557	0.00285	1.10975	0.43538	0.59927	0.00979	1.34365	0.54188	0.89751	1.31449	0.97565	0.5437	1.00033	0.54452	0.7316	0.66354	0.07489	0.22771	0.3058	0.01659	1.38459	2.13936	3.26844	1.17871	1.22386	1.61121	1.70073	1.00041	1.32929	0.80221	0.20046	0.17465	0.00285	1.21455	0.43538	0.21187	0.91524	0.01101	0.02294	1.34365	0.47119	1.82829	0.6014	0.68522	0.54188	0.36873
71	1.23593	1.24299	1.45933	0.99803	0.00024	1.08375	0.54804	0.8479	0.00958	1.27216	0.70351	1.25379	1.38922	1.21111	0.9828	0.76653	0.80999	0.916	0.71372	0.07647	0.29452	0.28521	0.01229	1.24735	1.68619	1.47382	1.38148	1.20278	1.16087	1.69136	1.77679	1.45933	0.99059	0.15189	0.15523	0.00024	1.65016	0.54804	0.51225	1.01343	0.07281	0.02838	1.27216	0.4875	1.45948	0.77902	0.7304	0.70351	0
72	1.36651	1.66826	1.4428	1.06386	0.00116	1.29138	0.33314	0.7832	0.01207	1.23361	0.78653	0.90681	0.92144	0.92967	0.81128	1.22899	0.74339	0.92371	0.7444	0.05277	0.14941	0.29735	0.00977	1.27105	1.93196	1.71178	1.37436	1.42572	1.67307	1.74616	2.02645	1.4428	0.93268	0.07021	0.12626	0.00116	2.17691	0.33314	0.43633	1.06287	0.01543	0.0355	1.23361	0.4148	1.91485	0.72467	1.00444	0.78653	0
73	1.26409	1.2088	1.53757	0.98397	0.00478	0.93105	1.50766	2.52032	0.01154	1.93804	0.31679	2.53676	3.48519	3.75123	3.16176	3.00384	3.07167	0.54595	1.20533	0.0091	0.38146	0.41479	0.07424	1.31168	1.3436	1.41356	0.83209	1.05169	1.26239	1.03608	0.41717	1.53757	0.53003	1.03574	0.41353	0.00478	2.07211	1.50766	0.18245	0.63271	0.01517	0.02574	1.93804	1.00625	1.5174	1.28981	0.69675	0.31679	0
74	5.5806	1.0219	1.01629	1.77726	0.0002	0.55012	0.82943	1.8045	0.00431	0.94584	0.23255	2.46889	3.60264	3.66443	5.2662	1.93499	2.20407	0.30245	0.42696	0.11182	0.168	1.46358	0.00189	2.05673	2.08285	2.49595	0.42081	0.62033	1.13414	0.56947	0.38134	1.01629	0.36148	22.8799	15.7055	0.0002	0.78309	0.82943	0.10467	0.34408	0.02835	0.00642	0.94584	3.43437	0.5828	14.3823	0.30761	0.23255	0
75	1.05745	0.96907	1.0079	1.44382	0.00113	0.42224	4.47175	3.70932	0.01423	1.00885	0.18155	4.07288	8.12074	6.28847	6.20546	2.65042	4.66836	0.23417	1.7607	0.0424	0.05904	1.03114	0.00492	1.9537	1.37002	1.2131	0.31525	0.44488	1.09345	0.46054	0.36478	1.0079	0.24284	0.83241	0.46787	0.00113	4.60183	4.47175	0.03851	0.2342	0.0213	0.01945	1.00885	1.85708	0.54264	1.14644	0.20292	0.18155	0.04166
76	1.99198	1.53146	0.39279	3.3133	0.0024	0.08323	3.02001	2.14076	0.02168	0.45325	0.07296	2.78177	3.89549	3.73695	5.13114	1.81078	2.70859	0.07758	0.776	0.02437	0.02098	4.66887	0.0126	3.50591	1.7118	0.61775	0.11477	0.09407	1.85316	0.15152	0.06803	0.39279	0.08794	0.92078	4.86778	0.0024	4.69806	3.02001	0.0257	0.09833	0.02121	0.02363	0.45325	5.57475	0.19436	3.76534	0.1165	0.07296	0.30682
77	1.15593	0.92606	0.80073	1.14661	0.02263	0.17423	1.1992	4.51879	0.05102	1.2943	0.0689	2.14752	3.21098	2.49164	4.18717	1.20929	5.73453	0.12184	0.35489	0.07669	0.0262	1.35327	0.00143	1.27265	0.85289	1.34909	0.15572	0.15697	1.09443	0.21062	0.11556	0.80073	0.12332	6.31923	3.26822	0.02263	2.45537	1.1992	0.02322	0.1173	0.01073	0.15285	1.2943	2.08009	0.23143	2.28207	0.21016	0.0689	0
78	1.88225	1.6163	0.80584	2.20417	0.00048	0.16858	2.70715	2.47161	0.02915	0.98035	0.09292	2.65904	5.19547	4.20797	4.91516	2.02644	3.12116	0.09626	0.551	0.04157	0.00218	2.72981	0.00756	2.28609	1.77956	0.78348	0.22658	0.19451	1.93387	0.26449	0.13656	0.80584	0.12341	3.90156	5.14017	0.00048	2.73612	2.70715	0.07644	0.16219	0.00163	0.05594	0.98035	3.5933	0.3982	3.87428	0.06581	0.09292	0.01976
79	1.50025	1.86284	0.52062	2.65208	0.04998	0.11781	1.14881	2.20518	0.48702	0.73923	0.08465	1.76794	2.18781	2.22304	2.55803	1.53537	2.79605	0.06592	0.34751	0.04604	0.00288	4.13915	4.96842	2.00621	1.57379	0.73086	0.05781	0.11967	2.26136	0.15335	0.16167	0.52062	0.06886	4.08149	4.69673	0.04998	2.07764	1.14881	0.04859	0.0736	0.05466	1.28976	0.73923	2.93471	0.21235	3.26454	0.10824	0.08465	0.31038
80	0.66609	1.13531	1.60924	0.87719	0.02093	0.38631	1.42142	3.86456	0.01667	2.43665	0.19457	1.94537	2.51931	2.09003	1.33695	1.0949	4.86266	0.23759	0.36549	0.02748	0.06434	0.51345	0.37651	0.96679	1.36146	1.91685	0.28497	0.42212	1.27797	0.55802	0.37116	1.60924	0.25689	0.25968	0.32858	0.02093	1.51287	1.42142	0.02383	0.28579	0.004	0.02199	2.43665	0.65267	0.71263	0.6247	0.49618	0.19457	1.30554
81	0.8979	1.60125	1.37975	1.30898	0.01678	0.29406	1.37657	2.79312	0.3418	2.278	0.14512	3.05264	2.68374	2.50076	1.73505	2.44117	3.51769	0.16552	0.35593	0.00738	0.0768	1.58436	1.31829	1.12163	1.3618	1.05548	0.156	0.30591	1.87916	0.43274	0.17772	1.37975	0.1742	2.63343	1.4829	0.01678	1.57443	1.37657	0	0.23636	0.00126	0.80541	2.278	1.07479	0.62702	1.32668	0.23129	0.14512	0
82	0.36805	0.22927	4.31065	0.3023	0.13455	0.04325	0.05019	0.66407	0.56519	4.37563	0.04441	3.15795	2.84624	2.51223	2.5759	3.32014	0.81998	0.06238	0.25272	0.02183	0.04639	0.49993	0.44097	0.19339	0.22514	0.15751	0.03124	0.00096	0.25901	0.10535	0	4.31065	0.09965	0.03154	0.33942	0.13455	0.735	0.05019	0	0.09181	0.42846	1.4741	4.37563	0.65387	0.14012	0.72322	0.04214	0.04441	7.747
83	1.51329	2.30562	0.45674	2.17002	0.00624	0.09914	0.85579	1.74077	0.28488	0.69204	0.02809	2.12068	1.76401	2.64387	2.74926	0.96008	2.20053	0.0521	0.27592	0	0	2.81054	0.63492	2.17792	1.62136	0.80384	0.07946	0.11459	2.80973	0.13882	0.01686	0.45674	0.0788	5.18732	4.88642	0.00624	2.5224	0.85579	0.21794	0.10374	0	0.60266	0.69204	2.77289	0.16211	3.26663	0.05591	0.02809	0.58823
84	0.80652	1.71232	1.56096	0.82792	0.00639	0.36237	1.20321	2.30378	0.079	2.2194	0.1351	1.15854	2.27359	2.79611	2.45944	3.91097	2.85256	0.24916	0.71707	0.0013	0.00194	0.49889	0.12166	0.92394	1.27448	3.03629	0.24816	0.37904	1.97476	0.61947	0.69073	1.56096	0.32143	1.57197	0.19549	0.00639	1.64174	1.20321	0.01408	0.45405	0.00361	0.09624	2.2194	0.60823	0.6681	0.68503	0.36623	0.1351	10.7871
85	0.78606	1.68602	0.96557	1.49768	0.06502	0.01331	0.32123	3.3301	1.2431	1.70122	0.05978	1.3595	2.62221	1.61899	2.60668	1.02033	4.23275	0.08331	0.3352	0.0004	0	2.41491	2.99877	1.01613	0.97379	0.45806	0.01503	0.01557	2.0459	0.13978	0.03513	0.96557	0.06659	1.86226	2.16941	0.06502	1.29062	0.32123	0.04964	0.0826	0	3.08448	1.70122	1.28921	0.17583	1.55454	0.1062	0.05978	1.264
86	0.55662	2.95161	0.70762	1.51673	0.0998	0.10168	0.47117	1.61163	0.65789	1.15363	0.01289	0.50759	1.23229	0.90717	1.02187	0.58671	2.04844	0.02388	0.15655	0.00785	0	2.39227	2.97782	1.01373	1.10601	0.42392	0.03817	0.11863	3.6196	0.07475	0.01293	0.70762	0.03232	0.00722	0.86542	0.0998	1.33645	0.47117	0	0.02297	0	1.52294	1.15363	1.42487	0.04668	1.1404	0.04722	0.01289	0
87	1.01128	1.33308	1.33468	1.6936	0.06115	0.13888	1.38254	3.34163	0.38183	2.19718	0.08226	2.04753	2.25416	2.2155	2.2722	1.54004	4.23664	0.09613	0.30419	0.02936	0.02117	2.40554	2.71067	1.3834	1.22148	0.74052	0.12043	0.14888	1.59258	0.22877	0.13999	1.33468	0.10582	2.22196	2.62502	0.06115	1.60555	1.38254	0.07273	0.12148	0.02372	0.89874	2.19718	1.80404	0.29226	1.92437	0.13474	0.08226	1.17597
88	1.94694	1.08362	0.81053	2.08747	0.00301	0.23872	3.14599	3.08726	0.01889	1.10189	0.1186	3.30456	3.94542	3.86183	4.87978	1.84535	3.89301	0.15719	0.79866	0.04291	0.07009	2.45389	0.0073	2.38056	1.44978	1.06478	0.21288	0.26487	1.2697	0.29752	0.18353	0.81053	0.1746	4.06706	4.4114	0.00301	3.21925	3.14599	0.04249	0.17162	0.02804	0.03505	1.10189	3.29112	0.31737	3.89708	0.16582	0.1186	0.14085
89	1.07499	1.16434	1.41574	1.09008	0.00099	1.27319	0.56815	0.6332	0.02963	1.59105	0.73629	0.72322	0.58531	0.68737	0.41125	0.99883	0.52443	0.95197	0.64539	0.0945	0.38439	0.33074	0.00533	1.34629	1.85329	2.47079	1.44726	1.39516	1.07474	1.63179	1.40652	1.41574	1.03225	0.07466	0.10233	0.00099	0.9209	0.56815	0.45452	1.09592	0.0853	0.0868	1.59105	0.37135	1.58384	0.43668	0.7882	0.73629	0.45177
90	1.53331	1.90759	0.96126	2.11281	0.00194	0.0903	1.47895	2.04095	0.22977	1.789	0.07377	1.42427	2.48401	2.79541	2.54979	1.47222	2.57163	0.11115	0.39731	0.0763	0.00762	2.62528	0.00785	2.20893	1.6588	1.19265	0.17653	0.10351	2.30037	0.22343	0.155	0.96126	0.12267	4.97658	4.01276	0.00194	2.55686	1.47895	0.02709	0.21279	0.00683	0.47402	1.789	3.00385	0.29585	3.17792	0.13264	0.07377	0.00296
91	0.70006	1.53446	2.80135	0.70179	0.20382	0.37988	0.3189	2.0889	0.0703	5.8667	0.2446	1.08285	1.68795	1.68067	0.73571	1.99857	2.55447	0.38572	0.27106	0.05636	0.2381	0.33811	0.3244	0.78888	1.14129	1.81128	0.56815	0.4003	1.73101	0.72789	0.45177	2.80135	0.40767	0.0114	0.23128	0.20382	0.44813	0.3189	0.01626	0.41531	0.01252	0.18936	5.8667	0.34181	0.88019	0.39502	0.27323	0.2446	0.60189
92	0.57114	2.41103	0.85281	2.20853	0.07297	0.07679	0.89819	1.77823	0.94302	1.61765	0.03592	1.2973	0.94108	1.27388	1.03589	1.08521	2.25057	0.0632	0.13656	0.01576	0.01333	3.75511	12.5304	0.8746	1.10228	0.31365	0.06075	0.08669	2.94388	0.11841	0.02718	0.85281	0.07053	0.06563	1.7265	0.07297	0.95845	0.89819	0.08101	0.04774	0.00412	1.85822	1.61765	1.29768	0.20076	1.07523	0.11695	0.03592	8.58891
93	0.54216	2.4636	0.82098	2.53489	0.14783	0.08637	0.13661	1.43786	2.0968	1.69939	0.07894	3.34824	0.71753	1.51294	1.10804	1.48201	1.81567	0.04481	0.06513	0	0	4.70194	13.0695	0.88361	1.1222	1.1103	0.08308	0.0377	3.00614	0.13236	0.09871	0.82098	0.07219	0.05087	1.82472	0.14783	1.68211	0.13661	0.03024	0.0566	0	3.00279	1.69939	1.177	0.27633	1.01273	0.08025	0.07894	8.78347
94	0.34515	2.91964	0.83557	1.99233	16.381	0.05066	1.05068	0.77893	4.06684	2.33931	0.20255	3.87901	0.66818	0.80844	0.50957	1.29868	0.97186	0.08168	0.03514	0.01364	0.01268	4.00625	9.68236	0.54777	0.80402	0.05899	0.126	0.05611	3.56865	0.12227	0.07462	0.83557	0.08169	0.03448	1.04835	16.381	0.97211	1.05068	0.0164	0.11957	0.03977	6.23351	2.33931	0.49468	0.16468	0.59099	0.02496	0.20255	2.4059
95	0.34618	1.65124	3.76777	1.30338	4.96275	0.19861	0.41751	1.43578	4.53846	9.4884	0.0563	6.23638	0.82948	1.29248	1.37888	1.20555	1.79597	0.12903	0.18719	0.0701	0.14112	2.47582	3.56991	0.56182	0.77129	0.3436	0.16872	0.20819	1.99116	0.18817	0.18279	3.76777	0.13402	0.01066	0.45417	4.96275	0.64073	0.41751	0.07478	0.23536	0.02108	8.00984	9.4884	0.54605	0.25167	0.45142	0.14007	0.0563	39.3089
96	0.02194	0.29655	0.16484	0.23159	7.2004	0.00107	0.04343	0.09959	7.51607	0.77281	0.00798	0.22256	0.05862	0.0922	0.02316	0.0728	0.12594	0.00647	0.04916	0.00069	0.00103	0.54868	0.95463	0.03985	0.04467	0.01773	0.00426	0.00108	0.36375	0.00661	0.00511	0.16484	0.00432	0.00573	0.03533	7.2004	0.03344	0.04343	0.00015	0.00248	0	4.26984	0.77281	0.01492	0.01092	0.03167	0.00759	0.00798	0.80385
97	0.23864	2.77643	0.78756	1.82853	16.7499	0.03732	0.08974	0.83623	10.7922	3.25736	0.15987	2.19852	0.85573	0.42778	0.20892	0.31194	1.05688	0.07726	0.10976	0	0.00147	3.9469	9.00422	0.39354	0.53531	0.7079	0.03322	0.03194	3.40408	0.06688	0.00168	0.78756	0.03856	4.57109	0.47972	16.7499	0.47712	0.08974	0.12277	0.0507	0.0022	18.6946	3.25736	0.42789	0.12323	0.40275	0.00558	0.15987	0.01717
98	0.38262	2.36816	1.17129	2.03869	0.37175	0.07237	0	1.94773	4.3156	2.81463	0.00124	2.60212	0.88839	0.99338	1.56957	0.46803	2.47384	0.04515	0.00407	0	0	4.40075	8.42599	0.5201	0.68807	0.93542	0.01542	0.08467	2.90094	0.07081	0.09924	1.17129	0.04565	0	1.70826	0.37175	1.08917	0	0	0.07612	0	7.34085	2.81463	0.47003	0.12596	0.70962	0.00248	0.00124	5.36042
99	0.41171	2.38982	1.06051	1.5378	0.07106	0.00455	0.30495	2.26388	1.81764	2.54859	0.03607	0.50077	1.01402	0.82711	1.03723	0.7247	2.87419	0.03446	0.02913	0	0.00085	2.97698	6.08652	0.59863	0.66617	0.04081	0.03089	0.00532	2.92411	0.0915	0.00585	1.06051	0.05742	4.57512	0.90709	0.07106	1.20981	0.30495	0	0.01064	0.00128	3.03544	2.54859	0.69431	0.17543	0.73766	0.01035	0.03607	3.27125
100	0.00302	0.00538	0.74425	0.00814	0.00168	0	0	0.00643	0.00329	0.43753	0	2.50625	0	0.14116	0	17.51	0.00766	0.03339	0	0	0	0.02133	0.00391	0.00202	0.00198	0	0	0	0.00335	0.00606	0	0.74425	0.00181	0	0	0.00168	0.00319	0	1.07653	0.15998	0.10341	0.00277	0.43753	0.01617	0.00095	0.00212	0	0	0
Base	3.16744	20.3699	0.54494	8.52416	0.12959	0.01461	0.00384	12.6487	0.40493	0.83937	0.04118	0.00566	0.00394	0.0109	0.0085	0.00332	9.90848	0.35076	0.01095	0.00579	0.00389	2.69366	0.28544	3.57967	1.81253	0.00619	0.07435	0.01248	16.5384	3.35733	0.01534	0.54494	2.72174	0.00057	0.0223	0.12959	0.0161	0.00384	0.00241	0.1177	0.00521	0.12948	0.83937	0.0912	0.05389	1.09648	0.01028	0.04118	0.001
[truncated: 11 more columns]

## Sheet: Supplementary Figure 15
state	1_TssA	2_PromU	3_PromD1	4_PromD2	5_Tx5	6_Tx	7_Tx3	8_TxWk	9_TxReg	10_TxEnh5	11_TxEnh3	12_TxEnhW	13_EnhA1	14_EnhA2	15_EnhAF	16_EnhW1	17_EnhW2	18_EnhAc	19_DNase	20_ZNF/Rpts	21_Het	22_PromP	23_PromBiv	24_ReprPC	25_Quies
1	2.14143	3.36359	5.3641	3.77114	0.29858	8.56668	8.70276	1.59395	6.65385	1.30394	8.52121	0.76021	1.39638	1.61716	1.00269	1.23764	1.00299	0.52462	1.01623	4.01497	0.33611	1.62417	6.30209	1.64967	0.46006
2	0.98734	2.48052	1.13381	1.65637	0.31247	2.00145	2.78002	1.16749	2.67358	1.63416	4.2234	1.14199	3.45223	4.66237	3.06808	3.30693	3.40838	1.21087	1.90562	0.44528	0.11084	0.71331	3.38002	1.61664	0.82529
3	1.32995	2.68458	2.2705	2.47314	0.30019	4.15745	4.93416	1.35639	3.66205	1.47493	5.76818	0.98368	2.64836	3.1054	2.16369	2.43986	2.33075	0.97275	1.48557	3.17104	0.31076	1.20005	4.09303	1.60358	0.69729
4	4.66291	4.01366	5.74737	3.0326	0.44146	2.81596	3.04606	1.14809	4.7279	2.04713	3.71941	1.32301	2.54026	3.60405	2.31118	2.9712	2.3534	1.08033	2.09949	0.82794	0.17784	1.44535	4.7909	1.70762	0.7784
5	3.61953	3.53247	3.82114	2.69764	0.56218	1.1113	1.28753	0.95201	3.89436	2.31112	2.58245	1.65788	3.273	4.23144	2.89216	3.09096	2.88272	1.59775	2.48397	0.19656	0.09349	1.0227	3.82309	1.97967	0.89185
6	1.3749	2.16026	2.20465	2.6738	0.99519	0.94687	1.00108	1.0261	2.33753	2.08622	1.56828	2.07497	1.95289	2.34167	2.0202	2.10063	2.17653	1.17098	2.04943	0.22496	0.13634	0.77366	2.05698	1.88603	0.95699
7	5.36071	3.94419	5.94198	2.25637	0.45303	2.93321	4.51228	1.80411	3.5778	1.70151	4.56894	0.97072	2.11563	2.00898	1.67835	1.76674	1.6973	0.9876	1.22514	1.34766	0.16497	1.47513	5.62693	1.62283	0.68737
8	2.61484	2.61326	2.93222	2.21943	0.59652	1.40303	1.87592	1.14601	3.11539	1.97753	2.90518	1.52567	2.65682	3.2007	2.5046	2.43091	2.52654	1.283	1.96711	0.39857	0.11553	0.858	3.02759	1.67959	0.88705
9	1.26357	2.04473	2.05064	2.40233	0.9514	0.93361	1.03716	1.02206	2.13161	2.00495	1.58205	1.97635	1.84897	2.14563	1.96043	1.96929	2.13959	1.06358	1.89773	0.22821	0.13538	0.71255	2.06157	1.88697	0.96316
10	1.44604	2.08716	2.02002	2.08262	0.96352	1.09512	1.25444	1.05636	2.0723	2.0164	1.80269	1.86346	1.87925	2.16999	1.89711	1.9492	2.03406	1.08767	1.84766	0.30687	0.16757	0.72597	2.01452	1.72424	0.95411
11	1.10706	1.55254	1.4186	1.56452	0.96957	0.99399	1.27522	1.06084	1.40955	1.59833	1.42885	1.55071	1.51832	1.50994	1.44484	1.56265	1.58232	1.0004	1.51387	0.42229	0.24769	0.62817	1.39547	1.4672	0.98605
12	0.79618	1.21597	1.12433	1.30732	0.87783	0.6729	0.78343	0.87999	1.06557	1.21432	1.0269	1.31498	1.28346	1.36408	1.34376	1.29896	1.54285	0.92275	1.38641	0.32567	0.32845	0.58529	1.31119	1.29189	1.04012
13	0.90543	1.35635	1.42839	1.30782	1.00789	0.80477	0.87297	0.99659	1.04164	1.32763	1.03567	1.49303	1.2443	1.41117	1.44219	1.32573	1.62573	0.91034	1.44924	0.34572	0.20137	0.56405	1.24686	1.26928	1.02542
14	1.71506	3.21363	2.71295	2.25219	1.29276	1.38009	1.48229	1.24136	2.04929	2.36859	1.88883	2.18148	2.35955	2.29049	1.94726	2.38084	1.86051	1.28153	2.01786	0.33148	0.16956	0.81239	2.5067	1.7263	0.90527
15	1.62143	2.52358	2.53129	2.52858	0.95529	1.05839	1.18059	1.03252	2.48106	2.24082	1.8353	2.03602	2.03149	2.39057	2.03871	2.15197	2.15345	1.13608	2.03374	0.25507	0.13855	0.78428	2.53209	1.99488	0.93941
16	0.80856	1.33617	1.06205	1.34514	1.11908	0.9987	0.93029	0.97371	1.29237	1.61748	1.09287	1.67487	1.18003	1.21561	1.25539	1.30961	1.43392	0.81658	1.37908	0.34913	0.29211	0.71989	1.06937	1.29483	1.02273
17	0.65664	1.16111	0.90361	1.40072	1.19598	0.97003	0.90837	1.01715	1.14224	1.45117	1.01035	1.6703	1.08754	1.12916	1.19878	1.2036	1.3827	0.8067	1.29005	0.35467	0.28897	0.71554	0.86775	1.23221	1.02607
18	0.86243	1.44927	1.18579	1.34327	1.12837	1.01377	0.98749	0.99408	1.27844	1.70583	1.22501	1.72528	1.31744	1.38559	1.36242	1.43452	1.521	0.89354	1.48621	0.37716	0.29001	0.67196	1.23054	1.34125	1.01015
19	1.76095	2.42449	2.438	2.44034	0.87458	1.11946	1.3339	1.04933	2.53596	2.21108	2.09474	1.95896	2.21257	2.67818	2.21205	2.23681	2.3102	1.18708	2.06326	0.26919	0.13043	0.76562	2.55699	1.89999	0.92816
20	3.67059	1.87146	3.13336	1.43342	0.94615	0.93408	1.12977	0.98573	1.42338	1.41005	1.27137	1.46401	1.37863	1.54403	1.50432	1.37382	1.6115	0.8259	1.43531	0.32526	0.1894	0.85229	2.17528	1.29141	0.98744
21	0.98787	1.39124	1.39918	1.44178	0.9005	1.00723	1.22001	1.01543	1.45333	1.54539	1.57503	1.47366	1.47846	1.72419	1.54032	1.50529	1.60718	0.77642	1.4314	0.38772	0.27371	0.58445	1.43218	1.36465	0.99779
22	2.48489	1.89808	2.21596	1.12893	1.2155	1.21905	1.24001	1.10969	0.99942	1.69427	1.40293	1.50792	1.21045	1.27965	1.28883	1.51023	1.34556	0.8224	1.41706	0.38974	0.34287	0.97584	1.82874	1.19193	0.97884
23	0.77833	1.05294	0.73256	0.75462	1.57908	1.58302	1.22934	1.2327	1.054	1.38449	1.2607	1.3924	0.98837	0.82044	0.95164	1.05591	0.93735	0.82688	1.10554	0.95728	0.547	0.73777	0.66522	0.89813	0.99661
24	0.45336	0.71844	0.54979	0.67753	1.19128	1.19682	0.99202	0.99529	0.88465	1.25167	1.01352	1.18911	0.89877	0.75743	0.89662	0.92984	0.91753	0.52887	1.07085	0.72377	0.59836	0.56001	0.47909	0.94568	1.04526
25	0.52939	0.63977	0.44754	0.64385	1.14354	0.97823	0.85197	0.93748	0.68758	1.02007	0.68722	1.09824	0.67333	0.85001	0.85202	0.90583	1.00712	0.63366	0.96735	0.66916	0.47063	0.62888	0.46451	0.89424	1.06612
26	0.72639	0.8498	0.815	0.93994	1.30539	1.22625	1.15927	1.14292	0.91583	1.2258	1.17285	1.42283	0.90744	0.85235	1.01799	1.01396	1.12719	0.67621	1.07526	0.69701	0.36857	0.61138	0.5592	0.94609	1.01814
27	0.86818	1.33987	1.12144	1.27729	1.40591	1.50203	1.31798	1.1812	1.47804	1.84388	1.41896	1.89047	1.24114	1.30084	1.28892	1.38486	1.3806	0.84588	1.39309	0.67007	0.32166	0.67505	0.92925	1.17859	0.97667
28	35.1168	4.454	19.9368	2.37772	0.47812	2.19511	2.40743	0.99177	3.63373	1.28636	1.98095	0.59769	1.28673	1.27823	0.78869	1.32979	0.74027	0.9464	1.12533	5.39638	1.38016	8.02714	13.0709	1.91863	0.60607
29	0.62325	0.54231	0.4891	0.4949	0.89515	0.60985	0.65563	0.80798	0.62242	0.8375	0.5671	0.95478	0.71718	0.7764	0.95725	0.81977	1.07505	0.50928	1.01113	0.47723	0.50702	0.47578	0.50808	0.91312	1.09078
30	0.2978	0.37757	0.24149	0.39867	1.05305	0.76183	0.7075	0.89291	0.41994	0.70369	0.53281	0.91762	0.68292	0.61639	0.7495	0.69789	0.88303	0.56345	0.88998	0.70753	0.55587	0.38229	0.26642	0.69436	1.08952
31	0.75168	0.78594	0.61818	0.51786	1.23491	1.02059	0.93322	1.11825	0.41453	1.01481	0.71723	1.07731	0.85891	0.73297	0.845	0.91695	0.91596	0.79682	1.07255	0.93358	0.68344	0.72413	0.59329	0.88061	1.03595
32	0.48104	0.47799	0.31631	0.40579	1.33952	0.95302	0.73538	1.06416	0.47626	0.94428	0.56324	0.81781	0.59844	0.55831	0.64107	0.7362	0.61947	0.64763	0.8071	1.53745	1.11268	0.73562	0.46048	0.85354	1.02346
33	1.09146	0.364	0.39989	0.35182	1.04871	0.76523	0.65088	0.97323	0.29351	0.38821	0.52113	0.63706	0.53071	0.3529	0.54221	0.63794	0.56486	0.41185	0.69346	1.0997	1.47519	1.22203	0.47891	0.75361	1.04496
34	0.67244	0.78157	0.571	1.08184	1.26106	1.01583	0.96385	1.07191	0.90161	0.96156	0.9526	1.2262	0.64098	0.62518	0.83963	0.98781	0.91677	0.51202	0.95376	0.63766	0.71567	0.65188	0.70431	0.95048	1.0269
35	1.27368	2.0599	1.74791	1.68541	1.54603	1.80726	1.59635	1.35033	1.93272	2.1181	1.70677	2.02925	1.66218	1.63009	1.48824	1.72941	1.4493	1.09649	1.59381	0.6258	0.26321	0.82699	1.44061	1.36868	0.92397
36	0.36963	0.7125	0.42902	0.84772	1.4772	1.26404	0.95876	1.08739	0.91902	1.25205	0.89482	1.44653	0.7895	0.79484	0.87713	0.9777	1.02069	0.70337	1.05284	0.73963	0.48579	0.66387	0.40271	0.89952	1.03347
37	0.75561	1.24745	1.13271	1.56057	1.36268	1.39585	1.34375	1.24298	1.48481	1.67227	1.38431	1.94891	1.26948	1.34491	1.37282	1.3602	1.51161	0.82768	1.35989	0.53176	0.24066	0.62766	0.89035	1.22621	0.97129
38	0.57741	0.82473	0.70586	0.9231	1.43636	1.15797	1.05896	1.18358	0.76816	1.19822	0.9248	1.58312	0.8071	0.83582	1.03577	0.97208	1.18021	0.6984	1.12573	0.82998	0.30708	0.52493	0.5177	0.90691	1.02107
39	0.43345	0.65048	0.47883	0.73706	1.14694	0.80737	0.78701	0.95274	0.52417	0.83397	0.72334	1.18059	0.79821	0.73972	0.89705	0.84743	1.05375	0.5503	1.00541	0.82492	0.60287	0.61645	0.48741	0.88641	1.04943
40	0.25325	0.40116	0.19524	0.38049	1.22454	0.8602	0.65177	0.94709	0.41226	0.80061	0.47576	1.05821	0.58595	0.50759	0.71434	0.67836	0.88436	0.53941	0.87247	0.83857	0.63587	0.39957	0.23867	0.82136	1.07918
41	0.36804	0.58375	0.40758	0.66982	1.01591	0.6758	0.61903	0.85703	0.54215	0.98561	0.55035	1.144	0.73381	0.74181	0.87713	0.94882	1.10245	0.63506	1.07525	0.44158	0.42851	0.45094	0.53484	1.0715	1.08549
42	0.75392	1.38774	0.81483	0.98979	1.38429	1.05914	0.96154	1.13515	0.92815	1.4206	0.99374	1.49037	1.1027	1.10276	1.14316	1.38855	1.15565	0.96312	1.39842	0.49485	0.46297	0.73247	1.04976	1.28043	1.00872
43	0.69673	0.88472	0.5725	0.72472	1.4744	1.18452	0.96892	1.15357	0.62085	1.26147	1.11906	1.38027	0.90539	0.92677	0.95841	1.14927	1.03467	0.86164	1.19859	1.0459	0.53324	0.70236	0.6461	0.99977	1.02002
44	0.76634	0.7482	0.47738	0.56997	1.47105	1.2389	0.8568	1.13264	0.57256	0.74981	0.55441	0.90751	0.68926	0.55496	0.67277	0.8082	0.6106	0.67781	0.96627	1.48904	1.21062	1.14493	0.67699	1.05893	1.00527
45	0.52536	0.65796	0.40181	0.55119	1.12082	0.85754	0.81384	0.99606	0.54785	0.80893	0.72035	0.93164	0.63097	0.69389	0.76129	0.83588	0.85343	0.63728	1.00846	0.69233	0.60753	0.52009	0.51995	0.95696	1.0629
46	0.51237	0.84336	0.54782	0.9006	1.31264	1.23848	1.19057	1.17177	0.84316	1.0086	1.08171	1.31176	0.89445	0.72788	0.93979	1.00448	0.9628	0.85473	1.07864	0.59405	0.53304	0.61924	0.51881	0.99506	1.00897
47	1.41984	1.83993	1.59841	1.41931	1.17853	1.39545	1.31748	1.08216	1.86135	2.14871	1.62631	1.86223	1.60483	1.68942	1.5153	1.70611	1.58172	0.97633	1.68458	0.52706	0.30272	0.78019	1.61285	1.43945	0.96486
48	0.61787	0.88094	0.64527	0.85573	1.28782	1.17997	0.9483	1.01193	0.97607	1.31378	0.96659	1.46082	0.87222	0.85921	0.96741	1.04572	1.10025	0.67497	1.15096	0.78627	0.48472	0.6599	0.59051	0.95629	1.03388
49	1.28119	1.85787	1.70646	1.5852	1.31574	1.60192	1.49918	1.21317	1.96804	2.0941	1.70719	2.02635	1.57764	1.62825	1.5072	1.67607	1.55291	0.94043	1.56837	0.57905	0.24155	0.74521	1.40414	1.36239	0.94623
50	2.21293	2.72286	2.91687	2.49722	0.80217	1.14894	1.39527	1.03398	2.69518	2.08154	2.14981	1.80905	2.18007	2.6155	2.13199	2.24393	2.22104	1.20588	2.02266	0.28957	0.13411	0.8552	2.95772	1.96096	0.92322
51	1.07959	1.71961	1.43996	1.41463	1.06708	0.99042	0.9688	0.96856	1.37965	1.72492	1.2193	1.6523	1.40812	1.46248	1.40936	1.54307	1.52594	0.91083	1.5452	0.36191	0.28439	0.72509	1.49758	1.39726	1.00861
52	1.19082	1.81767	1.49491	1.45035	1.13667	1.11857	1.07117	1.01885	1.5671	1.9441	1.34999	1.78235	1.49451	1.60318	1.46136	1.62372	1.5631	0.96216	1.60531	0.39261	0.29947	0.7574	1.58741	1.442	0.9899
53	2.26024	2.8737	2.97102	2.51586	0.82715	1.3418	1.64628	1.10325	2.94932	2.32691	2.4494	1.88963	2.31764	2.78228	2.2016	2.35633	2.25538	1.2223	2.07846	0.35025	0.133	0.88486	3.18793	1.99288	0.89638
54	2.53251	2.95661	3.32914	2.2202	0.33283	3.79013	4.78997	1.41044	3.66596	1.53991	5.23179	0.89152	2.26318	2.5647	1.83441	2.21932	1.90769	1.00271	1.46895	2.76238	0.39305	1.33508	4.40813	1.61245	0.70353
55	2.36598	2.49555	2.83024	2.31896	0.80295	1.17262	1.39868	1.02058	2.54937	2.0458	2.0533	1.76729	2.09262	2.46211	2.06919	2.16352	2.18348	1.14901	1.98704	0.30306	0.14481	0.83127	2.7549	1.87531	0.92958
56	1.41863	1.42335	1.38327	1.18913	1.0183	0.91454	0.92068	0.91861	1.16134	1.46904	1.07299	1.46519	1.20075	1.26979	1.25377	1.35619	1.39331	0.80345	1.40945	0.37531	0.35801	0.71611	1.34038	1.26811	1.02225
57	1.0534	1.1622	1.0397	0.96725	1.29014	1.3208	1.09325	1.0547	1.17708	1.4831	1.13834	1.52988	1.05574	1.04036	1.06893	1.21577	1.17306	0.79571	1.28816	0.74417	0.4665	0.7328	0.8841	1.10105	1.0059
58	1.01173	1.21697	0.96878	0.92903	1.08598	1.10704	1.1102	1.016	1.15106	1.33812	1.18593	1.30002	1.14904	1.09316	1.07981	1.24937	1.14579	0.8437	1.31665	0.59132	0.4958	0.67315	1.00944	1.20563	1.01512
59	1.29769	1.28887	0.96958	0.78622	1.40634	1.42269	1.03724	1.10021	1.04697	1.42439	1.05478	1.2782	1.02027	1.00036	0.93525	1.23741	0.91603	0.87721	1.30473	1.29336	0.88601	1.12648	1.12625	1.23868	0.98739
60	0.46766	0.66041	0.3893	0.51338	1.10207	0.87636	0.70049	0.88675	0.64609	1.13375	0.62982	1.21021	0.7698	0.78018	0.87227	0.94751	1.03127	0.60059	1.10882	0.67836	0.58786	0.49784	0.53721	1.0866	1.06848
61	0.67782	0.69052	0.5323	0.48768	0.99454	0.85637	0.7926	0.87744	0.63415	1.01767	0.71308	1.07498	0.86073	0.86362	0.94247	0.90846	1.03028	0.59824	1.1131	0.63281	0.57846	0.53195	0.5759	0.90242	1.06927
62	0.8646	1.03637	0.84908	0.75324	1.30022	1.46066	1.1641	1.04498	1.22516	1.55469	1.23393	1.39123	0.97148	0.97339	0.9995	1.12967	1.03535	0.74948	1.19249	0.78894	0.51149	0.69104	0.74373	0.96714	1.01655
63	3.17823	2.03642	2.77665	1.2981	0.93156	1.1405	1.30765	0.98249	1.56357	1.74179	1.56513	1.48111	1.48361	1.66007	1.50162	1.55627	1.55693	0.84805	1.53782	0.42714	0.27028	0.92343	2.36057	1.37039	0.9735
64	0.82853	0.58171	0.53921	0.58187	0.95472	0.80553	0.8862	0.94228	0.51935	0.85927	0.67217	0.91983	0.76745	0.70854	0.87268	0.82566	0.97738	0.71384	1.03741	0.56662	0.51667	0.58164	0.50931	0.9188	1.0667
65	0.86489	0.86564	0.74742	0.73522	1.16448	1.13794	1.0404	1.04188	0.82768	1.17275	0.93264	1.20267	0.81643	0.8064	0.85872	0.96855	0.89261	0.7559	1.0137	0.71008	0.62525	0.73317	0.68066	0.9674	1.0355
66	1.35497	1.46233	1.34769	1.3647	1.01681	1.08378	1.23196	1.05075	1.52583	1.58794	1.26578	1.50604	1.33581	1.40057	1.30193	1.38513	1.39932	0.73356	1.37422	0.3787	0.32402	0.73927	1.43071	1.39638	0.99639
67	1.32502	1.12377	1.00243	0.98426	0.9546	0.9733	1.11653	0.96682	1.08647	1.21025	1.06983	1.1212	1.09006	1.17475	1.14178	1.03186	1.14692	0.9121	1.05999	0.46099	0.47511	0.89828	1.1643	1.15632	1.02988
68	0.35785	0.42795	0.29535	0.60773	1.18169	0.99224	0.92384	1.0019	0.55583	0.80485	0.63123	0.87772	0.59412	0.57421	0.74617	0.62492	0.76748	0.70934	0.72273	0.84356	0.69326	0.62832	0.30294	0.78676	1.06457
69	0.37369	0.43543	0.23103	0.39305	1.1121	0.85014	0.70637	0.95064	0.36305	0.64012	0.45092	0.69157	0.60714	0.44664	0.63762	0.64652	0.6604	0.6886	0.80624	0.96911	1.07624	0.7258	0.34218	0.88299	1.0679
70	0.76837	0.68814	0.50494	0.47746	1.20477	1.09594	0.81117	0.98578	0.6293	1.0267	0.67467	0.86726	0.71383	0.60128	0.73721	0.85836	0.70224	0.74157	0.95964	1.20533	1.14233	0.97525	0.66519	1.01083	1.02415
71	1.08937	0.786	0.75555	0.6791	1.27029	1.29375	1.0894	1.09642	0.77992	1.1583	0.79461	0.96898	0.76533	0.72229	0.78702	0.89368	0.7623	0.85688	0.99481	0.97925	0.84381	0.9489	0.66942	1.04505	1.01135
72	0.64518	0.56739	0.40973	0.56173	1.31999	1.12429	0.93555	1.12431	0.49043	0.80111	0.59086	0.76647	0.5768	0.52115	0.64956	0.74273	0.60277	0.80442	0.81028	1.237	0.98642	0.8131	0.43814	0.93119	1.02229
73	0.63053	0.53751	0.3108	0.76701	1.56266	1.16121	1.07886	1.35219	0.41304	0.72301	0.55491	0.85408	0.55587	0.43857	0.6592	0.61359	0.58733	1.18708	0.72711	1.15848	0.95587	0.91709	0.51059	1.24057	1.0031
74	0.44034	0.63568	0.46217	0.93211	1.55801	1.41886	1.39066	1.31204	0.77189	0.94165	0.83136	1.17095	0.7727	0.72436	0.89559	0.74309	0.87359	0.93054	0.7721	1.07354	0.61515	0.66046	0.48482	0.9758	0.99473
75	0.28714	0.43838	0.24815	0.89877	1.61068	1.23965	1.31761	1.46635	0.5363	0.78974	0.61884	0.93312	0.59879	0.42468	0.71033	0.56185	0.66952	1.15017	0.60344	1.01297	0.64593	0.79311	0.3099	0.95537	1.00084
76	0.13922	0.28286	0.13305	0.43314	1.10789	0.7867	0.72358	1.00017	0.36659	0.54604	0.49326	0.58817	1.04563	0.68881	1.04878	0.66507	0.75594	1.47289	0.71922	1.79439	1.9967	0.58247	0.13822	0.6345	1.03819
77	0.47828	0.39419	0.25313	0.76644	2.05146	1.22397	1.37782	1.98986	0.21694	0.44762	0.45172	0.62123	0.56405	0.33143	0.57111	0.37225	0.40413	1.56299	0.44926	1.13243	0.97788	1.19483	0.22111	0.80676	0.943
78	0.41258	0.49234	0.34299	0.66797	1.43717	1.10796	0.90729	1.16177	0.35565	0.42099	0.68501	0.60336	0.77014	0.45348	0.81461	0.67805	0.56004	1.26816	0.74435	2.0508	1.79283	0.98722	0.25644	0.70563	1.01399
79	0.17638	0.31348	0.11564	0.42328	1.10491	0.7594	0.59164	0.97977	0.36574	0.39813	0.51493	0.42778	0.85652	0.47174	0.77366	0.65119	0.53614	1.58473	0.68202	2.67512	2.80958	0.91223	0.16164	0.67102	1.02422
80	0.45346	0.38319	0.22292	0.8354	1.91076	1.24138	1.27963	1.71479	0.47341	0.56815	0.37538	0.69705	0.4706	0.33857	0.53483	0.43093	0.45174	1.52261	0.49268	1.04318	0.70024	1.04599	0.24822	0.82568	0.98748
81	0.45973	0.47262	0.18045	0.44324	1.34991	0.95128	0.79171	1.25128	0.35793	0.42038	0.46635	0.43984	0.44584	0.30914	0.57255	0.47717	0.39821	1.27903	0.56267	2.26011	1.95381	1.18706	0.46281	1.02169	1.00859
82	4.1505	1.23522	1.66346	0.91322	0.90536	1.60548	1.61169	1.30729	0.8572	0.68768	1.03879	0.54534	0.43665	0.59862	0.53421	0.76061	0.41657	1.11982	1.10509	6.37377	3.49851	4.83849	2.14477	2.1492	0.80477
83	0.17403	0.13742	0.0947	0.3871	0.69295	0.43178	0.42065	0.83329	0.08753	0.21784	0.18438	0.24312	0.37829	0.2987	0.41772	0.21481	0.32303	1.09585	0.40456	1.95112	2.52959	0.61019	0.10844	0.42228	1.0509
84	0.37061	0.23495	0.12313	0.59199	1.07544	0.68528	0.65766	1.09562	0.14713	0.22322	0.2086	0.32826	0.26648	0.19474	0.28367	0.20516	0.22724	0.73138	0.32747	0.95678	1.63532	1.08612	0.27097	0.75791	1.01722
85	0.19308	0.14641	0.05752	0.28558	1.25228	0.71718	0.62696	1.40284	0.10962	0.17472	0.21661	0.18957	0.35564	0.1993	0.33091	0.24806	0.20523	1.085	0.34649	1.60512	2.10619	1.00391	0.08893	0.54292	0.98598
86	0.14247	0.17525	0.0458	0.16943	0.67713	0.36005	0.3432	0.90451	0.07081	0.10292	0.13002	0.1343	0.3275	0.18187	0.40256	0.30567	0.23381	1.01244	0.3067	1.85752	2.49574	0.65178	0.08338	0.41518	1.09427
87	0.39117	0.37621	0.20094	0.56422	1.4517	0.99873	0.86283	1.32128	0.39475	0.43267	0.48191	0.49149	0.62624	0.38693	0.6105	0.55329	0.44933	1.47377	0.61568	1.95345	1.98077	1.06598	0.27295	0.77719	0.99594
88	0.32212	0.41155	0.25864	0.7078	1.46427	1.11685	1.09985	1.31926	0.50356	0.69615	0.58184	0.80068	0.79487	0.57738	0.82746	0.61766	0.68874	1.28573	0.68506	1.30805	1.25198	0.74387	0.28855	0.82512	1.00176
89	1.44162	0.82093	0.86441	0.66054	1.1392	1.11707	0.96059	0.99104	0.77473	1.07969	0.78398	0.97724	0.80188	0.76225	0.83062	0.90361	0.83919	0.77979	1.04534	0.87108	0.86522	0.97385	0.84013	1.07358	1.0206
90	0.22921	0.26692	0.11245	0.36078	1.06442	0.68436	0.61339	1.00514	0.18625	0.28107	0.39525	0.38881	0.64812	0.34586	0.63139	0.47096	0.45867	0.85102	0.49293	1.81881	2.58281	0.72287	0.15669	0.68016	1.0288
91	0.77905	0.28645	0.21266	0.49691	1.2974	0.75824	0.77698	1.26985	0.2457	0.39518	0.30561	0.46476	0.37173	0.3189	0.38173	0.45429	0.43763	1.11108	0.5615	0.96166	1.36317	1.45437	0.36794	0.95869	1.01598
92	0.21998	0.2437	0.06786	0.2515	0.71334	0.41741	0.37553	0.87889	0.25561	0.2243	0.30196	0.21292	0.70869	0.35456	0.62933	0.42771	0.35839	3.0148	0.45375	1.90876	3.08252	1.18366	0.15413	0.45106	1.06129
93	0.22641	0.30638	0.07935	0.14717	0.51482	0.22119	0.26711	0.72234	0.13868	0.16214	0.17502	0.14259	0.73204	0.25401	0.6292	0.41117	0.3581	2.54229	0.54486	1.96786	3.87138	1.38843	0.31349	0.78706	1.05002
94	0.71988	0.23467	0.09085	0.30342	0.3169	0.16161	0.17699	0.72716	0.20849	0.12223	0.28851	0.10653	0.71759	0.22295	0.53625	0.34573	0.28792	2.97753	0.47532	1.06517	3.33467	5.24526	0.14768	0.43059	1.08266
95	0.7556	0.30216	0.1978	0.45271	0.53541	0.3126	0.35906	0.89409	0.12963	0.1356	0.23724	0.17349	0.38275	0.22164	0.29468	0.26626	0.21098	1.74124	0.48549	1.10791	2.99463	2.86847	0.59534	0.93053	0.96529
96	0.03689	0.01314	0.0122	0.17459	0.02313	0.00762	0.01233	0.08882	0.01127	0.00549	0.02956	0.0049	0.03381	0.01218	0.02133	0.01121	0.01305	0.22191	0.02921	0.29407	1.06547	1.29746	0.01992	0.04395	1.08796
97	0.33357	0.12815	0.06345	0.67402	0.20385	0.09682	0.09709	0.50493	0.09889	0.05323	0.1239	0.05421	0.3409	0.12897	0.17978	0.16211	0.11018	1.16207	0.17917	0.65535	2.19858	4.12467	0.03656	0.23405	0.86139
98	0.29486	0.19282	0.06052	0.47354	0.67114	0.29956	0.26363	0.82633	0.01116	0.07754	0.16129	0.1069	0.87089	0.2117	0.45884	0.29991	0.22795	1.89537	0.35834	1.37416	2.88007	2.21226	0.1168	0.61663	1.07423
99	0.14976	0.11312	0.04116	0.22019	0.77945	0.33149	0.36432	1.02697	0.05031	0.06946	0.14048	0.10297	0.36008	0.11641	0.27126	0.2214	0.1824	1.20759	0.32696	1.54283	2.21461	1.11668	0.05702	0.37282	1.06677
100	0.40303	0.43321	0.20734	0.22356	0.71356	1.54975	0.85102	0.69219	0.11551	0.33932	0.42197	0.51586	0.3386	0.6856	0.56792	0.54136	0.3513	0.49941	1.35506	8.43336	2.77279	1.9466	1.18241	1.53353	0.95503
Base	0.22892	0.28442	0.37532	0.23415	1.88825	0.63167	3.83661	5.48675	0.07417	0.1218	0.08852	0.44717	0.12808	0.07899	0.4602	0.24859	2.06062	0.04068	0.43669	0.23758	2.59484	0.13239	0.41984	1.35238	76.1934

## Sheet: Supplementary Figure 16
	GERP++ elements	PhastCons elements	SiPhy-omega elements	SiPHy-Pi elements	mean PhyloP score	mean PhastCons core	mean GERP++ score
1	14.317	17.9372	21.9836	16.489	5.17337	0.926195	4.19097
2	12.6221	14.187	16.4031	13.1844	2.30758	0.737842	3.02991
3	11.9762	9.39089	14.707	12.6011	0.617268	0.483509	1.2113
4	10.9904	10.4452	13.545	11.5496	1.35727	0.548834	2.1941
5	9.83826	9.08155	11.2683	9.7658	1.17326	0.488252	2.37124
6	3.37115	2.92288	3.21657	3.48493	0.635967	0.179532	1.12972
7	3.77272	2.09033	3.10123	3.55733	0.291785	0.125922	0.339089
8	5.76971	2.74677	4.01696	4.48333	0.131557	0.154663	0.0744119
9	2.08824	1.01308	1.44442	1.98716	-0.0290373	0.0649015	-0.186388
10	1.6464	0.64572	0.98591	1.61731	-0.242867	0.0420557	-1.06169
11	0.84915	0.63775	0.54256	0.83666	0.112183	0.0511194	-0.0755956
12	1.09369	0.83668	0.69715	1.19155	0.19718	0.0624206	0.15496
13	1.34776	1.0499	0.98728	1.29292	0.271566	0.0760149	0.350395
14	1.16921	0.93945	0.87772	1.2131	0.220785	0.0702096	0.234843
15	1.61117	0.60793	0.959	1.63952	-0.249024	0.0399819	-0.920677
16	0.34034	0.18611	0.16034	0.34608	-0.287298	0.0175256	-0.828982
17	0.65452	0.7748	0.48845	0.63539	0.400748	0.0660062	0.540902
18	0.40649	0.18443	0.17749	0.47124	-0.429747	0.0162148	-1.43995
19	2.86037	1.22437	1.93674	2.69662	-0.214747	0.0726369	-1.02487
20	1.34089	0.99562	1.00214	1.28687	0.165893	0.0703174	0.0524816
21	1.02388	0.71737	0.64785	0.87886	0.11108	0.0545641	-0.107032
22	0.33139	0.39656	0.24276	0.34574	0.0568493	0.0378026	-0.174943
23	0.08853	0.37454	0.09312	0.06794	0.129703	0.0453983	-0.0434157
24	0.09221	0.28453	0.08148	0.0662	0.0948681	0.0366983	-0.11622
25	0.11491	0.30705	0.11274	0.10863	0.0851388	0.035484	-0.127662
26	0.31027	0.4434	0.22281	0.25684	0.117729	0.0434712	-0.053829
27	0.34037	0.19766	0.14579	0.29588	-0.408917	0.0188427	-1.29916
28	2.99707	3.27281	2.27415	1.90751	0.147549	0.179869	-0.240079
29	0.15835	0.28254	0.12043	0.19952	0.0709335	0.0317805	-0.147354
30	0.11538	0.29449	0.08949	0.10617	0.111255	0.0361075	-0.0596916
31	0.08934	0.30512	0.07127	0.09769	0.101498	0.039553	-0.0748008
32	0.02926	0.35653	0.02552	0.05069	0.174585	0.0525373	0.0562323
33	0.07032	0.40914	0.07029	0.0613	0.103748	0.0510282	-0.121306
34	0.47364	0.65201	0.36525	0.43899	0.141985	0.0559399	-0.0729092
35	0.51284	0.64032	0.34641	0.39017	0.232705	0.0588979	0.135481
36	0.16894	0.47499	0.15992	0.11405	0.228091	0.0506513	0.159494
37	0.91053	0.891	0.64503	0.77492	0.276328	0.0708631	0.316677
38	0.44704	0.56335	0.29681	0.31888	0.213603	0.0526994	0.181261
39	0.33031	0.44984	0.18414	0.34125	0.121867	0.0441343	-0.0280294
40	0.08517	0.33303	0.08193	0.09806	0.132356	0.0406084	-0.0111089
41	0.23599	0.37919	0.17175	0.26911	0.128896	0.0388308	-0.0132212
42	0.17122	0.35713	0.14858	0.22557	0.113326	0.0384503	-0.0212756
43	0.11808	0.38884	0.10463	0.13697	0.144612	0.0458241	-0.0121848
44	0.04788	0.45898	0.04942	0.04753	0.184505	0.0575112	0.0544127
45	0.08368	0.30027	0.08159	0.15206	0.122016	0.0390442	-0.0487315
46	0.13468	0.38362	0.13119	0.11729	0.134526	0.0430679	-0.0172232
47	0.31157	0.05079	0.08292	0.50585	-1.12575	0.00444747	-3.16595
48	0.16148	0.14138	0.05875	0.14623	-0.508606	0.0151248	-1.70175
49	0.47706	0.2283	0.1835	0.38743	-0.474801	0.019902	-1.81205
50	2.84716	1.2155	1.85901	2.58293	-0.310065	0.07122	-1.65183
51	0.44553	0.21391	0.18946	0.47359	-0.469028	0.0180527	-1.85051
52	0.35375	0.13614	0.13068	0.42419	-0.529577	0.0123055	-1.91737
53	2.38047	0.74988	1.36347	2.25412	-0.484361	0.0446879	-2.08331
54	7.67358	4.24266	7.31415	7.77372	-0.337693	0.219296	-2.19817
55	3.0876	1.44415	2.16944	2.86829	-0.375562	0.08217	-1.61257
56	0.45012	0.22332	0.19548	0.46174	-0.593072	0.0179287	-1.90795
57	0.23385	0.17077	0.08521	0.19665	-0.618887	0.0165867	-1.72057
58	0.14028	0.09887	0.04987	0.19061	-0.640507	0.0113938	-1.85669
59	0.04775	0.11458	0.01554	0.07305	-0.652793	0.0149836	-1.48911
60	0.05709	0.07764	0.02149	0.12163	-0.673797	0.00989665	-1.79402
61	0.06766	0.07421	0.02394	0.10606	-0.630878	0.00964135	-1.79255
62	0.08187	0.09882	0.03356	0.07542	-0.600117	0.0122205	-1.75434
63	0.55576	0.1939	0.2312	0.54218	-0.618205	0.0151927	-2.16649
64	0.15947	0.3017	0.11821	0.13791	0.0778336	0.0348346	-0.144003
65	0.05791	0.15707	0.03486	0.08583	-0.0217914	0.0296979	-0.347042
66	0.36481	0.28744	0.20535	0.32876	-0.0605713	0.0298461	-0.547769
67	0.16149	0.16437	0.07804	0.17033	-0.0875201	0.0239031	-0.531335
68	0.02433	0.11196	0.01537	0.06397	-0.0250161	0.0280164	-0.272829
69	0.01551	0.2649	0.01755	0.05073	0.17072	0.0479169	0.0325467
70	0.01394	0.08916	0.0039	0.04248	-0.611121	0.0156267	-1.07949
71	0.03442	0.07916	0.01011	0.04967	-0.660638	0.0131399	-1.27455
72	0.0307	0.29685	0.02351	0.04819	0.182768	0.0504171	0.0460333
73	0.00941	0.18312	0.00835	0.06528	-0.0709946	0.0354152	-0.183794
74	0.06786	0.11934	0.0289	0.0832	0.0398651	0.0416165	-0.141986
75	0.01868	0.1921	0.01011	0.04682	0.0379992	0.0425494	-0.0429085
76	0.01312	0.13884	0.00792	0.02003	0.124203	0.105952	0.102364
77	0.00765	0.11281	0.0038	0.02658	0.0684868	0.0683517	0.0350797
78	0.00401	0.14218	0.0021	0.03042	0.0934761	0.0887984	0.0570197
79	0.0056	0.11062	0.00316	0.01747	0.117233	0.137468	0.0977959
80	0.01376	0.15651	0.00806	0.06243	0.0303835	0.0442928	-0.0467957
81	0.01115	0.38656	0.00566	0.03148	0.0741689	0.0933441	0.0289525
82	0.3292	3.56503	0.15577	0.0844	0.0641729	0.209848	-0.179975
83	0.00152	0.09169	0.00051	0.00712	0.0643518	0.107904	0.0568103
84	0.00442	0.25668	0.00227	0.02674	0.0192361	0.0558132	-0.0449146
85	0.00103	0.06338	0.00048	0.00652	0.0721127	0.122014	0.0647938
86	0.00077	0.07842	0.00034	0.00654	0.036757	0.144522	0.0542014
87	0.00864	0.06326	0.00286	0.0268	-1.17815	0.0337375	-0.462665
88	0.02481	0.0557	0.00902	0.03905	-1.0669	0.0237425	-0.695068
89	0.0704	0.08835	0.02494	0.08523	-0.882542	0.0121488	-1.47319
90	0.01128	0.13254	0.00552	0.01618	0.0218916	0.09952	-0.00322039
91	0.02253	0.23694	0.01388	0.06574	-0.0640872	0.0465831	-0.168075
92	0.00956	0.06772	0.00597	0.01887	0.00408702	0.146091	-0.00265204
93	0.00544	0.0394	0.00329	0.01191	0.00571752	0.165425	0.00362796
94	0.01393	0.05018	0.00884	0.01357	0.000434941	0.187591	-0.00668745
95	0.0383	1.51675	0.02334	0.02623	0.0301375	0.181907	-0.0260891
96	0.00085	0.00344	0.00044	0.0005	3.186e-05	0.11979	-0.00017861
97	0.00171	0.02624	0.00089	0.00185	-0.00579481	0.196328	-0.00148346
98	0.00091	0.02434	0.00043	0.00228	0.000797047	0.168736	0.00150462
99	0.00103	0.03976	0.00068	0.0066	-0.00329969	0.140303	-0.00171593
100	1.95627	15.5098	0.98584	0.31164	2.00504	0.795042	0.169942
Base	6.77529	5.1742	4.04209	5.56512

## Sheet: Supplementary Figure 23a
	All CNEEs	Euteleostomi	Tetrapod	Amniote	Mammal	Theria	Eutheria	Boreoeutheria	Euarchontoglire	Hominini
1	2.43143	65.1179	5.6919	0.62833	0.01653	0.0168	0.00574	0.26163	0.00479	0.00049
2	16.4102	42.8388	37.4237	53.1443	1.00167	0.45778	0.0616	0.91324	0.14866	0.04191
3	6.92203	17.3916	11.7444	24.5014	0.6439	0.29917	0.03973	0.55407	0.10984	0.01107
4	10.7431	6.03244	5.59288	20.5417	21.5989	8.32591	1.21197	1.7255	0.01357	0.12207
5	12.8824	1.39046	1.07631	4.15761	30.6421	32.5638	3.49198	0.86799	0.10051	0.04838
6	3.79861	0.19519	0.10587	0.37356	2.05767	2.38606	10.5189	0.965	0.06355	0.08091
7	2.29551	1.82582	1.09867	6.30284	2.17316	1.53835	0.63302	0.92157	0.13254	0.01543
8	4.04208	0.56081	0.39075	1.33901	9.74367	10.2855	0.90149	0.35128	0.02248	0.05339
9	1.43004	0.09595	0.04697	0.1493	0.83644	1.09083	3.80272	0.32724	0.01237	0.03647
10	0.87265	0.08564	0.04652	0.14393	0.95238	1.33171	1.58734	0.28806	0.03575	0.02101
11	0.65656	0.08731	0.05408	0.09508	0.57866	0.76903	1.35963	0.79358	0.05645	0.02689
12	0.95073	0.06761	0.04481	0.09478	0.67392	1.11085	2.1249	1.24159	0.04112	0.0594
13	1.21002	0.07778	0.042	0.1111	0.67583	1.17886	3.09107	0.43712	0.04558	0.05403
14	1.03426	0.1136	0.05539	0.11401	0.75872	1.17114	2.38659	0.50285	0.03806	0.0596
15	0.83435	0.06957	0.03177	0.09117	0.49492	0.665	2.18752	0.23472	0.01634	0.02169
16	0.20242	0.02399	0.01208	0.01751	0.04993	0.08797	0.55396	0.7135	0.0094	0.0211
17	0.69938	0.04982	0.03615	0.05851	0.17853	0.34169	1.9022	2.4	0.04724	0.07363
18	0.20052	0.01977	0.00999	0.01688	0.06998	0.12158	0.54229	0.45444	0.03523	0.02423
19	1.76021	0.17071	0.10539	0.37081	2.63688	3.08154	2.45456	0.28282	0.04383	0.02228
20	1.04966	0.09312	0.07988	0.18138	1.13224	1.42833	1.97469	0.59018	0.06137	0.03321
21	0.80273	0.07867	0.05591	0.15336	0.89527	1.0801	1.48213	0.49997	0.0706	0.04537
22	0.33049	0.03657	0.03503	0.03919	0.15824	0.27881	0.81248	0.65072	0.16527	0.08587
23	0.28012	0.04814	0.05281	0.02906	0.04603	0.05573	0.65515	2.37199	0.00766	0.28423
24	0.2258	0.01306	0.03509	0.02184	0.03723	0.05004	0.5607	1.63484	0.11434	0.10517
25	0.23769	0.02039	0.01848	0.02465	0.02176	0.03314	0.47971	3.10163	0.06505	0.09904
26	0.38903	0.03217	0.02394	0.04208	0.148	0.20458	1.07279	0.68656	0.00998	0.07465
27	0.20412	0.03079	0.02213	0.019	0.08889	0.12709	0.52883	0.48188	0.01815	0.03482
28	1.64723	1.81903	3.38669	2.39209	1.26899	1.21526	0.45831	5.54774	5.01303	0.27525
29	0.22228	0.01438	0.01418	0.02259	0.03722	0.06497	0.56917	1.39938	0.42236	0.09153
30	0.23065	0.02559	0.0467	0.02279	0.05119	0.071	0.57062	1.4432	0.05145	0.07771
31	0.23701	0.03739	0.05238	0.02332	0.05549	0.06557	0.61561	1.17356	0.01528	0.20482
32	0.2489	0.01697	0.11044	0.05762	0.01252	0.01951	0.22489	5.49081	0.11275	0.3965
33	0.29539	0.03714	0.20142	0.04411	0.07344	0.07443	0.43075	4.01555	1.20623	0.31544
34	0.60554	0.05592	0.10713	0.06156	0.24983	0.44496	1.40309	2.42949	1.86636	0.21643
35	0.57165	0.08102	0.05	0.07168	0.3332	0.41435	1.43779	0.79608	0.03489	0.13348
36	0.36972	0.05691	0.06092	0.02796	0.03911	0.06574	0.84919	3.61851	0.03824	0.16967
37	0.91878	0.09029	0.04929	0.08216	0.41535	0.6781	2.44472	1.14154	0.05148	0.08487
38	0.51051	0.06685	0.02746	0.05249	0.22676	0.3347	1.38192	0.58614	0.03667	0.076
39	0.40505	0.03004	0.05605	0.04026	0.16724	0.23837	0.95473	1.98046	0.02833	0.10392
40	0.24538	0.02758	0.02826	0.02387	0.02273	0.02544	0.42977	3.85436	0.06179	0.15275
41	0.31074	0.03678	0.01823	0.02118	0.06112	0.09647	0.69096	3.01266	0.09177	0.08105
42	0.28587	0.0359	0.02319	0.01971	0.05049	0.06774	0.74954	1.73488	0.08844	0.33951
43	0.29531	0.04083	0.02919	0.02707	0.0528	0.06137	0.7885	1.65644	0.01931	0.15144
44	0.33232	0.04922	0.14178	0.03854	0.03018	0.03938	0.42171	6.27151	0.08843	0.37691
45	0.24077	0.02588	0.04357	0.02106	0.03286	0.04939	0.55289	2.21774	0.17987	0.19774
46	0.30869	0.03556	0.03826	0.0302	0.04912	0.08101	0.77727	2.09991	0.05038	0.17443
47	0.06619	0.01016	0.00898	0.00865	0.03733	0.05013	0.15884	0.14746	0.01294	0.01523
48	0.11655	0.01983	0.0273	0.0101	0.03432	0.04602	0.28344	0.65352	0.01989	0.04235
49	0.22137	0.03058	0.01698	0.02411	0.11885	0.16787	0.56475	0.29827	0.0199	0.03238
50	1.60468	0.18106	0.12444	0.49301	2.57183	2.73056	2.03718	0.2707	0.01097	0.03869
51	0.20857	0.01812	0.01091	0.01724	0.08494	0.14424	0.55077	0.42637	0.00523	0.03991
52	0.13762	0.01483	0.00844	0.01313	0.05423	0.08935	0.36051	0.32921	0.06403	0.02332
53	1.00763	0.15769	0.10345	0.38112	1.58233	1.65353	1.26665	0.19553	0.03373	0.01723
54	3.08007	8.06219	5.54812	9.77882	0.86572	0.36818	0.06662	0.92763	0.14243	0.03402
55	2.01499	0.23131	0.19524	0.79285	3.34832	3.33952	2.36354	0.5347	0.01765	0.01681
56	0.22679	0.0203	0.01773	0.02126	0.11407	0.18195	0.54038	0.70086	0.16635	0.02505
57	0.14961	0.02017	0.02506	0.01568	0.05617	0.07774	0.35531	0.76942	0.01231	0.03264
58	0.08618	0.01504	0.01787	0.0098	0.03197	0.04576	0.19665	0.48824	0.05746	0.04379
59	0.08411	0.02298	0.04978	0.01101	0.01511	0.01495	0.1427	1.07745	0.02983	0.09975
60	0.0583	0.00707	0.00805	0.0051	0.00639	0.00802	0.10622	0.85556	0.02215	0.03218
61	0.0579	0.00898	0.01558	0.00625	0.01363	0.01657	0.1429	0.34119	0.05027	0.02417
62	0.0779	0.01153	0.01722	0.00886	0.01858	0.02081	0.18737	0.52962	0.03365	0.03211
63	0.19704	0.02717	0.02204	0.04385	0.19813	0.23146	0.37552	0.24552	0.10261	0.0109
64	0.25075	0.01424	0.03134	0.02906	0.0951	0.12397	0.58585	1.37916	0.66128	0.17529
65	0.1291	0.0232	0.06458	0.0254	0.04834	0.04086	0.3167	0.18374	1.97255	0.61259
66	0.27242	0.06031	0.04171	0.07549	0.22878	0.26123	0.57318	0.11581	1.72051	0.07579
67	0.1386	0.06083	0.06773	0.05135	0.06244	0.07274	0.1669	0.47873	13.8098	0.41304
68	0.10627	0.0262	0.15777	0.05098	0.01095	0.01067	0.08141	0.54225	13.3063	0.59865
69	0.19465	0.03651	0.21461	0.05803	0.0133	0.00973	0.19142	3.40454	0.76427	0.58736
70	0.07537	0.01624	0.14555	0.02623	0.00733	0.00703	0.05689	1.17538	0.18733	0.24677
71	0.07001	0.01206	0.09242	0.02007	0.01812	0.01834	0.08707	0.81055	0.33719	0.21294
72	0.22708	0.02131	0.16268	0.05272	0.02229	0.02691	0.26065	3.96372	0.99272	0.60233
73	0.15222	0.05502	0.22472	0.05377	0.01373	0.00669	0.10046	2.71374	0.88107	0.9675
74	0.15098	0.04542	0.24892	0.20503	0.03896	0.03887	0.08046	0.33095	2.50529	7.04996
75	0.15739	0.16446	0.47621	0.12012	0.03422	0.01542	0.09471	0.69421	2.62644	3.1141
76	0.14168	0.02317	0.40788	0.24731	0.01648	0.01846	0.04099	0.16562	0.44711	5.1747
77	0.15837	0.03638	0.80595	0.13155	0.01084	0.00631	0.03217	0.29568	1.29935	3.43842
78	0.17034	0.02046	0.53181	0.3134	0.01123	0.00411	0.03517	0.4818	1.42076	3.82481
79	0.1676	0.00932	0.4653	0.40348	0.00897	0.00752	0.02692	0.25239	0.42223	3.39948
80	0.14069	0.0638	0.47325	0.11833	0.01621	0.00869	0.05963	0.60935	5.96751	1.83241
81	0.26283	0.07884	0.97443	0.28449	0.04994	0.00808	0.08478	1.61306	0.92292	2.09655
82	3.31472	0.94459	22.5701	0.62648	0.54434	0.07179	1.05107	3.12989	11.8791	4.50306
83	0.19822	0.00662	0.78921	0.40833	0.00229	0.0028	0.00766	0.1406	0.27967	4.1246
84	0.25281	0.04812	1.07141	0.21367	0.02237	0.00632	0.04957	1.58847	4.01763	2.60429
85	0.18501	0.00687	0.93257	0.28066	0.00406	0.00116	0.00707	0.24865	0.67971	2.09966
86	0.15816	0.00624	0.36532	0.49965	0.00246	0.00098	0.00616	0.14182	0.23388	2.03561
87	0.12057	0.02448	0.60674	0.16432	0.01222	0.0056	0.01762	0.15325	0.50694	0.68558
88	0.09566	0.04934	0.42385	0.11188	0.01646	0.01246	0.03007	0.12005	0.4911	1.1603
89	0.07292	0.02367	0.09468	0.02207	0.02761	0.02866	0.09203	0.67879	0.85294	0.1116
90	0.21521	0.06181	0.65841	0.49334	0.01966	0.01044	0.03425	0.35526	1.13724	2.55414
91	0.20755	0.05952	0.55578	0.1301	0.03332	0.02936	0.09754	2.18425	4.96119	0.9038
92	0.15471	0.01465	0.41566	0.40282	0.01572	0.0127	0.02766	0.22394	0.58843	1.15692
93	0.1768	0.00733	0.4568	0.51413	0.01196	0.00724	0.02297	0.17376	0.48425	1.06862
94	0.15474	0.00599	0.45364	0.39508	0.0191	0.02122	0.03311	0.10913	0.26125	0.65005
95	0.77955	0.12339	5.00373	0.43019	0.17198	0.0426	0.13466	0.58352	4.27268	1.1518
96	0.01662	0.00097	0.08811	0.0228	0.00201	0.00152	0.00275	0.00672	0.0503	0.0186
97	0.10691	0.00302	0.4808	0.2188	0.00497	0.00325	0.00673	0.07272	0.08687	0.34663
98	0.13117	0.00509	0.45591	0.34922	0.00505	0.00107	0.00427	0.13542	0.1045	0.3654
99	0.15639	0.00945	0.64437	0.32433	0.00362	0.00394	0.0108	0.22282	0.7317	0.91766
100	6.87366	3.72926	50.9529	0.40857	0.20044	0.06911	1.68601	5.15512	28.8133	11.0969
Base	2.69868	0.06752	0.31357	0.54255	0.51809	0.41537	0.74826	0.0759	0.0067	0.01087

[truncated: 7 more sheets: Supplementary Figure 23b, Supplementary Figure 25a, Supplementary Figure 25b, Supplementary Figure 26a, Supplementary Figure 26b, Supplementary Figure 27a, Supplementary Figure 27b]
