# Supplementary material for: Systematic discovery of conservation states for single-nucleotide annotation of the human genome
Source: Commun Biol. 2019 Jul 2;2:248. doi: 10.1038/s42003-019-0488-1 (PMC6606595; doi:10.1038/s42003-019-0488-1)
Supplement: Supplementary file 6 — Supplementary Data 3 [file 42003_2019_488_MOESM6_ESM.zip]

Archive with 19 entries (18 files):
- Supplementary Data 3/
- Supplementary Data 3/Fig3a_exon_phase0_start_positional_enrichments.txt
- Supplementary Data 3/Fig3b_exon_end_protein_coding_positional_enrichments.txt
- Supplementary Data 3/Fig3c_TSS_protein_coding_positional_enrichments.txt
- Supplementary Data 3/Fig3d_TSS_pseudogene_positional_enrichments.txt
- Supplementary Data 3/Fig3e_STAT_positional_enrichments.txt
- Supplementary Data 3/Fig3f_POU5F1_positional_enrichments.txt
- Supplementary Data 3/Fig4c_DNase_enrichments.txt
- Supplementary Data 3/Fig5d_DNase_conditional_PhastCons.xlsx
- Supplementary Data 3/Fig6c_GWAS_common_variants_enrichments.xlsx
- Supplementary Data 3/Fig6e_heritability_partitioning.txt
- Supplementary Data 3/SupFig11a_exon_phase1_start_positional_enrichments.txt
- Supplementary Data 3/SupFig11b_exon_phase2_start_positional_enrichments.txt
- Supplementary Data 3/SupFig11cd_exon_start_protein_coding_positional_enrichments.txt
- Supplementary Data 3/SupFig11e_exon_protein_coding_end_positional_enrichments.txt
- Supplementary Data 3/SupFig11f_TES_protein_coding_positional_enrichments.txt
- Supplementary Data 3/SupFig11g_exon_start_pseudogene_positional_enrichments.txt
- Supplementary Data 3/SupFig11h_exon_end_pseudogene_positional_enrichments.txt
- Supplementary Data 3/SupFig11i_TES_pseudogene_positional_enrichments.txt
