# Supplementary material for: Systematic discovery of conservation states for single-nucleotide annotation of the human genome
Source: Commun Biol. 2019 Jul 2;2:248. doi: 10.1038/s42003-019-0488-1 (PMC6606595; doi:10.1038/s42003-019-0488-1)
Supplement: Supplementary file 6 — Supplementary Data 3 [file 42003_2019_488_MOESM6_ESM.zip › Supplementary Data 3/Fig3a_exon_phase0_start_positional_enrichments.txt]

State (User order)	-500	-499	-498	-497	-496	-495	-494	-493	-492	-491	-490	-489	-488	-487	-486	-485	-484	-483	-482	-481	-480	-479	-478	-477	-476	-475	-474	-473	-472	-471	-470	-469	-468	-467	-466	-465	-464	-463	-462	-461	-460	-459	-458	-457	-456	-455	-454	-453	-452
1	6.03925	5.97099	6.01398	6.00778	5.99714	6.03083	6.01753	5.89652	5.98606	5.94794	6.01177	6.01088	6.08269	5.90317	5.89519	6.00512	5.86904	5.89963	6.03703	5.90539	5.90273	6.04457	5.87702	5.93819	5.92888	5.89209	5.82029	5.93021	5.77729	5.84954	5.84599	5.79014	5.88323	5.94794	5.86372	5.97941	5.99492	5.93110	5.89386	5.98296	5.85619	5.81984	5.87303	5.81718	5.99581	6.00512	5.90406	6.01842	6.05787
2	1.63311	1.61454	1.68210	1.67250	1.61262	1.63663	1.65008	1.68434	1.63279	1.65745	1.63439	1.63407	1.61614	1.63631	1.65873	1.67026	1.66257	1.64496	1.73974	1.64240	1.67250	1.70420	1.66929	1.66513	1.61998	1.70804	1.70484	1.72661	1.68819	1.73462	1.76280	1.70388	1.78137	1.71028	1.71188	1.67986	1.76440	1.66513	1.73206	1.75415	1.68018	1.75063	1.74903	1.77785	1.85118	1.69203	1.73526	1.79386	1.76824
3	3.32553	3.37953	3.29912	3.36897	3.46875	3.40770	3.27212	3.35723	3.30499	3.47403	3.37190	3.36310	3.34373	3.38129	3.45759	3.41533	3.43588	3.39714	3.20580	3.56794	3.49164	3.22341	3.43412	3.44703	3.53213	3.43294	3.49281	3.47638	3.58907	3.53331	3.40066	3.55561	3.40477	3.39362	3.61606	3.50103	3.28445	3.50513	3.52626	3.35429	3.69178	3.56324	3.51453	3.56676	3.45877	3.57557	3.61078	3.45114	3.36838
4	3.32426	3.36642	3.32382	3.32160	3.35045	3.37619	3.35089	3.36775	3.39216	3.30474	3.31450	3.26791	3.32293	3.37263	3.29764	3.31983	3.28166	3.40459	3.34335	3.37441	3.33136	3.32471	3.38817	3.37574	3.35577	3.40325	3.34024	3.28521	3.33491	3.31495	3.30563	3.36997	3.40725	3.46050	3.44142	3.35533	3.38861	3.39127	3.40814	3.48180	3.44896	3.39482	3.37974	3.45784	3.40769	3.34290	3.36775	3.36775	3.31850
5	1.74680	1.76257	1.76917	1.80442	1.77593	1.77996	1.81167	1.80088	1.77094	1.80732	1.82503	1.86897	1.80925	1.83050	1.87396	1.85207	1.85754	1.86446	1.86124	1.89633	1.87106	1.86768	1.83195	1.86929	1.79042	1.80973	1.84112	1.78961	1.83436	1.84128	1.81086	1.85030	1.84998	1.86720	1.85480	1.86897	1.79895	1.86237	1.84643	1.89955	1.83919	1.82390	1.84627	1.82342	1.83919	1.85867	1.87814	1.83726	1.86221
6	1.48686	1.50202	1.50232	1.50434	1.52412	1.56541	1.52106	1.54988	1.54062	1.55391	1.51807	1.54122	1.54047	1.50232	1.54092	1.55481	1.53599	1.51628	1.53204	1.53786	1.54204	1.54361	1.53278	1.52733	1.53577	1.53450	1.55242	1.52815	1.58706	1.52741	1.54144	1.54062	1.59147	1.52756	1.57833	1.57728	1.58251	1.57467	1.55877	1.56601	1.54876	1.56974	1.58848	1.57497	1.54779	1.58654	1.58639	1.57138	1.54451
7	5.40703	5.53032	5.47563	5.45382	5.46267	5.43169	5.45635	5.38332	5.34855	5.41778	5.40640	5.48416	5.43327	5.44149	5.34570	5.38806	5.42568	5.45982	5.43517	5.43358	5.46172	5.56984	5.49966	5.56699	5.46488	5.48511	5.59038	5.50693	5.55751	5.62105	5.61220	5.63559	5.59133	5.59165	5.65045	5.67100	5.70292	5.71873	5.65835	5.70103	5.71178	5.72221	5.69376	5.76583	5.73169	5.80535	5.82210	5.84202	5.81641
8	2.26214	2.33268	2.26361	2.23238	2.29741	2.29704	2.25369	2.30623	2.27977	2.36758	2.37934	2.44033	2.39955	2.32680	2.30990	2.37971	2.34958	2.33305	2.36538	2.34040	2.24854	2.30880	2.36538	2.38228	2.44658	2.43335	2.37089	2.45797	2.44988	2.34407	2.41020	2.34076	2.32864	2.32056	2.27683	2.36685	2.46458	2.37787	2.33048	2.22540	2.35142	2.37971	2.33011	2.39220	2.37824	2.32276	2.27794	2.39955	2.34297
9	1.68245	1.58381	1.52732	1.58620	1.62147	1.52134	1.60444	1.64389	1.58142	1.55930	1.66451	1.69231	1.64508	1.65913	1.62894	1.51746	1.60832	1.64150	1.50789	1.58292	1.58590	1.55781	1.67139	1.61998	1.64598	1.70068	1.66362	1.69470	1.69350	1.58262	1.75358	1.63552	1.65555	1.68005	1.62865	1.55781	1.57903	1.63462	1.73326	1.64150	1.78227	1.64239	1.65584	1.69201	1.62087	1.67288	1.63612	1.64688	1.70516
10	1.71816	1.71971	1.78366	1.74641	1.66103	1.71722	1.80974	1.68959	1.70605	1.77559	1.68493	1.69984	1.76473	1.65544	1.74268	1.75324	1.81595	1.75759	1.82465	1.79670	1.82465	1.73088	1.70201	1.77187	1.65513	1.81595	1.73399	1.80385	1.61446	1.80291	1.75634	1.81440	1.73927	1.80571	1.80291	1.75510	1.79888	1.83117	1.75883	1.88022	1.77218	1.81254	1.73088	1.79453	1.76007	1.79919	1.86656	1.80850	1.77311
11	1.66730	1.59458	1.62630	1.68120	1.64092	1.70366	1.70010	1.68370	1.69867	1.68299	1.70331	1.64199	1.59351	1.58531	1.67942	1.63308	1.66801	1.67336	1.60456	1.65197	1.65554	1.68299	1.62880	1.62773	1.65661	1.66730	1.72434	1.71258	1.65661	1.69760	1.74323	1.73218	1.69832	1.63486	1.70937	1.71222	1.70366	1.70366	1.62809	1.65055	1.65732	1.66588	1.68477	1.71507	1.71115	1.68477	1.73218	1.71721	1.61169
12	1.00578	1.04684	1.08218	1.08183	1.08361	1.01649	0.98328	1.00828	1.06112	1.08575	1.06897	1.06897	1.11075	1.08718	1.10432	1.07933	1.06040	1.05148	1.08754	1.10825	1.05505	1.02291	1.11967	1.09861	1.04541	1.03005	1.05576	1.09218	1.09539	1.10825	1.07790	1.09539	1.04077	1.04648	1.02970	1.03255	1.08504	1.05005	1.04648	0.99828	1.02327	1.02898	1.01756	1.09254	1.09432	1.05933	1.08468	1.08040	1.06254
13	1.13395	1.19067	1.16880	1.15798	1.17616	1.16599	1.18093	1.20171	1.17227	1.13828	1.13287	1.18742	1.15408	1.17032	1.17833	1.21600	1.18482	1.17010	1.17876	1.14867	1.10970	1.16967	1.16209	1.15278	1.14412	1.17790	1.21751	1.19024	1.19218	1.17855	1.18677	1.16707	1.14348	1.18721	1.20582	1.20366	1.22985	1.15040	1.14391	1.19522	1.19586	1.20128	1.14174	1.17075	1.15863	1.21145	1.17552	1.11425	1.18721
14	1.99400	2.00657	2.01715	2.01658	1.99485	2.00772	1.94713	1.94598	1.96199	2.03372	1.97742	2.01457	1.96628	1.94713	1.91026	1.87968	1.92255	1.94513	1.96370	1.98114	1.99257	2.04087	2.00314	1.93198	1.90454	1.96313	1.96599	1.97228	1.91855	1.94627	1.90083	1.89454	1.87596	1.80880	1.81280	1.80280	1.82052	1.81566	1.91397	1.83224	1.88139	1.93770	1.94170	1.90083	1.85710	1.84453	1.89140	1.91226	1.95742
15	1.81916	1.89844	1.80240	1.82475	1.76363	1.83243	1.80310	1.83348	1.83558	1.78145	1.84291	1.76957	1.82126	1.95013	1.76992	1.73255	1.72452	1.83348	1.80903	1.76503	1.86282	1.83383	1.82929	1.91311	1.84535	1.83523	1.84640	1.78284	1.83243	1.89425	1.88412	1.82405	1.71928	1.93092	1.87155	1.86421	1.85513	1.97003	1.89076	1.80380	1.86002	1.83208	1.84326	1.86107	1.95047	1.82580	1.82894	1.94593	1.89530
16	1.26764	1.26615	1.27286	1.19193	1.23445	1.23072	1.22475	1.26391	1.28032	1.16582	1.21617	1.28778	1.21095	1.30568	1.24862	1.22997	1.23929	1.31649	1.30642	1.29225	1.22997	1.27845	1.30680	1.25272	1.22885	1.30195	1.21170	1.29486	1.23706	1.20461	1.24079	1.22065	1.25757	1.18634	1.19193	1.30717	1.17776	1.22214	1.21095	1.19156	1.28069	1.23967	1.18932	1.27099	1.29636	1.27472	1.21393	1.20648	1.20237
17	1.14930	1.18668	1.17856	1.19006	1.17293	1.13305	1.16280	1.14430	1.18556	1.20856	1.21643	1.16943	1.20668	1.18543	1.17718	1.19606	1.20806	1.16193	1.17306	1.14405	1.18268	1.17843	1.20806	1.20756	1.20531	1.18593	1.19981	1.11605	1.15693	1.14180	1.17318	1.18768	1.20843	1.17968	1.16093	1.10905	1.13943	1.15455	1.11855	1.15280	1.16768	1.15693	1.22293	1.13643	1.13530	1.13855	1.12893	1.15405	1.11118
18	1.29380	1.23563	1.22003	1.26968	1.29578	1.30656	1.32501	1.20584	1.28500	1.24727	1.33692	1.25720	1.23138	1.33125	1.27450	1.27819	1.22003	1.34288	1.29607	1.27734	1.32189	1.20925	1.27876	1.28670	1.33437	1.32643	1.29834	1.26826	1.29323	1.30912	1.17548	1.24613	1.26628	1.26741	1.27933	1.27706	1.21520	1.22599	1.31337	1.27819	1.19705	1.16867	1.18258	1.22996	1.27564	1.27280	1.24840	1.19960	1.22712
19	1.83831	1.84358	1.91741	1.87221	1.79662	1.89958	1.92721	1.98145	2.00406	1.88376	1.92394	1.77603	1.90662	1.92244	1.89481	1.93700	1.88602	1.93675	1.91540	1.92143	1.89732	1.94730	1.97392	1.88502	1.87171	1.91038	1.85990	1.88351	1.84659	2.07914	1.90109	1.96413	1.96664	1.97618	1.92872	1.92771	1.98597	1.97894	1.97995	1.93499	1.98422	1.97819	1.98899	1.92244	1.90486	1.91365	1.94629	1.94805	1.96337
20	1.58014	1.61529	1.59758	1.61112	1.61060	1.58691	1.54603	1.59524	1.62492	1.63924	1.61190	1.56347	1.60748	1.57337	1.57779	1.58769	1.54629	1.59992	1.61815	1.60253	1.61424	1.68090	1.62153	1.62648	1.63117	1.58717	1.60305	1.63325	1.66397	1.52806	1.60071	1.60800	1.63481	1.69808	1.61008	1.64471	1.61607	1.64601	1.61164	1.63091	1.58717	1.57623	1.53301	1.61138	1.62232	1.60149	1.52494	1.53874	1.57910
21	1.69922	1.66750	1.60322	1.59946	1.59362	1.69463	1.61616	1.66875	1.61866	1.63327	1.60113	1.59571	1.58485	1.62534	1.66416	1.61824	1.57776	1.58235	1.54729	1.62367	1.61658	1.54645	1.51056	1.53727	1.52684	1.62242	1.55731	1.61198	1.60447	1.52558	1.52642	1.51390	1.52517	1.53977	1.55856	1.48677	1.54812	1.56064	1.58944	1.54228	1.53810	1.53727	1.56899	1.58861	1.55313	1.59821	1.55480	1.56649	1.61491
22	1.45186	1.49057	1.45645	1.45121	1.42693	1.44268	1.49188	1.44268	1.47351	1.42759	1.45711	1.43349	1.44202	1.40856	1.42168	1.44793	1.41184	1.45580	1.41447	1.40791	1.33640	1.46564	1.42300	1.45514	1.44333	1.38888	1.48204	1.46170	1.37904	1.41775	1.43480	1.49975	1.45449	1.45580	1.48729	1.41250	1.36657	1.41971	1.44465	1.47876	1.44399	1.56142	1.53125	1.55093	1.43743	1.40528	1.44989	1.40069	1.33508
23	0.83813	0.86580	0.85388	0.87389	0.86622	0.83430	0.84537	0.83685	0.81472	0.84494	0.85388	0.84196	0.81940	0.85431	0.82536	0.80067	0.79854	0.80110	0.78194	0.82706	0.80365	0.82281	0.80408	0.81302	0.81983	0.79173	0.80238	0.80067	0.85814	0.81727	0.82664	0.80919	0.78833	0.76875	0.79173	0.82494	0.78407	0.81259	0.79301	0.80238	0.77513	0.77598	0.74704	0.77769	0.76960	0.78577	0.76364	0.81174	0.81557
24	0.81096	0.85332	0.85483	0.83315	0.80490	0.77918	0.80944	0.79230	0.80289	0.75548	0.77818	0.76859	0.81196	0.77969	0.72926	0.75195	0.76607	0.73682	0.75699	0.74439	0.71917	0.74993	0.77969	0.79028	0.78372	0.74640	0.75245	0.72623	0.70555	0.69900	0.68084	0.71060	0.73884	0.69748	0.73228	0.66470	0.64503	0.62789	0.62083	0.65108	0.66319	0.65663	0.68588	0.67479	0.66168	0.72673	0.74590	0.69849	0.69597
25	0.78268	0.80620	0.78791	0.76352	0.77223	0.74697	0.72171	0.71909	0.72345	0.74697	0.76831	0.77397	0.73782	0.77571	0.77658	0.76265	0.78094	0.80402	0.76570	0.75437	0.78573	0.79488	0.77354	0.76700	0.78007	0.74305	0.79226	0.78181	0.71299	0.70123	0.70603	0.71517	0.71038	0.74043	0.74653	0.72258	0.70733	0.74871	0.78094	0.75698	0.70603	0.71299	0.75742	0.75829	0.75219	0.71517	0.69470	0.72214	0.73477
26	1.12668	1.10154	1.07639	1.07676	1.07307	1.07048	1.00651	1.04940	1.02869	0.99689	1.04718	1.06234	1.08527	1.07898	1.01797	1.08601	1.07787	1.06382	1.03720	1.04829	1.10450	1.12372	1.10782	1.08971	1.14961	1.16181	1.12114	1.08712	1.06456	1.07381	1.04681	1.06234	1.07381	1.03350	1.09636	1.01834	1.04090	1.05273	1.01058	1.05569	1.06937	1.08157	1.08527	1.05088	1.04385	1.01390	1.08268	1.06234	1.09895
27	1.27740	1.25919	1.24602	1.30935	1.36344	1.29422	1.28413	1.29086	1.16866	1.30487	1.26311	1.27600	1.33121	1.34018	1.24994	1.26423	1.28441	1.32981	1.28357	1.24770	1.23284	1.20538	1.24377	1.24658	1.25695	1.25919	1.34691	1.25610	1.35363	1.27348	1.24489	1.28889	1.23873	1.30879	1.34326	1.32589	1.29982	1.33289	1.26928	1.21687	1.28413	1.25330	1.28077	1.31412	1.21182	1.33626	1.34579	1.27880	1.35924
28	5.47929	5.39879	5.42361	5.38427	5.37398	5.18817	5.29590	5.33464	5.51682	5.44298	5.59005	5.47082	5.32979	5.56281	5.49926	5.62213	5.53376	5.48232	5.54042	5.51984	5.56100	5.49866	5.45750	5.45871	5.40485	5.40727	5.50532	5.50229	5.67176	5.68023	5.67600	5.61487	5.62758	5.58097	5.79704	5.74197	5.78191	5.70323	5.66994	5.70928	5.68871	5.69839	5.77283	5.69657	5.72078	5.55192	5.60760	5.64513	5.61789
29	0.54001	0.56479	0.55080	0.58929	0.57150	0.58345	0.54584	0.52689	0.54613	0.53009	0.51552	0.50006	0.51668	0.53476	0.56713	0.53272	0.54292	0.54438	0.55721	0.53593	0.55196	0.54147	0.52951	0.56188	0.53418	0.53651	0.52805	0.55809	0.53126	0.54584	0.57150	0.58608	0.52747	0.55809	0.56858	0.57383	0.56217	0.54234	0.54467	0.56654	0.51756	0.51989	0.51493	0.53855	0.53651	0.56275	0.56246	0.59104	0.56421
30	0.38117	0.38089	0.38489	0.41320	0.38661	0.41206	0.41177	0.40319	0.37803	0.39433	0.37688	0.39061	0.40662	0.38518	0.39862	0.37917	0.37402	0.37917	0.36745	0.36173	0.34686	0.35172	0.34228	0.35258	0.33285	0.33085	0.31369	0.33742	0.33656	0.35258	0.33714	0.34571	0.34915	0.34629	0.33313	0.35172	0.32255	0.34343	0.37402	0.34371	0.35143	0.35401	0.35572	0.34486	0.35715	0.34143	0.33428	0.32713	0.33142
31	0.55228	0.55186	0.55398	0.56841	0.56587	0.55186	0.53870	0.60789	0.57436	0.55313	0.55695	0.56544	0.52978	0.54167	0.53063	0.57011	0.55016	0.48181	0.49030	0.53870	0.53573	0.51408	0.53360	0.50304	0.56629	0.55441	0.50856	0.55313	0.50219	0.52299	0.49752	0.52002	0.53063	0.48521	0.51365	0.47248	0.52724	0.51493	0.55058	0.56841	0.54719	0.51578	0.54549	0.53021	0.53276	0.52511	0.53360	0.55271	0.53870
32	0.32368	0.29654	0.33899	0.32311	0.33090	0.32484	0.35083	0.30665	0.35429	0.36873	0.31791	0.32599	0.32802	0.34072	0.34274	0.34101	0.32917	0.31271	0.31213	0.32224	0.32311	0.32080	0.32282	0.31935	0.33870	0.32975	0.34650	0.34072	0.31675	0.32513	0.34014	0.30116	0.29914	0.33033	0.31589	0.32975	0.28701	0.30520	0.30549	0.30954	0.31531	0.30232	0.30376	0.28470	0.28268	0.30607	0.29163	0.30434	0.31127
33	0.38835	0.36923	0.32323	0.35429	0.36326	0.36804	0.36804	0.36087	0.33219	0.37640	0.39970	0.39671	0.40687	0.42480	0.40866	0.39851	0.42599	0.45527	0.42360	0.39851	0.44869	0.44511	0.44093	0.43495	0.42241	0.43256	0.44451	0.40090	0.37341	0.40986	0.39074	0.38596	0.41703	0.38178	0.40627	0.39791	0.42719	0.41643	0.42659	0.40448	0.45288	0.45467	0.46244	0.43077	0.42659	0.40448	0.42121	0.39731	0.41524
34	0.99182	0.94173	0.97095	0.94278	0.97878	0.96156	0.93078	0.93808	0.96156	0.96052	0.92660	0.92243	0.89686	0.93547	0.98556	0.92191	0.88747	0.87704	0.89478	0.92086	0.94852	0.92139	0.92086	0.90782	0.94956	0.96625	0.91199	0.92399	0.93495	0.97721	0.96052	0.96730	0.95895	0.94539	0.95425	0.88173	0.89999	0.92243	0.94904	0.98191	0.96052	0.91930	0.96991	0.92295	0.86712	0.91252	0.92608	0.92086	0.93495
35	1.61503	1.61458	1.57826	1.56867	1.57514	1.65046	1.64467	1.55775	1.53680	1.59497	1.61681	1.70016	1.58204	1.61614	1.67832	1.68010	1.67297	1.66539	1.70127	1.67319	1.60544	1.63241	1.65804	1.63375	1.57692	1.59920	1.58918	1.64734	1.62305	1.60611	1.60099	1.56890	1.63040	1.58962	1.60188	1.63107	1.61681	1.56488	1.53235	1.59475	1.59430	1.55018	1.61124	1.64199	1.60790	1.64132	1.58004	1.63196	1.60478
36	0.75603	0.74541	0.75062	0.75243	0.70852	0.70591	0.73959	0.73218	0.80295	0.74160	0.76526	0.73077	0.72175	0.71754	0.72496	0.70752	0.70631	0.70491	0.72195	0.69569	0.70932	0.71032	0.69849	0.67764	0.66962	0.68627	0.67383	0.67684	0.68707	0.73819	0.73939	0.75042	0.75503	0.75303	0.71674	0.73819	0.74180	0.73699	0.75944	0.72977	0.72676	0.73258	0.75223	0.72075	0.77187	0.72977	0.73318	0.70050	0.67644
37	1.47175	1.48152	1.48326	1.46454	1.43954	1.45617	1.42873	1.43140	1.43442	1.43838	1.40523	1.42547	1.43628	1.44140	1.41965	1.43919	1.41907	1.44198	1.44989	1.41268	1.48524	1.44384	1.44919	1.44326	1.41628	1.44535	1.40965	1.42245	1.42977	1.42128	1.45663	1.45280	1.42942	1.43233	1.43814	1.43361	1.43733	1.43582	1.47198	1.48419	1.45570	1.45256	1.42291	1.45210	1.48513	1.45280	1.42559	1.43931	1.40442
38	0.87566	0.82929	0.85735	0.82723	0.81216	0.82693	0.81984	0.80567	0.83313	0.83402	0.85115	0.88334	0.84967	0.87212	0.84731	0.83166	0.85853	0.84613	0.82398	0.82280	0.80921	0.84849	0.80537	0.82398	0.85440	0.83195	0.83195	0.84465	0.84465	0.83963	0.79001	0.81394	0.80773	0.83195	0.79563	0.76550	0.78647	0.77613	0.77318	0.81955	0.76846	0.81276	0.84111	0.81896	0.81630	0.83904	0.85440	0.81837	0.83845
39	0.62317	0.59860	0.60320	0.57940	0.58401	0.55252	0.60052	0.54177	0.55444	0.52411	0.54139	0.50683	0.50683	0.52526	0.54177	0.55867	0.53102	0.53486	0.54484	0.53217	0.52449	0.51144	0.53985	0.54484	0.55406	0.54599	0.59706	0.57633	0.53409	0.51989	0.55367	0.56596	0.56059	0.52987	0.49762	0.56020	0.57249	0.56059	0.50414	0.52910	0.53332	0.56020	0.53678	0.55521	0.59361	0.60704	0.59322	0.57249	0.58516
40	0.34801	0.31863	0.33456	0.34235	0.32925	0.33456	0.34270	0.35757	0.35297	0.34695	0.36182	0.35438	0.35155	0.35580	0.34164	0.33066	0.35757	0.37138	0.35049	0.38731	0.39368	0.34518	0.35509	0.38802	0.37810	0.35191	0.32287	0.33633	0.31013	0.34376	0.32748	0.33173	0.34553	0.34093	0.30092	0.32075	0.31296	0.32323	0.29738	0.31827	0.32323	0.31332	0.30305	0.30801	0.31686	0.31155	0.31827	0.30730	0.29986
41	0.68201	0.66260	0.67326	0.65042	0.62568	0.63710	0.66755	0.66146	0.64814	0.64548	0.62873	0.60209	0.61236	0.67059	0.64662	0.65347	0.68391	0.64662	0.62378	0.67021	0.67402	0.63939	0.65918	0.60627	0.63596	0.61769	0.59524	0.64852	0.60589	0.61084	0.55908	0.56441	0.59143	0.57545	0.63672	0.59790	0.57507	0.58458	0.58801	0.60057	0.57316	0.62949	0.63025	0.58991	0.58078	0.57507	0.58001	0.56974	0.59067
42	1.01584	1.03789	1.04728	1.01223	1.06427	1.02560	1.06897	1.01259	1.01512	0.99741	1.01331	1.01801	1.00789	0.99272	0.98079	0.96453	0.96995	0.98477	0.99561	0.96850	0.98513	0.99344	0.97176	0.98440	0.96381	0.98874	0.99235	0.97681	0.99199	0.97862	1.00139	0.99416	0.97609	0.99633	0.99778	0.97645	0.99850	1.02488	0.98260	0.96778	0.92947	0.95549	0.92947	0.91683	0.87816	0.93779	0.95766	0.96236	0.96128
43	0.57887	0.54481	0.53327	0.56036	0.55205	0.59255	0.58638	0.56519	0.60355	0.55366	0.56063	0.51744	0.55795	0.54749	0.57860	0.58719	0.57109	0.57458	0.61053	0.58880	0.59792	0.60114	0.59416	0.58209	0.57995	0.57887	0.58746	0.58746	0.57968	0.57941	0.56814	0.55929	0.58021	0.57190	0.59604	0.55795	0.56948	0.55071	0.53998	0.55795	0.55929	0.52871	0.54615	0.53837	0.52066	0.52925	0.51691	0.51449	0.53810
44	0.58395	0.58605	0.58814	0.58422	0.56696	0.58474	0.59912	0.57873	0.57637	0.56226	0.57428	0.54631	0.62970	0.57324	0.55912	0.55050	0.53978	0.54840	0.58134	0.54553	0.54161	0.52802	0.50214	0.51756	0.55468	0.52488	0.52906	0.49038	0.49926	0.55468	0.53717	0.51521	0.49403	0.52540	0.51887	0.52645	0.51076	0.53769	0.53168	0.55834	0.54710	0.54318	0.54736	0.53141	0.53168	0.52305	0.53063	0.50867	0.52122
45	0.57429	0.59593	0.55741	0.57460	0.56792	0.55487	0.56569	0.57811	0.56633	0.57238	0.57842	0.58829	0.58989	0.61185	0.57524	0.58543	0.57174	0.58957	0.56728	0.58607	0.55455	0.63000	0.57460	0.57588	0.57301	0.58829	0.60580	0.61344	0.55550	0.59530	0.59307	0.61822	0.55646	0.57492	0.57683	0.59211	0.58033	0.56633	0.59434	0.61376	0.54213	0.56919	0.55232	0.54818	0.57078	0.51890	0.52622	0.53290	0.55137
46	0.99996	0.97694	0.95469	1.00264	0.95853	0.98308	1.00379	1.01453	0.97119	0.95546	0.96735	0.97387	1.00302	1.01683	1.03026	1.03064	0.98960	0.97963	0.99420	0.97042	1.00533	0.99075	1.00533	0.97426	0.97963	0.92363	0.91595	0.91519	0.92708	0.97004	0.91634	0.90176	0.96889	0.98576	1.00763	0.98346	1.02911	0.96927	0.96850	0.97004	0.93091	0.95201	0.91519	0.94894	0.97656	0.95738	0.90138	0.92439	0.92861
47	1.61773	1.63277	1.59550	1.48303	1.56542	1.51180	1.53404	1.46472	1.45557	1.50919	1.54384	1.50396	1.69032	1.52488	1.63081	1.53011	1.59158	1.52750	1.76421	1.58896	1.64585	1.59223	1.47649	1.58308	1.74394	1.54711	1.56869	1.68051	1.47061	1.48172	1.56215	1.54188	1.46407	1.59943	1.58112	1.52815	1.51115	1.53534	1.55235	1.54058	1.56346	1.60793	1.67528	1.53992	1.56738	1.74590	1.64716	1.64258	1.52554
48	0.77259	0.83186	0.80524	0.80674	0.86602	0.81127	0.81629	0.79620	0.77007	0.79720	0.76756	0.77460	0.79971	0.77208	0.81629	0.81127	0.82583	0.74697	0.75048	0.80474	0.75651	0.74446	0.76706	0.77510	0.74094	0.75048	0.72135	0.74295	0.74847	0.81127	0.81729	0.78313	0.76204	0.73843	0.73692	0.75199	0.77007	0.78715	0.78213	0.73240	0.80524	0.78364	0.69372	0.75902	0.80574	0.77309	0.72587	0.84241	0.79921
49	1.66713	1.65120	1.59503	1.66138	1.66845	1.68305	1.70915	1.70870	1.77859	1.61449	1.60741	1.67199	1.70207	1.64014	1.69145	1.61493	1.69588	1.58751	1.55654	1.66491	1.58176	1.65474	1.61582	1.58795	1.60476	1.57512	1.68216	1.69411	1.64811	1.73126	1.64103	1.63439	1.68084	1.54504	1.61935	1.56760	1.63572	1.71136	1.68880	1.62776	1.63086	1.72419	1.75869	1.70826	1.66093	1.56053	1.79805	1.71534	1.73524
50	2.03007	2.01246	1.97758	2.06867	2.04835	1.98232	2.06393	2.02228	2.15773	2.13673	2.17500	2.07815	2.13199	2.09170	2.14012	2.14452	2.04700	2.09204	2.08357	2.10016	2.06156	2.12353	2.13132	2.05208	2.16857	2.13132	2.09712	2.12522	2.04023	2.00975	2.04666	2.14114	2.13843	2.15942	2.14486	2.09474	2.22105	2.01754	2.13640	2.17602	2.08526	2.10050	2.14655	2.09339	2.25458	2.21191	2.20920	2.16653	2.25999
51	1.35830	1.36338	1.35830	1.38846	1.40119	1.32958	1.26815	1.45134	1.25107	1.30050	1.39646	1.38519	1.41173	1.27651	1.37320	1.30850	1.28778	1.31868	1.37865	1.36557	1.34557	1.35721	1.18964	1.24162	1.39392	1.33903	1.29432	1.29651	1.31541	1.28815	1.35139	1.20237	1.24635	1.30087	1.26488	1.34739	1.26779	1.40809	1.28815	1.22817	1.34230	1.35902	1.31613	1.29069	1.31868	1.30923	1.27106	1.30159	1.29396
52	1.41745	1.53445	1.53768	1.48215	1.37324	1.58890	1.40127	1.45519	1.37108	1.34412	1.48161	1.42230	1.49670	1.40774	1.46220	1.48646	1.40828	1.40343	1.40020	1.43416	1.42446	1.39858	1.41260	1.49023	1.44009	1.44656	1.54523	1.57704	1.55386	1.50533	1.47136	1.52043	1.34251	1.39373	1.27888	1.46813	1.47136	1.35167	1.38240	1.33064	1.42068	1.41907	1.48376	1.33496	1.42176	1.34466	1.41745	1.39966	1.51989
53	2.42097	2.25654	2.34812	2.30688	2.27421	2.26885	2.36259	2.32509	2.37330	2.32081	2.31170	2.30313	2.29778	2.39205	2.13977	2.33045	2.45150	2.23993	2.30635	2.25332	2.27367	2.34116	2.34545	2.39901	2.39472	2.23725	2.43650	2.44293	2.45900	2.33527	2.44293	2.38990	2.27957	2.50667	2.34116	2.31331	2.43811	2.36848	2.35027	2.39365	2.42900	2.45739	2.27100	2.46114	2.43811	2.46275	2.41186	2.46167	2.54362
54	4.17355	4.22203	4.21412	4.29129	4.33285	4.33879	4.28338	4.30020	4.46445	4.18938	4.30614	4.43674	4.24974	4.30119	4.44268	4.07955	4.49908	4.31306	4.39717	4.29525	4.49116	4.36155	4.47632	4.32790	4.74744	4.59110	4.17157	4.44862	4.47632	4.38034	4.44763	4.63266	4.62771	4.48424	4.33978	4.46643	4.13397	4.25963	4.50996	4.30218	4.35759	4.51491	4.63563	4.33483	4.06273	4.31405	4.43773	4.31207	4.61188
55	2.10803	1.89759	2.10803	1.96447	2.26230	2.11338	2.12052	2.05453	1.98319	2.05185	2.12854	2.01886	1.93147	2.30867	2.19453	1.96536	2.07504	1.95287	1.92791	2.04561	2.06880	2.06523	2.02689	1.91720	2.11873	1.93236	2.24803	2.27389	2.22307	2.19721	2.10268	2.02154	2.09377	2.11695	2.09644	2.22039	1.96357	2.08217	2.05988	2.06880	2.12587	2.13746	2.10893	2.19007	2.10447	2.41479	2.13479	2.11695	2.28816
56	1.29496	1.25333	1.26956	1.19264	1.20322	1.09525	1.23004	1.26956	1.17005	1.31331	1.15876	1.30555	1.18205	1.24203	1.22933	1.21028	1.37471	1.22792	1.19334	1.33519	1.24415	1.26603	1.27097	1.39517	1.23427	1.34930	1.20816	1.25544	1.23074	1.26744	1.14747	1.19969	1.34789	1.13547	1.24274	1.23286	1.22086	1.13336	1.20252	1.22792	1.30625	1.21310	1.15100	1.32813	1.29073	1.13830	1.21098	1.21734	1.34013
57	1.05655	0.99975	1.03397	1.00454	1.11061	1.02986	0.96417	1.12635	1.11677	1.05381	1.06955	1.02713	1.00796	1.02370	1.05108	1.03465	1.03739	1.20709	0.99702	1.01002	0.99154	1.05997	0.91148	0.99633	0.97443	0.85331	0.93680	1.03876	1.08940	0.92653	1.16467	0.97238	0.96759	0.98196	1.03465	1.18178	1.04765	1.07297	1.05860	1.09145	1.08940	1.07982	1.01344	1.04150	0.99702	0.96759	0.98333	0.98128	0.90122
58	1.12933	1.11075	1.10204	1.09333	1.15313	1.14152	1.24952	1.27681	1.32616	1.18681	1.10494	1.04049	1.08346	1.09972	1.12875	1.24139	1.18449	1.14617	1.14036	1.18855	1.19029	1.07068	1.24662	1.19726	1.14791	1.14442	1.02423	1.07185	1.22223	1.08172	1.14965	1.16010	1.24603	1.20887	1.10610	1.15662	1.07126	1.10843	1.21875	1.15430	1.21642	1.08346	1.12759	1.08578	1.08578	1.11888	1.18391	1.13513	1.09507
59	0.78577	0.85259	0.83400	0.87269	0.82898	0.86414	0.76417	0.90283	0.86314	0.91338	0.87168	0.91539	0.86515	0.86414	0.81792	0.79079	0.84103	0.86716	0.75814	0.85862	0.76165	0.78979	0.82948	0.80787	0.75964	0.77974	0.77472	0.83500	0.84606	0.82797	0.89881	0.84455	0.76718	0.79180	0.77924	0.81290	0.81591	0.78828	0.81441	0.77220	0.76919	0.79029	0.85058	0.78577	0.88374	0.83752	0.78376	0.84706	0.75713
60	0.51082	0.60050	0.59698	0.64006	0.58291	0.62511	0.56181	0.58643	0.58203	0.57764	0.51873	0.58203	0.66204	0.66204	0.63479	0.69545	0.62424	0.58467	0.61369	0.55654	0.48093	0.54335	0.57324	0.58203	0.56621	0.58907	0.56005	0.54423	0.55917	0.51521	0.61017	0.62336	0.58467	0.58115	0.58028	0.53895	0.50203	0.52752	0.58995	0.55566	0.57412	0.46334	0.49235	0.55917	0.52049	0.52489	0.56357	0.53192	0.50466
61	0.61578	0.59175	0.65489	0.58952	0.68004	0.59119	0.63478	0.64428	0.55320	0.54314	0.56772	0.63031	0.54761	0.54817	0.53699	0.58113	0.49955	0.54649	0.52581	0.61466	0.56102	0.51687	0.56716	0.55264	0.59007	0.54649	0.59175	0.45094	0.53308	0.57778	0.56772	0.50346	0.60237	0.56493	0.56493	0.59175	0.60069	0.60125	0.54984	0.58337	0.57834	0.58728	0.54202	0.56269	0.54202	0.61243	0.61857	0.54984	0.57611
62	0.99704	0.88907	1.01392	1.01453	0.99583	0.99824	1.10018	0.93491	0.97834	0.95361	0.95964	0.99643	0.96688	0.96024	0.95662	0.94094	0.97894	0.91862	0.89751	0.98497	0.95542	0.90535	0.92345	0.96627	0.96808	0.98497	0.91259	0.95300	0.97653	0.97593	0.99281	1.02478	0.90355	0.93189	0.81488	0.94577	0.98135	0.94456	1.06158	0.91742	0.94939	0.93793	0.84805	0.85891	0.95421	0.97773	0.94637	0.94999	0.91199
63	1.89224	1.67464	1.80834	1.75853	1.85947	1.85619	1.87454	1.80245	1.76574	1.91059	1.80376	1.83981	1.77033	1.81883	1.86864	1.83784	1.77557	1.78475	1.89879	1.79589	1.85881	1.77230	1.90273	1.79065	1.94861	1.90011	1.79327	1.76574	1.71003	1.94468	1.74804	1.75132	1.77819	1.79655	1.89945	1.93681	1.90469	1.80507	1.94992	1.84702	1.84702	1.84570	1.90863	1.73100	1.81424	1.74084	1.89617	1.96368	1.90011
64	0.79835	0.80141	0.77042	0.75918	0.76020	0.76838	0.75850	0.79631	0.77962	0.78779	0.75986	0.80720	0.81095	0.77417	0.79869	0.80244	0.72989	0.77962	0.81027	0.78268	0.74760	0.76463	0.73943	0.75748	0.75748	0.76463	0.75169	0.74794	0.75373	0.77928	0.78336	0.78847	0.75714	0.75714	0.74930	0.73364	0.73466	0.74249	0.73500	0.76157	0.73057	0.70945	0.71150	0.78507	0.72751	0.75169	0.78064	0.77894	0.78881
65	0.86011	0.88487	0.88718	0.88833	0.87422	0.86040	0.87681	0.86587	0.88487	0.86961	0.84686	0.82699	0.83045	0.83765	0.86788	0.81807	0.85061	0.86846	0.85464	0.82786	0.84917	0.83621	0.85377	0.80828	0.81029	0.84226	0.83448	0.82815	0.83218	0.86184	0.84773	0.83736	0.84945	0.85924	0.82843	0.83189	0.83160	0.82469	0.84283	0.83592	0.85953	0.87249	0.87479	0.87047	0.87739	0.87163	0.86788	0.90964	0.89956
66	1.43243	1.48668	1.57591	1.54858	1.58877	1.53572	1.56265	1.52969	1.49874	1.52125	1.46297	1.50558	1.50276	1.49472	1.51160	1.52929	1.59199	1.60324	1.62896	1.62816	1.62213	1.60726	1.61811	1.62092	1.66594	1.60565	1.61811	1.52728	1.51924	1.47342	1.50316	1.49070	1.54255	1.49914	1.48668	1.50678	1.55903	1.57671	1.62052	1.62776	1.56827	1.54336	1.47423	1.45574	1.49472	1.49834	1.49151	1.51281	1.46980
67	1.45626	1.46444	1.48870	1.48052	1.45462	1.48543	1.48107	1.46526	1.46417	1.50451	1.47071	1.43527	1.45299	1.42355	1.42627	1.46444	1.50233	1.52932	1.49170	1.50805	1.49797	1.48107	1.51732	1.54186	1.53859	1.54131	1.58275	1.54976	1.52468	1.51051	1.50615	1.54022	1.52496	1.50015	1.47725	1.53586	1.49470	1.48461	1.48297	1.50696	1.49633	1.49034	1.52441	1.52114	1.50178	1.48543	1.50288	1.49061	1.49770
68	0.80365	0.77537	0.76944	0.78335	0.79521	0.79339	0.79042	0.80320	0.79020	0.79179	0.80457	0.82784	0.83536	0.81757	0.81894	0.81438	0.78609	0.76647	0.78290	0.79567	0.78769	0.77742	0.78153	0.78883	0.78130	0.77400	0.78586	0.79179	0.80822	0.79362	0.79658	0.78700	0.78039	0.75529	0.77811	0.78632	0.77697	0.76533	0.77149	0.75826	0.75940	0.78837	0.77765	0.78221	0.80137	0.79225	0.77377	0.78883	0.80845
69	0.44628	0.42328	0.44686	0.45647	0.44191	0.43318	0.44221	0.41921	0.41571	0.41513	0.40844	0.42619	0.42532	0.41106	0.38369	0.41193	0.40669	0.43405	0.38631	0.37962	0.37932	0.39592	0.40756	0.39737	0.40669	0.42212	0.41397	0.40902	0.39854	0.41135	0.41921	0.38224	0.38893	0.42590	0.40232	0.43143	0.43697	0.41426	0.37321	0.41804	0.42357	0.40698	0.42532	0.40523	0.43464	0.42154	0.43376	0.40698	0.41164
70	0.49252	0.52898	0.43016	0.50732	0.49199	0.50626	0.47350	0.51894	0.52634	0.48195	0.53955	0.54748	0.53057	0.49939	0.51630	0.53797	0.54378	0.47825	0.49886	0.51472	0.54272	0.54959	0.52529	0.55118	0.48512	0.52106	0.48565	0.51102	0.52634	0.43915	0.43809	0.54748	0.56862	0.48037	0.53216	0.48407	0.55911	0.51894	0.59504	0.51260	0.46610	0.48354	0.46029	0.52951	0.47614	0.47244	0.46874	0.49886	0.45764
71	0.91467	0.87273	0.94808	0.95136	0.87667	0.85177	0.97101	0.91925	0.94350	0.96577	0.88518	0.86749	0.95529	0.90615	0.91205	1.00050	1.10402	0.95070	0.97495	0.96053	0.87863	0.96970	0.89829	0.90025	0.93498	0.90877	0.97888	0.93956	0.90615	0.92253	0.99198	0.91532	0.89436	0.94219	0.85242	0.90418	0.84259	0.83015	0.87208	0.90746	0.90549	1.00836	0.98608	0.90746	0.86487	0.95070	0.98674	0.92515	0.88060
72	0.65164	0.63499	0.62188	0.62588	0.66253	0.67230	0.64542	0.64187	0.62166	0.63965	0.64276	0.63832	0.64742	0.67541	0.66030	0.63210	0.62943	0.65742	0.61611	0.62321	0.63809	0.60678	0.62655	0.62144	0.63099	0.61899	0.62255	0.61055	0.61655	0.62344	0.60300	0.58279	0.59501	0.58479	0.64520	0.63832	0.64765	0.65431	0.61700	0.63499	0.64143	0.64187	0.63165	0.64498	0.65342	0.61966	0.60411	0.63387	0.67074
73	1.12892	1.12128	1.14094	1.16460	1.14312	1.13511	1.11108	1.10198	1.06084	1.05684	1.07286	1.03973	1.03791	1.02954	1.05065	1.06303	1.07650	1.07759	1.09507	1.09507	1.08560	1.07978	1.12018	1.10235	1.12819	1.10781	1.07359	1.08706	1.07031	1.06448	1.03427	1.01425	1.04082	1.04410	1.03281	1.02517	1.05174	1.06194	1.07359	1.12747	1.12018	1.08014	1.04992	1.03390	1.04119	1.05975	1.04446	1.04483	1.03208
74	1.13753	1.11016	1.11268	1.12151	1.14923	1.11881	1.08568	1.10026	1.11845	1.13213	1.13087	1.11268	1.10674	1.12331	1.10656	1.08496	1.09072	1.07776	1.09450	1.06587	1.10404	1.11214	1.09630	1.14743	1.12601	1.11953	1.09684	1.14491	1.15157	1.13231	1.13987	1.13213	1.15572	1.13015	1.12439	1.14437	1.17822	1.15445	1.12493	1.14311	1.12601	1.15716	1.14257	1.12763	1.13141	1.13177	1.13501	1.13789	1.12655
75	1.34599	1.34632	1.35476	1.35010	1.33149	1.32089	1.33257	1.34783	1.35249	1.36471	1.34751	1.34762	1.35292	1.35844	1.35649	1.34675	1.36417	1.34037	1.32435	1.33625	1.34729	1.33452	1.34037	1.31385	1.31894	1.34080	1.31732	1.33247	1.33420	1.34772	1.34653	1.34729	1.34296	1.35627	1.35249	1.36071	1.34783	1.35930	1.34361	1.34340	1.34978	1.32651	1.34404	1.35595	1.33528	1.30487	1.30390	1.29892	1.29264
76	0.47411	0.47282	0.46803	0.46543	0.45456	0.46037	0.46523	0.46256	0.45976	0.46112	0.46591	0.45859	0.45579	0.45128	0.46358	0.46058	0.45846	0.45422	0.44690	0.45100	0.44752	0.44745	0.45046	0.45791	0.46447	0.46646	0.46851	0.46782	0.46064	0.46461	0.46345	0.46947	0.47952	0.47247	0.47247	0.46652	0.46386	0.45661	0.45716	0.45709	0.45203	0.45976	0.46659	0.46427	0.46201	0.46160	0.45976	0.45675	0.45921
77	1.12227	1.11491	1.12718	1.14054	1.14981	1.14653	1.15826	1.13018	1.16371	1.14981	1.16180	1.17052	1.15117	1.14326	1.14026	1.13563	1.13781	1.15335	1.17625	1.14653	1.13645	1.13290	1.13318	1.12091	1.12418	1.10292	1.10319	1.10783	1.10101	1.11055	1.09556	1.10183	1.11846	1.10864	1.09583	1.06830	1.08629	1.10565	1.09283	1.09174	1.09938	1.08138	1.07103	1.07866	1.05549	1.05794	1.07266	1.08902	1.08029
78	0.60679	0.61429	0.62157	0.60467	0.61383	0.61641	0.58989	0.57886	0.58708	0.57746	0.59764	0.59881	0.58450	0.59458	0.59271	0.61781	0.61124	0.61875	0.62462	0.61312	0.61547	0.62415	0.62603	0.61312	0.59787	0.59764	0.62016	0.61312	0.60421	0.62532	0.60679	0.61124	0.60561	0.59904	0.60796	0.61594	0.59717	0.59552	0.57793	0.56760	0.56455	0.57206	0.57347	0.57746	0.58356	0.58731	0.58520	0.58356	0.57347
79	0.28229	0.28954	0.28085	0.28254	0.28482	0.28583	0.28406	0.28043	0.28861	0.28718	0.28751	0.28321	0.27588	0.27900	0.27192	0.26947	0.27546	0.28136	0.28600	0.28507	0.27470	0.27343	0.26922	0.27006	0.26483	0.26635	0.26989	0.26635	0.26896	0.27318	0.27647	0.28203	0.27014	0.28026	0.27647	0.27352	0.27208	0.28077	0.28482	0.27858	0.28043	0.27428	0.27841	0.26660	0.26643	0.26812	0.27284	0.27267	0.26348
80	1.18228	1.18422	1.19093	1.18790	1.18703	1.20433	1.21103	1.22184	1.20779	1.21881	1.25686	1.24951	1.21319	1.21903	1.22703	1.24173	1.23805	1.22335	1.22141	1.20779	1.20411	1.21924	1.22378	1.21254	1.21665	1.18920	1.21838	1.21946	1.20973	1.17947	1.16715	1.18012	1.20606	1.18141	1.17017	1.18206	1.20173	1.19157	1.18812	1.21298	1.21795	1.21081	1.19590	1.20519	1.24692	1.22011	1.19568	1.23762	1.24367
81	0.58695	0.57361	0.57307	0.58205	0.56109	0.55211	0.56572	0.55619	0.54993	0.54557	0.54993	0.55891	0.55864	0.55701	0.57252	0.54993	0.54775	0.55401	0.52107	0.54339	0.54285	0.53278	0.54421	0.54421	0.55102	0.57089	0.56055	0.57334	0.57743	0.57252	0.55946	0.55837	0.55918	0.56409	0.58151	0.57361	0.56572	0.54966	0.55102	0.52570	0.55456	0.55183	0.55102	0.56354	0.55918	0.54966	0.54176	0.52733	0.54094
82	2.23017	2.27207	2.33093	2.30798	2.31546	2.32893	2.30399	2.30698	2.29451	2.27656	2.23366	2.27057	2.25511	2.21271	2.26508	2.22618	2.21421	2.23117	2.27306	2.31646	2.34789	2.34240	2.35587	2.38979	2.36435	2.34689	2.35886	2.37183	2.36435	2.35437	2.33791	2.34439	2.32145	2.34439	2.32644	2.32145	2.31796	2.33392	2.35986	2.37582	2.41622	2.44166	2.39827	2.42071	2.38779	2.33791	2.33691	2.26459	2.28005
83	0.25988	0.26425	0.26653	0.25447	0.26529	0.27007	0.26445	0.25967	0.26549	0.26986	0.27049	0.26570	0.27486	0.26966	0.26633	0.26196	0.24718	0.26029	0.25904	0.26133	0.26133	0.26008	0.26737	0.25946	0.26008	0.25946	0.26425	0.25551	0.26217	0.26279	0.24802	0.25884	0.26612	0.26175	0.25821	0.25343	0.24261	0.24947	0.24822	0.25467	0.25884	0.25655	0.26154	0.25821	0.25259	0.24198	0.24947	0.24739	0.24802
84	0.69130	0.68256	0.68256	0.67913	0.66945	0.67694	0.68912	0.67414	0.68007	0.68225	0.69786	0.69473	0.67913	0.68381	0.69255	0.68475	0.68412	0.69973	0.69754	0.72189	0.71596	0.71346	0.70441	0.71721	0.70472	0.69567	0.67726	0.66446	0.64823	0.66789	0.67414	0.67601	0.67414	0.69630	0.66665	0.67101	0.66602	0.67226	0.67008	0.65135	0.66321	0.67757	0.66415	0.66633	0.64293	0.66883	0.68069	0.67851	0.66321
85	0.34162	0.34201	0.32161	0.33404	0.33152	0.33637	0.33327	0.32317	0.32103	0.32025	0.31287	0.32103	0.33035	0.31520	0.32123	0.31598	0.30180	0.30899	0.30782	0.31054	0.30977	0.30608	0.30627	0.32045	0.31715	0.30647	0.30996	0.30802	0.31074	0.31637	0.31462	0.31016	0.30569	0.30336	0.30452	0.28821	0.29481	0.28821	0.28743	0.28918	0.28102	0.27034	0.28238	0.28899	0.26646	0.27228	0.25947	0.27170	0.26685
86	0.15224	0.15138	0.14864	0.15070	0.14847	0.14864	0.15035	0.14813	0.14933	0.15292	0.15258	0.15412	0.15463	0.14641	0.14487	0.14470	0.14367	0.13665	0.13734	0.13717	0.14059	0.14076	0.14248	0.13871	0.13597	0.13956	0.14042	0.13819	0.14265	0.14522	0.15070	0.15070	0.15207	0.15549	0.15121	0.14813	0.14248	0.14145	0.13991	0.13905	0.13443	0.13768	0.13597	0.13357	0.13117	0.13117	0.12963	0.13340	0.13802
87	0.62364	0.61724	0.66932	0.58949	0.63303	0.63261	0.63004	0.68724	0.61980	0.61937	0.54040	0.61212	0.65566	0.63687	0.68767	0.68212	0.67145	0.63303	0.66163	0.60016	0.65096	0.61980	0.62236	0.60486	0.63047	0.69493	0.59077	0.63773	0.64883	0.61980	0.62706	0.59803	0.59120	0.59632	0.60016	0.63559	0.64925	0.66120	0.62449	0.62364	0.58821	0.60443	0.58992	0.58821	0.63517	0.65822	0.72822	0.63175	0.68297
88	0.91770	0.97704	0.99400	0.94434	1.03438	0.98754	0.92698	0.99279	0.99319	0.94515	0.91325	0.91124	0.91891	0.95968	0.91810	0.99239	0.98270	1.03680	0.99077	0.99965	0.97785	0.98270	0.97301	0.97826	0.95847	0.91850	1.00006	0.90316	0.94959	0.99804	0.96695	0.96534	0.91083	0.98391	1.01217	0.93707	0.93102	0.96130	0.97745	0.93707	0.92577	1.03195	0.98673	0.89064	0.95080	1.01136	0.91729	0.96695	0.98875
89	0.98770	0.97778	0.85521	0.77798	0.92677	0.86442	0.85662	0.93456	0.92039	0.92039	0.92960	0.89063	0.95511	0.97991	0.84387	0.88213	1.02384	0.87079	0.98558	0.90197	0.90126	0.89063	0.91047	0.94803	0.88922	0.89630	0.86584	0.83891	0.96857	0.83749	1.00471	1.01746	0.90197	0.94803	0.92677	0.88851	0.95795	0.93173	0.97070	0.77727	0.88213	0.87292	0.82970	0.89985	0.82687	0.91047	0.95228	0.91968	0.90197
90	0.33640	0.35016	0.34574	0.32878	0.31429	0.31699	0.32485	0.30052	0.30667	0.30052	0.29733	0.32338	0.31625	0.31576	0.30347	0.31945	0.31502	0.31011	0.29905	0.28529	0.29954	0.31011	0.29979	0.28406	0.27816	0.30003	0.29291	0.30200	0.30470	0.30470	0.30077	0.30003	0.29414	0.29856	0.30102	0.29119	0.28603	0.28504	0.28160	0.28062	0.29880	0.29561	0.29807	0.29659	0.29168	0.29610	0.29389	0.29414	0.27153
91	0.78752	0.79023	0.78455	0.79212	0.81186	0.81240	0.80240	0.80402	0.80429	0.78455	0.78347	0.77319	0.75615	0.73992	0.76724	0.77481	0.79753	0.78914	0.79834	0.81943	0.81213	0.81294	0.79455	0.80618	0.79834	0.76426	0.79645	0.79672	0.80240	0.79428	0.78617	0.79293	0.82890	0.83133	0.80997	0.85540	0.82647	0.82944	0.82403	0.84729	0.81781	0.80835	0.78563	0.76399	0.79780	0.77184	0.77481	0.77643	0.78806
92	0.22453	0.22157	0.21623	0.22157	0.21578	0.23091	0.24589	0.24812	0.24663	0.23210	0.22231	0.22884	0.23062	0.23818	0.23684	0.23403	0.22884	0.23996	0.23640	0.23447	0.22676	0.22290	0.22320	0.22305	0.22661	0.22631	0.22320	0.22083	0.21979	0.22231	0.22780	0.22216	0.21875	0.21697	0.22305	0.21712	0.21297	0.21682	0.21816	0.21415	0.21860	0.21163	0.21756	0.21312	0.21534	0.21489	0.21934	0.21356	0.21489
93	0.14401	0.14200	0.13798	0.13476	0.13315	0.13275	0.12591	0.12028	0.13033	0.12591	0.12712	0.13637	0.13154	0.13275	0.13395	0.12832	0.13436	0.13355	0.14039	0.13476	0.13758	0.13516	0.13597	0.14120	0.16252	0.16453	0.15487	0.14039	0.13516	0.13476	0.14160	0.13556	0.13395	0.13597	0.13395	0.12108	0.12068	0.13074	0.13114	0.13717	0.13476	0.13918	0.13275	0.13114	0.12470	0.12792	0.12390	0.12511	0.12229
94	0.14355	0.15296	0.13537	0.12392	0.13332	0.13046	0.14069	0.14927	0.15132	0.16195	0.13946	0.14396	0.13701	0.13660	0.13823	0.13005	0.12474	0.12842	0.12842	0.12924	0.13455	0.14191	0.13864	0.14437	0.12760	0.12760	0.12801	0.12596	0.13660	0.13701	0.15336	0.15336	0.15786	0.15255	0.15009	0.14478	0.14805	0.14314	0.14314	0.14723	0.13987	0.13701	0.14232	0.14641	0.13701	0.13292	0.12719	0.11942	0.12515
95	0.54576	0.54147	0.52756	0.54880	0.53363	0.52654	0.52047	0.52806	0.52402	0.52528	0.52958	0.53514	0.53641	0.54374	0.54956	0.54298	0.54248	0.54652	0.54652	0.53160	0.54804	0.55259	0.54829	0.53540	0.53565	0.56220	0.57156	0.55689	0.54425	0.52326	0.53792	0.54627	0.53641	0.53742	0.53995	0.52199	0.52604	0.51263	0.50252	0.51466	0.50985	0.49518	0.49645	0.51997	0.53590	0.52427	0.54627	0.54602	0.54298
96	0.01170	0.01200	0.01182	0.01176	0.01121	0.01182	0.01236	0.01203	0.01290	0.01351	0.01330	0.01324	0.01324	0.01330	0.01405	0.01336	0.01312	0.01324	0.01345	0.01363	0.01336	0.01330	0.01300	0.01188	0.01148	0.01028	0.01115	0.01100	0.01064	0.01109	0.01124	0.01070	0.01167	0.01094	0.01115	0.01012	0.01097	0.01130	0.01127	0.01173	0.01073	0.01043	0.01006	0.00961	0.01049	0.01058	0.01061	0.01058	0.01073
97	0.08942	0.08752	0.08847	0.08586	0.08728	0.08871	0.08752	0.08657	0.08633	0.08324	0.08395	0.08181	0.07920	0.07730	0.07753	0.07872	0.08015	0.08181	0.08253	0.08039	0.08015	0.08039	0.08015	0.07944	0.08277	0.08324	0.08277	0.08348	0.08324	0.07825	0.07944	0.07539	0.07611	0.07444	0.07801	0.07753	0.08514	0.08681	0.08348	0.07896	0.07730	0.07801	0.07991	0.08134	0.07991	0.07825	0.07611	0.08586	0.08562
98	0.11298	0.11615	0.11562	0.12248	0.11984	0.12090	0.11931	0.11562	0.11879	0.11984	0.11667	0.11456	0.11879	0.11456	0.10664	0.10664	0.11298	0.11351	0.11615	0.12248	0.11720	0.11773	0.11879	0.12776	0.12776	0.13515	0.13251	0.12670	0.12565	0.11351	0.11931	0.10664	0.10295	0.10084	0.09820	0.09608	0.09608	0.08447	0.08922	0.09820	0.10242	0.10664	0.10823	0.10770	0.10981	0.10084	0.09608	0.09450	0.08394
99	0.22012	0.21489	0.21461	0.21296	0.20800	0.20663	0.20635	0.20745	0.20745	0.21103	0.21792	0.21599	0.21131	0.20745	0.20359	0.20415	0.20552	0.20773	0.20938	0.21709	0.21434	0.21158	0.21131	0.21296	0.21351	0.21682	0.20800	0.20690	0.20718	0.20607	0.20552	0.21214	0.20415	0.20607	0.21434	0.22508	0.22205	0.21434	0.21820	0.21269	0.20525	0.20800	0.21461	0.22316	0.21847	0.21103	0.21324	0.21737	0.22563
100	0.22544	0.22332	0.22013	0.22119	0.22970	0.25309	0.24352	0.23501	0.22332	0.23182	0.23501	0.23076	0.25522	0.24565	0.24246	0.24246	0.23820	0.24246	0.24139	0.26372	0.26372	0.22970	0.21693	0.21693	0.22225	0.22544	0.21693	0.21693	0.21374	0.22651	0.23182	0.24033	0.22544	0.24352	0.22863	0.22544	0.22651	0.23182	0.24139	0.22332	0.21906	0.21693	0.22544	0.21481	0.20630	0.21162	0.20843	0.22013	0.21800
[truncated: 952 more columns]
