# Supplementary material for: Systematic discovery of conservation states for single-nucleotide annotation of the human genome
Source: Commun Biol. 2019 Jul 2;2:248. doi: 10.1038/s42003-019-0488-1 (PMC6606595; doi:10.1038/s42003-019-0488-1)
Supplement: Supplementary file 6 — Supplementary Data 3 [file 42003_2019_488_MOESM6_ESM.zip › Supplementary Data 3/Fig3b_exon_end_protein_coding_positional_enrichments.txt]

State (User order)	-2000	-1999	-1998	-1997	-1996	-1995	-1994	-1993	-1992	-1991	-1990	-1989	-1988	-1987	-1986	-1985	-1984	-1983	-1982	-1981	-1980	-1979	-1978	-1977	-1976	-1975	-1974	-1973	-1972	-1971	-1970	-1969	-1968	-1967	-1966	-1965	-1964	-1963	-1962	-1961	-1960	-1959	-1958	-1957	-1956	-1955	-1954	-1953	-1952	-1951	-1950	-1949	-1948	-1947	-1946	-1945	-1944	-1943	-1942	-1941	-1940	-1939	-1938	-1937	-1936	-1935	-1934	-1933	-1932	-1931	-1930	-1929	-1928	-1927	-1926	-1925	-1924	-1923	-1922	-1921	-1920	-1919	-1918	-1917	-1916	-1915	-1914	-1913	-1912	-1911	-1910	-1909	-1908	-1907	-1906	-1905	-1904	-1903	-1902	-1901	-1900	-1899	-1898	-1897	-1896	-1895	-1894	-1893	-1892	-1891	-1890	-1889	-1888	-1887	-1886	-1885	-1884	-1883	-1882	-1881	-1880	-1879	-1878	-1877	-1876	-1875	-1874	-1873	-1872	-1871	-1870	-1869	-1868	-1867	-1866	-1865	-1864	-1863	-1862	-1861	-1860	-1859	-1858	-1857	-1856	-1855	-1854	-1853	-1852	-1851	-1850	-1849	-1848	-1847	-1846	-1845	-1844	-1843	-1842	-1841	-1840	-1839	-1838	-1837	-1836	-1835	-1834	-1833	-1832	-1831	-1830	-1829	-1828	-1827	-1826	-1825	-1824	-1823	-1822	-1821	-1820	-1819	-1818	-1817	-1816	-1815	-1814	-1813	-1812	-1811	-1810	-1809	-1808	-1807	-1806	-1805	-1804	-1803	-1802	-1801	-1800	-1799	-1798	-1797	-1796	-1795	-1794	-1793	-1792	-1791	-1790	-1789	-1788	-1787	-1786	-1785	-1784	-1783	-1782	-1781	-1780	-1779	-1778	-1777	-1776	-1775	-1774	-1773	-1772	-1771	-1770	-1769	-1768	-1767	-1766	-1765	-1764	-1763	-1762	-1761	-1760	-1759	-1758	-1757	-1756	-1755	-1754	-1753	-1752	-1751	-1750	-1749	-1748	-1747	-1746	-1745	-1744	-1743	-1742	-1741	-1740	-1739	-1738	-1737	-1736	-1735	-1734	-1733	-1732	-1731	-1730	-1729	-1728	-1727	-1726	-1725	-1724	-1723	-1722	-1721	-1720	-1719	-1718	-1717	-1716	-1715	-1714	-1713	-1712	-1711	-1710	-1709	-1708	-1707	-1706	-1705	-1704	-1703	-1702	-1701	-1700	-1699	-1698	-1697	-1696	-1695	-1694	-1693	-1692	-1691	-1690	-1689	-1688	-1687	-1686	-1685	-1684	-1683	-1682	-1681	-1680	-1679	-1678	-1677	-1676	-1675	-1674	-1673	-1672	-1671	-1670	-1669	-1668	-1667	-1666	-1665	-1664	-1663	-1662	-1661	-1660	-1659	-1658	-1657	-1656	-1655	-1654	-1653	-1652	-1651	-1650	-1649	-1648	-1647	-1646	-1645	-1644	-1643	-1642	-1641	-1640	-1639	-1638	-1637	-1636	-1635	-1634	-1633	-1632	-1631	-1630	-1629	-1628	-1627	-1626	-1625	-1624	-1623	-1622	-1621	-1620	-1619	-1618	-1617	-1616	-1615	-1614	-1613	-1612	-1611	-1610	-1609	-1608	-1607	-1606	-1605	-1604	-1603	-1602	-1601	-1600	-1599	-1598	-1597	-1596	-1595	-1594	-1593	-1592	-1591	-1590	-1589	-1588	-1587	-1586	-1585	-1584	-1583	-1582	-1581	-1580	-1579	-1578	-1577	-1576	-1575	-1574	-1573	-1572	-1571	-1570	-1569	-1568	-1567	-1566	-1565	-1564	-1563	-1562	-1561	-1560	-1559	-1558	-1557	-1556	-1555	-1554	-1553	-1552	-1551	-1550	-1549	-1548	-1547	-1546	-1545	-1544	-1543	-1542	-1541	-1540	-1539	-1538	-1537	-1536	-1535	-1534	-1533	-1532	-1531	-1530	-1529	-1528	-1527	-1526	-1525	-1524	-1523	-1522	-1521	-1520	-1519	-1518	-1517	-1516	-1515	-1514	-1513	-1512	-1511	-1510	-1509	-1508	-1507	-1506	-1505	-1504	-1503	-1502	-1501	-1500	-1499	-1498	-1497	-1496	-1495	-1494	-1493	-1492	-1491	-1490	-1489	-1488	-1487	-1486	-1485	-1484	-1483	-1482	-1481	-1480	-1479	-1478	-1477	-1476	-1475	-1474	-1473	-1472	-1471	-1470	-1469	-1468	-1467	-1466	-1465	-1464	-1463	-1462	-1461	-1460	-1459	-1458	-1457	-1456	-1455	-1454	-1453	-1452	-1451	-1450	-1449	-1448	-1447	-1446	-1445	-1444	-1443	-1442	-1441	-1440	-1439	-1438	-1437	-1436	-1435	-1434	-1433	-1432	-1431	-1430	-1429	-1428	-1427	-1426	-1425	-1424	-1423	-1422	-1421	-1420	-1419	-1418	-1417	-1416	-1415	-1414	-1413	-1412	-1411	-1410	-1409	-1408	-1407	-1406	-1405	-1404	-1403	-1402	-1401	-1400	-1399	-1398	-1397	-1396	-1395	-1394	-1393	-1392	-1391	-1390	-1389	-1388	-1387	-1386	-1385	-1384	-1383	-1382	-1381	-1380	-1379	-1378	-1377	-1376	-1375	-1374	-1373	-1372	-1371	-1370	-1369	-1368	-1367	-1366	-1365	-1364	-1363	-1362	-1361	-1360	-1359	-1358	-1357	-1356	-1355	-1354	-1353	-1352	-1351	-1350	-1349	-1348	-1347	-1346	-1345	-1344	-1343	-1342	-1341	-1340	-1339	-1338	-1337	-1336	-1335	-1334	-1333	-1332	-1331	-1330	-1329	-1328	-1327	-1326	-1325	-1324	-1323	-1322	-1321	-1320	-1319	-1318	-1317	-1316	-1315	-1314	-1313	-1312	-1311	-1310	-1309	-1308	-1307	-1306	-1305	-1304	-1303	-1302	-1301	-1300	-1299	-1298	-1297	-1296	-1295	-1294	-1293	-1292	-1291	-1290	-1289	-1288	-1287	-1286	-1285	-1284	-1283	-1282	-1281	-1280	-1279	-1278	-1277	-1276	-1275	-1274	-1273	-1272	-1271	-1270	-1269	-1268	-1267	-1266	-1265	-1264	-1263	-1262	-1261	-1260	-1259	-1258	-1257	-1256	-1255	-1254	-1253	-1252	-1251	-1250	-1249	-1248	-1247	-1246	-1245	-1244	-1243	-1242	-1241	-1240	-1239	-1238	-1237	-1236	-1235	-1234	-1233	-1232	-1231	-1230	-1229	-1228	-1227	-1226	-1225	-1224	-1223	-1222	-1221	-1220	-1219	-1218	-1217	-1216	-1215	-1214	-1213	-1212	-1211	-1210	-1209	-1208	-1207	-1206	-1205	-1204	-1203	-1202	-1201	-1200	-1199	-1198	-1197	-1196	-1195	-1194	-1193	-1192	-1191	-1190	-1189	-1188	-1187	-1186	-1185	-1184	-1183	-1182	-1181	-1180	-1179	-1178	-1177	-1176	-1175	-1174	-1173	-1172	-1171	-1170	-1169	-1168	-1167	-1166	-1165	-1164	-1163	-1162	-1161	-1160	-1159	-1158	-1157	-1156	-1155	-1154	-1153	-1152	-1151	-1150	-1149	-1148	-1147	-1146	-1145	-1144	-1143	-1142	-1141	-1140	-1139	-1138	-1137	-1136	-1135	-1134	-1133	-1132	-1131	-1130	-1129	-1128	-1127	-1126	-1125	-1124	-1123	-1122	-1121	-1120	-1119	-1118	-1117	-1116	-1115	-1114	-1113	-1112	-1111	-1110	-1109	-1108	-1107	-1106	-1105	-1104	-1103	-1102	-1101	-1100	-1099	-1098	-1097	-1096	-1095	-1094	-1093	-1092	-1091	-1090	-1089	-1088	-1087	-1086	-1085	-1084	-1083	-1082	-1081	-1080	-1079	-1078	-1077	-1076	-1075	-1074	-1073	-1072	-1071	-1070	-1069	-1068	-1067	-1066	-1065	-1064	-1063	-1062	-1061	-1060	-1059	-1058	-1057	-1056	-1055	-1054	-1053	-1052	-1051	-1050	-1049	-1048	-1047	-1046	-1045	-1044	-1043	-1042	-1041	-1040	-1039	-1038	-1037	-1036	-1035	-1034	-1033	-1032	-1031	-1030	-1029	-1028	-1027	-1026	-1025	-1024	-1023	-1022	-1021	-1020	-1019	-1018	-1017	-1016	-1015	-1014	-1013	-1012	-1011	-1010	-1009	-1008	-1007	-1006	-1005	-1004	-1003	-1002	-1001	-1000	-999	-998	-997	-996	-995	-994	-993	-992	-991	-990	-989	-988	-987	-986	-985	-984	-983	-982	-981	-980	-979	-978	-977	-976	-975	-974	-973	-972	-971	-970	-969	-968	-967	-966	-965	-964	-963	-962	-961	-960	-959	-958	-957	-956	-955	-954	-953	-952	-951	-950	-949	-948	-947	-946	-945	-944	-943	-942	-941	-940	-939	-938	-937	-936	-935	-934	-933	-932	-931	-930	-929	-928	-927	-926	-925	-924	-923	-922	-921	-920	-919	-918	-917	-916	-915	-914	-913	-912	-911	-910	-909	-908	-907	-906	-905	-904	-903	-902	-901	-900	-899	-898	-897	-896	-895	-894	-893	-892	-891	-890	-889	-888	-887	-886	-885	-884	-883	-882	-881	-880	-879	-878	-877	-876	-875	-874	-873	-872	-871	-870	-869	-868	-867	-866	-865	-864	-863	-862	-861	-860	-859	-858	-857	-856	-855	-854	-853	-852	-851	-850	-849	-848	-847	-846	-845	-844	-843	-842	-841	-840	-839	-838	-837	-836	-835	-834	-833	-832	-831	-830	-829	-828	-827	-826	-825	-824	-823	-822	-821	-820	-819	-818	-817	-816	-815	-814	-813	-812	-811	-810	-809	-808	-807	-806	-805	-804	-803	-802	-801	-800	-799	-798	-797	-796	-795	-794	-793	-792	-791	-790	-789	-788	-787	-786	-785	-784	-783	-782	-781	-780	-779	-778	-777	-776	-775	-774	-773	-772	-771	-770	-769	-768	-767	-766	-765	-764	-763	-762	-761	-760	-759	-758	-757	-756	-755	-754	-753	-752	-751	-750	-749	-748	-747	-746	-745	-744	-743	-742	-741	-740	-739	-738	-737	-736	-735	-734	-733	-732	-731	-730	-729	-728	-727	-726	-725	-724	-723	-722	-721	-720	-719	-718	-717	-716	-715	-714	-713	-712	-711	-710	-709	-708	-707	-706	-705	-704	-703	-702	-701	-700	-699	-698	-697	-696	-695	-694	-693	-692	-691	-690	-689	-688	-687	-686	-685	-684	-683	-682	-681	-680	-679	-678	-677	-676	-675	-674	-673	-672	-671	-670	-669	-668	-667	-666	-665	-664	-663	-662	-661	-660	-659	-658	-657	-656	-655	-654	-653	-652	-651	-650	-649	-648	-647	-646	-645	-644	-643	-642	-641	-640	-639	-638	-637	-636	-635	-634	-633	-632	-631	-630	-629	-628	-627	-626	-625	-624	-623	-622	-621	-620	-619	-618	-617	-616	-615	-614	-613	-612	-611	-610	-609	-608	-607	-606	-605	-604	-603	-602	-601	-600	-599	-598	-597	-596	-595	-594	-593	-592	-591	-590	-589	-588	-587	-586	-585	-584	-583	-582	-581	-580	-579	-578	-577	-576	-575	-574	-573	-572	-571	-570	-569	-568	-567	-566	-565	-564	-563	-562	-561	-560	-559	-558	-557	-556	-555	-554	-553	-552	-551	-550	-549	-548	-547	-546	-545	-544	-543	-542	-541	-540	-539	-538	-537	-536	-535	-534	-533	-532	-531	-530	-529	-528	-527	-526	-525	-524	-523	-522	-521	-520	-519	-518	-517	-516	-515	-514	-513	-512	-511	-510	-509	-508	-507	-506	-505	-504	-503	-502	-501	-500	-499	-498	-497	-496	-495	-494	-493	-492	-491	-490	-489	-488	-487	-486	-485	-484	-483	-482	-481	-480	-479	-478	-477	-476	-475	-474	-473	-472	-471	-470	-469	-468	-467	-466	-465	-464	-463	-462	-461	-460	-459	-458	-457	-456	-455	-454	-453	-452	-451	-450	-449	-448	-447	-446	-445	-444	-443	-442	-441	-440	-439	-438	-437	-436	-435	-434	-433	-432	-431	-430	-429	-428	-427	-426	-425	-424	-423	-422	-421	-420	-419	-418	-417	-416	-415	-414	-413	-412	-411	-410	-409	-408	-407	-406	-405	-404	-403	-402	-401	-400	-399	-398	-397	-396	-395	-394	-393	-392	-391	-390	-389	-388	-387	-386	-385	-384	-383	-382	-381	-380	-379	-378	-377	-376	-375	-374	-373	-372	-371	-370	-369	-368	-367	-366	-365	-364	-363	-362	-361	-360	-359	-358	-357	-356	-355	-354	-353	-352	-351	-350	-349	-348	-347	-346	-345	-344	-343	-342	-341	-340	-339	-338	-337	-336	-335	-334	-333	-332	-331	-330	-329	-328	-327	-326	-325	-324	-323	-322	-321	-320	-319	-318	-317	-316	-315	-314	-313	-312	-311	-310	-309	-308	-307	-306	-305	-304	-303	-302	-301	-300	-299	-298	-297	-296	-295	-294	-293	-292	-291	-290	-289	-288	-287	-286	-285	-284	-283	-282	-281	-280	-279	-278	-277	-276	-275	-274	-273	-272	-271	-270	-269	-268	-267	-266	-265	-264	-263	-262	-261	-260	-259	-258	-257	-256	-255	-254	-253	-252	-251	-250	-249	-248	-247	-246	-245	-244	-243	-242	-241	-240	-239	-238	-237	-236	-235	-234	-233	-232	-231	-230	-229	-228	-227	-226	-225	-224	-223	-222	-221	-220	-219	-218	-217	-216	-215	-214	-213	-212	-211	-210	-209	-208	-207	-206	-205	-204	-203	-202	-201	-200	-199	-198	-197	-196	-195	-194	-193	-192	-191	-190	-189	-188	-187	-186	-185	-184	-183	-182	-181	-180	-179	-178	-177	-176	-175	-174	-173	-172	-171	-170	-169	-168	-167	-166	-165	-164	-163	-162	-161	-160	-159	-158	-157	-156	-155	-154	-153	-152	-151	-150	-149	-148	-147	-146	-145	-144	-143	-142	-141	-140	-139	-138	-137	-136	-135	-134	-133	-132	-131	-130	-129	-128	-127	-126	-125	-124	-123	-122	-121	-120	-119	-118	-117	-116	-115	-114	-113	-112	-111	-110	-109	-108	-107	-106	-105	-104	-103	-102	-101	-100	-99	-98	-97	-96	-95	-94	-93	-92	-91	-90	-89	-88	-87	-86	-85	-84	-83	-82	-81	-80	-79	-78	-77	-76	-75	-74	-73	-72	-71	-70	-69	-68	-67	-66	-65	-64	-63	-62	-61	-60	-59	-58	-57	-56	-55	-54	-53	-52	-51	-50	-49	-48	-47	-46	-45	-44	-43	-42	-41	-40	-39	-38	-37	-36	-35	-34	-33	-32	-31	-30	-29	-28	-27	-26	-25	-24	-23	-22	-21	-20	-19	-18	-17	-16	-15	-14	-13	-12	-11	-10	-9	-8	-7	-6	-5	-4	-3	-2	-1	0	1	2	3	4	5	6	7	8	9	10	11	12	13	14	15	16	17	18	19	20	21	22	23	24	25	26	27	28	29	30	31	32	33	34	35	36	37	38	39	40	41	42	43	44	45	46	47	48	49	50	51	52	53	54	55	56	57	58	59	60	61	62	63	64	65	66	67	68	69	70	71	72	73	74	75	76	77	78	79	80	81	82	83	84	85	86	87	88	89	90	91	92	93	94	95	96	97	98	99	100	101	102	103	104	105	106	107	108	109	110	111	112	113	114	115	116	117	118	119	120	121	122	123	124	125	126	127	128	129	130	131	132	133	134	135	136	137	138	139	140	141	142	143	144	145	146	147	148	149	150	151	152	153	154	155	156	157	158	159	160	161	162	163	164	165	166	167	168	169	170	171	172	173	174	175	176	177	178	179	180	181	182	183	184	185	186	187	188	189	190	191	192	193	194	195	196	197	198	199	200	201	202	203	204	205	206	207	208	209	210	211	212	213	214	215	216	217	218	219	220	221	222	223	224	225	226	227	228	229	230	231	232	233	234	235	236	237	238	239	240	241	242	243	244	245	246	247	248	249	250	251	252	253	254	255	256	257	258	259	260	261	262	263	264	265	266	267	268	269	270	271	272	273	274	275	276	277	278	279	280	281	282	283	284	285	286	287	288	289	290	291	292	293	294	295	296	297	298	299	300	301	302	303	304	305	306	307	308	309	310	311	312	313	314	315	316	317	318	319	320	321	322	323	324	325	326	327	328	329	330	331	332	333	334	335	336	337	338	339	340	341	342	343	344	345	346	347	348	349	350	351	352	353	354	355	356	357	358	359	360	361	362	363	364	365	366	367	368	369	370	371	372	373	374	375	376	377	378	379	380	381	382	383	384	385	386	387	388	389	390	391	392	393	394	395	396	397	398	399	400	401	402	403	404	405	406	407	408	409	410	411	412	413	414	415	416	417	418	419	420	421	422	423	424	425	426	427	428	429	430	431	432	433	434	435	436	437	438	439	440	441	442	443	444	445	446	447	448	449	450	451	452	453	454	455	456	457	458	459	460	461	462	463	464	465	466	467	468	469	470	471	472	473	474	475	476	477	478	479	480	481	482	483	484	485	486	487	488	489	490	491	492	493	494	495	496	497	498	499	500	501	502	503	504	505	506	507	508	509	510	511	512	513	514	515	516	517	518	519	520	521	522	523	524	525	526	527	528	529	530	531	532	533	534	535	536	537	538	539	540	541	542	543	544	545	546	547	548	549	550	551	552	553	554	555	556	557	558	559	560	561	562	563	564	565	566	567	568	569	570	571	572	573	574	575	576	577	578	579	580	581	582	583	584	585	586	587	588	589	590	591	592	593	594	595	596	597	598	599	600	601	602	603	604	605	606	607	608	609	610	611	612	613	614	615	616	617	618	619	620	621	622	623	624	625	626	627	628	629	630	631	632	633	634	635	636	637	638	639	640	641	642	643	644	645	646	647	648	649	650	651	652	653	654	655	656	657	658	659	660	661	662	663	664	665	666	667	668	669	670	671	672	673	674	675	676	677	678	679	680	681	682	683	684	685	686	687	688	689	690	691	692	693	694	695	696	697	698	699	700	701	702	703	704	705	706	707	708	709	710	711	712	713	714	715	716	717	718	719	720	721	722	723	724	725	726	727	728	729	730	731	732	733	734	735	736	737	738	739	740	741	742	743	744	745	746	747	748	749	750	751	752	753	754	755	756	757	758	759	760	761	762	763	764	765	766	767	768	769	770	771	772	773	774	775	776	777	778	779	780	781	782	783	784	785	786	787	788	789	790	791	792	793	794	795	796	797	798	799	800	801	802	803	804	805	806	807	808	809	810	811	812	813	814	815	816	817	818	819	820	821	822	823	824	825	826	827	828	829	830	831	832	833	834	835	836	837	838	839	840	841	842	843	844	845	846	847	848	849	850	851	852	853	854	855	856	857	858	859	860	861	862	863	864	865	866	867	868	869	870	871	872	873	874	875	876	877	878	879	880	881	882	883	884	885	886	887	888	889	890	891	892	893	894	895	896	897	898	899	900	901	902	903	904	905	906	907	908	909	910	911	912	913	914	915	916	917	918	919	920	921	922	923	924	925	926	927	928	929	930	931	932	933	934	935	936	937	938	939	940	941	942	943	944	945	946	947	948	949	950	951	952	953	954	955	956	957	958	959	960	961	962	963	964	965	966	967	968	969	970	971	972	973	974	975	976	977	978	979	980	981	982	983	984	985	986	987	988	989	990	991	992	993	994	995	996	997	998	999	1000	1001	1002	1003	1004	1005	1006	1007	1008	1009	1010	1011	1012	1013	1014	1015	1016	1017	1018	1019	1020	1021	1022	1023	1024	1025	1026	1027	1028	1029	1030	1031	1032	1033	1034	1035	1036	1037	1038	1039	1040	1041	1042	1043	1044	1045	1046	1047	1048	1049	1050	1051	1052	1053	1054	1055	1056	1057	1058	1059	1060	1061	1062	1063	1064	1065	1066	1067	1068	1069	1070	1071	1072	1073	1074	1075	1076	1077	1078	1079	1080	1081	1082	1083	1084	1085	1086	1087	1088	1089	1090	1091	1092	1093	1094	1095	1096	1097	1098	1099	1100	1101	1102	1103	1104	1105	1106	1107	1108	1109	1110	1111	1112	1113	1114	1115	1116	1117	1118	1119	1120	1121	1122	1123	1124	1125	1126	1127	1128	1129	1130	1131	1132	1133	1134	1135	1136	1137	1138	1139	1140	1141	1142	1143	1144	1145	1146	1147	1148	1149	1150	1151	1152	1153	1154	1155	1156	1157	1158	1159	1160	1161	1162	1163	1164	1165	1166	1167	1168	1169	1170	1171	1172	1173	1174	1175	1176	1177	1178	1179	1180	1181	1182	1183	1184	1185	1186	1187	1188	1189	1190	1191	1192	1193	1194	1195	1196	1197	1198	1199	1200	1201	1202	1203	1204	1205	1206	1207	1208	1209	1210	1211	1212	1213	1214	1215	1216	1217	1218	1219	1220	1221	1222	1223	1224	1225	1226	1227	1228	1229	1230	1231	1232	1233	1234	1235	1236	1237	1238	1239	1240	1241	1242	1243	1244	1245	1246	1247	1248	1249	1250	1251	1252	1253	1254	1255	1256	1257	1258	1259	1260	1261	1262	1263	1264	1265	1266	1267	1268	1269	1270	1271	1272	1273	1274	1275	1276	1277	1278	1279	1280	1281	1282	1283	1284	1285	1286	1287	1288	1289	1290	1291	1292	1293	1294	1295	1296	1297	1298	1299	1300	1301	1302	1303	1304	1305	1306	1307	1308	1309	1310	1311	1312	1313	1314	1315	1316	1317	1318	1319	1320	1321	1322	1323	1324	1325	1326	1327	1328	1329	1330	1331	1332	1333	1334	1335	1336	1337	1338	1339	1340	1341	1342	1343	1344	1345	1346	1347	1348	1349	1350	1351	1352	1353	1354	1355	1356	1357	1358	1359	1360	1361	1362	1363	1364	1365	1366	1367	1368	1369	1370	1371	1372	1373	1374	1375	1376	1377	1378	1379	1380	1381	1382	1383	1384	1385	1386	1387	1388	1389	1390	1391	1392	1393	1394	1395	1396	1397	1398	1399	1400	1401	1402	1403	1404	1405	1406	1407	1408	1409	1410	1411	1412	1413	1414	1415	1416	1417	1418	1419	1420	1421	1422	1423	1424	1425	1426	1427	1428	1429	1430	1431	1432	1433	1434	1435	1436	1437	1438	1439	1440	1441	1442	1443	1444	1445	1446	1447	1448	1449	1450	1451	1452	1453	1454	1455	1456	1457	1458	1459	1460	1461	1462	1463	1464	1465	1466	1467	1468	1469	1470	1471	1472	1473	1474	1475	1476	1477	1478	1479	1480	1481	1482	1483	1484	1485	1486	1487	1488	1489	1490	1491	1492	1493	1494	1495	1496	1497	1498	1499	1500	1501	1502	1503	1504	1505	1506	1507	1508	1509	1510	1511	1512	1513	1514	1515	1516	1517	1518	1519	1520	1521	1522	1523	1524	1525	1526	1527	1528	1529	1530	1531	1532	1533	1534	1535	1536	1537	1538	1539	1540	1541	1542	1543	1544	1545	1546	1547	1548	1549	1550	1551	1552	1553	1554	1555	1556	1557	1558	1559	1560	1561	1562	1563	1564	1565	1566	1567	1568	1569	1570	1571	1572	1573	1574	1575	1576	1577	1578	1579	1580	1581	1582	1583	1584	1585	1586	1587	1588	1589	1590	1591	1592	1593	1594	1595	1596	1597	1598	1599	1600	1601	1602	1603	1604	1605	1606	1607	1608	1609	1610	1611	1612	1613	1614	1615	1616	1617	1618	1619	1620	1621	1622	1623	1624	1625	1626	1627	1628	1629	1630	1631	1632	1633	1634	1635	1636	1637	1638	1639	1640	1641	1642	1643	1644	1645	1646	1647	1648	1649	1650	1651	1652	1653	1654	1655	1656	1657	1658	1659	1660	1661	1662	1663	1664	1665	1666	1667	1668	1669	1670	1671	1672	1673	1674	1675	1676	1677	1678	1679	1680	1681	1682	1683	1684	1685	1686	1687	1688	1689	1690	1691	1692	1693	1694	1695	1696	1697	1698	1699	1700	1701	1702	1703	1704	1705	1706	1707	1708	1709	1710	1711	1712	1713	1714	1715	1716	1717	1718	1719	1720	1721	1722	1723	1724	1725	1726	1727	1728	1729	1730	1731	1732	1733	1734	1735	1736	1737	1738	1739	1740	1741	1742	1743	1744	1745	1746	1747	1748	1749	1750	1751	1752	1753	1754	1755	1756	1757	1758	1759	1760	1761	1762	1763	1764	1765	1766	1767	1768	1769	1770	1771	1772	1773	1774	1775	1776	1777	1778	1779	1780	1781	1782	1783	1784	1785	1786	1787	1788	1789	1790	1791	1792	1793	1794	1795	1796	1797	1798	1799	1800	1801	1802	1803	1804	1805	1806	1807	1808	1809	1810	1811	1812	1813	1814	1815	1816	1817	1818	1819	1820	1821	1822	1823	1824	1825	1826	1827	1828	1829	1830	1831	1832	1833	1834	1835	1836	1837	1838	1839	1840	1841	1842	1843	1844	1845	1846	1847	1848	1849	1850	1851	1852	1853	1854	1855	1856	1857	1858	1859	1860	1861	1862	1863	1864	1865	1866	1867	1868	1869	1870	1871	1872	1873	1874	1875	1876	1877	1878	1879	1880	1881	1882	1883	1884	1885	1886	1887	1888	1889	1890	1891	1892	1893	1894	1895	1896	1897	1898	1899	1900	1901	1902	1903	1904	1905	1906	1907	1908	1909	1910	1911	1912	1913	1914	1915	1916	1917	1918	1919	1920	1921	1922	1923	1924	1925	1926	1927	1928	1929	1930	1931	1932	1933	1934	1935	1936	1937	1938	1939	1940	1941	1942	1943	1944	1945	1946	1947	1948	1949	1950	1951	1952	1953	1954	1955	1956	1957	1958	1959	1960	1961	1962	1963	1964	1965	1966	1967	1968	1969	1970	1971	1972	1973	1974	1975	1976	1977	1978	1979	1980	1981	1982	1983	1984	1985	1986	1987	1988	1989	1990	1991	1992	1993	1994	1995	1996	1997	1998	1999	2000
1	5.70964	5.69483	5.61738	5.76886	5.68954	5.65245	5.74003	5.68673	5.68891	5.70746	5.66663	5.60538	5.67161	5.69047	5.67130	5.76761	5.70481	5.61551	5.70029	5.67255	5.73192	5.71665	5.63624	5.64310	5.74798	5.73005	5.68969	5.75842	5.66850	5.64606	5.67800	5.64512	5.63811	5.69530	5.64575	5.66990	5.63842	5.69780	5.69889	5.75390	5.70808	5.69826	5.74159	5.74829	5.68315	5.71167	5.71120	5.71151	5.67785	5.74782	5.72772	5.64793	5.70964	5.71494	5.76870	5.73037	5.69156	5.68112	5.70559	5.66242	5.77821	5.77525	5.72990	5.77057	5.80720	5.77322	5.77774	5.74268	5.67037	5.74844	5.72164	5.67707	5.70154	5.73068	5.70107	5.75608	5.74455	5.74985	5.70528	5.75577	5.77011	5.89618	5.81655	5.75888	5.79161	5.80517	5.77307	5.74283	5.71837	5.72180	5.71509	5.78522	5.69047	5.83416	5.79971	5.73489	5.75670	5.70216	5.69156	5.73753	5.76325	5.71260	5.74579	5.73052	5.73302	5.76309	5.68408	5.72304	5.76216	5.73785	5.71837	5.76013	5.79831	5.75140	5.77322	5.72974	5.78585	5.79582	5.73629	5.75374	5.71961	5.74922	5.77462	5.83509	5.75624	5.74891	5.73442	5.69374	5.76450	5.74143	5.72367	5.82636	5.80143	5.81514	5.81187	5.82777	5.77431	5.79707	5.78288	5.80673	5.79613	5.81701	5.80205	5.76403	5.80875	5.77914	5.82652	5.79192	5.77042	5.78210	5.81421	5.77914	5.78865	5.78179	5.78943	5.80252	5.76138	5.79457	5.79223	5.83556	5.74798	5.84896	5.74673	5.82013	5.79940	5.82371	5.82730	5.84756	5.83119	5.75156	5.87234	5.79971	5.74502	5.80408	5.82496	5.84070	5.81842	5.80642	5.81842	5.86501	5.82590	5.77353	5.80844	5.79909	5.77431	5.77540	5.82029	5.74922	5.81468	5.80049	5.81062	5.84958	5.90475	5.86984	5.81499	5.90911	5.82792	5.83790	5.78460	5.85410	5.79894	5.84506	5.86969	5.90195	5.83665	5.90693	5.85192	5.81888	5.87561	5.86501	5.89961	5.92407	5.88683	5.91254	5.91457	5.89743	5.93810	5.94262	5.92127	5.89867	5.80782	5.83743	5.92361	5.82449	5.85971	5.89758	5.89836	5.91036	5.92906	5.87452	5.82574	5.82792	5.89322	5.86454	5.92002	5.89431	5.88091	5.91550	5.87125	5.90849	5.92548	5.88792	5.89774	5.89119	5.90148	5.93342	5.91130	5.86548	5.91332	5.92766	5.95867	5.97316	5.97254	5.91363	5.97285	5.90818	5.91332	5.95213	6.00277	5.96101	5.99483	5.98189	5.97316	6.03643	6.06402	5.97737	5.99732	6.04563	6.00542	5.98610	6.08817	6.04875	6.01695	6.05171	6.00386	5.95400	6.00885	5.95774	5.98968	6.04953	5.94465	5.95898	6.05311	6.01664	5.97924	5.99296	6.04547	5.93187	6.01945	5.97628	6.06620	6.14287	6.04204	5.99545	6.07836	6.05545	5.99467	6.05420	5.97612	6.06901	6.12635	6.03659	6.08116	6.14007	6.04033	6.02802	6.16983	6.05981	6.08194	6.10874	6.10220	6.04906	6.15394	6.06745	6.00885	6.11934	6.03768	6.04859	6.13118	6.05529	6.00932	6.09628	6.07695	6.03223	6.10547	6.05623	5.98999	6.09519	6.07181	6.05311	6.05327	6.08474	6.03830	6.11124	6.08521	6.02693	6.06230	6.05046	6.01337	6.03254	6.05311	6.02163	6.05591	5.98532	6.04672	6.15409	6.06262	6.02334	6.09238	6.11373	6.03799	6.05732	6.04906	6.01493	6.08365	6.06293	6.06386	5.97550	6.04921	6.05810	5.98563	6.04002	6.01290	6.09955	6.05591	6.03534	6.05950	6.06729	6.04532	6.06963	6.06246	6.02069	6.10937	6.06184	6.01540	6.03176	6.04859	6.02069	6.05919	6.07119	5.98999	6.07960	6.02459	5.96755	6.05420	6.06293	6.03971	6.01649	6.04314	5.95509	6.00807	5.95680	5.96148	6.00075	6.03534	5.98158	5.97987	6.02802	5.93794	5.97612	6.00651	5.92049	6.01618	5.96335	5.96615	6.00651	6.00636	5.96662	5.93981	6.01602	5.94979	5.90584	5.97410	5.93717	5.99436	5.91737	5.93249	5.95041	5.97940	5.95929	5.98750	5.98984	6.00231	5.98329	6.01337	5.97597	5.95244	5.94371	5.95727	5.93717	5.94792	5.95633	5.91691	5.93639	6.01914	5.99124	5.92470	5.95088	5.96506	5.90911	5.96755	5.95555	5.97207	5.94885	5.93249	6.00402	5.90522	6.01493	6.05389	6.00589	5.95571	5.96023	5.94979	6.01415	5.93670	5.90958	5.96366	5.93452	5.95711	5.97644	5.98158	5.96490	5.99903	6.01851	5.96381	5.99296	6.03986	5.99015	6.02163	5.99373	5.97597	6.06059	5.96303	5.99436	6.03394	6.02693	5.96241	5.99202	5.98922	5.96101	6.01960	6.00059	5.94215	6.02724	5.96475	5.96366	6.06184	5.96911	5.93966	6.02646	6.05217	5.98625	6.02553	6.06386	6.02023	6.07851	6.06932	6.04080	6.04220	6.07165	5.95633	6.06028	6.07711	5.99327	6.08630	6.07804	6.02272	6.08833	5.96802	6.00683	6.08210	6.10267	6.13602	6.13976	6.09503	6.06589	6.14552	6.12713	6.06729	6.14537	6.09721	6.13711	6.16765	6.10703	6.14054	6.16516	6.10017	6.10080	6.11778	6.09784	6.05669	6.05093	6.04937	6.00573	6.09487	6.07555	6.02241	6.09254	6.05747	6.03971	6.09332	6.11529	6.07259	6.06277	6.08459	6.00947	6.10220	6.08817	6.08132	6.08693	6.12838	6.03441	6.09300	6.01695	6.04890	6.11825	6.07275	6.05311	6.09300	6.07368	6.02490	6.08958	6.06589	6.05077	6.13602	6.10609	6.02631	6.07134	6.08817	6.06293	6.15285	6.08490	6.07680	6.08849	6.08007	6.08023	6.08895	6.07025	6.05856	6.06308	6.10812	6.07150	6.08724	6.00807	6.05451	6.06355	6.11903	6.09036	6.08802	6.08100	6.12480	6.14163	6.13711	6.15861	6.12370	6.16204	6.11435	6.14334	6.12573	6.16422	6.16407	6.22671	6.04469	6.16656	6.14973	6.11654	6.13352	6.12869	6.11404	6.17373	6.16033	6.14318	6.15955	6.10251	6.11965	6.11030	6.08615	6.15191	6.22095	6.21861	6.18853	6.19461	6.24339	6.19664	6.26240	6.23201	6.26895	6.16438	6.25944	6.20022	6.20583	6.28484	6.20942	6.27051	6.29793	6.24822	6.25212	6.33970	6.27908	6.33097	6.29902	6.31102	6.29637	6.32598	6.24853	6.29544	6.28360	6.36526	6.36152	6.37258	6.32349	6.36074	6.36884	6.35871	6.34391	6.31570	6.31009	6.32209	6.32863	6.30121	6.36541	6.25445	6.28375	6.28188	6.28484	6.23342	6.29762	6.34609	6.21409	6.28625	6.30510	6.26115	6.18651	6.30323	6.24152	6.20770	6.30993	6.26739	6.22734	6.28453	6.29232	6.26645	6.27721	6.29715	6.27019	6.28702	6.31866	6.21877	6.28297	6.30339	6.34640	6.34453	6.28671	6.28204	6.29482	6.25897	6.26723	6.29388	6.28282	6.31585	6.26490	6.32084	6.28936	6.26303	6.21939	6.27736	6.21596	6.29669	6.35045	6.27814	6.25009	6.23248	6.23903	6.25897	6.25975	6.31289	6.29388	6.32037	6.26879	6.26225	6.31492	6.31134	6.27004	6.30152	6.28484	6.21627	6.26303	6.22173	6.25835	6.23357	6.26240	6.27315	6.27128	6.25991	6.32785	6.26115	6.30230	6.26427	6.24869	6.26053	6.26879	6.22438	6.24136	6.21752	6.28734	6.26505	6.29295	6.22640	6.24651	6.25258	6.22157	6.27456	6.21425	6.22843	6.29482	6.30448	6.23934	6.18542	6.22968	6.15861	6.19072	6.16968	6.17872	6.22095	6.18292	6.19461	6.20038	6.18682	6.18885	6.22671	6.21347	6.25445	6.24635	6.22126	6.22562	6.22687	6.20646	6.20879	6.20022	6.26225	6.25258	6.21768	6.26583	6.22874	6.26100	6.27315	6.25290	6.29450	6.28858	6.25025	6.24432	6.25180	6.33767	6.24916	6.25695	6.31430	6.27409	6.32895	6.28157	6.29186	6.29731	6.31336	6.29824	6.29715	6.35637	6.26365	6.28032	6.28531	6.29482	6.32224	6.32926	6.34297	6.34188	6.33222	6.38848	6.32022	6.33175	6.32754	6.26988	6.37165	6.33830	6.37118	6.28141	6.33814	6.35341	6.41918	6.44536	6.30043	6.33830	6.35668	6.31258	6.37274	6.33004	6.33689	6.31726	6.30775	6.29871	6.31772	6.28235	6.32926	6.32707	6.42073	6.36681	6.39892	6.40811	6.30557	6.41746	6.37679	6.34157	6.40624	6.32895	6.37616	6.40048	6.38692	6.40780	6.41653	6.42338	6.41216	6.44925	6.40905	6.40655	6.41294	6.37897	6.36946	6.41029	6.40125	6.41372	6.38505	6.40016	6.39206	6.37492	6.35793	6.40593	6.43351	6.41434	6.44598	6.49663	6.40375	6.42214	6.44302	6.46390	6.43928	6.46920	6.36292	6.45019	6.42276	6.39907	6.43024	6.36744	6.37461	6.41980	6.43414	6.43647	6.35107	6.39876	6.34172	6.35840	6.40593	6.38754	6.38770	6.43460	6.39097	6.36822	6.43944	6.38022	6.38068	6.46343	6.44084	6.39019	6.43975	6.53013	6.41216	6.52484	6.40219	6.42712	6.44162	6.38801	6.39237	6.41575	6.43632	6.33985	6.38832	6.41793	6.38676	6.37694	6.38925	6.34998	6.44380	6.46156	6.35139	6.48665	6.44006	6.40344	6.46094	6.43289	6.41840	6.49678	6.49320	6.38333	6.48588	6.50130	6.43710	6.43881	6.43398	6.37616	6.44442	6.43258	6.44333	6.45720	6.45689	6.42260	6.41481	6.42806	6.36666	6.48385	6.44660	6.44302	6.50489	6.47590	6.41403	6.44458	6.46390	6.34188	6.44162	6.44333	6.37819	6.37320	6.38053	6.39003	6.38925	6.40671	6.38162	6.45845	6.34655	6.33315	6.35341	6.37352	6.39533	6.37710	6.39206	6.41076	6.44956	6.40001	6.36245	6.44084	6.36183	6.37648	6.45642	6.42463	6.43538	6.41809	6.43757	6.38770	6.44395	6.38785	6.41029	6.38427	6.37913	6.40515	6.49226	6.47185	6.47855	6.52281	6.51720	6.47341	6.49912	6.46499	6.50613	6.52686	6.46063	6.52281	6.46468	6.46904	6.58109	6.53154	6.48073	6.51876	6.52437	6.48572	6.48011	6.51346	6.50068	6.53808	6.51922	6.52359	6.46998	6.48821	6.41809	6.49663	6.50598	6.47419	6.52063	6.55039	6.45003	6.48011	6.55460	6.42666	6.52920	6.52671	6.50239	6.49289	6.49897	6.50707	6.54385	6.56395	6.48821	6.48852	6.54541	6.49616	6.51097	6.49569	6.46375	6.45736	6.43507	6.42183	6.47949	6.50099	6.41606	6.42479	6.47388	6.43647	6.46110	6.48899	6.46468	6.45190	6.52577	6.51019	6.46577	6.51580	6.51720	6.56021	6.55538	6.46032	6.54322	6.49149	6.52281	6.48307	6.55600	6.57159	6.55273	6.54587	6.50115	6.56769	6.54806	6.61444	6.58779	6.65200	6.53465	6.58063	6.66727	6.61491	6.55616	6.68239	6.59527	6.54696	6.60353	6.54556	6.56738	6.66400	6.63112	6.59699	6.57735	6.54463	6.55850	6.63221	6.59325	6.61803	6.63969	6.62348	6.59200	6.64078	6.58826	6.55039	6.57782	6.56676	6.55133	6.58218	6.57813	6.55569	6.68270	6.61803	6.65465	6.66026	6.57315	6.60977	6.68597	6.61429	6.61943	6.66556	6.53995	6.57283	6.66275	6.63236	6.62660	6.66275	6.62894	6.58078	6.66026	6.65636	6.68364	6.72976	6.64686	6.66977	6.74332	6.67273	6.67865	6.65309	6.67475	6.68566	6.62629	6.61211	6.59979	6.70935	6.67725	6.63096	6.69096	6.64499	6.65278	6.67974	6.59824	6.71948	6.79381	6.65216	6.65496	6.70841	6.67164	6.68348	6.74098	6.63143	6.65823	6.65153	6.66057	6.77636	6.77745	6.70312	6.68067	6.78026	6.76997	6.71543	6.71511	6.67117	6.74519	6.73974	6.63439	6.61351	6.73319	6.72431	6.73927	6.76187	6.73865	6.79553	6.78368	6.69657	6.77729	6.74207	6.71200	6.75096	6.77916	6.72680	6.74488	6.76639	6.75470	6.76436	6.78197	6.74083	6.77636	6.75485	6.70748	6.74020	6.77091	6.76872	6.68021	6.68644	6.65340	6.76342	6.79740	6.71995	6.70265	6.77729	6.81470	6.76561	6.82109	6.74831	6.79880	6.81937	6.84057	6.78322	6.79833	6.79693	6.81485	6.81361	6.79335	6.78057	6.80644	6.78228	6.77839	6.83075	6.74098	6.77044	6.83262	6.82467	6.71963	6.83355	6.77137	6.69673	6.68893	6.63704	6.75454	6.74317	6.72789	6.74846	6.70795	6.71106	6.72166	6.77558	6.77901	6.77262	6.78680	6.79085	6.66229	6.76405	6.74878	6.78213	6.79740	6.80784	6.82716	6.72852	6.72852	6.76046	6.76046	6.59730	6.66603	6.74862	6.73350	6.60649	6.72337	6.77309	6.66634	6.75470	6.73335	6.69938	6.74114	6.67927	6.76639	6.72852	6.66260	6.69969	6.77215	6.68862	6.74176	6.81735	6.78836	6.79662	6.75002	6.76779	6.76717	6.81641	6.74846	6.74441	6.79459	6.71543	6.75002	6.81018	6.76249	6.70997	6.82981	6.79896	6.80285	6.87002	6.81766	6.80316	6.90134	6.85490	6.84618	6.86379	6.84462	6.86114	6.83184	6.81890	6.76358	6.83075	6.84805	6.82685	6.90275	6.90711	6.79148	6.86706	6.85428	6.84493	6.85662	6.89511	6.81812	6.91506	6.92300	6.87750	6.94919	6.94389	6.88030	6.89121	6.96103	6.89339	6.92363	6.95589	6.86971	6.95324	6.98269	6.91693	6.99360	7.01885	6.97879	7.00825	6.98737	6.98269	6.97770	7.05983	6.97755	7.05796	7.05422	6.99781	7.06653	7.13261	7.06186	7.06326	7.06560	7.01230	6.98955	7.17281	7.02461	7.18201	7.16985	7.04191	7.13354	7.12248	7.05484	7.18466	7.14757	7.10487	7.19884	7.18855	7.08773	7.13354	7.19635	7.05407	7.25759	7.12560	7.09474	7.16237	7.18902	7.15661	7.09458	7.13198	7.04440	7.10019	7.09490	7.06934	7.12295	7.17017	7.07526	7.20554	7.21006	7.06778	7.20102	7.14663	7.13058	7.21598	7.21380	7.11126	7.18871	7.19152	7.11593	7.26211	7.17874	7.13962	7.21536	7.22689	7.16798	7.21022	7.21629	7.16939	7.26149	7.26523	7.15458	7.22518	7.22206	7.14149	7.25853	7.32554	7.23359	7.29749	7.25073	7.16331	7.30232	7.28330	7.19713	7.31728	7.27395	7.15224	7.23344	7.32585	7.25479	7.29655	7.26959	7.23842	7.29188	7.23609	7.16424	7.30949	7.25089	7.28408	7.27847	7.35296	7.20133	7.31728	7.34081	7.27863	7.40018	7.33598	7.21131	7.31198	7.29437	7.19214	7.34206	7.34767	7.24715	7.43042	7.39395	7.32055	7.41421	7.37057	7.29125	7.43026	7.36169	7.32912	7.41140	7.39130	7.34704	7.42979	7.38148	7.36637	7.51099	7.44694	7.36777	7.41748	7.33442	7.38008	7.47779	7.48091	7.39504	7.51457	7.51067	7.36902	7.54745	7.50584	7.40268	7.43946	7.48605	7.39816	7.48605	7.54402	7.37291	7.52470	7.52735	7.38772	7.52283	7.52922	7.49509	7.61119	7.52735	7.46158	7.57628	7.57878	7.46657	7.59280	7.56117	7.45956	7.59249	7.55509	7.43462	7.63737	7.52002	7.47779	7.61805	7.54013	7.51831	7.69082	7.59296	7.48714	7.66418	7.55836	7.55540	7.72028	7.60137	7.57613	7.76890	7.68241	7.58813	7.67103	7.71093	7.61509	7.78667	7.74163	7.68023	7.78776	7.68786	7.65623	7.76454	7.68895	7.60963	7.75300	7.75098	7.70267	7.81129	7.70407	7.70766	7.82563	7.83124	7.77389	7.91928	7.79415	7.73976	7.91835	7.82796	7.80256	7.94562	7.84277	7.74755	7.95965	7.90947	7.85040	7.98723	7.94453	7.90464	7.99004	8.04100	7.94048	8.05190	8.05190	7.93689	8.01637	8.03040	7.99284	8.15600	8.04006	8.03055	8.09944	8.01201	7.98957	8.05331	8.10458	7.99752	8.09086	8.14385	8.07606	8.12562	8.11190	8.11938	8.17050	8.13123	8.08167	8.30748	8.19964	8.14027	8.20930	8.11330	8.05814	8.28644	8.25730	8.16785	8.26073	8.25372	8.21242	8.37153	8.29610	8.30951	8.33522	8.35673	8.26930	8.40878	8.31605	8.29065	8.43106	8.38571	8.34395	8.50789	8.43215	8.31699	8.47812	8.41033	8.33553	8.44493	8.40426	8.38415	8.45023	8.42249	8.36810	8.57864	8.51101	8.44150	8.52332	8.46254	8.46207	8.59687	8.49636	8.56976	8.66607	8.57989	8.61059	8.67822	8.64643	8.66482	8.71999	8.60030	8.56290	8.74383	8.65438	8.60996	8.77173	8.66466	8.58456	8.82424	8.65422	8.73464	8.84762	8.72700	8.72903	8.96543	8.85494	8.79666	8.93068	8.83562	8.89141	9.00798	8.85339	8.83967	8.97977	8.99130	8.90466	9.00408	8.86975	8.86897	9.00548	8.87068	8.85307	9.08496	8.96263	8.89312	9.05333	8.93162	8.93349	9.07779	9.06252	9.00782	9.15010	9.07468	9.03728	9.22740	9.07982	9.04133	9.25826	9.09494	9.07468	9.29613	9.13577	9.06704	9.43404	9.12797	9.14901	9.37654	9.15665	9.23940	9.48734	9.26059	9.24267	9.48204	9.32122	9.25639	9.49934	9.34132	9.34973	9.51399	9.37919	9.35238	9.55622	9.33415	9.46677	9.62744	9.44433	9.33493	9.64146	9.36017	9.44230	9.74853	9.42984	9.48718	9.76177	9.52583	9.60188	9.80073	9.56510	9.55077	9.93273	9.69258	9.59954	9.97714	9.64567	9.63289	9.93740	9.84094	9.73699	10.09324	9.82271	9.76037	10.09979	9.84733	9.80868	10.11272	9.90187	9.84234	10.16976	10.01922	9.97527	10.34149	10.18924	10.02452	10.47240	10.18207	10.29131	10.63915	10.28648	10.28181	10.80091	10.44326	10.48985	10.97607	10.55328	10.59738	11.04589	10.74761	10.71691	11.19378	10.93789	10.87275	11.45278	11.18521	11.14890	11.71444	11.49268	11.32313	11.90706	11.65600	11.54878	12.16450	11.93573	11.84628	12.53789	12.25520	12.20938	12.95991	12.67581	12.46216	13.22359	13.01648	12.81903	13.70513	13.48010	13.18120	14.17576	13.92829	13.51469	14.66214	14.43461	14.06465	15.17953	14.99860	14.39737	15.73759	15.30015	15.07355	16.32432	16.16038	15.53266	16.95189	16.50930	16.16365	17.74604	17.47971	16.84436	18.45044	18.29974	17.52927	19.27031	18.82024	18.26686	19.97766	19.90862	19.03670	21.01368	20.58029	20.00431	22.03365	21.72010	20.90319	22.85601	22.75955	21.77293	24.04865	23.71095	22.60885	25.03589	24.68977	23.60030	26.20874	25.94973	24.66874	27.52449	27.22871	25.78548	28.77993	28.33205	26.76477	30.07574	29.56817	28.09829	31.37434	31.02994	29.33472	32.87134	32.40397	30.66512	34.47555	33.99837	32.17583	35.70964	35.47884	33.28478	37.23484	36.94404	34.72878	39.02153	38.49838	35.98282	40.47614	39.93569	37.58298	42.06445	41.66005	38.86351	43.64186	43.00681	40.50559	45.33100	44.67585	41.59257	46.95547	46.33912	43.24291	48.58757	48.01143	44.42292	50.15407	49.64089	45.96636	51.87563	51.38676	47.53690	53.30280	52.92193	48.71848	54.70582	54.06174	49.95008	56.23352	55.52195	51.21643	57.54319	56.79703	52.64719	59.11919	58.37241	53.64799	60.44040	59.51035	54.72125	61.31481	60.73384	55.74309	62.56059	61.61901	56.55813	63.36846	62.42330	57.35556	64.52167	63.61360	58.10686	65.52200	64.53149	59.02054	65.98407	65.02301	59.22360	66.52966	65.77400	59.52702	67.28205	66.37959	60.15568	67.75767	66.89838	60.59156	68.34550	67.17998	60.95030	68.30670	67.38740	60.84838	68.60497	67.57768	61.18375	68.50259	67.84385	61.33445	68.99987	67.87393	61.58628	69.17425	68.08650	61.29455	69.02247	68.32773	61.44229	69.19373	68.06000	61.51101	68.95577	67.90931	61.25590	68.87457	67.89637	61.17284	68.80897	67.90463	61.24453	68.86569	67.88094	60.99721	68.30670	67.33192	60.55899	67.94125	67.08757	60.42575	67.84526	66.90944	60.17905	67.31634	66.80986	60.20383	70.21526	71.44514	74.75377	80.73566	79.64073	47.80323	44.70452	43.95167	22.22315	9.81943	7.38694	6.17155	5.54258	5.18820	5.01990	4.85891	4.69902	4.53851	4.48739	4.41773	4.26594	4.19738	4.12740	4.02268	3.89006	3.82289	3.72487	3.75355	3.72020	3.62139	3.58197	3.52259	3.44342	3.44623	3.42114	3.37906	3.36971	3.32592	3.21294	3.24520	3.19439	3.17460	3.13486	3.12941	3.08609	3.02874	3.01907	2.96624	2.99788	2.98276	2.92308	2.92900	2.88147	2.83830	2.81913	2.83752	2.74262	2.77425	2.79934	2.74075	2.70677	2.72064	2.64989	2.65441	2.66189	2.67358	2.66859	2.64631	2.69820	2.68698	2.73498	2.71581	2.78064	2.85653	2.90578	2.97435	3.01518	3.08842	3.16946	3.24270	3.34182	3.51511	3.67235	3.76492	3.95162	4.08844	4.21966	4.35244	4.45139	4.56220	4.69419	4.85206	4.91143	5.03953	5.14254	5.28186	5.35121	5.41916	5.51655	5.56814	5.65463	5.79083	5.77634	5.95322	6.02755	6.01742	6.17607	6.20942	6.31149	6.41434	6.44115	6.43476	6.47606	6.62333	6.60213	6.74285	6.76561	6.78290	6.92378	6.96773	6.92269	7.04300	7.05204	7.10222	7.14523	7.14585	7.11952	7.27676	7.33286	7.38974	7.39348	7.49275	7.48122	7.49151	7.59218	7.63316	7.68786	7.77186	7.69223	7.78246	7.78495	7.88952	7.85087	7.91290	7.97274	7.97476	8.00079	8.02557	8.07964	8.07996	8.11985	8.09834	8.09164	8.16177	8.17408	8.14478	8.18499	8.26198	8.23252	8.23190	8.26712	8.25481	8.22925	8.23517	8.29501	8.24717	8.25590	8.25855	8.27304	8.31481	8.21413	8.29626	8.22005	8.20431	8.29003	8.28177	8.27460	8.24437	8.30062	8.27491	8.32774	8.34535	8.35392	8.33054	8.33740	8.26042	8.26852	8.32790	8.17315	8.29003	8.39491	8.35938	8.27101	8.23439	8.09102	8.18109	8.23268	8.14011	8.22005	8.15959	8.11985	8.10115	8.15959	8.15881	8.07263	8.15741	8.04022	8.05938	8.09647	7.97024	7.97336	8.02214	7.93487	7.91445	7.95887	7.88983	7.84230	7.79851	7.73243	7.86646	7.78931	7.79259	7.77061	7.75846	7.72978	7.72932	7.75830	7.64438	7.66605	7.64641	7.53873	7.50241	7.52906	7.56896	7.55291	7.48621	7.56506	7.53218	7.50974	7.40969	7.54776	7.51067	7.53296	7.54184	7.52018	7.46844	7.39364	7.38086	7.30559	7.30419	7.37525	7.29437	7.40579	7.29188	7.29827	7.32039	7.26663	7.27676	7.21396	7.28175	7.24746	7.26819	7.28595	7.26523	7.19993	7.14321	7.25634	7.20741	7.20196	7.12123	7.13682	7.05796	7.10253	7.12014	7.05407	7.09162	7.11173	7.09910	7.12871	7.15411	7.04674	7.12404	7.02523	7.02679	7.02056	6.91443	6.96882	7.04051	6.96493	7.05017	7.00014	7.01651	7.03443	7.00030	7.02305	6.98737	7.07806	6.96648	7.05921	7.01994	6.93095	7.02664	7.05718	7.05625	7.00560	6.97802	7.00030	7.01635	6.96072	6.97178	7.00607	7.03957	6.96711	7.06669	7.05313	6.97147	6.99142	7.01791	7.04518	7.05999	7.01822	6.99438	6.92784	7.01916	6.90212	6.93812	7.11235	6.95604	6.87392	6.94716	6.93454	6.95713	6.98331	7.00763	6.99422	6.95994	6.96181	6.95994	6.95589	6.91989	6.97116	6.89838	6.94186	6.91350	6.89682	6.90259	6.85708	6.87828	6.91552	6.86550	6.92223	6.92628	6.79740	6.83293	6.88576	6.84664	6.82607	6.78368	6.79241	6.81158	6.87828	6.86379	6.81625	6.83309	6.72805	6.79568	6.80877	6.82249	6.73475	6.83729	6.80067	6.78041	6.72182	6.83729	6.84290	6.82031	6.77636	6.80270	6.82685	6.78867	6.77916	6.83449	6.78119	6.73615	6.73896	6.75314	6.78649	6.73148	6.74971	6.72104	6.79413	6.70639	6.78976	6.79381	6.72852	6.80254	6.79303	6.67818	6.72384	6.71293	6.73662	6.72524	6.64047	6.72135	6.74878	6.68878	6.71247	6.76685	6.76467	6.75953	6.77542	6.71683	6.75579	6.72369	6.75096	6.66369	6.76904	6.69704	6.70499	6.65278	6.62192	6.70623	6.66649	6.74207	6.70950	6.69454	6.69454	6.66322	6.66338	6.70265	6.68800	6.68831	6.68254	6.67506	6.69517	6.59091	6.68675	6.66229	6.62816	6.66338	6.73444	6.71683	6.73584	6.66696	6.65169	6.75096	6.69610	6.72431	6.70686	6.61662	6.60946	6.68660	6.67584	6.65527	6.72260	6.71137	6.63221	6.76187	6.70514	6.60883	6.66899	6.68722	6.70530	6.73662	6.64203	6.71371	6.75298	6.75049	6.72571	6.69844	6.70140	6.70389	6.73818	6.67210	6.70717	6.71667	6.65356	6.69969	6.70405	6.71387	6.62286	6.62410	6.71808	6.66977	6.66369	6.77262	6.81064	6.70795	6.71013	6.75844	6.72104	6.71309	6.73101	6.71231	6.76935	6.75236	6.71496	6.72696	6.73927	6.78010	6.73335	6.71543	6.76327	6.75236	6.77979	6.75267	6.77589	6.72852	6.66135	6.71247	6.72758	6.76732	6.74207	6.75797	6.64795	6.72369	6.74036	6.70436	6.64047	6.69953	6.73117	6.79646	6.71652	6.71122	6.76685	6.79490	6.76623	6.80690	6.76233	6.76265	6.76639	6.73522	6.72478	6.73444	6.71122	6.70873	6.77667	6.73506	6.75002	6.81376	6.77059	6.70623	6.75361	6.66743	6.69797	6.75485	6.70218	6.75361	6.67023	6.71293	6.71293	6.73631	6.72758	6.70421	6.70576	6.67662	6.75330	6.75704	6.72213	6.72010	6.79646	6.74270	6.74893	6.76779	6.81080	6.80800	6.90259	6.81532	6.76810	6.79787	6.76701	6.80987	6.80940	6.71200	6.75330	6.75610	6.67475	6.72711	6.73678	6.71730	6.75859	6.79381	6.78898	6.78041	6.85662	6.73304	6.73740	6.78213	6.81236	6.75797	6.70156	6.71247	6.70047	6.78789	6.74862	6.83792	6.81111	6.74878	6.85334	6.81859	6.77496	6.74800	6.88264	6.83901	6.81189	6.81485	6.68395	6.78244	6.76981	6.73132	6.79101	6.81953	6.79007	6.75844	6.78041	6.74052	6.84212	6.79974	6.75002	6.79942	6.80566	6.79007	6.76717	6.76015	6.79974	6.69314	6.74769	6.70795	6.78805	6.77496	6.65995	6.69018	6.69361	6.70000	6.72898	6.75813	6.66571	6.67382	6.77574	6.75891	6.74582	6.74971	6.71995	6.64078	6.65792	6.71854	6.78633	6.81080	6.76514	6.73802	6.79490	6.75392	6.82296	6.74504	6.74675	6.75657	6.77231	6.70530	6.64826	6.73522	6.72711	6.76202	6.82280	6.72992	6.70686	6.84212	6.78259	6.76062	6.81220	6.76826	6.78509	6.82420	6.78820	6.86612	6.87688	6.77309	6.80784	6.85054	6.85319	6.75922	6.87236	6.78244	6.81532	6.84134	6.83885	6.75532	6.80737	6.77527	6.82109	6.89480	6.79288	6.83215	6.82171	6.84259	6.85568	6.82109	6.82763	6.80924	6.85724	6.82841	6.82857	6.87111	6.80192	6.80472	6.82841	6.86129	6.78852	6.78290	6.76561	6.81672	6.83745	6.86706	6.81797	6.85241	6.77340	6.81844	6.89168	6.79397	6.89682	6.88358	6.88295	6.82732	6.88249	6.85724	6.85412	6.92971	6.87906	6.93204	6.86441	6.89246	6.82124	6.88919	6.85537	6.85521	6.88467	6.89869	6.92316	6.89869	6.88856	6.86940	6.91817	6.88030	6.83199	6.89059	6.90960	6.86036	6.86129	6.89480	6.86254	6.92830	6.90134	6.85880	6.91287	6.92269	6.87282	6.88903	6.81470	6.82857	6.83963	6.76717	6.74270	6.76514	6.80955	6.82062	6.84181	6.84867	6.82077	6.79303	6.82498	6.79568	6.82311	6.78384	6.77433	6.83262	6.74535	6.73553	6.76140	6.73397	6.77729	6.80207	6.72337	6.75236	6.78774	6.75626	6.78587	6.76935	6.76514	6.74535	6.82015	6.73241	6.72197	6.82358	6.80114	6.81174	6.77246	6.72182	6.68504	6.78711	6.80877	6.78290	6.77496	6.75704	6.82373	6.80519	6.75267	6.70795	6.70935	6.67397	6.77013	6.77605	6.71932	6.75065	6.80893	6.77496	6.76233	6.77168	6.78275	6.75672	6.74971	6.82093	6.69969	6.77278	6.84150	6.80348	6.84680	6.83511	6.86020	6.90586	6.87937	6.78197	6.91864	6.85880	6.87220	6.92238	6.79787	6.80301	6.91646	6.85225	6.91942	6.87127	6.82716	6.91397	6.94233	6.87812	6.85147	6.92285	6.89963	6.92752	6.85397	6.84290	6.82015	6.91474	6.83340	6.94061	6.91786	6.83090	6.88560	6.90041	6.89464	6.94732	6.86784	6.88420	6.87532	6.90243	6.81890	6.87532	6.86519	6.91537	6.79709	6.93532	6.86223	6.82576	6.88327	6.88701	6.79631	6.84649	6.85069	6.86830	6.93111	6.94919	6.87204	6.83277	6.91178	6.89511	6.83231	6.87797	6.91599	6.89371	6.93142	6.91069	6.85584	6.88623	6.88171	6.86846	6.89277	6.95994	6.89215	6.95526	6.92487	6.96072	6.90867	6.92441	6.95916	6.91100	6.90836	6.84664	6.94732	6.87532	6.87485	6.88389	6.97085	6.93204	6.99048	6.90758	6.95028	6.89355	6.86799	6.87828	6.87781	6.88342	6.85615	6.84649	6.84602	6.87797	6.92223	6.92690	6.88716	6.96103	6.91100	6.88903	6.94342	6.98051	6.88560	6.92425	6.93781	6.90508	7.01620	6.97552	6.88794	6.90836	6.97724	6.96757	6.93469	6.93516	6.90306	6.96944	6.93999	6.89511	7.01464	6.99033	6.94841	6.95589	6.92067	6.95776	6.96898	7.02679	6.83573	6.92939	6.94498	6.89760	6.93672	6.93080	6.88342	6.93173	6.99750	6.90555	6.98518	6.93812	6.91023	6.97318	7.00638	6.97739	7.01916	6.92238	6.84228	6.93563	6.96087	6.92238	7.04035	7.04066	6.88342	6.93017	6.90773	6.82420	6.98409	6.96290	6.91350	7.04752	6.97786	6.88264	6.97942	7.00046	6.90726	6.97692	6.89589	6.88389	7.00950	6.98269	6.83994	6.98316	7.01526	6.88467	6.92690	6.94435	6.76997	7.00357	6.89589	6.86675	6.93485	6.90368	6.85475	7.00217	6.99999	6.86581	6.95074	6.91880	6.84789	6.94093	6.96633	6.79709	7.00716	6.97583	6.83090	6.98378	6.94389	6.86254	7.00840	6.89807	6.92597	6.95464	6.96711	6.74239	6.95230	6.90960	6.89636	6.90337	6.92456	6.85895	6.98331	6.95573	6.80722	7.03583	6.96243	6.83075	6.95495	6.87921	6.81719	6.90321	6.90680	6.79522	6.94919	6.88171	6.85288	6.90649	6.84368	6.84602	6.89714	6.88654	6.80784	6.91958	6.86971	6.87267	6.98581	6.97022	6.89075	6.97022	6.91568	6.88373	6.85677	6.92145	6.79911	6.84446	6.88202	6.79039	6.86503	6.87594	6.78322	6.85771	6.85007	6.80909	6.83324	6.92051	6.80815	6.85038	6.89807	6.89293	6.89807	6.84602	6.81828	6.92004	6.88498	6.76374	6.85023	6.78072	6.75641	6.79615	6.82950	6.81158	6.83651	6.76124	6.69361	6.81127	6.72260	6.74457	6.86690	6.80316	6.81875	6.81828	6.82934	6.80363	6.81251	6.79101	6.84431	6.81142	6.89168	6.84010	6.76607	6.81470	6.81158	6.82529	6.81407	6.73943	6.80348	6.83075	6.77153	6.83667	6.78306	6.73724	6.73709	6.79381	6.84134	6.73428	6.82576	6.75750	6.79989	6.78665	6.80612	6.85864	6.82093	6.77963	6.83386	6.84805	6.73693	6.84212	6.82638	6.81719	6.75781	6.72493	6.76981	6.76904	6.75267	6.75439	6.79101	6.79319	6.79755	6.74519	6.82701	6.78914	6.74691	6.76841	6.83683	6.75517	6.81220	6.74535	6.76639	6.71963	6.77542	6.72384	6.78820	6.72509	6.69984	6.73459	6.72883	6.78961	6.77215	6.81657	6.73195	6.77059	6.75454	6.82467	6.75485	6.75252	6.73943	6.77246	6.69735	6.79335	6.79148	6.73787	6.72665	6.74909	6.77449	6.67569	6.77371	6.83106	6.80114	6.80893	6.79381	6.80441	6.85662	6.80067	6.83480	6.79210	6.82779	6.85631	6.85646	6.87859	6.90368	6.82825	6.76265	6.85475	6.87641	6.79942	6.82747	6.82841	6.92300	6.87158	6.83028	6.88373	6.85428	6.85350	6.86534	6.85366	6.84399	6.87890	6.81875	6.82093	6.90493	6.81220	6.90430	6.86830	6.76046	6.89729	6.89090	6.84680	6.84244	6.84633	6.77278	6.84477	6.83558	6.87797	6.89137	6.88934	6.89667	6.86285	6.86566	6.75844	6.90259	6.90726	6.89324	6.89012	6.86005	6.79319	6.82903	6.90446	6.82233	6.81688	6.81548	6.81516	6.77340	6.79475	6.79039	6.80644	6.86316	6.76919	6.79241	6.79833	6.74020	6.72743	6.75750	6.71184	6.73537	6.79818	6.72867	6.73132	6.81999	6.74800	6.73350	6.68582	6.73179	6.81002	6.72244	6.73693	6.76467	6.74254	6.81672	6.76872	6.78337	6.77542	6.74784	6.75361	6.72150	6.71854	6.78259	6.73210	6.75002	6.70888	6.72228	6.76997	6.72384	6.69969	6.74628	6.75205	6.77433	6.70015	6.70421	6.70810	6.68286	6.80488	6.80394	6.77620	6.75610	6.86254	6.77948	6.73771	6.72260	6.69112	6.65075	6.78150	6.80846	6.73163	6.75127	6.70312	6.74691	6.69096	6.69112	6.73085	6.71449	6.76530	6.70966	6.71449	6.76420	6.73335	6.72649	6.80987	6.77059	6.80161	6.71870	6.72104	6.74254	6.72135	6.73413	6.72509	6.70654	6.71496	6.74363	6.80831	6.73428	6.76981	6.69875	6.75423	6.74301	6.79880	6.74987	6.78976	6.66712	6.70732	6.71278	6.79413	6.74130	6.63688	6.69423	6.74036	6.72400	6.70436	6.69221	6.72275	6.73615	6.73054	6.77994	6.81719	6.81812	6.75485	6.77137	6.75641	6.80285	6.82405	6.74426	6.72478	6.71356	6.67335	6.70763	6.78290	6.61008	6.66509	6.64919	6.65044	6.72883	6.79802	6.75049	6.83386	6.78649	6.79693	6.76997	6.86924	6.77574	6.80020	6.81470	6.74005	6.77418	6.82638	6.80238	6.78945	6.77948	6.74067	6.79771	6.74909	6.65668	6.71044	6.77433	6.71667	6.67273	6.73148	6.66680	6.68473	6.75953	6.72291	6.67304	6.76981	6.68956	6.69922	6.76155	6.67319	6.67553	6.74893	6.66088	6.66634	6.72291	6.71184	6.68644	6.71574	6.71356	6.64218	6.67927	6.70670	6.69096	6.71885	6.71356	6.71683	6.72135	6.57502	6.59761	6.67787	6.62410	6.68036	6.74753	6.70654	6.62971	6.63112	6.64717	6.61818	6.69299	6.73662	6.63423	6.71823	6.66213	6.59824	6.69501	6.61959	6.66135	6.70421	6.60805	6.62177	6.68364	6.62146	6.63907	6.65309	6.60011	6.60011	6.62800	6.61662	6.62410	6.64951	6.64031	6.62192	6.69688	6.67164	6.69766	6.70202	6.69548	6.64327	6.66306	6.76748	6.70841	6.73085	6.70576	6.66229	6.72415	6.66712	6.65029	6.65169	6.68504	6.67366	6.69969	6.69844	6.65932	6.73911	6.70592	6.69906	6.76514	6.74846	6.71106	6.73459	6.75407	6.75766	6.77761	6.73693	6.75594	6.75205	6.74862	6.74332	6.75766	6.76000	6.72384	6.72805	6.74472	6.74659	6.74192	6.78041	6.79350	6.76358	6.69236	6.73210	6.78259	6.83324	6.74644	6.77729	6.83667	6.69782	6.75641	6.67039	6.71823	6.76483	6.83916	6.79755	6.84789	6.80379	6.72415	6.80644	6.73927	6.74893	6.80441	6.81610	6.71215	6.78883	6.74566	6.77542	6.84477	6.81890	6.81563	6.83838	6.77215	6.76857	6.81158	6.76311	6.75626	6.83916	6.77901	6.79459	6.83870	6.82327	6.84275	6.84010	6.85802	6.78103	6.80036	6.81937	6.83916	6.75859	6.84618	6.90088	6.77994	6.86986	6.85397	6.85334	6.86332	6.87781	6.83199	6.82716	6.92269	6.81859	6.81610	6.86347	6.86566	6.91256	6.83044	6.90446	6.89698	6.82358	6.86145	6.84929	6.86815	6.84306	6.81142	6.84212	6.84119	6.87282	6.85849	6.84695	6.79319	6.81127	6.81532	6.77355	6.82155	6.77511	6.78150	6.76109	6.78774	6.80254	6.80129	6.71870	6.78259	6.80238	6.74130	6.73319	6.72228	6.73865	6.76140	6.72649	6.80488	6.76607	6.73413	6.70436	6.78789	6.66431	6.72805	6.73740	6.72930	6.69252	6.65745	6.61974	6.61226	6.72400	6.66010	6.58717	6.62488	6.64623	6.65917	6.62738	6.64187	6.70343	6.72758	6.70530	6.70015	6.67538	6.70202	6.67615	6.68083	6.67132	6.69314	6.73272	6.64919	6.66104	6.65699	6.65745	6.59559	6.70779	6.66010	6.69828	6.64436	6.55257	6.60899	6.64312	6.63065	6.67709	6.60509	6.56566	6.68488	6.59231	6.64748	6.68660	6.60681	6.67584	6.68800	6.63268	6.64296	6.72026	6.68613	6.64514	6.62395	6.57034	6.62286	6.66665	6.60899	6.59340	6.68364	6.69782	6.67725	6.69439	6.61990	6.55070	6.69579	6.59434	6.68021	6.59403	6.51704	6.60821	6.64608	6.61803	6.63969	6.65652	6.64514	6.59263	6.68364	6.62582	6.58468	6.66244	6.59294	6.69049	6.67756	6.66852	6.61226	6.66914	6.64701	6.69906	6.65995	6.60385	6.66540	6.65418	6.68457	6.65278	6.64483	6.68239	6.64810	6.62364	6.65730	6.61538	6.62504	6.59029	6.57564	6.64203	6.59964	6.66088	6.66899	6.70982	6.63829	6.67413	6.66867	6.68301	6.61475	6.57704	6.67164	6.72275	6.64358	6.59294	6.60572	6.57237	6.60540	6.57922	6.65403	6.61164	6.70888	6.68021	6.67460	6.57268	6.61709	6.54011	6.68301	6.65792	6.58998	6.63517	6.61538	6.55491	6.61538	6.60322	6.57096	6.62223	6.65543	6.56021	6.61662	6.66478	6.57143	6.52343	6.65013	6.54728	6.58717	6.60042	6.59076	6.54104	6.66042	6.56831	6.56489	6.60525	6.50520	6.60088	6.67117	6.56831	6.61429	6.60151	6.52359	6.48478	6.58779	6.48697	6.57096	6.55522	6.58437	6.56738	6.59231	6.51252	6.44302	6.63330	6.51922	6.50723	6.49772	6.54899	6.55102	6.58842	6.58842	6.56894	6.61039	6.64592	6.59060	6.62036	6.64281	6.57969	6.65808	6.63860	6.65870	6.56317	6.53902	6.56847	6.62660	6.56302	6.60213	6.59855	6.55663	6.55522	6.65231	6.57268	6.57237	6.60073	6.54883	6.49647	6.54915	6.53606	6.61257	6.51595	6.49881	6.52951	6.52639	6.45206	6.51081	6.53403	6.45408	6.51767	6.54650	6.53808	6.50068	6.63346	6.53902	6.58063	6.58140	6.50411	6.52733	6.54696	6.57205	6.56566	6.62333	6.57595	6.54946	6.53715	6.47995	6.56255	6.55569	6.54400	6.62410	6.58047	6.55148	6.55070	6.47652	6.57876	6.52359	6.59637	6.53122	6.48167	6.49445	6.53138	6.47045	6.52047	6.55928	6.62800	6.59761	6.50707	6.53917	6.51471	6.55896	6.50037	6.55460	6.53730	6.50754	6.49102	6.54852	6.55772	6.52717	6.54478	6.49647	6.54961	6.56707	6.48634	6.47621	6.59683	6.52499	6.49086	6.61491	6.47310	6.45455	6.52094	6.49180	6.48073	6.57377	6.51206	6.47014	6.49663	6.47185	6.51782	6.52639	6.50956	6.54338	6.55803	6.38629	6.43975	6.49803	6.44629	6.51673	6.45907	6.47855	6.50068	6.49850	6.44489	6.54260	6.56566	6.43663	6.46546	6.51798	6.47263	6.48993	6.56644	6.57205	6.49304	6.52967	6.54447	6.54229	6.55896	6.51969	6.51206	6.52187	6.51143	6.58608	6.54260	6.46827	6.47029	6.59309	6.55226	6.59403	6.55756	6.55008	6.49616	6.54712	6.60603	6.60260	6.57673	6.60556	6.51330	6.67086	6.61834	6.57642	6.61444	6.48494	6.52858	6.61288	6.59933	6.61257	6.61351	6.62644	6.55943	6.56348	6.53434	6.59387	6.62099	6.61008	6.55211	6.56068	6.60930	6.62722	6.61320	6.57611	6.58437	6.59792	6.56239	6.62535	6.61959	6.53122	6.51081	6.64483	6.47512	6.50878	6.51143	6.52951	6.52702	6.56707	6.61756	6.56941	6.61491	6.56146
2	1.52236	1.51662	1.52844	1.53699	1.50626	1.50491	1.53283	1.48768	1.52517	1.53260	1.50626	1.55478	1.54544	1.52202	1.55276	1.52528	1.54048	1.52089	1.53879	1.58889	1.57606	1.55861	1.55208	1.52720	1.52877	1.54532	1.53429	1.54949	1.56942	1.51684	1.52101	1.52528	1.52247	1.56469	1.57887	1.56345	1.55433	1.50029	1.56221	1.49534	1.54442	1.54161	1.58878	1.52630	1.51324	1.54465	1.52056	1.52686	1.57077	1.51684	1.55253	1.55658	1.54701	1.56413	1.53846	1.56998	1.58529	1.54668	1.54307	1.56807	1.60398	1.55692	1.54386	1.60533	1.57077	1.52697	1.54060	1.56649	1.54881	1.56109	1.56694	1.55580	1.54668	1.58732	1.54566	1.56908	1.52844	1.55715	1.55985	1.58732	1.58518	1.56368	1.52281	1.51132	1.53879	1.54758	1.56885	1.55332	1.52821	1.56097	1.55073	1.55793	1.51245	1.56424	1.56435	1.58101	1.53576	1.56604	1.55647	1.56919	1.52033	1.53215	1.54330	1.53249	1.56627	1.59948	1.56919	1.54881	1.52056	1.57730	1.55613	1.57246	1.55568	1.54701	1.54645	1.54060	1.55456	1.55332	1.53001	1.52765	1.54589	1.55861	1.52990	1.50547	1.57730	1.53913	1.56120	1.51459	1.53902	1.57910	1.55456	1.53654	1.56976	1.57054	1.54938	1.57921	1.55399	1.56931	1.59115	1.57403	1.53395	1.61772	1.58360	1.58462	1.56266	1.56604	1.56728	1.59306	1.52056	1.56311	1.53666	1.53733	1.59205	1.58529	1.54949	1.55625	1.54972	1.52630	1.54915	1.57043	1.55309	1.56345	1.55715	1.58293	1.55276	1.52776	1.53418	1.59374	1.57156	1.53970	1.53193	1.56255	1.54420	1.50626	1.56536	1.53958	1.53519	1.55174	1.54893	1.53035	1.57313	1.52179	1.52574	1.58214	1.55332	1.54769	1.56030	1.55489	1.52675	1.56976	1.58304	1.52270	1.55850	1.56266	1.50941	1.52832	1.56469	1.50761	1.58169	1.53001	1.57066	1.52810	1.56109	1.55050	1.53576	1.53046	1.54352	1.56232	1.55095	1.52562	1.54454	1.54960	1.52709	1.53260	1.58946	1.56446	1.57876	1.54319	1.57178	1.58383	1.54386	1.54634	1.55129	1.55456	1.55366	1.55197	1.55715	1.55883	1.56007	1.54668	1.53643	1.57144	1.51988	1.51121	1.54172	1.54555	1.55771	1.57234	1.58529	1.54026	1.55996	1.58462	1.55095	1.55444	1.52033	1.55726	1.57021	1.52315	1.54544	1.56390	1.56097	1.52979	1.56683	1.54431	1.53159	1.56052	1.52483	1.55760	1.54150	1.57381	1.52517	1.55895	1.54442	1.53925	1.57178	1.53508	1.54341	1.55872	1.54836	1.54037	1.53970	1.54825	1.59486	1.55568	1.60556	1.60409	1.57662	1.55264	1.58113	1.57257	1.57809	1.57302	1.56154	1.55388	1.59666	1.59227	1.56413	1.61310	1.58180	1.61107	1.58495	1.59216	1.60128	1.60556	1.59497	1.53677	1.64136	1.61164	1.60837	1.59993	1.61411	1.61085	1.59340	1.54454	1.56232	1.56863	1.62729	1.59137	1.61805	1.58462	1.58338	1.58957	1.56491	1.55287	1.57280	1.61355	1.57460	1.59340	1.59452	1.61242	1.59182	1.59768	1.58912	1.58462	1.57730	1.57448	1.56334	1.58383	1.62762	1.60038	1.60848	1.56142	1.59621	1.62166	1.61614	1.61040	1.57595	1.59238	1.63066	1.61344	1.59329	1.61096	1.63460	1.60229	1.59385	1.60083	1.60308	1.59182	1.63314	1.57505	1.60736	1.54881	1.51628	1.61085	1.58788	1.56390	1.56334	1.57032	1.59329	1.62999	1.62380	1.55140	1.59002	1.56199	1.61591	1.60893	1.61456	1.59362	1.59542	1.60848	1.62076	1.62650	1.58270	1.61670	1.56840	1.63742	1.53159	1.58574	1.61017	1.58856	1.62413	1.58934	1.60421	1.63595	1.64147	1.60702	1.58068	1.61141	1.62425	1.60567	1.61254	1.68572	1.63325	1.62098	1.59216	1.59903	1.60240	1.61107	1.63359	1.59238	1.59621	1.62380	1.59486	1.57167	1.58507	1.63922	1.62470	1.62999	1.58507	1.61524	1.59644	1.60094	1.60488	1.61670	1.60432	1.58934	1.62807	1.61715	1.61355	1.62965	1.60409	1.59362	1.63111	1.60015	1.64203	1.63764	1.60938	1.65037	1.62999	1.66241	1.60837	1.61164	1.60950	1.57707	1.60117	1.58833	1.59565	1.61333	1.63607	1.61333	1.60454	1.63708	1.60826	1.64631	1.62751	1.60466	1.61873	1.64575	1.62593	1.61299	1.61817	1.61017	1.62537	1.61479	1.62582	1.61209	1.64372	1.58563	1.61310	1.63550	1.63145	1.66714	1.65847	1.62143	1.65082	1.62954	1.62841	1.65363	1.66827	1.63415	1.63190	1.63246	1.60409	1.63201	1.64339	1.65104	1.65780	1.66140	1.62188	1.66297	1.67851	1.64744	1.64789	1.66331	1.65003	1.67682	1.69439	1.65408	1.64530	1.65149	1.69810	1.70857	1.68515	1.67029	1.71184	1.65070	1.65554	1.68290	1.66219	1.61051	1.67187	1.66894	1.67176	1.65543	1.69945	1.65937	1.66365	1.61817	1.66376	1.63821	1.67311	1.66331	1.64688	1.65318	1.65082	1.63562	1.61130	1.64372	1.65554	1.64710	1.63640	1.64721	1.65870	1.66410	1.64924	1.62785	1.61546	1.65138	1.69821	1.65476	1.61456	1.62695	1.62593	1.66174	1.65993	1.67435	1.69180	1.63866	1.64282	1.64417	1.66241	1.59554	1.65014	1.64519	1.58056	1.64203	1.67119	1.64406	1.65059	1.69292	1.65487	1.69506	1.65723	1.67108	1.62582	1.66433	1.68234	1.68358	1.67345	1.67581	1.69698	1.67480	1.66883	1.67784	1.68909	1.65127	1.67795	1.68437	1.69337	1.64935	1.67829	1.66962	1.71566	1.67885	1.63731	1.69067	1.68268	1.67648	1.70958	1.71161	1.71499	1.72456	1.71116	1.73796	1.69011	1.72917	1.71150	1.70564	1.66883	1.70125	1.72062	1.72613	1.68133	1.65374	1.68020	1.64406	1.68909	1.68459	1.66534	1.68696	1.67209	1.68763	1.73109	1.70035	1.70407	1.66241	1.66917	1.69078	1.71578	1.69135	1.72129	1.69709	1.69495	1.69101	1.73615	1.70047	1.70429	1.73311	1.77004	1.70373	1.69281	1.73672	1.74753	1.69765	1.68245	1.71972	1.68977	1.72591	1.71195	1.67097	1.70632	1.70609	1.67153	1.70643	1.68256	1.69168	1.70260	1.71172	1.70632	1.70812	1.69213	1.72411	1.70396	1.69101	1.69213	1.67761	1.66838	1.68031	1.64417	1.63438	1.72062	1.70688	1.71814	1.67209	1.69833	1.67356	1.72096	1.72692	1.68335	1.72231	1.75023	1.69641	1.70621	1.72096	1.69067	1.68470	1.69213	1.66399	1.66894	1.65543	1.63652	1.68853	1.69202	1.68335	1.71364	1.69495	1.68752	1.70418	1.72591	1.66815	1.73300	1.70677	1.67682	1.66264	1.68425	1.68414	1.68560	1.67502	1.68392	1.67412	1.69135	1.69258	1.69472	1.73717	1.67975	1.66207	1.65903	1.64158	1.67007	1.65070	1.65093	1.71544	1.69754	1.71476	1.71352	1.69405	1.68290	1.73233	1.74640	1.72107	1.76689	1.72726	1.69101	1.72219	1.74111	1.70733	1.68909	1.71003	1.64958	1.68853	1.70193	1.69945	1.71611	1.72062	1.70035	1.70058	1.72771	1.71814	1.74235	1.69641	1.72929	1.71882	1.72118	1.70103	1.77792	1.72242	1.70823	1.74100	1.72940	1.77331	1.73908	1.71105	1.75574	1.76554	1.75529	1.78108	1.73897	1.78682	1.79774	1.77556	1.75800	1.71364	1.72737	1.73480	1.76869	1.74640	1.75845	1.73829	1.74572	1.79853	1.71792	1.74415	1.75912	1.73694	1.80787	1.78243	1.76284	1.75597	1.75676	1.77972	1.72613	1.72625	1.70711	1.70114	1.74009	1.72343	1.70632	1.72445	1.74561	1.74021	1.72096	1.73345	1.73615	1.73255	1.73210	1.75192	1.76182	1.71623	1.72726	1.77297	1.77691	1.73998	1.74358	1.75327	1.76633	1.73762	1.75552	1.76588	1.74066	1.72940	1.74516	1.74122	1.76430	1.71859	1.73739	1.71589	1.71634	1.74674	1.70227	1.72805	1.75248	1.76396	1.73458	1.78941	1.74291	1.76194	1.73964	1.74505	1.75709	1.69529	1.70294	1.70958	1.72670	1.76565	1.70058	1.73379	1.69247	1.73705	1.71848	1.72276	1.72377	1.75406	1.74201	1.79605	1.78344	1.74280	1.74066	1.75597	1.77533	1.74651	1.75417	1.74854	1.73356	1.74066	1.76700	1.75552	1.74572	1.75833	1.77364	1.74865	1.73604	1.75045	1.75608	1.74831	1.75856	1.77207	1.71713	1.72062	1.74707	1.71105	1.74291	1.72962	1.75856	1.76757	1.76790	1.73086	1.75417	1.80055	1.76644	1.79481	1.77646	1.76723	1.78378	1.80179	1.75462	1.78062	1.75709	1.74888	1.73402	1.78153	1.74482	1.75158	1.68515	1.70103	1.71623	1.75102	1.77815	1.77882	1.80584	1.74865	1.76700	1.75102	1.78524	1.77713	1.77229	1.74066	1.76374	1.75597	1.73525	1.76554	1.77578	1.76441	1.75631	1.78727	1.78625	1.77106	1.77252	1.79672	1.76858	1.75169	1.75338	1.78637	1.78580	1.77274	1.77331	1.79447	1.77815	1.79672	1.78231	1.77826	1.77094	1.87272	1.80213	1.78918	1.79504	1.78074	1.82768	1.82678	1.81113	1.81339	1.80787	1.81857	1.79751	1.84119	1.81215	1.82577	1.80866	1.78907	1.77984	1.82487	1.79875	1.79841	1.79515	1.78400	1.81969	1.80956	1.84446	1.83793	1.80506	1.77939	1.79098	1.81598	1.78873	1.79222	1.79278	1.80449	1.76757	1.77826	1.81766	1.83951	1.82093	1.82104	1.82735	1.80055	1.85099	1.83061	1.80573	1.83545	1.80596	1.81688	1.79627	1.84277	1.84052	1.86833	1.83759	1.82037	1.83782	1.81361	1.84851	1.83129	1.79650	1.80066	1.79526	1.80674	1.82318	1.83365	1.84739	1.80190	1.83602	1.82622	1.81654	1.86551	1.80900	1.83376	1.82633	1.85741	1.81902	1.84356	1.79999	1.80449	1.81890	1.84198	1.83692	1.79166	1.79436	1.80157	1.85459	1.83298	1.81271	1.88533	1.80810	1.81271	1.85223	1.81102	1.82273	1.85561	1.83624	1.85729	1.82510	1.80596	1.87542	1.84288	1.82791	1.86405	1.87351	1.87688	1.81879	1.85031	1.84930	1.84288	1.82757	1.80584	1.81113	1.85932	1.83602	1.84626	1.84131	1.84682	1.81237	1.86304	1.83151	1.80866	1.84953	1.84840	1.82577	1.87396	1.82487	1.88150	1.84964	1.90469	1.88589	1.86326	1.82521	1.86225	1.82217	1.87531	1.88420	1.86157	1.86360	1.94184	1.89163	1.86878	1.85842	1.89445	1.90176	1.95153	1.92518	1.88735	1.86731	1.90019	1.84896	1.91066	1.93610	1.87013	1.88825	1.90019	1.85617	1.86304	1.89951	1.93216	1.92518	1.90829	1.88803	1.89524	1.92226	1.88758	1.89659	1.88848	1.87441	1.86585	1.89332	1.86056	1.89760	1.86821	1.86551	1.86382	1.87857	1.85459	1.85414	1.88972	1.85651	1.88679	1.89602	1.91314	1.90638	1.88308	1.88645	1.87778	1.92000	1.86765	1.90255	1.92439	1.88792	1.90154	1.92034	1.86619	1.91359	1.92912	1.91032	1.88814	1.92811	1.85437	1.87486	1.87756	1.90041	1.87936	1.90390	1.89197	1.88837	1.93419	1.89951	1.89051	1.93700	1.89501	1.91302	1.87249	1.92034	1.86855	1.89478	1.85583	1.88533	1.92124	1.89467	1.91629	1.93700	1.90604	1.87553	1.89557	1.86371	1.89073	1.87497	1.87835	1.88499	1.88172	1.93520	1.90109	1.97652	1.92518	1.93430	1.94792	1.88769	1.91494	1.93160	1.92451	1.97235	1.94747	1.92316	1.91336	1.97573	1.89535	1.93239	1.96729	1.92529	1.99217	1.94984	1.95626	1.95749	1.96639	1.93205	1.96853	1.93914	1.95232	1.93486	1.94950	1.90897	1.98001	1.97224	1.90942	1.91426	1.92620	1.94916	1.96211	1.91415	1.95445	1.96774	1.92800	1.92529	1.93396	2.00455	1.91978	1.98159	1.97663	1.95051	1.95862	1.97202	1.95164	2.01120	1.99667	1.98451	2.02200	2.00681	1.99994	2.02336	2.01030	1.99239	1.99904	2.00174	2.00917	2.03833	2.03349	2.02876	2.02820	2.02403	2.00726	1.98541	2.03563	2.02178	2.06895	2.03495	2.02808	2.03945	2.02403	1.97517	2.03304	2.03619	1.97235	2.01041	2.03630	2.04452	2.06130	2.03551	2.03664	2.00647	2.03259	2.06422	2.06163	2.07852	2.05218	2.03630	2.02212	2.05038	2.04756	2.05995	1.99926	2.07875	2.05195	2.02471	2.08224	2.07210	2.01728	2.04396	2.10667	2.02651	2.10408	2.00849	2.04463	2.04745	2.05916	2.02110	2.04587	2.02741	2.04418	1.99375	1.99645	2.03506	2.07413	2.04317	2.00264	2.05657	2.04587	2.02797	2.01120	2.05184	2.00579	2.05724	2.04283	2.07154	2.07289	2.05443	2.01559	2.06614	2.00793	2.06479	2.07413	2.05071	2.04204	2.08843	2.08843	2.05218	2.04340	2.10532	2.12524	2.09935	2.05668	2.06906	2.11342	2.11308	2.04081	2.11804	2.09912	2.08606	2.07526	2.09856	2.09946	2.15913	2.10869	2.12750	2.13842	2.11061	2.10464	2.15226	2.09169	2.11826	2.18199	2.15632	2.15226	2.08854	2.09496	2.14022	2.13695	2.13797	2.12378	2.09259	2.17647	2.11477	2.10689	2.09147	2.11703	2.16544	2.08742	2.14945	2.13842	2.16983	2.14945	2.15868	2.15395	2.15485	2.17872	2.14641	2.14922	2.16240	2.14934	2.18750	2.20416	2.17658	2.18300	2.19009	2.16645	2.17242	2.16375	2.12783	2.15103	2.18052	2.18581	2.16645	2.14720	2.20383	2.18975	2.17073	2.13650	2.19865	2.24053	2.22364	2.20563	2.25708	2.23073	2.21858	2.18852	2.25246	2.19854	2.23681	2.17861	2.20923	2.20315	2.21542	2.29592	2.21599	2.23456	2.23073	2.25359	2.24447	2.23175	2.24616	2.27498	2.27172	2.27926	2.28432	2.26057	2.23209	2.22848	2.24616	2.27205	2.27599	2.20214	2.28354	2.23963	2.23997	2.26654	2.27611	2.25291	2.25922	2.28601	2.28556	2.30932	2.29648	2.24391	2.29513	2.29401	2.26620	2.27284	2.28331	2.19854	2.21373	2.24019	2.26271	2.29536	2.24796	2.26316	2.29153	2.28083	2.29052	2.29209	2.25381	2.25978	2.23535	2.28252	2.28770	2.25922	2.27779	2.26124	2.26913	2.27397	2.28556	2.29761	2.26991	2.29896	2.34264	2.28950	2.29851	2.28939	2.30864	2.34962	2.32733	2.32711	2.31292	2.29243	2.33150	2.30605	2.32373	2.33600	2.30729	2.34692	2.39601	2.31033	2.31213	2.34073	2.33803	2.36313	2.35154	2.40062	2.35773	2.34793	2.34850	2.36651	2.34816	2.38317	2.36730	2.37349	2.41436	2.38362	2.39398	2.41593	2.41650	2.39837	2.35176	2.36876	2.42697	2.40074	2.46615	2.38430	2.40625	2.43091	2.43890	2.43057	2.48090	2.45466	2.44825	2.42764	2.46412	2.46536	2.46243	2.46840	2.49587	2.52717	2.46029	2.47121	2.46333	2.52728	2.47347	2.49215	2.50150	2.55081	2.51827	2.50488	2.51658	2.51692	2.47392	2.48360	2.49407	2.56511	2.47909	2.51377	2.51039	2.54833	2.60339	2.56713	2.56500	2.54090	2.62500	2.54586	2.65157	2.61802	2.60035	2.64099	2.53865	2.58763	2.62129	2.57389	2.60023	2.61656	2.63198	2.64279	2.60496	2.61633	2.61363	2.58504	2.61892	2.58549	2.61116	2.60192	2.63547	2.63165	2.63592	2.62523	2.64853	2.62298	2.68310	2.59990	2.62061	2.64921	2.65664	2.61521	2.65405	2.67567	2.68129	2.66396	2.68051	2.65844	2.68614	2.68591	2.72993	2.67173	2.72104	2.67398	2.71743	2.70201	2.73500	2.71090	2.72689	2.68332	2.71811	2.74322	2.73263	2.74671	2.75245	2.74536	2.68546	2.79264	2.78127	2.76100	2.75121	2.79467	2.78836	2.84150	2.81977	2.81448	2.81775	2.84612	2.80987	2.84308	2.83936	2.84353	2.84465	2.88777	2.87888	2.89104	2.86841	2.85704	2.84702	2.86841	2.86492	2.87325	2.90455	2.86514	2.91705	2.90117	2.90545	2.90297	2.92853	2.93461	2.98707	2.98189	2.97469	2.94114	3.01623	3.02468	3.03199	3.01983	3.00779	3.01848	3.04089	2.99394	3.03728	3.03492	3.05372	2.98358	3.01207	3.00632	3.11835	3.09628	3.08547	3.03740	3.04415	3.05834	3.13884	3.08975	3.09200	3.11553	3.11981	3.07973	3.17419	3.16518	3.13613	3.10562	3.11103	3.08716	3.18623	3.15358	3.19051	3.21359	3.22181	3.19333	3.20954	3.18984	3.16732	3.21899	3.22811	3.23521	3.27292	3.22733	3.28790	3.36761	3.35027	3.29409	3.30715	3.32347	3.24894	3.33890	3.31503	3.26966	3.36265	3.33833	3.32100	3.36682	3.34194	3.31311	3.36029	3.28970	3.29634	3.37718	3.34621	3.36682	3.39440	3.36209	3.39665	3.40104	3.42424	3.40082	3.43549	3.43741	3.40318	3.44867	3.47141	3.44405	3.43955	3.43369	3.44889	3.47670	3.57893	3.51396	3.52995	3.52331	3.54628	3.54999	3.54920	3.51847	3.59897	3.57352	3.54661	3.64152	3.58940	3.61867	3.68025	3.66291	3.64411	3.72709	3.68183	3.67091	3.73553	3.71954	3.74679	3.79216	3.80162	3.88009	3.85915	3.83336	3.80983	3.86590	3.77989	3.85678	3.87648	3.89427	3.92028	3.94820	3.93413	3.92523	3.99436	3.99267	4.07058	4.07745	4.01260	4.10008	4.09298	4.10661	4.12124	4.24463	4.21412	4.18519	4.26298	4.27109	4.17539	4.28606	4.27458	4.30520	4.30047	4.37681	4.31601	4.37478	4.36161	4.40461	4.43389	4.47138	4.45618	4.56977	4.52834	4.53904	4.61312	4.67605	4.63147	4.71715	4.66952	4.77727	4.87758	4.79629	4.85157	4.90888	4.97181	4.91349	5.01245	5.01865	5.01178	5.19191	5.09622	5.10275	5.16748	5.17739	5.15780	5.31744	5.27545	5.26813	5.39501	5.38454	5.35460	5.50264	5.40931	5.45761	5.63921	5.58472	5.56074	5.72038	5.61151	5.57988	5.73975	5.77825	5.75787	5.92438	5.91718	5.89353	6.00409	5.97617	6.00015	6.18310	6.19143	6.19042	6.31753	6.29062	6.15687	6.39881	6.43090	6.41716	6.46929	6.54022	6.54078	6.66462	6.51196	6.52412	6.68939	6.60833	6.56769	6.73622	6.74230	6.67138	6.92176	6.90938	6.80242	7.04234	6.96635	6.98447	7.14321	7.03446	6.93662	7.11968	7.10606	7.06125	7.15166	7.22225	7.12599	7.31738	7.25805	7.21088	7.41713	7.38797	7.29183	7.46093	7.54210	7.37198	7.63701	7.62654	7.50348	7.79586	7.65772	7.52634	7.69746	7.71953	7.57396	7.83831	7.69262	7.53456	7.89088	7.71750	7.48783	7.92736	7.77875	7.66020	8.00234	7.78686	7.68114	8.09353	7.89190	7.73642	8.11583	7.89032	7.75252	8.05920	7.80813	7.76884	8.16885	7.91948	7.76310	8.22233	7.95866	7.74925	8.10682	7.92725	7.62845	8.13733	7.99998	7.67517	8.07237	7.96226	7.74509	8.14341	8.06066	7.69915	8.15129	7.97724	7.70929	8.17482	7.93029	7.71311	8.07980	7.94729	7.71086	8.14757	7.89010	7.63937	8.08565	7.91014	7.64478	8.14071	7.99412	7.66121	8.14780	7.97194	7.64174	8.11864	7.87704	7.56281	8.12404	7.92083	7.57261	8.07732	7.87017	7.58556	8.18383	7.92365	7.68328	8.17426	7.98140	7.60560	8.22841	7.95472	7.57362	8.29641	8.05875	7.70917	8.30778	8.09522	7.75499	8.33446	8.05503	7.66785	8.37285	8.08340	7.77402	8.40055	8.14712	7.80194	8.40899	8.13001	7.81106	8.44311	8.25802	7.98917	8.56672	8.33784	8.01270	8.61423	8.40190	8.01326	8.68471	8.50199	8.11053	8.80574	8.55423	8.11616	8.79538	8.57348	8.22526	8.92429	8.69135	8.25813	9.02562	8.79617	8.33379	9.15644	8.89558	8.54263	9.76765	10.19198	10.91759	12.05333	12.06504	12.38602	14.36377	16.57030	15.18012	12.72928	11.45225	10.14188	9.44206	8.71714	8.45301	7.94459	7.58646	7.30759	7.01262	6.74714	6.67813	6.47998	6.22757	6.05892	5.94532	5.75933	5.56119	5.32803	5.22321	5.10421	4.92779	4.93117	4.73786	4.70352	4.68191	4.57259	4.48680	4.52429	4.33335	4.33020	4.24362	4.25386	4.17990	4.07711	3.95856	3.95158	3.93762	3.87198	3.87975	3.80353	3.66010	3.67462	3.63465	3.72236	3.63848	3.60583	3.59379	3.57375	3.50361	3.60448	3.57195	3.58962	3.51993	3.48683	3.49088	3.39474	3.36592	3.41849	3.40532	3.37098	3.31818	3.31582	3.26909	3.30523	3.30388	3.30726	3.32021	3.26290	3.26707	3.26662	3.21764	3.28148	3.22417	3.16642	3.18792	3.21066	3.13411	3.12701	3.13253	3.10630	3.11373	3.08525	3.09076	3.05552	3.07252	3.05901	3.01319	3.01353	3.01240	3.01128	3.01060	2.99923	2.98505	2.97897	2.97818	2.90117	2.92121	2.92661	2.86008	2.83452	2.83677	2.78769	2.88136	2.86728	2.86098	2.82169	2.81617	2.81212	2.85512	2.79388	2.79433	2.84375	2.77541	2.76382	2.81426	2.78915	2.73455	2.74277	2.81831	2.72757	2.77800	2.76866	2.74682	2.72599	2.77722	2.72858	2.72993	2.75943	2.71057	2.72036	2.68726	2.72036	2.65765	2.64065	2.69953	2.67251	2.67904	2.71710	2.67274	2.63221	2.64054	2.64910	2.70539	2.65090	2.65990	2.62590	2.60699	2.59821	2.61206	2.60744	2.64504	2.70482	2.61847	2.62680	2.61217	2.62996	2.60519	2.64820	2.62388	2.59438	2.64031	2.62129	2.65450	2.62118	2.60170	2.59843	2.57231	2.57738	2.59044	2.55858	2.55666	2.63041	2.56342	2.55419	2.54912	2.56691	2.54923	2.57288	2.57851	2.58695	2.53482	2.58954	2.57502	2.56364	2.54124	2.54912	2.56083	2.52773	2.57806	2.56410	2.56308	2.57445	2.56725	2.55802	2.54057	2.46817	2.55858	2.54451	2.55790	2.52615	2.49339	2.52311	2.47425	2.58819	2.45635	2.50082	2.51658	2.46243	2.52908	2.49407	2.48833	2.53347	2.47977	2.48078	2.49047	2.48022	2.49137	2.44948	2.50792	2.45658	2.49553	2.48450	2.47898	2.44048	2.46907	2.47256	2.47673	2.45478	2.43744	2.43519	2.48821	2.44577	2.48090	2.47369	2.46682	2.47437	2.44948	2.45174	2.45286	2.45275	2.43282	2.47572	2.44690	2.45962	2.42348	2.41785	2.41109	2.44239	2.44228	2.41796	2.42066	2.44780	2.43541	2.38858	2.39488	2.36291	2.40378	2.38734	2.37484	2.40828	2.38306	2.38711	2.40265	2.34816	2.39837	2.36482	2.34140	2.35705	2.34917	2.40411	2.39376	2.37248	2.42292	2.43575	2.35953	2.38531	2.31956	2.37484	2.39939	2.30684	2.34816	2.34861	2.35300	2.37282	2.30954	2.29862	2.33690	2.32564	2.32260	2.32272	2.30909	2.32733	2.31664	2.31551	2.26170	2.28264	2.29457	2.29930	2.28038	2.27678	2.26462	2.31112	2.29525	2.30943	2.33060	2.29874	2.30324	2.25730	2.26642	2.26530	2.28860	2.29525	2.26575	2.30256	2.25978	2.28872	2.27408	2.27183	2.29705	2.30031	2.23546	2.23107	2.24796	2.21959	2.20822	2.17028	2.21385	2.19392	2.23231	2.21993	2.21891	2.24605	2.24728	2.25100	2.24537	2.25528	2.23028	2.21069	2.21970	2.20687	2.21148	2.23715	2.23940	2.20687	2.21418	2.20281	2.18334	2.17917	2.19043	2.21824	2.22995	2.19077	2.23344	2.25528	2.22420	2.19899	2.20022	2.20034	2.18604	2.22634	2.23456	2.18199	2.19054	2.12569	2.21531	2.18289	2.19550	2.15936	2.17174	2.17602	2.20720	2.17185	2.19944	2.15204	2.20101	2.14359	2.20248	2.17174	2.19122	2.20979	2.19831	2.20090	2.19651	2.21677	2.15294	2.14618	2.15069	2.18187	2.19201	2.20416	2.16026	2.13155	2.16071	2.11263	2.20540	2.21069	2.13695	2.14922	2.18232	2.13335	2.11477	2.13312	2.15136	2.14844	2.18277	2.16679	2.16836	2.19595	2.15936	2.15688	2.16240	2.15238	2.12828	2.12277	2.11117	2.11916	2.13155	2.15091	2.13312	2.15024	2.17197	2.21283	2.20709	2.21711	2.23062	2.19640	2.13898	2.17793	2.14720	2.13200	2.15879	2.15587	2.11522	2.12412	2.13639	2.15812	2.15924	2.17174	2.12412	2.12355	2.12873	2.11838	2.13099	2.11612	2.12975	2.12727	2.17636	2.09395	2.10149	2.08415	2.12367	2.11624	2.11331	2.11387	2.13144	2.14067	2.11173	2.12761	2.16048	2.14731	2.11500	2.14258	2.10757	2.11252	2.07143	2.15801	2.18052	2.16409	2.15924	2.13279	2.09147	2.13301	2.14179	2.15542	2.13189	2.10577	2.11263	2.10216	2.11939	2.15823	2.16814	2.14382	2.08606	2.14551	2.10475	2.13234	2.08348	2.12401	2.10261	2.12975	2.11770	2.09867	2.08077	2.10104	2.09316	2.09777	2.04565	2.09327	2.09372	2.04283	2.09248	2.10937	2.08145	2.07526	2.08910	2.06997	2.15091	2.05972	2.07661	2.11016	2.07976	2.12502	2.04621	2.09023	2.09710	2.08820	2.06805	2.09428	2.10532	2.08471	2.12918	2.09259	2.09000	2.09282	2.10892	2.08449	2.08505	2.08775	2.12108	2.13110	2.11342	2.09653	2.08989	2.11916	2.06884	2.09057	2.14866	2.08010	2.06073	2.03991	2.12378	2.06602	2.06434	2.09957	2.10295	2.12727	2.04767	2.08190	2.04126	2.07334	2.04047	2.03979	2.05972	2.06028	2.09473	2.01435	2.05477	2.03991	2.04362	2.09023	2.06850	2.06873	2.03799	2.01660	2.06614	2.02155	2.08167	2.09259	2.03991	2.08955	2.05713	2.07875	2.09766	2.11815	2.05567	2.06051	2.03923	2.04981	2.09665	2.09158	2.06580	2.06298	2.08505	2.05645	2.06816	2.03180	2.05206	2.04137	2.07300	2.08010	2.03022	2.07751	2.03833	2.04542	2.03968	2.04700	2.08697	2.09631	2.08156	2.05251	2.08212	2.04058	2.06974	2.02527	2.08381	2.02898	2.04857	2.00906	2.04542	2.02955	1.99656	2.06535	2.08055	2.04373	2.00692	2.03732	2.04227	2.04148	2.03518	2.00647	2.07391	2.03979	2.04013	2.03281	2.06839	2.05859	2.02955	2.04047	2.05465	2.04531	2.08156	2.04790	2.06163	2.06107	2.02268	2.03867	2.04216	2.01030	2.04824	2.02032	2.01030	2.03687	2.05499	2.05983	2.03867	2.08989	2.01705	2.02313	2.09721	2.08201	2.05747	2.03585	2.00433	2.05443	2.03101	2.00883	2.02662	2.09811	2.04508	2.04869	2.05488	2.05263	2.03540	2.06659	2.02673	2.05848	2.06693	2.05949	2.09890	2.05116	2.06006	2.06546	2.07649	2.09000	2.04373	2.04666	2.00557	2.01750	2.03473	2.03259	2.03900	2.04396	2.03371	2.01975	2.02673	2.11612	2.04497	2.05995	2.08832	2.03878	2.07830	2.05916	2.06512	2.04835	2.03461	2.01784	2.03135	2.05781	2.06096	2.01716	2.00016	2.07942	2.07165	2.04058	2.07740	2.06704	2.03619	2.06828	2.06839	2.07582	2.11050	2.07098	2.04182	2.06783	2.04362	2.05161	2.05409	2.02538	2.03867	2.02358	2.01694	2.04947	2.00028	2.00883	2.03169	2.04779	2.00208	2.01919	1.98373	2.01041	2.00095	1.96459	1.97224	2.01941	2.03326	2.04486	2.07255	2.06693	2.00613	2.01908	2.03799	2.00129	1.93531	1.99622	2.02876	2.00241	2.00534	2.06918	2.02797	2.02482	2.00602	1.99093	1.98845	2.01356	1.95051	2.00917	1.98609	2.01604	1.98924	2.00804	2.01457	2.05893	2.04553	2.00692	2.02043	1.99059	2.01255	2.00309	1.98530	1.98654	1.95592	2.00714	2.01953	2.01446	1.99239	1.97641	2.03518	1.99375	1.97247	2.01998	2.01435	1.94882	1.98755	1.95614	1.96504	2.00196	1.99363	1.99465	2.00095	1.98755	2.01007	1.98440	1.98902	1.95896	1.98879	1.99352	1.96988	1.99071	1.94049	1.98890	1.98328	2.00894	2.03833	2.00208	2.02741	1.98147	2.06434	1.98586	1.94669	2.01266	1.91888	1.91156	1.94151	1.99003	1.96864	1.96414	1.97506	1.92710	1.99960	2.00050	1.92496	1.96988	1.95513	1.96346	1.97866	1.92169	1.97404	1.97033	1.98102	1.97888	1.98992	1.97720	2.01975	2.00275	1.96673	1.98339	1.99273	1.96796	1.96459	1.97449	1.96886	1.97179	1.93847	1.94184	1.95682	1.95716	1.93475	1.94466	1.94387	1.92316	1.93408	1.98451	1.95569	1.96008	1.98474	1.98767	1.96875	1.99127	1.99757	1.97967	1.97100	2.03394	1.97787	1.99149	1.96740	1.96977	1.96571	1.97067	1.99082	1.99566	2.01007	2.01840	2.01435	2.01176	1.98677	1.99341	1.98204	2.01198	1.96481	1.94196	1.98136	2.05612	2.01525	2.00917	1.97393	1.97528	2.00692	2.01570	1.97877	2.02943	1.99127	2.02200	2.01401	2.02910	1.98373	2.03720	2.02786	2.02054	1.98981	2.00883	2.02752	2.02178	1.97235	1.96492	1.99915	2.00061	1.98823	2.01592	1.98575	1.97359	1.99622	1.94545	1.99611	1.95389	1.94950	1.95693	1.96537	1.97078	1.92777	1.96560	1.94106	1.94421	1.97382	1.97843	1.96695	2.00174	1.95727	1.97641	1.94511	1.96031	1.97787	1.95716	1.97652	1.94849	1.92034	1.99622	1.97945	1.96267	1.94702	1.98395	1.95389	1.99746	2.01198	1.97134	1.98080	2.00962	1.97731	1.98541	1.99217	1.95682	2.01998	1.97449	1.99071	2.00804	2.00061	1.94252	1.94590	1.99712	1.98024	1.98069	1.99971	1.98665	1.98643	1.99318	1.99960	2.02831	1.99926	1.97585	1.93869	1.98699	1.97292	1.94477	2.00590	1.96065	1.98474	1.97258	1.96594	1.98845	1.94612	1.95220	1.92721	1.95986	1.97033	1.95716	1.93025	1.97067	1.97067	1.96335	1.99611	1.95175	2.00343	1.98519	1.98305	1.98722	1.96909	1.89242	1.97607	1.98868	1.95051	2.01795	1.96312	1.91325	1.94004	1.92845	1.92394	1.93565	1.93351	1.93351	1.98868	1.97810	1.92293	1.91978	1.96740	1.98406	1.98170	1.97258	1.95490	1.92135	1.90638	1.91482	1.89253	1.97686	1.90064	1.95535	1.96042	1.95186	1.95029	1.91224	1.94511	1.97100	1.94680	1.96357	1.94759	1.93295	2.01863	1.97314	1.97888	1.96391	1.96233	1.88049	1.95288	1.93194	1.99600	1.94612	1.92912	1.98868	1.99577	2.02110	1.97911	1.99521	2.01592	1.99881	2.03292	2.00455	1.99363	1.98283	2.04542	2.01289	2.04261	2.04835	2.02549	2.02471	2.01446	2.00129	2.00512	1.99724	2.00872	1.98159	2.02043	2.05657	1.97269	2.00377	2.00106	1.99442	2.01739	2.01874	2.00962	2.01480	2.02640	1.96886	2.04463	1.99836	2.00883	2.00264	2.04306	2.00320	2.00241	1.99172	1.96290	2.02459	2.03124	1.98147	2.01401	2.02471	2.02561	1.99104	1.98024	2.04925	1.96346	1.99239	1.96920	1.99262	1.98890	1.99915	1.99375	2.00309	2.03912	2.01345	1.99566	1.97134	1.99116	1.97461	1.95839	1.99093	1.99994	1.98418	1.97371	2.02876	1.98215	2.03259	2.01987	1.98260	1.96684	2.02808	2.01930	2.07154	2.03157	2.01851	2.01120	2.02718	1.99082	1.95074	1.94928	1.93408	1.94781	1.99375	1.98046	1.99971	1.99724	1.99183	1.98057	2.01412	2.00681	1.97585	1.96087	1.99836	1.97877	1.96312	1.97235	1.96279	1.95198	1.90627	1.95806	1.95367	1.94049	1.93734	1.96886	1.95029	1.97010	1.99892	2.00658	2.01277	2.00467	1.97292	2.01075	2.00399	2.01311	2.06175	2.01210	2.03236	1.98339	1.94567	2.01604	2.00579	1.99994	1.99408	2.00478	2.01165	2.00467	2.00613	2.06197	1.99600	2.00883	1.98429	2.01086	1.99679	1.95445	1.97359	1.94308	2.00219	1.97483	2.02223	2.02696	1.96898	1.93543	1.96706	1.94792	1.98069	1.95851	1.94579	1.94702	1.96188	1.96628	2.01457	2.00163	1.94387	1.94038	1.97382	1.98677	2.02887	1.98001	2.00928	2.00309	1.98451	2.02426	2.00241	1.95333	1.98643	1.99667	1.96065	1.96898	1.95524	1.95873	1.96279	1.93194	1.95749	1.97337	1.99679	1.99442	1.96830	1.94973	1.95659	1.99318	2.01851	2.02718	2.00917	1.98373	1.96143	1.98418	1.96560	1.96188	1.92901	1.98643	1.95513	1.98181	1.98789	2.01108	1.93554	1.92879	1.92788	1.97483	1.93250	1.93588	1.99870	1.97551	1.95839	1.97539	1.98226	1.98857	1.96233	1.98812	1.95941	1.97877	2.02651	1.98406	1.96628	1.98429	2.00028	2.00230	1.95682	1.96932	1.94230	1.96977	1.94353	1.97945	1.95975	1.97990	1.99667	1.96222	2.00106	2.01379	2.01469	1.96853	1.98373	1.97337	2.01198	2.03518	1.99622	2.00061	1.94973	1.98204	1.96639	1.96886	1.93509	1.96143	1.96335	1.97190	1.96470	1.92710	1.95288	1.97810	1.92631	1.94837	1.96853	1.96369	1.94759	2.00028	2.01322	1.94995	1.97742	2.00129	1.98373	2.04632	1.96515	1.96414	1.97348	2.00422	2.04621	1.98328	1.98755	1.95896	1.96076	1.96706	1.99341	1.99003	1.97314	1.98530	1.96166	1.98981	2.00050	1.99194	2.00658	2.01165	2.01818	1.99859	1.99003	2.00939	2.04632	2.05105	2.04812	2.01626	2.02009	1.98260	2.01221	2.02471	1.99116	2.05555	2.04936	2.01660	2.05657	2.06524	2.04114	2.01379	2.01232	2.05308	1.98373	2.04036	1.99746	1.99690	2.02200	2.00388	2.02955	2.00827	2.02820	2.01570	1.97900	1.99307	1.99330	1.95445	1.98992	2.00219	2.02482	2.03338	2.02707	2.02561	1.95569	2.04081	2.02628	2.01592	2.00951	1.99397	1.96875	1.99487	2.03225	1.97934	2.00838	2.02336	2.02122	1.99859	1.99408	1.98496	1.97314	2.00894	2.02786	2.00951	2.03608	2.05173	2.02685	1.99217	1.97100	2.00771	2.02077	1.97742	1.97134	1.97179	2.02088	1.98902	2.03247	1.99735	2.02358	1.96718	2.02730	2.03484	2.02853	1.98643	2.00298	2.01356	1.99566	1.96459	2.02178	2.01334	1.98879	2.01705	2.02966	2.02009	2.05105	1.97506	1.99645	2.00973	2.00028	2.00849	2.03067	2.03405	2.01964	2.05342	2.00219	1.99769	2.00489	2.02043	2.00928	1.97708	1.95738	2.01795	1.99318	1.98778	2.06501	2.01187	2.05049	2.01412	2.00219	2.00726	2.07965	2.03991	2.04317	2.08212	1.95930	2.02640	2.00985	2.01930	1.98384	1.97258	1.99408	1.99127	2.03112	2.06220	1.99904	2.02178	2.00512	2.04857	2.01502	2.05060	1.98418	2.05173	2.03270	2.02178	2.01469	2.00962	2.00534	2.04159	2.02887	2.01739	2.03079	2.01401	2.03315	2.01097	2.07785	2.04756	1.99543	2.05150	2.01536	2.02381	2.01446	1.98643	1.97753	2.02144	2.03157	2.06186	2.01187	2.02910	2.02853	2.02640	1.98102	2.01424	1.97911	2.00714	1.99431	1.98688	2.00151	2.01424	1.97843	1.99577	1.98609	1.96684	2.03923	1.98812	1.96875	1.97630	2.00039	1.99375	2.01007	1.99420	1.99251	2.01784	1.97607	1.96988	2.00951	2.03540	2.03687	1.98395	2.00422	1.98440	1.98069	1.97438	2.01435	2.03405	1.99847	1.98046	2.00737	1.98136	1.96110	2.04092	1.98147	1.99983	2.03011	1.95547	1.97720	1.97089	1.95558	1.97798	1.96222	1.97348	1.99082	1.95783	1.98440	1.94139	2.02932	1.96132	1.98598	1.99183	1.98722	1.94162	1.95783	1.96188	1.94837	1.97168	1.92687	1.95693	1.96537	1.93914	1.95389	1.94916	1.92169	1.92327	1.99194	1.96324	1.94961	1.95884	2.03371	2.02347	2.00174	1.96414	2.03225	2.02932	2.02797	1.97967	1.99420	1.94061	2.00332	2.00681	2.00759	1.99769	1.97123	2.00287	2.02234	1.99116	1.96932	1.96245	2.01615	1.96346	1.94443	1.99915	1.94669	1.98890	1.97798	1.99363	2.00557	1.99026	1.97551	2.00759	2.02516	1.98677	2.01469	2.01243	2.00692	2.01198	2.04148	2.06794	2.07559	1.98361	1.95040	1.98958	1.96650	1.98834	2.00365	2.01604	2.00185	1.95918	2.00005	2.01018	1.99465	2.00816	2.00061	2.01401	2.02178	1.99330	2.01086	2.02786	2.02887	2.00602	2.00230	2.03518	2.04351	2.01716	2.02212	2.04542	2.01773	2.02437	2.02561	2.05353	2.07143	2.03079	2.07740	2.06591	2.05105	2.04024	2.04891	2.03799	2.03326	2.00444	2.00489	2.02099	2.00827	2.01075	1.99712	2.01547	1.99093	2.06636	2.04328	2.02369	2.02516	2.08291	2.04294	2.05949	2.08865	2.00016	2.07087	2.02628	2.04587	2.05038	2.02245	2.02245	2.03259	2.01176	2.04880	2.04902	1.98305	2.01086	2.03495	2.03169	2.00455	2.06310	2.04486	2.07008	2.07143	2.03799	2.04711	2.04801	1.98035	2.01120	1.99791	2.00557	2.03518	1.99318	2.04677	1.99363	2.01626	2.02831	2.00872	2.00073	2.03878	1.99082	2.00894	2.02358	2.02775	2.00298	1.99769	2.02730	2.03878	2.14067	2.02504	2.01638	2.03157	2.05837	2.03754	2.02167	2.06208	2.05612	2.04722	2.02572	2.00061	2.03394	2.02032	2.04812	2.04024	2.08877	2.08899	2.03281	2.01930	2.05038	2.05342	2.05454	2.05060	2.08753	2.07143	2.07740	2.04576	2.08359	2.02234	2.01187	2.04587	2.10689	2.04632	2.06512	2.02797	1.99904	2.00973	2.07233	2.03506	2.03484	2.00782	2.05949	2.06242	2.05240	2.07458	2.04407	2.03146	2.01255	1.98440	2.06726	2.04857	2.04846	2.04193	2.08955	2.08179	2.07604	2.07717	2.06422	2.03923	2.05510	2.09518	2.06884	2.05285	2.03675	2.07300	2.05432	2.07188	2.03000	2.06760	2.09845	2.08854	2.06118	2.08595	2.09924	2.05814	2.06355	2.08021	2.05533	2.05657	2.03765	2.03912	2.06535	2.07852	2.05375	2.09068	2.00861	2.04779	2.02110	2.04227	2.02279	2.02336	2.00726	2.09395	2.03247	1.96549	2.01998	2.01896	2.01390	2.05071	2.05781	2.06231	2.05206	2.02032	2.05848	2.02696	2.02977	2.05274	2.07042	2.03022	2.04317	2.02685	2.04801	2.06040	2.04756	2.04385	2.02369	2.02065	2.03473	2.00928	2.02966	2.05443	2.04351	2.03304	2.04700	2.04081	2.00343	2.03664	2.05859	2.03608	2.05105	2.02200	2.04486	2.08944	2.02651	2.05904	2.06276	2.06659	2.05927	2.07019	2.05589	2.05533	2.06085	2.09417	2.08505	2.06771	2.09046	2.06569	2.06006	2.04373	2.02831	2.02133	2.06479	2.06839	2.03810	2.05387	2.03844	2.03349	2.04508	2.02392	2.01491	2.03360	2.05477	2.09991	2.06839	2.02122	2.01356	2.01030	2.04193	2.05038	2.03934	2.08438	2.03912	2.09057	2.10509	2.07087	2.09732	2.11376	2.09271	2.08370	2.04891	2.05927	2.01153	2.07188	2.05826	2.03428	2.07604	2.07751	2.04542	2.04328	2.10791	2.03574	2.08573	2.01930	2.04475	2.01998	2.07267	2.09158	2.09676	2.04340	2.06535	2.07751	2.04722	2.02009	2.02234	2.06929	2.05083	2.06726	2.10813	2.02673	2.05465	2.08066	2.03653	2.00816	2.03000	2.01176	2.05060	2.05477	2.01176	2.09147	2.06884	2.04711	2.03810	2.03214	2.05094	2.09293	2.02516	2.03596	2.02865	2.03270	2.01683	1.98114	1.98429	1.99026	1.99847	1.96065	1.98035	2.00545	2.01018	2.03169	2.05128	2.02718	2.01356	2.02381	2.03923	2.03540	2.06220	2.01739	2.00489	1.96785	1.96549	1.98530	2.01446	1.95907	2.00872	2.01795	1.98665	1.95581	2.00512	1.97697	1.93745	1.98069	2.00827	2.02482	2.03383	2.03056	2.01232	2.06850	2.05004	2.03732	2.05015	2.05893	2.03011	2.02077	2.02471
3	3.12257	3.15723	3.22554	3.06355	3.21625	3.22657	3.15517	3.26248	3.19892	3.14300	3.15373	3.23255	3.16776	3.19520	3.18427	3.12773	3.22203	3.31324	3.21254	3.15455	3.16404	3.14774	3.20614	3.23482	3.19128	3.19995	3.18654	3.12009	3.17560	3.18489	3.21171	3.27692	3.28249	3.15558	3.21501	3.11122	3.21357	3.24040	3.20057	3.25959	3.16611	3.23936	3.11163	3.12628	3.22801	3.17354	3.24328	3.18427	3.23214	3.20779	3.22347	3.24225	3.20490	3.26516	3.20552	3.14712	3.19747	3.21811	3.22513	3.13804	3.06623	3.13061	3.20036	3.09265	3.10152	3.23317	3.16136	3.22884	3.33160	3.27692	3.25587	3.27011	3.19995	3.16136	3.21832	3.11287	3.19912	3.22719	3.26454	3.17065	3.19727	3.04972	3.17374	3.20924	3.20862	3.12938	3.15084	3.18055	3.24700	3.25195	3.28187	3.19293	3.36132	3.14196	3.15414	3.21419	3.25051	3.19376	3.26103	3.13701	3.16982	3.18324	3.17911	3.19892	3.16239	3.17416	3.29075	3.24782	3.27052	3.20882	3.22884	3.19562	3.15723	3.19231	3.20222	3.23771	3.20057	3.13969	3.21068	3.19603	3.19809	3.20593	3.21605	3.14733	3.17973	3.15744	3.21212	3.31654	3.17973	3.21584	3.25794	3.21089	3.16054	3.20057	3.21274	3.17230	3.24163	3.22925	3.18777	3.11741	3.24886	3.17849	3.20160	3.20139	3.22120	3.24927	3.14238	3.13763	3.28394	3.14939	3.19355	3.23152	3.22987	3.21770	3.25855	3.23008	3.34233	3.27630	3.26413	3.19479	3.31778	3.20036	3.25897	3.15104	3.21481	3.25670	3.26908	3.22182	3.26970	3.37989	3.27981	3.32170	3.38856	3.36957	3.33759	3.26206	3.24267	3.25381	3.26330	3.18819	3.23482	3.33099	3.29797	3.21935	3.31737	3.24370	3.24163	3.33614	3.26846	3.25628	3.20532	3.24473	3.15909	3.23379	3.31654	3.14052	3.23792	3.26433	3.28703	3.30251	3.19541	3.22100	3.23379	3.25897	3.31964	3.20263	3.25401	3.26392	3.27919	3.23049	3.23400	3.17622	3.27692	3.23235	3.13392	3.21728	3.23255	3.22967	3.24597	3.21914	3.31695	3.36029	3.25092	3.31695	3.29983	3.19954	3.22038	3.20820	3.16322	3.26970	3.32438	3.31324	3.28951	3.26433	3.24638	3.19747	3.24473	3.17931	3.25587	3.28249	3.24411	3.26062	3.32294	3.30292	3.30065	3.18860	3.19871	3.34007	3.31035	3.26516	3.28765	3.27114	3.21997	3.27444	3.26330	3.33821	3.28868	3.27836	3.27775	3.28414	3.30189	3.28621	3.39000	3.21274	3.18055	3.32851	3.25690	3.29033	3.32541	3.33222	3.20098	3.27609	3.22574	3.30808	3.31902	3.31014	3.29095	3.39516	3.26475	3.24762	3.39867	3.40672	3.30333	3.33305	3.31179	3.33532	3.35967	3.39413	3.28930	3.35183	3.28517	3.25525	3.28373	3.32583	3.24287	3.38876	3.36586	3.31386	3.41477	3.34935	3.22657	3.34605	3.26454	3.29467	3.40259	3.43932	3.27114	3.36648	3.30725	3.33326	3.31633	3.34110	3.28456	3.44324	3.40135	3.24411	3.40032	3.29900	3.25092	3.31551	3.43850	3.21254	3.37824	3.47337	3.33986	3.38361	3.45913	3.27424	3.36132	3.37535	3.33449	3.38402	3.37391	3.30210	3.26743	3.35699	3.39784	3.40713	3.30994	3.43726	3.45418	3.45067	3.35554	3.42550	3.38918	3.13371	3.29240	3.33594	3.20532	3.29487	3.27940	3.37824	3.33140	3.26598	3.34708	3.26949	3.25794	3.39021	3.28187	3.31964	3.29178	3.37226	3.35472	3.34275	3.33821	3.37288	3.37411	3.36545	3.38134	3.32335	3.35657	3.33573	3.33903	3.30808	3.48761	3.32768	3.48389	3.36854	3.28971	3.32294	3.28662	3.29673	3.33862	3.34440	3.33759	3.24287	3.38134	3.39062	3.29611	3.46470	3.39351	3.28848	3.40610	3.35657	3.35224	3.40259	3.38257	3.24143	3.38402	3.39970	3.36153	3.34564	3.33697	3.45356	3.38608	3.30643	3.29384	3.25092	3.43540	3.27259	3.36895	3.43767	3.34213	3.34068	3.35451	3.44737	3.33800	3.39000	3.40300	3.31592	3.37556	3.45397	3.29714	3.32438	3.33202	3.33676	3.39351	3.36338	3.41002	3.31675	3.38938	3.30498	3.41497	3.42797	3.40156	3.34007	3.47048	3.37989	3.41745	3.38938	3.39124	3.39289	3.36834	3.43499	3.40837	3.43169	3.47935	3.26619	3.29364	3.26371	3.33573	3.38897	3.36276	3.31881	3.34316	3.42777	3.38959	3.45088	3.39454	3.42075	3.39805	3.35678	3.32005	3.36875	3.38484	3.43231	3.34976	3.43623	3.36070	3.39310	3.34502	3.30313	3.48678	3.48740	3.37432	3.38815	3.45315	3.40156	3.41621	3.41043	3.28683	3.36916	3.55179	3.41992	3.41910	3.38216	3.32913	3.46367	3.54044	3.43045	3.39145	3.44820	3.39269	3.42508	3.41023	3.34976	3.42158	3.30849	3.44448	3.54353	3.53074	3.44469	3.37164	3.50040	3.35430	3.42199	3.56272	3.46140	3.37762	3.41931	3.40569	3.35781	3.30106	3.33553	3.39289	3.49524	3.43437	3.42777	3.46367	3.39227	3.37308	3.43850	3.24308	3.30746	3.35265	3.38175	3.40177	3.34440	3.32603	3.37370	3.46780	3.44881	3.44985	3.46924	3.31427	3.42591	3.39826	3.42756	3.40445	3.43767	3.37700	3.45542	3.46553	3.40404	3.48885	3.46718	3.37329	3.34378	3.41745	3.34172	3.34502	3.32108	3.38711	3.41621	3.40300	3.33718	3.34316	3.34254	3.38835	3.42715	3.46347	3.41084	3.40734	3.42343	3.34853	3.46347	3.50453	3.40156	3.34275	3.47482	3.33264	3.43478	3.43375	3.32851	3.44593	3.43066	3.42550	3.49442	3.52661	3.41745	3.41146	3.42054	3.47399	3.44737	3.45707	3.48534	3.37515	3.40858	3.46966	3.40135	3.40073	3.37556	3.39743	3.44593	3.41477	3.47151	3.46264	3.45439	3.56953	3.41477	3.46326	3.36111	3.53590	3.44345	3.41332	3.45934	3.49999	3.47874	3.48947	3.44737	3.51836	3.51382	3.49215	3.54064	3.45047	3.54456	3.58666	3.46553	3.37081	3.45624	3.42653	3.41951	3.35430	3.43581	3.47275	3.45459	3.38650	3.50350	3.37824	3.50639	3.54291	3.43334	3.58171	3.50061	3.49586	3.48864	3.50701	3.44427	3.47791	3.50061	3.41518	3.39908	3.48101	3.50597	3.58625	3.59553	3.50845	3.46780	3.51712	3.57614	3.48039	3.44427	3.41910	3.48885	3.39434	3.45769	3.36421	3.39042	3.50886	3.45274	3.34564	3.43973	3.51340	3.45769	3.51712	3.61328	3.46305	3.51361	3.58377	3.54291	3.53858	3.52537	3.52971	3.47874	3.46491	3.54786	3.44407	3.52909	3.53053	3.53218	3.48307	3.54663	3.59491	3.56231	3.53239	3.54415	3.48451	3.57428	3.51794	3.51340	3.47874	3.55199	3.41765	3.47482	3.52723	3.58171	3.55901	3.51217	3.46408	3.52682	3.56252	3.41043	3.42570	3.54766	3.51444	3.51175	3.58542	3.45170	3.46532	3.54786	3.52764	3.48039	3.53817	3.46739	3.49442	3.45707	3.47605	3.42323	3.58831	3.53817	3.40878	3.44097	3.49896	3.46099	3.49772	3.55467	3.51712	3.53466	3.43850	3.57655	3.49896	3.51712	3.57469	3.61122	3.42529	3.62896	3.53239	3.58295	3.57015	3.46470	3.57407	3.68241	3.59698	3.59595	3.56953	3.50783	3.53404	3.60874	3.55199	3.59512	3.60750	3.65579	3.64258	3.62525	3.48575	3.52248	3.50866	3.64506	3.62422	3.65826	3.64238	3.55921	3.61968	3.62690	3.50309	3.53012	3.60482	3.60771	3.62999	3.50226	3.59718	3.54518	3.53631	3.56788	3.52042	3.63639	3.61699	3.61431	3.59883	3.56747	3.62814	3.55096	3.58439	3.60461	3.58418	3.54518	3.59244	3.61514	3.57015	3.59388	3.58666	3.63123	3.52001	3.59120	3.51691	3.52950	3.50866	3.50329	3.54394	3.59883	3.57304	3.56210	3.58604	3.64526	3.57696	3.68509	3.56891	3.63103	3.63763	3.57552	3.58872	3.56314	3.63618	3.50329	3.52475	3.55983	3.66755	3.58975	3.65022	3.62587	3.62112	3.52661	3.58934	3.57015	3.63990	3.46904	3.53982	3.55158	3.56417	3.51629	3.63660	3.54415	3.58666	3.58418	3.67849	3.58377	3.67312	3.61122	3.55426	3.60379	3.63391	3.51505	3.63928	3.60812	3.53321	3.61844	3.46450	3.54621	3.56499	3.59347	3.63226	3.59739	3.63164	3.54807	3.58707	3.55406	3.63330	3.65104	3.51588	3.69520	3.55633	3.57036	3.57861	3.58810	3.49132	3.61555	3.50123	3.59037	3.59491	3.55488	3.61761	3.67580	3.64382	3.55426	3.66446	3.54229	3.52083	3.60564	3.58975	3.54106	3.51877	3.50804	3.63371	3.67188	3.60730	3.62834	3.61864	3.62236	3.59925	3.65888	3.63185	3.64506	3.56107	3.66095	3.60647	3.68261	3.59120	3.58336	3.65269	3.58480	3.57820	3.72863	3.66115	3.50618	3.58583	3.60585	3.52744	3.51382	3.60255	3.60007	3.55179	3.66920	3.57345	3.73070	3.58439	3.59161	3.73193	3.63144	3.67539	3.62876	3.75381	3.55942	3.57469	3.62607	3.64155	3.66239	3.60172	3.64465	3.62876	3.71831	3.54704	3.67395	3.78744	3.60090	3.74597	3.64671	3.59966	3.60482	3.76103	3.55282	3.60647	3.65228	3.63557	3.72739	3.77362	3.67003	3.59244	3.59801	3.54580	3.58418	3.63577	3.58047	3.65661	3.80498	3.65476	3.68633	3.66177	3.59760	3.57717	3.67828	3.57098	3.54683	3.70490	3.62896	3.62174	3.64568	3.65496	3.59656	3.65765	3.57366	3.67292	3.58191	3.51175	3.52991	3.61142	3.67828	3.59677	3.63660	3.67374	3.64609	3.66239	3.66817	3.68757	3.77011	3.64733	3.68282	3.72595	3.66487	3.68468	3.67023	3.69871	3.66838	3.73771	3.67704	3.80106	3.69108	3.72265	3.68530	3.73317	3.57799	3.63722	3.62649	3.57448	3.76351	3.75278	3.70593	3.68488	3.69066	3.72120	3.74473	3.77671	3.78063	3.75381	3.68901	3.77032	3.77630	3.75484	3.73028	3.72884	3.80416	3.61101	3.69850	3.74019	3.66384	3.66260	3.75814	3.75793	3.83057	3.72162	3.71852	3.78084	3.70284	3.65187	3.70304	3.73070	3.69355	3.83284	3.69376	3.75257	3.74452	3.77733	3.83635	3.74493	3.73090	3.74989	3.70346	3.83263	3.70635	3.82025	3.69376	3.76681	3.79033	3.89454	3.86916	3.90280	3.80003	3.77341	3.82108	3.72719	3.61225	3.73978	3.75112	3.78703	3.81365	3.82294	3.69562	3.71481	3.89103	3.74947	3.76743	3.77176	3.76598	3.78022	3.75298	3.85286	3.86627	3.89887	3.80478	3.76639	3.80767	3.82479	3.90176	3.77919	3.86648	3.78394	3.82995	3.77052	3.89722	3.87060	3.75009	3.77011	3.90032	3.71047	3.82830	3.94159	3.85100	3.84729	3.88154	3.75422	3.81117	3.88587	3.91415	3.93953	3.96450	3.83387	3.87019	3.80705	3.87349	3.76990	3.88299	3.74514	3.84956	3.88133	3.84440	3.88113	3.91249	3.89970	3.81716	3.87040	3.78228	3.73751	3.89041	3.81282	3.89372	3.89310	3.81200	3.87226	3.85719	3.82995	3.93127	3.88237	3.94675	3.87494	3.95253	3.86379	3.87019	3.88195	3.91353	3.89475	3.86999	3.84976	3.87968	3.95583	3.84110	3.92673	3.85079	3.87432	3.84398	3.96780	3.94056	3.96532	3.95562	3.88443	4.00370	3.92756	3.86297	3.79735	3.93829	3.91208	3.96161	3.90094	3.84894	3.95727	4.01278	3.91270	3.92157	3.94964	3.90548	3.98658	4.04869	3.98348	3.93726	3.93086	3.88402	4.03156	4.01154	3.92199	3.84295	3.97192	3.90548	4.04477	3.91394	3.98802	4.03755	4.13907	3.84997	3.91992	3.96800	3.95480	3.89557	3.95624	3.89062	4.06458	3.88526	3.96326	4.02950	3.88980	3.96202	3.89475	3.92859	3.94056	3.94716	4.02248	4.05694	3.94861	3.95480	4.02413	4.03342	3.99710	3.95046	3.98183	3.98823	4.06272	4.08026	3.99400	3.99710	4.02207	4.10296	4.04126	3.94469	4.03528	4.01031	4.05034	3.98699	4.03362	3.90940	4.00164	3.88856	4.02186	4.06767	3.98472	4.06169	4.08521	3.97729	3.96553	4.10667	3.89970	3.98286	3.99504	3.93292	4.00432	4.03115	3.95707	4.03672	4.02496	4.04394	4.04291	4.01547	3.97626	4.06540	3.98204	4.00989	4.00969	4.12793	3.90857	4.05137	4.07696	4.00123	4.09223	4.20903	4.04601	4.06251	4.10750	3.96656	4.09326	4.01278	4.14299	4.06974	4.02991	4.02682	4.17147	4.10812	4.15476	4.02393	4.18117	4.02455	4.00886	4.15352	3.98080	4.15930	4.13515	4.08769	4.10028	4.12071	4.07861	4.19211	4.10585	4.03940	4.15558	4.15703	4.06375	4.09429	4.02640	4.09079	4.15290	4.18839	4.13474	4.18179	4.16260	4.16033	4.14753	4.09388	3.99153	4.15579	4.20634	4.06190	4.17601	4.28600	4.03507	4.14980	4.21542	4.04828	4.14423	4.14444	4.07510	4.22719	4.14753	4.18179	4.11575	4.28497	4.09388	4.22141	4.22842	4.09202	4.16590	4.21150	4.16755	4.15991	4.12153	4.11967	4.10420	4.30457	4.24266	4.08769	4.23069	4.17147	4.26743	4.30395	4.22781	4.34357	4.20593	4.27031	4.19004	4.29982	4.19520	4.20676	4.23379	4.12380	4.20284	4.29446	4.17704	4.27155	4.19665	4.22017	4.23441	4.28517	4.19293	4.29219	4.28724	4.21749	4.19953	4.24927	4.23977	4.29549	4.34336	4.35224	4.17828	4.32727	4.25835	4.30911	4.34625	4.27238	4.32314	4.35471	4.26763	4.33367	4.38938	4.29487	4.26577	4.35100	4.23379	4.36730	4.44303	4.23792	4.43292	4.32190	4.39248	4.37432	4.38484	4.47357	4.40279	4.46243	4.39578	4.39454	4.37721	4.37267	4.35492	4.43251	4.28497	4.33284	4.39351	4.33305	4.33263	4.44964	4.31901	4.41868	4.53177	4.40424	4.36090	4.45480	4.32851	4.35451	4.37019	4.36998	4.29941	4.42219	4.33821	4.42797	4.54270	4.43024	4.36194	4.51154	4.44118	4.44386	4.47646	4.42859	4.49648	4.53527	4.47110	4.54270	4.53342	4.38752	4.46367	4.55694	4.52661	4.47007	4.55426	4.54889	4.40362	4.52702	4.46222	4.44097	4.50453	4.39557	4.54147	4.56148	4.40176	4.54827	4.50184	4.54827	4.50453	4.60605	4.53094	4.50329	4.62958	4.51216	4.63061	4.69829	4.59099	4.55220	4.73647	4.53610	4.49111	4.73358	4.53837	4.55199	4.60626	4.58624	4.61369	4.59058	4.52764	4.64052	4.59367	4.57655	4.74060	4.65021	4.61080	4.70676	4.67023	4.56912	4.64196	4.68695	4.65950	4.79054	4.82438	4.64609	4.67787	4.77403	4.57716	4.69871	4.72182	4.62813	4.63886	4.77754	4.68282	4.62339	4.73730	4.71584	4.53404	4.77630	4.69995	4.72945	4.77465	4.68633	4.75607	4.74225	4.77258	4.67126	4.91786	4.77712	4.73276	4.79941	4.72657	4.90052	4.81860	4.81262	4.84233	4.93643	4.82624	4.75504	4.98059	4.86895	4.87906	4.90341	4.68220	4.84543	5.01691	4.83490	4.94035	5.01938	4.76330	4.87143	4.93024	4.76804	5.00205	4.98987	4.87101	4.99503	4.99565	4.87205	4.92859	5.01340	4.98451	5.00638	5.00597	4.96408	5.02000	5.08934	4.99297	5.08439	5.04662	5.00164	5.11451	5.11142	5.04889	5.02083	4.94984	5.04807	5.14732	5.24307	4.99132	5.26350	5.14897	5.08748	5.06375	5.25628	5.07139	5.15888	5.20614	5.07510	5.11018	5.37782	5.15682	5.15248	5.22987	5.20840	5.14072	5.19272	5.18282	5.26474	5.22368	5.15083	5.26618	5.34687	5.19520	5.26845	5.44613	5.28434	5.23399	5.33490	5.35616	5.20861	5.39000	5.36482	5.41806	5.39247	5.28971	5.26680	5.45521	5.33057	5.40176	5.56932	5.43663	5.50287	5.65186	5.42714	5.47729	5.62813	5.56953	5.53218	5.59615	5.38278	5.47625	5.53548	5.50102	5.49606	5.55261	5.51794	5.56210	5.59945	5.50205	5.53300	5.59800	5.59223	5.55735	5.60915	5.47976	5.56024	5.70490	5.58872	5.59161	5.70077	5.67766	5.73110	5.75133	5.73337	5.73275	5.78249	5.58789	5.69809	5.71810	5.78042	5.72120	5.82066	5.63969	5.91208	5.82045	5.84088	5.83758	5.88793	5.77299	5.91765	6.08768	5.90382	5.98533	5.99008	5.80766	6.03300	6.06272	5.86255	6.05673	6.08438	5.90857	6.04786	6.02970	5.87658	5.89660	5.98162	5.87514	6.12029	6.08253	5.79982	5.96986	6.16321	5.97790	5.91001	6.07654	5.90816	6.16239	6.19231	6.08253	6.19602	6.19643	6.04249	6.18756	6.30353	6.07695	6.25628	6.32375	6.04745	6.16362	6.27031	6.17167	6.26515	6.46263	6.17373	6.25071	6.29548	6.17910	6.30642	6.48863	6.30683	6.46697	6.38917	6.22161	6.46346	6.58418	6.29920	6.41723	6.45871	6.31901	6.52701	6.45231	6.42652	6.51649	6.65186	6.41373	6.52392	6.68364	6.47687	6.64237	6.60502	6.43003	6.68261	6.70221	6.42054	6.73399	6.89515	6.56354	6.78847	6.88628	6.55363	6.89680	6.85574	6.64608	6.90630	6.90753	6.80064	7.15206	7.16486	6.82128	7.20778	7.35347	6.97914	7.27113	7.41145	7.20097	7.26515	7.23110	7.13948	7.46407	7.41125	7.16775	7.32540	7.48326	7.18714	7.52763	7.68962	7.36688	7.56354	7.71913	7.31096	7.59944	7.82850	7.52082	7.71253	7.81426	7.48141	8.00369	8.07715	7.61513	8.18921	8.08396	7.75215	8.37720	8.41599	8.01566	8.29053	8.54228	8.10398	8.48244	8.67724	8.27876	8.84026	8.84686	8.37389	8.64030	9.12090	8.61657	8.97934	9.29919	8.74471	9.20447	9.42424	9.04950	9.57240	9.72490	9.07612	9.59902	10.10934	9.49069	9.78103	10.38338	9.62441	10.10604	10.67186	9.69168	10.27360	10.90587	9.93476	10.53505	11.03773	10.16898	10.60356	11.56538	10.46654	11.19642	11.78680	10.60459	11.19044	12.17310	10.96241	11.64627	12.35449	10.95705	11.68424	13.00781	11.65494	12.10149	13.20034	12.02163	12.69311	13.65390	12.28680	12.72365	13.91515	12.43146	13.26369	14.35407	12.77710	13.46488	14.75192	13.30496	13.72138	15.20652	13.40029	14.30702	15.90132	14.06311	14.83033	16.38811	14.31610	14.88605	16.61283	14.36438	15.09591	17.27502	14.68774	15.68753	17.65823	15.15287	15.95126	18.04700	15.41597	16.12872	18.45558	15.72488	16.56392	19.06309	16.15039	17.05546	19.49417	16.79504	17.39739	20.02863	16.83858	17.83383	20.56907	16.81320	18.17061	21.27151	17.25274	18.42566	21.56164	17.55340	18.71249	22.29111	17.85530	19.06990	22.23849	18.14997	19.58765	23.33196	18.64481	19.80638	23.39758	18.61179	20.00758	24.05627	19.04762	20.11715	24.24116	19.13759	20.17576	24.86539	19.54328	20.42359	25.31338	19.78038	20.80102	25.62168	19.86932	21.06206	25.80492	20.10044	21.16193	25.84723	19.82578	21.01067	26.28119	20.05484	21.35446	26.58144	20.45372	21.53812	26.89572	20.31587	21.69103	27.08742	20.64150	21.68442	27.41037	20.44547	21.46961	27.58350	20.38067	21.64191	27.30698	20.66317	21.80266	27.99373	20.87778	21.74881	28.18585	20.64893	21.67741	28.05853	20.65801	21.51810	27.94833	20.34167	21.72796	28.09299	20.57072	21.42297	28.18771	20.41926	21.36746	27.95556	20.85549	21.61674	28.21536	20.38872	21.46672	27.86930	20.23849	21.36210	28.25518	20.46589	21.24158	28.24858	20.30308	21.30700	27.83195	20.19619	21.32846	27.85898	20.06412	21.00675	27.90046	20.10085	20.86003	27.39159	19.81959	20.75686	27.70628	20.36478	21.08867	28.01396	20.11427	20.92834	27.72031	19.89677	20.59095	27.82782	20.11447	20.69970	27.66501	16.46776	13.99604	9.94240	2.30581	3.08934	26.90954	18.35364	10.00699	15.84952	17.68113	15.71477	14.39327	13.06146	12.34479	11.42589	11.02968	10.94900	10.29031	10.07013	9.69477	9.40361	9.16712	9.00410	8.66774	8.52660	8.32416	8.18013	7.95706	7.68260	7.56643	7.51855	7.23750	7.35182	7.20964	7.01360	7.01793	6.89371	6.58644	6.65268	6.47708	6.49111	6.42817	6.24101	6.17766	6.20964	6.16073	6.04786	6.03217	5.92611	5.92755	5.96181	5.89474	5.83304	5.73337	5.74555	5.65970	5.80477	5.68570	5.61245	5.58150	5.51691	5.44014	5.45995	5.45025	5.37143	5.45686	5.43292	5.45294	5.37493	5.39805	5.32252	5.41476	5.44117	5.39743	5.34501	5.28744	5.30292	5.32355	5.25876	5.34501	5.40547	5.21996	5.33820	5.38298	5.28042	5.21088	5.29982	5.21439	5.24617	5.26639	5.13494	5.19334	5.20510	5.21356	5.24287	5.13556	5.26866	5.16177	5.17559	5.16198	5.08397	5.04951	5.07985	5.04497	4.96759	5.27918	5.06354	5.08129	5.10997	5.04910	5.11782	5.16982	5.04786	5.02207	5.15083	5.18385	5.22904	5.20593	5.06953	5.18199	5.15826	5.09450	5.08686	5.13990	5.05096	5.15145	5.23275	5.11472	5.09408	5.24101	5.08294	5.07077	5.19169	5.22429	5.11637	5.22863	5.16610	5.07283	5.20840	5.18859	5.18509	5.08851	5.17415	5.15971	5.12710	5.21274	5.20015	5.16837	5.24390	5.27547	5.26185	5.26660	5.20634	5.16610	5.18055	5.32066	5.32809	5.15537	5.19706	5.28269	5.15599	5.12401	5.19994	5.21315	5.10502	5.15207	5.29322	5.14877	5.11967	5.18137	5.20552	5.08851	5.17291	5.24617	5.22595	5.20139	5.31592	5.24287	5.23956	5.21233	5.22904	5.05859	5.04580	5.16610	5.05715	5.13020	5.16590	5.09594	5.24163	5.09285	5.01257	4.96284	5.09243	5.12401	5.19231	5.13990	4.99049	5.16259	5.04002	5.12112	5.09058	5.17828	5.08046	5.05818	5.05199	5.00927	5.08831	4.99132	4.89536	5.06850	5.08335	4.93127	5.05467	4.97068	4.93622	4.91229	4.86647	5.02434	4.97729	4.96552	4.82871	4.91105	5.00742	5.01402	4.95768	4.95479	4.88340	4.94200	4.91435	4.90919	5.01815	4.89701	4.90795	4.96800	4.89619	4.86792	4.81220	4.71233	4.84274	4.98389	4.75339	4.89433	4.82438	4.68488	4.76392	4.71852	4.86503	4.81901	4.87390	4.86132	4.76660	4.70283	4.67436	4.74019	4.80230	4.67044	4.65269	4.62566	4.74617	4.64712	4.68591	4.57118	4.69582	4.67539	4.65929	4.68302	4.56272	4.60626	4.57593	4.59409	4.68199	4.67869	4.65352	4.64175	4.58315	4.63494	4.58645	4.62690	4.63659	4.53981	4.62132	4.55756	4.71068	4.60853	4.61844	4.63371	4.63990	4.48740	4.61472	4.57696	4.51753	4.50267	4.44365	4.46326	4.64836	4.59986	4.35121	4.57139	4.41972	4.44984	4.48162	4.38567	4.44861	4.38051	4.54704	4.52475	4.53094	4.51918	4.48142	4.49008	4.50762	4.38856	4.50638	4.37452	4.37948	4.47254	4.48059	4.40898	4.48307	4.43375	4.38402	4.36565	4.59842	4.36936	4.52558	4.50473	4.21377	4.39495	4.50618	4.37287	4.38360	4.38690	4.30890	4.32149	4.31262	4.39289	4.31406	4.41992	4.30251	4.30251	4.34419	4.31427	4.30065	4.30003	4.27733	4.25484	4.36029	4.35925	4.29487	4.34563	4.29178	4.22781	4.35430	4.30003	4.28806	4.30312	4.31963	4.32479	4.21460	4.21563	4.12256	4.17209	4.14795	4.21295	4.27031	4.20139	4.22079	4.16549	4.28868	4.12009	4.15826	4.22058	4.37989	4.16445	4.10110	4.22863	4.22141	4.26536	4.19107	4.17312	4.17271	4.23812	4.10771	4.25525	4.19004	4.21315	4.11493	4.25835	4.20222	4.18633	4.11493	4.20449	4.10853	4.08377	4.21873	4.13247	4.20098	4.28889	4.10833	4.17684	4.22904	4.18736	4.33222	4.32438	4.21047	4.20511	4.26990	4.17601	4.19747	4.25731	4.27300	4.26103	4.20511	4.26227	4.21068	4.23936	4.17539	4.20944	4.20841	4.15063	4.30085	4.18468	4.22574	4.18365	4.12896	4.17126	4.21295	4.19520	4.20180	4.17023	4.12752	4.20428	4.16280	4.19231	4.15228	4.17828	4.20573	4.22554	4.19933	4.19706	4.07345	4.08790	4.14856	4.20593	4.23503	4.09161	4.07386	4.09780	4.18426	4.21687	4.12793	4.10956	4.18633	4.29157	4.14114	4.14176	4.20882	4.06190	4.11575	4.24927	4.17250	4.10564	4.13144	4.15166	4.22327	4.12318	4.10213	4.18385	4.14506	4.10131	4.04828	4.11121	4.11906	4.19272	4.21192	4.01196	4.09801	4.10791	4.07613	4.05323	4.17518	4.23895	4.03569	4.09182	4.15517	4.06602	4.14815	4.09718	4.16095	4.06272	4.04539	4.05880	4.10193	4.13515	4.07778	4.05777	4.20201	4.15145	4.18220	4.04848	4.04436	4.14237	4.15455	4.08356	4.05674	4.11782	4.14588	4.09842	4.16652	4.18860	4.07882	4.00205	4.07737	3.98905	4.17457	4.07159	3.95831	4.11039	4.07077	3.99937	4.01959	3.96181	4.10729	4.03507	4.08459	4.09429	4.11472	4.08913	4.05467	4.14588	3.97192	4.10750	4.20387	4.14176	4.13350	4.15269	4.09409	4.02847	3.99215	3.99400	3.98823	4.14114	4.08521	4.10688	4.13226	4.13825	4.02166	4.07551	4.15269	4.14320	4.12298	4.09842	4.05323	4.04085	4.09925	4.11926	4.13949	4.04415	4.12071	4.11885	4.08315	4.17931	4.11225	4.13949	3.91043	4.15744	3.92921	4.11658	4.15414	4.00226	4.10874	4.05694	4.03961	4.18220	4.00948	4.10585	4.10152	3.97110	4.08913	4.04023	4.00618	4.05942	4.02372	4.01443	3.92467	4.09533	4.06272	3.99772	3.96016	3.96367	4.06045	4.02351	4.03135	4.01443	4.01774	3.94056	3.95727	4.03796	3.90341	3.94943	4.06066	4.00804	3.92199	3.98410	4.01196	4.01670	4.10853	4.01774	4.08955	4.12256	3.96553	4.00969	3.98389	4.16982	3.99586	4.06024	3.92632	4.05983	4.03548	4.01815	4.13866	4.03362	3.99318	3.94696	4.09821	4.08480	3.97089	3.97027	3.90218	3.96924	4.10894	4.01320	4.07283	4.10998	4.07551	3.97461	4.05839	4.08563	4.04869	4.05426	4.03837	4.00989	3.96078	4.11410	4.17518	4.05901	3.99689	4.03074	3.92756	4.08459	3.99566	4.06561	3.99215	4.03837	4.06334	4.02104	4.08398	4.06767	4.08005	4.00742	3.98410	3.95996	4.07201	4.04085	4.14939	4.08315	4.03631	3.99359	4.01093	4.07799	4.10275	4.01216	3.97275	3.98100	4.05302	4.10379	4.04724	4.11080	3.97275	4.10502	3.91332	4.08356	3.99793	3.99978	3.97151	4.08831	4.06004	4.02640	4.06251	3.92137	4.09842	4.05343	4.16569	4.11472	4.09429	3.96718	4.09429	4.04312	3.91992	4.02640	3.97977	3.99999	4.06623	4.03672	4.06375	4.04766	4.12504	4.00329	3.99545	4.05963	4.13391	3.95996	4.06726	3.99607	4.02970	4.03961	4.03342	4.12690	3.96615	3.93891	3.88897	4.02805	4.02620	3.97192	4.03548	3.94159	3.94035	3.98327	3.96573	4.06520	4.14196	3.96099	4.06644	3.95253	4.01608	3.95211	4.00020	3.94489	4.06540	3.96099	3.97502	4.08728	4.19665	4.02888	3.97977	4.00515	3.94902	3.84419	4.02228	3.99958	3.97812	4.03094	4.09945	3.93416	3.99235	3.95067	4.01113	3.81365	3.92900	3.99937	4.05570	4.10440	3.97089	3.85224	3.99504	3.99999	3.97688	4.04477	3.98327	3.99421	3.95377	3.93891	3.95851	3.89310	3.93911	3.94675	4.00040	3.92488	4.04993	3.93127	4.01278	3.90403	3.87143	3.94530	3.89805	3.96677	3.92302	3.98121	3.92116	3.95686	4.00164	3.89929	3.83573	3.94551	3.89970	3.90651	3.89867	3.90341	3.84543	3.95831	3.90589	3.88278	3.85121	3.83222	3.83717	3.84213	3.93065	4.00515	3.84729	3.90507	3.94077	3.90610	3.91703	3.90713	3.91786	3.96986	3.87267	3.95748	4.01299	3.82273	4.09925	4.04497	3.88484	3.86586	3.91311	3.85327	3.89475	3.92859	3.81571	4.04663	3.96635	3.86957	3.86772	3.84667	3.93788	4.05364	3.79879	3.97461	3.93540	3.91889	4.00845	3.88753	3.80106	3.91827	4.05034	3.95831	3.93767	3.84048	3.94778	3.94943	3.98451	3.87845	3.97750	3.88546	3.81757	4.04002	4.00040	3.86483	3.86111	3.92467	4.00907	3.97213	4.01113	3.96965	4.03259	3.92942	4.01691	3.97337	4.05674	3.90032	3.95789	3.86937	3.91373	3.85719	4.07696	3.93024	3.92034	3.92549	3.92095	3.92673	3.99400	4.03362	3.93891	3.94303	4.04951	4.01216	3.95748	3.90218	3.93251	3.95005	3.97935	3.81138	3.87700	3.93973	3.94530	3.94056	3.86256	3.85575	3.89165	3.89949	3.93829	3.85141	3.87040	3.91208	3.92075	3.90981	3.87927	4.02682	4.08893	3.95542	3.87968	3.91683	4.01629	4.03362	3.91538	3.96161	4.01753	3.90053	4.00391	4.05880	4.12009	4.07263	3.92199	3.89454	3.88360	3.81963	3.86421	3.87267	4.05364	3.97770	3.94984	3.90259	3.95459	3.90816	3.93478	3.94923	3.85100	3.88092	4.02372	3.95810	3.84543	3.94530	3.93478	3.90940	3.93705	3.82500	3.86173	3.99050	3.97564	3.93746	3.94138	3.86070	3.85410	3.93457	3.90527	3.79013	3.97956	3.92137	3.98327	4.00329	3.91621	3.97894	4.02434	3.88629	3.84419	4.01299	3.94881	3.96058	3.95170	3.91435	3.93870	3.94572	3.80684	4.02475	4.05447	3.97316	3.93623	4.03342	3.99050	3.85802	4.02785	3.96119	3.94634	4.11245	3.95769	3.99545	4.06086	3.85368	4.03259	4.10317	3.96635	3.93850	3.95170	3.89929	3.94407	3.90919	3.74576	3.85327	3.97089	3.96718	3.85575	3.96367	3.85162	3.90300	4.05199	3.98554	3.87576	3.95645	3.97234	3.89702	3.97316	3.96821	3.90548	4.05117	3.95191	3.91951	4.04621	3.98142	3.89000	4.03259	3.93127	3.96800	4.02186	3.78455	3.92818	4.02248	3.81592	3.89413	3.94530	3.92673	3.95686	3.94551	3.88072	3.89578	3.94407	3.99607	3.95377	4.05488	3.92694	3.84502	4.04064	3.83119	3.92137	3.97667	3.79178	3.86111	3.90465	3.85162	3.92199	4.10440	3.91745	3.92549	3.94015	3.89165	4.00824	3.91373	3.88340	3.84048	4.08686	3.96450	3.99896	4.00597	3.82768	3.91476	3.99318	3.96099	3.89021	3.94675	4.03713	3.89743	4.02475	4.02929	3.89289	4.00247	3.97089	3.98864	4.10750	4.05653	3.92921	3.92921	4.03280	3.92632	4.00329	3.97853	3.89764	3.88670	3.95108	3.87308	3.97585	3.99999	3.96305	4.07283	3.94716	4.01258	3.99029	3.96388	3.88340	3.94469	3.93788	3.86813	3.93684	3.90445	3.95521	3.99132	3.83119	3.92178	3.89949	3.83057	3.97419	3.91497	3.93127	3.95088	3.85513	3.92261	3.84584	3.89186	3.93602	3.90280	3.91848	3.94448	3.88340	4.00350	3.94035	3.94613	3.95748	3.81778	3.92013	3.98575	3.94654	3.84956	3.87535	4.08645	3.99793	3.99875	3.99937	3.92776	3.92983	3.90403	3.93808	3.86462	3.90321	3.94592	3.96223	3.79735	3.89764	3.76124	3.94221	4.01175	3.90857	3.97605	3.86214	3.84110	3.76722	3.83325	3.85905	3.86359	3.79157	3.87927	3.84171	3.88587	3.88175	3.98142	3.91765	3.98183	3.95686	3.99194	3.91373	3.91724	3.90011	3.88794	3.86937	3.86957	3.98864	3.83222	3.85203	3.85410	3.94510	3.87267	3.91992	3.89661	3.99050	4.00040	3.96656	3.97481	4.04642	3.88649	3.91373	3.90837	3.88649	3.92405	3.88959	4.00329	3.91311	3.94221	3.87886	3.84130	3.89599	3.96388	3.91992	3.99153	3.92818	3.91992	3.83821	3.85203	3.95438	3.86256	3.86379	3.88814	3.99524	3.93127	3.91889	3.93396	3.93788	3.84811	3.75319	3.96408	3.93953	3.85306	3.94097	3.88195	3.87494	3.83594	3.92054	3.90651	3.95521	3.95046	3.94407	3.97523	3.79384	3.80127	4.06251	3.87535	3.83552	3.95769	3.99793	3.94469	3.94345	3.93973	3.93602	3.89949	3.87287	3.88938	3.93313	3.84378	3.88216	3.94840	3.83986	3.90094	3.88670	3.85306	3.95046	3.98719	3.94283	3.86276	3.92508	3.82500	3.87535	3.95604	3.96635	3.88422	3.88030	3.82046	3.93870	3.90713	3.89681	3.94675	3.98348	3.98534	3.88980	4.00247	3.88257	3.85616	3.95005	3.76681	3.78270	3.87886	3.90899	3.89578	3.89310	3.86916	3.91518	3.99710	3.85802	3.95954	3.76206	3.84192	3.75298	3.84584	3.93623	3.83924	3.87081	3.80684	3.82129	3.93230	3.81943	3.77981	3.85822	3.92735	3.95562	3.94077	3.85348	3.89970	3.85451	4.06540	3.98719	3.94778	3.89351	3.77774	3.79776	3.77713	3.81963	3.78951	3.96161	3.88567	3.90445	3.89021	3.89145	3.77197	3.77547	3.84956	3.88237	3.88835	3.79343	4.03362	3.93850	4.03693	3.94324	3.76413	3.94530	4.01237	3.92343	3.89826	3.87329	3.81427	3.87205	3.88897	4.03053	4.03259	3.98286	3.98575	3.93623	3.92859	3.99421	3.97399	3.93478	3.85492	3.91538	3.80952	3.90362	3.81840	3.91311	3.90899	4.02826	3.88938	4.03342	3.93602	3.85471	3.82686	3.92095	4.04786	3.94530	3.89661	3.97523	4.04539	3.92735	4.00659	3.88010	3.89227	3.90383	3.82521	3.83449	3.84171	3.88113	3.84337	3.76165	3.89454	3.96759	3.90651	3.94262	3.93478	3.86689	3.86132	3.98678	3.97667	3.96738	4.00288	3.89434	3.82190	3.91518	3.91848	3.98410	3.88381	3.99029	3.80292	4.07015	3.91456	3.88711	4.04621	3.89991	3.88567	3.93003	3.95129	3.87514	3.84852	3.88216	3.85802	3.87122	3.85740	3.86813	3.99669	3.89681	3.90341	3.96635	3.88092	3.84832	3.80375	3.90919	3.85719	3.92776	3.97296	3.91415	3.94861	3.87329	3.85038	4.04993	3.95934	3.87349	3.89124	3.89537	3.90176	3.89062	3.97791	3.89083	3.81881	3.80313	3.78394	3.86318	3.90919	3.84997	3.94077	3.92322	3.83243	3.93272	3.81654	3.69603	3.87205	3.89578	3.93478	3.86421	3.85637	3.88216	3.82211	3.87081	3.76578	3.98224	4.03672	3.91765	3.88918	3.90775	3.95624	4.07036	3.93107	3.86400	3.93086	3.86338	3.98843	3.98946	3.98616	3.92921	4.04085	4.04291	4.01753	3.99235	3.89495	3.85430	3.93024	3.90527	3.93024	3.94840	3.95335	3.98307	3.87906	3.79673	3.85389	3.83490	3.95005	3.83779	3.95480	3.88918	3.88794	3.95335	3.98431	4.02620	3.94345	4.00453	3.92611	3.97729	4.00308	3.79838	3.97791	3.95211	3.88133	3.91580	3.92343	3.88814	3.97089	3.91889	3.95377	3.95026	3.80230	3.89970	3.91992	3.89145	3.91559	3.91476	3.88216	3.89434	3.86957	3.76124	3.89021	3.93375	3.90857	3.90197	3.82438	3.86792	3.89805	3.77114	3.95789	3.91188	4.05859	3.97853	3.91146	3.81303	3.89516	3.95913	3.88216	3.95604	3.82356	3.97048	3.94613	3.92983	3.82417	3.95191	3.79219	3.92095	3.86792	3.76000	3.81241	3.95005	3.92467	3.91642	4.00494	3.91600	3.92694	4.01629	3.89908	3.94675	3.94799	3.85141	3.91580	3.79694	3.85079	3.84976	3.84976	3.91270	3.80663	3.89083	3.98389	3.91745	3.83202	4.00783	3.88051	3.83656	3.86400	3.86937	3.92405	3.87968	3.93581	3.90156	3.89021	3.92797	3.94015	3.91126	3.84791	3.95150	3.83449	3.91126	3.91807	3.86627	3.95108	3.94077	3.86668	3.94448	3.86875	3.94035	3.80333	3.88278	3.81571	3.85760	3.81571	3.83387	3.87803	3.79714	3.90465	3.95727	3.92178	3.93045	3.86214	3.89557	3.98121	3.85224	3.84729	3.86029	3.93540	3.91786	3.87638	3.81262	3.87370	3.80829	3.82170	3.87060	3.87102	3.84605	3.96305	3.79508	3.80395	3.79900	3.78105	3.94943	3.98266	3.92880	3.88691	3.89454	3.96945	3.91745	3.88340	3.96924	3.98204	3.86792	3.78765	3.86070	3.92735	3.81489	3.90568	3.93870	3.88959	3.84295	3.91703	3.91992	3.89351	3.95480	3.85925	3.93808	3.90919	3.93210	3.85637	3.84667	3.87535	3.86606	3.90775	3.86276	3.78579	3.89207	3.78992	3.90816	3.96491	3.86772	3.89021	3.88484	3.83119	3.85884	3.88856	3.85740	3.83986	3.92859	3.89722	3.75876	3.88195	3.95748	3.96429	3.84192	3.85306	3.88835	3.89991	3.91084	3.81241	3.89578	3.79343	3.88195	3.91456	3.87267	3.86668	3.91373	3.91683	4.02909	4.00143	3.87370	3.84667	3.86462	3.88959	3.79962	3.90961	3.77155	3.87886	3.97007	3.85925	3.89392	3.89392	3.89392	3.91745	3.98080	3.80994	3.95253	3.79116	3.93230	3.94345	3.84151	3.89578	3.82005	3.85637	3.92632	3.86256	3.84378	3.93396	3.90630	3.93519	3.97935	3.97192	3.82232	3.88753	3.92508	3.86730	3.83078	3.86029	3.97131	3.77960	3.86132	3.80044	3.84832	3.85554	3.87349	3.72368	3.87329	3.90981	3.80354	3.87927	3.95975	3.89743	3.77651	3.80829	3.78951	3.82851	3.81881	3.90135	3.87618	3.94180	3.79260	3.89434	4.00597	3.79879	3.79054	3.93189	3.74679	3.82087	3.88980	3.82335	3.74597	3.88072	3.84398	3.80932	3.89475	3.95253	3.79590	3.89578	3.91662	3.90754	3.89867	4.04023	3.78414	3.92735	3.91621	3.92611	3.94840	3.85368	3.77774	3.80994	3.84832	3.89000	3.90073	3.91456	3.76743	3.89248	3.85987	3.78517	3.81530	3.82314	3.86462	3.96924	3.98451	3.81571	3.88711	3.83821	3.88443	3.85657	3.77300	3.85967	3.86565	3.99297	3.87556	3.87783	3.86937	3.84027	3.85946	3.74885	3.89103	3.84564	3.81675	3.87122	3.90156	3.85492	3.95067	3.85245	3.90568	3.96429	3.92694	3.91105	3.76805	3.84275	3.83284	3.72100	3.83883	3.94283	3.84625	3.85925	3.75835	3.85740	3.90507	3.85492	3.85368	3.84275	3.79240	3.80106	3.92715	3.81097	3.84997	3.83016	3.96862	3.86730	3.88443	3.81530	3.75773	3.91270	3.85946	3.86730	3.87411	3.92240	3.77651	3.85719	3.85471	3.85967	3.99669	3.81179	3.96697	3.95645	3.73606	3.82892	3.80168	3.85533	3.98823	3.84791	3.91497	3.78311	3.90114	4.02331	3.90197	3.87246	3.96656	3.85575	3.89186	3.73709	3.73441	3.93396	3.88051	3.82190	3.82211	3.83387	3.83490	3.83614	3.89454	3.97481	3.87514	3.78517	3.88773	3.96553	3.95418	3.87473	3.88072	3.87164	3.94881	3.79982	3.85884	3.84460	3.74287	3.86091	3.84089	3.80375	3.79446	3.80271	3.80271	3.79673	3.93334	3.74349	3.95542	3.96553	3.89330	3.86462	3.79735	3.79240	3.92343	3.92900	3.74927	3.86049	3.88814	4.00453	3.80003	3.72822	3.74741	3.86627	3.84894	3.79198	3.95191	3.85781	3.88484	3.86978	3.81695	3.74060	3.78105	4.02702	3.88030	3.76103	3.85781	3.85471	3.84254	3.89083	3.83676	3.97089	3.89619	3.81282	3.89867	3.93189	3.78435	3.86173	3.76578	3.75030	3.85884	3.89000	3.76660	3.78394	3.80106	3.86999	3.84440	3.96429	3.80044	3.87989	3.94923	3.82170	3.97440	3.89970	3.79013	3.82686	3.91249	3.96223	3.86379	3.91229	3.78847	3.96759	3.84254	3.90961	3.92776	3.90527	3.89599	3.89248	3.81592	3.82748	3.79467	3.89578	3.81468	3.86132	3.84440	3.83821	3.87411	3.90176	3.80911	3.99380	3.96140	3.84564	3.92962	3.87700	3.86730	3.75525	3.95005	3.88402	3.92137
4	2.84928	2.90560	2.91574	2.89577	2.91387	2.91106	2.91200	2.89265	2.87798	2.84163	2.85380	2.83991	2.84787	2.85770	2.86379	2.88719	2.83773	2.84350	2.86269	2.85443	2.87362	2.87096	2.89359	2.89702	2.90810	2.85458	2.87518	2.90045	2.83757	2.85099	2.90560	2.89561	2.90825	2.97347	2.95412	2.94679	2.93088	2.87627	2.86862	2.86503	2.83711	2.89249	2.90997	2.91668	2.90264	2.86425	2.86082	2.87767	2.86410	2.85848	2.86457	2.84335	2.84943	2.88173	2.91543	2.92292	2.87767	2.89593	2.90435	2.87362	2.88032	2.88313	2.86675	2.85177	2.85052	2.90279	2.92994	2.92011	2.90466	2.93634	2.91652	2.92073	2.92136	2.90810	2.88095	2.94461	2.91247	2.86972	2.88220	2.83835	2.83040	2.83648	2.84928	2.83336	2.86737	2.88407	2.88766	2.91122	2.91839	2.88563	2.90498	2.91730	2.87923	2.88329	2.88750	2.91278	2.93696	2.91886	2.94866	2.92807	2.94351	2.89920	2.92573	2.91995	2.92495	2.92011	3.01700	2.91793	2.96629	2.92042	2.94741	2.90763	2.94492	2.91902	2.93790	2.95241	2.99219	2.96317	3.02184	3.00171	2.97675	2.97675	2.92807	2.95381	2.97971	3.01450	2.96302	3.00982	2.98174	2.96926	3.01482	2.95912	2.96848	2.95990	2.95974	2.98330	2.92744	2.97565	3.01263	2.99484	2.99968	2.96551	2.96442	2.96130	2.99204	2.96863	2.93680	3.00218	3.01466	2.92229	2.96848	2.95912	2.94788	2.97409	2.93758	2.91715	2.93197	2.95428	2.94819	2.97831	2.99235	2.96114	3.01014	2.99063	3.00280	3.00405	2.94195	2.94039	2.95428	2.99859	2.95131	2.96926	2.99266	2.96380	2.96255	2.90856	2.97285	2.95506	2.99282	2.94367	2.98502	2.94929	2.96660	2.95802	2.97097	2.98548	2.95990	2.97347	2.97784	2.99609	2.98860	2.96458	2.95943	2.93212	2.93602	2.99625	3.00873	3.01840	3.00296	3.02215	2.96395	2.91933	2.91559	2.90420	2.94835	2.90310	2.90622	2.97425	2.97612	2.98720	2.96458	3.02074	3.01497	3.04243	3.00467	2.96192	2.97768	2.97004	2.94367	2.96676	2.99609	2.95896	2.93353	2.95459	2.99953	3.01029	2.97706	2.99563	3.01216	2.98424	2.99609	3.03182	3.00889	3.02589	3.04976	3.04758	3.01528	3.03323	3.01029	3.01450	3.02777	3.02558	3.02137	2.97971	3.01107	2.93322	3.02480	3.03385	3.03650	3.01232	3.01544	3.00717	3.00701	3.02137	3.04727	3.04040	2.99344	2.98970	2.97409	2.97456	2.98049	2.98626	2.99672	2.99859	3.00795	3.00233	2.97035	3.02418	2.97487	2.99500	3.02964	3.04040	3.04150	2.95522	2.96068	2.94570	3.03463	3.03510	3.03510	2.96395	2.91169	2.93774	3.02215	2.99968	3.04352	3.02293	3.01544	2.97285	3.01794	2.97831	2.98470	3.03666	3.02730	3.05320	3.04493	3.05944	3.03588	3.00093	2.98346	3.00109	3.03447	3.05164	3.01950	3.05382	3.04961	3.00920	3.00826	3.02808	3.02995	3.02667	3.02933	3.03276	2.99890	2.99110	3.05725	3.02059	3.00592	3.03791	3.01934	3.02995	3.05195	3.01887	3.00733	2.99531	3.02667	3.01653	2.99859	2.97550	3.01731	3.00421	3.02121	3.01872	3.02933	3.03151	3.04758	3.05819	3.03042	3.03338	3.06381	3.05351	3.05554	2.97971	2.98673	3.04040	3.04898	3.01762	3.04259	3.05413	3.01544	3.07192	3.08206	3.08643	3.12512	3.13386	3.14073	3.11904	3.13058	3.11295	3.12809	3.14104	3.16241	3.12544	3.13917	3.06209	3.07816	3.06662	3.03760	3.04399	3.06193	3.06006	3.00842	3.02636	3.04150	2.99032	3.01638	2.99094	3.01762	2.99141	2.98002	2.98018	3.01138	3.00499	3.00374	3.01622	2.99157	3.01996	2.99563	3.02308	3.03962	3.04976	3.00109	2.98580	3.01450	2.99625	2.99734	3.02761	3.05132	3.09376	3.10188	3.09033	3.14275	3.12075	3.10156	3.12809	3.10219	3.11233	3.09127	3.13058	3.14853	3.12481	3.08549	3.03073	3.09720	3.10390	3.07676	3.07286	3.08534	3.04711	3.03213	3.08659	3.07941	3.07582	3.06942	3.07520	3.07972	3.03603	3.06880	3.04072	3.07457	3.09173	3.08191	3.07379	3.03916	3.02402	3.01638	2.99703	2.98174	3.00202	2.99609	3.04696	3.04727	3.03775	3.06069	3.04836	3.06006	3.05585	3.01482	3.06069	3.02589	3.05242	3.09251	3.04852	3.05211	3.07364	3.05132	3.08284	3.06490	3.12778	3.07130	3.04930	3.07754	3.07988	3.09392	3.07052	3.04399	3.10344	3.12107	3.10328	3.05211	3.12965	3.10968	3.08815	3.07114	3.04742	3.07145	3.05242	3.07582	3.05757	3.08815	3.09095	3.09579	3.09751	3.05164	3.07644	3.09922	3.12590	3.12980	3.11873	3.07972	3.10344	3.03822	3.05663	3.03089	3.08409	3.13090	3.09002	3.09766	3.07644	3.07379	3.04836	3.05897	3.10796	3.10687	3.11483	3.12731	3.08705	3.11358	3.14447	3.19065	3.16834	3.16070	3.15742	3.11873	3.08300	3.09361	3.08035	3.11155	3.12185	3.07800	3.12871	3.16569	3.12746	3.13090	3.19143	3.15414	3.15836	3.18628	3.16288	3.14197	3.11873	3.06037	3.11717	3.13620	3.12980	3.12403	3.11373	3.09298	3.12871	3.12325	3.11810	3.14182	3.13308	3.12824	3.12793	3.13636	3.08549	3.12512	3.14681	3.12715	3.10656	3.11545	3.11951	3.14353	3.09720	3.14416	3.13963	3.18160	3.16070	3.10780	3.12138	3.09423	3.08565	3.09002	3.09501	3.10390	3.14712	3.18987	3.13136	3.10999	3.11654	3.07582	3.04384	3.08487	3.11030	3.11654	3.17661	3.13698	3.15617	3.13402	3.14634	3.13542	3.09907	3.13386	3.15336	3.16413	3.16772	3.11514	3.20423	3.16787	3.13963	3.09844	3.12684	3.11951	3.16101	3.14962	3.13027	3.17084	3.14634	3.13667	3.16304	3.14572	3.12622	3.11576	3.16226	3.15336	3.23340	3.19783	3.20407	3.17677	3.16366	3.18114	3.17895	3.20625	3.14977	3.11264	3.08612	3.14338	3.12622	3.11436	3.12075	3.15414	3.11654	3.16194	3.16491	3.05850	3.10874	3.11748	3.11264	3.12153	3.15524	3.15695	3.11358	3.11545	3.07270	3.05772	3.04586	3.10718	3.13573	3.07535	3.09891	3.11888	3.13074	3.11358	3.12044	3.18738	3.10968	3.11061	3.08347	3.08003	3.08081	3.10968	3.09314	3.13121	3.10702	3.16054	3.15383	3.15414	3.15243	3.13105	3.12325	3.12122	3.12232	3.17302	3.18504	3.12918	3.11233	3.13370	3.16928	3.14338	3.16163	3.12341	3.11202	3.15477	3.13636	3.12403	3.12575	3.14213	3.12169	3.08596	3.07722	3.07145	3.10032	3.05694	3.04618	3.07161	3.11935	3.09064	3.05429	3.10375	3.05335	3.10484	3.08815	3.12793	3.13074	3.06131	3.09782	3.10983	3.12356	3.11171	3.17801	3.17848	3.15914	3.18597	3.14338	3.19908	3.17209	3.13136	3.13324	3.15586	3.15929	3.12590	3.12622	3.12700	3.13854	3.20173	3.15274	3.19643	3.19502	3.19861	3.17255	3.15477	3.17630	3.14073	3.16787	3.10983	3.20079	3.21031	3.21811	3.18129	3.17318	3.19299	3.19003	3.18862	3.18894	3.19861	3.21842	3.22123	3.24183	3.23200	3.28957	3.22264	3.22919	3.18160	3.18987	3.15134	3.14728	3.22997	3.18472	3.17677	3.16678	3.18972	3.13839	3.18332	3.19908	3.17599	3.15555	3.21484	3.25525	3.22030	3.20891	3.25213	3.21655	3.21952	3.18847	3.22030	3.20438	3.21608	3.28130	3.25072	3.18566	3.18972	3.19440	3.24495	3.24417	3.26445	3.18722	3.23746	3.24183	3.22966	3.26492	3.22747	3.23309	3.19315	3.20345	3.18114	3.20001	3.17458	3.20345	3.18067	3.22311	3.21671	3.25493	3.23668	3.26508	3.27912	3.31204	3.28645	3.29472	3.31032	3.31797	3.29534	3.33232	3.27849	3.25993	3.23403	3.25025	3.20407	3.18644	3.18363	3.15477	3.18098	3.20984	3.20579	3.18909	3.15430	3.18940	3.16272	3.17817	3.25197	3.25119	3.23481	3.22779	3.29363	3.22685	3.23933	3.18488	3.22139	3.24666	3.29753	3.29394	3.26991	3.26757	3.23028	3.24167	3.25010	3.24854	3.30954	3.22201	3.24588	3.23325	3.24401	3.19580	3.21811	3.25150	3.25759	3.23964	3.24994	3.26820	3.23964	3.22295	3.20657	3.21140	3.25119	3.29722	3.24604	3.24838	3.24760	3.21952	3.20438	3.17271	3.18082	3.21000	3.20095	3.22529	3.23949	3.19736	3.17552	3.20033	3.23824	3.23340	3.22950	3.23169	3.24807	3.21577	3.22685	3.25774	3.22295	3.24838	3.28005	3.25462	3.23559	3.25556	3.24838	3.30424	3.27334	3.22311	3.19970	3.23091	3.20251	3.18316	3.14494	3.22763	3.24105	3.24417	3.25759	3.24027	3.26648	3.19955	3.20547	3.21359	3.19627	3.21312	3.23106	3.23949	3.25821	3.21702	3.21062	3.21874	3.26352	3.25696	3.29940	3.31843	3.30205	3.24464	3.29878	3.22747	3.23964	3.20938	3.20610	3.18925	3.17489	3.20704	3.19190	3.19455	3.20938	3.19190	3.21031	3.16194	3.16179	3.16553	3.18738	3.12107	3.11654	3.13090	3.16772	3.16741	3.17458	3.22092	3.21468	3.22591	3.21265	3.25244	3.29019	3.29207	3.29909	3.26804	3.27381	3.25415	3.24105	3.27038	3.24635	3.26570	3.24276	3.20485	3.23528	3.21827	3.25665	3.25665	3.24822	3.25868	3.22045	3.25712	3.30377	3.32904	3.35744	3.32873	3.33591	3.32858	3.28021	3.33841	3.33404	3.36602	3.37445	3.38350	3.35198	3.32577	3.39114	3.32405	3.31251	3.35401	3.33076	3.31641	3.30299	3.32982	3.33716	3.33185	3.29394	3.31563	3.31375	3.33841	3.33466	3.35526	3.31781	3.36680	3.34558	3.31563	3.34902	3.33341	3.30658	3.30814	3.28676	3.32218	3.31609	3.25431	3.26211	3.26913	3.26508	3.26648	3.28099	3.26601	3.29019	3.26929	3.30486	3.28349	3.29269	3.28895	3.30221	3.33903	3.33216	3.28239	3.29909	3.30549	3.28302	3.33201	3.31344	3.26913	3.32140	3.31344	3.25291	3.30080	3.28255	3.25291	3.31407	3.26320	3.26648	3.26835	3.22061	3.26757	3.29722	3.27646	3.28161	3.30486	3.26851	3.25400	3.25244	3.26039	3.31063	3.30673	3.33045	3.34371	3.29597	3.31578	3.34262	3.33591	3.36243	3.28442	3.31625	3.31500	3.30080	3.40050	3.34215	3.36321	3.39223	3.41330	3.36602	3.36743	3.36056	3.32561	3.34449	3.37975	3.39707	3.43764	3.41298	3.39567	3.39691	3.36290	3.35682	3.32109	3.28614	3.30720	3.33154	3.34948	3.34246	3.27818	3.30174	3.29285	3.28286	3.35198	3.30096	3.28973	3.29347	3.30907	3.33294	3.35619	3.29394	3.30892	3.30861	3.31890	3.30127	3.30268	3.30533	3.27678	3.26976	3.32655	3.33373	3.31344	3.34371	3.35572	3.33263	3.37398	3.38100	3.37913	3.47087	3.35136	3.35416	3.35806	3.37429	3.39348	3.40986	3.39379	3.37257	3.37304	3.39645	3.37507	3.36602	3.38334	3.38365	3.37289	3.38630	3.40503	3.38474	3.37367	3.33700	3.32046	3.40300	3.37648	3.33685	3.33076	3.37257	3.32842	3.31734	3.34574	3.32093	3.31984	3.31578	3.34652	3.38662	3.41018	3.38927	3.32202	3.34870	3.36789	3.34106	3.33294	3.33154	3.38537	3.37257	3.38053	3.37382	3.40409	3.37554	3.38771	3.36852	3.41751	3.43358	3.40815	3.40690	3.44169	3.43732	3.46666	3.45355	3.47321	3.46993	3.47024	3.46806	3.48585	3.42422	3.37710	3.38225	3.40284	3.38833	3.39598	3.34761	3.38552	3.38287	3.38256	3.39816	3.48273	3.47649	3.47836	3.46042	3.43779	3.41969	3.40503	3.42578	3.44341	3.45683	3.41376	3.45839	3.45854	3.42859	3.40955	3.41501	3.43327	3.46619	3.47524	3.43857	3.43701	3.42578	3.48335	3.46900	3.49677	3.39629	3.45121	3.42640	3.43795	3.39223	3.38256	3.44029	3.44466	3.44934	3.50238	3.50644	3.48990	3.48725	3.45542	3.39130	3.45605	3.41907	3.42391	3.43030	3.40050	3.41610	3.38350	3.43623	3.47539	3.49334	3.47149	3.47851	3.55933	3.47914	3.54779	3.55231	3.51268	3.50098	3.51065	3.51346	3.51549	3.49895	3.51471	3.53733	3.59007	3.59927	3.56136	3.56167	3.55980	3.57774	3.63688	3.59366	3.65716	3.62642	3.63344	3.58554	3.61675	3.61316	3.58367	3.61519	3.64733	3.60942	3.65778	3.66465	3.63188	3.65061	3.68790	3.67026	3.67448	3.64031	3.67885	3.72581	3.76871	3.74422	3.78354	3.75670	3.72269	3.70053	3.67089	3.68337	3.68009	3.70428	3.68868	3.66324	3.62081	3.65544	3.62861	3.63079	3.67963	3.66309	3.68493	3.65810	3.71255	3.68649	3.68399	3.70709	3.72628	3.70334	3.74203	3.71785	3.67011	3.64717	3.69913	3.66839	3.67978	3.63641	3.63391	3.65919	3.67635	3.71645	3.70241	3.77605	3.77527	3.79633	3.76372	3.73642	3.69195	3.72425	3.78915	3.75842	3.76029	3.76091	3.75264	3.74937	3.73751	3.72175	3.75842	3.74890	3.73798	3.74203	3.71723	3.77964	3.77714	3.77714	3.76715	3.73236	3.74016	3.76606	3.71723	3.71317	3.67276	3.69382	3.66995	3.70381	3.72721	3.76715	3.78728	3.74781	3.75576	3.74375	3.74781	3.72378	3.74469	3.77418	3.74812	3.78198	3.74672	3.69398	3.69850	3.73891	3.69616	3.76279	3.73954	3.68712	3.70989	3.68587	3.72862	3.70412	3.74219	3.76606	3.71286	3.74313	3.75264	3.73377	3.75811	3.74921	3.71910	3.78806	3.78697	3.77386	3.75467	3.72409	3.74937	3.78494	3.74516	3.76294	3.77308	3.79539	3.77137	3.78744	3.78026	3.78806	3.81849	3.84251	3.84251	3.85858	3.85640	3.81537	3.78993	3.81833	3.74032	3.77574	3.72487	3.78869	3.82644	3.81131	3.80070	3.84735	3.84626	3.84470	3.87044	3.81224	3.83674	3.81552	3.83830	3.87372	3.89977	3.86124	3.85921	3.87403	3.87528	3.84766	3.82441	3.82473	3.91475	3.87871	3.93254	3.97529	3.98449	3.96015	3.95922	3.94954	3.96608	3.93847	3.99105	3.98808	3.97622	3.99323	4.01024	3.98278	4.10167	4.05486	4.01523	4.03442	4.02256	4.01757	4.02818	4.05595	4.02319	4.06079	4.05049	4.06063	4.06812	4.10744	4.07982	4.02381	4.02178	4.04456	4.04160	4.04222	4.10182	4.09730	4.14473	4.07904	4.11633	4.07608	4.05985	4.06859	4.20448	4.15596	4.17640	4.21463	4.20417	4.20152	4.20651	4.15549	4.14457	4.18561	4.21743	4.19871	4.20636	4.18124	4.16782	4.16470	4.18997	4.18030	4.16922	4.17749	4.24817	4.23725	4.21650	4.23054	4.24411	4.26455	4.31510	4.28140	4.26674	4.30169	4.29513	4.27298	4.25098	4.25675	4.28203	4.18919	4.32790	4.32603	4.37517	4.36690	4.33071	4.38266	4.37158	4.34896	4.39234	4.41886	4.33071	4.31370	4.27157	4.25129	4.32010	4.35583	4.38984	4.31464	4.38173	4.35520	4.34865	4.41745	4.41090	4.39483	4.39265	4.40029	4.40341	4.42479	4.40731	4.38999	4.43056	4.39733	4.39312	4.42962	4.43665	4.41355	4.45069	4.46567	4.47081	4.48626	4.51715	4.53728	4.52542	4.51684	4.55366	4.50358	4.50436	4.52620	4.54508	4.51388	4.52324	4.51372	4.56536	4.58877	4.57582	4.59579	4.56864	4.58299	4.58799	4.63620	4.65929	4.61670	4.64650	4.63401	4.63308	4.65398	4.63292	4.66600	4.63199	4.68612	4.64275	4.62169	4.68815	4.71546	4.73824	4.78504	4.83934	4.78114	4.81921	4.78863	4.75493	4.75743	4.77303	4.79503	4.76507	4.78270	4.76351	4.77053	4.68191	4.73465	4.70391	4.77178	4.79612	4.78473	4.82264	4.84090	4.85322	4.85135	4.78504	4.80923	4.87897	4.91610	4.94387	4.94231	4.89722	4.89832	4.89675	4.89332	4.88942	4.87117	4.90627	4.97243	5.00035	4.97009	5.03655	5.05278	5.02547	5.01830	5.10754	5.06947	5.17557	5.07197	5.11565	5.07587	5.08648	5.09615	5.06463	5.09584	5.10130	5.08242	5.13391	5.11909	5.09209	5.10270	5.13282	5.12080	5.15934	5.15107	5.17276	5.18789	5.22643	5.28634	5.29274	5.34688	5.37481	5.34391	5.28197	5.34157	5.39384	5.37278	5.31848	5.30007	5.45063	5.40164	5.43347	5.35811	5.33487	5.35031	5.46140	5.43066	5.38557	5.40180	5.33424	5.39525	5.39213	5.39618	5.42442	5.46499	5.53785	5.56032	5.52053	5.49604	5.47747	5.49479	5.44455	5.50727	5.61914	5.61664	5.69980	5.60244	5.63989	5.68030	5.67453	5.74427	5.74536	5.72305	5.77532	5.81058	5.81354	5.77032	5.86082	5.84397	5.96005	5.94023	5.86503	5.86097	5.91745	5.93259	5.94195	5.93493	5.91059	5.94538	5.93914	5.97346	5.98907	6.01356	6.07971	6.15944	6.19611	6.09610	6.07067	6.16896	6.22201	6.24260	6.27724	6.32966	6.30813	6.40627	6.33731	6.32155	6.40050	6.41438	6.50129	6.59490	6.53748	6.57150	6.62657	6.67197	6.70614	6.76933	6.71472	6.83861	6.86139	6.86653	6.88307	6.88963	6.91428	6.90850	6.99010	6.93362	6.99057	7.12475	7.14285	7.19871	7.30355	7.34084	7.46769	7.47861	7.46363	7.48173	7.57644	7.55615	7.59953	7.67301	7.72154	7.74510	7.76148	7.82295	7.89612	7.92889	8.01689	7.97913	8.10816	8.11908	8.15091	8.31458	8.27245	8.31863	8.41911	8.52942	8.51444	8.66984	8.68060	8.75331	8.79372	8.69948	8.81151	8.92088	8.90216	8.93008	9.07222	9.08517	9.15023	9.22902	9.28628	9.34760	9.47382	9.45104	9.51548	9.62797	9.66822	9.80256	9.94719	10.00118	10.06405	10.15626	10.18278	10.22725	10.37734	10.49530	10.49998	10.62994	10.84120	10.81062	10.86538	10.88239	11.04184	11.16713	11.15886	11.14965	11.38494	11.43346	11.62677	11.78794	11.76532	11.76189	11.98390	11.99124	12.11715	12.38379	12.46835	12.45837	12.67321	12.68413	12.78040	12.80833	12.89133	13.00413	13.35097	13.31275	13.29699	13.56332	13.60731	13.60607	13.77145	13.80858	13.95571	14.04558	14.19786	14.16431	14.34327	14.49789	14.53627	14.72412	14.68215	14.61631	14.93865	15.07158	15.15849	15.30000	15.37536	15.37333	15.64699	15.54277	15.64278	15.70566	15.88742	15.88508	16.01442	16.03689	16.11818	16.28778	16.35393	16.35580	16.55754	16.61043	16.60013	16.75069	16.80265	16.90063	17.09691	17.15323	17.14512	17.32766	17.23748	17.13373	17.37619	17.26900	17.31362	17.54016	17.53658	17.50927	17.59306	17.62754	17.53346	17.73379	17.62317	17.56248	17.79760	17.81398	17.70570	17.85861	17.76452	17.68542	17.90650	17.76967	17.76281	18.10840	17.98935	17.69650	18.10996	17.90713	17.93521	18.23134	18.09077	17.81430	18.14210	18.04287	17.87078	18.14303	18.05691	17.87452	18.16098	18.09919	17.87577	18.22947	18.06175	17.89730	18.23322	18.02680	17.89324	18.15193	18.11838	17.79136	18.12540	18.00667	17.93896	18.27269	18.16644	17.88029	18.13523	18.05738	17.88622	18.20310	18.08858	17.91009	18.22167	18.09779	17.88903	18.19390	18.12447	17.90448	18.24460	18.25865	17.95097	18.26660	18.19109	17.94785	18.28299	18.09576	17.84113	18.18641	18.07298	17.84441	18.32496	18.09763	17.97203	18.36927	18.22339	17.96564	18.31700	18.15786	17.95534	18.40562	18.23150	17.97469	18.48176	18.32652	18.02321	18.37145	18.38659	18.11823	18.44353	18.31669	18.12353	18.50376	18.36927	18.11292	18.57163	18.37395	18.19998	18.66633	18.62483	18.46491	18.74466	18.66961	18.48582	19.09212	19.05826	19.58499	20.10486	20.21095	23.62581	26.41751	28.51632	30.71889	30.01648	27.54727	25.49683	23.41299	21.80066	20.80352	19.93292	18.85840	17.94691	17.28273	16.66956	15.92892	15.34369	14.77998	14.29412	13.65818	13.30401	13.01911	12.48832	12.24290	11.99483	11.58901	11.30521	11.05666	10.72387	10.57658	10.32149	10.09229	9.94033	9.65293	9.32622	9.21326	8.92962	8.77359	8.66843	8.59432	8.49759	8.33720	8.27214	8.08210	8.01517	7.97772	7.88427	7.75071	7.61560	7.56505	7.40965	7.34193	7.33288	7.29138	7.21696	7.15830	7.02068	7.01975	7.00103	7.03395	6.82113	6.82051	6.78884	6.71738	6.73501	6.72455	6.61066	6.51580	6.50269	6.46244	6.42655	6.44949	6.41516	6.42920	6.30751	6.22388	6.16085	6.19829	6.15897	6.02542	5.97518	5.97222	5.87579	5.80371	5.76939	5.70308	5.67765	5.61695	5.57592	5.51304	5.57405	5.48964	5.45110	5.49666	5.41303	5.39852	5.40570	5.35515	5.27948	5.24515	5.26949	5.19850	5.23798	5.14857	5.11924	5.11175	5.07790	5.07524	5.08897	5.08757	5.10146	5.03780	4.99989	5.05543	5.03936	5.04310	4.98678	4.99318	4.96088	4.93358	4.92624	4.98709	4.87226	4.85681	4.84932	4.84152	4.86040	4.84714	4.87710	4.85978	4.85588	4.83403	4.82030	4.76757	4.79503	4.82046	4.78551	4.76336	4.78645	4.74260	4.67193	4.65071	4.69190	4.73122	4.70672	4.63448	4.67676	4.68113	4.72903	4.74432	4.73558	4.69549	4.70953	4.69237	4.67161	4.63199	4.63963	4.68191	4.67786	4.69907	4.64962	4.64291	4.64057	4.64712	4.66569	4.69143	4.64291	4.62340	4.63838	4.64353	4.65570	4.68691	4.64103	4.67489	4.64166	4.63916	4.59579	4.58315	4.52917	4.60390	4.59501	4.53198	4.53541	4.53619	4.49687	4.50420	4.50202	4.52729	4.54227	4.56178	4.48782	4.47737	4.48423	4.37970	4.48860	4.44538	4.40763	4.35614	4.41277	4.39031	4.39109	4.35146	4.39452	4.39436	4.41059	4.43415	4.50623	4.48610	4.49281	4.46520	4.50139	4.46816	4.45162	4.45880	4.48642	4.52776	4.46894	4.49781	4.46707	4.42619	4.43649	4.39873	4.39842	4.43540	4.35770	4.45412	4.40310	4.33523	4.33742	4.37970	4.41028	4.31136	4.30684	4.32681	4.28530	4.25691	4.26845	4.25426	4.30684	4.24536	4.29295	4.27111	4.25426	4.33133	4.29467	4.32275	4.27547	4.30013	4.25145	4.27984	4.26362	4.31339	4.22149	4.23382	4.20573	4.22773	4.25098	4.19107	4.14956	4.14816	4.25628	4.21057	4.13708	4.12835	4.11618	4.11243	4.14925	4.14910	4.13443	4.12008	4.13708	4.15097	4.13849	4.13880	4.17702	4.12819	4.10931	4.11836	4.10603	4.12975	4.12257	4.14083	4.06079	4.08372	4.14223	4.11430	4.08996	4.09199	4.11789	4.10291	4.02646	4.02631	4.06594	4.06469	4.09433	4.07187	4.02927	4.01195	4.06188	4.06172	4.04877	4.04129	4.01554	4.05158	4.03224	4.03614	4.04565	4.00072	3.97139	3.92489	3.95251	4.03582	4.04113	3.99994	4.00758	3.99198	3.96608	3.93160	3.92770	3.98746	3.94486	3.95891	3.96655	3.97264	3.96624	3.96015	3.95469	3.92599	3.95344	3.92989	3.92739	3.91272	3.92208	3.91631	3.93285	3.86373	3.86732	3.89743	3.91054	3.91912	3.99885	3.93503	3.89322	3.90523	3.92349	3.94533	3.97607	3.94954	3.96608	3.90539	3.92848	3.89416	3.86420	3.97669	3.85874	3.85827	3.83471	3.87481	3.85952	3.84267	3.83034	3.82129	3.83549	3.81271	3.75077	3.73065	3.78666	3.78557	3.74999	3.71301	3.74843	3.78213	3.76606	3.78198	3.79337	3.75904	3.76996	3.79337	3.77839	3.78728	3.73236	3.76965	3.75904	3.70709	3.71770	3.70131	3.71395	3.76684	3.77074	3.72893	3.72300	3.74516	3.77589	3.77308	3.70521	3.68524	3.75795	3.80273	3.77792	3.79555	3.81193	3.77355	3.72628	3.75670	3.77511	3.82847	3.79477	3.75920	3.76825	3.79992	3.82223	3.74516	3.78510	3.75982	3.83471	3.72456	3.74859	3.78416	3.76357	3.73283	3.73595	3.79243	3.80320	3.79976	3.76341	3.77652	3.78619	3.73330	3.68493	3.71192	3.75030	3.74344	3.65045	3.70428	3.73782	3.70506	3.67682	3.68150	3.71130	3.72674	3.71239	3.70802	3.71910	3.66590	3.66340	3.68992	3.69757	3.64749	3.61098	3.69039	3.67401	3.68056	3.67276	3.66948	3.65716	3.63048	3.64983	3.67791	3.68602	3.70147	3.66714	3.66652	3.71801	3.72721	3.77277	3.74500	3.82239	3.80959	3.76981	3.75498	3.73252	3.76294	3.78494	3.78260	3.75717	3.77386	3.74687	3.71910	3.78151	3.71598	3.62986	3.64702	3.67042	3.67339	3.71426	3.66995	3.69726	3.66917	3.66356	3.67994	3.70833	3.69819	3.72269	3.74500	3.73392	3.72487	3.73891	3.73189	3.73720	3.77106	3.73236	3.79633	3.74781	3.72893	3.77277	3.74360	3.76388	3.74734	3.71348	3.74094	3.71754	3.74079	3.78322	3.76949	3.80304	3.77496	3.76840	3.76201	3.70943	3.70943	3.70989	3.71067	3.66855	3.72269	3.76949	3.69242	3.67541	3.68852	3.66293	3.67619	3.66262	3.64655	3.72674	3.68165	3.75062	3.74391	3.66652	3.68961	3.76778	3.73455	3.68337	3.72752	3.71239	3.70147	3.69788	3.69242	3.66933	3.76107	3.74906	3.66652	3.72004	3.68774	3.68228	3.68197	3.66917	3.61784	3.60146	3.60895	3.64296	3.64078	3.63516	3.64655	3.65575	3.67651	3.69835	3.69024	3.60005	3.64359	3.65731	3.66278	3.65419	3.70178	3.66886	3.67401	3.63235	3.61769	3.63984	3.67666	3.72518	3.71364	3.67822	3.70381	3.68946	3.69164	3.73111	3.68977	3.63485	3.66917	3.62673	3.61956	3.60926	3.59569	3.58679	3.59522	3.62814	3.63875	3.57556	3.55855	3.56698	3.51518	3.52891	3.55855	3.50379	3.57572	3.57634	3.58336	3.60879	3.57025	3.64639	3.65123	3.64624	3.62876	3.60567	3.57072	3.51970	3.58554	3.56651	3.59881	3.61909	3.57025	3.60520	3.54592	3.65466	3.60427	3.58695	3.58679	3.60489	3.64499	3.66356	3.65810	3.67183	3.66324	3.66777	3.62673	3.62595	3.57743	3.61176	3.62611	3.69476	3.63719	3.60786	3.59428	3.65107	3.60474	3.58882	3.61566	3.59210	3.60536	3.57494	3.55933	3.54233	3.55418	3.63188	3.58898	3.58118	3.55122	3.52501	3.52750	3.49583	3.45417	3.52610	3.51065	3.49973	3.49334	3.46946	3.42359	3.47773	3.45542	3.46603	3.44107	3.45090	3.38771	3.43810	3.44263	3.45480	3.47898	3.50145	3.51034	3.53141	3.55247	3.53437	3.49100	3.48787	3.48522	3.44169	3.47961	3.48288	3.44996	3.42391	3.40550	3.44590	3.43483	3.45059	3.44497	3.47243	3.45683	3.45183	3.48429	3.45417	3.46884	3.45293	3.47024	3.46744	3.45807	3.40472	3.43171	3.41470	3.42687	3.45371	3.46182	3.41798	3.38240	3.43764	3.42157	3.44341	3.41735	3.42141	3.42313	3.41954	3.41907	3.44169	3.38615	3.38256	3.42703	3.45464	3.40487	3.45683	3.44856	3.45495	3.43935	3.50535	3.46603	3.49006	3.49068	3.48241	3.49770	3.47414	3.46026	3.47399	3.47461	3.44918	3.47617	3.50551	3.47009	3.41595	3.41657	3.44091	3.52719	3.53172	3.48897	3.46322	3.50535	3.47649	3.47976	3.48928	3.45698	3.45246	3.46088	3.43842	3.46697	3.51752	3.47680	3.48569	3.45464	3.49287	3.49692	3.55418	3.52594	3.50566	3.51783	3.49599	3.47508	3.48070	3.51565	3.50301	3.51471	3.44138	3.51112	3.55247	3.50332	3.49599	3.42859	3.43561	3.48944	3.54170	3.53874	3.52158	3.48803	3.50504	3.54092	3.56089	3.48117	3.47602	3.48897	3.50036	3.55887	3.55403	3.55340	3.55996	3.58742	3.65404	3.66402	3.65232	3.60005	3.60692	3.54623	3.54670	3.57384	3.58430	3.55652	3.49146	3.59210	3.53234	3.56823	3.51611	3.53905	3.57181	3.63344	3.60520	3.60302	3.59038	3.56776	3.53156	3.52158	3.47571	3.50332	3.56511	3.50426	3.56511	3.54888	3.58320	3.62065	3.57057	3.51424	3.48725	3.48553	3.51502	3.52891	3.50972	3.53843	3.52173	3.50363	3.50395	3.53250	3.53936	3.54435	3.59319	3.57369	3.60411	3.54950	3.51206	3.51221	3.53921	3.54685	3.53577	3.56979	3.52797	3.58118	3.57837	3.55013	3.52797	3.44325	3.50441	3.54311	3.57556	3.57291	3.59475	3.60427	3.59444	3.56557	3.57618	3.52922	3.52360	3.47805	3.45870	3.43015	3.43233	3.48756	3.47087	3.42718	3.51908	3.53593	3.52750	3.54077	3.52236	3.52158	3.52236	3.51065	3.48288	3.50176	3.50722	3.54966	3.53172	3.52922	3.50036	3.51721	3.55528	3.49630	3.53031	3.57556	3.56339	3.52048	3.54123	3.52236	3.50644	3.55216	3.57868	3.58976	3.58586	3.57759	3.57837	3.55262	3.59553	3.57852	3.56963	3.55668	3.56043	3.58024	3.58180	3.55356	3.53094	3.50987	3.53375	3.58336	3.54904	3.61847	3.55965	3.50192	3.52298	3.52470	3.53328	3.51097	3.58945	3.59210	3.52532	3.41610	3.48756	3.50426	3.55528	3.52501	3.47758	3.44434	3.45558	3.39270	3.39489	3.39426	3.44747	3.45901	3.51674	3.51299	3.45995	3.47711	3.46525	3.43654	3.42359	3.44559	3.42079	3.39957	3.43155	3.46198	3.43779	3.44762	3.46884	3.50800	3.46151	3.47134	3.41642	3.44310	3.40955	3.39036	3.44091	3.43202	3.43842	3.38786	3.41657	3.35026	3.37086	3.37460	3.44232	3.39910	3.43358	3.43155	3.41673	3.39457	3.42391	3.45199	3.46400	3.42281	3.45667	3.40628	3.43935	3.42921	3.43826	3.44232	3.42032	3.43420	3.42203	3.45995	3.46369	3.43608	3.47586	3.47633	3.54108	3.52501	3.48990	3.50441	3.49739	3.45074	3.44497	3.48179	3.46213	3.50114	3.52454	3.45043	3.49614	3.50051	3.49770	3.44856	3.44965	3.48273	3.45121	3.42203	3.52875	3.50753	3.56214	3.58367	3.60505	3.57306	3.52532	3.61051	3.57930	3.58336	3.59397	3.59335	3.63391	3.61113	3.59584	3.56011	3.53250	3.53187	3.52719	3.52844	3.53062	3.51409	3.56433	3.56261	3.60255	3.60708	3.56370	3.58164	3.61644	3.59085	3.59475	3.60021	3.60474	3.55668	3.57790	3.60895	3.59693	3.55808	3.60910	3.51611	3.50160	3.51955	3.59179	3.59163	3.60364	3.64421	3.60068	3.58913	3.56760	3.51471	3.54482	3.54997	3.54763	3.59537	3.53687	3.55543	3.56386	3.55746	3.53406	3.60645	3.55762	3.57135	3.49708	3.52501	3.50660	3.52969	3.51284	3.52017	3.55138	3.54061	3.49958	3.57743	3.49677	3.52095	3.55465	3.50238	3.47274	3.50566	3.50473	3.52017	3.55793	3.47524	3.51580	3.50020	3.53187	3.58476	3.60988	3.59272	3.61862	3.62533	3.59459	3.58804	3.56916	3.57696	3.54201	3.52548	3.48647	3.52688	3.57306	3.56667	3.54560	3.54014	3.55637	3.52485	3.50504	3.50020	3.50270	3.46915	3.47805	3.47773	3.45683	3.45683	3.48226	3.48148	3.47914	3.50769	3.49599	3.43732	3.50082	3.51580	3.51814	3.47149	3.49755	3.49318	3.50831	3.41470	3.44981	3.53843	3.47321	3.48475	3.47524	3.50551	3.47087	3.45464	3.46510	3.44403	3.40581	3.45495	3.42952	3.51253	3.54342	3.52064	3.47976	3.51783	3.51065	3.49380	3.45870	3.49786	3.54014	3.47493	3.58414	3.54295	3.52267	3.51611	3.55309	3.46931	3.49895	3.57696	3.59163	3.58773	3.63204	3.60832	3.60380	3.53796	3.49443	3.53297	3.53702	3.52579	3.50395	3.52017	3.53780	3.53765	3.50753	3.54467	3.58882	3.52282	3.54701	3.50129	3.50129	3.45495	3.40596	3.43732	3.45745	3.51253	3.50238	3.48741	3.47305	3.43904	3.40784	3.42172	3.38552	3.43218	3.48678	3.43030	3.48819	3.48007	3.47805	3.47820	3.49568	3.46712	3.46104	3.51112	3.52282	3.52922	3.54810	3.55044	3.53421	3.58118	3.56245	3.51705	3.52579	3.53687	3.57213	3.56495	3.55044	3.52735	3.50379	3.49770	3.49786	3.50987	3.48163	3.48054	3.48975	3.48210	3.47024	3.45683	3.40862	3.39426	3.44388	3.46229	3.48070	3.54155	3.51705	3.51112	3.53109	3.53094	3.53640	3.55574	3.50285	3.49131	3.44512	3.44700	3.51955	3.46088	3.47649	3.44684	3.46900	3.49552	3.47227	3.49521	3.43623	3.49942	3.48117	3.41564	3.47071	3.48054	3.45121	3.48741	3.47071	3.43280	3.45199	3.42937	3.42016	3.37616	3.44107	3.41954	3.43077	3.42047	3.41252	3.47118	3.39723	3.41127	3.43436	3.39348	3.39208	3.44856	3.46151	3.48538	3.51487	3.52579	3.43888	3.41891	3.43296	3.46728	3.48039	3.43405	3.47742	3.49864	3.48491	3.50519	3.48647	3.45495	3.47165	3.46806	3.57478	3.51237	3.52423	3.48288	3.46822	3.45589	3.48195	3.45948	3.48382	3.43498	3.49958	3.47290	3.50160	3.53827	3.53780	3.48725	3.43764	3.44341	3.46962	3.44169	3.39582	3.45745	3.40550	3.44466	3.37648	3.41548	3.43654	3.39754	3.44981	3.40690	3.40628	3.39270	3.41002	3.42703	3.47586	3.46198	3.48663	3.46666	3.44996	3.43186	3.45792	3.47493	3.39130	3.39582	3.47274	3.49833	3.46400	3.44996	3.43155	3.47680	3.49880	3.51580	3.51533	3.49224	3.44606	3.44512	3.44044	3.43358	3.44356	3.48132	3.48397	3.44965	3.44356	3.41876	3.44809	3.45885	3.45683	3.46400	3.43498	3.42125	3.43171	3.38662	3.32390	3.34121	3.32780	3.37632	3.36009	3.36852	3.35900	3.40097	3.35307	3.41626	3.44762	3.45683	3.44450	3.39379	3.45511	3.43015	3.41673	3.44575	3.45277	3.46338	3.50551	3.42250	3.40659	3.42547	3.39239	3.40690	3.36353	3.41486	3.42952	3.48210	3.38599	3.35916	3.44247	3.37491	3.47414	3.53219	3.46182	3.48928	3.47071	3.41220	3.46010	3.42625	3.45277	3.41532	3.42531	3.39333	3.41220	3.39333	3.35931	3.36821	3.42110	3.42406	3.46728	3.45605	3.45901	3.46010	3.43436	3.41033	3.41127	3.42921	3.39052	3.40409	3.41127	3.43342	3.45558	3.40472	3.42609	3.41002	3.42515	3.44715	3.40768	3.41376	3.39551	3.37179	3.40612	3.43327	3.40596	3.40612	3.41923	3.42578	3.35994	3.40752	3.39177	3.35245	3.31984	3.33123	3.33497	3.36431	3.38194	3.39395	3.37226	3.42125	3.39395	3.40674	3.41018	3.41408	3.41376	3.37804	3.36665	3.35245	3.29722	3.32452	3.32280	3.30236	3.35042	3.36150	3.36602	3.40113	3.41735	3.37772	3.33887	3.36852	3.37757	3.40940	3.36306	3.35822	3.30408	3.35011	3.40191	3.42656	3.37913	3.44575	3.39629	3.35744	3.36977	3.30502	3.34309	3.39208	3.37757	3.35448	3.35931	3.39161	3.32124	3.35838	3.33076	3.31656	3.37039	3.37351	3.37804	3.38755	3.35214	3.35307	3.36727	3.35713	3.39863	3.43030	3.41720	3.42313	3.43186	3.34168	3.37273	3.31719	3.35588	3.41408	3.38849	3.36103	3.36696	3.38552	3.38740	3.34964	3.31297	3.32889	3.31407	3.39613	3.34511	3.35619	3.37616	3.35136	3.38599	3.36072	3.37741	3.33388	3.38646	3.31812	3.34465	3.26757	3.29722	3.28489	3.29222	3.37413	3.40331	3.40206	3.34246	3.40003	3.37913	3.33856	3.41517	3.45261	3.41845	3.36961	3.37975	3.37367	3.38100	3.38552	3.38038	3.30034	3.32296	3.32764	3.34543	3.35572	3.36118	3.36758	3.32234	3.34106	3.36353	3.37367	3.36056	3.38537	3.42703	3.37835	3.36150	3.39863	3.35744	3.41127	3.37289	3.43498	3.47399	3.44871	3.40534	3.40784	3.45386	3.45839	3.44887	3.42640	3.46525	3.42749	3.42547	3.43342	3.41454	3.43280	3.45729	3.41018	3.44840	3.43420	3.42266	3.42531	3.48694	3.42687	3.42422	3.48709	3.39972	3.43327	3.44372	3.44825	3.44856	3.45293	3.44559	3.45480	3.39379	3.39645	3.39520	3.41907	3.46993	3.41548	3.35853	3.41891	3.38131	3.43420	3.47539	3.44216	3.41579	3.39364	3.39145	3.39255	3.37663	3.43202	3.42484	3.39863	3.39551	3.41111	3.41595	3.37133	3.30939	3.34948	3.37242	3.38131	3.40581	3.35962	3.37476	3.42905	3.43623	3.41907	3.41142	3.40440	3.42484	3.42001	3.42406	3.41938	3.40846	3.41595	3.36118	3.39083	3.37694	3.34980	3.34824	3.41610	3.42968	3.47414	3.46088	3.40940	3.41470	3.39910	3.35104	3.36821	3.35744	3.35510	3.39442	3.36197	3.33591	3.38911	3.38724	3.31469	3.33685	3.33997	3.40159	3.41314	3.39177	3.39567	3.40237	3.41876	3.38209	3.41548	3.36040	3.33872	3.33607	3.39785	3.35416	3.33607	3.32234	3.29238	3.31937	3.24027	3.27085	3.32858	3.29472	3.33310	3.33045	3.34340	3.33107	3.35994	3.40690	3.35916	3.32780	3.27366	3.29581	3.36415	3.36462	3.31656	3.37835	3.39083	3.41860	3.37726	3.31750	3.34340	3.34730	3.36992	3.33216	3.34293	3.33872	3.29878	3.33825	3.33731	3.33279	3.35448	3.36493	3.38178	3.38864	3.32000	3.33170	3.34231	3.31500	3.31843	3.31485	3.37850	3.32858	3.32249	3.32062	3.34168	3.37710	3.39457	3.43061	3.42703	3.31609	3.35182	3.36789	3.32390	3.35432	3.36665	3.37710	3.41720	3.34480	3.39972	3.38209	3.31126	3.36228	3.40362	3.38443	3.34496	3.35058	3.37367	3.37663	3.30985	3.36118	3.36259	3.32421	3.33279	3.35557	3.37960	3.36587	3.33638	3.33607	3.37055	3.31251	3.37897	3.43732	3.39005	3.37476	3.42281	3.37882	3.37944	3.38630	3.35448	3.35666	3.35838	3.31812	3.37351	3.40612	3.35276	3.39723	3.42016	3.36134	3.35682	3.38147	3.35354	3.31921	3.33700	3.33544	3.36399	3.30096	3.33451	3.31812	3.31968	3.37226	3.29690	3.31485	3.32265	3.39457	3.36259	3.33170	3.27787	3.28473	3.36243	3.33435	3.32577	3.36290	3.35916	3.30767	3.33560	3.33950	3.33841	3.28161	3.30642	3.26679	3.31734	3.32296	3.30517	3.26086	3.27210	3.29456	3.27225	3.28848	3.33451	3.35292	3.35666	3.36353	3.42952	3.35744	3.32795	3.34667	3.34262	3.31984	3.33653	3.32733	3.34886	3.30096	3.28427	3.30346	3.27288	3.26523	3.26976	3.33185	3.32608	3.37273	3.31407	3.31937	3.30268	3.33950	3.33388	3.33825	3.31391	3.29831	3.33638	3.35276	3.31921	3.26664	3.28895	3.32639	3.31235	3.33092	3.29831	3.29191	3.30502	3.34870	3.38849	3.36353	3.33497	3.37148	3.41938	3.39723	3.35011	3.30673	3.30424	3.31500	3.28567	3.33029	3.37757	3.41096	3.38318	3.44434	3.37991	3.37882	3.38287	3.42687	3.37663	3.35775	3.32764	3.41704	3.42734	3.38974	3.40222	3.37616	3.38989	3.41267	3.32187	3.32156	3.33294	3.35323	3.32702	3.34246	3.38584	3.40612	3.33903	3.34527	3.29472	3.28567	3.29394	3.25244	3.31157	3.36118	3.33076	3.37242	3.34028	3.30002	3.34792	3.39894	3.33529	3.40159	3.41454	3.42718	3.35089	3.38194	3.37320	3.30549	3.32327	3.34902	3.32124	3.32858	3.28567	3.30392	3.31656	3.31251	3.34886	3.34090	3.34917	3.29940	3.36602	3.35011	3.31797	3.32499	3.30985	3.26898	3.23808	3.34137	3.28629	3.28411	3.30112	3.27896	3.26866	3.32733	3.33965	3.32998	3.32093	3.36524	3.35323	3.37148	3.34137	3.32639	3.30517	3.25337	3.31687
5	1.48245	1.47238	1.50504	1.48596	1.47261	1.50860	1.51822	1.48274	1.53265	1.49094	1.52043	1.51369	1.46938	1.50249	1.49887	1.53163	1.51884	1.52433	1.50753	1.51890	1.49394	1.49740	1.48545	1.47759	1.49672	1.51743	1.48098	1.50102	1.51211	1.49972	1.48342	1.49553	1.49491	1.49157	1.51669	1.49394	1.46135	1.47770	1.49983	1.49196	1.50934	1.51556	1.50803	1.46259	1.48449	1.51086	1.49191	1.46367	1.49468	1.48608	1.52190	1.49785	1.49609	1.47238	1.49507	1.50368	1.49377	1.48642	1.51766	1.50141	1.52043	1.51517	1.49740	1.51488	1.51969	1.51635	1.50017	1.50396	1.49898	1.50532	1.52982	1.51788	1.50668	1.51335	1.49734	1.50373	1.51007	1.54522	1.52841	1.54725	1.55653	1.51692	1.50837	1.50979	1.50017	1.51567	1.54137	1.54601	1.50854	1.50260	1.49553	1.50968	1.51969	1.54544	1.52909	1.52343	1.52631	1.50968	1.56123	1.57453	1.53667	1.54046	1.56197	1.53509	1.54805	1.53226	1.51466	1.55354	1.53514	1.56321	1.55716	1.52886	1.52235	1.53435	1.55557	1.50413	1.50283	1.51120	1.53118	1.52484	1.54431	1.53446	1.54499	1.53101	1.52467	1.52875	1.51981	1.47923	1.50345	1.49298	1.51024	1.52535	1.52258	1.51154	1.51488	1.50702	1.53050	1.54352	1.49898	1.51522	1.51358	1.52960	1.48715	1.51466	1.51143	1.50628	1.50011	1.52897	1.50368	1.53243	1.52128	1.50390	1.53124	1.52648	1.50588	1.50187	1.52099	1.51584	1.52694	1.51947	1.49174	1.51296	1.49717	1.49083	1.52218	1.51783	1.51669	1.49949	1.56016	1.51528	1.51641	1.50996	1.53446	1.52552	1.51567	1.52111	1.50034	1.52309	1.50685	1.49921	1.47595	1.49864	1.48132	1.50232	1.48976	1.51816	1.49530	1.49417	1.53475	1.52032	1.50022	1.51245	1.50311	1.51828	1.48885	1.49592	1.50102	1.50605	1.52298	1.47125	1.50362	1.48828	1.49779	1.49372	1.53429	1.51126	1.49281	1.46819	1.50373	1.49728	1.49977	1.48353	1.50860	1.51811	1.47549	1.51036	1.46627	1.48727	1.50888	1.47566	1.50537	1.52258	1.52750	1.51715	1.50611	1.52507	1.50351	1.49592	1.53848	1.51975	1.50385	1.49406	1.50736	1.49881	1.51228	1.52207	1.52558	1.50221	1.48132	1.48585	1.48579	1.49558	1.48364	1.48461	1.49032	1.50741	1.51845	1.50951	1.51069	1.52162	1.49796	1.48591	1.51324	1.53786	1.53582	1.51149	1.54278	1.52230	1.52365	1.50260	1.53492	1.52869	1.48234	1.49887	1.50888	1.50385	1.51228	1.51528	1.51064	1.49898	1.53514	1.51002	1.53005	1.54731	1.51081	1.52943	1.52513	1.50775	1.54210	1.54092	1.51234	1.53033	1.55987	1.50985	1.53848	1.55093	1.52586	1.52060	1.52909	1.54680	1.54454	1.56542	1.52880	1.55280	1.54595	1.56536	1.53135	1.51273	1.54601	1.53316	1.53186	1.52909	1.54227	1.54442	1.54725	1.50634	1.51285	1.54346	1.53944	1.53995	1.53548	1.53192	1.54210	1.51290	1.51273	1.52162	1.52801	1.50271	1.52094	1.49994	1.53610	1.53990	1.50617	1.52026	1.53356	1.51466	1.51234	1.51862	1.49858	1.47651	1.50147	1.48800	1.48947	1.49151	1.48862	1.48455	1.50487	1.49813	1.50990	1.51500	1.48885	1.52456	1.51941	1.52643	1.48511	1.50560	1.49819	1.52501	1.51347	1.51415	1.51556	1.52846	1.54793	1.53271	1.52914	1.54058	1.55682	1.52818	1.54935	1.52569	1.55071	1.49694	1.49938	1.52026	1.54176	1.50600	1.51511	1.50390	1.53441	1.54720	1.53554	1.53175	1.52439	1.47781	1.54097	1.51449	1.53910	1.54137	1.54493	1.54482	1.53961	1.56944	1.57725	1.53045	1.53939	1.53265	1.54510	1.52422	1.51766	1.53197	1.55586	1.54878	1.53571	1.52269	1.53820	1.52603	1.55138	1.54861	1.54046	1.52456	1.53112	1.55133	1.52264	1.50328	1.54307	1.51930	1.52818	1.52269	1.51669	1.54839	1.53826	1.56010	1.54901	1.54210	1.53084	1.52886	1.51415	1.54454	1.56893	1.53656	1.55659	1.54420	1.53486	1.50373	1.52065	1.53588	1.55563	1.57012	1.54256	1.54335	1.54103	1.52348	1.56135	1.56723	1.52620	1.54391	1.50266	1.54267	1.53690	1.52660	1.52739	1.53350	1.51601	1.52082	1.53571	1.51981	1.52948	1.53990	1.56887	1.56729	1.57498	1.55999	1.55840	1.54918	1.57657	1.54680	1.55806	1.54629	1.53905	1.53412	1.53910	1.54069	1.53124	1.53707	1.55450	1.54459	1.52088	1.54737	1.57821	1.55670	1.54188	1.56231	1.60362	1.58370	1.57182	1.56333	1.56966	1.57946	1.56553	1.57221	1.54097	1.56712	1.56932	1.55953	1.55704	1.54850	1.59264	1.57804	1.53882	1.55427	1.55037	1.54799	1.57855	1.56321	1.56214	1.53599	1.52948	1.55903	1.55489	1.52796	1.52484	1.55223	1.56729	1.55818	1.54867	1.54974	1.52999	1.53458	1.51188	1.53876	1.52071	1.50249	1.54086	1.53826	1.51398	1.51330	1.54267	1.53509	1.54414	1.53112	1.57470	1.52728	1.51715	1.51777	1.53062	1.51183	1.53441	1.53531	1.55065	1.53950	1.54720	1.57612	1.54946	1.53729	1.50934	1.54222	1.52535	1.50979	1.52207	1.53435	1.55189	1.54244	1.55020	1.55093	1.53158	1.52728	1.54901	1.55274	1.52830	1.56055	1.56621	1.55467	1.53418	1.53214	1.54369	1.55054	1.53627	1.53809	1.55404	1.53876	1.51760	1.51064	1.52592	1.53775	1.54771	1.54052	1.53509	1.54873	1.55738	1.51647	1.54703	1.54199	1.52886	1.53588	1.51454	1.51998	1.53826	1.56282	1.55557	1.55631	1.55999	1.55444	1.54358	1.54142	1.54397	1.55557	1.57063	1.53854	1.54799	1.58121	1.55416	1.57391	1.56191	1.56089	1.54895	1.55331	1.54771	1.55659	1.53395	1.55388	1.54120	1.56021	1.54652	1.57125	1.58104	1.55806	1.53735	1.53939	1.54578	1.56723	1.55863	1.55693	1.56587	1.56010	1.53209	1.57176	1.55767	1.54403	1.56304	1.56587	1.58053	1.57946	1.54058	1.56842	1.57895	1.58947	1.57097	1.56689	1.58455	1.57663	1.56644	1.60181	1.58857	1.55608	1.57000	1.59202	1.58279	1.58851	1.61211	1.59298	1.59790	1.60045	1.59264	1.57312	1.57815	1.56570	1.57068	1.57176	1.58398	1.60583	1.62292	1.61652	1.58913	1.59768	1.57544	1.56582	1.59892	1.59185	1.59389	1.60317	1.58562	1.58155	1.58517	1.56893	1.56780	1.58030	1.55767	1.57962	1.58047	1.59247	1.58715	1.54058	1.55450	1.58070	1.59700	1.59468	1.58811	1.59887	1.58466	1.57368	1.55925	1.58704	1.58704	1.60022	1.58393	1.57629	1.60243	1.56559	1.57255	1.57447	1.57770	1.60107	1.59332	1.60232	1.58019	1.62116	1.61324	1.59394	1.60634	1.60436	1.55257	1.58262	1.58659	1.56983	1.58183	1.57380	1.60288	1.59870	1.58070	1.60504	1.57747	1.56463	1.61285	1.59372	1.60883	1.62558	1.63192	1.63537	1.63084	1.61822	1.56084	1.57266	1.57855	1.59479	1.59706	1.55172	1.56785	1.59258	1.61194	1.58806	1.57481	1.57176	1.59847	1.59972	1.57940	1.57329	1.57753	1.58076	1.57832	1.58330	1.57668	1.59898	1.60956	1.57878	1.58500	1.57962	1.58449	1.59304	1.56497	1.58902	1.60141	1.58551	1.58370	1.59904	1.59072	1.61268	1.61477	1.59921	1.59366	1.60362	1.57861	1.57572	1.59785	1.59496	1.62711	1.60537	1.61251	1.59677	1.61183	1.59672	1.58749	1.59694	1.59621	1.60577	1.60164	1.61743	1.60390	1.59598	1.58268	1.59768	1.60504	1.61030	1.62003	1.62773	1.61494	1.62547	1.60600	1.60702	1.61437	1.63169	1.66604	1.63650	1.65863	1.63990	1.62150	1.61545	1.62762	1.60990	1.62015	1.63390	1.61369	1.61460	1.61715	1.60934	1.59558	1.62513	1.63690	1.63146	1.61867	1.61749	1.62914	1.64878	1.63509	1.65467	1.62880	1.62558	1.61556	1.59038	1.60436	1.65071	1.62326	1.59270	1.61862	1.64222	1.67266	1.66316	1.64663	1.65127	1.65586	1.61675	1.63452	1.62682	1.65206	1.61256	1.63322	1.61647	1.62626	1.60226	1.65088	1.63452	1.61692	1.63124	1.62994	1.61771	1.64159	1.61749	1.60685	1.62150	1.61941	1.64686	1.63758	1.65291	1.64080	1.65965	1.63095	1.61488	1.64324	1.64307	1.61137	1.63735	1.63458	1.64363	1.63344	1.61081	1.63622	1.66389	1.64052	1.62235	1.59666	1.62580	1.60600	1.63033	1.62852	1.61901	1.60532	1.63209	1.64080	1.63865	1.63175	1.60656	1.64561	1.66667	1.63984	1.62247	1.61924	1.63984	1.65382	1.64454	1.63571	1.63282	1.65489	1.63480	1.64069	1.64607	1.63469	1.67917	1.63888	1.66491	1.65150	1.63129	1.63163	1.62575	1.60073	1.61794	1.63005	1.65450	1.67414	1.69677	1.67623	1.64844	1.66299	1.64267	1.63039	1.61652	1.60537	1.65427	1.62846	1.61013	1.61630	1.62264	1.63220	1.64974	1.61318	1.63820	1.63956	1.62473	1.66027	1.65059	1.65240	1.60209	1.63050	1.64844	1.60617	1.61607	1.61477	1.63322	1.64120	1.60713	1.62479	1.61573	1.61052	1.63961	1.63605	1.64408	1.63045	1.65427	1.65546	1.62518	1.64499	1.66593	1.67125	1.65563	1.67131	1.64669	1.60985	1.63412	1.66202	1.64046	1.64290	1.67357	1.66395	1.64386	1.64867	1.61137	1.61777	1.62677	1.67968	1.65348	1.64697	1.66712	1.66785	1.66231	1.66350	1.64963	1.69151	1.67883	1.67996	1.68664	1.69174	1.68772	1.64556	1.67312	1.64737	1.69038	1.62558	1.63763	1.65269	1.64329	1.62552	1.61528	1.65008	1.64918	1.63724	1.65455	1.65987	1.65767	1.64408	1.69219	1.65320	1.67442	1.65614	1.65484	1.66316	1.67283	1.68359	1.68585	1.68591	1.66587	1.66406	1.68885	1.69553	1.70107	1.69779	1.67074	1.70441	1.69921	1.70860	1.68806	1.68432	1.67753	1.68302	1.72258	1.67696	1.67657	1.68330	1.68127	1.65591	1.65852	1.69253	1.70854	1.71675	1.68862	1.69123	1.68211	1.68823	1.70690	1.70396	1.67736	1.68081	1.67923	1.68296	1.70792	1.67742	1.68121	1.70900	1.68806	1.68404	1.67532	1.69434	1.66899	1.69802	1.68930	1.70803	1.72167	1.70107	1.71505	1.71330	1.71522	1.72977	1.71488	1.69773	1.69972	1.71794	1.73701	1.72388	1.69768	1.73299	1.69870	1.67153	1.67951	1.70453	1.71426	1.71222	1.73848	1.72863	1.73639	1.71143	1.70509	1.69972	1.69779	1.71052	1.70017	1.70424	1.65710	1.68472	1.68585	1.68602	1.65393	1.69700	1.67431	1.70968	1.65348	1.69457	1.69830	1.70526	1.72614	1.71618	1.70373	1.68789	1.67770	1.71500	1.71494	1.69264	1.74108	1.72535	1.72620	1.75535	1.73152	1.72931	1.74510	1.74035	1.77017	1.75393	1.73990	1.73831	1.73916	1.71301	1.73814	1.69457	1.69983	1.72931	1.72756	1.72813	1.73203	1.73373	1.76372	1.73429	1.70158	1.75489	1.73775	1.72767	1.74324	1.73543	1.74833	1.74771	1.73424	1.72971	1.75721	1.74991	1.72462	1.74080	1.71839	1.71505	1.74352	1.72597	1.72201	1.71437	1.73141	1.77340	1.74805	1.73158	1.73831	1.74086	1.76095	1.73294	1.75088	1.74324	1.76089	1.74697	1.75914	1.73039	1.73763	1.74844	1.68636	1.74250	1.73163	1.72869	1.70447	1.73678	1.71132	1.71296	1.71505	1.72116	1.73712	1.73480	1.77651	1.78902	1.77730	1.77006	1.76983	1.77334	1.80102	1.78823	1.75467	1.77034	1.74889	1.76474	1.75116	1.76242	1.74782	1.76740	1.79004	1.80073	1.81477	1.78302	1.77544	1.75399	1.74499	1.75371	1.77040	1.75348	1.76627	1.74714	1.73593	1.76276	1.76338	1.79355	1.75365	1.74646	1.76304	1.76638	1.80164	1.76497	1.74035	1.76678	1.74680	1.77193	1.75229	1.75636	1.76050	1.71652	1.73475	1.71154	1.76372	1.76163	1.76055	1.77770	1.78308	1.77640	1.76406	1.79474	1.79626	1.79655	1.77940	1.76644	1.78557	1.74635	1.76344	1.77663	1.78862	1.79507	1.76616	1.77306	1.77629	1.80187	1.77068	1.79966	1.77827	1.80402	1.79813	1.82886	1.79909	1.79547	1.82648	1.77787	1.78964	1.80068	1.78891	1.83192	1.82224	1.81596	1.81403	1.80045	1.80843	1.82773	1.83220	1.81720	1.80781	1.82297	1.81364	1.82863	1.83797	1.82065	1.83735	1.82943	1.79615	1.82597	1.79728	1.82201	1.82077	1.81969	1.82909	1.81958	1.79683	1.84075	1.83661	1.82224	1.85959	1.81539	1.81975	1.83486	1.86995	1.84997	1.84397	1.83361	1.78891	1.84148	1.84307	1.81613	1.80356	1.82247	1.84086	1.83848	1.84369	1.83610	1.82580	1.82196	1.85150	1.83101	1.80373	1.81794	1.81109	1.81183	1.84827	1.85620	1.85636	1.83701	1.82065	1.78279	1.83078	1.82762	1.84176	1.83922	1.84363	1.85970	1.86865	1.88891	1.85682	1.85620	1.88013	1.83378	1.87691	1.88019	1.87776	1.91143	1.88670	1.89174	1.90407	1.87131	1.85506	1.86146	1.88178	1.88144	1.81732	1.86440	1.84069	1.85682	1.88687	1.92614	1.86259	1.83554	1.86650	1.84273	1.85286	1.87804	1.86514	1.84324	1.87085	1.87323	1.87838	1.89564	1.90968	1.89558	1.89643	1.89604	1.88896	1.89858	1.87232	1.90758	1.88732	1.90475	1.87510	1.87142	1.88268	1.87131	1.89021	1.86327	1.91002	1.86672	1.90520	1.91533	1.89558	1.91681	1.90820	1.90973	1.91245	1.91086	1.90707	1.88953	1.89473	1.91766	1.90441	1.88313	1.89553	1.92648	1.90492	1.91522	1.91460	1.88772	1.92756	1.89966	1.92354	1.92796	1.90764	1.93135	1.92054	1.91845	1.94210	1.92654	1.94448	1.92846	1.92082	1.93112	1.92886	1.93243	1.93486	1.91460	1.94505	1.94703	1.92982	1.94561	1.93978	1.92665	1.92156	1.94205	1.97148	1.92258	1.93480	1.95110	1.99615	1.94590	1.93876	1.95659	1.97810	1.92779	1.95155	1.97334	2.01273	1.98104	2.02235	2.00752	2.00453	1.97753	1.98223	1.96338	1.98885	1.99428	2.00328	1.99796	2.01460	1.99162	1.99292	1.97295	1.99745	2.02314	2.01822	2.02060	2.02297	2.02275	2.00866	2.02795	2.05320	2.03690	2.05263	2.05008	2.04918	2.04408	2.02490	2.01001	2.03361	2.00888	2.02003	1.99383	2.03435	2.04635	2.02807	2.01183	2.03039	2.02224	2.01652	2.05557	2.10034	2.06780	2.08749	2.05008	2.07300	2.09389	2.05761	2.06344	2.06497	2.05263	2.06106	2.05331	2.09038	2.07776	2.06616	2.08477	2.09632	2.10911	2.10979	2.07447	2.08234	2.09938	2.09089	2.12614	2.14431	2.12558	2.12026	2.12971	2.11324	2.08410	2.11013	2.13633	2.13724	2.14488	2.12541	2.14516	2.12795	2.16016	2.14448	2.11471	2.14063	2.16661	2.12648	2.13458	2.13678	2.16231	2.14889	2.12643	2.13956	2.18189	2.15337	2.12948	2.11528	2.15178	2.14080	2.17917	2.14640	2.14505	2.19739	2.13916	2.16010	2.17102	2.18545	2.19174	2.22467	2.20447	2.17934	2.17046	2.14980	2.15908	2.15518	2.17023	2.17957	2.17855	2.17170	2.20673	2.21284	2.20996	2.20181	2.21318	2.24001	2.25076	2.20051	2.18874	2.23163	2.21726	2.23322	2.21743	2.21715	2.24929	2.25184	2.25552	2.25914	2.28025	2.25761	2.29847	2.23888	2.27023	2.26831	2.27493	2.26814	2.26616	2.32048	2.32546	2.29134	2.31160	2.26893	2.27510	2.27504	2.27476	2.24278	2.27945	2.27521	2.29406	2.30628	2.28036	2.30045	2.31748	2.36978	2.37080	2.32003	2.33769	2.29966	2.30968	2.34776	2.37544	2.38715	2.33520	2.36746	2.37312	2.38625	2.39638	2.39960	2.39315	2.42841	2.38868	2.37911	2.37900	2.40622	2.43288	2.41137	2.39004	2.41375	2.35942	2.38149	2.38794	2.42071	2.39479	2.34448	2.37606	2.40000	2.39479	2.38953	2.43384	2.41981	2.40192	2.42111	2.41681	2.46927	2.47006	2.50900	2.49264	2.45008	2.50735	2.47012	2.50090	2.43905	2.47481	2.45382	2.48353	2.44663	2.44256	2.42863	2.46106	2.43882	2.47266	2.46915	2.50866	2.50611	2.51160	2.52507	2.56168	2.49836	2.52037	2.49977	2.53310	2.48370	2.50639	2.49988	2.49106	2.44691	2.50990	2.52773	2.53571	2.49819	2.57051	2.52818	2.54086	2.55178	2.54040	2.52767	2.54267	2.58330	2.57204	2.56310	2.56468	2.57549	2.58789	2.60685	2.58036	2.56915	2.60594	2.59887	2.58155	2.64918	2.62926	2.65948	2.63378	2.65574	2.64776	2.63090	2.62416	2.59751	2.64629	2.61986	2.67928	2.61969	2.63050	2.66808	2.69253	2.68715	2.71709	2.70832	2.72977	2.69836	2.71301	2.68093	2.70254	2.67894	2.74182	2.76802	2.74759	2.74431	2.74986	2.77877	2.77278	2.73746	2.79513	2.76485	2.78308	2.79304	2.76712	2.76802	2.79326	2.77583	2.77996	2.77232	2.79258	2.75885	2.77510	2.80424	2.82411	2.86570	2.84159	2.87215	2.85834	2.83990	2.84555	2.84369	2.89117	2.87911	2.87210	2.84227	2.88658	2.90334	2.88698	2.89994	2.90718	2.91901	2.91205	2.92037	2.93695	2.92048	2.96310	2.96542	2.97125	2.97759	2.96791	2.97589	2.99360	2.95784	3.03774	3.01171	2.98472	3.00373	3.01811	3.00209	3.02258	3.04884	3.02411	2.98783	3.03803	2.99383	3.01997	3.06723	3.03050	3.07957	3.08325	3.03729	3.05670	3.09666	3.09553	3.13791	3.13605	3.11828	3.08579	3.10288	3.14380	3.11194	3.12241	3.11103	3.12965	3.16751	3.14606	3.16010	3.16734	3.19671	3.17447	3.18042	3.14578	3.15976	3.18890	3.20651	3.24957	3.22546	3.24991	3.22354	3.25880	3.25931	3.23661	3.24069	3.19536	3.19253	3.25099	3.21426	3.21601	3.26497	3.20945	3.21482	3.22563	3.18511	3.20656	3.21613	3.21052	3.23491	3.26740	3.23605	3.18540	3.19049	3.21731	3.24267	3.22065	3.20192	3.24386	3.21992	3.19162	3.17159	3.24691	3.19524	3.21686	3.22428	3.21624	3.17255	3.18653	3.18053	3.20475	3.23073	3.20220	3.22467	3.26191	3.19072	3.16434	3.19230	3.16157	3.14533	3.13684	3.10826	3.09830	3.13203	3.07034	3.12269	3.15987	3.11584	3.10684	3.15919	3.06480	3.09422	3.15885	3.12739	3.03565	3.09405	3.03837	3.01075	3.03078	3.01018	3.02456	2.98721	3.02626	2.96649	3.01250	2.98087	2.95800	3.00894	2.93452	2.89920	2.95252	2.94901	2.88460	2.95399	2.92416	2.85953	2.95393	2.91284	2.88042	2.94986	2.88042	2.85829	2.87764	2.79932	2.82778	2.85693	2.81675	2.82014	2.85438	2.79179	2.77425	2.81562	2.77385	2.71228	2.79728	2.76123	2.73746	2.80164	2.71771	2.71658	2.79049	2.71052	2.68206	2.73458	2.66797	2.64233	2.72337	2.67504	2.62886	2.71471	2.62501	2.67210	2.73401	2.65535	2.67193	2.74923	2.67385	2.67017	2.70419	2.65727	2.65948	2.73537	2.68455	2.59722	2.71788	2.65387	2.62286	2.74357	2.64029	2.63729	2.74352	2.65942	2.65716	2.73548	2.65812	2.64403	2.69745	2.65727	2.64380	2.77091	2.69632	2.65433	2.76938	2.73056	2.67877	2.81630	2.74663	2.72869	2.85999	2.77215	2.74210	2.88664	2.84448	2.82886	2.93927	2.87255	2.84793	3.00209	2.86604	2.80758	2.89683	2.84142	2.79638	2.93310	2.82343	2.80696	2.91782	2.85659	2.84601	2.97300	2.87691	2.92858	3.27442	3.39711	3.71686	3.98081	3.97674	3.47640	3.82122	4.23378	3.88568	3.53871	3.60933	3.54442	3.48579	3.42071	3.42660	3.42841	3.45942	3.39728	3.35421	3.34804	3.31946	3.31471	3.27193	3.25019	3.24952	3.23763	3.28511	3.24663	3.15659	3.17198	3.18143	3.16282	3.16474	3.15733	3.12490	3.11488	3.16474	3.10769	3.09462	3.04510	3.10345	3.07249	3.04023	3.05580	3.03344	3.00894	3.04199	3.01256	3.00447	3.03707	2.98336	3.01550	2.98381	2.92173	3.00798	2.97883	2.96451	2.96010	2.95914	2.90730	2.94714	2.91782	2.92569	2.93633	2.92399	2.95438	2.94918	2.90747	2.91069	2.87889	2.85953	2.83124	2.88534	2.87725	2.88500	2.79468	2.81952	2.83831	2.75959	2.80854	2.78992	2.83763	2.80758	2.78347	2.84097	2.83027	2.82467	2.76514	2.75444	2.72524	2.75755	2.74476	2.76095	2.76746	2.70294	2.74969	2.71720	2.67810	2.72337	2.67000	2.69638	2.69954	2.64850	2.61873	2.63763	2.67730	2.65801	2.63961	2.64131	2.63531	2.59960	2.61398	2.59796	2.59394	2.64986	2.62133	2.58194	2.59790	2.56349	2.60452	2.63118	2.60385	2.58166	2.61533	2.59473	2.57510	2.56774	2.64239	2.60911	2.58115	2.56632	2.59349	2.56864	2.57068	2.54108	2.51986	2.52031	2.53231	2.55076	2.53701	2.50815	2.50651	2.51471	2.51313	2.48794	2.47170	2.47159	2.51494	2.46729	2.53039	2.51845	2.51069	2.53186	2.51550	2.50283	2.51064	2.47012	2.53095	2.53305	2.51862	2.48121	2.49366	2.46570	2.42795	2.44335	2.43729	2.45121	2.45246	2.42179	2.43990	2.43288	2.46417	2.44646	2.43667	2.42558	2.43203	2.45840	2.38800	2.44623	2.39468	2.40583	2.37374	2.38874	2.37391	2.39015	2.39128	2.35461	2.39547	2.33956	2.34323	2.33056	2.34425	2.35110	2.34539	2.36236	2.38347	2.30237	2.34307	2.29236	2.28902	2.31811	2.33333	2.33520	2.31828	2.31969	2.28862	2.31805	2.28755	2.30928	2.30520	2.27662	2.25121	2.26536	2.27764	2.25314	2.27493	2.29689	2.32297	2.30537	2.25733	2.25795	2.28800	2.26582	2.28579	2.28613	2.26666	2.23922	2.26559	2.31086	2.25461	2.23186	2.21681	2.20464	2.22824	2.22654	2.19621	2.20436	2.19870	2.23803	2.22128	2.22535	2.19960	2.22416	2.16825	2.18557	2.23061	2.19881	2.19473	2.18941	2.19734	2.18381	2.18608	2.19604	2.17662	2.17640	2.18217	2.16044	2.14782	2.17329	2.15953	2.14239	2.17142	2.14765	2.17017	2.17040	2.14340	2.14041	2.16621	2.20079	2.21081	2.14963	2.11064	2.12756	2.11596	2.14889	2.17696	2.16915	2.14861	2.15948	2.12648	2.12535	2.11986	2.13458	2.14923	2.13078	2.16027	2.11273	2.13078	2.13503	2.11737	2.12331	2.11092	2.09343	2.11024	2.10136	2.06802	2.08970	2.12060	2.10719	2.09026	2.12467	2.09383	2.13780	2.13475	2.11664	2.11539	2.12654	2.08908	2.08574	2.08698	2.12343	2.08709	2.09847	2.10232	2.10192	2.08545	2.09202	2.09796	2.11030	2.11828	2.06740	2.09700	2.09440	2.07951	2.06627	2.05699	2.03792	2.03424	2.07119	2.01324	2.02977	2.04171	2.04041	2.03814	2.05982	2.05563	2.04601	2.05065	2.04788	2.07804	2.04720	2.00707	1.99779	2.01052	2.00424	2.00758	1.98879	2.03135	2.01426	2.02807	2.02048	2.03192	2.00396	2.00515	2.02750	2.04267	2.02631	2.02071	2.03514	2.05784	2.04754	2.03005	2.04884	2.02422	2.02869	2.02337	2.04052	1.99360	1.99926	2.03299	2.05155	2.00124	2.00402	2.01335	1.99536	2.01035	2.00215	1.98998	1.96859	2.01466	1.98659	1.99683	1.97623	2.01760	1.97595	2.00124	1.99355	2.01681	1.98030	1.97725	1.99960	1.97578	1.99332	1.96774	1.97346	1.94901	1.94940	1.96519	1.95410	1.93526	1.93656	1.93497	1.96502	1.97481	1.94301	1.95218	1.93899	1.94889	1.94522	1.95252	1.95586	1.98149	1.97889	1.97730	1.94459	1.94912	1.95806	1.95280	1.89406	1.93073	1.93503	1.96570	1.93112	1.97397	1.97102	1.99060	1.95240	1.98913	1.98777	1.95625	1.95410	1.94465	1.94963	1.98449	1.94708	1.94595	1.93882	1.92580	1.95144	1.94906	1.94137	1.92609	1.93452	1.91907	1.95682	1.93067	1.94431	1.95953	1.92699	1.94137	1.94041	1.91109	1.94805	1.98036	1.94114	1.93073	1.93588	1.93712	1.89026	1.91403	1.91737	1.91799	1.92326	1.89858	1.93412	1.90136	1.92773	1.91369	1.92909	1.92665	1.93876	1.87425	1.88466	1.90113	1.91596	1.91992	1.89694	1.91234	1.91805	1.92173	1.95540	1.92909	1.94584	1.92694	1.85767	1.89241	1.93028	1.91267	1.95263	1.92467	1.90803	1.89179	1.89230	1.89077	1.86140	1.88427	1.92620	1.90645	1.89536	1.89343	1.87125	1.88851	1.91488	1.90498	1.91935	1.90605	1.89400	1.85823	1.89881	1.90792	1.91884	1.93554	1.92914	1.86089	1.92348	1.89790	1.86242	1.90481	1.92286	1.91415	1.88755	1.90685	1.93163	1.89790	1.89547	1.87017	1.92247	1.88013	1.88834	1.89094	1.89638	1.89445	1.87730	1.87968	1.91381	1.90034	1.89972	1.93192	1.88636	1.87295	1.88240	1.87708	1.87798	1.86785	1.85495	1.82162	1.85959	1.88562	1.90300	1.90696	1.86712	1.87210	1.84007	1.85523	1.87979	1.87668	1.86089	1.87040	1.91460	1.89898	1.88274	1.89015	1.84386	1.86440	1.86729	1.87470	1.89672	1.89473	1.86932	1.86683	1.89473	1.89213	1.91494	1.89457	1.89983	1.86451	1.88557	1.89383	1.87776	1.83361	1.84137	1.85885	1.84612	1.86910	1.86700	1.84250	1.88659	1.88806	1.87193	1.87612	1.85676	1.86746	1.89660	1.83560	1.85161	1.84267	1.85444	1.86061	1.84431	1.84827	1.82750	1.86293	1.86180	1.84918	1.82756	1.84957	1.86695	1.82626	1.87068	1.85495	1.88313	1.82218	1.83260	1.86661	1.84273	1.84018	1.83446	1.83497	1.88228	1.86893	1.85121	1.85784	1.87006	1.87770	1.87329	1.87696	1.83763	1.85421	1.89553	1.86542	1.84674	1.85308	1.85552	1.86400	1.86440	1.85999	1.88743	1.86768	1.81766	1.88178	1.85665	1.85976	1.82547	1.80385	1.87283	1.87685	1.86621	1.83922	1.84307	1.89892	1.85042	1.83356	1.84324	1.83995	1.83095	1.81477	1.82450	1.85461	1.83446	1.79451	1.81703	1.83820	1.86978	1.85942	1.83395	1.83775	1.85133	1.82275	1.84561	1.89128	1.86242	1.86961	1.87996	1.84889	1.84001	1.81799	1.84165	1.84142	1.84431	1.85755	1.83922	1.86966	1.87176	1.84680	1.83588	1.82705	1.82264	1.85586	1.85970	1.84833	1.86717	1.85144	1.82767	1.81013	1.81958	1.82665	1.82762	1.82626	1.83220	1.82179	1.83803	1.82762	1.85959	1.85540	1.82762	1.82558	1.86531	1.83056	1.83090	1.84652	1.83090	1.84137	1.85059	1.81505	1.83990	1.88325	1.83865	1.82360	1.84612	1.84884	1.83678	1.85699	1.83842	1.86400	1.84771	1.88081	1.86763	1.86548	1.85433	1.84131	1.84595	1.85099	1.84414	1.83418	1.81777	1.80900	1.83101	1.85563	1.85195	1.82286	1.80713	1.82365	1.81901	1.80503	1.83644	1.80758	1.79581	1.83967	1.80181	1.81788	1.80928	1.85320	1.82841	1.83848	1.84403	1.82931	1.83944	1.80113	1.81188	1.84788	1.83520	1.82116	1.82665	1.81347	1.81658	1.81850	1.86474	1.83480	1.83084	1.80017	1.84578	1.86678	1.81862	1.82965	1.80973	1.83333	1.83254	1.84822	1.85976	1.85054	1.83322	1.85206	1.84131	1.82796	1.80164	1.81799	1.83237	1.81290	1.80458	1.78370	1.78008	1.79689	1.79909	1.81720	1.84075	1.84923	1.82264	1.84408	1.82184	1.84720	1.79077	1.82547	1.84527	1.82762	1.83175	1.82631	1.84663	1.83463	1.82275	1.81715	1.83463	1.78987	1.79621	1.81307	1.80277	1.81330	1.82875	1.84007	1.84154	1.83701	1.82982	1.80939	1.82552	1.81143	1.81069	1.79977	1.80328	1.77691	1.81969	1.83520	1.83016	1.83186	1.82784	1.82003	1.81290	1.84601	1.83497	1.84567	1.82909	1.82790	1.82801	1.80747	1.84425	1.83045	1.84154	1.83129	1.84007	1.82841	1.81901	1.83141	1.83265	1.86661	1.83209	1.82303	1.81318	1.82756	1.82433	1.81732	1.84844	1.84290	1.83837	1.82422	1.80934	1.80549	1.82156	1.81907	1.82337	1.81313	1.83124	1.84686	1.85495	1.82779	1.84584	1.85948	1.82609	1.83327	1.80209	1.79921	1.84188	1.83927	1.80866	1.78591	1.77527	1.82365	1.78585	1.82196	1.83231	1.83169	1.84120	1.80979	1.85518	1.86044	1.81726	1.81273	1.79972	1.83577	1.83588	1.83905	1.83067	1.81743	1.81698	1.85110	1.82829	1.80968	1.85003	1.80707	1.83622	1.80719	1.81488	1.81579	1.79355	1.81126	1.79275	1.82841	1.84346	1.81284	1.80571	1.79558	1.79145	1.78161	1.80815	1.76683	1.76553	1.77515	1.78410	1.78217	1.80300	1.78630	1.78562	1.83011	1.82388	1.84539	1.78879	1.80577	1.78619	1.76706	1.78845	1.78862	1.79626	1.76808	1.77951	1.79960	1.78760	1.77612	1.76078	1.75399	1.76774	1.79230	1.79309	1.81703	1.75665	1.79898	1.81007	1.79785	1.77125	1.79094	1.81313	1.78823	1.81092	1.78732	1.76938	1.78942	1.77334	1.76140	1.78477	1.80096	1.78659	1.76638	1.77810	1.76378	1.79394	1.78449	1.80277	1.78472	1.78477	1.80254	1.80498	1.81007	1.79536	1.79819	1.78517	1.78693	1.80611	1.80317	1.76395	1.79230	1.76542	1.77759	1.79960	1.78998	1.78619	1.77521	1.80634	1.82439	1.82920	1.80854	1.79174	1.76123	1.78891	1.78630	1.80475	1.80577	1.81002	1.81409	1.84522	1.80153	1.81579	1.77804	1.78211	1.77108	1.73752	1.77827	1.80000	1.81528	1.79547	1.80175	1.80232	1.77029	1.82614	1.78149	1.77023	1.78427	1.76061	1.76927	1.77861	1.75054	1.75959	1.78336	1.76983	1.82252	1.78908	1.77402	1.77006	1.78562	1.76508	1.73475	1.76270	1.77408	1.77119	1.77855	1.75371	1.81415	1.77515	1.79870	1.78240	1.74148	1.74561	1.78568	1.77770	1.77323	1.74403	1.76451	1.75699	1.78477	1.76746	1.78070	1.77210	1.75003	1.75987	1.76055	1.76627	1.75342	1.77934	1.80690	1.74827	1.78506	1.75365	1.72682	1.79191	1.75693	1.77012	1.78947	1.77878	1.78687	1.76621	1.77057	1.74878	1.77430	1.77136	1.75614	1.77889	1.74872	1.76061	1.77249	1.75433	1.76859	1.79304	1.75597	1.79004	1.76248	1.78642	1.78794	1.74776	1.76938	1.75450	1.76644	1.79360	1.75172	1.78262	1.74499	1.73803	1.76768	1.75603	1.74233	1.75574	1.73373	1.72065	1.75535	1.77017	1.75025	1.73826	1.76440	1.75020	1.72954	1.72580	1.74058	1.73452	1.75054	1.72213	1.75778	1.73797	1.75138	1.74607	1.75008	1.76700	1.76197	1.73814	1.73373	1.73916	1.75110	1.76299	1.74742	1.76457	1.76174	1.75755	1.78087	1.77148	1.75540	1.76429	1.75489	1.77481	1.79174	1.76949	1.77266	1.78291	1.75229	1.74748	1.78726	1.79898	1.78749	1.77142	1.78172	1.79179	1.80022	1.79411	1.76214	1.76112	1.76650	1.77623	1.80051	1.78036	1.78732	1.77402	1.81166	1.75535	1.80011	1.77176	1.77985	1.77634	1.77306	1.76451	1.76123	1.75699	1.74957	1.75733	1.74963	1.76423	1.78613	1.76423	1.77612	1.79224	1.81126	1.80888	1.77527	1.79106	1.79966	1.78500	1.77272	1.74839	1.73084	1.73871	1.77097	1.77380	1.75342	1.77702	1.75059	1.75223	1.78557	1.79819	1.78709	1.73995	1.76989	1.75484	1.73101	1.77606	1.76734	1.76118	1.77283	1.76876	1.78008	1.76531	1.75274	1.76927	1.80928	1.74244	1.78942	1.79604	1.79983	1.76417	1.78687	1.76723	1.76276	1.75914	1.79530	1.77940	1.80277	1.78161	1.78862	1.75455	1.77844	1.77289	1.78387	1.79615	1.79773	1.74578	1.77680	1.76961	1.78087	1.78698	1.77193	1.79507	1.77210	1.76491	1.78987	1.78642	1.81873	1.76078	1.75721	1.78376	1.75308	1.76095	1.76961	1.78296	1.78410	1.75246	1.76983	1.78483	1.77085	1.77866	1.80492	1.81432	1.78262	1.78545	1.77504	1.76321	1.73577	1.75925	1.79349	1.75518	1.77114	1.74352	1.76921	1.78211	1.76689	1.79275	1.77351	1.76819	1.77821	1.78245	1.74997	1.81268	1.76021	1.78777	1.78138	1.79021	1.75331	1.75591	1.74035	1.76932	1.74324	1.77102	1.77374	1.76016	1.74482	1.74250	1.77696	1.77063	1.76915	1.76480	1.75993	1.75393	1.73961	1.76044	1.75404	1.73378	1.76112	1.77957	1.78517	1.75484	1.74816	1.77872	1.76587	1.76899	1.77397	1.75014	1.78234	1.76932	1.75953	1.75229	1.74363	1.75150	1.76604	1.76774	1.76774	1.75591	1.72626	1.79649	1.76327	1.72411	1.74584	1.75167	1.76655	1.75478	1.75088	1.78104	1.76819	1.75037	1.74561	1.75631	1.75676	1.77493	1.78047	1.75523	1.72965	1.75818	1.73050	1.73384	1.74329	1.74341	1.75580	1.76361	1.76372	1.79864	1.79632	1.76593	1.76021	1.77538	1.76265	1.74872	1.74861	1.76061	1.76599	1.76202	1.72677	1.75789	1.74408	1.73260	1.78381	1.77057	1.75665	1.73707	1.78172	1.73316	1.75552	1.77097	1.77080	1.76310	1.77600	1.79960	1.82297	1.76118	1.75801	1.75455	1.74912	1.75823	1.75144	1.73701	1.74782	1.74125	1.70158	1.73876	1.73729	1.75744	1.75416	1.75625	1.71924	1.72247	1.75704	1.72926	1.75088	1.72733	1.75274	1.72247	1.74663	1.74256	1.76734	1.75835	1.75167	1.74035	1.77498	1.75676	1.74850	1.74318	1.75784	1.76633	1.76412	1.75699	1.76966	1.73107	1.76367	1.78347	1.78845	1.78036	1.76440	1.78076	1.78002	1.75235	1.74403	1.75620	1.77713	1.77380	1.74935	1.77759	1.73826	1.72122	1.73588	1.77193	1.77402	1.75846	1.73311	1.73842	1.76582	1.76700	1.78053	1.80979	1.74573	1.75761	1.74561	1.75337	1.75433	1.75201	1.78030	1.77034	1.71143	1.74793	1.76587	1.74872	1.75953	1.74646	1.75591	1.75206	1.73944	1.77719	1.76412	1.78738	1.75642	1.76208	1.75965	1.73627	1.76587	1.76910	1.77102	1.77945	1.77351	1.77912	1.79015	1.75948	1.75286	1.76593	1.78364	1.75404	1.74403	1.74182	1.73763	1.77063	1.74957	1.73373	1.73339	1.72926	1.73486	1.73933	1.75755	1.73095	1.73729	1.70039	1.71273	1.72999	1.72507	1.72892	1.73045	1.72394	1.71777	1.74505	1.73769	1.71635	1.73514	1.72886	1.71630	1.73650	1.73005	1.71364	1.75569	1.72190	1.71556	1.70628	1.71047	1.72167	1.68732	1.71771	1.71041	1.74584	1.73735	1.70090	1.71930	1.73231	1.72015	1.70187	1.70170	1.70832	1.72841	1.70690	1.69360	1.71494	1.72371	1.72507	1.73995	1.71658	1.71454	1.72196	1.69819	1.73288	1.70424	1.69768	1.70379	1.68449	1.70187	1.72496	1.69683	1.73905	1.74618	1.72111	1.73741	1.74912	1.73260	1.75269	1.71675	1.71358	1.68104	1.69966	1.73565	1.74176	1.70583	1.71132	1.73933	1.73118	1.69836	1.70238	1.70515	1.74363	1.71505	1.72756	1.73180	1.70113	1.70651	1.68398	1.70583	1.70758	1.71562	1.70277	1.68698	1.71030	1.67300	1.69530	1.70985	1.71975	1.72694	1.72473	1.71347	1.70288	1.71002	1.69434	1.69519	1.69994	1.69830	1.72354	1.69904	1.70266	1.69406	1.67968	1.68896	1.71958	1.71947	1.71635	1.70877	1.71284	1.72762	1.73548	1.74425	1.71386	1.70713	1.71160	1.71301	1.74731	1.71222	1.70396	1.73729	1.70107	1.71890	1.70792	1.71584	1.69660	1.69174	1.68913	1.70130	1.68811	1.70917	1.72648	1.69892	1.72971	1.66785	1.75297	1.73582	1.73435	1.73480	1.69457	1.73888	1.73158	1.69700	1.70628	1.68110	1.70577	1.69949	1.69417	1.73435	1.69077	1.69038	1.70571	1.68992	1.67787	1.67855	1.72807	1.69462	1.70317	1.73956	1.69434	1.69904	1.70305	1.70696	1.70260	1.72824	1.70956	1.71737	1.69983	1.71137	1.67719	1.67289	1.68992	1.70407	1.67917	1.66225	1.70147	1.70543	1.69089	1.69960	1.71279	1.70815	1.70685	1.71573	1.72626	1.65738	1.66559	1.68376	1.67985	1.65852	1.68630	1.66808	1.67974	1.69360	1.71822	1.70158	1.68449	1.68942	1.67866	1.69292	1.69191	1.67691	1.69315	1.68008	1.71664	1.71567	1.69587	1.72728	1.68845	1.71120	1.71692	1.69502	1.69445	1.67442	1.70532	1.71709	1.68964	1.70051	1.69643	1.69275	1.69536	1.71115	1.66423	1.68376	1.67855	1.70786	1.73650	1.70300	1.71013	1.74618	1.74640	1.70911	1.73277	1.70758	1.72416	1.70696	1.69643	1.68913	1.70294	1.68302	1.66655	1.69858	1.70141	1.70809	1.73356	1.71794	1.70283	1.69790	1.70011	1.69672	1.69049	1.69581	1.68823	1.68738	1.68766	1.69060	1.68811	1.68823	1.68087	1.65325	1.70362	1.66797	1.68178	1.69072	1.69870	1.70249	1.68766	1.72037	1.69502	1.73537	1.74822	1.71715	1.71539	1.71981	1.71839	1.72099	1.69756	1.70419	1.67544	1.70820	1.70056	1.71075	1.69717	1.71845	1.71437	1.70028	1.70226	1.68857	1.68647	1.67464	1.67838	1.69785	1.71681	1.70204	1.71211	1.73463	1.70939	1.69558	1.68013	1.69530	1.69926	1.69281	1.70379	1.73769	1.69298	1.68353	1.67227	1.66870	1.69077	1.71409	1.71386	1.69949	1.68681	1.70724	1.72507	1.69558	1.72569	1.72077	1.70504	1.69621	1.71443	1.70888	1.68228	1.69621	1.72179	1.70011	1.73271	1.71047	1.70622	1.69366	1.67951	1.70017	1.69870	1.67759	1.69711	1.70164	1.71969	1.70577	1.70849	1.71658	1.72603	1.68387	1.67612	1.69417	1.68466	1.72145	1.71069	1.71760	1.73995	1.72382	1.73769	1.70305	1.71284	1.69213	1.70062	1.67595	1.71347	1.70356	1.73192	1.68042	1.68121	1.69338	1.67057	1.70158	1.68885	1.69332	1.69581	1.70577	1.71013	1.68896	1.67544	1.67742	1.71183	1.71607	1.69394	1.69615	1.70917	1.74176	1.70922	1.72530	1.71086	1.70187	1.67278	1.70447	1.69830	1.72897	1.69145	1.68245	1.72054	1.70741	1.71947	1.69813	1.69179	1.67051	1.66016	1.68002	1.69785	1.67866	1.67629	1.69983	1.68189	1.68370	1.65801	1.69496	1.69225	1.67283	1.70730	1.72762	1.71222	1.68959	1.70305	1.68930	1.67844	1.67872	1.70385	1.66865	1.69943	1.68460	1.68721	1.67414	1.66859	1.70034	1.70034	1.68387	1.68460	1.68308	1.69326	1.68574	1.70498	1.69089	1.68274	1.70866	1.67668	1.69756	1.70351	1.68653	1.70266	1.68789	1.68534	1.72235	1.68777	1.67334	1.68234	1.65891	1.65223	1.67278	1.67883	1.67204	1.68625	1.69094	1.66944	1.65721	1.67617	1.67832	1.70713	1.65801	1.66514	1.69960	1.67974	1.68178	1.70520	1.70554	1.67708	1.68404	1.70685	1.70481	1.70996	1.71132	1.69179	1.66865	1.67464	1.68206	1.66135	1.69955	1.67527	1.69264	1.67131	1.71188	1.68987	1.68896	1.68336	1.69649	1.70322	1.70209	1.71154	1.70883	1.71635	1.70424	1.68896	1.68070	1.69960	1.67991	1.68591	1.68834	1.69524	1.68749	1.67527	1.68930	1.67680	1.66033	1.65620	1.66089	1.68008	1.70458	1.67419	1.70537	1.66780	1.69530	1.71211
6	1.27180	1.25923	1.25736	1.24479	1.24988	1.26091	1.24951	1.25020	1.25403	1.23497	1.26296	1.25424	1.24566	1.26742	1.26335	1.23626	1.23710	1.23810	1.24248	1.23166	1.24791	1.24450	1.24846	1.25122	1.23912	1.24308	1.24374	1.24760	1.26729	1.24925	1.24967	1.25230	1.26327	1.24791	1.25122	1.26624	1.24629	1.25022	1.25114	1.26256	1.25770	1.25041	1.24555	1.26574	1.24657	1.25311	1.26324	1.26225	1.26385	1.25807	1.25826	1.22925	1.24610	1.24119	1.26369	1.25660	1.28086	1.26259	1.27789	1.27802	1.27766	1.24274	1.27067	1.25450	1.26563	1.27464	1.26579	1.26151	1.25054	1.26453	1.26608	1.25553	1.26805	1.26999	1.28414	1.27577	1.23967	1.25282	1.27409	1.27771	1.26437	1.25164	1.25235	1.26831	1.23676	1.24996	1.25390	1.25201	1.27829	1.25484	1.24626	1.24419	1.26408	1.26970	1.27309	1.26834	1.25889	1.27146	1.26030	1.25668	1.25700	1.25419	1.24951	1.25957	1.25146	1.26852	1.24802	1.27535	1.27395	1.26855	1.25156	1.25967	1.25595	1.27994	1.26881	1.25770	1.26907	1.27109	1.27296	1.27981	1.24802	1.25214	1.25353	1.27091	1.27028	1.26834	1.26863	1.25256	1.28850	1.27233	1.28199	1.27965	1.27464	1.28267	1.27710	1.29015	1.26729	1.26408	1.26970	1.25946	1.28734	1.27860	1.30191	1.27836	1.28188	1.27705	1.27878	1.26907	1.26206	1.28107	1.28732	1.25889	1.26983	1.26099	1.26272	1.26004	1.27033	1.25214	1.25345	1.24849	1.26133	1.27293	1.27752	1.25736	1.27445	1.26209	1.24001	1.25222	1.28587	1.25747	1.26075	1.25836	1.27432	1.28207	1.25839	1.26918	1.26125	1.27120	1.26015	1.27556	1.27403	1.26390	1.26395	1.25726	1.26986	1.25710	1.25500	1.26634	1.29167	1.28207	1.27516	1.26149	1.25697	1.27634	1.24453	1.24862	1.26290	1.24684	1.26072	1.24379	1.26025	1.25810	1.27065	1.25689	1.26975	1.26453	1.26170	1.25671	1.27212	1.26566	1.27634	1.26944	1.25781	1.25702	1.26928	1.27915	1.28448	1.29054	1.27141	1.26941	1.28157	1.25091	1.26923	1.26849	1.25618	1.28054	1.27025	1.26001	1.25513	1.27836	1.27010	1.25902	1.26280	1.25133	1.26374	1.26584	1.27713	1.26944	1.26177	1.27587	1.25012	1.25637	1.27710	1.26049	1.25505	1.27172	1.26642	1.28133	1.26957	1.27272	1.27490	1.26857	1.27044	1.27233	1.26965	1.26054	1.26605	1.26272	1.28112	1.27563	1.26592	1.28955	1.27855	1.27031	1.28241	1.28627	1.27099	1.30110	1.26188	1.27676	1.27802	1.27847	1.25931	1.25970	1.27498	1.29144	1.26849	1.29275	1.27553	1.27976	1.27718	1.29810	1.28369	1.29078	1.27348	1.26639	1.26889	1.29243	1.27453	1.26621	1.27947	1.26918	1.25303	1.24986	1.26099	1.26624	1.26366	1.27115	1.26566	1.24090	1.26836	1.29325	1.25726	1.27647	1.28031	1.27175	1.27865	1.26744	1.25274	1.27314	1.26009	1.26542	1.26731	1.26603	1.28091	1.27096	1.28207	1.25873	1.28012	1.28044	1.27017	1.28246	1.27508	1.28191	1.28879	1.26267	1.27976	1.27306	1.30078	1.29440	1.27445	1.26298	1.25938	1.27991	1.27821	1.27710	1.28398	1.28669	1.27944	1.28569	1.26981	1.26884	1.27293	1.28498	1.27734	1.28351	1.29007	1.27994	1.28787	1.28682	1.28695	1.29262	1.28233	1.26897	1.27519	1.26298	1.30483	1.28128	1.28871	1.26805	1.26692	1.26532	1.26834	1.29774	1.31401	1.27731	1.26458	1.28592	1.28204	1.28658	1.28957	1.26821	1.29776	1.27380	1.27227	1.29107	1.24765	1.26448	1.27448	1.28886	1.27920	1.26272	1.26855	1.29797	1.27348	1.29338	1.27842	1.28792	1.27949	1.29083	1.29012	1.27296	1.29036	1.28023	1.29430	1.29201	1.27834	1.30409	1.27991	1.27225	1.27834	1.27616	1.28314	1.29590	1.28603	1.29167	1.29180	1.27689	1.28973	1.29485	1.27306	1.28480	1.28301	1.28270	1.28949	1.27290	1.26786	1.27133	1.28921	1.29821	1.26443	1.26726	1.27201	1.29259	1.28081	1.28994	1.29152	1.27587	1.26954	1.29128	1.29443	1.28241	1.29955	1.28480	1.29222	1.29010	1.28359	1.27574	1.26503	1.25319	1.27432	1.29222	1.29816	1.27779	1.29530	1.27472	1.28511	1.27805	1.27619	1.26737	1.27201	1.25382	1.28600	1.29018	1.28726	1.29117	1.29212	1.29005	1.29776	1.29094	1.28183	1.28325	1.27976	1.30078	1.28498	1.28550	1.29015	1.28083	1.28109	1.29002	1.28564	1.28881	1.28986	1.26807	1.28348	1.29241	1.29674	1.29020	1.29803	1.28209	1.26078	1.29020	1.27540	1.27902	1.25631	1.28487	1.29915	1.27868	1.27351	1.28322	1.27506	1.28351	1.28813	1.28151	1.27159	1.25256	1.26254	1.26660	1.27842	1.26965	1.28886	1.29285	1.26765	1.27070	1.28608	1.28844	1.29913	1.30068	1.29414	1.28193	1.29220	1.27251	1.28561	1.28837	1.29755	1.27548	1.29096	1.29419	1.28968	1.31055	1.30475	1.30829	1.29661	1.29228	1.31010	1.29469	1.29787	1.30351	1.29186	1.30574	1.30154	1.30564	1.29671	1.30840	1.29942	1.28763	1.31312	1.30895	1.29343	1.30309	1.30777	1.30010	1.28333	1.28713	1.29443	1.31254	1.31176	1.30000	1.29795	1.29627	1.31527	1.30191	1.31260	1.33339	1.33139	1.33682	1.30380	1.30034	1.30756	1.31459	1.30372	1.30981	1.30821	1.30931	1.32378	1.29120	1.31858	1.30750	1.32496	1.31113	1.31635	1.31711	1.33940	1.32879	1.31147	1.31533	1.32399	1.31470	1.30858	1.32703	1.30540	1.33144	1.30023	1.30745	1.31241	1.30926	1.30937	1.31055	1.31779	1.29855	1.30913	1.31454	1.32144	1.32506	1.31191	1.31735	1.30336	1.31015	1.31567	1.32365	1.31535	1.30580	1.31391	1.30567	1.30658	1.30958	1.31656	1.32556	1.36163	1.33714	1.30703	1.30834	1.32233	1.30992	1.33336	1.32898	1.33268	1.33273	1.33039	1.32661	1.32840	1.32123	1.32522	1.31711	1.32475	1.31128	1.30721	1.33160	1.31039	1.32632	1.32790	1.33003	1.33593	1.29679	1.31168	1.34184	1.33102	1.33402	1.34433	1.33318	1.32388	1.33354	1.32412	1.32071	1.30081	1.30367	1.31743	1.29695	1.29698	1.30653	1.30364	1.30716	1.31443	1.32504	1.29881	1.31047	1.32391	1.31845	1.32315	1.33654	1.32029	1.31189	1.34530	1.34365	1.32142	1.32008	1.32730	1.32887	1.32879	1.33189	1.32758	1.31853	1.34683	1.33302	1.31950	1.31685	1.32504	1.31950	1.31519	1.31714	1.32273	1.31147	1.34066	1.31462	1.33084	1.32202	1.33218	1.33785	1.33197	1.34176	1.33942	1.33717	1.32485	1.34530	1.35202	1.32538	1.31874	1.32622	1.33420	1.34142	1.32769	1.32995	1.32774	1.33916	1.35370	1.34103	1.32567	1.34347	1.35465	1.35376	1.32252	1.34848	1.34622	1.32585	1.34473	1.34748	1.33488	1.34635	1.33806	1.34843	1.35869	1.35111	1.34231	1.34273	1.35300	1.35391	1.35935	1.33837	1.36095	1.36019	1.36746	1.33215	1.34236	1.34559	1.34481	1.33780	1.33772	1.36402	1.34063	1.35864	1.35415	1.34278	1.33958	1.35024	1.34428	1.35468	1.34992	1.33724	1.35594	1.35441	1.33449	1.35074	1.35234	1.34108	1.34620	1.34583	1.35347	1.36670	1.35221	1.34748	1.36050	1.37531	1.35641	1.34567	1.34215	1.34525	1.35678	1.34496	1.34200	1.33609	1.35759	1.37318	1.35901	1.36213	1.35987	1.32737	1.33202	1.32735	1.35048	1.34948	1.35877	1.37961	1.36680	1.37184	1.37951	1.36095	1.36418	1.37654	1.35294	1.37113	1.35520	1.34717	1.36397	1.33858	1.35982	1.36074	1.35168	1.37804	1.36840	1.35594	1.36940	1.37171	1.36917	1.35013	1.37925	1.35680	1.35806	1.36229	1.33627	1.37079	1.36218	1.34677	1.32963	1.34895	1.35612	1.34809	1.36701	1.36281	1.34481	1.33929	1.34559	1.38006	1.34460	1.35586	1.34717	1.35964	1.35567	1.39074	1.36638	1.36659	1.36754	1.36476	1.35318	1.36686	1.33034	1.35281	1.37069	1.36565	1.37121	1.34827	1.36544	1.35859	1.35011	1.35559	1.35297	1.34924	1.34546	1.34990	1.38003	1.36176	1.38833	1.35441	1.35244	1.35150	1.34803	1.35880	1.35746	1.37820	1.37817	1.36310	1.33207	1.36447	1.34533	1.36260	1.35704	1.35436	1.35055	1.35693	1.35919	1.37452	1.35827	1.36226	1.36518	1.36594	1.36573	1.34712	1.36817	1.36851	1.38108	1.37365	1.36397	1.35410	1.35208	1.37024	1.38043	1.36098	1.36972	1.37056	1.38040	1.37043	1.35811	1.35927	1.35139	1.34872	1.35909	1.37008	1.35630	1.38248	1.34147	1.37975	1.36006	1.37641	1.38833	1.36258	1.37828	1.37512	1.38234	1.36315	1.38185	1.36935	1.39728	1.39040	1.37392	1.37339	1.37552	1.39025	1.39725	1.38334	1.35297	1.37197	1.37969	1.40027	1.38778	1.37024	1.37300	1.39077	1.37586	1.35672	1.37804	1.37502	1.38211	1.36688	1.36546	1.39242	1.36620	1.38324	1.38736	1.37583	1.37930	1.38150	1.37205	1.37069	1.39001	1.37476	1.36969	1.38549	1.37520	1.37528	1.36633	1.40870	1.37003	1.38371	1.35441	1.37423	1.38158	1.36216	1.37300	1.38203	1.39151	1.38668	1.36315	1.40222	1.40250	1.40201	1.38573	1.38712	1.37045	1.40088	1.38702	1.39413	1.38639	1.40027	1.38833	1.39883	1.41931	1.38738	1.39542	1.39917	1.41437	1.38576	1.38757	1.41232	1.40064	1.39718	1.41022	1.41547	1.40061	1.40287	1.41075	1.39718	1.40996	1.39849	1.41148	1.38993	1.38392	1.40408	1.42440	1.41728	1.39290	1.40038	1.40970	1.39185	1.42120	1.40576	1.41253	1.38544	1.38573	1.38568	1.39014	1.39064	1.38521	1.38589	1.39298	1.39802	1.40754	1.40508	1.40258	1.38980	1.40841	1.40689	1.41012	1.42377	1.41474	1.38922	1.40954	1.42663	1.41164	1.41180	1.41127	1.41744	1.38899	1.40833	1.41739	1.40235	1.39510	1.38741	1.40358	1.39313	1.40712	1.39400	1.39828	1.39844	1.40009	1.38891	1.38670	1.40988	1.38880	1.41849	1.40972	1.39337	1.39760	1.38867	1.39613	1.38828	1.38631	1.37662	1.41424	1.40138	1.39053	1.39935	1.39886	1.39880	1.42595	1.40363	1.38534	1.40437	1.40628	1.39694	1.39011	1.39290	1.40757	1.41069	1.40067	1.42547	1.40508	1.41686	1.43101	1.40190	1.40004	1.37371	1.38229	1.40012	1.40161	1.38778	1.36956	1.39203	1.39970	1.38381	1.42639	1.41797	1.40768	1.39426	1.40870	1.42227	1.43345	1.42085	1.41545	1.41353	1.39991	1.40723	1.39316	1.39765	1.39043	1.40678	1.40051	1.42899	1.40321	1.41623	1.42190	1.41177	1.41899	1.40749	1.40925	1.41230	1.40859	1.41132	1.41826	1.41988	1.39552	1.40697	1.38851	1.40615	1.39521	1.39815	1.40208	1.40586	1.42025	1.41996	1.41442	1.39891	1.40555	1.40613	1.42280	1.42763	1.40274	1.41455	1.41390	1.42739	1.43574	1.41689	1.41710	1.42151	1.43233	1.42568	1.42778	1.42442	1.43815	1.42456	1.40875	1.41595	1.40723	1.43193	1.40642	1.41059	1.42022	1.42676	1.40917	1.41405	1.42106	1.41505	1.42274	1.42009	1.43810	1.45881	1.42773	1.43891	1.45036	1.44965	1.44695	1.43878	1.44382	1.44469	1.42986	1.45474	1.45572	1.43230	1.43002	1.43600	1.41342	1.42773	1.42802	1.42579	1.43075	1.42576	1.42721	1.44154	1.42802	1.42474	1.42322	1.43183	1.41889	1.42763	1.44246	1.43206	1.44666	1.45031	1.44377	1.46527	1.44600	1.44209	1.42894	1.44626	1.41539	1.44813	1.43744	1.43301	1.43842	1.41944	1.43907	1.42561	1.46010	1.44430	1.43183	1.42999	1.44317	1.44269	1.43737	1.42133	1.46406	1.44658	1.45170	1.43713	1.45511	1.44199	1.40691	1.44083	1.43159	1.43138	1.44808	1.45015	1.45569	1.42897	1.43028	1.45745	1.43364	1.45025	1.44262	1.44283	1.45041	1.42897	1.44934	1.43217	1.43309	1.44343	1.45417	1.45459	1.46204	1.45222	1.47509	1.45540	1.46217	1.45984	1.44808	1.45774	1.47868	1.44939	1.46364	1.46110	1.43332	1.45503	1.45267	1.44750	1.45913	1.46981	1.44472	1.45902	1.45713	1.46467	1.44750	1.41474	1.42744	1.44419	1.45986	1.45569	1.45858	1.46412	1.46606	1.49136	1.45656	1.47981	1.44086	1.46863	1.45782	1.47031	1.46383	1.48042	1.48611	1.46464	1.46283	1.47044	1.45976	1.46803	1.45994	1.48659	1.47427	1.47832	1.47703	1.47034	1.47073	1.47855	1.44661	1.47572	1.45493	1.47262	1.46719	1.45553	1.48113	1.44611	1.46275	1.46921	1.44511	1.45099	1.46010	1.47391	1.48606	1.46994	1.48110	1.47729	1.46627	1.46160	1.46727	1.45485	1.47383	1.46160	1.46076	1.47126	1.46695	1.49029	1.47517	1.47648	1.47514	1.47761	1.46417	1.48393	1.50347	1.48120	1.49480	1.47002	1.48126	1.48724	1.49352	1.48693	1.48438	1.48900	1.46354	1.48950	1.47832	1.47905	1.50108	1.48113	1.49719	1.50005	1.50459	1.50428	1.50648	1.50822	1.50898	1.49402	1.49310	1.51095	1.51924	1.49648	1.49953	1.49764	1.50848	1.51554	1.49097	1.51326	1.51425	1.53253	1.50822	1.49512	1.50260	1.52058	1.52231	1.51788	1.50515	1.51221	1.50667	1.51887	1.51796	1.50417	1.51095	1.50861	1.50622	1.49588	1.48596	1.51334	1.50147	1.51441	1.51215	1.52313	1.51289	1.51013	1.54366	1.51746	1.55476	1.52263	1.52239	1.52355	1.54925	1.52462	1.52176	1.49906	1.51761	1.52675	1.51425	1.50950	1.53817	1.51557	1.51439	1.52706	1.52171	1.52525	1.53967	1.52777	1.54654	1.52523	1.51357	1.51767	1.51956	1.54095	1.52966	1.53095	1.52525	1.54232	1.56103	1.53187	1.54956	1.54452	1.52029	1.53363	1.53772	1.53725	1.52200	1.52777	1.54400	1.52806	1.54515	1.52210	1.54555	1.52956	1.52213	1.54242	1.56132	1.54282	1.52187	1.55271	1.56085	1.55085	1.53247	1.53032	1.53554	1.54030	1.55988	1.55318	1.55135	1.55707	1.55255	1.55009	1.56479	1.54717	1.53880	1.53549	1.54268	1.55547	1.56418	1.54720	1.55303	1.54455	1.54641	1.54179	1.54510	1.53757	1.55783	1.57505	1.55857	1.55127	1.56135	1.53570	1.54833	1.56374	1.55673	1.57647	1.56282	1.56943	1.53875	1.55221	1.58266	1.54179	1.56726	1.58644	1.56082	1.55933	1.56873	1.56686	1.56014	1.56565	1.56053	1.58038	1.55649	1.55778	1.56542	1.57878	1.57080	1.55964	1.56891	1.61364	1.58946	1.58046	1.59962	1.58791	1.57634	1.58135	1.57860	1.58700	1.57739	1.58689	1.58017	1.58532	1.59261	1.59605	1.61603	1.60183	1.59057	1.59600	1.60716	1.59091	1.60865	1.58077	1.59726	1.61522	1.58739	1.58952	1.59645	1.59015	1.59230	1.57925	1.58054	1.58941	1.60233	1.59256	1.60797	1.60198	1.59411	1.60193	1.61041	1.62740	1.61732	1.60960	1.62855	1.61621	1.63566	1.63937	1.60380	1.61361	1.62677	1.61493	1.60915	1.62438	1.62343	1.61592	1.63992	1.62585	1.63370	1.62753	1.62249	1.60920	1.61957	1.63635	1.64929	1.60871	1.59823	1.62425	1.61613	1.60899	1.62708	1.62603	1.64196	1.62446	1.63026	1.63270	1.62178	1.64160	1.62270	1.63299	1.64068	1.64359	1.65202	1.64236	1.65052	1.63330	1.62574	1.62259	1.61800	1.62222	1.63015	1.61755	1.61033	1.61747	1.61120	1.61495	1.62451	1.62075	1.64603	1.62018	1.61708	1.62950	1.64491	1.63727	1.62343	1.64498	1.61747	1.62419	1.63488	1.62558	1.64099	1.65008	1.63803	1.64866	1.64590	1.64223	1.63136	1.64338	1.63816	1.63627	1.64336	1.62747	1.63860	1.65331	1.62020	1.63874	1.63443	1.63713	1.63259	1.62942	1.65173	1.62514	1.63902	1.64858	1.64028	1.62233	1.63377	1.64609	1.65320	1.64829	1.65018	1.65625	1.65136	1.64044	1.62719	1.61889	1.65226	1.63146	1.64346	1.65092	1.64840	1.63805	1.62992	1.64094	1.62566	1.60886	1.62742	1.61587	1.60679	1.62393	1.63199	1.63622	1.59996	1.62322	1.62065	1.60521	1.62425	1.60981	1.60196	1.63288	1.60356	1.61634	1.59534	1.61579	1.59390	1.62472	1.60936	1.60892	1.62385	1.63257	1.60802	1.58849	1.60844	1.60086	1.58492	1.59700	1.60306	1.58826	1.58965	1.60787	1.60645	1.59949	1.61382	1.61781	1.58070	1.58098	1.58818	1.59201	1.57416	1.57190	1.55360	1.58799	1.56836	1.55980	1.55555	1.56032	1.52882	1.54633	1.55654	1.55153	1.53977	1.56048	1.54216	1.54778	1.53867	1.53106	1.54746	1.56340	1.54625	1.52917	1.52848	1.53728	1.52604	1.52158	1.51790	1.53171	1.48766	1.52465	1.51402	1.49835	1.50375	1.52176	1.49864	1.50772	1.50454	1.51985	1.49226	1.46464	1.48092	1.46404	1.49039	1.49226	1.50425	1.48086	1.47514	1.48989	1.47210	1.47354	1.44595	1.46543	1.43933	1.43821	1.45083	1.43419	1.44721	1.42925	1.42474	1.43269	1.42172	1.42710	1.40831	1.42550	1.40227	1.38639	1.39379	1.41020	1.38463	1.37166	1.38830	1.38093	1.36441	1.36350	1.34874	1.33462	1.32352	1.34082	1.32583	1.33370	1.34418	1.33837	1.32202	1.29847	1.28361	1.29165	1.30548	1.31611	1.29566	1.30301	1.31052	1.28361	1.27553	1.26301	1.26595	1.25534	1.24959	1.25088	1.25140	1.24731	1.23581	1.24209	1.20560	1.21381	1.20008	1.19268	1.18783	1.18898	1.18273	1.16459	1.17643	1.17746	1.17278	1.14701	1.15688	1.13272	1.14144	1.13690	1.12721	1.12356	1.13669	1.10668	1.09240	1.09744	1.09524	1.08526	1.08555	1.05870	1.05051	1.05547	1.06319	1.05035	1.04334	1.02444	1.02924	1.03103	1.02048	1.01328	1.00037	0.99919	0.97553	0.97708	0.97779	0.96950	0.96640	0.93112	0.94353	0.93941	0.93235	0.92146	0.92975	0.92487	0.91203	0.90985	0.91266	0.88925	0.88707	0.88455	0.87946	0.87106	0.86045	0.85919	0.85187	0.87056	0.83840	0.82732	0.83310	0.82194	0.82934	0.80441	0.79417	0.78784	0.78679	0.79498	0.78676	0.76650	0.77789	0.76794	0.76545	0.74999	0.75568	0.73264	0.71922	0.73896	0.71402	0.71720	0.71641	0.70667	0.70956	0.70510	0.70082	0.68958	0.70906	0.68817	0.67614	0.68864	0.68068	0.66543	0.67612	0.65866	0.66360	0.66890	0.63832	0.65950	0.64829	0.63650	0.63973	0.63979	0.63734	0.62509	0.63443	0.63241	0.62367	0.63301	0.62677	0.61335	0.62488	0.59894	0.61382	0.60571	0.60372	0.60183	0.60876	0.60351	0.59167	0.60269	0.59802	0.59009	0.59353	0.58907	0.58198	0.59647	0.58854	0.59114	0.59847	0.57634	0.57933	0.58269	0.59122	0.57476	0.58899	0.56379	0.56920	0.58277	0.58051	0.57894	0.57909	0.57398	0.56778	0.58752	0.58245	0.56550	0.58091	0.57361	0.57408	0.59387	0.58390	0.58007	0.59096	0.59080	0.56949	0.58726	0.58503	0.58224	0.59642	0.58516	0.59240	0.59650	0.59272	0.58072	0.59731	0.59127	0.59991	0.61543	0.60065	0.60642	0.63624	0.61939	0.61411	0.63314	0.62246	0.61697	0.61721	0.60330	0.61364	0.61774	0.61007	0.61327	0.61419	0.61220	0.61949	0.61338	0.60658	0.60440	0.64162	0.67200	0.74282	0.77456	0.78346	0.66924	0.72851	0.79070	0.70407	0.68580	0.72536	0.77122	0.78393	0.80336	0.82585	0.84053	0.86048	0.86444	0.87833	0.88930	0.90240	0.90909	0.91429	0.94094	0.95629	0.96128	0.96475	0.98750	1.01761	1.01845	1.02399	1.03213	1.03901	1.05313	1.07261	1.06345	1.08553	1.09374	1.08592	1.09813	1.10989	1.11081	1.14173	1.14504	1.16333	1.17714	1.18200	1.18473	1.18727	1.21300	1.22820	1.22206	1.24468	1.26605	1.28892	1.23951	1.27346	1.28493	1.31711	1.31160	1.31446	1.32026	1.33252	1.34055	1.34386	1.35599	1.35538	1.39116	1.40208	1.38969	1.37337	1.39718	1.41277	1.42931	1.43369	1.44524	1.45658	1.45719	1.44962	1.46926	1.49276	1.48488	1.49832	1.48042	1.50383	1.47328	1.51449	1.49856	1.51515	1.54492	1.55195	1.55841	1.52835	1.56093	1.56127	1.57699	1.57069	1.58852	1.58946	1.59603	1.61598	1.59463	1.60464	1.58592	1.60928	1.59771	1.58043	1.61186	1.64632	1.64057	1.65100	1.63065	1.62952	1.64551	1.64212	1.66512	1.66556	1.64950	1.63818	1.65202	1.65396	1.64706	1.65433	1.65294	1.68612	1.66501	1.67307	1.66501	1.68612	1.68607	1.69670	1.69880	1.67732	1.68594	1.68486	1.66916	1.68520	1.70770	1.69452	1.71014	1.69998	1.68339	1.70733	1.71481	1.71444	1.70518	1.71229	1.71450	1.70757	1.70027	1.70006	1.69882	1.73985	1.70589	1.72731	1.72991	1.74274	1.72387	1.70392	1.70694	1.71284	1.71518	1.73038	1.71455	1.70783	1.73605	1.71623	1.70297	1.71909	1.73513	1.72093	1.73791	1.72912	1.72812	1.71205	1.73484	1.70573	1.72206	1.72077	1.71127	1.71321	1.72641	1.71594	1.73001	1.73453	1.72014	1.70297	1.70562	1.69520	1.70239	1.72305	1.71730	1.70575	1.71232	1.73222	1.74676	1.70780	1.71452	1.70925	1.70825	1.71276	1.73374	1.72130	1.70127	1.72909	1.74836	1.72363	1.73804	1.74169	1.73859	1.72757	1.72930	1.73390	1.73445	1.71728	1.72618	1.72809	1.72305	1.71064	1.70541	1.72392	1.73634	1.72200	1.73361	1.74510	1.72424	1.74909	1.75621	1.71733	1.73437	1.75140	1.70137	1.73521	1.73547	1.72634	1.72657	1.72245	1.73166	1.72269	1.73132	1.72878	1.72059	1.72035	1.72809	1.70691	1.73243	1.72116	1.72620	1.76204	1.71048	1.70696	1.71486	1.72303	1.70812	1.71725	1.70460	1.69116	1.71140	1.71098	1.69848	1.70565	1.68609	1.70486	1.72481	1.72476	1.72211	1.70032	1.69336	1.70620	1.71255	1.73193	1.70491	1.69037	1.69339	1.71006	1.70712	1.69405	1.70308	1.69654	1.69242	1.70331	1.68945	1.70980	1.68160	1.70082	1.69378	1.68804	1.67782	1.67533	1.68378	1.67940	1.70507	1.68155	1.67213	1.67866	1.67491	1.67669	1.68512	1.68969	1.67375	1.67142	1.69360	1.65926	1.66236	1.68263	1.67919	1.65559	1.66218	1.68945	1.67147	1.66577	1.67777	1.70809	1.66031	1.68714	1.65370	1.67722	1.65559	1.67924	1.66819	1.66197	1.67646	1.65352	1.67123	1.65543	1.64372	1.67515	1.67856	1.65774	1.68977	1.68575	1.65874	1.68229	1.64622	1.63608	1.64750	1.67662	1.64362	1.65346	1.65097	1.64645	1.66126	1.66963	1.65779	1.68696	1.64635	1.63769	1.64708	1.64722	1.62532	1.63622	1.63860	1.62527	1.64643	1.64139	1.63099	1.65451	1.65302	1.66357	1.66105	1.65835	1.66801	1.65934	1.64837	1.65438	1.65853	1.62782	1.63661	1.64341	1.63677	1.64782	1.63847	1.64351	1.66265	1.60579	1.61438	1.63091	1.60703	1.65299	1.63154	1.61755	1.66003	1.64470	1.63855	1.64005	1.63963	1.64409	1.63724	1.61629	1.61569	1.60902	1.61028	1.64546	1.62041	1.63312	1.62054	1.61196	1.61217	1.60070	1.60994	1.63611	1.62327	1.60285	1.61335	1.59826	1.60033	1.59054	1.60122	1.61162	1.60949	1.60584	1.59742	1.59190	1.59114	1.57119	1.60004	1.60626	1.59765	1.59608	1.57980	1.56571	1.58686	1.62133	1.61081	1.56508	1.61112	1.58004	1.58062	1.60655	1.59390	1.58566	1.57702	1.57600	1.59183	1.59941	1.59361	1.57986	1.58455	1.59579	1.59114	1.58736	1.59264	1.58576	1.58663	1.56258	1.58117	1.59120	1.57237	1.57634	1.58088	1.57762	1.60154	1.57153	1.55909	1.57193	1.57398	1.56673	1.59857	1.59855	1.59469	1.57135	1.57529	1.59046	1.58991	1.58639	1.56943	1.56978	1.55862	1.59445	1.58398	1.55379	1.56576	1.55017	1.56371	1.57894	1.56342	1.56172	1.58424	1.59230	1.59261	1.58398	1.56258	1.58623	1.53746	1.59453	1.56505	1.57030	1.57140	1.56416	1.57986	1.55479	1.54912	1.54730	1.56279	1.55395	1.57720	1.53615	1.55318	1.54951	1.53869	1.55421	1.58962	1.57894	1.56907	1.56366	1.56699	1.58046	1.53998	1.54394	1.54723	1.54187	1.52318	1.54502	1.53197	1.54082	1.53095	1.52725	1.54106	1.54492	1.52670	1.53838	1.52848	1.52853	1.53838	1.53082	1.54022	1.53505	1.53111	1.53993	1.56550	1.51950	1.53316	1.54717	1.53032	1.54363	1.54303	1.53995	1.55731	1.55192	1.53287	1.54560	1.53959	1.54203	1.51210	1.54313	1.52893	1.56082	1.55786	1.54954	1.55654	1.53386	1.53783	1.54053	1.53898	1.53725	1.52730	1.54570	1.53890	1.53757	1.53998	1.51297	1.54171	1.53906	1.53449	1.53465	1.52279	1.53733	1.54880	1.53190	1.54518	1.49992	1.50822	1.50223	1.54355	1.52213	1.52712	1.52460	1.54056	1.52980	1.51948	1.51134	1.51992	1.53636	1.52258	1.53331	1.52352	1.51643	1.53019	1.54316	1.53554	1.55284	1.53116	1.51502	1.54662	1.52465	1.52544	1.51223	1.52998	1.52205	1.53956	1.51397	1.51399	1.55612	1.52688	1.53179	1.51680	1.52688	1.52806	1.54116	1.53785	1.51341	1.54484	1.54279	1.52990	1.52748	1.53276	1.53066	1.53754	1.51003	1.51533	1.51381	1.49877	1.50315	1.52250	1.53583	1.53533	1.51433	1.51685	1.50428	1.51418	1.51184	1.50801	1.49255	1.50438	1.51551	1.49567	1.49228	1.49735	1.49420	1.49908	1.53394	1.50551	1.52817	1.50567	1.49541	1.50520	1.49189	1.51481	1.47425	1.51751	1.49514	1.49832	1.50688	1.50081	1.49486	1.50168	1.50368	1.48367	1.49950	1.51635	1.50328	1.49465	1.46944	1.49572	1.49005	1.49002	1.49793	1.51541	1.50648	1.50651	1.51163	1.49664	1.49703	1.50845	1.49459	1.51299	1.49976	1.50956	1.50257	1.48635	1.52126	1.50158	1.51229	1.49871	1.48097	1.49913	1.52284	1.51478	1.51105	1.51746	1.50126	1.49992	1.51208	1.48362	1.46175	1.47556	1.48233	1.49465	1.47968	1.48309	1.51197	1.51221	1.46965	1.49961	1.48139	1.47564	1.50312	1.45700	1.47787	1.46900	1.47057	1.47049	1.47706	1.45002	1.46561	1.47191	1.47228	1.46338	1.47446	1.47611	1.47989	1.46816	1.48614	1.48273	1.45566	1.47813	1.46503	1.49328	1.47842	1.46876	1.45275	1.45900	1.47971	1.48365	1.49129	1.46459	1.47430	1.45593	1.47409	1.46304	1.47737	1.47191	1.46278	1.46199	1.48861	1.47635	1.45435	1.48475	1.46952	1.47370	1.47459	1.48228	1.46853	1.48089	1.46028	1.48346	1.46328	1.47889	1.46622	1.46076	1.50047	1.47530	1.48464	1.46249	1.49289	1.47616	1.47173	1.45747	1.46149	1.48475	1.48766	1.48359	1.48617	1.47651	1.47414	1.49425	1.46188	1.47488	1.48945	1.46448	1.47388	1.49283	1.48475	1.50375	1.46829	1.48719	1.50118	1.47430	1.46202	1.45758	1.46328	1.48454	1.48420	1.47821	1.47861	1.46771	1.45469	1.48155	1.46855	1.46910	1.46354	1.47910	1.44332	1.45167	1.43078	1.45112	1.46900	1.46078	1.46320	1.46299	1.46753	1.44834	1.45994	1.46493	1.45488	1.45046	1.45341	1.45761	1.43054	1.44619	1.44600	1.46601	1.45296	1.45078	1.43952	1.46921	1.44836	1.43540	1.45225	1.44844	1.43474	1.43293	1.41705	1.43259	1.43695	1.44162	1.44372	1.44928	1.45671	1.44348	1.45246	1.43844	1.41936	1.41644	1.43424	1.45797	1.44372	1.42873	1.43629	1.42429	1.43579	1.43167	1.44094	1.43626	1.43051	1.42831	1.44947	1.44737	1.45012	1.45117	1.43692	1.42463	1.43041	1.44235	1.44981	1.43855	1.42498	1.40348	1.42679	1.40899	1.41025	1.41600	1.42849	1.42106	1.42841	1.41511	1.41566	1.41773	1.39720	1.42172	1.41986	1.43133	1.43655	1.43330	1.41786	1.40303	1.42547	1.42093	1.44128	1.41605	1.41516	1.42910	1.41484	1.41742	1.41193	1.42041	1.44831	1.41119	1.41571	1.42944	1.43149	1.43128	1.42975	1.41589	1.43261	1.42891	1.44086	1.43668	1.41967	1.42172	1.41511	1.41500	1.40670	1.42183	1.40479	1.42043	1.41673	1.42096	1.42949	1.43865	1.42603	1.40193	1.41799	1.44986	1.43450	1.41390	1.41994	1.42366	1.41419	1.42316	1.41539	1.43611	1.41429	1.41471	1.41206	1.41046	1.41807	1.41295	1.41917	1.42936	1.43975	1.43705	1.41384	1.41734	1.44519	1.42923	1.42311	1.41230	1.43204	1.40781	1.40006	1.40584	1.41799	1.40757	1.42348	1.41875	1.41195	1.42214	1.41017	1.39893	1.40345	1.41931	1.42823	1.42057	1.41012	1.41138	1.41306	1.40004	1.39781	1.39080	1.41416	1.40306	1.39815	1.39290	1.38641	1.40791	1.41043	1.39004	1.41820	1.41757	1.40219	1.40859	1.41705	1.39434	1.41463	1.41912	1.41419	1.40841	1.42051	1.40227	1.40589	1.39681	1.37985	1.40306	1.42104	1.39725	1.38371	1.39998	1.40749	1.41560	1.39437	1.39061	1.42096	1.39760	1.38607	1.42330	1.41261	1.42794	1.41413	1.41511	1.40476	1.40657	1.40891	1.41051	1.43411	1.42190	1.40363	1.42190	1.40886	1.38442	1.39326	1.39817	1.39256	1.37765	1.38843	1.39665	1.38649	1.40912	1.37271	1.40996	1.40707	1.40014	1.39471	1.41584	1.37460	1.38794	1.39109	1.40148	1.40035	1.38985	1.41658	1.39878	1.39815	1.39964	1.39069	1.40938	1.38290	1.41883	1.39342	1.38605	1.39148	1.40143	1.38723	1.40736	1.40513	1.40466	1.40122	1.39198	1.39970	1.38883	1.38864	1.38274	1.39119	1.39305	1.39555	1.40951	1.39214	1.38339	1.41679	1.40705	1.42574	1.39130	1.39242	1.39122	1.39408	1.38623	1.38962	1.39088	1.39602	1.40072	1.39702	1.38941	1.38547	1.37016	1.40694	1.38633	1.40552	1.36525	1.38368	1.38786	1.40374	1.38605	1.36615	1.39904	1.37691	1.39578	1.40875	1.39752	1.39521	1.39292	1.37502	1.38773	1.39332	1.38536	1.39510	1.36945	1.38830	1.37468	1.38927	1.40022	1.38027	1.38620	1.38696	1.41437	1.39615	1.40529	1.38591	1.37875	1.39888	1.35916	1.39103	1.38513	1.39521	1.40841	1.37014	1.39395	1.38505	1.39445	1.37536	1.37413	1.38350	1.39859	1.38754	1.39342	1.39657	1.36914	1.37321	1.39206	1.38791	1.39904	1.37402	1.39174	1.37749	1.38387	1.37856	1.37896	1.36392	1.37384	1.38494	1.38586	1.37137	1.36917	1.39059	1.38169	1.37738	1.38358	1.38274	1.37507	1.38431	1.36360	1.37001	1.39878	1.39080	1.37266	1.37612	1.37765	1.36371	1.36129	1.38670	1.37914	1.36200	1.39807	1.38366	1.37491	1.37066	1.36893	1.39392	1.37481	1.36880	1.37423	1.37484	1.35985	1.35893	1.36011	1.35076	1.35625	1.37040	1.36518	1.36436	1.38431	1.36822	1.34882	1.36722	1.37053	1.38229	1.37337	1.36961	1.36447	1.36014	1.33948	1.35806	1.38129	1.36730	1.35399	1.37098	1.35441	1.39613	1.37901	1.37870	1.35499	1.38132	1.35376	1.37539	1.35583	1.35034	1.34583	1.34830	1.36499	1.35680	1.34425	1.36174	1.37565	1.37237	1.36216	1.35814	1.36321	1.34215	1.35097	1.36098	1.35924	1.36806	1.34294	1.36788	1.35481	1.36959	1.36111	1.35373	1.35090	1.36749	1.37820	1.37646	1.37255	1.37037	1.37331	1.37683	1.37019	1.37678	1.36124	1.38085	1.39038	1.36777	1.35363	1.36683	1.37132	1.37237	1.38455	1.35615	1.35431	1.34971	1.36008	1.37074	1.37379	1.36439	1.37880	1.36961	1.34084	1.38668	1.35454	1.36549	1.35722	1.37523	1.38127	1.36263	1.35741	1.34712	1.35667	1.35066	1.35712	1.36137	1.36515	1.36384	1.35641	1.37384	1.37358	1.35528	1.34822	1.34523	1.36195	1.34974	1.34344	1.35355	1.36171	1.39030	1.36098	1.35680	1.35819	1.35360	1.36457	1.37342	1.35657	1.37938	1.38723	1.36263	1.37045	1.36502	1.35977	1.35777	1.35549	1.36373	1.33803	1.35502	1.35762	1.35620	1.37699	1.37200	1.35667	1.35772	1.35743	1.34961	1.38489	1.38064	1.36090	1.33979	1.33874	1.36840	1.35838	1.33504	1.33533	1.35113	1.34890	1.35636	1.33738	1.34570	1.35142	1.36208	1.35790	1.37064	1.34956	1.34076	1.35048	1.36084	1.34609	1.34378	1.33318	1.34446	1.34811	1.36510	1.35071	1.34533	1.36536	1.36783	1.35646	1.36951	1.32630	1.33423	1.35118	1.35066	1.34764	1.33291	1.34336	1.34040	1.33861	1.33504	1.34856	1.36176	1.34512	1.34310	1.34179	1.33990	1.35260	1.34777	1.33856	1.36633	1.35764	1.35302	1.36552	1.36255	1.35751	1.34420	1.36090	1.34024	1.36591	1.34525	1.33963	1.34000	1.34659	1.34289	1.35762	1.34638	1.33987	1.35444	1.36000	1.34402	1.35034	1.34677	1.36237	1.36226	1.34614	1.34790	1.34985	1.34481	1.35885	1.34914	1.33415	1.33851	1.33491	1.35355	1.32604	1.32961	1.34633	1.33302	1.33514	1.33533	1.34588	1.32950	1.33134	1.34202	1.32803	1.34000	1.34956	1.35699	1.31627	1.35735	1.32399	1.32352	1.33864	1.33984	1.33294	1.32118	1.32551	1.32344	1.34000	1.33522	1.32737	1.34263	1.33320	1.35825	1.33286	1.33822	1.35184	1.36095	1.35680	1.34145	1.32685	1.35321	1.33423	1.36171	1.33585	1.33837	1.33903	1.33454	1.35040	1.32289	1.33407	1.35386	1.33696	1.31984	1.32753	1.34649	1.33388	1.35557	1.32640	1.35769	1.33491	1.31687	1.33491	1.35210	1.32997	1.32535	1.33123	1.32987	1.34281	1.33425	1.32955	1.33168	1.34428	1.34352	1.33491	1.32782	1.32588	1.32331	1.34541	1.33882	1.33596	1.33365	1.32947	1.32501	1.32753	1.34565	1.34213	1.33444	1.34252	1.34092	1.32365	1.32018	1.32525	1.31433	1.30719	1.30430	1.32976	1.33630	1.32467	1.32509	1.32664	1.32921	1.32291	1.32850	1.32609	1.31404	1.29755	1.32207	1.30695	1.32475	1.30553	1.32562	1.34672	1.32281	1.31653	1.31882	1.32252	1.30002	1.28624	1.32512	1.32667	1.30178	1.31475	1.32383	1.33559	1.33609	1.31267	1.31840	1.32926	1.33220	1.30643	1.28758	1.30301	1.30805	1.32026	1.32042	1.31194	1.32296	1.30417	1.33478	1.32079	1.32777	1.33948	1.32703	1.32966	1.32577	1.32656	1.33564	1.30787	1.32774	1.31302	1.32774	1.34706	1.33885	1.32559	1.32814	1.32622	1.33189	1.32800	1.31777	1.34575	1.33890	1.32947	1.32386	1.33559	1.34187	1.34092	1.32436	1.33837	1.34386	1.34467	1.32651	1.32068	1.31926	1.31165	1.32688	1.31060	1.32737	1.31404	1.31766	1.32115	1.29863	1.32598	1.32585	1.32249	1.32136	1.33903	1.31050	1.31365	1.31590	1.30238	1.32331	1.32346	1.32819	1.33241	1.33047	1.31029	1.31257	1.30498	1.31380	1.31506	1.30157	1.29695	1.33963	1.29351	1.32050	1.32627	1.31832	1.30412	1.30000	1.30577	1.29921	1.30829	1.31099	1.30958	1.30362	1.31958	1.30115	1.29149	1.30399	1.30430	1.28180	1.29062	1.29661	1.30028	1.29847	1.33622	1.33433	1.31044	1.30312	1.31953	1.31493	1.31076	1.29411	1.30194	1.29724	1.29569	1.28661	1.30430	1.29427	1.29333	1.30981	1.29209	1.30979	1.31267	1.29220	1.28926	1.31065	1.32152	1.29929	1.29367	1.30916	1.31239	1.31123	1.29107	1.29747	1.30756	1.30719	1.31065	1.28154	1.29036	1.28871	1.28700	1.29081	1.29390	1.30551	1.29915	1.28277	1.29230	1.29608	1.27346	1.27545	1.30871	1.31252	1.27724	1.30564	1.29414	1.29060	1.30010	1.29236	1.29729	1.28816	1.28755	1.29091	1.27598	1.28695	1.29556	1.29805	1.28713	1.29341	1.28760	1.29280	1.29942	1.30357	1.30645	1.30162	1.29262	1.28574	1.29852	1.28238	1.30842	1.28466	1.28648	1.28388	1.28062	1.27918	1.28062	1.29648	1.27414	1.30425	1.29719	1.28348	1.28393	1.28508	1.27978	1.28041	1.29422	1.28102	1.27052	1.28747	1.31168	1.28477	1.27823	1.29228	1.28388	1.28419	1.28390	1.27760	1.29821	1.29863	1.29837	1.29327	1.27999	1.28787	1.29732	1.27288	1.29516	1.27750	1.27747	1.28196	1.27844	1.26765	1.29099	1.30404	1.27353	1.27283	1.27141	1.28905	1.28309	1.29845	1.29684	1.29561	1.30349	1.27868	1.30559	1.29939	1.28700	1.28527	1.28902	1.29889	1.29435	1.29957	1.26605	1.27650	1.28897	1.27238	1.28732	1.30343	1.29614	1.29915	1.30343	1.31110	1.29464	1.30960	1.30616	1.28955	1.30036	1.28301	1.29065	1.31669	1.29157	1.29409	1.28102	1.29992	1.30679	1.29170	1.30320	1.29677	1.29110	1.31349	1.29879	1.31509	1.30110	1.31766	1.31078	1.29653	1.28671	1.31585	1.29031	1.29792	1.30210	1.30168	1.28905	1.28380	1.29574	1.29351	1.30685	1.28128	1.30703	1.29800	1.30128	1.28637	1.29472	1.28858	1.30228	1.29590	1.30703	1.27981	1.28973	1.29362	1.31341	1.30294	1.26156	1.27325	1.29083	1.27532	1.28031	1.27369	1.28842	1.28585	1.26235	1.28543	1.28632	1.27390	1.28346	1.28834	1.30367	1.28025	1.27298	1.27542	1.27225	1.28359	1.27117	1.27590	1.28351	1.25999	1.26508	1.28522	1.30084	1.30616	1.30677	1.28377	1.29194	1.28490	1.28149	1.26986	1.27004	1.29041	1.28981	1.29036	1.28669	1.26030	1.28033	1.28382	1.27104	1.27918	1.28550	1.28162	1.26196	1.30210	1.27960	1.27214	1.26398	1.28199	1.27172	1.28309	1.30343	1.28850	1.29585	1.27031	1.29666	1.28687	1.28800	1.27991	1.27500	1.28162	1.30674	1.28942	1.28834	1.29936	1.27976	1.28333	1.29595	1.26332	1.28795	1.27721	1.29107	1.27865	1.26340	1.28036	1.27524	1.27374	1.27747	1.30294	1.29280	1.27881	1.28036	1.29007	1.28986	1.27737	1.26810	1.27409	1.28175	1.25980	1.26004	1.26429	1.27073	1.28280	1.29028	1.27745	1.27705	1.27997	1.28619	1.29280	1.26104	1.28256	1.28445	1.29222	1.27955	1.27388	1.27595	1.28078	1.26359	1.28004	1.25621	1.25736	1.26319	1.25316	1.26196	1.26763	1.27957	1.27314	1.26422	1.27133	1.26382	1.27314	1.26737	1.29687	1.26695	1.26881	1.27325	1.26592	1.27745	1.27248	1.27317	1.26561	1.25668	1.25537	1.24888	1.24211	1.27458	1.27138	1.25639	1.25815	1.26214	1.25277	1.27128	1.27934	1.27280	1.26718	1.25786	1.26524	1.26020	1.26256	1.25419	1.25041	1.25343	1.27280	1.27579	1.26479	1.27464	1.25983	1.26548	1.25652	1.26721	1.26196	1.26776	1.27267	1.28868	1.26429	1.25154	1.26868	1.27500	1.27419	1.24608	1.25854	1.24831	1.25227	1.24348	1.25469
7	3.78472	3.75571	3.73071	3.79195	3.70826	3.66602	3.66424	3.72804	3.73149	3.70548	3.73204	3.71626	3.76750	3.73893	3.79495	3.77728	3.81840	3.80306	3.76950	3.74460	3.80929	3.77728	3.80051	3.75238	3.75605	3.77939	3.78517	3.76638	3.73271	3.77828	3.76661	3.71726	3.69470	3.69447	3.75505	3.78172	3.78861	3.79617	3.75516	3.79884	3.81562	3.77583	3.77683	3.76583	3.74238	3.79050	3.86108	3.79739	3.79284	3.72837	3.79328	3.82029	3.80906	3.82507	3.77894	3.78772	3.76572	3.77472	3.78028	3.75371	3.78183	3.81484	3.78106	3.79884	3.82351	3.84663	3.79306	3.79928	3.82085	3.82696	3.82818	3.84408	3.87242	3.79473	3.86075	3.86753	3.84919	3.85297	3.81040	3.85508	3.78628	3.83196	3.87964	3.81418	3.86430	3.80995	3.78950	3.82207	3.86119	3.83541	3.79117	3.80551	3.77617	3.77283	3.73515	3.74238	3.77461	3.74149	3.79228	3.75483	3.81362	3.77072	3.79562	3.76883	3.77472	3.79395	3.70892	3.79028	3.74404	3.75405	3.77850	3.77694	3.78895	3.80718	3.76661	3.80895	3.77361	3.86419	3.78873	3.83985	3.77872	3.82585	3.83229	3.80106	3.73615	3.77339	3.78439	3.79917	3.78139	3.84319	3.89276	3.85063	3.81318	3.78461	3.80740	3.79362	3.85008	3.83741	3.83596	3.81940	3.79161	3.84096	3.84530	3.86675	3.85730	3.83196	3.84674	3.85708	3.88931	3.83507	3.86053	3.86553	3.86453	3.87653	3.86253	3.85197	3.85864	3.83907	3.75961	3.81584	3.81007	3.79306	3.82651	3.88075	3.84296	3.85730	3.83641	3.85452	3.83318	3.84952	3.85319	3.91499	3.84296	3.83218	3.79495	3.82407	3.85852	3.79262	3.84986	3.86353	3.88553	3.86564	3.86286	3.85686	3.83196	3.85186	3.85419	3.84363	3.80206	3.81562	3.88064	3.81462	3.88353	3.85030	3.90332	3.86586	3.86064	3.84663	3.81040	3.90476	3.90954	3.90187	3.91710	3.92410	3.94433	3.95933	3.93810	3.89376	3.93021	3.92899	3.89565	3.88576	3.88009	3.87464	3.88609	3.93810	3.89420	3.87486	3.86308	3.86330	3.89631	3.85097	3.87042	3.85041	3.83352	3.83396	3.91543	3.91143	3.85775	3.85030	3.86508	3.88364	3.88142	3.86386	3.92277	3.87253	3.88275	3.93010	3.95166	3.87953	3.91699	3.88831	3.89520	3.87497	3.88142	3.90565	3.93032	3.93933	3.91054	3.87142	3.96100	3.91165	3.86719	3.89698	3.91054	3.90887	3.84741	3.89876	3.89198	3.90020	3.93777	3.89109	3.86819	3.86742	3.88209	3.88676	3.90043	3.89809	3.91688	3.89643	3.93110	3.84485	3.86164	3.89409	3.86030	3.84263	3.79995	3.77005	3.82062	3.84986	3.80228	3.83885	3.83463	3.89253	3.88764	3.84685	3.89065	3.89053	3.85497	3.86064	3.88075	3.93132	3.93444	3.90509	3.90387	3.82896	3.86475	3.78584	3.80340	3.81095	3.81896	3.81796	3.88075	3.85052	3.84463	3.88320	3.91721	3.85575	3.84574	3.90165	3.88009	3.89687	3.84841	3.91988	3.86664	3.91099	3.91354	3.85808	3.89187	3.89565	3.87664	3.88909	3.91499	3.88753	3.92443	3.95522	3.89920	3.86808	3.89053	3.92010	3.91365	3.94433	3.94211	3.91210	3.95411	3.94755	3.98034	3.99646	3.93333	3.91621	3.94333	3.96689	3.95567	3.93477	3.94388	3.93244	3.92766	3.88009	3.92877	3.93421	3.88676	3.88876	3.86219	3.82829	3.90298	3.86753	3.85197	3.86064	3.86675	3.88776	3.87286	3.83207	3.86842	3.90087	3.85352	3.90665	3.91765	3.88776	3.88864	3.88742	3.88831	3.90209	3.87686	3.88598	3.86041	3.84941	3.81373	3.83296	3.88275	3.86819	3.89042	3.86375	3.87175	3.83163	3.87931	3.94644	3.92032	3.90776	3.89765	3.89498	3.93366	3.88387	3.87531	3.87686	3.85230	3.85652	3.83007	3.86153	3.83974	3.83641	3.94144	3.92454	3.93733	3.93722	3.93344	3.95900	3.94644	3.93977	3.90343	3.88776	3.91810	3.92277	3.97567	3.92999	3.96300	4.01668	3.97234	3.94344	3.90109	3.94211	3.94977	3.95322	3.94477	3.91232	3.90821	3.89053	3.94444	3.95811	3.99034	3.99746	3.98801	3.99701	3.97267	4.00023	3.94244	3.97689	3.98390	3.98523	3.94555	4.01079	3.97078	4.03547	3.98267	4.01935	4.01668	4.01391	4.01024	3.99212	3.96589	4.02546	3.98912	3.96534	3.96122	3.97478	3.99579	3.90987	3.87742	3.90621	3.87998	3.91988	3.97434	4.00957	3.95700	3.92655	3.98901	3.99079	3.95500	3.96500	3.91721	4.00579	3.94511	3.91788	4.03725	4.00068	3.99646	4.00057	3.98723	4.03647	4.01391	3.99190	3.98334	3.99379	3.99935	4.01424	4.00868	3.96456	3.92354	3.93699	3.93277	3.97367	3.98312	3.96000	3.99345	3.98845	3.93844	3.95455	3.96934	4.00835	4.02124	4.03369	4.00090	3.95389	3.89765	3.93110	3.93110	3.96534	3.93166	3.96189	3.99468	3.92855	3.96100	3.99946	4.02824	4.03547	3.96489	3.91910	3.95366	3.89843	3.94411	3.96856	3.97034	3.97300	3.99068	3.95055	3.96911	4.00224	3.95255	3.95978	3.97778	4.00101	4.01824	3.91176	3.91154	3.94211	3.97278	4.04936	4.02913	4.07781	4.09671	4.05692	4.07515	4.07215	4.04781	4.02358	4.02102	3.95289	4.00001	3.98779	3.93044	4.00135	3.99957	3.96289	3.98634	4.04114	4.02546	4.00012	4.02146	4.01191	4.07459	3.95511	3.99579	4.00090	4.06003	4.00212	4.00112	3.95889	3.95411	4.01535	3.98379	4.00179	4.02446	3.99623	4.01846	3.98012	4.00379	3.98456	4.02669	4.05058	4.03680	4.06592	3.98634	3.99034	3.97200	4.03691	4.03680	4.01346	3.98768	3.99468	3.99123	3.97912	4.02035	4.02258	4.00279	3.99446	4.00968	3.99523	3.99101	3.98090	4.00524	4.04747	4.05092	4.00557	4.02958	4.03791	4.00046	4.01813	4.03447	3.99057	3.99190	4.01880	3.98167	3.96856	4.02824	4.01257	4.01746	3.98256	3.98056	4.00890	4.03647	3.95956	3.97712	3.99935	4.02458	4.02135	4.04981	3.98112	3.97956	3.97923	4.01791	4.02491	4.00446	4.00412	3.99001	4.02669	4.04603	4.04536	4.04347	4.06303	4.04025	4.05203	3.99701	4.05314	4.04125	3.95222	3.97456	3.98290	4.04881	4.09704	4.08415	4.03247	4.01124	4.05136	4.07437	4.10638	4.09893	4.12805	4.09249	4.08793	4.08982	4.09271	4.05581	4.07115	4.01713	4.05936	4.05458	3.99534	4.00412	4.07681	4.07726	4.15295	4.09838	4.05336	4.05814	4.08393	4.16040	4.15484	4.16906	4.16740	4.13850	4.15962	4.15117	4.18362	4.12572	4.15362	4.19296	4.12939	4.14784	4.11860	4.14217	4.10360	4.09182	4.09904	4.14528	4.13505	4.10449	4.11127	4.15651	4.20474	4.20541	4.17173	4.21808	4.19174	4.20374	4.18418	4.19863	4.19652	4.12883	4.11316	4.12705	4.14139	4.17507	4.10994	4.11449	4.14506	4.13517	4.08915	4.08393	4.05503	4.07659	4.10671	4.12394	4.14484	4.11471	4.15795	4.13016	4.19807	4.17673	4.10327	4.12839	4.11105	4.10582	4.08315	4.10916	4.09815	4.13239	4.13650	4.12727	4.11716	4.08048	4.11894	4.13039	4.15717	4.11649	4.14395	4.20374	4.14517	4.17773	4.17062	4.16895	4.15006	4.12372	4.18029	4.15539	4.10327	4.10316	4.19507	4.15739	4.11905	4.13083	4.16395	4.16095	4.11816	4.14306	4.17262	4.24487	4.21252	4.18685	4.15506	4.19118	4.21086	4.18496	4.16818	4.17762	4.12461	4.17929	4.21397	4.21063	4.22697	4.20874	4.22819	4.18685	4.21608	4.25709	4.20063	4.23097	4.24898	4.23464	4.20574	4.19796	4.20519	4.23053	4.21397	4.22864	4.19329	4.21174	4.23264	4.20841	4.22141	4.22597	4.25643	4.20430	4.18040	4.24320	4.18774	4.18651	4.19229	4.26409	4.27432	4.24709	4.28110	4.22597	4.24042	4.20974	4.29210	4.26976	4.26543	4.25020	4.30422	4.28510	4.28821	4.27443	4.23664	4.26465	4.25743	4.24298	4.15217	4.22208	4.20230	4.20052	4.23764	4.26087	4.26154	4.23975	4.24264	4.25009	4.26354	4.28643	4.21864	4.22064	4.25309	4.25220	4.25053	4.22542	4.20430	4.22164	4.18229	4.16606	4.24787	4.25776	4.20474	4.22853	4.25153	4.23831	4.24598	4.20574	4.17618	4.21074	4.22053	4.29433	4.23286	4.21552	4.27354	4.26965	4.29421	4.27676	4.22797	4.30422	4.30933	4.33367	4.33145	4.31756	4.33367	4.33834	4.30199	4.26887	4.26554	4.27699	4.30833	4.28888	4.25354	4.29121	4.25276	4.25209	4.29088	4.27232	4.29021	4.28743	4.27743	4.30055	4.27699	4.29688	4.30155	4.34645	4.33712	4.32600	4.26765	4.26787	4.23297	4.25509	4.23486	4.27310	4.26387	4.27476	4.26498	4.30733	4.26332	4.31011	4.24387	4.26009	4.24987	4.27921	4.20230	4.17584	4.21441	4.24298	4.21241	4.21230	4.22753	4.26509	4.23397	4.22097	4.22397	4.29244	4.32078	4.21319	4.27865	4.27710	4.30077	4.30433	4.29032	4.32289	4.31478	4.34968	4.33356	4.32056	4.34412	4.32845	4.32222	4.35323	4.34267	4.32767	4.32656	4.28888	4.28110	4.29599	4.28655	4.24398	4.25909	4.27121	4.30044	4.31000	4.28543	4.30433	4.27688	4.33545	4.27865	4.24275	4.24409	4.31200	4.29944	4.29577	4.34401	4.29310	4.35145	4.32400	4.30222	4.29221	4.28210	4.31155	4.31611	4.29688	4.35490	4.30622	4.30377	4.29722	4.26198	4.28566	4.31000	4.28999	4.35546	4.33212	4.35501	4.33100	4.26432	4.33878	4.36068	4.35812	4.34001	4.35312	4.35512	4.35801	4.31478	4.31455	4.33623	4.35823	4.36913	4.37035	4.30288	4.30566	4.35623	4.35868	4.37924	4.39080	4.38313	4.39591	4.41058	4.43115	4.44337	4.43237	4.41069	4.42915	4.42325	4.44137	4.38302	4.45082	4.40280	4.36301	4.41303	4.39580	4.35045	4.35168	4.36201	4.41314	4.39491	4.35323	4.37502	4.41470	4.36401	4.41214	4.44948	4.39024	4.39502	4.39891	4.34945	4.36868	4.35479	4.33534	4.35446	4.34945	4.34267	4.40247	4.36435	4.40214	4.45249	4.38613	4.38224	4.38246	4.37902	4.35034	4.38035	4.40080	4.41347	4.41736	4.43103	4.38935	4.41347	4.46060	4.44026	4.45704	4.38691	4.41236	4.47171	4.47594	4.46671	4.45726	4.44960	4.40403	4.43826	4.46994	4.48105	4.43292	4.40714	4.42159	4.37557	4.37991	4.40547	4.47627	4.53673	4.47049	4.42414	4.40914	4.40692	4.41792	4.45260	4.45182	4.44826	4.39202	4.44671	4.46427	4.50094	4.51028	4.42125	4.45026	4.43637	4.44448	4.49250	4.47783	4.43504	4.48249	4.44971	4.48416	4.46905	4.46427	4.52140	4.48594	4.49272	4.48305	4.42081	4.47383	4.50539	4.47672	4.44937	4.48727	4.47349	4.49183	4.47838	4.51728	4.50784	4.56630	4.56608	4.51906	4.51828	4.49383	4.51439	4.52551	4.48538	4.48916	4.50339	4.57174	4.60887	4.56152	4.56741	4.53885	4.57630	4.56485	4.58397	4.61654	4.59653	4.57619	4.59275	4.57430	4.51717	4.51551	4.48850	4.51639	4.52295	4.51806	4.50172	4.52028	4.54218	4.61142	4.54674	4.55652	4.52051	4.53396	4.52306	4.52062	4.54585	4.56074	4.59786	4.55907	4.57052	4.59453	4.61320	4.56630	4.54840	4.54340	4.56030	4.58675	4.55140	4.60953	4.60453	4.57363	4.58419	4.61420	4.60920	4.62732	4.60331	4.64755	4.67378	4.61876	4.63499	4.58764	4.63454	4.63743	4.65999	4.68433	4.70890	4.66277	4.69000	4.65421	4.70679	4.72090	4.68500	4.64343	4.65833	4.67478	4.68056	4.70012	4.70790	4.71812	4.68500	4.71690	4.73268	4.71679	4.73413	4.72879	4.76580	4.74258	4.71890	4.76091	4.81171	4.81515	4.78548	4.75036	4.72546	4.71735	4.70090	4.70467	4.68589	4.71746	4.67989	4.71057	4.67155	4.67355	4.62498	4.63410	4.70356	4.72735	4.72979	4.73324	4.71034	4.74647	4.81237	4.82649	4.82082	4.84083	4.90085	4.87495	4.87506	4.83872	4.89996	4.89118	4.93186	4.88895	4.83727	4.84694	4.87139	4.89851	4.93108	4.89762	4.94219	4.95475	4.98454	4.92674	4.95386	4.98643	4.96442	4.96631	4.94108	4.89807	4.92007	4.85394	4.89929	4.92874	4.91307	4.91341	4.88451	4.94797	4.88151	4.96542	5.01755	4.95620	4.93686	4.92330	4.93297	4.92797	4.93141	4.98776	4.98998	4.93619	5.01766	5.00643	5.06467	5.14581	5.08968	5.04333	5.07501	5.05245	5.05545	5.06590	5.07823	5.02211	5.09324	5.09046	5.09368	5.01310	4.99843	5.00210	5.01421	5.04778	4.97209	5.06367	5.13714	5.07579	5.06467	5.13258	5.14370	5.12425	5.14148	5.17393	5.20505	5.21483	5.16904	5.16804	5.13514	5.16493	5.22717	5.16248	5.21983	5.13959	5.14270	5.16359	5.14136	5.12858	5.16137	5.14826	5.16682	5.19249	5.22461	5.21672	5.18882	5.12203	5.17538	5.24017	5.24851	5.28574	5.20316	5.20972	5.22984	5.27785	5.25440	5.26162	5.28396	5.28463	5.28730	5.30575	5.31998	5.31153	5.37521	5.33854	5.27674	5.28785	5.29819	5.28185	5.34943	5.31031	5.40467	5.35932	5.36254	5.39744	5.39555	5.40656	5.42723	5.44201	5.40200	5.34409	5.33165	5.36443	5.39944	5.37710	5.37199	5.36277	5.36966	5.34932	5.39066	5.41856	5.39911	5.37733	5.34154	5.40378	5.45391	5.48125	5.44401	5.44212	5.39700	5.47113	5.44435	5.49292	5.45635	5.47980	5.48480	5.47547	5.52004	5.53326	5.51315	5.55794	5.57116	5.60695	5.61484	5.59206	5.58139	5.54260	5.59495	5.55594	5.57050	5.55638	5.57483	5.55783	5.61396	5.60173	5.68309	5.67420	5.65730	5.67442	5.69209	5.71076	5.70398	5.69831	5.69476	5.67697	5.71665	5.74611	5.74300	5.71187	5.71176	5.81213	5.83391	5.78845	5.77100	5.79279	5.85559	5.87426	5.86992	5.83914	5.80379	5.78790	5.80023	5.89804	5.90949	5.87426	5.95528	5.98451	5.92361	5.88526	5.93728	5.97673	5.96295	5.95762	5.94306	5.96973	6.02953	6.02430	6.03586	6.04987	6.06521	5.98796	6.02353	6.10211	6.04676	6.07010	6.10255	6.14012	6.09588	6.17757	6.19814	6.21192	6.17880	6.19736	6.18713	6.19002	6.17268	6.15912	6.23570	6.24526	6.25593	6.20914	6.26238	6.23604	6.32929	6.29517	6.25726	6.27816	6.26427	6.35874	6.30817	6.34685	6.34507	6.35040	6.32473	6.28394	6.34774	6.33318	6.33273	6.39353	6.34551	6.43654	6.41565	6.38942	6.42487	6.47044	6.46177	6.47355	6.47856	6.47122	6.42376	6.54013	6.54135	6.51723	6.52557	6.58237	6.59737	6.61993	6.57436	6.64383	6.61993	6.58626	6.62505	6.68506	6.74453	6.69629	6.68329	6.74253	6.73297	6.71063	6.73597	6.83266	6.86590	6.85867	6.89335	6.85901	6.83822	6.81710	6.81733	6.91513	6.85423	6.84067	6.90413	6.95404	6.89102	6.88802	6.90269	6.85312	6.86078	6.93336	6.93636	6.96115	7.03762	7.00583	7.05118	7.05918	7.01405	7.05496	7.07207	7.12676	7.16632	7.19611	7.20178	7.21456	7.16321	7.25969	7.21901	7.26435	7.32548	7.34027	7.35238	7.35238	7.31492	7.30481	7.29303	7.30603	7.28614	7.38717	7.36583	7.42807	7.42096	7.46230	7.44552	7.47331	7.50265	7.49909	7.53344	7.55633	7.50632	7.58212	7.67982	7.72261	7.81519	7.80263	7.83164	7.86521	7.94601	7.95723	7.92222	7.86876	7.91833	7.91122	7.86509	7.84520	7.84487	7.97291	7.96946	7.98758	7.93734	7.89333	8.00358	8.01492	8.03626	8.05704	8.09872	8.15274	8.18575	8.15418	8.12217	8.06138	8.16296	8.22265	8.31179	8.35513	8.29178	8.29456	8.35525	8.35102	8.41137	8.45539	8.40860	8.43883	8.48317	8.54653	8.55120	8.56987	8.59743	8.64734	8.67412	8.66723	8.66868	8.69124	8.76937	8.75970	8.82861	8.81417	8.82106	8.84929	8.92720	8.93765	8.92498	9.04012	9.04613	9.05157	8.99055	9.08469	9.05668	9.14605	9.14160	9.17116	9.20940	9.18795	9.25808	9.20051	9.27597	9.34644	9.37156	9.34733	9.46137	9.59807	9.53806	9.56017	9.59029	9.62530	9.64576	9.69855	9.73156	9.76968	9.90661	9.87627	9.93273	9.91662	9.92117	9.89350	10.00309	10.13135	10.12279	10.13580	10.10301	10.18526	10.18303	10.19359	10.20660	10.21904	10.21815	10.23916	10.31418	10.32330	10.47434	10.49502	10.50524	10.48357	10.55337	10.61872	10.62039	10.72442	10.82534	10.79933	10.82367	10.78411	10.84935	10.96639	11.01862	11.02274	11.11243	11.04085	11.13799	11.21757	11.19323	11.24903	11.39863	11.41641	11.38251	11.47510	11.43308	11.51811	11.59258	11.54968	11.65615	11.70784	11.71928	11.81643	11.85688	11.89134	11.94135	11.96091	11.91746	11.96447	11.92546	12.05939	12.04194	12.19921	12.28835	12.32058	12.31002	12.42339	12.34726	12.40550	12.41172	12.44629	12.49475	12.58344	12.62490	12.63057	12.64657	12.75527	12.68436	12.81618	12.84852	12.95166	13.07770	13.00768	13.03980	13.08693	12.99557	12.97267	13.01546	13.14017	13.25920	13.15917	13.26409	13.32245	13.40747	13.39647	13.34379	13.34012	13.34490	13.36646	13.37957	13.46438	13.60720	13.58497	13.62821	13.63754	13.70512	13.61609	13.56074	13.59264	13.57475	13.63376	13.72890	13.81126	13.85817	13.85405	13.81982	13.83994	13.81204	13.83160	13.78759	13.63743	13.67344	13.71134	13.67989	13.67233	13.71723	13.68378	13.73380	13.66433	13.76758	13.64077	13.71379	13.69289	13.65133	13.62643	13.67867	13.61887	13.69300	13.64555	13.60698	13.47583	13.42503	13.41314	13.44482	13.29088	13.31311	13.32189	13.16773	13.13561	13.16751	13.10682	13.09393	12.91988	12.77150	12.72660	12.76161	12.66758	12.65857	12.53154	12.42306	12.39027	12.28990	12.33581	12.27045	12.22822	12.15231	12.02516	11.96147	11.83599	11.80353	11.62548	11.49655	11.58824	11.48977	11.34250	11.28404	11.17434	11.08820	11.05875	11.03430	10.86480	10.81367	10.70053	10.64284	10.51213	10.39421	10.28306	10.18626	10.04677	10.07211	9.97297	9.78613	9.62253	9.41924	9.41368	9.29220	9.13715	9.01267	8.89475	8.66723	8.58054	8.49796	8.29878	8.25310	8.04471	7.99124	7.93512	7.79552	7.70427	7.53788	7.41262	7.36605	7.28025	7.19022	7.05818	6.92769	6.77776	6.70507	6.57703	6.52401	6.31817	6.16212	6.05654	6.02053	5.87937	5.76156	5.56716	5.44279	5.38344	5.30586	5.20494	5.07279	4.93430	4.85072	4.76836	4.67956	4.59264	4.45726	4.38180	4.29588	4.24831	4.11716	4.05981	3.98945	3.96578	3.85841	3.78595	3.66313	3.65468	3.56955	3.50530	3.45507	3.41328	3.33114	3.27134	3.25712	3.19599	3.13875	3.13808	3.07739	3.01271	2.95402	2.93146	2.89011	2.85166	2.84421	2.79397	2.73151	2.66104	2.62470	2.62881	2.57335	2.56179	2.53689	2.50633	2.52322	2.49833	2.48755	2.49344	2.45431	2.45242	2.40352	2.43031	2.39518	2.39730	2.37896	2.41519	2.41074	2.41897	2.37062	2.35195	2.36818	2.31872	2.30627	2.32516	2.32083	2.34328	2.36162	2.32516	2.33050	2.36429	2.36695	2.39018	2.39485	2.35751	2.32350	2.35995	2.35584	2.34895	2.36762	2.39963	2.42241	2.42186	2.40541	2.42508	2.43164	2.45109	2.45943	2.49344	2.48532	2.49232	2.50022	2.49633	2.46832	2.44909	2.40385	2.41708	2.43886	2.41441	2.62059	3.35781	4.22164	6.11433	8.42582	10.20782	11.43864	12.43817	13.26721	13.62576	14.26896	14.76300	15.08499	15.47422	15.76420	16.14287	16.30859	16.51732	16.66581	16.88088	16.97013	17.08316	17.27300	17.38270	17.50340	17.62589	17.55675	17.72091	17.74970	17.84873	17.83562	17.87352	17.88563	18.01978	18.09914	18.13638	18.03679	18.02434	17.92631	18.02223	18.11281	18.14193	18.21851	17.99722	17.98500	17.90897	17.81405	17.84373	17.77438	17.60121	17.58098	17.57665	17.46939	17.43560	17.50563	17.26288	17.18597	17.10350	17.07227	17.18119	17.03448	16.88399	16.76251	16.67204	16.53933	16.56923	16.43696	16.36805	16.30915	16.17610	16.09197	16.03250	16.03139	15.94903	15.96226	15.73341	15.60726	15.47455	15.40075	15.36786	15.11856	15.07888	14.96795	14.94706	14.85870	14.71732	14.74011	14.52737	14.40789	14.41289	14.28219	14.31686	14.22695	14.05578	13.95686	13.83271	13.78892	13.70968	13.63721	13.59620	13.42292	13.31478	13.19563	13.17985	13.15306	13.05759	13.15495	12.98779	12.94144	12.79573	12.71581	12.64413	12.57499	12.56688	12.36015	12.31936	12.23455	12.12830	12.17932	12.10407	12.02438	12.03138	11.91723	11.77708	11.82776	11.80109	11.56657	11.58547	11.48932	11.45754	11.32794	11.30216	11.19334	11.09965	11.17312	11.07542	11.02363	10.91648	10.87069	10.90759	10.80900	10.72142	10.68185	10.52758	10.46556	10.50747	10.41922	10.33330	10.29073	10.25572	10.31385	10.25517	10.22015	10.08934	10.08200	10.04221	9.97897	9.81170	9.79847	9.77357	9.72678	9.71000	9.60485	9.58440	9.61986	9.50916	9.42224	9.31110	9.32343	9.37978	9.25852	9.18773	9.21251	9.16639	9.18228	9.11337	8.93465	9.03534	8.97866	8.89930	8.87718	8.83150	8.78327	8.73092	8.75982	8.82706	8.79572	8.72847	8.76093	8.73336	8.61077	8.61911	8.49696	8.55353	8.56842	8.52974	8.51107	8.51129	8.51374	8.49740	8.51129	8.50229	8.55331	8.41526	8.37981	8.38492	8.24077	8.29723	8.21976	8.27066	8.18831	8.13307	8.12451	8.09072	8.04159	8.04993	8.00403	7.95357	7.97024	7.90666	7.90144	7.87099	7.92878	7.91222	7.84153	7.80085	7.81297	7.78107	7.78329	7.81141	7.81019	7.77240	7.71082	7.76373	7.80885	7.66548	7.64191	7.63436	7.64858	7.63569	7.46553	7.39606	7.44352	7.32782	7.36016	7.38383	7.40595	7.38861	7.36739	7.39639	7.38672	7.35283	7.30425	7.34838	7.32304	7.32115	7.20200	7.12198	7.14398	7.15865	7.13865	7.15621	7.12209	7.19978	7.14665	7.13854	7.10942	7.07518	7.00739	7.09919	7.03739	7.08074	7.11820	7.06418	7.04540	7.05073	7.00127	6.98960	6.98327	6.97271	6.95381	6.92925	6.93647	6.79465	6.87123	6.80755	6.84522	6.77454	6.70285	6.69173	6.68173	6.72619	6.75220	6.71229	6.72930	6.76887	6.78654	6.66961	6.64694	6.70463	6.55258	6.60826	6.56914	6.58403	6.56992	6.54847	6.51423	6.54091	6.48511	6.49400	6.46433	6.47400	6.49100	6.50356	6.46777	6.43110	6.38208	6.39509	6.38175	6.34385	6.33662	6.38164	6.32995	6.33818	6.36330	6.36797	6.34407	6.33040	6.35863	6.28939	6.26004	6.28338	6.28705	6.21592	6.24026	6.24671	6.21514	6.23248	6.21336	6.12489	6.14412	6.12622	6.18413	6.14190	6.08844	6.13478	6.15568	6.17035	6.20536	6.16101	6.13845	6.09433	6.10188	6.05509	6.06987	5.98885	5.90204	5.95284	5.93372	5.97318	5.93005	5.93150	5.91860	5.91872	5.88248	5.91838	5.94650	5.95562	5.92005	6.05542	5.97207	5.90182	5.93239	5.94050	5.98785	5.94761	5.87815	5.94117	5.93061	5.89049	5.82580	5.91883	5.83102	5.76878	5.80446	5.77567	5.78890	5.72332	5.77734	5.74155	5.77000	5.84280	5.74755	5.82802	5.83302	5.86170	5.75933	5.78445	5.68042	5.66864	5.76489	5.71732	5.78523	5.72944	5.65430	5.67597	5.68464	5.60329	5.62029	5.62818	5.62129	5.63396	5.66253	5.65052	5.61173	5.64419	5.64797	5.60962	5.59462	5.58506	5.59806	5.56650	5.51248	5.56105	5.48814	5.52404	5.50481	5.52882	5.53504	5.48892	5.48169	5.42290	5.39600	5.37710	5.40722	5.40778	5.51437	5.41512	5.42023	5.45179	5.44079	5.41923	5.42556	5.45157	5.41578	5.46791	5.38700	5.32509	5.38511	5.36766	5.40500	5.37633	5.41400	5.39622	5.35365	5.37266	5.33776	5.31953	5.32620	5.32787	5.39767	5.36343	5.36132	5.26651	5.29130	5.38222	5.38377	5.34054	5.30608	5.31953	5.31375	5.30508	5.26351	5.27707	5.24940	5.18015	5.19627	5.18227	5.13948	5.20583	5.21605	5.17771	5.14103	5.14592	5.12436	5.10635	5.18582	5.22383	5.15059	5.14837	5.14503	5.15592	5.18393	5.15826	5.13514	5.12725	5.09335	5.12080	5.08824	5.06768	5.13759	5.05745	5.04856	5.00688	5.08401	5.08068	5.08802	5.05578	5.01933	5.04545	5.07912	5.10780	5.09279	5.05189	5.01199	5.08890	5.01099	5.03200	5.04411	5.00288	4.94564	4.91396	4.95208	4.95886	4.93875	4.96431	4.95786	4.94619	4.96320	4.88429	4.94608	4.95686	4.93986	4.97598	4.96787	4.97331	5.00121	4.95153	4.92452	4.90162	4.90262	4.91896	4.94086	4.94064	4.91596	4.89740	4.89907	4.90440	4.90718	4.84627	4.87851	4.86350	4.88584	4.85828	4.79326	4.91496	4.84172	4.93830	4.91496	4.88184	4.93286	4.86472	4.89440	4.81060	4.82805	4.84627	4.84194	4.79337	4.83038	4.88284	4.82293	4.83783	4.80882	4.80748	4.77836	4.81371	4.82327	4.84238	4.85472	4.87073	4.94297	4.87617	4.86761	4.84238	4.84238	4.81260	4.83305	4.85361	4.89762	4.89518	4.86639	4.87562	4.85439	4.87995	4.81438	4.80082	4.87606	4.83338	4.73157	4.81504	4.81615	4.78915	4.81560	4.74947	4.71801	4.66199	4.73391	4.69967	4.72023	4.69256	4.68145	4.70934	4.71057	4.67378	4.72857	4.68233	4.73291	4.71590	4.72135	4.75625	4.72535	4.69812	4.68700	4.71646	4.67422	4.68278	4.66400	4.62120	4.66166	4.68267	4.69378	4.65099	4.61031	4.64655	4.67522	4.72802	4.71757	4.72401	4.70790	4.66555	4.73346	4.76558	4.74647	4.67244	4.74280	4.66422	4.68289	4.69667	4.68422	4.69200	4.64755	4.63376	4.67500	4.68745	4.64232	4.64799	4.70256	4.62265	4.63588	4.58875	4.65110	4.61542	4.61198	4.58819	4.61854	4.62832	4.65388	4.70634	4.60131	4.60409	4.57563	4.59864	4.59308	4.63565	4.61076	4.52462	4.50139	4.50884	4.47794	4.50228	4.52451	4.52718	4.58942	4.53029	4.56496	4.65221	4.55329	4.57241	4.54985	4.55418	4.59586	4.54496	4.60576	4.54885	4.53318	4.45149	4.54674	4.53796	4.61920	4.55896	4.56697	4.57319	4.53940	4.53873	4.55685	4.56185	4.53373	4.49983	4.57208	4.54829	4.44615	4.54563	4.51495	4.51173	4.42203	4.51828	4.56219	4.44371	4.45237	4.44726	4.50406	4.47883	4.45604	4.46638	4.44204	4.44860	4.44837	4.53518	4.50772	4.52506	4.47016	4.44715	4.49272	4.38902	4.41292	4.37491	4.38535	4.40458	4.39969	4.39836	4.39047	4.43415	4.45060	4.46416	4.48416	4.40458	4.46427	4.43159	4.40469	4.40858	4.42992	4.44771	4.44748	4.45415	4.47883	4.48161	4.53551	4.52684	4.54729	4.49517	4.49150	4.47972	4.50717	4.47916	4.44304	4.45626	4.47194	4.44415	4.48405	4.42448	4.48016	4.42837	4.44226	4.41125	4.46271	4.40369	4.43615	4.45927	4.49417	4.45404	4.42915	4.43604	4.48972	4.47049	4.42481	4.41792	4.43781	4.49250	4.48261	4.41892	4.38458	4.40981	4.42437	4.46149	4.45671	4.37791	4.44960	4.46382	4.46916	4.46427	4.41425	4.41125	4.46582	4.42203	4.44059	4.43459	4.44159	4.42148	4.41225	4.40492	4.44037	4.42070	4.45137	4.50450	4.52006	4.49305	4.51706	4.49939	4.45693	4.44326	4.45293	4.46304	4.48094	4.57519	4.51662	4.51350	4.46171	4.43326	4.38747	4.49850	4.45715	4.39736	4.42414	4.45671	4.48494	4.50361	4.47961	4.44415	4.44915	4.39691	4.43993	4.42337	4.44115	4.45260	4.43581	4.42826	4.37891	4.40214	4.46282	4.46871	4.46360	4.40369	4.46438	4.42915	4.45115	4.41592	4.49150	4.43015	4.38235	4.42348	4.40669	4.44270	4.38091	4.41792	4.39714	4.35490	4.42559	4.38869	4.40592	4.39425	4.38324	4.37735	4.36990	4.33500	4.37780	4.37246	4.36390	4.36401	4.37024	4.36379	4.36779	4.37179	4.40803	4.37869	4.36601	4.40269	4.35101	4.37835	4.33434	4.31878	4.34445	4.31978	4.27799	4.30855	4.31289	4.35512	4.32000	4.28810	4.31122	4.32800	4.40525	4.32722	4.27376	4.28710	4.30400	4.33223	4.29922	4.32111	4.23597	4.35423	4.37068	4.39280	4.35723	4.40469	4.33867	4.38380	4.33623	4.30866	4.38958	4.31000	4.39480	4.42926	4.30299	4.31889	4.33834	4.31411	4.32711	4.32133	4.33034	4.34968	4.28955	4.33011	4.32333	4.33267	4.37735	4.36613	4.38991	4.39002	4.39947	4.36979	4.39825	4.36713	4.35190	4.39047	4.38391	4.41025	4.41225	4.41914	4.42581	4.39436	4.35846	4.38658	4.37568	4.36079	4.34390	4.35590	4.33612	4.36057	4.37613	4.30022	4.31433	4.30533	4.34901	4.37913	4.32456	4.31089	4.38469	4.34012	4.36846	4.36868	4.35835	4.29299	4.36857	4.34467	4.40669	4.39224	4.36446	4.33178	4.33034	4.35479	4.42370	4.36546	4.35668	4.35334	4.34434	4.35023	4.31189	4.34245	4.35334	4.31956	4.31533	4.35679	4.29622	4.28132	4.29299	4.30911	4.29844	4.31355	4.23064	4.18062	4.21964	4.26309	4.24587	4.27799	4.25498	4.28354	4.25654	4.31589	4.27143	4.31178	4.32589	4.33967	4.32711	4.37279	4.36390	4.36990	4.39436	4.34534	4.43770	4.39613	4.35601	4.37024	4.34945	4.36190	4.27732	4.38102	4.35623	4.35557	4.40525	4.41759	4.37213	4.43270	4.36824	4.37813	4.34345	4.35012	4.33489	4.30766	4.30333	4.35735	4.30211	4.24709	4.27254	4.31055	4.32745	4.30011	4.28266	4.25731	4.23008	4.32778	4.29810	4.32078	4.26787	4.22330	4.25420	4.24776	4.25720	4.22341	4.21352	4.24453	4.24887	4.22986	4.23031	4.25009	4.22742	4.26454	4.23820	4.23475	4.27588	4.31500	4.27710	4.28121	4.27065	4.30377	4.28588	4.21252	4.26543	4.23597	4.25843	4.24776	4.29388	4.26487	4.25587	4.24698	4.25098	4.29655	4.27488	4.28277	4.22597	4.25987	4.27454	4.27988	4.27176	4.23597	4.28832	4.32145	4.30099	4.27932	4.31089	4.35045	4.28543	4.23064	4.26487	4.19318	4.17551	4.23164	4.21952	4.20797	4.20541	4.20597	4.23097	4.19896	4.22375	4.23520	4.21641	4.26298	4.23664	4.27588	4.32822	4.27476	4.32367	4.31222	4.31700	4.32044	4.29344	4.28677	4.27399	4.24020	4.24631	4.24086	4.25287	4.22419	4.26109	4.25943	4.24898	4.28977	4.25387	4.26276	4.23131	4.22630	4.27121	4.27510	4.25643	4.28421	4.28932	4.24831	4.31667	4.31200	4.27199	4.22875	4.25820	4.24375	4.32611	4.26765	4.31433	4.33478	4.29544	4.29221	4.38713	4.32923	4.31589	4.26443	4.25643	4.23253	4.24864	4.24064	4.24431	4.27354	4.25309	4.24475	4.25665	4.22575	4.20330	4.20085	4.23920	4.25743	4.29266	4.24475	4.31489	4.26443	4.23308	4.21997	4.23520	4.25731	4.26432	4.18640	4.22141	4.19374	4.19118	4.24020	4.22453	4.24542	4.22308	4.20330	4.19374	4.17573	4.20808	4.19107	4.21608	4.25654	4.24031	4.21619	4.25076	4.22253	4.20730	4.21074	4.17740	4.22397	4.25554	4.23820	4.24831	4.22719	4.15662	4.22219	4.21708	4.24364	4.22575	4.25576	4.26132	4.23486	4.25098	4.26676	4.26343	4.24642	4.24309	4.21475	4.24475	4.26787	4.21208	4.18874	4.17018	4.18651	4.15595	4.13983	4.13572	4.16062	4.16162	4.17473	4.17684	4.17940	4.13894	4.19896	4.15061	4.21730	4.20119	4.17885	4.19707	4.21097	4.15028	4.15084	4.17607	4.22797	4.21630	4.17218	4.21952	4.18929	4.24309	4.19185	4.17007	4.17073	4.20541	4.15762	4.15462	4.20408	4.19863	4.19607	4.20241	4.22175	4.25954	4.25087	4.24864	4.25176	4.16773	4.22119	4.24487	4.22964	4.28054	4.20597	4.24164	4.22241	4.22408	4.19530	4.20174	4.22108	4.25720	4.23019	4.21852	4.17473	4.16540	4.19863	4.19774	4.19707	4.19618	4.11138	4.16406	4.13617	4.19763	4.19774	4.21786	4.19241	4.18518	4.18596	4.19218	4.19741	4.22586	4.21297	4.26109	4.21086	4.20819	4.21886	4.19418	4.16006	4.20919	4.22642	4.20897	4.18529	4.23019	4.27821	4.22997	4.24031	4.21875	4.22764	4.24064	4.22964	4.23097	4.25109	4.22575	4.16417	4.16940	4.19452	4.18529	4.21475	4.19574	4.22686	4.17073	4.20730	4.21919	4.11260	4.13650	4.16028	4.18251	4.19896	4.18674	4.14550	4.14661	4.13783	4.12739	4.17707	4.14295	4.16006	4.15095	4.15773	4.18785	4.21274	4.23297	4.17940	4.22908	4.23664	4.21197	4.21430	4.25798	4.22753	4.25454	4.22497	4.24420	4.16840	4.17473	4.16284	4.21297	4.20463	4.23120	4.21063	4.29633	4.21286	4.21408	4.22297	4.21119	4.21730	4.22553	4.26932	4.28632	4.30844	4.32311	4.31633	4.29433	4.25776	4.25665	4.20496	4.22086	4.20885	4.25687	4.26143	4.20785	4.17918	4.19663	4.18262	4.20608	4.20852	4.20141	4.24309	4.23753	4.24965	4.26343	4.23531	4.24186	4.20952	4.18918	4.23720	4.24453	4.21697	4.19674	4.20830	4.21263	4.23019	4.26432	4.17796	4.27499	4.22019	4.22253	4.26532	4.23597	4.26198	4.26798	4.26065	4.23453	4.23286	4.24342	4.25442	4.21841	4.22064	4.22241	4.22364	4.21508	4.16873	4.17573	4.16795	4.17040	4.12961	4.16606	4.18885	4.22408	4.24353	4.20107	4.25665	4.30989	4.32645	4.31455	4.27321	4.25276	4.25643	4.23153	4.17451	4.20274	4.21919	4.23653	4.23731	4.29288	4.26476	4.27632	4.30966	4.22675	4.17896	4.16773	4.18607	4.23131	4.18162	4.17173	4.19919	4.21108	4.17473	4.20430	4.18151	4.16495	4.15606	4.14172	4.19318	4.18329	4.14161	4.13350	4.08070	4.12627	4.16062	4.17785	4.19985	4.14172	4.17618	4.17951	4.18585	4.18374	4.19596	4.13494	4.15184	4.13305	4.12372	4.12483	4.14839	4.10304	4.15817	4.12038	4.14217	4.15173	4.09137	4.13961	4.14339	4.14484	4.11961	4.14106	4.20908	4.17973	4.17829	4.19752	4.17873	4.19863	4.20408	4.19896	4.18196	4.17684	4.17562	4.17851	4.16440	4.14806	4.16251	4.17240	4.14684	4.16651	4.15262	4.22230	4.16140	4.12994	4.11038	4.04825	4.09871	4.12094	4.15973	4.12305	4.08771	4.15239	4.20130	4.19885	4.16329	4.19074	4.15884	4.10049	4.01157	4.03802	4.07081	4.12283	4.14195	4.08426	4.10471	4.09326	4.13483	4.07559	4.13305	4.12494	4.09026	4.15206	4.12450	4.12483	4.16240	4.10293	4.17418	4.18674	4.18640	4.22208	4.19218	4.16795	4.23731	4.20997	4.19563	4.20074	4.13872	4.13594	4.09604	4.09626	4.20352	4.19185	4.20041	4.19252	4.16084	4.13694	4.11727	4.13172	4.14261	4.16462	4.19552	4.14772	4.11405	4.09815	4.08760	4.11394	4.13094	4.14806	4.14639	4.15739	4.14928	4.13439	4.10994	4.14117	4.17295	4.22241	4.13572	4.11260	4.13983	4.17140	4.14295	4.16673	4.19818	4.13094	4.11638	4.13405	4.17762	4.11371	4.08548	4.12916	4.10982	4.12650	4.13461	4.11071	4.08760	4.09771	4.13417	4.13305	4.13428	4.06437	4.09526	4.04803	4.04647	4.01179	4.03091	4.07103	4.10171	4.06859	4.06692	4.10660	4.06537	4.06225	4.07215	4.01257	4.07526	4.04047	4.09738	4.07581	4.10360	4.15562	4.07748	4.07237	4.01024	4.08671	4.04692	4.03425	4.00001	4.05214	4.00957	4.05692	4.05069	4.03269	4.04191	4.05258	4.14283	4.09182	4.10771	4.13372	4.09271	4.04892	4.06081	4.09337	4.08971	4.09915	4.10327	4.10082	4.06392	4.06036	4.11838	4.09349	4.06370	4.10627	4.07381	4.05081	4.11194	4.09860	4.08826	4.09249	4.05403	4.09226	4.07970	4.09849	4.05759	4.05892	4.07504	4.10460	4.11683	4.13850	4.16306	4.11794	4.10015	4.16517	4.14083	4.08415	4.08937	4.09860	4.06837	4.10015	4.11571	4.10238	4.08793	4.06136	4.08515	4.06448	4.06481	4.12661	4.08771	4.06370	4.07115	4.07693	4.08448	4.09971	4.04669	4.03902	4.05181	4.07192	4.06114	4.05603	4.11171	4.10449	4.08282	4.06514	4.05436	4.01079	4.10693	4.10549	4.07681	4.06948	4.03969	4.08426	4.04447	4.08548	4.03680	4.06170	4.12516	4.11849	4.06225	4.05103	4.10038	4.09782	4.02958	4.02391	4.01713	4.02991	4.05525	4.03458	4.07315	4.04380	4.03247	4.08115	4.02558	4.11016	4.15206	4.12972	4.11005	4.14828	4.09726	4.10449	4.07659	4.10793	4.09604	4.05892	4.07781	4.06525	4.03091	4.10449	4.11494	4.08426	4.07481	4.09415	4.06848	4.07559	4.13083	4.05436	4.05247	4.03102	3.99612	4.01291	4.02546	4.03336	4.01324	4.02635	4.04658	4.04947	4.02502	4.01846	3.99590	3.98256	4.06103	4.10293	4.07637	4.07426	4.05914	4.05447	4.10482	4.12061	4.02902	4.01835	4.00157	4.01935	4.04391	4.01580	4.04803	4.05936	4.06392	4.06481	4.03802	4.05347	4.07459	4.09760	4.02980	3.98712	4.06703	4.07270	4.09048	4.12127	4.07548	4.14039	4.11838	4.11182	4.08270	4.16462	4.12850	4.16306	4.13906	4.06136	4.12538	4.15851	4.10882	4.04892	4.07715	4.05303	4.00679	4.01379	3.96834	3.96889	4.00101	4.06259	4.06859	4.03391	4.03002	4.01691	4.09849	4.01068	4.02591	4.04380	4.06759	4.06314	4.09182	4.05081	4.01024	4.04002	4.00779	3.98612	4.01546	4.03480	4.06292	4.09671	4.09026	4.11649	4.11405	4.02291	4.00557	3.99846	3.98923	4.04047	4.01368	3.95478	3.98679	4.03047	4.00290	3.99957	4.01891	4.05503	4.01746	4.04236	4.11783	4.08626	4.08104	4.11872	4.10338	4.12161	4.05525	4.07437	4.07826	4.10160	4.05681	4.07526	4.01179	4.03769	4.07404	4.05503	4.03636	4.05014	4.08082	4.04080	4.02235	4.03302	4.03925	4.10905	4.10582	4.07337	4.04936	4.06425	4.06214	4.03858	4.05358	4.03958	4.00324	4.05136	4.06748	4.07959	4.09726	4.09249	4.12605	4.02735	4.05414	4.09082	4.10027	4.02358	4.05681	4.07659	4.05281	4.07826	4.05692	4.10482	4.05592	4.04258	4.03147	4.08359	4.06714	4.09815	4.07359	4.12694	4.06748	4.07504	4.01902	4.00813	4.06348	4.05170	3.99846	4.00124	3.98045	3.99646	3.97967	4.04669	4.03936	3.99457	4.04180	4.06759	4.00746	4.04169	4.04203	4.06792	4.04558	4.04825	4.02469	4.05336	4.03736	4.05659	3.99723	3.97156	3.96222	3.97545	3.94111	3.93733	3.96200	3.94822	3.99179	4.01857	4.01079	3.96678	3.99379	4.00790	3.99045	4.00890	4.00479	4.01324	4.04325	4.02880	3.98123	4.00802	3.95555	4.04025	3.99701	4.03591	4.01713	4.03180	3.99568	4.02635	4.00146	4.00835	4.04669
8	1.75885	1.74465	1.68600	1.73870	1.72178	1.75705	1.74232	1.73392	1.73005	1.74477	1.73005	1.70783	1.77177	1.72307	1.75498	1.72243	1.70460	1.69633	1.72359	1.69930	1.71726	1.70538	1.74090	1.73935	1.72953	1.71106	1.72139	1.71713	1.74581	1.73044	1.77875	1.69143	1.66792	1.69220	1.66197	1.70731	1.74297	1.71455	1.68367	1.73819	1.68807	1.69091	1.67282	1.80355	1.72863	1.62761	1.76583	1.73276	1.69543	1.76661	1.73237	1.78973	1.77952	1.75989	1.70124	1.68174	1.64738	1.71171	1.69620	1.75420	1.71752	1.72669	1.74297	1.67683	1.71261	1.73212	1.70951	1.70163	1.68342	1.72036	1.70408	1.72927	1.73082	1.73534	1.69298	1.77616	1.77423	1.72165	1.75782	1.72269	1.71300	1.78314	1.79528	1.72656	1.78831	1.71054	1.68380	1.71636	1.70706	1.70835	1.76880	1.71959	1.72372	1.77190	1.75692	1.77552	1.74322	1.71842	1.70253	1.73431	1.78404	1.79929	1.76867	1.73147	1.74775	1.75433	1.74155	1.71661	1.76635	1.73677	1.76325	1.77978	1.78882	1.75085	1.70512	1.76544	1.72462	1.69879	1.71545	1.74400	1.76867	1.77681	1.77384	1.75253	1.76208	1.72953	1.76208	1.77733	1.73341	1.78353	1.74155	1.72953	1.64647	1.74271	1.81401	1.78663	1.76777	1.77138	1.80755	1.76661	1.75472	1.69969	1.73638	1.74671	1.69608	1.73367	1.73857	1.73961	1.73082	1.72966	1.72320	1.69543	1.69220	1.71016	1.70925	1.74865	1.79799	1.73638	1.80355	1.76015	1.74620	1.71261	1.73031	1.74826	1.71946	1.70202	1.76583	1.76725	1.65590	1.72269	1.74439	1.71054	1.68975	1.72152	1.74129	1.74645	1.73612	1.72553	1.70667	1.74865	1.70060	1.69130	1.67786	1.72591	1.71067	1.67399	1.75601	1.73431	1.67941	1.76531	1.77952	1.78159	1.77448	1.74736	1.78275	1.76596	1.80833	1.79851	1.71946	1.77629	1.74167	1.77487	1.77965	1.71997	1.74542	1.73896	1.79567	1.79167	1.70047	1.71946	1.76157	1.75291	1.70331	1.70718	1.76131	1.68794	1.74710	1.69246	1.68535	1.70964	1.76467	1.72398	1.74180	1.78288	1.78353	1.75485	1.74865	1.76596	1.76131	1.79541	1.76325	1.76299	1.78301	1.77216	1.73793	1.76467	1.72927	1.72256	1.74297	1.74155	1.70408	1.72501	1.76518	1.76635	1.71584	1.70951	1.73379	1.75976	1.71364	1.75072	1.75253	1.84476	1.82964	1.74387	1.73832	1.78598	1.75162	1.79050	1.76841	1.77216	1.73470	1.73470	1.79955	1.80445	1.73806	1.74671	1.74981	1.75989	1.82461	1.79128	1.77113	1.76596	1.75136	1.77526	1.80484	1.80110	1.83985	1.82267	1.74516	1.79154	1.75537	1.78327	1.76195	1.79192	1.71416	1.75046	1.72824	1.86995	1.82964	1.80058	1.77771	1.76286	1.79218	1.76816	1.76893	1.74129	1.77771	1.78327	1.75614	1.75265	1.69775	1.77113	1.79438	1.71571	1.70447	1.77242	1.74542	1.70279	1.78017	1.69117	1.77332	1.74219	1.73625	1.75343	1.72449	1.69569	1.73405	1.82706	1.74439	1.81001	1.75601	1.78598	1.72772	1.71855	1.74968	1.81543	1.74142	1.70925	1.67437	1.76079	1.72320	1.69840	1.68225	1.73405	1.72023	1.75408	1.75382	1.73354	1.73341	1.72604	1.72656	1.62283	1.70434	1.72837	1.72927	1.66921	1.74180	1.80652	1.71610	1.73134	1.73057	1.73457	1.75033	1.79231	1.75743	1.73289	1.73677	1.74413	1.74310	1.76673	1.74452	1.81957	1.81130	1.78056	1.72695	1.74064	1.77914	1.72230	1.75446	1.79179	1.76570	1.73095	1.76415	1.77281	1.74206	1.78947	1.80510	1.76002	1.72333	1.76338	1.76557	1.69801	1.71003	1.76661	1.75162	1.72152	1.73302	1.75550	1.77448	1.78663	1.80019	1.80239	1.83791	1.80252	1.81750	1.76040	1.76079	1.75537	1.77746	1.75730	1.78973	1.82047	1.80923	1.79464	1.76454	1.78340	1.81970	1.76828	1.79903	1.72643	1.76092	1.71868	1.74516	1.72682	1.71816	1.79179	1.82293	1.77552	1.74284	1.74594	1.72927	1.74865	1.77242	1.81040	1.77565	1.79128	1.80226	1.78559	1.84230	1.76609	1.83261	1.81001	1.69530	1.71907	1.79489	1.75304	1.79606	1.86478	1.82073	1.81569	1.78133	1.73935	1.77604	1.83403	1.76635	1.80794	1.77539	1.79373	1.75537	1.80949	1.84256	1.80032	1.77952	1.86168	1.75834	1.84889	1.79541	1.78456	1.79244	1.76183	1.82745	1.76247	1.80639	1.81957	1.87214	1.79554	1.86413	1.75201	1.78133	1.79748	1.79929	1.81401	1.79438	1.80381	1.80355	1.82551	1.84656	1.76635	1.80277	1.74129	1.83920	1.80148	1.79748	1.77836	1.74904	1.77074	1.76622	1.74077	1.76751	1.74671	1.77771	1.75601	1.74994	1.77190	1.79593	1.78107	1.78546	1.74413	1.71481	1.76596	1.79683	1.79709	1.74167	1.76028	1.73844	1.71597	1.69956	1.73870	1.81647	1.76402	1.76131	1.75162	1.79515	1.81285	1.83352	1.84398	1.81673	1.80277	1.82396	1.80148	1.81957	1.79980	1.80071	1.82913	1.83920	1.86220	1.79270	1.83326	1.79541	1.83494	1.78353	1.83739	1.77771	1.81970	1.81027	1.80846	1.79735	1.81259	1.78340	1.79709	1.78663	1.83261	1.79683	1.78482	1.83739	1.78572	1.83455	1.81337	1.84902	1.81479	1.82099	1.77668	1.84191	1.78236	1.81479	1.78159	1.79916	1.77965	1.79709	1.79012	1.87382	1.82125	1.78598	1.76286	1.83171	1.76493	1.79916	1.77022	1.82758	1.81815	1.82448	1.80794	1.83546	1.78663	1.83391	1.79722	1.80122	1.77733	1.83778	1.79012	1.77578	1.86000	1.80988	1.78611	1.82163	1.84179	1.83701	1.80562	1.86310	1.84476	1.77474	1.78663	1.79425	1.81905	1.81104	1.77604	1.80549	1.76557	1.82525	1.82409	1.82822	1.84850	1.80484	1.81815	1.86620	1.85806	1.82331	1.81440	1.79464	1.83313	1.82990	1.85057	1.82241	1.81518	1.90728	1.79515	1.76221	1.84915	1.81272	1.83287	1.83843	1.82758	1.83132	1.82280	1.84282	1.86413	1.86814	1.88519	1.80277	1.81556	1.82719	1.81091	1.83287	1.84463	1.76661	1.78676	1.80303	1.82590	1.79980	1.74968	1.78275	1.76686	1.74645	1.82473	1.80265	1.82758	1.81259	1.82267	1.78973	1.78327	1.76803	1.75550	1.80161	1.82176	1.82693	1.78327	1.87033	1.81556	1.84282	1.83662	1.82809	1.83920	1.81931	1.74968	1.83649	1.83016	1.79502	1.83985	1.82086	1.83391	1.80897	1.87795	1.86995	1.84204	1.84140	1.80691	1.83236	1.79567	1.86426	1.85096	1.86930	1.90573	1.85897	1.87408	1.82745	1.91994	1.90108	1.85057	1.85134	1.90689	1.87653	1.82267	1.91994	1.86749	1.85664	1.84088	1.83856	1.85664	1.87770	1.80936	1.85289	1.87563	1.83559	1.81660	1.81828	1.80071	1.84837	1.84489	1.88338	1.92045	1.85599	1.91697	1.78650	1.80678	1.84075	1.84708	1.84398	1.81427	1.83623	1.87912	1.97329	1.90043	1.85909	1.85134	1.84566	1.83274	1.89772	1.85987	1.84812	1.85160	1.85754	1.89410	1.78947	1.79670	1.83429	1.88364	1.87266	1.88286	1.89591	1.87783	1.84295	1.83765	1.82809	1.86542	1.86762	1.87279	1.82603	1.85328	1.83248	1.85173	1.84889	1.89203	1.85470	1.86620	1.89423	1.86000	1.94022	1.88118	1.92239	1.91025	1.96670	1.97264	1.89513	1.86775	1.88893	1.89656	1.83739	1.93156	1.82241	1.87072	1.87111	1.91735	1.94784	1.90250	1.88131	1.86723	1.86607	1.85832	1.88015	1.77836	1.87124	1.90766	1.83649	1.86633	1.85432	1.85315	1.87227	1.84605	1.86607	1.85096	1.86542	1.89397	1.87783	1.85974	1.86840	1.87279	1.89061	1.83998	1.87085	1.86904	1.86504	1.84243	1.82990	1.85134	1.87085	1.86749	1.87162	1.84514	1.85587	1.87860	1.86865	1.84463	1.86310	1.84321	1.87098	1.81931	1.86852	1.89281	1.92317	1.86439	1.88067	1.84424	1.81970	1.84101	1.70150	1.89617	1.87795	1.86452	1.83688	1.91477	1.84282	1.88777	1.86284	1.88596	1.86840	1.91903	1.89281	1.93905	1.91038	1.85716	1.87873	1.87550	1.90831	1.87783	1.87640	1.89824	1.88571	1.85884	1.87473	1.91697	1.93285	1.89216	1.91451	1.87808	1.87318	1.93595	1.94383	1.92937	1.94280	1.90159	1.92045	1.93595	1.91451	1.94538	1.90947	1.85716	1.91903	1.92485	1.94190	1.86995	1.89966	1.85238	1.91361	1.92355	1.95740	1.91567	1.94125	1.90870	1.91270	1.93389	1.93815	1.89346	1.93440	1.95895	1.90276	1.88067	1.88997	1.91464	1.93583	1.93363	1.90779	1.89746	1.94293	1.90599	1.96670	1.90689	1.90198	1.89178	1.90754	1.97471	1.96541	1.93763	1.92885	1.95068	1.90637	1.92652	1.95081	1.92446	1.85716	1.85393	1.83946	1.90818	1.89707	1.92523	1.93776	1.89036	1.91981	1.91335	1.91955	1.87382	1.95533	1.96192	1.92110	1.94616	2.00300	1.98259	1.91477	1.91671	1.91981	2.00571	1.97122	1.92472	1.96282	1.92950	1.96851	1.96489	1.91748	1.94358	1.97122	2.01036	1.96308	1.92200	1.92459	1.88558	1.92833	1.92588	1.93828	1.94319	1.95959	1.96528	1.88609	1.91490	1.92187	1.95275	2.00636	1.96838	1.93970	2.00196	1.98930	1.94293	1.98272	1.97497	1.99615	1.99873	1.99266	2.02418	1.96450	1.98207	1.97406	2.03361	2.00041	1.94370	1.97807	1.95688	1.90870	1.93363	1.93996	1.98504	1.97238	1.94306	2.03529	1.97509	2.00506	1.97716	1.96295	1.94228	1.90366	1.94138	2.02948	1.97419	1.92485	1.94254	1.91826	1.97445	1.99641	1.95055	1.94048	1.89488	1.96799	1.96386	2.01333	1.95249	2.00971	2.02767	2.02664	1.97096	1.96605	2.00558	1.98620	1.96037	1.94048	1.99163	1.98659	2.02173	1.93389	1.96011	1.99473	1.97845	1.99215	2.04717	2.01540	1.92950	2.03632	2.03426	2.01178	1.95158	1.94358	2.00493	1.98595	1.96011	2.02379	2.01411	1.99641	2.01798	2.06591	2.03271	2.00894	2.02509	2.00248	2.08735	2.00791	2.00519	2.04175	2.04976	2.00235	2.00442	2.00803	2.07960	1.98168	2.04679	2.04485	2.01914	2.02328	1.98685	1.97083	1.99111	1.97419	2.00325	2.03723	2.04136	2.04550	2.04265	2.02509	1.96037	1.97729	2.01527	2.01075	2.05441	2.04511	2.07624	1.98569	2.03452	2.03180	1.99473	2.05040	2.03400	1.98078	2.04679	1.98194	2.02870	2.01734	2.04420	2.00791	2.02702	1.99473	2.00325	2.00287	2.02470	2.01811	2.01979	1.98285	2.04834	2.07676	1.99602	2.05234	2.02121	2.06771	2.10039	2.12675	2.13166	2.03064	2.05596	2.03387	2.04989	2.03736	2.01643	1.95068	2.03090	2.04472	2.00545	2.02431	2.04240	2.04420	2.10647	2.12442	2.06836	2.07262	2.07973	2.08619	2.05363	2.06435	2.10802	2.06487	2.06603	2.01979	1.98246	2.00287	2.11305	2.03271	2.05583	2.08024	2.02444	2.05208	2.11551	2.07766	2.10324	2.11099	2.06926	2.03800	2.08631	2.11577	2.05996	2.05518	1.99860	2.01385	2.03542	2.00842	2.03684	2.01204	2.06035	2.11680	2.06862	2.10182	2.06190	2.12481	2.08916	2.12985	2.12868	2.11538	2.09135	2.12042	2.09807	2.10401	2.13127	2.10492	2.13463	2.11460	2.16989	2.12920	2.06138	2.10182	2.10143	2.03452	2.07598	2.08567	2.05118	2.10905	2.08141	2.11861	2.08115	2.10233	2.06203	2.09458	2.21407	2.17506	2.14444	2.12197	2.12907	2.13863	2.13514	2.04963	2.11254	2.14251	2.12546	2.08205	2.16925	2.08296	2.09368	2.09574	2.11202	2.11770	2.14018	2.09833	2.16666	2.15426	2.18048	2.11874	2.16511	2.13941	2.16266	2.15323	2.06578	2.11680	2.16485	2.16485	2.11848	2.15103	2.12649	2.09639	2.17144	2.18681	2.11525	2.15982	2.09161	2.13088	2.08735	2.12713	2.05441	2.17131	2.12584	2.18010	2.21317	2.18281	2.21097	2.22337	2.16498	2.19004	2.16563	2.14599	2.10298	2.15013	2.16963	2.16873	2.22272	2.18617	2.18371	2.12959	2.18694	2.15478	2.17868	2.07107	2.15155	2.13295	2.13928	2.23810	2.17415	2.14574	2.11938	2.16666	2.16576	2.16240	2.16757	2.27775	2.13786	2.17312	2.21833	2.21639	2.27672	2.26613	2.23513	2.19973	2.15400	2.20580	2.22156	2.17997	2.21084	2.13514	2.17170	2.22040	2.16085	2.26135	2.20412	2.21045	2.25502	2.22182	2.29584	2.30075	2.23241	2.25076	2.26535	2.23422	2.19418	2.25941	2.29054	2.25334	2.29468	2.23345	2.25088	2.30591	2.23693	2.27465	2.22828	2.23629	2.25954	2.23719	2.25941	2.28692	2.27672	2.28227	2.28473	2.24339	2.25876	2.29287	2.29984	2.30010	2.25864	2.24339	2.26832	2.36624	2.33795	2.26845	2.30113	2.26251	2.30656	2.29816	2.23913	2.26432	2.28124	2.29997	2.33123	2.35978	2.28602	2.33511	2.28925	2.33950	2.35526	2.33679	2.28525	2.29571	2.32800	2.35048	2.29958	2.31457	2.35397	2.29403	2.36818	2.33601	2.29868	2.31935	2.34014	2.38497	2.36004	2.38251	2.34854	2.32826	2.32051	2.37231	2.31547	2.23538	2.30578	2.35552	2.31896	2.35552	2.30204	2.26613	2.33795	2.40422	2.37799	2.38884	2.31353	2.31534	2.32413	2.31599	2.33136	2.30914	2.33795	2.34712	2.32490	2.35681	2.29183	2.28460	2.34480	2.34066	2.37877	2.32180	2.44310	2.38458	2.37179	2.32994	2.28266	2.34234	2.30630	2.37502	2.42811	2.36533	2.38936	2.42230	2.37373	2.38290	2.40202	2.42424	2.42049	2.42424	2.45795	2.35177	2.40680	2.45666	2.47035	2.45614	2.42062	2.43315	2.46519	2.45640	2.51531	2.43263	2.42786	2.44090	2.39957	2.43044	2.44801	2.41352	2.48999	2.47022	2.55354	2.47565	2.48353	2.50536	2.46092	2.50756	2.45795	2.48805	2.56026	2.57072	2.45072	2.51815	2.51996	2.42062	2.47604	2.52926	2.50368	2.52241	2.46700	2.44788	2.50394	2.52047	2.49709	2.51247	2.44594	2.48172	2.49528	2.50459	2.52099	2.57524	2.56142	2.55316	2.54657	2.49128	2.51763	2.49128	2.55380	2.56853	2.57279	2.62446	2.60328	2.54489	2.60625	2.59255	2.64694	2.63040	2.57240	2.53585	2.63195	2.62872	2.61503	2.58041	2.53959	2.65998	2.60289	2.61761	2.59075	2.60056	2.54876	2.64306	2.59307	2.60121	2.60935	2.57834	2.57137	2.62059	2.53843	2.62549	2.56478	2.63738	2.60366	2.65443	2.64707	2.69383	2.66412	2.62859	2.65830	2.63454	2.66399	2.64487	2.64913	2.65585	2.66941	2.72935	2.74059	2.71915	2.73232	2.75803	2.76449	2.70093	2.70377	2.72173	2.75712	2.76965	2.72289	2.75118	2.71165	2.71114	2.71127	2.71501	2.79549	2.72134	2.71152	2.66425	2.66657	2.68801	2.76410	2.79446	2.87532	2.86124	2.84548	2.82636	2.80440	2.77301	2.80556	2.79794	2.81990	2.81719	2.81086	2.77056	2.80854	2.86964	2.87506	2.84522	2.87777	2.87106	2.84083	2.87067	2.88695	2.86460	2.91743	2.90219	2.90813	2.87480	2.95941	2.88824	2.94236	2.89082	2.86847	2.87687	2.92983	2.89715	2.88397	2.93061	2.92996	2.97840	2.96264	2.93035	2.87919	2.97078	2.93500	2.91795	2.95140	2.92221	2.99752	2.98357	2.94856	2.93732	3.00114	2.99468	2.99145	3.01354	2.98111	2.95928	2.97595	2.99933	2.99959	2.91033	2.95412	2.97530	2.96251	3.06895	3.00643	3.00798	3.00204	3.09944	3.02452	3.02232	3.10112	3.09492	3.08549	3.17914	3.11106	3.06327	3.05281	3.13483	3.12334	3.03795	3.06908	3.13884	3.12179	3.17849	3.14103	3.18818	3.18095	3.11287	3.14749	3.13522	3.15111	3.12230	3.22732	3.24696	3.24231	3.21828	3.29088	3.22900	3.23365	3.25716	3.23959	3.20252	3.27176	3.24618	3.26026	3.28287	3.33790	3.24709	3.24011	3.24089	3.27370	3.34306	3.36722	3.29604	3.35069	3.32382	3.30922	3.35249	3.32123	3.38866	3.44201	3.38776	3.42987	3.52959	3.50647	3.42742	3.47289	3.41812	3.40029	3.41799	3.44886	3.41850	3.40972	3.46849	3.45945	3.49614	3.57958	3.58113	3.56021	3.44175	3.56886	3.55349	3.57791	3.54445	3.68267	3.55130	3.61201	3.59586	3.61175	3.62079	3.67737	3.66071	3.67569	3.64249	3.67401	3.71909	3.69235	3.66729	3.60891	3.67789	3.68706	3.67466	3.70876	3.73214	3.69403	3.75436	3.71031	3.69261	3.72659	3.78949	3.76263	3.75216	3.77955	3.78949	3.85925	3.81068	3.91570	3.85318	3.94515	3.93650	3.88392	3.86713	3.86881	3.91622	3.92758	3.95071	3.86416	3.92900	3.98494	3.91040	3.90704	4.00858	4.04681	4.10675	3.97460	4.05624	4.13724	4.00444	4.15209	4.09603	4.07562	4.11941	4.06890	4.05250	4.20299	4.16062	4.14654	4.17392	4.22365	4.25801	4.19369	4.19743	4.19924	4.18891	4.18503	4.16824	4.20647	4.22262	4.24742	4.26060	4.18012	4.24200	4.38164	4.32144	4.30581	4.30232	4.22998	4.33591	4.37143	4.40127	4.45049	4.40101	4.47981	4.46896	4.39274	4.42723	4.48033	4.58341	4.58457	4.57127	4.59671	4.51507	4.53161	4.64683	4.49492	4.53755	4.51985	4.59323	4.53225	4.58263	4.60808	4.65678	4.66931	4.71323	4.65549	4.70548	4.60860	4.62190	4.71233	4.61958	4.68068	4.69385	4.67073	4.70109	4.74139	4.68791	4.73842	4.66104	4.81334	4.77627	4.83918	4.79965	4.70806	4.71801	4.74630	4.73971	4.75379	4.71710	4.83194	4.80275	4.84266	4.77420	4.81037	4.73002	4.74191	4.80830	4.76451	4.76516	4.79009	4.70096	4.81373	4.75250	4.77678	4.72796	4.81812	4.74242	4.79474	4.69230	4.66427	4.75237	4.59555	4.66208	4.63895	4.65471	4.62074	4.63650	4.57398	4.57282	4.58677	4.53703	4.59155	4.53755	4.59103	4.55460	4.56920	4.60627	4.53936	4.39404	4.46754	4.43524	4.48575	4.48730	4.49014	4.42362	4.50603	4.39533	4.33229	4.20208	4.24613	4.16979	4.16552	4.23205	3.97396	4.10262	4.10404	4.02485	3.96401	3.98158	3.88366	4.11825	3.98855	3.87398	3.84297	3.88224	3.78187	3.83781	3.75358	3.62983	3.63474	3.65438	3.56744	3.55762	3.55078	3.42406	3.45583	3.39758	3.38634	3.33428	3.37717	3.23365	3.23339	3.18754	3.12657	3.13225	3.09414	3.02852	2.98111	2.99481	2.88875	2.93513	2.90852	2.79148	2.75984	2.79316	2.70997	2.76423	2.68065	2.60857	2.64732	2.61167	2.46777	2.56904	2.58519	2.39065	2.43212	2.42488	2.30553	2.29558	2.37799	2.17532	2.21627	2.20206	2.18940	2.15258	2.11796	2.08929	2.12261	2.04614	1.98724	2.03581	2.04214	1.92937	1.92472	1.94603	1.84179	1.91852	1.77797	1.77513	1.81582	1.78792	1.74607	1.78779	1.73522	1.63162	1.70292	1.69323	1.63239	1.65771	1.71791	1.59609	1.66365	1.64673	1.50244	1.62245	1.58072	1.46511	1.53525	1.59971	1.47389	1.58951	1.55644	1.49417	1.57517	1.58072	1.46937	1.52543	1.57491	1.48255	1.52453	1.59545	1.47945	1.52156	1.52802	1.48733	1.54223	1.62813	1.49133	1.51484	1.53254	1.49392	1.50347	1.48449	1.40969	1.53680	1.58408	1.47738	1.52169	1.56445	1.47402	1.55799	1.57400	1.49262	1.53861	1.55695	1.50632	1.59881	1.58744	1.35079	1.21916	0.99736	0.83370	0.83254	1.66701	1.91322	2.14948	3.85847	5.12827	5.60557	6.05808	6.21683	6.31475	6.32922	6.38541	6.29369	6.39794	6.34291	6.54210	6.45284	6.46330	6.48100	6.48345	6.33064	6.42506	6.37146	6.37107	6.42868	6.34549	6.34846	6.36112	6.46950	6.54171	6.45904	6.37159	6.31578	6.34575	6.28982	6.33128	6.18583	6.25184	6.30209	6.23285	6.13209	6.17201	6.13287	6.09360	6.11879	5.99594	6.07422	6.07267	6.10148	6.02927	5.94686	5.95564	5.93768	5.94195	5.90681	5.85023	5.86599	5.89544	5.80244	5.82453	5.79172	5.75361	5.76691	5.72054	5.63632	5.72455	5.58969	5.74198	5.56811	5.60609	5.59692	5.48505	5.42835	5.37835	5.44294	5.27811	5.34774	5.35756	5.31054	5.21262	5.17813	5.20384	5.18795	5.14597	5.11845	5.09624	4.99974	5.06084	4.99470	4.94768	4.96887	4.95789	4.87534	4.81321	4.77459	4.84925	4.75999	4.74940	4.73726	4.78479	4.69799	4.65743	4.67784	4.59129	4.55305	4.63379	4.60769	4.52373	4.51417	4.48549	4.37104	4.37479	4.51792	4.41341	4.41651	4.44183	4.41587	4.34288	4.33617	4.19730	4.29806	4.35283	4.24678	4.30116	4.25634	4.14783	4.18283	4.15674	4.20699	4.14434	4.16695	4.13943	4.19575	4.06490	4.03092	4.03351	4.01155	3.98261	4.01581	3.97435	3.92939	4.02937	3.94903	3.98636	3.94593	3.87617	3.87553	3.80564	3.85434	3.81649	3.85202	3.77994	3.82915	3.80835	3.75500	3.79544	3.81791	3.79880	3.77012	3.78497	3.76999	3.72219	3.74118	3.68990	3.69623	3.64650	3.64120	3.58139	3.65967	3.68577	3.58411	3.65270	3.53489	3.60426	3.51060	3.54561	3.55995	3.60206	3.56783	3.58617	3.61046	3.53231	3.62544	3.50505	3.53011	3.51203	3.42832	3.39680	3.42444	3.41889	3.38673	3.40701	3.36205	3.38918	3.41954	3.41179	3.37445	3.35689	3.30160	3.40946	3.32201	3.31180	3.30212	3.25251	3.31335	3.32524	3.32059	3.33648	3.31077	3.27589	3.28093	3.29139	3.24308	3.21505	3.24825	3.24760	3.26155	3.25212	3.16558	3.20420	3.20149	3.23585	3.26672	3.18973	3.20200	3.17152	3.23249	3.24153	3.25781	3.24709	3.17501	3.17901	3.14478	3.17488	3.14207	3.13018	3.10021	3.04751	3.05294	3.13367	3.06482	2.98370	3.12062	3.11701	3.12398	3.09221	3.09750	3.05952	3.02503	3.05539	3.06327	3.04053	3.07567	2.96213	2.94288	2.97918	3.04338	2.97311	2.97311	3.00269	2.97272	2.94960	2.96019	3.00553	2.92092	2.86976	2.97879	2.94042	2.96238	3.04157	2.96122	2.92066	2.88307	2.91536	2.92712	2.89741	2.92428	2.86589	2.93758	2.81861	2.79743	2.83657	2.87325	2.84948	2.78438	2.86008	2.88062	2.83657	2.92402	2.83385	2.85129	2.85956	2.87157	2.79032	2.86292	2.79420	2.85801	2.91704	2.91123	2.82546	2.77030	2.84199	2.78632	2.76100	2.85646	2.87842	2.76940	2.80518	2.74679	2.79019	2.82339	2.84819	2.85904	2.82597	2.79045	2.73542	2.74666	2.74769	2.73956	2.73336	2.72522	2.76074	2.74369	2.69628	2.66257	2.74718	2.68711	2.66179	2.68659	2.73775	2.66980	2.68672	2.72095	2.74356	2.70507	2.71295	2.73503	2.79678	2.72715	2.66696	2.70817	2.68169	2.68621	2.68827	2.65611	2.70791	2.68466	2.65650	2.64254	2.66554	2.70700	2.63789	2.67962	2.68259	2.67729	2.65327	2.66696	2.67949	2.57589	2.55755	2.54114	2.62162	2.60328	2.65120	2.62356	2.63802	2.64242	2.69899	2.58958	2.65262	2.58674	2.68013	2.68285	2.64474	2.63014	2.57434	2.60328	2.61219	2.63596	2.59488	2.55561	2.56362	2.63118	2.60302	2.56452	2.56013	2.55341	2.55057	2.53908	2.56439	2.49154	2.50549	2.57576	2.49619	2.52474	2.52125	2.53598	2.49218	2.47901	2.52642	2.55574	2.54437	2.50562	2.46015	2.52835	2.45395	2.49722	2.46260	2.58299	2.53830	2.50471	2.53275	2.50962	2.45111	2.51169	2.46674	2.49593	2.50859	2.47565	2.49851	2.46609	2.43147	2.50756	2.49929	2.52138	2.54773	2.49335	2.42514	2.42372	2.41868	2.51427	2.48340	2.46390	2.50355	2.41067	2.53740	2.50071	2.51027	2.45137	2.45085	2.44710	2.44775	2.41016	2.43496	2.41700	2.36275	2.40499	2.45356	2.46906	2.42101	2.45821	2.43638	2.41533	2.44814	2.47694	2.41946	2.44026	2.40757	2.35074	2.44103	2.36585	2.43005	2.39414	2.38264	2.36908	2.34312	2.33756	2.41222	2.42798	2.41313	2.35733	2.39272	2.42488	2.41894	2.43212	2.40228	2.32697	2.38523	2.38729	2.35849	2.48960	2.41067	2.35888	2.39285	2.37748	2.35926	2.37218	2.42992	2.35539	2.27866	2.32090	2.29933	2.29054	2.33549	2.35565	2.37954	2.41494	2.29855	2.34027	2.32671	2.31405	2.31031	2.31870	2.41520	2.31043	2.33149	2.31986	2.29325	2.30695	2.34131	2.26341	2.30501	2.35448	2.30746	2.25386	2.28357	2.36210	2.30837	2.31328	2.26225	2.35771	2.38807	2.25424	2.28331	2.26174	2.34415	2.35461	2.28034	2.31250	2.32025	2.28408	2.24520	2.19676	2.23603	2.26264	2.25050	2.22260	2.27439	2.30449	2.29067	2.29312	2.32516	2.26742	2.27362	2.23500	2.27737	2.21149	2.23771	2.30876	2.25243	2.28525	2.26690	2.32335	2.28550	2.21446	2.27504	2.37748	2.26703	2.33162	2.30721	2.25967	2.23655	2.21614	2.19314	2.25864	2.21756	2.22156	2.25993	2.22518	2.27814	2.25321	2.24895	2.26755	2.24520	2.25967	2.34893	2.25424	2.19792	2.24184	2.18888	2.19560	2.26639	2.23267	2.21975	2.29842	2.24249	2.27439	2.25127	2.16498	2.26122	2.24921	2.30307	2.24016	2.26109	2.26781	2.27439	2.30721	2.24494	2.21278	2.21665	2.27375	2.25993	2.25786	2.19366	2.20038	2.19146	2.21136	2.20064	2.23396	2.15555	2.20309	2.23680	2.19456	2.21962	2.18048	2.28124	2.22828	2.20774	2.24921	2.24352	2.24727	2.21433	2.27904	2.26096	2.20981	2.20076	2.27892	2.27362	2.28085	2.15723	2.20567	2.21394	2.08929	2.19909	2.21962	2.20735	2.17545	2.17364	2.22660	2.22918	2.20361	2.16873	2.13514	2.29338	2.23125	2.18048	2.19418	2.23745	2.19521	2.19469	2.22608	2.22195	2.16692	2.14483	2.21588	2.26070	2.25864	2.19611	2.18178	2.17764	2.25127	2.20386	2.18539	2.18410	2.18681	2.20425	2.25605	2.22014	2.18165	2.21381	2.20696	2.16550	2.13579	2.16795	2.17674	2.18733	2.25140	2.22027	2.17454	2.20774	2.22686	2.21523	2.26174	2.17674	2.14741	2.16744	2.10195	2.07366	2.12326	2.19340	2.16860	2.15633	2.14341	2.17428	2.15181	2.18281	2.13941	2.15504	2.13837	2.17997	2.21859	2.19340	2.20219	2.20051	2.21200	2.11874	2.12326	2.21304	2.13450	2.19521	2.13346	2.10582	2.12235	2.16873	2.10543	2.12132	2.17325	2.12972	2.19095	2.20748	2.20864	2.13514	2.16460	2.14057	2.17260	2.20529	2.20102	2.12261	2.20257	2.19172	2.16305	2.18126	2.15749	2.12752	2.17131	2.20399	2.19611	2.23784	2.17467	2.14483	2.09342	2.17700	2.15336	2.11034	2.15697	2.26419	2.19818	2.16421	2.15039	2.15245	2.10685	2.11835	2.10362	2.20890	2.18436	2.13734	2.05996	2.08567	2.08825	2.13204	2.15917	2.13618	2.10388	2.16925	2.15155	2.18010	2.06771	2.10078	2.24856	2.13321	2.15878	2.16925	2.11215	2.16292	2.09084	2.09587	2.13308	2.08476	2.11396	2.09109	2.16602	2.10195	2.14677	2.10492	2.16343	2.09846	2.15013	2.09277	2.12210	2.04252	2.08089	2.06991	2.13385	2.13476	2.13786	2.10337	2.14574	2.08528	2.14121	2.16498	2.06939	2.06681	2.02044	2.02999	2.08954	2.11460	2.10905	2.14457	2.05893	2.08631	2.13527	2.11783	2.12868	2.05480	2.04537	2.06913	1.98737	2.05505	2.12042	2.09549	2.13786	2.09704	2.07973	2.12080	2.07572	2.06810	2.09523	2.07004	2.09019	2.11073	2.13514	2.06862	2.10039	2.10556	2.09910	2.07908	2.11977	2.14457	2.10853	2.12558	2.09975	2.09419	2.09988	2.20335	2.15362	2.11150	2.14896	2.06203	2.07443	2.03736	2.04963	2.05221	2.13191	2.10802	2.08179	2.01837	2.10014	2.06733	2.11525	2.09419	2.17080	2.07417	2.04976	2.09587	2.02444	2.01333	2.09665	2.02664	2.09562	2.02005	2.04847	2.07262	2.13876	2.15620	2.04782	2.08606	2.15594	2.18010	2.12080	2.04976	2.14173	2.11861	2.10375	2.13359	2.10944	2.12868	2.11706	2.11460	2.12352	2.12339	2.17002	2.05596	2.08696	1.97251	2.04369	2.05505	2.13540	2.03904	2.06138	2.08877	2.07753	2.09562	2.02031	2.07882	2.03477	2.07198	2.11667	2.11060	2.09949	2.02560	2.07611	2.08631	2.10130	2.09148	2.12106	2.09109	2.06268	2.11732	2.03594	2.07043	2.09407	2.05092	2.00791	2.04550	2.09084	2.01333	2.10246	2.05570	2.14586	2.14845	2.11473	2.09820	2.08218	2.04472	2.00248	2.07223	2.05286	2.03193	1.98349	2.00584	2.05790	2.14121	2.08257	2.05480	2.06539	1.97393	2.06022	2.03374	2.03232	1.98982	2.05144	2.04110	2.08980	2.00300	2.04679	2.07236	2.08412	2.12649	2.08967	2.08993	2.04433	2.04795	2.13411	2.08657	2.10091	2.11073	2.08670	2.01411	2.01243	2.03749	2.10737	2.09975	2.05260	2.07004	2.06009	2.03309	2.05493	2.05428	2.01449	2.03865	2.03413	2.03297	2.03619	2.04989	2.02573	2.00468	2.04033	2.02160	2.03452	2.03981	2.02883	2.08102	2.04537	2.06694	2.09975	2.11900	2.09264	2.07327	2.04898	2.06642	2.05402	2.05338	2.00778	2.06771	2.07921	2.13321	2.07753	2.11409	2.07779	2.04989	2.01656	2.05867	2.00868	2.08799	1.97600	1.98892	2.06578	2.03762	2.04304	2.09226	2.01901	2.02999	2.00791	1.97484	2.03142	2.05505	2.01139	1.99563	1.98336	1.95352	2.09006	2.03477	2.02418	2.04459	2.02612	2.02031	2.04653	2.06720	1.97006	2.03012	1.99305	2.02186	2.05299	1.99060	1.97187	1.96812	1.97626	1.97044	1.99344	2.03361	2.08076	2.05738	2.04847	2.06087	2.04240	2.05906	2.00403	2.01759	2.00235	1.95223	2.07107	2.02625	2.05609	2.06500	1.93350	2.01591	2.00300	1.98698	2.04201	2.02276	2.01075	2.00545	1.99938	2.02211	2.00894	2.03813	2.01036	2.06552	2.05815	2.08993	2.10866	2.06100	2.05932	2.07869	1.97290	2.01566	2.01436	2.06603	2.02224	2.03632	2.04472	2.02702	2.02547	2.00984	1.97019	2.00946	2.02638	2.00170	1.98762	1.96360	1.97871	2.03452	2.06797	2.09600	2.04136	2.07456	2.02844	2.02793	2.03710	2.03568	2.08515	2.04175	2.00713	2.03968	2.09290	2.04872	1.99835	2.01940	2.00158	2.04834	2.05790	1.97587	2.00971	1.99447	2.00700	1.95675	2.04976	2.05208	2.05945	2.02676	2.02005	1.99563	1.97639	1.98349	1.96502	1.97096	2.07533	1.98607	2.02418	2.04885	2.02573	2.05996	2.06797	2.04821	1.96244	2.00623	2.01837	2.02082	2.04369	2.07986	2.03464	2.06526	2.02237	2.04860	2.05712	2.07030	2.05919	2.08515	2.08464	2.00338	2.10014	2.02005	2.07611	2.06151	2.08166	2.12365	2.06035	2.05350	2.05363	2.05415	2.07469	2.07172	2.00713	1.97225	2.03309	1.98530	2.05286	1.99770	2.03167	2.07598	2.02302	2.00235	1.99783	2.04485	2.10350	2.04214	1.98762	2.02031	2.00855	1.95430	2.02935	2.02844	2.00442	1.95649	1.96877	1.95313	1.98633	1.91219	2.01837	2.02199	2.05286	2.06151	2.04278	1.96605	2.03645	2.00532	2.01320	1.99822	1.98117	1.94642	2.00287	1.97910	2.01320	1.96463	2.02224	1.97109	1.97858	1.96179	2.00545	2.00739	2.00506	2.02780	2.07598	1.94616	2.03607	2.03154	2.04110	1.99822	2.00429	1.96954	2.01992	2.01772	1.99318	1.97329	2.01449	2.05557	2.00132	2.00235	2.02457	1.99318	1.99421	1.93182	2.00377	2.01217	2.04291	1.99925	2.00222	2.01230	1.92652	1.92136	1.98582	1.97884	1.95585	2.00946	2.04175	2.00028	1.96127	1.96928	1.96954	1.96592	1.96838	2.01294	1.97290	1.94409	1.97936	1.99563	1.98362	1.99034	1.98285	1.96825	1.97923	1.98788	1.95766	1.99615	1.96709	1.99770	1.98039	1.96192	2.01165	2.00416	2.00338	2.04782	1.97380	2.00170	1.97354	2.07572	2.04756	2.00364	2.03955	2.01088	2.02560	2.02108	1.95417	2.01979	2.01617	1.99990	1.99150	1.90624	1.94991	1.93234	1.97458	1.99047	1.97923	2.00765	2.08283	1.97535	1.98543	2.00287	1.99072	1.98814	2.06280	2.02560	2.03426	2.01527	2.05622	1.99421	1.96489	1.95985	1.95443	1.93247	1.97832	1.98827	1.90004	1.90792	2.00636	1.98762	1.98595	1.93001	1.98272	1.96864	1.92278	1.96321	2.02754	2.01411	2.04743	2.05673	2.02005	2.00468	2.05234	2.04485	1.96670	1.98956	1.96579	1.97613	1.92717	2.02354	1.99925	2.05195	1.98142	1.96424	2.04808	1.97509	1.97639	1.97032	1.99680	2.00003	1.91012	1.92317	1.95468	2.03490	1.98556	2.02793	1.95856	1.95262	1.94306	1.98246	2.00584	1.94823	1.96140	1.98039	1.99641	1.98620	2.00803	1.98194	2.01010	1.95404	2.00971	2.02793	1.99693	1.97406	1.97032	1.92652	2.00364	1.93828	2.00132	2.03245	1.97781	1.90650	1.94048	1.99912	2.01475	2.06591	2.00054	1.96670	1.96347	1.99680	1.97639	1.98775	2.01966	2.01385	2.00377	1.98401	1.98569	1.97690	2.09872	2.02366	2.00661	2.01333	2.04291	2.04072	2.00648	1.97329	2.00532	1.97755	1.97316	1.97264	1.96631	1.98595	1.96050	2.00816	1.99770	1.92975	1.99318	2.05505	2.05066	2.02728	2.01798	2.04317	1.98246	1.99718	2.00028	1.94009	1.99718	1.94215	2.01863	2.04524	2.01346	2.03710	2.03464	2.06100	1.98117	1.96360	1.96463	2.00455	2.00080	1.99034	2.07094	1.96166	1.92665	1.99383	1.97600	2.01307	1.96244	1.99848	2.09019	2.00610	2.01591	2.03774	1.91567	1.89165	1.98762	1.95339	2.00493	2.00778	2.03077	2.03051	1.99279	1.96851	2.00003	1.98633	1.95856	2.00015	2.04808	2.03413	1.97484	2.01217	1.97832	1.97742	1.96760	1.99667	1.98013	1.99899	1.97807	1.98582	1.98698	2.01475	1.96321	2.00545	1.96179	2.03645	1.98465	2.01785	1.93260	1.99047	2.02005	1.96179	1.99822	1.96747	2.02922	1.99008	2.04149	2.00132	1.98375	2.01088	2.00468	2.01178	2.03129	1.97522	1.95908	1.96915	2.01863	1.95921	1.94022	2.03025	2.01669	1.98762	1.95624	1.97406	1.99202	2.02341	1.94203	1.96295	1.97380	1.96566	1.98427	1.98401	1.97199	1.93428	1.92381	1.92071	1.94099	1.89785	1.94900	1.94758	1.92485	2.01398	2.01837	1.98788	2.04420	1.99693	2.00648	2.00442	1.97509	1.98775	1.96101	2.04046	2.01268	2.02160	1.94138	1.92007	1.93027	1.95313	1.95533	1.96644	1.92239	1.94745	1.93673	1.92381	1.95688	1.92007	1.88596	1.96218	1.95094	1.98052	1.94629	1.94164	1.94771	1.94926	1.99848	1.96941	1.99576	1.94603	1.98530	1.89384	1.94474	1.91877	1.92045	1.99047	1.93182	1.92627	1.93260	1.92846	1.91387	1.95934	1.96424	1.97057	1.96605	1.98117	1.98142	1.97342	1.93854	1.96631	1.90495	1.98607	2.01256	2.01075	1.93893	1.97006	1.93828	1.96411	1.95339	1.93040	1.90896	1.91955	1.87989	1.89991	1.92407	1.96411	1.95895	1.95042	1.98633	1.99473	1.99835	1.93660	1.91942	1.94616	1.92807	1.94965	1.99227	1.96928	1.99783	1.93712	1.91425	1.94422	1.92937	2.04343	1.93660	1.94048	1.89397	1.94345	1.94642	1.94099	1.93699	1.99550	1.96411	1.99292	1.94513	2.03297	1.90289	1.90095	1.98091	1.96037	1.95158	1.95882	1.98724	1.99318	1.91852	1.90702	1.99860	2.02857	2.04898	1.96915	1.92536	1.92678	1.99886	2.00636	1.98272	1.97522	1.98814	1.96967	1.98943	1.99357	1.96554	1.91619	1.92136	2.04072	1.96515	1.99266	2.01901	2.00687	2.03839	1.93931	2.00080	1.94551	1.94254	2.00661	1.95107	1.98930	1.97910	1.98259	1.93337	1.92175	1.90276	1.90754	1.89333	1.96050	1.94616	1.98569	1.91283	1.91671	1.90896	2.02031	1.93466	2.01850	2.00158	1.96424	2.01837	1.92278	1.97522	1.99266	1.97742	1.95003	2.00287	1.99124	1.91942	1.90250	1.94409	1.98517	1.97122	2.01708	2.00364	1.96192	2.01876	2.00687	1.99460	1.98452	1.93660	1.99680	1.95210	1.92381	1.93324	2.06345	1.99628	2.00519	1.95029	1.97574	1.93957	1.94035	1.93195	1.95029	1.92601	1.93260	1.97057	1.92497	1.87628	1.94151	1.91412	1.98995	1.88222	1.89501	1.90211	2.00416	2.03154	1.98362	1.89953	2.00248	1.98130	1.95520	2.00816	1.95611	1.92562	1.99576	1.94487	1.91348	1.94668	1.92678	1.92317	1.93492	1.92472	1.88803	1.92730	1.93453	1.96347	1.87589	1.88687	1.91606	1.93789	1.91890	1.93802	1.97600	1.97419	1.93931	1.97535	1.96579	1.98995	1.95068	1.97484	1.94861	1.95856	1.95507	1.98737	1.97406	1.99641	1.98711	1.98388	1.96605	2.06280	2.01049	1.97949	2.00726	2.03413	1.98982	1.97212	1.92872	1.99215	1.98259	2.01268	1.98698	1.90224	1.91735	1.91735	1.97755	2.03051	1.95662	1.93040	1.97884	1.91012	1.88532	1.93673	1.94241	1.96450	1.92769	1.92510	1.97832	1.93001	1.92394	1.90069	1.96269	1.90805	1.94564	1.96308	1.92265	1.94668	1.99990	1.93944	1.92071	1.91645	1.92859	1.95882	1.91425	1.94022	1.93040	2.02056	1.96399	1.91839	1.89604	1.91051	1.94448	1.94151	1.94190	1.91877	1.99873	1.96347	2.01398	1.99331	1.90276	1.93376	1.97677	1.94319	1.96050	1.93389	2.00313	1.97225	1.90586	1.95055	1.97471	1.94823	2.00274	1.95016	1.92807	1.93027	1.91709	1.88196	1.85845	1.92549	1.93686	1.92510	1.90663	1.94409	1.86478	1.87615	1.88687	1.93440	1.97083	1.97716	1.92355	1.91864	1.98517	1.91180	1.90521	1.87460	1.92782	1.91593	1.98388	1.94345	1.90469	1.88131	1.91554	2.00054	1.88958	1.92058	1.92304	1.95972	1.92846	1.96683	2.01036	1.96076	1.89165	1.91697	1.91451	1.91619	1.98349	1.96566	1.92226	1.91839	1.94603	1.90392	1.95520	1.95494	1.97858	1.97535	1.91994	1.92097	1.92665	1.99370	1.96127	1.96089	1.90702	1.91374	1.90043	1.92691	1.89178	2.00687	1.93311	1.85199	1.94861	1.90043	1.88726	1.89126	1.92924	1.90573	1.89397	1.95068	1.88441	1.96463	1.95352	1.94332	1.90779	1.87860	1.90456	1.91077	1.94887	1.95003	1.99822	1.88377	1.98982	1.94603	1.86090	1.94048	1.93854	1.88118	1.92717	1.93156	1.89669	1.92097	1.88893	1.91955	1.90547	1.91671	1.96011	1.91412	1.97044	1.96282	1.91929	1.88015	1.95791	1.93001	1.89513	1.91438	1.93182	1.90999	1.87098	1.88545	1.91890	1.84463	1.89940	1.85819	1.88777	1.89216	1.92950	1.92446	1.93285	1.94396	1.93402	1.94913	1.93105	1.90534	1.92950	1.91335	1.87111	1.90353	1.89036	1.93040	1.85897	1.91322	1.89371	1.86194	1.88428	1.92485
9	1.24410	1.28067	1.24421	1.30253	1.32649	1.30526	1.29885	1.26207	1.24484	1.31220	1.28477	1.28634	1.27132	1.28834	1.27846	1.28351	1.28824	1.28477	1.23874	1.25682	1.23349	1.22571	1.26049	1.23664	1.26985	1.25881	1.31461	1.28277	1.27552	1.29076	1.29139	1.32628	1.24263	1.29139	1.30589	1.24872	1.31409	1.33605	1.24357	1.25829	1.30379	1.27163	1.30326	1.26407	1.30642	1.23096	1.35181	1.29475	1.21005	1.25230	1.27500	1.28813	1.28634	1.25387	1.26922	1.35433	1.30799	1.26302	1.26848	1.30410	1.25062	1.33122	1.25156	1.26848	1.28414	1.27899	1.28803	1.27289	1.27300	1.26837	1.33048	1.32470	1.29002	1.31545	1.26112	1.27027	1.32995	1.27226	1.30536	1.27079	1.25209	1.35171	1.32995	1.22518	1.31020	1.27153	1.27300	1.29727	1.27815	1.30263	1.29149	1.33763	1.25734	1.27426	1.28277	1.29013	1.27006	1.25135	1.33521	1.30158	1.25808	1.32733	1.26028	1.29307	1.34519	1.26575	1.27279	1.26217	1.25650	1.34204	1.28845	1.31167	1.29233	1.28771	1.32386	1.28256	1.30001	1.32449	1.29286	1.31030	1.33321	1.33258	1.30568	1.29790	1.32008	1.36358	1.30442	1.33931	1.27016	1.25440	1.29948	1.27752	1.32628	1.34004	1.26112	1.30883	1.30337	1.29790	1.30515	1.31661	1.32964	1.26217	1.22823	1.30032	1.26964	1.26028	1.30904	1.27384	1.28613	1.26753	1.32123	1.31903	1.38828	1.30284	1.27804	1.30305	1.25503	1.26365	1.26333	1.31209	1.27226	1.21321	1.28571	1.26281	1.26564	1.31177	1.32817	1.27289	1.23506	1.31840	1.35192	1.36379	1.27573	1.25303	1.25703	1.28498	1.31114	1.27500	1.29338	1.28666	1.30515	1.33941	1.27741	1.30505	1.30043	1.32922	1.30515	1.31409	1.30789	1.28803	1.30799	1.30652	1.36022	1.28130	1.29338	1.32533	1.32092	1.26491	1.29853	1.30841	1.26533	1.27972	1.29549	1.29160	1.27342	1.30011	1.29233	1.24011	1.25524	1.34498	1.23307	1.23832	1.29601	1.30032	1.30589	1.29097	1.33700	1.30232	1.30715	1.33111	1.34046	1.31356	1.31861	1.28014	1.26039	1.28098	1.28950	1.30106	1.31461	1.25839	1.28309	1.33426	1.27626	1.29118	1.31755	1.32092	1.31493	1.26638	1.29780	1.27216	1.27163	1.27573	1.23475	1.27321	1.27500	1.29496	1.32733	1.32859	1.31503	1.28613	1.29654	1.32302	1.34719	1.32123	1.30421	1.35097	1.26417	1.28351	1.28056	1.31493	1.29916	1.28918	1.34897	1.34509	1.25293	1.27678	1.29664	1.33889	1.31388	1.25576	1.26764	1.28571	1.31177	1.30242	1.28109	1.29853	1.32176	1.32249	1.36831	1.31419	1.31524	1.35728	1.32544	1.27993	1.31314	1.32586	1.31135	1.26312	1.30032	1.30862	1.31987	1.26375	1.32018	1.34645	1.28582	1.27174	1.26880	1.30169	1.28235	1.33742	1.28141	1.29706	1.36968	1.27121	1.34488	1.30715	1.27563	1.26501	1.30747	1.23895	1.33426	1.28603	1.30946	1.31682	1.28571	1.34193	1.24631	1.32565	1.32932	1.31882	1.30515	1.29275	1.29296	1.33332	1.30232	1.32470	1.31304	1.28519	1.28866	1.28687	1.31945	1.31934	1.33185	1.27531	1.25597	1.31818	1.25755	1.29717	1.30410	1.27321	1.36053	1.34593	1.29097	1.31797	1.34477	1.29601	1.25776	1.32386	1.30894	1.33143	1.35024	1.30736	1.33710	1.29822	1.27100	1.30757	1.29549	1.28183	1.24505	1.31304	1.35244	1.34309	1.33542	1.32302	1.27289	1.37262	1.35759	1.29475	1.29202	1.29086	1.28697	1.30305	1.27027	1.35864	1.30505	1.35013	1.32092	1.28414	1.27415	1.25745	1.29149	1.37840	1.27773	1.23758	1.29927	1.33185	1.33300	1.35444	1.33227	1.30326	1.32554	1.34834	1.30536	1.30642	1.33742	1.32817	1.34498	1.32607	1.33847	1.36852	1.33269	1.30253	1.26512	1.29538	1.32491	1.31304	1.28876	1.33164	1.32659	1.26690	1.30946	1.30473	1.27741	1.31514	1.32155	1.34088	1.33311	1.28708	1.30852	1.29160	1.31419	1.30473	1.34771	1.29748	1.32659	1.34099	1.28204	1.31114	1.31314	1.28897	1.32533	1.31461	1.32880	1.32176	1.32123	1.33290	1.32638	1.30705	1.31629	1.30799	1.29517	1.29559	1.27846	1.30715	1.30022	1.32638	1.29002	1.29696	1.35749	1.32460	1.35360	1.37136	1.30726	1.31934	1.31882	1.30095	1.33290	1.32134	1.30925	1.35181	1.33269	1.31882	1.30778	1.30389	1.33983	1.29160	1.31230	1.36085	1.32228	1.37167	1.33868	1.29212	1.31566	1.34940	1.30978	1.33657	1.26470	1.30211	1.30473	1.31976	1.34277	1.35812	1.34593	1.31062	1.35234	1.25272	1.29013	1.30747	1.31230	1.33710	1.34141	1.37430	1.29044	1.34393	1.25692	1.32323	1.32481	1.33605	1.32953	1.37420	1.31903	1.31272	1.32407	1.32764	1.34351	1.37735	1.33647	1.32901	1.34950	1.38187	1.33132	1.34383	1.29696	1.32806	1.30106	1.34603	1.33647	1.34341	1.31503	1.33269	1.32943	1.30757	1.36169	1.35003	1.34078	1.31083	1.34309	1.30967	1.30389	1.34088	1.33080	1.35265	1.35034	1.37955	1.37829	1.30284	1.35192	1.32596	1.36369	1.34120	1.36400	1.34488	1.37041	1.33668	1.33153	1.38113	1.36306	1.38723	1.37588	1.37041	1.36547	1.41066	1.33006	1.33185	1.30526	1.30358	1.28309	1.39721	1.35927	1.35265	1.36253	1.33069	1.31430	1.35738	1.36915	1.38260	1.36274	1.33416	1.34845	1.34729	1.31577	1.35454	1.33363	1.34446	1.32134	1.34183	1.30431	1.28666	1.34540	1.34866	1.34540	1.32323	1.40078	1.30841	1.33552	1.34383	1.39290	1.34519	1.34057	1.35759	1.36095	1.36526	1.33405	1.35486	1.37756	1.30684	1.35171	1.35854	1.39984	1.30557	1.33384	1.34309	1.38134	1.37871	1.31987	1.35055	1.33721	1.30337	1.30137	1.34057	1.39668	1.33668	1.37356	1.34299	1.37293	1.37808	1.34887	1.29580	1.32628	1.40814	1.34782	1.30326	1.28351	1.31009	1.35507	1.31020	1.33489	1.32922	1.39900	1.34582	1.34540	1.36474	1.34593	1.35370	1.40099	1.29181	1.36463	1.38008	1.37913	1.35591	1.40530	1.36989	1.37314	1.31629	1.35759	1.36957	1.39311	1.34225	1.31745	1.29727	1.36516	1.32659	1.31051	1.31945	1.38103	1.33363	1.31135	1.33374	1.34330	1.32270	1.36474	1.36022	1.39805	1.42159	1.37125	1.35003	1.37073	1.35917	1.39395	1.33101	1.38292	1.35644	1.36642	1.37094	1.36957	1.35412	1.33973	1.37041	1.39185	1.34950	1.32638	1.34750	1.31871	1.34708	1.35507	1.37388	1.30305	1.37682	1.42821	1.38029	1.36390	1.42075	1.39395	1.35391	1.34740	1.38313	1.41192	1.36800	1.37661	1.31072	1.35150	1.39984	1.35213	1.31629	1.37230	1.37493	1.42243	1.39521	1.36379	1.35801	1.39815	1.36547	1.38103	1.46341	1.41287	1.37272	1.36610	1.38596	1.37882	1.38702	1.34834	1.39364	1.42359	1.32197	1.35297	1.35654	1.38775	1.39237	1.39301	1.35906	1.33447	1.40845	1.42106	1.41203	1.38050	1.33731	1.36589	1.36978	1.32439	1.35770	1.37892	1.33384	1.39174	1.37892	1.39879	1.36842	1.34624	1.43105	1.34971	1.34708	1.37462	1.39710	1.40309	1.36201	1.37777	1.39994	1.37934	1.39784	1.39879	1.37672	1.33216	1.36800	1.38691	1.38019	1.36947	1.40257	1.43147	1.35412	1.42537	1.40971	1.30652	1.37514	1.39752	1.38943	1.35528	1.42695	1.38586	1.39595	1.41812	1.38733	1.38239	1.40604	1.41119	1.38964	1.36432	1.41055	1.37010	1.42348	1.42211	1.42506	1.36095	1.43735	1.37504	1.41203	1.39132	1.44324	1.37483	1.44050	1.38197	1.41823	1.41654	1.41402	1.43777	1.43966	1.36327	1.41476	1.42369	1.36631	1.43115	1.35665	1.34435	1.35696	1.33941	1.43105	1.41066	1.36327	1.39963	1.32596	1.39574	1.38103	1.38954	1.35412	1.44429	1.39164	1.37966	1.35812	1.40456	1.41497	1.39815	1.39195	1.37976	1.40078	1.39826	1.36253	1.40677	1.41381	1.41045	1.42894	1.39773	1.45469	1.39406	1.43893	1.37808	1.34677	1.35423	1.38649	1.39069	1.40856	1.44986	1.41959	1.39479	1.42243	1.40246	1.37724	1.40740	1.43073	1.40183	1.36547	1.39111	1.35066	1.44282	1.38239	1.36074	1.39889	1.39563	1.43115	1.43010	1.43252	1.40131	1.36211	1.39069	1.38817	1.33647	1.40152	1.39406	1.36411	1.39416	1.36526	1.41581	1.41339	1.36831	1.46394	1.40131	1.36989	1.36327	1.40929	1.40520	1.36547	1.34729	1.37724	1.40425	1.39090	1.40604	1.37619	1.41308	1.34519	1.43546	1.41455	1.41633	1.36779	1.40992	1.40898	1.37451	1.41907	1.39532	1.42863	1.43683	1.42989	1.45070	1.44923	1.44345	1.42316	1.39332	1.39153	1.41287	1.41234	1.38712	1.43851	1.44754	1.37798	1.42106	1.42443	1.40593	1.43567	1.40730	1.38334	1.41087	1.43956	1.42590	1.43021	1.43346	1.39605	1.44187	1.38523	1.40908	1.40709	1.35770	1.40793	1.43535	1.35517	1.43409	1.40751	1.38323	1.46877	1.41739	1.40604	1.44786	1.44324	1.44040	1.43136	1.43126	1.42716	1.41329	1.38786	1.45059	1.44965	1.50398	1.47981	1.43935	1.40089	1.41423	1.36642	1.42516	1.38775	1.42222	1.48002	1.43924	1.44923	1.41003	1.40698	1.45511	1.45290	1.48769	1.49326	1.41444	1.45543	1.38744	1.42348	1.45690	1.47182	1.45438	1.41686	1.45227	1.41013	1.40120	1.39942	1.45763	1.43599	1.45101	1.45910	1.40677	1.38933	1.48044	1.49431	1.49567	1.44860	1.42117	1.46425	1.38922	1.37966	1.43504	1.46184	1.44282	1.42642	1.45627	1.40698	1.43599	1.46667	1.42800	1.41949	1.41150	1.43735	1.47245	1.44387	1.41255	1.40698	1.46163	1.46730	1.46131	1.48054	1.48842	1.40488	1.45679	1.49599	1.46583	1.43105	1.42117	1.46289	1.41287	1.40089	1.41875	1.43735	1.41739	1.46278	1.44250	1.44439	1.41633	1.41444	1.37020	1.45627	1.43609	1.47224	1.46688	1.49084	1.44807	1.41287	1.38334	1.46457	1.44029	1.45395	1.45501	1.50208	1.43346	1.44082	1.43514	1.46036	1.44744	1.44754	1.44397	1.48401	1.44639	1.49179	1.45385	1.43105	1.48149	1.40120	1.41055	1.44796	1.42327	1.46888	1.44229	1.41297	1.48317	1.45448	1.44849	1.47014	1.41381	1.41066	1.46100	1.48895	1.47644	1.50629	1.37829	1.41213	1.47518	1.47928	1.43788	1.45921	1.42001	1.44933	1.45280	1.47150	1.43399	1.44723	1.47949	1.43882	1.47686	1.48275	1.50061	1.47382	1.49431	1.43115	1.42831	1.46005	1.46362	1.44754	1.49967	1.41749	1.41297	1.48569	1.47140	1.42380	1.48275	1.46688	1.53098	1.47529	1.44954	1.48495	1.48033	1.44691	1.52825	1.47655	1.46205	1.50797	1.55841	1.44124	1.44828	1.49799	1.51018	1.53350	1.50818	1.48285	1.45700	1.40772	1.48411	1.44975	1.49231	1.45952	1.47424	1.44061	1.47865	1.41833	1.43483	1.45658	1.44775	1.48317	1.44849	1.41444	1.41938	1.44891	1.49851	1.45353	1.46656	1.48159	1.43042	1.49336	1.50723	1.53046	1.49630	1.45175	1.49820	1.42264	1.45942	1.47108	1.42443	1.46026	1.50765	1.49588	1.46383	1.49462	1.54139	1.54012	1.49746	1.45742	1.48758	1.47749	1.49010	1.49967	1.47403	1.45343	1.50482	1.44923	1.50818	1.50219	1.48495	1.45553	1.45364	1.47003	1.53277	1.46320	1.47592	1.57186	1.44639	1.51574	1.45690	1.48054	1.54107	1.50513	1.45900	1.53813	1.49347	1.50944	1.50996	1.50587	1.52825	1.50555	1.48958	1.48201	1.46173	1.50923	1.47497	1.47445	1.47014	1.43115	1.47718	1.51659	1.50671	1.49946	1.45269	1.51102	1.46015	1.50303	1.49788	1.52247	1.51501	1.48495	1.48611	1.49231	1.53151	1.47581	1.51984	1.51333	1.52489	1.50051	1.53750	1.49862	1.47098	1.46656	1.51207	1.55084	1.54443	1.48905	1.46793	1.51186	1.53077	1.53224	1.49588	1.53193	1.53445	1.51133	1.53172	1.52730	1.55631	1.49115	1.52604	1.51406	1.55694	1.53823	1.50828	1.51627	1.53224	1.50408	1.54149	1.58899	1.57806	1.52068	1.54685	1.49735	1.53718	1.54422	1.51690	1.50334	1.51501	1.54853	1.52867	1.48474	1.53392	1.51301	1.54748	1.52709	1.58605	1.54191	1.50597	1.55126	1.55189	1.49221	1.52867	1.45553	1.50250	1.56051	1.55042	1.50145	1.56640	1.53907	1.55599	1.52751	1.53098	1.55799	1.50355	1.48359	1.53256	1.53729	1.50534	1.59330	1.53308	1.54149	1.56871	1.53760	1.57281	1.54401	1.56555	1.51354	1.52058	1.52941	1.55368	1.58552	1.56009	1.50776	1.51385	1.57165	1.57848	1.54370	1.50030	1.52783	1.51816	1.59256	1.55641	1.56934	1.57743	1.55862	1.55337	1.54033	1.54801	1.57564	1.52289	1.58594	1.54706	1.57112	1.52814	1.63081	1.55242	1.55820	1.55547	1.52163	1.58331	1.50986	1.53645	1.61127	1.54832	1.63239	1.53886	1.61295	1.62293	1.57133	1.53161	1.55757	1.52258	1.60013	1.61200	1.59372	1.58268	1.60685	1.57333	1.54212	1.55988	1.51711	1.61610	1.55515	1.59130	1.54317	1.51081	1.63239	1.57827	1.52951	1.53792	1.61074	1.55410	1.55809	1.56335	1.56041	1.50566	1.59298	1.56986	1.54895	1.59235	1.65456	1.59677	1.54822	1.56776	1.57711	1.59887	1.59813	1.57375	1.58878	1.57281	1.61757	1.55683	1.57207	1.58699	1.59719	1.57785	1.60580	1.60013	1.60664	1.56587	1.58773	1.52447	1.59971	1.63512	1.55473	1.57953	1.59740	1.57596	1.60917	1.55137	1.60286	1.60906	1.62650	1.59918	1.62924	1.61494	1.52415	1.65761	1.61621	1.58521	1.66286	1.63092	1.64794	1.62030	1.57985	1.60727	1.61600	1.57922	1.54853	1.60381	1.63554	1.57543	1.57018	1.57470	1.61379	1.59361	1.64426	1.65950	1.61148	1.61705	1.61127	1.61148	1.59151	1.56913	1.61106	1.60097	1.70311	1.63218	1.62104	1.66633	1.64321	1.60181	1.64090	1.64552	1.67337	1.60444	1.62514	1.70395	1.65036	1.61001	1.60139	1.62051	1.62461	1.66896	1.65057	1.62104	1.61473	1.67148	1.63901	1.62440	1.61179	1.64332	1.72392	1.68251	1.71530	1.66633	1.66822	1.63407	1.59655	1.64143	1.59687	1.68493	1.60538	1.63670	1.66003	1.65320	1.55820	1.65834	1.68020	1.67190	1.69901	1.65729	1.62461	1.67673	1.60402	1.68146	1.70921	1.65267	1.62325	1.66297	1.61043	1.67779	1.60790	1.66234	1.65898	1.68451	1.66864	1.67684	1.71078	1.70700	1.70238	1.64689	1.67400	1.67096	1.69008	1.72823	1.71152	1.65792	1.68924	1.73106	1.62419	1.67705	1.78644	1.75313	1.62114	1.72928	1.67495	1.64910	1.64153	1.67358	1.73106	1.65151	1.71005	1.70069	1.66013	1.70605	1.70395	1.65992	1.70994	1.74178	1.69544	1.72308	1.70322	1.71688	1.73663	1.71131	1.72612	1.74872	1.70931	1.69607	1.71541	1.71824	1.68272	1.67863	1.71509	1.72707	1.69334	1.66696	1.72518	1.70931	1.68031	1.72371	1.73989	1.70227	1.71751	1.71583	1.74220	1.77467	1.70700	1.67264	1.71635	1.67022	1.73632	1.73716	1.75555	1.65446	1.72024	1.74872	1.66854	1.71593	1.74315	1.71908	1.69849	1.73390	1.76753	1.68724	1.73705	1.75408	1.73211	1.68430	1.72339	1.69460	1.68777	1.72549	1.74651	1.72318	1.69239	1.68819	1.66412	1.68441	1.68314	1.70826	1.73916	1.69407	1.68661	1.76942	1.69712	1.76238	1.78665	1.72896	1.72119	1.71446	1.74462	1.74399	1.70763	1.68430	1.68966	1.74903	1.74493	1.78329	1.72087	1.66391	1.80851	1.72549	1.70248	1.71005	1.69765	1.71330	1.71488	1.77730	1.73085	1.78655	1.72623	1.70553	1.74052	1.76763	1.74042	1.77394	1.75261	1.74115	1.71656	1.71446	1.70952	1.70626	1.73506	1.72549	1.73359	1.69964	1.73485	1.77646	1.70542	1.77268	1.72339	1.78371	1.72013	1.77804	1.76763	1.66906	1.71866	1.71887	1.75660	1.76889	1.71677	1.70647	1.73632	1.69512	1.73989	1.68325	1.68514	1.74115	1.70752	1.72928	1.71919	1.72528	1.68472	1.79611	1.67705	1.74819	1.78728	1.71089	1.61579	1.70626	1.74525	1.72570	1.74304	1.72297	1.76963	1.68609	1.72423	1.68619	1.59750	1.71005	1.70605	1.72697	1.70185	1.73264	1.70700	1.66917	1.67726	1.71824	1.68882	1.64269	1.65834	1.71383	1.70069	1.66539	1.71625	1.73632	1.68304	1.67526	1.65309	1.64185	1.62808	1.66465	1.69512	1.63460	1.74840	1.67884	1.64826	1.66255	1.67316	1.64805	1.64552	1.62903	1.60034	1.60370	1.63523	1.61558	1.64353	1.64048	1.69208	1.63523	1.64647	1.63018	1.61547	1.62577	1.55935	1.55368	1.54548	1.59866	1.65099	1.59466	1.59172	1.55032	1.56629	1.61684	1.59057	1.57985	1.54948	1.51018	1.49851	1.57859	1.49914	1.53886	1.53981	1.57165	1.55820	1.48989	1.47634	1.52068	1.48453	1.53434	1.49094	1.47970	1.48065	1.55536	1.46173	1.45889	1.50534	1.47623	1.45175	1.45154	1.47571	1.46940	1.43472	1.38103	1.44975	1.42169	1.41833	1.40173	1.40845	1.40845	1.41024	1.48916	1.45501	1.37377	1.34235	1.42033	1.39595	1.34624	1.33689	1.37283	1.33752	1.36747	1.32869	1.37346	1.31114	1.30673	1.33342	1.29254	1.30557	1.30894	1.24967	1.27205	1.25818	1.27090	1.24242	1.28162	1.21047	1.25724	1.25955	1.21226	1.18357	1.22172	1.25314	1.17212	1.21226	1.17065	1.17895	1.17569	1.19271	1.12556	1.15804	1.13450	1.15184	1.08248	1.15667	1.11337	1.13145	1.11180	1.09015	1.04570	1.07155	1.08174	1.05222	1.02773	0.99095	1.04244	1.04496	1.07712	1.04391	0.98328	1.02468	0.99316	0.98643	0.96825	0.92937	0.92832	0.97487	0.91897	0.90447	0.90552	0.92023	0.86653	0.89154	0.88040	0.87336	0.87767	0.88030	0.80022	0.89333	0.85466	0.80621	0.84425	0.80569	0.78393	0.80232	0.80936	0.80411	0.79686	0.76649	0.76796	0.71374	0.72708	0.77952	0.73181	0.73738	0.71290	0.72309	0.72277	0.67717	0.68042	0.70008	0.67675	0.70375	0.64522	0.67181	0.66035	0.66603	0.61884	0.65846	0.64543	0.63482	0.64102	0.60771	0.59383	0.60329	0.57544	0.59940	0.60560	0.57261	0.60298	0.58669	0.59373	0.57135	0.56473	0.56840	0.56630	0.57166	0.55737	0.55201	0.58753	0.52879	0.51071	0.55579	0.50083	0.52910	0.51313	0.51365	0.52374	0.50462	0.49411	0.50798	0.49495	0.46595	0.49653	0.52059	0.50241	0.50682	0.50346	0.46710	0.48707	0.50357	0.48045	0.50220	0.48738	0.48602	0.46826	0.50724	0.48528	0.47267	0.48707	0.48308	0.46542	0.44388	0.48507	0.46458	0.46279	0.46321	0.49075	0.50777	0.45996	0.51019	0.48087	0.46542	0.49674	0.46983	0.46405	0.46311	0.49169	0.46237	0.48413	0.45271	0.46332	0.47519	0.45638	0.46763	0.45502	0.48276	0.46206	0.45838	0.44903	0.45092	0.45670	0.46384	0.43074	0.45554	0.46899	0.48749	0.45659	0.47887	0.48339	0.48896	0.49411	0.50672	0.49915	0.49316	0.48202	0.49569	0.48633	0.48003	0.50378	0.50714	0.44661	0.40762	0.36570	0.31662	0.32461	0.42318	0.39901	0.41099	0.58385	0.68442	0.79402	0.80043	0.86769	0.88954	0.88492	0.90772	0.94282	0.93347	0.90594	1.02248	0.98296	0.98927	1.00304	1.07176	0.99631	1.01249	1.02342	1.06756	1.07365	1.12115	1.10308	1.13134	1.12903	1.14637	1.16392	1.22771	1.20616	1.17895	1.24694	1.26281	1.27310	1.24641	1.28393	1.30473	1.31503	1.31724	1.31577	1.36631	1.39143	1.37125	1.37745	1.36106	1.32680	1.37010	1.41497	1.48884	1.43357	1.48506	1.44544	1.47392	1.46678	1.46930	1.50545	1.54916	1.48201	1.53193	1.61316	1.56072	1.56303	1.59183	1.62493	1.55631	1.53403	1.56513	1.57018	1.59162	1.65866	1.63397	1.62861	1.58710	1.62262	1.60790	1.65130	1.72644	1.65435	1.69208	1.67421	1.69533	1.70921	1.76858	1.68577	1.70206	1.79044	1.72024	1.72066	1.67926	1.71110	1.77037	1.81671	1.71782	1.72917	1.69481	1.74977	1.76248	1.74567	1.75565	1.81282	1.77814	1.72833	1.80137	1.71246	1.80725	1.79107	1.73495	1.84603	1.81524	1.80294	1.85391	1.82669	1.80494	1.79674	1.80042	1.79926	1.87577	1.88260	1.83604	1.79758	1.83394	1.84939	1.81135	1.76879	1.80095	1.86200	1.80693	1.84676	1.83489	1.86347	1.88070	1.86347	1.79748	1.84392	1.82617	1.84435	1.82375	1.87566	1.81303	1.82764	1.82112	1.83405	1.91896	1.80347	1.82921	1.78182	1.91980	1.82848	1.88701	1.85580	1.87587	1.87072	1.82669	1.85748	1.85538	1.75628	1.84655	1.85937	1.86305	1.89783	1.82364	1.86179	1.86452	1.86231	1.83415	1.87471	1.81072	1.83142	1.82049	1.89521	1.88922	1.87619	1.75376	1.85559	1.83562	1.82406	1.87661	1.85012	1.82932	1.86063	1.79811	1.82764	1.83531	1.84666	1.84308	1.85254	1.88155	1.90046	1.83268	1.81313	1.80252	1.86053	1.87976	1.83363	1.83279	1.86084	1.81198	1.87776	1.77940	1.83258	1.83300	1.87997	1.78245	1.85706	1.88438	1.82648	1.85969	1.88522	1.86210	1.79369	1.84119	1.83583	1.81051	1.84718	1.82532	1.81986	1.84634	1.82123	1.89521	1.76753	1.85254	1.80147	1.84697	1.83688	1.95889	1.82827	1.91349	1.86715	1.78529	1.86263	1.84413	1.81713	1.84876	1.90267	1.82900	1.90183	1.85128	1.83331	1.86410	1.87408	1.80557	1.76742	1.85738	1.79989	1.88070	1.85002	1.82617	1.82207	1.81828	1.83552	1.81650	1.75786	1.78529	1.79432	1.86032	1.84781	1.86557	1.77720	1.78277	1.85601	1.82364	1.79275	1.79149	1.85853	1.81356	1.76753	1.83594	1.87797	1.80021	1.79222	1.78361	1.79485	1.80788	1.81566	1.81135	1.75555	1.83016	1.77131	1.81271	1.72760	1.79811	1.74998	1.77972	1.80483	1.77415	1.78035	1.80725	1.81860	1.82932	1.79811	1.74893	1.75439	1.78413	1.77121	1.78098	1.77446	1.77247	1.74651	1.79369	1.79590	1.76196	1.75439	1.78886	1.74346	1.74336	1.70101	1.73842	1.75933	1.76322	1.76564	1.80967	1.71856	1.75145	1.77425	1.75502	1.74210	1.71856	1.70196	1.78844	1.74756	1.69744	1.77919	1.78844	1.82165	1.82511	1.76164	1.76133	1.81807	1.73579	1.70637	1.70668	1.74189	1.71299	1.71992	1.72182	1.67873	1.78928	1.72812	1.74462	1.70238	1.71740	1.77667	1.69008	1.70364	1.70227	1.78119	1.71225	1.76385	1.72371	1.71667	1.71288	1.75219	1.71877	1.70584	1.74514	1.72728	1.72329	1.73958	1.67390	1.75555	1.76879	1.70679	1.67947	1.69975	1.77898	1.66990	1.71688	1.70994	1.64826	1.73201	1.72213	1.65446	1.75355	1.72676	1.71898	1.73705	1.64836	1.69113	1.70311	1.73852	1.72402	1.72812	1.73779	1.67694	1.68073	1.61852	1.68367	1.68672	1.69533	1.72823	1.71803	1.70879	1.69870	1.60822	1.67264	1.73012	1.66339	1.68188	1.70511	1.71215	1.67064	1.65792	1.67589	1.69134	1.72108	1.65834	1.66612	1.64836	1.65435	1.66476	1.63733	1.69765	1.72718	1.65740	1.66076	1.68451	1.62114	1.63995	1.65603	1.64994	1.64679	1.65771	1.69660	1.67337	1.61988	1.67905	1.68125	1.62934	1.61389	1.67348	1.65162	1.65015	1.63249	1.63302	1.66003	1.64405	1.66076	1.65530	1.67001	1.58048	1.62009	1.64868	1.62493	1.64248	1.58941	1.65593	1.66433	1.62629	1.65067	1.62072	1.66297	1.64710	1.63838	1.63680	1.69943	1.70616	1.61904	1.63659	1.67159	1.58867	1.60170	1.60423	1.67516	1.62493	1.66234	1.63260	1.66770	1.66108	1.61988	1.66349	1.60538	1.64038	1.62892	1.64594	1.64069	1.62030	1.66171	1.56093	1.61158	1.65425	1.64605	1.62766	1.57533	1.61284	1.68073	1.64038	1.60843	1.66644	1.65235	1.62493	1.61515	1.62041	1.57512	1.69124	1.63859	1.60717	1.58542	1.63460	1.56104	1.61936	1.63428	1.60559	1.49725	1.56650	1.61936	1.63312	1.64300	1.62041	1.60549	1.68367	1.61579	1.59939	1.64300	1.58027	1.57386	1.61999	1.62713	1.58174	1.59424	1.63533	1.60538	1.60044	1.64531	1.60591	1.60917	1.55053	1.58163	1.61768	1.61295	1.59267	1.64458	1.56808	1.56776	1.61001	1.61568	1.60885	1.62535	1.56850	1.67463	1.62293	1.59067	1.59908	1.59151	1.62514	1.61978	1.59204	1.55851	1.63775	1.58584	1.59866	1.57869	1.59004	1.58300	1.64311	1.54601	1.59319	1.54370	1.59172	1.62377	1.58289	1.58006	1.58531	1.56629	1.61820	1.60055	1.58878	1.55788	1.62629	1.60528	1.62976	1.59067	1.57533	1.61011	1.55568	1.54454	1.56545	1.51259	1.62556	1.54801	1.49546	1.57428	1.52751	1.61768	1.54559	1.59897	1.55515	1.53119	1.56471	1.55484	1.55337	1.57606	1.56839	1.53991	1.59960	1.59078	1.55904	1.50839	1.56587	1.57964	1.60065	1.56619	1.56934	1.62104	1.61778	1.54044	1.57386	1.55084	1.60065	1.55463	1.58268	1.55053	1.55673	1.56787	1.59708	1.55116	1.53571	1.49515	1.54275	1.50608	1.52300	1.54065	1.56177	1.52941	1.55263	1.52772	1.50135	1.58878	1.52447	1.53371	1.57417	1.52457	1.57785	1.51354	1.54916	1.56083	1.57270	1.52205	1.54601	1.51659	1.54790	1.53130	1.54580	1.50734	1.54674	1.61421	1.51680	1.51848	1.57859	1.57974	1.52468	1.52163	1.50208	1.49357	1.53561	1.56146	1.51133	1.49641	1.55988	1.56587	1.56083	1.53739	1.55589	1.55200	1.56902	1.54643	1.53287	1.55389	1.62335	1.57501	1.60959	1.54832	1.50366	1.58510	1.54780	1.55011	1.52384	1.54811	1.61158	1.54012	1.57333	1.53508	1.56976	1.50261	1.54990	1.59225	1.55484	1.54664	1.53361	1.53245	1.55893	1.57911	1.51196	1.56545	1.47024	1.50734	1.54296	1.49221	1.50019	1.47655	1.44313	1.50839	1.43893	1.49378	1.51364	1.46446	1.51795	1.50261	1.49872	1.50954	1.51595	1.47718	1.50545	1.49578	1.50744	1.50376	1.51680	1.55210	1.61715	1.48285	1.52131	1.46373	1.50093	1.55715	1.53287	1.54212	1.54979	1.50933	1.46457	1.54086	1.50660	1.51732	1.50807	1.60139	1.51186	1.45826	1.55053	1.53413	1.48737	1.52899	1.55757	1.48348	1.48653	1.53970	1.51154	1.49756	1.51574	1.50681	1.54149	1.52384	1.56114	1.52016	1.51469	1.52047	1.52899	1.58983	1.55326	1.53088	1.53771	1.53151	1.50555	1.52741	1.52993	1.52058	1.50776	1.53130	1.48527	1.52993	1.49179	1.50555	1.50891	1.48485	1.48874	1.50849	1.50030	1.49651	1.47854	1.51396	1.54969	1.47655	1.50597	1.48716	1.54874	1.50839	1.51396	1.50797	1.50261	1.50660	1.50912	1.52321	1.51879	1.45164	1.47108	1.46110	1.48138	1.50187	1.54517	1.47466	1.45490	1.46026	1.46320	1.47014	1.48201	1.47760	1.42779	1.46898	1.46089	1.48853	1.47045	1.45763	1.53498	1.50198	1.46898	1.51837	1.49998	1.49326	1.49725	1.48233	1.48002	1.51680	1.51364	1.53823	1.49872	1.48695	1.51701	1.46562	1.49588	1.42043	1.47213	1.46110	1.49389	1.45616	1.48580	1.43683	1.48590	1.49746	1.54181	1.48727	1.46257	1.46551	1.49252	1.46804	1.43725	1.47035	1.46089	1.44818	1.52016	1.52300	1.42337	1.49935	1.47707	1.43052	1.48916	1.42768	1.48548	1.43136	1.44334	1.44891	1.43840	1.42548	1.47886	1.47171	1.47613	1.47781	1.47886	1.42653	1.42075	1.47823	1.43031	1.43262	1.43714	1.39626	1.44975	1.49231	1.50271	1.45711	1.47760	1.41287	1.47781	1.52047	1.49714	1.51595	1.43956	1.53392	1.45091	1.47833	1.44986	1.44113	1.49441	1.48811	1.45711	1.46846	1.43010	1.46289	1.49094	1.41802	1.44334	1.44670	1.46551	1.44376	1.42894	1.47255	1.48706	1.48390	1.43977	1.47434	1.45459	1.45206	1.44881	1.39826	1.44681	1.42464	1.50345	1.47108	1.46152	1.43010	1.42716	1.46509	1.41528	1.43662	1.45921	1.46110	1.50387	1.45826	1.48201	1.45826	1.48033	1.41917	1.50786	1.46194	1.44040	1.49567	1.42747	1.47739	1.45889	1.44208	1.45227	1.43525	1.44513	1.43399	1.41266	1.40530	1.43704	1.47970	1.43756	1.51112	1.38155	1.39101	1.47707	1.46278	1.45616	1.45889	1.42611	1.44418	1.52941	1.44891	1.41707	1.45353	1.39942	1.45395	1.41917	1.45774	1.41802	1.40719	1.39027	1.42106	1.41823	1.43840	1.47508	1.41476	1.39710	1.43346	1.38187	1.41444	1.45763	1.42968	1.47119	1.44366	1.44492	1.41203	1.46961	1.45700	1.40246	1.45206	1.42642	1.44050	1.40456	1.44282	1.35265	1.43021	1.41255	1.48516	1.44229	1.42054	1.45532	1.43052	1.41034	1.39689	1.47319	1.42979	1.45438	1.44355	1.46572	1.44923	1.43472	1.46593	1.44134	1.44775	1.43357	1.36579	1.45900	1.38628	1.44712	1.47466	1.43483	1.43599	1.43651	1.44639	1.37525	1.39437	1.44660	1.38607	1.43367	1.36390	1.43010	1.44471	1.36495	1.41045	1.42989	1.45711	1.46867	1.41581	1.41507	1.39143	1.38124	1.41024	1.44891	1.41581	1.37157	1.41844	1.43914	1.39952	1.42106	1.39532	1.43210	1.41539	1.41802	1.40772	1.40656	1.39595	1.41182	1.40583	1.42884	1.42989	1.45017	1.41539	1.44092	1.41108	1.40499	1.42127	1.46993	1.45826	1.39185	1.41991	1.39826	1.42663	1.42621	1.41108	1.41665	1.39637	1.37913	1.38828	1.38019	1.43767	1.39164	1.37241	1.38061	1.45395	1.39542	1.45952	1.39269	1.41360	1.42232	1.42232	1.40183	1.41360	1.45868	1.41161	1.39259	1.47108	1.41844	1.44229	1.37588	1.42201	1.48180	1.41980	1.44555	1.36705	1.43535	1.47003	1.44818	1.42621	1.44492	1.42642	1.42485	1.45038	1.43084	1.39921	1.38187	1.40667	1.44355	1.43935	1.43273	1.41213	1.41833	1.48012	1.41413	1.43378	1.45438	1.40887	1.36453	1.43042	1.38145	1.37146	1.43525	1.41423	1.35707	1.42621	1.40782	1.40604	1.41392	1.42012	1.39395	1.44565	1.44975	1.41255	1.39616	1.40614	1.42957	1.37251	1.43567	1.43756	1.43315	1.35528	1.36116	1.39353	1.37199	1.39290	1.49620	1.42285	1.36978	1.42915	1.39164	1.36316	1.46163	1.39784	1.38386	1.34719	1.35801	1.37178	1.39006	1.36821	1.37556	1.39826	1.39742	1.36169	1.36285	1.38502	1.39385	1.43378	1.40782	1.42936	1.43535	1.42936	1.41297	1.39311	1.42211	1.39532	1.38912	1.37871	1.44219	1.35108	1.36757	1.40751	1.36369	1.46415	1.37913	1.35391	1.38607	1.40824	1.39752	1.38775	1.40425	1.37514	1.43000	1.39910	1.40740	1.43746	1.37609	1.41234	1.40477	1.40593	1.39689	1.38523	1.37871	1.35675	1.34509	1.40162	1.38491	1.38544	1.34971	1.40068	1.35728	1.41308	1.38954	1.37293	1.35129	1.40583	1.35181	1.38775	1.42316	1.42516	1.35696	1.36327	1.36411	1.39584	1.41329	1.41833	1.38796	1.37388	1.40499	1.37325	1.39836	1.42979	1.44261	1.37976	1.38649	1.38681	1.39942	1.37525	1.34425	1.42495	1.39479	1.42001	1.38596	1.37819	1.41907	1.41413	1.37903	1.37483	1.34183	1.43956	1.38155	1.43063	1.36411	1.37251	1.37525	1.38607	1.38933	1.42201	1.37840	1.43409	1.39427	1.41339	1.40887	1.41381	1.43588	1.40078	1.41308	1.35770	1.38092	1.37661	1.37472	1.41034	1.37167	1.39521	1.34267	1.40898	1.37955	1.38491	1.36148	1.38607	1.36915	1.40772	1.39395	1.37314	1.39679	1.40456	1.38607	1.39553	1.39847	1.39416	1.41224	1.38786	1.36074	1.36390	1.41497	1.36589	1.42495	1.39984	1.37010	1.36558	1.38723	1.42684	1.39269	1.39542	1.37976	1.35749	1.36442	1.44355	1.39763	1.41350	1.40162	1.34267	1.37735	1.35665	1.38008	1.38197	1.36547	1.39563	1.39752	1.39805	1.39017	1.36547	1.41087	1.44198	1.36957	1.36663	1.39395	1.36842	1.38281	1.38712	1.37399	1.40204	1.38775	1.38702	1.39553	1.39090	1.38670	1.39710	1.36779	1.39448	1.43851	1.38103	1.32764	1.35654	1.39563	1.38155	1.42264	1.38933	1.38082	1.40782	1.36411	1.38460	1.38344	1.37546	1.34235	1.41696	1.36022	1.38512	1.33090	1.34130	1.38197	1.40887	1.38029	1.38418	1.34299	1.41823	1.39500	1.35623	1.38313	1.37693	1.37356	1.37472	1.42632	1.35276	1.38470	1.37409	1.37619	1.35423	1.37966	1.36873	1.35265	1.36978	1.36137	1.37115	1.33689	1.39364	1.35318	1.36673	1.35045	1.34813	1.41696	1.37272	1.38092	1.31850	1.38607	1.32764	1.36547	1.35181	1.37682	1.39006	1.35539	1.34456	1.40225	1.39889	1.37987	1.33542	1.37094	1.35129	1.37703	1.35885	1.40898	1.34151	1.31367	1.36705	1.33899	1.35454	1.40141	1.34246	1.34698	1.35938	1.34225	1.33763	1.34771	1.36169	1.33847	1.40026	1.34635	1.35486	1.30001	1.39826	1.38596	1.38586	1.35454	1.36947	1.41045	1.35980	1.38449	1.34803	1.34950	1.38145	1.36137	1.35759	1.37388	1.37556	1.38796	1.38407	1.34803	1.33878	1.36348	1.36159	1.37020	1.35864	1.32943	1.34866	1.27972	1.38681	1.31976	1.38376	1.35896	1.33868	1.33069	1.35812	1.35770	1.34414	1.35444	1.36579	1.39132	1.38019	1.38145	1.37735	1.38901	1.35202	1.36400	1.33542	1.30284	1.34246	1.35349	1.37272	1.36306	1.34582	1.38596	1.32733	1.38912	1.35402	1.32827	1.32701	1.38575	1.37346	1.35013	1.34729	1.38933	1.38008	1.34183	1.34477	1.34288	1.32060	1.33679	1.31861	1.35654	1.31556	1.37262	1.32102	1.34498	1.32407	1.37167	1.33426	1.32848	1.35591	1.33111	1.37377	1.36715	1.37262	1.27584	1.37535	1.35602	1.33300	1.37104	1.34151	1.32523	1.37651	1.40026	1.35959	1.36873	1.28897	1.26827	1.33363	1.37031	1.33353	1.33700	1.32123	1.34004	1.37672	1.35307	1.38355	1.34498	1.35454	1.34183	1.34729	1.33952	1.31797	1.33174	1.30841	1.30810	1.38250	1.36032	1.37546	1.38954	1.38019	1.36999	1.41192	1.34120	1.31514	1.39469	1.37556	1.37115	1.37588	1.38355	1.38807	1.35833	1.38386	1.32922	1.30337	1.33868	1.36369	1.31503	1.33952	1.34750	1.37125	1.35896	1.34498	1.32796	1.30190	1.33500	1.38103	1.36621	1.34908	1.35265	1.37199	1.33510	1.29717	1.28740	1.27542	1.37388	1.35707	1.39921	1.29622	1.32239	1.37892	1.31766	1.31745	1.35696	1.32365	1.25944	1.30768	1.34351	1.33311	1.34708	1.33153	1.30284	1.36285	1.29948	1.33269	1.30032	1.35738	1.34645	1.32333	1.31482	1.27762	1.29864	1.30263	1.34015	1.32165	1.33216	1.33721	1.30053	1.30347	1.33006	1.36074	1.34183	1.33290	1.32995	1.30642	1.31997	1.32691	1.32291	1.33332	1.33657	1.30652	1.34057	1.33731	1.29002	1.33132	1.34845	1.31629	1.32039	1.34099	1.29874	1.34687	1.29328	1.35475	1.30557	1.30715	1.35770	1.32123	1.32680	1.32071	1.32869	1.30810	1.34750	1.32207	1.32985	1.33752	1.33111	1.26501	1.31503	1.39301	1.37588	1.31766	1.32239	1.32775	1.32586	1.35780	1.31041	1.31545	1.29622	1.37083	1.31430	1.29349	1.29023	1.34708	1.33069	1.29601	1.31503	1.31976	1.32659	1.32880	1.30715	1.31062	1.35129	1.35612	1.36421	1.23433	1.33836	1.32354	1.29486	1.30116	1.33437	1.32281	1.30663	1.33500	1.35192	1.32218	1.31955	1.32628	1.34309	1.25871	1.33542	1.26281	1.31451	1.33458	1.32565	1.25818	1.30810	1.31661	1.30347	1.28540	1.31514	1.29034	1.33636	1.31419	1.37178	1.30715	1.30169	1.33153	1.26638	1.29191	1.31072	1.31072	1.27710	1.27762	1.30295	1.29360	1.33521	1.29906	1.33164	1.30452	1.30915	1.29086	1.31850	1.33090	1.33763	1.29538	1.27079	1.28330	1.31545	1.30642	1.31976	1.29843	1.24956	1.27352	1.33899	1.33679	1.28445	1.35255	1.29454	1.27741	1.27993	1.32659	1.37661	1.34593	1.29139	1.34057	1.32890	1.33311	1.31745	1.28225	1.31808	1.33721	1.28792	1.35013	1.28046	1.28046	1.28288	1.28782	1.29622	1.35885	1.30137	1.32922	1.26848	1.32228	1.30515	1.33773	1.30179	1.27331	1.30536	1.28876	1.31587	1.31304	1.30505	1.35223	1.30211	1.27289	1.35980	1.33910	1.35213	1.33153	1.32722	1.35412	1.31535	1.28277	1.26512	1.35118	1.31472	1.30211	1.34299	1.35087	1.36106	1.35875	1.29696	1.30988	1.32733	1.30684	1.35885	1.35990	1.30831	1.31062	1.33563	1.36747	1.29023	1.24641	1.32344	1.33353	1.33500	1.30295	1.32228	1.29612	1.28550	1.35759	1.30904	1.31041	1.31051	1.33248	1.30873	1.28340	1.28183	1.29538	1.25345	1.30684	1.32712	1.33700	1.25976	1.26175	1.28498	1.28634	1.30347	1.29853	1.27415	1.35475	1.27815	1.30022	1.33479	1.27489	1.35045	1.27962	1.28109	1.32764	1.35728	1.29160	1.31167	1.28866	1.28246	1.28908	1.30610	1.31640	1.32523	1.33269	1.31020	1.27500	1.27310	1.28708	1.32239	1.29202	1.32365	1.38218	1.27174	1.29055	1.31104	1.35234	1.28330	1.28960	1.30747	1.31167	1.31030	1.32943	1.31335	1.28414	1.27626	1.27268	1.29853	1.34477	1.29622	1.25482	1.33973	1.25839	1.26732	1.27720	1.26564	1.31871	1.32901	1.32638	1.31493	1.31787	1.30431	1.28950	1.30831	1.31367	1.26869	1.28908	1.32417	1.30053	1.31608	1.29044	1.25892	1.33164	1.25934	1.32386	1.33153	1.33763	1.35381	1.29727	1.34320	1.35444	1.30873	1.29254	1.28813	1.32596	1.29822	1.29549	1.27594	1.34834	1.32323	1.33080	1.25892	1.29076	1.32554	1.27941	1.26732	1.33069	1.28141	1.24084	1.30011	1.26638	1.30789	1.29023	1.30515	1.30158	1.29538	1.30074	1.30442	1.28183	1.30652	1.25955	1.25146	1.29097	1.26943	1.29738	1.32502	1.28109	1.26449	1.27142	1.30494	1.31682	1.28687	1.26596	1.28162	1.26753	1.25745	1.30589	1.33857	1.30904	1.29381	1.30967	1.32417	1.29233	1.27678	1.30001	1.27121	1.23695	1.27163	1.30043	1.28435	1.28897	1.27226	1.27006	1.29937	1.25209	1.30179	1.28424	1.32239	1.28540	1.26049	1.30001	1.26638	1.28414	1.28645	1.32029	1.26081	1.29927	1.23559	1.28109	1.27573	1.28214	1.26564	1.31093	1.32102
10	1.39394	1.39929	1.43750	1.37222	1.38685	1.35454	1.36523	1.40955	1.39230	1.44557	1.38554	1.40606	1.36665	1.35923	1.44328	1.39350	1.38565	1.42603	1.38226	1.35508	1.39220	1.39274	1.39416	1.38586	1.41861	1.40202	1.36534	1.41512	1.38575	1.34679	1.40649	1.38281	1.38750	1.41676	1.44743	1.39678	1.40387	1.37702	1.42822	1.40857	1.39656	1.39296	1.40409	1.37669	1.36480	1.38259	1.34089	1.33325	1.36840	1.38281	1.39754	1.39329	1.43717	1.37942	1.35061	1.34198	1.37877	1.43313	1.36294	1.34176	1.39383	1.37298	1.40748	1.34176	1.38848	1.45169	1.41010	1.40933	1.36807	1.40311	1.38641	1.42265	1.39438	1.37790	1.42330	1.37615	1.46009	1.40584	1.38859	1.37560	1.37942	1.34384	1.38685	1.40649	1.39634	1.42560	1.40704	1.39733	1.38706	1.41075	1.42680	1.39110	1.46861	1.38248	1.35333	1.43870	1.42527	1.39481	1.41785	1.36687	1.40715	1.37921	1.39754	1.38444	1.36916	1.41053	1.36665	1.41479	1.36032	1.36370	1.36185	1.42440	1.36698	1.43389	1.41577	1.41512	1.43531	1.42811	1.41807	1.38630	1.38706	1.37047	1.44295	1.41097	1.43619	1.42145	1.44525	1.39209	1.46391	1.40289	1.41119	1.43422	1.43837	1.39689	1.39023	1.35246	1.41468	1.37440	1.46970	1.38488	1.41228	1.33489	1.41555	1.40016	1.43979	1.42985	1.40791	1.39809	1.44175	1.38434	1.35792	1.40922	1.34045	1.37113	1.39864	1.36229	1.37659	1.36600	1.38848	1.40726	1.46118	1.40278	1.41905	1.46162	1.38095	1.41130	1.40791	1.42538	1.40126	1.41119	1.41250	1.42756	1.41337	1.36654	1.43204	1.37615	1.39678	1.37277	1.38226	1.36720	1.37277	1.42658	1.41228	1.41959	1.40715	1.41850	1.37604	1.43138	1.44415	1.40857	1.44688	1.40977	1.38008	1.43411	1.35464	1.41828	1.38575	1.38477	1.35726	1.43422	1.42200	1.39001	1.41850	1.41697	1.42418	1.38390	1.36829	1.41981	1.40049	1.43444	1.43881	1.42014	1.37233	1.39722	1.35028	1.42767	1.38335	1.34864	1.43422	1.46839	1.36458	1.40780	1.38783	1.35388	1.40224	1.38641	1.40027	1.43629	1.39503	1.46948	1.44546	1.44754	1.40344	1.38434	1.38226	1.35988	1.41042	1.42975	1.41850	1.37386	1.37790	1.34340	1.38641	1.36589	1.44295	1.42003	1.38259	1.38390	1.39220	1.46162	1.36709	1.42003	1.34733	1.38936	1.40966	1.42625	1.41697	1.44033	1.38696	1.39700	1.41621	1.47985	1.39984	1.38903	1.42276	1.41261	1.41152	1.37899	1.44634	1.37167	1.38139	1.43957	1.37047	1.42985	1.42341	1.41708	1.45867	1.36392	1.43662	1.46402	1.43247	1.37615	1.44448	1.43990	1.44819	1.41839	1.45616	1.37036	1.39689	1.43870	1.37375	1.39241	1.40813	1.40224	1.35945	1.43411	1.40639	1.42833	1.39798	1.46948	1.49437	1.42789	1.44044	1.41326	1.40366	1.40868	1.41304	1.43040	1.45933	1.42232	1.39023	1.40890	1.42800	1.41424	1.41796	1.42069	1.43280	1.45987	1.40475	1.39318	1.43564	1.37440	1.39078	1.42418	1.48018	1.43018	1.46599	1.46828	1.44885	1.39438	1.41621	1.43739	1.44612	1.36316	1.40475	1.39656	1.44044	1.36632	1.39132	1.40420	1.40322	1.41359	1.44088	1.44819	1.40518	1.41676	1.42079	1.42767	1.37615	1.37615	1.43258	1.45092	1.46522	1.39962	1.41468	1.41468	1.44743	1.45245	1.45180	1.40922	1.42210	1.42844	1.41424	1.43433	1.39252	1.38444	1.45911	1.49240	1.47395	1.39962	1.42833	1.44055	1.43466	1.43378	1.40311	1.35988	1.40857	1.38532	1.42156	1.38488	1.38837	1.39252	1.42079	1.41042	1.45147	1.46282	1.41796	1.41785	1.37058	1.39187	1.43324	1.45267	1.43597	1.47625	1.42112	1.44241	1.42363	1.44448	1.44525	1.46042	1.46522	1.42189	1.51762	1.37146	1.37604	1.45398	1.44164	1.42341	1.43029	1.43608	1.41414	1.41916	1.47941	1.42047	1.39700	1.41894	1.43084	1.40540	1.43673	1.43149	1.42996	1.46107	1.43968	1.46184	1.43422	1.36818	1.41424	1.45834	1.44503	1.39984	1.44645	1.44153	1.46227	1.43051	1.38958	1.38848	1.47712	1.42931	1.46086	1.45245	1.43182	1.40584	1.44208	1.39110	1.40115	1.48280	1.40977	1.42778	1.42669	1.43651	1.43520	1.41021	1.38947	1.42592	1.48585	1.39394	1.46806	1.46380	1.40606	1.46118	1.47636	1.41828	1.47898	1.44525	1.40955	1.43826	1.44972	1.45638	1.51085	1.42865	1.43728	1.46282	1.44404	1.47406	1.37997	1.48072	1.51576	1.47090	1.42702	1.45965	1.48378	1.43357	1.44852	1.43215	1.46730	1.48050	1.43335	1.45289	1.48061	1.44143	1.43957	1.42320	1.48552	1.44950	1.46937	1.48913	1.43280	1.41359	1.44525	1.43237	1.43422	1.48280	1.43455	1.45736	1.43629	1.40693	1.40180	1.42134	1.42156	1.49044	1.48880	1.47439	1.50168	1.43979	1.41414	1.48858	1.43488	1.46195	1.44776	1.45791	1.46577	1.42494	1.44426	1.47046	1.44350	1.49306	1.41588	1.47243	1.43531	1.46337	1.44743	1.44110	1.47887	1.47854	1.45125	1.43160	1.43553	1.45169	1.47155	1.46817	1.44732	1.45507	1.42396	1.41381	1.45496	1.48116	1.45638	1.42625	1.45234	1.48640	1.48290	1.43302	1.45343	1.46992	1.46195	1.40617	1.47832	1.41119	1.43171	1.40737	1.47352	1.43913	1.42854	1.49502	1.45583	1.46708	1.43979	1.51019	1.48258	1.45136	1.49993	1.46337	1.53399	1.48520	1.42800	1.47297	1.39438	1.44514	1.42232	1.43542	1.50113	1.46675	1.49764	1.48596	1.43957	1.46413	1.48149	1.48050	1.49884	1.49284	1.43826	1.44459	1.49349	1.41817	1.47767	1.45289	1.47057	1.50856	1.52318	1.46871	1.46326	1.50888	1.44503	1.49153	1.48618	1.48629	1.49306	1.47657	1.44634	1.45289	1.46184	1.41621	1.44994	1.50659	1.45867	1.46719	1.44852	1.48531	1.49262	1.45518	1.49819	1.47625	1.48432	1.41927	1.46315	1.44437	1.49546	1.45693	1.52067	1.48913	1.44284	1.40387	1.46609	1.53705	1.42483	1.44983	1.49240	1.45321	1.49066	1.49076	1.43750	1.47363	1.46522	1.48378	1.49950	1.44754	1.47625	1.46042	1.48673	1.46107	1.47625	1.42221	1.48585	1.41195	1.46238	1.53683	1.47908	1.44241	1.51456	1.51129	1.44525	1.51260	1.49480	1.47908	1.46413	1.50321	1.45092	1.50234	1.43913	1.45824	1.47559	1.49830	1.44579	1.41381	1.45474	1.48029	1.50026	1.43924	1.50135	1.42407	1.49830	1.48411	1.45955	1.41304	1.46358	1.45267	1.47919	1.49742	1.52493	1.54087	1.41741	1.44568	1.45802	1.47483	1.49120	1.46784	1.50212	1.52766	1.51249	1.47843	1.49338	1.47439	1.49469	1.51587	1.45103	1.51773	1.49557	1.49917	1.47734	1.50681	1.51718	1.42396	1.48618	1.46195	1.50124	1.46522	1.52930	1.45354	1.44121	1.41163	1.44525	1.45070	1.47155	1.51576	1.45169	1.49589	1.42658	1.48061	1.46697	1.48880	1.53377	1.50463	1.50823	1.45005	1.53912	1.52198	1.51292	1.49109	1.54218	1.53945	1.49197	1.51958	1.50692	1.43619	1.50583	1.44044	1.43881	1.52460	1.55102	1.54065	1.53705	1.50364	1.46708	1.48476	1.53792	1.48116	1.49993	1.52362	1.48127	1.49197	1.45976	1.48236	1.47767	1.46555	1.43935	1.48662	1.45824	1.52024	1.48651	1.47559	1.53323	1.47603	1.53061	1.54622	1.47090	1.52526	1.50179	1.56674	1.51642	1.50234	1.46271	1.49753	1.52504	1.47788	1.48443	1.48585	1.51838	1.51565	1.55244	1.48574	1.51587	1.58038	1.49360	1.52264	1.54676	1.54109	1.57361	1.49011	1.51598	1.49786	1.53170	1.47101	1.46337	1.51434	1.49295	1.47133	1.52690	1.49622	1.53879	1.49033	1.50234	1.47024	1.50921	1.48465	1.45933	1.51041	1.49873	1.46686	1.46522	1.47406	1.43968	1.54556	1.50310	1.48640	1.51740	1.54611	1.50463	1.48323	1.50288	1.48225	1.48749	1.53301	1.54731	1.56357	1.48738	1.49710	1.50921	1.49207	1.47013	1.48945	1.49797	1.49589	1.46620	1.53017	1.54381	1.50092	1.49699	1.47679	1.53650	1.46871	1.47537	1.51183	1.54381	1.48312	1.49546	1.52438	1.58540	1.48760	1.53301	1.55167	1.53508	1.53355	1.54229	1.57492	1.52962	1.49273	1.51140	1.53279	1.53890	1.53312	1.52035	1.57285	1.55746	1.51467	1.51532	1.58748	1.51947	1.56226	1.52144	1.53061	1.49131	1.53989	1.53170	1.57089	1.49753	1.55113	1.51947	1.48083	1.50310	1.54742	1.51882	1.55975	1.49327	1.50223	1.47155	1.49426	1.52144	1.48552	1.56303	1.55549	1.53148	1.50878	1.46096	1.53334	1.51194	1.51511	1.50670	1.59632	1.46719	1.53454	1.53803	1.57547	1.48225	1.53497	1.50801	1.52362	1.51292	1.49742	1.53956	1.57274	1.54109	1.54971	1.52351	1.52471	1.54381	1.54283	1.50397	1.50856	1.43215	1.56466	1.55637	1.56477	1.54305	1.59676	1.57896	1.53344	1.53137	1.53093	1.50703	1.54502	1.53661	1.51609	1.51227	1.51161	1.55713	1.53399	1.51805	1.54065	1.52100	1.52973	1.55691	1.50856	1.59359	1.58704	1.49055	1.53879	1.50201	1.48301	1.50266	1.50626	1.54218	1.54698	1.53268	1.53290	1.50430	1.47668	1.53759	1.58104	1.53159	1.57383	1.58213	1.57809	1.63824	1.50561	1.53017	1.48542	1.55986	1.53454	1.51587	1.60385	1.54087	1.54491	1.62372	1.53301	1.55855	1.56019	1.56281	1.56630	1.50485	1.53836	1.58704	1.59501	1.52024	1.52591	1.53443	1.57034	1.56499	1.56892	1.58650	1.57678	1.50299	1.58671	1.54589	1.52067	1.58409	1.60691	1.55964	1.55146	1.57209	1.51030	1.54927	1.54523	1.53770	1.60287	1.58519	1.56903	1.58562	1.58409	1.57613	1.61477	1.58180	1.58508	1.61924	1.52559	1.55047	1.55495	1.58497	1.54589	1.53410	1.60494	1.56401	1.58966	1.53115	1.57438	1.56521	1.60341	1.57885	1.57929	1.60320	1.52166	1.50408	1.58082	1.58660	1.56455	1.54578	1.58562	1.59217	1.56445	1.59141	1.63038	1.57089	1.56063	1.54392	1.56870	1.57689	1.58650	1.61575	1.56565	1.59075	1.57034	1.59446	1.60080	1.60451	1.54862	1.61542	1.60025	1.58137	1.58169	1.62808	1.58333	1.56379	1.55932	1.59545	1.58289	1.55757	1.59697	1.52962	1.57689	1.57067	1.59239	1.62284	1.58606	1.55233	1.60396	1.57285	1.56969	1.59250	1.58912	1.64675	1.57372	1.65865	1.63092	1.60582	1.57318	1.59479	1.56357	1.52711	1.62001	1.55604	1.61520	1.60680	1.65166	1.56827	1.53486	1.63671	1.52679	1.62776	1.61761	1.62688	1.57547	1.57471	1.57492	1.64206	1.57056	1.56838	1.60745	1.61892	1.57744	1.61018	1.55440	1.60451	1.57001	1.56521	1.59523	1.61280	1.60614	1.57263	1.61990	1.58715	1.61193	1.62590	1.60625	1.60232	1.56368	1.59032	1.58922	1.60003	1.64751	1.52766	1.60494	1.56314	1.56401	1.58912	1.63147	1.68299	1.64904	1.61291	1.62208	1.62612	1.54021	1.59959	1.55560	1.62623	1.62415	1.60483	1.56881	1.62088	1.58529	1.67448	1.56008	1.60090	1.67568	1.63671	1.62874	1.60309	1.58333	1.63813	1.64424	1.55157	1.63518	1.59599	1.58802	1.60713	1.62383	1.61968	1.57787	1.60090	1.61728	1.63311	1.70439	1.66694	1.69958	1.68768	1.63158	1.61160	1.61935	1.66236	1.62907	1.68899	1.61313	1.68747	1.61750	1.57634	1.60003	1.65537	1.62874	1.60221	1.62939	1.66127	1.57252	1.62197	1.64020	1.66465	1.58715	1.66880	1.60844	1.62405	1.65166	1.59828	1.64031	1.58104	1.64020	1.66149	1.63955	1.66443	1.62983	1.67862	1.67077	1.58748	1.62994	1.67633	1.71050	1.62983	1.67611	1.65417	1.67710	1.63136	1.67098	1.66727	1.69009	1.60527	1.68212	1.67153	1.61815	1.64468	1.66116	1.65308	1.70744	1.62448	1.67972	1.64326	1.69947	1.67862	1.64631	1.61215	1.61870	1.61160	1.62143	1.68758	1.73495	1.65363	1.68583	1.65090	1.64850	1.63474	1.68288	1.67972	1.68899	1.63911	1.62929	1.67295	1.66956	1.70384	1.68397	1.64413	1.67731	1.65166	1.64249	1.59697	1.72382	1.66716	1.71355	1.70679	1.70362	1.68867	1.66105	1.70373	1.67131	1.66094	1.61717	1.64741	1.62350	1.66542	1.68605	1.57940	1.66181	1.64238	1.63583	1.65395	1.68365	1.68365	1.62208	1.65537	1.68026	1.66007	1.63463	1.69816	1.64391	1.71869	1.69500	1.64970	1.65264	1.74466	1.64730	1.63420	1.71497	1.59763	1.69805	1.62972	1.60221	1.72982	1.67895	1.65767	1.66782	1.64686	1.64380	1.67786	1.65679	1.63169	1.66291	1.60986	1.66094	1.67873	1.69227	1.67862	1.68878	1.70733	1.67120	1.65647	1.67797	1.73429	1.64173	1.73670	1.71214	1.64872	1.69227	1.63616	1.68332	1.69030	1.66247	1.66978	1.72283	1.68234	1.66094	1.68026	1.68463	1.69445	1.71159	1.65472	1.74139	1.69969	1.64599	1.67469	1.68867	1.73309	1.73244	1.77315	1.68889	1.69216	1.71945	1.72327	1.71869	1.67710	1.70624	1.69380	1.70482	1.71268	1.71388	1.67469	1.67688	1.72469	1.73429	1.67535	1.69849	1.71716	1.66847	1.68867	1.77010	1.73713	1.73473	1.71006	1.76377	1.66280	1.67317	1.66542	1.77752	1.71137	1.76420	1.72447	1.75536	1.78451	1.73233	1.76606	1.72971	1.74739	1.70668	1.75132	1.71028	1.72556	1.81289	1.73986	1.75045	1.69664	1.73724	1.76955	1.75471	1.73888	1.76879	1.78145	1.79903	1.73244	1.71770	1.74390	1.71705	1.76377	1.71279	1.73637	1.77043	1.73571	1.78876	1.75951	1.77534	1.77370	1.71279	1.75154	1.76519	1.67011	1.79793	1.73331	1.79968	1.76344	1.73844	1.73080	1.79826	1.74619	1.75809	1.81933	1.73702	1.68899	1.72971	1.75875	1.80012	1.77436	1.83406	1.80830	1.78385	1.82926	1.79597	1.71661	1.72807	1.78418	1.76999	1.81846	1.75765	1.74870	1.75012	1.78669	1.78473	1.73844	1.77708	1.80066	1.80426	1.76824	1.72644	1.72818	1.86867	1.77064	1.81453	1.78101	1.79630	1.80972	1.81485	1.74663	1.81715	1.78636	1.79990	1.76639	1.78254	1.77665	1.77719	1.75012	1.80754	1.75231	1.77348	1.78134	1.82730	1.73866	1.77949	1.81169	1.77359	1.84236	1.75886	1.82992	1.72665	1.79029	1.87882	1.82249	1.78735	1.81223	1.77752	1.79957	1.84433	1.84520	1.83472	1.84323	1.85011	1.83035	1.82817	1.87718	1.85688	1.80219	1.82806	1.82664	1.86070	1.81311	1.75776	1.83199	1.82981	1.88002	1.88177	1.81638	1.82959	1.86386	1.89268	1.89137	1.85841	1.84476	1.81496	1.86124	1.87402	1.81071	1.88340	1.83668	1.87325	1.79553	1.83909	1.85480	1.94104	1.90196	1.80972	1.80154	1.84476	1.85120	1.82806	1.77064	1.85830	1.86594	1.88832	1.84705	1.83701	1.88046	1.87871	1.91157	1.84989	1.85710	1.90207	1.94879	1.92063	1.86408	1.88057	1.88231	1.88995	1.86670	1.92390	1.85459	1.82162	1.91637	1.89301	1.88100	1.90393	1.89192	1.94388	1.87926	1.93689	1.88089	1.88755	1.85666	1.85557	1.83985	1.92543	1.92368	1.89890	1.95261	1.89279	1.91430	1.91844	1.91320	1.87336	1.88646	1.93405	1.95250	1.95785	1.91582	1.89170	1.93285	1.93787	1.90283	1.94672	1.93547	1.90065	1.84389	1.92750	1.98983	1.90731	1.86332	1.92718	1.98558	1.91015	1.91604	1.93045	1.94672	1.96232	1.94486	1.89650	1.94551	1.93766	1.90949	1.93744	1.92390	1.91277	1.93165	1.99420	1.94191	1.91419	1.98459	1.92903	1.92838	1.88340	2.01232	2.02225	1.95468	1.86048	1.95032	1.94595	1.91342	1.98536	1.89214	1.98830	1.92892	1.96680	1.96636	2.00948	1.94246	2.02411	1.98852	1.96604	1.97138	1.92870	1.98077	1.96178	1.94464	2.03917	2.00249	1.95872	2.03502	1.91528	2.00763	1.90141	1.96975	1.99005	1.93362	1.97979	1.98645	1.94126	1.98274	1.91986	1.98547	2.01603	1.95599	1.95195	2.00861	1.95807	1.95807	1.98372	1.97521	1.91833	1.97226	1.97204	1.96593	2.02116	1.93504	1.93624	1.98710	1.93252	1.97815	1.91954	1.99682	2.03491	1.94748	2.05020	1.97499	1.98023	1.98077	2.01821	2.02083	2.00217	1.97106	1.96320	1.93493	1.92357	2.02629	1.98929	1.95741	1.96091	2.02847	1.97204	2.03699	1.95698	1.97062	1.90414	1.91157	1.97542	1.93580	1.98263	2.00861	1.90567	1.92641	1.98383	1.96036	1.99322	1.94944	1.96418	1.99857	2.01909	1.96003	1.97182	1.96538	1.92729	2.00577	2.00970	1.97641	1.95829	1.99791	1.96822	2.02007	1.99605	1.95457	1.86528	1.97259	1.99060	1.88788	1.90087	1.95305	1.97859	2.00020	1.96374	1.95534	1.92215	1.96091	1.94803	1.91331	1.90644	1.93438	1.95337	1.93220	1.87947	1.88493	1.90895	1.95567	1.98143	1.91211	2.03579	1.96494	1.98656	1.94890	1.95359	1.94737	1.94573	1.93973	1.92554	1.92718	1.93329	1.91768	1.91648	1.89104	1.87882	1.85349	1.93362	1.87358	1.85349	1.85873	1.83123	1.84804	1.85164	1.85775	1.80295	1.88843	1.86812	1.84443	1.87205	1.84433	1.82097	1.91419	1.77184	1.80055	1.85197	1.79924	1.80252	1.81398	1.82348	1.81234	1.76890	1.72785	1.70591	1.78440	1.70646	1.80918	1.81060	1.78189	1.72294	1.74827	1.74816	1.77141	1.67066	1.71923	1.69653	1.70187	1.68572	1.67437	1.58715	1.64937	1.62033	1.67950	1.67186	1.53585	1.61389	1.67077	1.57623	1.65625	1.59163	1.69074	1.60494	1.55691	1.61269	1.53792	1.48814	1.54240	1.54884	1.50790	1.56510	1.50146	1.52700	1.50026	1.42385	1.44721	1.43695	1.44033	1.45147	1.44699	1.47668	1.42844	1.41283	1.36731	1.34799	1.33532	1.35650	1.33882	1.30760	1.29417	1.28424	1.29177	1.26066	1.31360	1.21427	1.21700	1.27409	1.24265	1.22387	1.23621	1.25749	1.18065	1.20215	1.16460	1.16220	1.10391	1.15423	1.19779	1.07913	1.13109	1.12247	1.09278	1.07717	1.08415	1.01866	1.03394	1.04551	1.04016	1.03219	1.03438	0.99934	0.95469	0.94509	0.97150	0.92707	0.93690	0.93504	0.92053	0.91201	0.92107	0.89662	0.89280	0.90928	0.82621	0.89236	0.89968	0.80416	0.83418	0.80940	0.81366	0.81006	0.80558	0.77469	0.78462	0.75581	0.75624	0.79085	0.73747	0.70745	0.69217	0.73168	0.71476	0.72546	0.72371	0.66422	0.70112	0.69610	0.62165	0.64043	0.66510	0.66335	0.64337	0.66444	0.63923	0.63944	0.63923	0.63923	0.63530	0.65877	0.61401	0.62449	0.59174	0.60506	0.57995	0.59294	0.60266	0.60801	0.59567	0.55015	0.60517	0.59131	0.56183	0.56937	0.60844	0.57046	0.56358	0.56915	0.56031	0.58508	0.54350	0.54622	0.57395	0.56162	0.56140	0.58246	0.58236	0.54077	0.55179	0.57057	0.54688	0.57799	0.56489	0.53575	0.54732	0.55408	0.54186	0.55004	0.54513	0.53946	0.56063	0.53236	0.52254	0.56445	0.54753	0.52690	0.53946	0.53498	0.53978	0.56620	0.54546	0.53880	0.58246	0.57373	0.54961	0.55452	0.57646	0.55910	0.58519	0.61292	0.53182	0.46796	0.40246	0.33260	0.33708	0.50573	0.55594	0.56052	0.94967	1.21754	1.35552	1.41337	1.49742	1.59359	1.58693	1.65559	1.64566	1.63791	1.64293	1.64992	1.68878	1.68310	1.75045	1.71781	1.82075	1.77195	1.75634	1.80306	1.78680	1.82402	1.87685	1.87216	1.90545	1.88035	1.93340	1.87402	1.86496	1.95043	1.92423	1.96178	1.88308	1.95261	2.00140	1.96877	2.00140	1.97870	2.03819	1.99027	1.96604	2.08316	2.01800	2.03983	2.06559	2.02225	2.05948	2.14702	2.12988	2.08425	2.02345	2.07498	2.11580	2.11940	2.16470	2.17638	2.14549	2.05369	2.13632	2.08021	2.11023	2.11798	2.11580	2.18522	2.08818	2.17223	2.06941	2.07836	2.10871	2.15106	2.17485	2.14495	2.21961	2.19712	2.08229	2.12115	2.21502	2.17966	2.17595	2.21906	2.12868	2.11558	2.18173	2.16994	2.13698	2.15029	2.10576	2.12006	2.17485	2.11427	2.14909	2.13305	2.11591	2.17878	2.16776	2.11547	2.12006	2.15062	2.18260	2.13217	2.22507	2.22812	2.12322	2.15892	2.19330	2.19680	2.18653	2.12148	2.13851	2.16972	2.17868	2.21284	2.09779	2.16285	2.17627	2.14145	2.14516	2.16099	2.10554	2.12071	2.16077	2.22332	2.06035	2.20302	2.17682	2.15957	2.13654	2.16689	2.11940	2.13447	2.11667	2.13381	2.16165	2.12530	2.18435	2.15401	2.12683	2.05041	2.12290	2.05031	2.10521	2.11231	2.10947	2.15401	2.12530	2.10936	2.08971	2.07836	2.07781	2.12344	1.99900	2.09648	2.12683	2.09069	2.08011	2.07203	2.09157	2.13436	2.08851	2.11100	2.08098	2.06602	2.12333	2.13654	2.10958	2.05522	2.14189	2.10521	2.13501	2.03306	2.04212	2.03579	2.08273	2.10783	2.08633	2.08273	2.00173	2.08294	2.04223	2.07574	2.10205	2.05576	2.03153	2.02029	2.03863	2.07541	2.10008	2.04758	2.04834	1.97881	2.00610	1.96855	2.06919	1.99846	2.06657	2.03273	2.07869	2.03240	2.04004	2.02094	2.06701	2.12180	2.00959	2.04867	2.04179	2.05686	2.06974	1.97892	2.02749	2.05806	2.04932	2.04146	2.01439	2.03644	2.00086	2.02902	2.02847	2.00664	2.06253	2.00151	2.02127	1.99354	2.00075	2.00108	1.97783	1.95698	2.01101	2.01625	2.04266	2.03513	2.04408	1.97149	1.96724	2.03502	1.96658	2.00806	1.90698	1.97859	1.98175	1.97368	2.00763	2.02356	1.95512	1.98121	2.00359	1.93023	1.94999	1.96374	1.97652	1.98568	2.03251	2.04518	1.98383	1.98983	1.94377	1.95283	1.92925	1.95861	1.96615	1.96287	1.97750	1.95163	1.90382	2.00653	1.98077	2.00031	1.97903	1.94988	1.94148	1.95283	1.86714	1.98983	1.93198	1.94868	1.85077	1.93897	1.93373	1.93602	1.95305	1.94038	1.96636	2.00391	1.93613	1.93416	1.87980	1.90240	1.92707	1.93012	1.98383	1.91288	1.90731	1.97226	1.95861	1.95010	1.86965	1.94410	1.84531	1.90917	1.92958	1.98285	1.89061	1.89552	1.88067	1.96462	1.90109	1.92608	1.91681	1.90927	1.87937	1.86703	1.85317	1.85491	1.89552	1.89792	1.85437	1.87816	1.87620	1.90163	1.84236	1.85753	1.85699	1.87838	1.87751	1.90087	1.91146	1.86255	1.80339	1.87565	1.86943	1.87478	1.90414	1.86856	1.87391	1.83658	1.85546	1.85404	1.81802	1.90578	1.89814	1.82697	1.88231	1.86638	1.80274	1.81212	1.86583	1.82642	1.83810	1.81420	1.84564	1.85175	1.75875	1.82610	1.91146	1.85983	1.77861	1.87238	1.87020	1.85448	1.83756	1.84596	1.81780	1.80361	1.85218	1.84629	1.86627	1.83308	1.82741	1.86670	1.80394	1.83024	1.82326	1.83658	1.91146	1.84029	1.84836	1.81955	1.88493	1.85393	1.78909	1.84192	1.86714	1.84116	1.81889	1.81922	1.80852	1.87041	1.82369	1.81682	1.82817	1.81933	1.83559	1.74718	1.81802	1.87096	1.76606	1.77217	1.79641	1.74674	1.77676	1.86026	1.84018	1.82380	1.76704	1.82053	1.81671	1.79662	1.78898	1.82064	1.80710	1.85000	1.83723	1.85470	1.78069	1.77261	1.74597	1.82304	1.85273	1.78232	1.76693	1.76933	1.73255	1.76278	1.78451	1.79597	1.80110	1.73888	1.79608	1.81856	1.73069	1.83712	1.75886	1.77086	1.74532	1.82282	1.72676	1.75176	1.68059	1.76530	1.75951	1.73812	1.70952	1.78352	1.84695	1.79018	1.80339	1.78025	1.81900	1.80459	1.78789	1.67950	1.72709	1.76835	1.80088	1.76715	1.78811	1.74379	1.79499	1.70384	1.77250	1.69664	1.72709	1.72447	1.75405	1.76224	1.78887	1.68550	1.71650	1.77370	1.75514	1.71803	1.70384	1.66476	1.73571	1.77217	1.74750	1.75187	1.71476	1.81627	1.68081	1.80372	1.69412	1.71279	1.76082	1.72851	1.71945	1.76322	1.77556	1.67317	1.72687	1.73713	1.70329	1.75165	1.72098	1.76431	1.75886	1.73582	1.70832	1.70701	1.71956	1.79040	1.69816	1.75700	1.78975	1.69030	1.69456	1.74936	1.69434	1.72316	1.71628	1.69740	1.76857	1.73964	1.78320	1.72469	1.70155	1.74805	1.72360	1.71705	1.72469	1.75755	1.75263	1.68725	1.77305	1.71486	1.67841	1.68332	1.72545	1.74838	1.74052	1.72021	1.72818	1.74041	1.71836	1.68070	1.76366	1.76519	1.75176	1.75198	1.68998	1.64151	1.61084	1.71989	1.68223	1.74052	1.65024	1.72141	1.65603	1.65112	1.73429	1.68998	1.74270	1.69445	1.72938	1.68910	1.71541	1.72371	1.67087	1.73615	1.68179	1.64326	1.65046	1.66847	1.66422	1.69052	1.74990	1.68463	1.68550	1.67852	1.66465	1.63212	1.67852	1.65636	1.70035	1.71945	1.60636	1.66192	1.71388	1.65941	1.68277	1.66716	1.66760	1.70002	1.69522	1.71727	1.67469	1.62601	1.71388	1.68648	1.70275	1.68539	1.76169	1.71476	1.71530	1.65756	1.66454	1.74303	1.72534	1.68561	1.71519	1.72338	1.69020	1.68834	1.61204	1.69674	1.63485	1.65494	1.68201	1.64861	1.68670	1.61335	1.68463	1.72687	1.69467	1.70515	1.67459	1.69227	1.62372	1.71738	1.71530	1.64107	1.62950	1.67524	1.69020	1.68670	1.67229	1.70318	1.63256	1.75995	1.68725	1.67590	1.65254	1.62328	1.65210	1.71006	1.66760	1.65013	1.62667	1.62295	1.67480	1.63049	1.67164	1.64489	1.69063	1.62590	1.69402	1.70057	1.60363	1.57405	1.65406	1.65494	1.65395	1.68528	1.66487	1.67895	1.66531	1.64391	1.68659	1.66782	1.61280	1.68277	1.73320	1.74728	1.61651	1.68616	1.72534	1.63867	1.66793	1.64664	1.69445	1.59534	1.64577	1.60549	1.62383	1.62295	1.61957	1.64468	1.68790	1.66596	1.66640	1.62874	1.69314	1.71563	1.64086	1.63103	1.65745	1.63704	1.65406	1.66149	1.65461	1.61269	1.68234	1.63813	1.69402	1.65636	1.66291	1.57711	1.69543	1.66716	1.63158	1.65887	1.68103	1.67983	1.69533	1.68572	1.64577	1.60462	1.60309	1.62350	1.62066	1.60407	1.60953	1.64642	1.60876	1.59021	1.62514	1.60080	1.60582	1.62055	1.60800	1.62241	1.58770	1.69325	1.59981	1.65865	1.58660	1.62361	1.59981	1.60472	1.63780	1.62361	1.64522	1.60734	1.64839	1.62219	1.65756	1.63452	1.63671	1.63856	1.64031	1.61990	1.63813	1.56925	1.60538	1.63485	1.67087	1.64533	1.60429	1.62088	1.56510	1.64631	1.64566	1.66836	1.60451	1.64872	1.64937	1.55691	1.60996	1.66847	1.65134	1.64097	1.66061	1.67098	1.62885	1.61029	1.64151	1.64708	1.58759	1.60123	1.62284	1.57820	1.57405	1.62383	1.65254	1.61750	1.61477	1.55255	1.66105	1.64806	1.61051	1.59785	1.59807	1.61509	1.60571	1.57078	1.59785	1.60396	1.59970	1.58704	1.64926	1.64348	1.61957	1.62525	1.66804	1.61608	1.58169	1.56390	1.60822	1.62077	1.64195	1.55866	1.61750	1.60407	1.61870	1.61957	1.65134	1.65417	1.58278	1.62568	1.60680	1.59217	1.63365	1.57482	1.63540	1.59086	1.59774	1.56150	1.63605	1.60582	1.60527	1.57711	1.56554	1.57110	1.59610	1.55659	1.59468	1.62033	1.55604	1.57263	1.66116	1.59807	1.60396	1.55506	1.52984	1.59108	1.61499	1.67993	1.55058	1.57460	1.61509	1.60527	1.61400	1.60516	1.63649	1.65385	1.57645	1.62688	1.66793	1.59577	1.58246	1.57678	1.52307	1.58235	1.58846	1.56499	1.57132	1.58475	1.54731	1.56368	1.57012	1.62929	1.53203	1.60636	1.54469	1.64315	1.60931	1.55702	1.52580	1.52013	1.59872	1.56903	1.61051	1.63540	1.59523	1.59894	1.60221	1.63507	1.54392	1.60331	1.54502	1.58082	1.56183	1.59261	1.58606	1.56805	1.60058	1.56750	1.60472	1.55495	1.54873	1.63693	1.57274	1.56870	1.55451	1.60145	1.59654	1.57132	1.59414	1.56204	1.53039	1.60123	1.54523	1.56237	1.57536	1.56499	1.59163	1.59588	1.59883	1.57896	1.60865	1.54327	1.55091	1.54392	1.46358	1.59697	1.58486	1.55058	1.59064	1.57340	1.56597	1.62808	1.57394	1.56052	1.53978	1.62950	1.58551	1.55626	1.51871	1.59632	1.58529	1.55015	1.50168	1.64500	1.55549	1.57645	1.53072	1.59228	1.51019	1.60352	1.60505	1.57591	1.53694	1.54141	1.52733	1.52111	1.57143	1.57580	1.58235	1.56576	1.57569	1.54960	1.52679	1.56095	1.58093	1.59577	1.61990	1.57285	1.59599	1.58126	1.55484	1.52133	1.51554	1.57602	1.56215	1.62645	1.50637	1.52591	1.55593	1.53989	1.53759	1.59414	1.53683	1.52569	1.54938	1.55429	1.60374	1.55277	1.55517	1.55833	1.56685	1.56019	1.59697	1.52657	1.55833	1.57034	1.60232	1.49524	1.55615	1.52187	1.58682	1.51401	1.49720	1.57285	1.52318	1.52035	1.60320	1.52690	1.53224	1.58846	1.57492	1.51511	1.57045	1.53705	1.54578	1.57722	1.56543	1.50670	1.51500	1.52024	1.54327	1.57372	1.55506	1.49720	1.55309	1.58082	1.55178	1.56150	1.53006	1.52788	1.53945	1.55277	1.50594	1.53825	1.47799	1.51358	1.52777	1.52100	1.47559	1.51030	1.53858	1.49589	1.52569	1.58922	1.54240	1.49841	1.51369	1.56161	1.55604	1.48967	1.55757	1.53847	1.53344	1.45791	1.52220	1.53017	1.54611	1.55953	1.49076	1.50386	1.51838	1.57722	1.54130	1.54480	1.56281	1.52864	1.58988	1.48378	1.50976	1.52744	1.53585	1.53323	1.59141	1.56401	1.54523	1.48258	1.53246	1.57776	1.51205	1.51860	1.49851	1.55844	1.51216	1.51325	1.51107	1.53639	1.57776	1.54502	1.50212	1.48094	1.55102	1.54032	1.60920	1.49742	1.54229	1.57591	1.60494	1.54305	1.56532	1.52679	1.53344	1.55539	1.52569	1.51904	1.54938	1.56226	1.54709	1.54753	1.50408	1.56783	1.54502	1.51009	1.48836	1.56685	1.54316	1.54043	1.53956	1.50048	1.53912	1.56215	1.55866	1.50485	1.49055	1.53868	1.53868	1.54021	1.52460	1.49055	1.54458	1.53006	1.57482	1.48290	1.48913	1.51685	1.56215	1.48891	1.55626	1.55801	1.54316	1.52831	1.53443	1.52340	1.57220	1.56630	1.56597	1.48039	1.50266	1.51216	1.54862	1.52471	1.58289	1.55004	1.59599	1.52373	1.51270	1.48716	1.59294	1.52220	1.51303	1.52788	1.55440	1.51685	1.45867	1.54120	1.51816	1.51587	1.49797	1.51052	1.52908	1.54283	1.51609	1.51325	1.56750	1.48836	1.51762	1.49950	1.50747	1.50910	1.55899	1.51915	1.51369	1.59468	1.55801	1.45529	1.45201	1.54731	1.53868	1.49120	1.52002	1.51500	1.46206	1.51609	1.49349	1.49950	1.51904	1.54021	1.51947	1.56619	1.45998	1.52722	1.48738	1.47592	1.52187	1.58562	1.50768	1.52875	1.54687	1.52395	1.51445	1.51947	1.48018	1.47297	1.52089	1.54589	1.48061	1.52242	1.50223	1.56597	1.55604	1.52460	1.48312	1.49513	1.56597	1.48967	1.51347	1.53890	1.57329	1.51751	1.48836	1.52373	1.49066	1.48378	1.51401	1.49022	1.51380	1.46871	1.49066	1.55091	1.52646	1.48651	1.48705	1.45889	1.46893	1.49469	1.55124	1.52035	1.56816	1.54764	1.44874	1.47854	1.54534	1.48574	1.48269	1.45005	1.49666	1.53137	1.50485	1.46915	1.55833	1.50561	1.50234	1.49404	1.50310	1.49491	1.51991	1.44372	1.42647	1.54534	1.53781	1.54687	1.49568	1.47854	1.48640	1.50026	1.45911	1.42734	1.47461	1.49579	1.50637	1.50179	1.53235	1.45976	1.55517	1.50910	1.44656	1.52013	1.52668	1.44907	1.48924	1.48793	1.54676	1.52744	1.53399	1.48323	1.51172	1.48662	1.50954	1.50495	1.50692	1.51958	1.49589	1.51096	1.53628	1.52144	1.49546	1.47264	1.55298	1.58213	1.48552	1.52242	1.51893	1.53344	1.50659	1.51718	1.53999	1.48552	1.44601	1.48247	1.51205	1.46096	1.48814	1.53847	1.48312	1.56663	1.44994	1.53759	1.52362	1.50550	1.43422	1.49764	1.52777	1.49480	1.49317	1.51893	1.48247	1.49207	1.53159	1.51249	1.49055	1.48247	1.48913	1.46850	1.51172	1.42505	1.53093	1.53552	1.50168	1.52624	1.46358	1.48160	1.49513	1.44797	1.45147	1.47057	1.52089	1.43815	1.45955	1.52613	1.47919	1.49928	1.45747	1.44317	1.53355	1.44885	1.49186	1.49055	1.43422	1.57252	1.46675	1.46249	1.53497	1.54043	1.52460	1.47319	1.49819	1.49415	1.51827	1.45856	1.48280	1.52613	1.50637	1.48105	1.45976	1.48061	1.55408	1.45736	1.48487	1.47352	1.48389	1.53399	1.53170	1.50179	1.47275	1.49218	1.47854	1.49349	1.41424	1.51478	1.45551	1.50495	1.53901	1.45300	1.43684	1.47581	1.45180	1.53705	1.46970	1.47090	1.46042	1.47756	1.50201	1.52384	1.49306	1.46861	1.44776	1.46195	1.43498	1.48836	1.49218	1.50670	1.40988	1.51609	1.53999	1.48432	1.49731	1.49644	1.45332	1.47352	1.50310	1.50528	1.44361	1.49622	1.49491	1.49611	1.49677	1.48247	1.50397	1.46522	1.48018	1.48465	1.46260	1.45976	1.43684	1.45125	1.46882	1.46053	1.49589	1.44743	1.49611	1.49404	1.47974	1.46959	1.46271	1.39678	1.45867	1.48192	1.49262	1.42429	1.51063	1.45081	1.50168	1.51161	1.44950	1.48018	1.52035	1.47188	1.46140	1.51620	1.47166	1.47515	1.46315	1.46238	1.48509	1.42603	1.48552	1.48935	1.48738	1.47767	1.46861	1.39874	1.47330	1.47472	1.44765	1.48585	1.48116	1.48192	1.47024	1.49644	1.49327	1.45398	1.43160	1.44066	1.44994	1.50692	1.46992	1.47406	1.49502	1.53388	1.49873	1.47406	1.45562	1.45027	1.44339	1.42265	1.43138	1.45572	1.46217	1.46882	1.48935	1.44928	1.46140	1.51598	1.47395	1.45627	1.47166	1.48596	1.45867	1.49906	1.51565	1.50015	1.41632	1.51784	1.43346	1.48312	1.54327	1.45223	1.37997	1.48945	1.45944	1.49688	1.44928	1.43324	1.44066	1.42079	1.40060	1.44208	1.49797	1.40278	1.42003	1.43662	1.44132	1.41086	1.40846	1.45474	1.46326	1.41708	1.47690	1.44415	1.49655	1.47494	1.47570	1.49360	1.48061	1.45507	1.41774	1.41457	1.47472	1.46773	1.45245	1.53552	1.49197	1.47581	1.49295	1.50201	1.46020	1.47996	1.41872	1.46992	1.45190	1.47155	1.41555	1.45005	1.52493	1.41566	1.45562	1.43990	1.46992	1.43837	1.45212	1.44274	1.44677	1.44634	1.43870	1.46762	1.45551	1.47810	1.46391	1.46347	1.47155	1.46424	1.39787	1.56019	1.47843	1.44492	1.50703	1.49742	1.36993	1.47854	1.42134	1.46140	1.41850	1.46620	1.49164	1.50757	1.45310	1.44252	1.45038	1.48716	1.45212	1.49120	1.47646	1.46795	1.47810	1.48149	1.48050	1.44874	1.44787	1.43466	1.46697	1.45474	1.47483	1.49830	1.41785	1.47832	1.40311	1.43881	1.43837	1.45354	1.51456	1.40922	1.43171	1.38761	1.43520	1.47330	1.43509	1.48487	1.46588	1.45431	1.46304	1.43848	1.43411	1.47570	1.44732	1.42014	1.41283	1.43466	1.44721	1.46227	1.43411	1.48902	1.50561	1.45976	1.51303	1.46347	1.41992	1.46686	1.46413	1.45201	1.42898	1.44787	1.40879	1.45321	1.40890	1.42647	1.49491	1.49546	1.51030	1.41665	1.46009	1.46009	1.43127	1.48869	1.49502	1.44525	1.41446	1.46380	1.43171	1.40420	1.50386	1.45845	1.41992	1.37866	1.39023	1.50736	1.47788	1.43018	1.42592	1.40748	1.46566	1.49426	1.41665	1.45834	1.42854	1.48050	1.41839	1.48793	1.41403	1.44143	1.41839	1.43389	1.44143	1.41992	1.39722	1.46675	1.46675	1.38073	1.36818	1.44525	1.40584	1.48389	1.44230	1.41468	1.45387	1.47079	1.42800	1.38521	1.37615	1.41392	1.39481	1.37538	1.38226	1.43826	1.47559	1.38717	1.42472	1.44590	1.46435	1.46599	1.48520	1.42538	1.43400	1.42069	1.39700	1.39427	1.43542	1.40835	1.41228	1.47297	1.39252	1.50899	1.41053	1.43575	1.44939	1.51423	1.48029	1.36338	1.40257	1.41927	1.41905	1.49011	1.43728	1.44590	1.38750	1.45998	1.40398	1.42407	1.48421	1.50834	1.45976	1.39995	1.45431	1.44448	1.40890	1.53148	1.41785	1.40617	1.41588	1.41599	1.36054	1.42538	1.42778	1.45343	1.48170	1.45627	1.41195	1.45365	1.44459	1.44328	1.45594	1.44535	1.42363	1.46544	1.43378	1.44263	1.43466	1.40453	1.42767	1.47101	1.38914	1.45310	1.41424	1.41697	1.48094	1.49535	1.45321	1.44590	1.42603	1.44230	1.41053	1.41512	1.41861	1.46992	1.46402	1.40497	1.46861	1.51991	1.45474	1.40693	1.47625	1.49306	1.46238	1.39241	1.42232	1.46053	1.42309	1.39056	1.39329	1.41566	1.42549	1.43237	1.43182	1.42975	1.45180	1.38335	1.39864	1.40300	1.44710	1.44121	1.43182	1.44252	1.46751	1.40104	1.47712	1.43018	1.42200	1.45136	1.44503	1.48116	1.38750	1.43684	1.39700	1.45441	1.42025	1.42363	1.40770	1.39733	1.44885	1.40005	1.38423	1.37200	1.44743	1.35595	1.40999	1.46271	1.42200	1.41086	1.41817	1.38586	1.46435	1.42822	1.40562	1.43455	1.40420	1.44819	1.41916	1.39853	1.37757	1.38827	1.43444	1.39471	1.38565	1.45998	1.46675	1.43335	1.40933	1.36414	1.46315	1.44132	1.41152	1.39230	1.42352	1.46031	1.47974	1.43149	1.35486	1.43269	1.43378	1.41501	1.45431	1.39307	1.45703	1.50725	1.42079	1.43280	1.35475	1.39503	1.42756	1.44721	1.44939	1.40366	1.44579	1.34427	1.42320	1.41817	1.42112	1.36632	1.40322	1.47570	1.42614	1.42833	1.40508	1.42854	1.39656	1.41217	1.36611	1.45769	1.44754	1.39383	1.40497	1.41414	1.37855	1.38434	1.42647	1.46468	1.40988	1.42320	1.46020	1.44001	1.37549	1.42745	1.39678	1.42865	1.35312	1.42200	1.47821	1.45398	1.40748	1.40693	1.44372	1.42003	1.42505	1.45933	1.40595	1.41195	1.44415	1.36240	1.40835	1.42330	1.35847	1.45169	1.41283	1.41424	1.46620	1.46959	1.44492	1.43553	1.43531	1.40911	1.40453	1.39263	1.41796	1.45016	1.39165	1.42276	1.41293	1.44797	1.44350	1.43149	1.40649	1.46937	1.38128	1.40944	1.40158	1.40660	1.42800	1.41555	1.37538	1.39929	1.34941	1.46435	1.39536	1.40071	1.43662	1.43902	1.43433	1.40508	1.43728	1.47068	1.38685	1.41665	1.42123	1.40246	1.42516	1.39263	1.40693	1.35999	1.39274	1.39973	1.43728	1.38292	1.44088	1.41763	1.35748	1.40289	1.38303	1.45169	1.41686
11	1.38346	1.35225	1.39512	1.39324	1.40026	1.37807	1.34874	1.36366	1.40063	1.39487	1.39086	1.39487	1.40051	1.40264	1.36842	1.39575	1.39825	1.36529	1.37995	1.36090	1.41517	1.38083	1.37005	1.35388	1.41517	1.36541	1.39399	1.37995	1.40264	1.38321	1.37695	1.38472	1.41668	1.36191	1.37883	1.33383	1.34912	1.36955	1.33684	1.36479	1.35150	1.37281	1.38384	1.39600	1.38071	1.39612	1.38359	1.39988	1.39788	1.39976	1.37770	1.34912	1.35840	1.36692	1.35526	1.39399	1.39813	1.40978	1.42758	1.40840	1.41091	1.42131	1.41079	1.39550	1.35764	1.35589	1.34524	1.37682	1.34862	1.35940	1.34849	1.35739	1.35689	1.32380	1.34448	1.35802	1.36892	1.38848	1.37168	1.36617	1.37406	1.35977	1.38284	1.36015	1.38948	1.40352	1.41229	1.43397	1.37920	1.36541	1.33546	1.35589	1.36541	1.38171	1.38158	1.40327	1.41091	1.42520	1.42432	1.44049	1.40013	1.38459	1.41505	1.38271	1.42232	1.36817	1.37344	1.41843	1.39086	1.37406	1.40690	1.40126	1.42808	1.40427	1.43172	1.38772	1.41831	1.40615	1.37168	1.39437	1.39763	1.39838	1.42733	1.39938	1.42382	1.38685	1.39800	1.42457	1.41718	1.41768	1.41994	1.36065	1.34812	1.34937	1.40226	1.36930	1.35276	1.38384	1.41718	1.38484	1.37444	1.39098	1.37883	1.35489	1.39224	1.38296	1.36867	1.36993	1.36792	1.41354	1.40903	1.42106	1.38710	1.38622	1.39123	1.43849	1.43736	1.39650	1.37481	1.38785	1.38572	1.40189	1.36917	1.40151	1.42244	1.39612	1.40402	1.39224	1.41041	1.37131	1.36529	1.39136	1.40114	1.37770	1.39750	1.36353	1.38923	1.42670	1.41831	1.38835	1.42670	1.40703	1.39512	1.39387	1.40402	1.45052	1.42545	1.41505	1.38848	1.37908	1.36178	1.35877	1.41655	1.40728	1.43397	1.40038	1.41730	1.45541	1.43748	1.47909	1.45866	1.44037	1.41605	1.38910	1.39449	1.38096	1.31240	1.30638	1.35739	1.32493	1.38033	1.37118	1.38171	1.41405	1.41730	1.35652	1.34925	1.40652	1.37732	1.40477	1.43172	1.40690	1.43673	1.42357	1.38434	1.40076	1.38710	1.43385	1.39199	1.37745	1.40164	1.35990	1.36103	1.37131	1.35677	1.37243	1.33671	1.34937	1.35840	1.35601	1.34210	1.32405	1.33546	1.38396	1.36216	1.38183	1.37281	1.38685	1.39186	1.35639	1.37456	1.39048	1.37820	1.35952	1.37068	1.37757	1.35213	1.36140	1.38973	1.33220	1.37481	1.37080	1.35714	1.37632	1.39913	1.37807	1.41781	1.38321	1.35689	1.36592	1.38584	1.41605	1.37444	1.38534	1.42257	1.39725	1.39662	1.37870	1.41893	1.39850	1.38610	1.43147	1.42570	1.44601	1.39437	1.46832	1.42921	1.43510	1.40840	1.42533	1.40765	1.41242	1.40527	1.40565	1.40602	1.41505	1.43222	1.45704	1.47985	1.45979	1.44726	1.41605	1.44588	1.46982	1.44438	1.40991	1.47734	1.45340	1.45227	1.46130	1.49777	1.45653	1.47659	1.46080	1.43134	1.43084	1.47508	1.45027	1.43097	1.41028	1.40502	1.40327	1.47584	1.44275	1.42533	1.42407	1.45064	1.44463	1.48849	1.47533	1.49225	1.49526	1.46669	1.47120	1.48849	1.46343	1.45591	1.48499	1.47095	1.47496	1.47584	1.49501	1.47032	1.45240	1.45440	1.43849	1.42959	1.44513	1.49451	1.45791	1.49702	1.47960	1.46518	1.42244	1.45704	1.44876	1.43147	1.42708	1.43498	1.45729	1.43773	1.45954	1.48072	1.46117	1.48950	1.45741	1.46180	1.47521	1.52346	1.49952	1.46355	1.45353	1.43485	1.48323	1.47884	1.44989	1.46719	1.47922	1.48824	1.50065	1.48674	1.49376	1.46832	1.50303	1.46744	1.46205	1.48937	1.44839	1.49564	1.45415	1.47947	1.43573	1.43297	1.44701	1.45841	1.46869	1.45390	1.46518	1.43548	1.46807	1.45578	1.48035	1.45566	1.47358	1.46869	1.46080	1.43886	1.45490	1.45716	1.46456	1.46731	1.46882	1.48097	1.44225	1.46493	1.43435	1.48198	1.48824	1.46192	1.45841	1.49025	1.49890	1.45653	1.47020	1.50015	1.47183	1.44350	1.44651	1.46493	1.46380	1.43473	1.43071	1.41893	1.48975	1.45729	1.45666	1.46155	1.49451	1.49952	1.51544	1.42420	1.46944	1.45340	1.47646	1.48373	1.46393	1.46355	1.46017	1.45628	1.46506	1.43748	1.44663	1.43736	1.44237	1.43460	1.43335	1.42319	1.42946	1.44312	1.44262	1.46995	1.46907	1.49689	1.45904	1.44601	1.43736	1.41329	1.39487	1.42244	1.42357	1.42683	1.49978	1.47157	1.46430	1.50755	1.48110	1.46995	1.46430	1.45127	1.45440	1.49113	1.53650	1.50629	1.47772	1.45704	1.47935	1.51256	1.49815	1.50692	1.48097	1.47721	1.46330	1.50278	1.48097	1.49363	1.47496	1.50028	1.47120	1.46844	1.44325	1.47132	1.48386	1.44250	1.44676	1.49790	1.48010	1.47822	1.51168	1.45729	1.44438	1.44275	1.48975	1.47007	1.43473	1.43385	1.42896	1.45302	1.45089	1.46004	1.48737	1.45077	1.46995	1.47859	1.46343	1.42921	1.45302	1.44525	1.46807	1.49025	1.48950	1.45089	1.43698	1.46117	1.49113	1.46067	1.48060	1.49815	1.49915	1.50140	1.51193	1.49614	1.48386	1.47935	1.47947	1.46944	1.50930	1.45315	1.45503	1.49827	1.50291	1.49100	1.48160	1.51218	1.51682	1.48912	1.49138	1.48624	1.50892	1.48248	1.44438	1.48260	1.50316	1.50028	1.51469	1.48912	1.47358	1.46067	1.48875	1.48737	1.50303	1.49927	1.47897	1.47559	1.46155	1.48248	1.47308	1.47709	1.47747	1.44550	1.43874	1.47659	1.48198	1.49927	1.49388	1.50103	1.49075	1.48235	1.51394	1.53161	1.50529	1.48611	1.52296	1.52497	1.51858	1.53738	1.50817	1.50429	1.48837	1.47057	1.50792	1.51695	1.54414	1.53061	1.48436	1.48060	1.48348	1.45428	1.46305	1.42495	1.43172	1.42583	1.44726	1.46794	1.41705	1.42219	1.42558	1.42106	1.41893	1.42482	1.42257	1.41806	1.40803	1.44851	1.42182	1.42871	1.44801	1.42746	1.44613	1.43059	1.43385	1.45064	1.45277	1.45766	1.41217	1.41730	1.44300	1.45866	1.40552	1.43422	1.43222	1.46556	1.44889	1.50040	1.44225	1.42658	1.44500	1.46518	1.45854	1.45553	1.46105	1.43523	1.44012	1.43285	1.46869	1.46581	1.45202	1.46807	1.44977	1.45603	1.44099	1.47208	1.47283	1.42608	1.43736	1.43134	1.46919	1.44463	1.42909	1.43335	1.43247	1.41530	1.43134	1.42758	1.41091	1.40013	1.40302	1.42695	1.42395	1.43786	1.45729	1.44162	1.47208	1.46017	1.44613	1.46017	1.47671	1.47032	1.45904	1.46293	1.46368	1.44250	1.44952	1.44325	1.46443	1.49902	1.50504	1.47283	1.47759	1.46706	1.47408	1.50968	1.48198	1.49075	1.51582	1.49514	1.44663	1.43723	1.45052	1.44713	1.41217	1.47721	1.46844	1.45478	1.45052	1.43021	1.45967	1.46944	1.43661	1.45415	1.46080	1.43109	1.40765	1.39487	1.44613	1.46180	1.42558	1.42946	1.43573	1.43686	1.42683	1.45516	1.42758	1.46781	1.48900	1.47183	1.50266	1.47458	1.44726	1.46443	1.50892	1.50842	1.50441	1.50166	1.50943	1.47546	1.49764	1.50341	1.50491	1.52760	1.51682	1.50567	1.52860	1.54540	1.51807	1.52672	1.47584	1.48361	1.47283	1.50379	1.51030	1.51231	1.49727	1.51168	1.48423	1.50404	1.47533	1.47772	1.45302	1.51444	1.48837	1.52610	1.51005	1.51845	1.50830	1.51632	1.49627	1.47972	1.52334	1.51845	1.49827	1.47483	1.43974	1.43009	1.43786	1.43548	1.45390	1.44977	1.47095	1.45089	1.43899	1.44676	1.45979	1.49551	1.48599	1.48097	1.45716	1.48436	1.52697	1.48285	1.45052	1.45165	1.51005	1.50241	1.47559	1.49263	1.45503	1.45114	1.41229	1.43360	1.46142	1.50592	1.51043	1.52509	1.54891	1.54076	1.44413	1.51193	1.52146	1.52810	1.50090	1.52497	1.49927	1.54515	1.47596	1.50441	1.49501	1.49827	1.48762	1.47358	1.50491	1.50679	1.48524	1.48010	1.48148	1.48248	1.49739	1.47734	1.48712	1.50704	1.52409	1.53675	1.55705	1.51118	1.49163	1.48661	1.50855	1.53324	1.52747	1.48298	1.47985	1.48198	1.50491	1.48072	1.47696	1.47822	1.48762	1.48223	1.49451	1.44500	1.45591	1.42006	1.43548	1.39888	1.44626	1.46731	1.48386	1.47985	1.48712	1.48148	1.46606	1.46919	1.47759	1.48348	1.49802	1.47220	1.42445	1.47797	1.46932	1.49978	1.50579	1.52234	1.51682	1.52622	1.54816	1.48975	1.50604	1.48072	1.48473	1.46029	1.45591	1.51707	1.48160	1.48185	1.45302	1.47571	1.50140	1.52346	1.46969	1.47797	1.49050	1.52973	1.54327	1.50241	1.55166	1.51832	1.54364	1.54816	1.51218	1.50278	1.51206	1.51419	1.47759	1.46907	1.51995	1.55505	1.53073	1.55480	1.52096	1.55605	1.57360	1.55555	1.53951	1.53098	1.51895	1.54678	1.51707	1.58676	1.55956	1.57372	1.59328	1.58124	1.55192	1.55793	1.57836	1.56858	1.56132	1.54038	1.56921	1.53863	1.53625	1.54101	1.54089	1.52271	1.52221	1.48499	1.52898	1.54828	1.54866	1.53199	1.56583	1.56370	1.53311	1.54678	1.50203	1.54076	1.55806	1.54953	1.52685	1.50792	1.54051	1.55856	1.55480	1.55643	1.50842	1.55906	1.54013	1.57272	1.52935	1.57209	1.56558	1.57836	1.55354	1.59340	1.51845	1.51782	1.55981	1.55242	1.56269	1.54665	1.54527	1.55643	1.52459	1.51657	1.51983	1.51933	1.51256	1.53675	1.53512	1.51657	1.55843	1.54126	1.55881	1.55204	1.54164	1.53951	1.56683	1.59002	1.59478	1.55781	1.57084	1.58425	1.53825	1.56733	1.59315	1.57473	1.56520	1.56946	1.58400	1.55317	1.59541	1.54364	1.56570	1.63013	1.52033	1.60305	1.53813	1.55856	1.56696	1.56858	1.52998	1.53750	1.55129	1.55893	1.59616	1.59465	1.59854	1.57034	1.58663	1.57648	1.56470	1.57209	1.58024	1.59290	1.54891	1.56119	1.55605	1.56044	1.53725	1.55856	1.55505	1.55969	1.56320	1.51720	1.57987	1.58826	1.56282	1.58012	1.57322	1.55505	1.55405	1.56545	1.56332	1.56758	1.53149	1.56959	1.53738	1.55580	1.56746	1.54251	1.53424	1.56608	1.54941	1.52321	1.52346	1.55342	1.59077	1.59578	1.57924	1.58049	1.56771	1.56683	1.59879	1.58663	1.60330	1.59415	1.57247	1.56746	1.51795	1.55292	1.60004	1.59089	1.59791	1.60217	1.57260	1.60581	1.58989	1.59002	1.55054	1.56909	1.57234	1.56094	1.57686	1.56357	1.55618	1.55818	1.54690	1.56846	1.58588	1.59867	1.57585	1.56495	1.55505	1.55568	1.55881	1.54866	1.55455	1.54327	1.58688	1.57272	1.57974	1.55931	1.55116	1.56620	1.59064	1.56833	1.58764	1.59014	1.55467	1.54703	1.54364	1.56896	1.58087	1.57297	1.56558	1.58776	1.61847	1.57548	1.58325	1.56457	1.61609	1.57836	1.62536	1.60970	1.61985	1.60029	1.53249	1.56495	1.58939	1.58488	1.60268	1.61546	1.63276	1.61245	1.62599	1.64617	1.64416	1.64128	1.62273	1.64216	1.64153	1.61596	1.61095	1.61333	1.62574	1.59716	1.58037	1.58124	1.60531	1.53813	1.62185	1.63389	1.62135	1.58676	1.57974	1.56658	1.54841	1.55806	1.53462	1.55542	1.58137	1.59829	1.62060	1.56031	1.61483	1.58739	1.56959	1.57009	1.55242	1.58450	1.55705	1.60506	1.63000	1.58688	1.59929	1.59428	1.56257	1.57585	1.56232	1.60268	1.57448	1.59328	1.59979	1.60631	1.58801	1.61032	1.58525	1.60694	1.61433	1.62574	1.58638	1.57936	1.57886	1.57385	1.59027	1.56407	1.54026	1.54465	1.56808	1.56495	1.56946	1.57686	1.58751	1.60606	1.59879	1.58250	1.62511	1.57573	1.58438	1.60970	1.60869	1.63577	1.61947	1.58225	1.59252	1.57072	1.58576	1.56407	1.55380	1.55793	1.60192	1.58500	1.57936	1.57736	1.58187	1.60067	1.60832	1.59140	1.59867	1.56119	1.58576	1.56633	1.58099	1.60055	1.55079	1.62198	1.62110	1.62260	1.59102	1.56620	1.60844	1.56746	1.56909	1.58187	1.59152	1.55417	1.58162	1.59729	1.60180	1.56733	1.59541	1.59215	1.59591	1.62724	1.58074	1.58563	1.56783	1.60844	1.60130	1.61258	1.59628	1.60205	1.59215	1.60280	1.60343	1.57661	1.64755	1.57385	1.58764	1.58475	1.61220	1.58751	1.61170	1.59791	1.59754	1.55781	1.59428	1.59290	1.57535	1.58024	1.58952	1.58024	1.61095	1.59453	1.65920	1.65081	1.60869	1.61132	1.61784	1.62774	1.63702	1.65118	1.64742	1.62724	1.62837	1.64893	1.60167	1.61634	1.63501	1.63063	1.65494	1.65833	1.63025	1.62649	1.63689	1.61609	1.67500	1.63652	1.61634	1.64115	1.61609	1.59766	1.62223	1.60293	1.62110	1.64128	1.63213	1.66798	1.64805	1.58952	1.62774	1.63501	1.68064	1.64115	1.63338	1.63978	1.61082	1.61158	1.61458	1.65858	1.67775	1.64830	1.66046	1.69643	1.71748	1.73328	1.72663	1.67600	1.70006	1.71460	1.70984	1.64592	1.67236	1.69793	1.63501	1.65306	1.66722	1.65444	1.62636	1.64115	1.66196	1.64266	1.67850	1.66021	1.65833	1.67951	1.66722	1.68690	1.65594	1.67086	1.64943	1.65808	1.65118	1.63689	1.65168	1.64780	1.64366	1.62448	1.62135	1.62862	1.59277	1.59353	1.63539	1.64629	1.63965	1.60167	1.59992	1.62173	1.64705	1.65745	1.63714	1.63113	1.63714	1.62098	1.63313	1.56094	1.59591	1.61646	1.61233	1.59879	1.62511	1.59578	1.59892	1.61809	1.59353	1.60919	1.62060	1.63276	1.62311	1.67286	1.65294	1.66961	1.62210	1.64090	1.65168	1.65068	1.65256	1.68678	1.64705	1.61521	1.62737	1.68239	1.68753	1.72087	1.67199	1.68740	1.67149	1.64893	1.65482	1.66246	1.63138	1.65732	1.68302	1.70457	1.68239	1.70207	1.70207	1.71197	1.72275	1.69217	1.72124	1.70620	1.70483	1.69355	1.65820	1.67424	1.71297	1.67224	1.66860	1.69317	1.67750	1.70345	1.67550	1.72187	1.72538	1.69931	1.66735	1.64993	1.61922	1.61634	1.65394	1.63589	1.67688	1.68277	1.67625	1.71021	1.68277	1.69279	1.72262	1.74381	1.69743	1.69981	1.72150	1.72300	1.72839	1.70934	1.71310	1.67876	1.66936	1.70382	1.69342	1.65218	1.62060	1.65682	1.66986	1.66497	1.61859	1.65482	1.67299	1.69254	1.70395	1.67926	1.69931	1.66773	1.68527	1.70357	1.70169	1.73741	1.73328	1.74205	1.71498	1.68226	1.69204	1.69217	1.71473	1.67976	1.70671	1.67838	1.66672	1.73741	1.74970	1.73716	1.74005	1.82415	1.76273	1.71824	1.74117	1.71999	1.71849	1.70620	1.70432	1.73691	1.72839	1.72989	1.68051	1.68853	1.73691	1.69906	1.72287	1.74418	1.73979	1.74945	1.74819	1.74606	1.72576	1.74945	1.73741	1.70182	1.71034	1.71673	1.67600	1.77602	1.76123	1.73867	1.78078	1.80096	1.75295	1.76035	1.67073	1.70620	1.71999	1.72626	1.70934	1.75697	1.72826	1.72851	1.73829	1.73252	1.73064	1.73754	1.74393	1.72864	1.76386	1.72124	1.73378	1.75245	1.73140	1.75722	1.75057	1.72463	1.76637	1.76549	1.74117	1.76699	1.82477	1.79707	1.84069	1.77990	1.77539	1.80033	1.76937	1.78191	1.78642	1.76925	1.77050	1.75960	1.79156	1.73202	1.70495	1.76837	1.71535	1.74581	1.81387	1.76561	1.78880	1.80409	1.80710	1.81174	1.77401	1.71861	1.74105	1.75772	1.71874	1.70746	1.69605	1.70570	1.75885	1.68703	1.71473	1.76637	1.76611	1.75972	1.74506	1.76524	1.72062	1.77188	1.72876	1.76336	1.73202	1.71197	1.73729	1.73365	1.71059	1.72739	1.76060	1.74080	1.72914	1.75483	1.78329	1.79670	1.75057	1.74393	1.78429	1.81525	1.79757	1.77852	1.77301	1.77464	1.76160	1.74117	1.75747	1.72225	1.70921	1.75433	1.73127	1.74155	1.73704	1.73666	1.74581	1.72162	1.70520	1.70182	1.72538	1.73867	1.77514	1.73754	1.76185	1.80610	1.81073	1.77652	1.71811	1.77063	1.74782	1.71209	1.72187	1.71774	1.70508	1.76348	1.76085	1.77276	1.76887	1.73340	1.74067	1.75020	1.74769	1.77288	1.79319	1.82264	1.79419	1.77877	1.81926	1.75784	1.72175	1.73704	1.73791	1.69630	1.75095	1.71836	1.71485	1.76373	1.74543	1.74894	1.79331	1.78479	1.77689	1.76348	1.74543	1.74869	1.78216	1.76875	1.76022	1.82703	1.78893	1.78015	1.80434	1.78930	1.82314	1.82064	1.82164	1.76812	1.77827	1.76900	1.77627	1.75985	1.80434	1.74318	1.72463	1.75571	1.74644	1.76160	1.74531	1.74368	1.77589	1.78366	1.79595	1.81399	1.81048	1.79193	1.81349	1.80572	1.77577	1.76724	1.80071	1.82101	1.81011	1.78454	1.77965	1.78654	1.75483	1.76950	1.78604	1.74794	1.81800	1.81876	1.80234	1.80572	1.75045	1.71423	1.71974	1.77978	1.76624	1.73854	1.75095	1.76662	1.72851	1.71209	1.71774	1.72225	1.69655	1.70257	1.69192	1.69806	1.69768	1.70733	1.65331	1.63038	1.61859	1.68753	1.72513	1.71673	1.66748	1.62975	1.61897	1.65369	1.64817	1.62887	1.60919	1.59854	1.62298	1.61734	1.59227	1.56006	1.58438	1.58438	1.58500	1.57899	1.58500	1.55104	1.56658	1.53512	1.53186	1.52773	1.54853	1.51431	1.53650	1.51632	1.52447	1.50567	1.52823	1.54051	1.53086	1.55116	1.57410	1.52823	1.49702	1.48035	1.43924	1.46694	1.44074	1.46418	1.42570	1.39036	1.40615	1.43510	1.41517	1.35789	1.39336	1.36491	1.37331	1.35852	1.37983	1.30187	1.28921	1.27204	1.31139	1.29310	1.28808	1.32167	1.29510	1.27843	1.31327	1.27379	1.28545	1.27680	1.25637	1.24158	1.23745	1.23958	1.21163	1.22942	1.21664	1.24760	1.19834	1.17816	1.16713	1.17804	1.20737	1.17566	1.12063	1.14959	1.12690	1.11061	1.10095	1.09369	1.08955	1.07676	1.04706	1.03866	1.02663	0.99517	0.99329	0.96659	0.98577	0.96822	0.98402	0.97411	0.92937	0.91408	0.91784	0.89540	0.88964	0.89265	0.86620	0.83700	0.85931	0.84765	0.81895	0.83938	0.80992	0.80115	0.78122	0.75139	0.71780	0.72507	0.75866	0.73635	0.73598	0.71905	0.71066	0.71968	0.70552	0.67732	0.66742	0.65463	0.65476	0.64172	0.61741	0.61164	0.57968	0.60187	0.59811	0.57404	0.59146	0.58281	0.57454	0.57868	0.56564	0.52528	0.53205	0.52366	0.52629	0.51614	0.52453	0.51501	0.51112	0.51212	0.49282	0.50172	0.48568	0.49658	0.47979	0.47390	0.48455	0.48255	0.44733	0.45735	0.44357	0.43843	0.42477	0.44444	0.43216	0.43818	0.41875	0.42928	0.41775	0.42013	0.39719	0.40271	0.39368	0.38391	0.39681	0.39280	0.38879	0.39406	0.39130	0.37024	0.37664	0.35721	0.37212	0.37513	0.37463	0.36824	0.36460	0.37613	0.36134	0.36072	0.35570	0.35784	0.36335	0.36260	0.35671	0.35144	0.36586	0.35821	0.35558	0.35433	0.34355	0.34555	0.35194	0.35596	0.33979	0.34894	0.36410	0.36272	0.36724	0.35621	0.35658	0.35809	0.35395	0.35871	0.36673	0.36698	0.36285	0.35395	0.35495	0.35633	0.35984	0.34806	0.33816	0.34091	0.34117	0.35232	0.34493	0.34869	0.35458	0.33979	0.33490	0.33653	0.33966	0.34806	0.34768	0.35182	0.35220	0.35295	0.36849	0.38528	0.42777	0.48242	0.59059	0.68008	0.76455	0.82935	0.93075	0.97186	1.01209	1.07551	1.09607	1.11336	1.16688	1.21250	1.29397	1.25775	1.27492	1.30262	1.33446	1.36391	1.37870	1.40214	1.46080	1.47258	1.47909	1.47020	1.48361	1.50379	1.50667	1.54803	1.54013	1.56583	1.54452	1.60970	1.61057	1.64329	1.64153	1.69969	1.68414	1.68828	1.70157	1.72939	1.76649	1.75671	1.80848	1.80773	1.86601	1.87929	1.87666	1.83806	1.86250	1.86776	1.90135	1.87315	1.87817	1.85836	1.88218	1.89922	1.91765	1.91263	1.92868	1.93005	1.94384	1.95249	1.89108	1.92116	1.95199	1.91928	1.90662	1.90273	1.87516	1.92868	1.91940	1.87253	1.86902	1.90862	1.90311	1.96527	1.94246	1.96402	1.93996	1.93620	1.96515	1.96741	2.01917	2.01416	2.01215	1.96390	1.95011	1.98307	2.00024	1.96440	1.99385	1.96151	1.95713	1.94647	1.93519	1.95500	1.96991	1.98044	1.91000	1.93494	1.94898	1.97743	2.02431	1.97430	1.98809	2.00488	1.97267	1.97154	2.00262	1.98282	1.98219	1.91577	1.94359	1.94447	1.92228	1.95562	1.96853	2.01077	1.98746	1.97317	1.97543	1.95086	1.90436	1.93820	1.94309	1.92930	1.87491	1.89408	1.95750	1.94522	1.95149	1.95199	1.94610	1.93582	1.91464	1.91451	1.89784	1.92015	1.97392	1.98533	1.93720	1.92905	1.95951	1.94610	1.98270	1.93494	1.95851	1.89120	1.87340	1.90900	1.91038	1.92228	1.92166	1.88656	1.90474	1.87378	1.90699	1.86952	1.92655	1.94234	1.87792	1.89070	1.93143	1.96565	1.91664	1.89860	1.90712	1.89534	1.89371	1.89922	1.91940	1.95074	1.93532	1.89747	1.98834	1.95775	1.91464	1.95099	1.92955	1.98934	1.90223	1.91138	1.89885	1.90348	1.92905	1.92542	1.86726	1.87867	1.87917	1.91326	1.89383	1.87039	1.88343	1.90123	1.86538	1.88732	1.90236	1.90775	1.92517	1.91251	1.89697	1.93407	1.87766	1.88456	1.87754	1.90361	1.87729	1.89822	1.87704	1.90787	1.91075	1.87879	1.82766	1.87967	1.90336	1.84207	1.81437	1.82001	1.84157	1.86776	1.86237	1.85310	1.89308	1.87716	1.88080	1.84520	1.80610	1.82740	1.81537	1.80321	1.79432	1.82114	1.82390	1.86187	1.86977	1.80321	1.83079	1.85347	1.81061	1.79244	1.86287	1.81713	1.83731	1.86588	1.86814	1.85824	1.85398	1.88343	1.88995	1.88356	1.83618	1.82415	1.78592	1.82339	1.81399	1.82164	1.84006	1.82289	1.83781	1.78466	1.80823	1.76499	1.78291	1.78930	1.79920	1.83543	1.84595	1.85723	1.83868	1.83655	1.85423	1.84896	1.79732	1.84595	1.85122	1.83405	1.78629	1.83405	1.84407	1.82477	1.82440	1.84257	1.88142	1.83793	1.88694	1.85347	1.82001	1.80121	1.80522	1.77702	1.79406	1.76649	1.79770	1.83267	1.81675	1.81161	1.79381	1.78567	1.77915	1.81011	1.78855	1.76110	1.79218	1.75295	1.80246	1.71661	1.75759	1.74556	1.77865	1.75922	1.74330	1.74832	1.75233	1.74531	1.75095	1.77602	1.81700	1.74907	1.73491	1.76611	1.74456	1.70320	1.72714	1.72889	1.70533	1.72350	1.71949	1.73478	1.73290	1.72500	1.71748	1.70558	1.73115	1.75120	1.68440	1.70508	1.68089	1.68089	1.66622	1.67650	1.71072	1.71510	1.70207	1.65193	1.67362	1.69167	1.72513	1.70420	1.69417	1.71360	1.69004	1.67913	1.71911	1.72087	1.66133	1.69267	1.66121	1.65833	1.66472	1.70295	1.68515	1.69580	1.68828	1.68440	1.71799	1.69267	1.70959	1.71272	1.71510	1.71799	1.68252	1.69843	1.73440	1.67587	1.65770	1.69141	1.69229	1.71235	1.68765	1.70683	1.68778	1.67725	1.72012	1.68678	1.71285	1.72513	1.70683	1.69267	1.73227	1.72538	1.71322	1.72012	1.73503	1.70909	1.73215	1.73666	1.75233	1.77451	1.72613	1.65569	1.65682	1.66472	1.71297	1.69167	1.62486	1.70733	1.68377	1.64178	1.65218	1.65945	1.66961	1.69868	1.68665	1.68001	1.66096	1.69593	1.62674	1.66560	1.66585	1.65594	1.65081	1.65093	1.65745	1.63489	1.69054	1.69517	1.67550	1.70633	1.67951	1.68916	1.68866	1.66973	1.68176	1.65833	1.60330	1.67174	1.68678	1.70859	1.69217	1.64617	1.65958	1.67700	1.62574	1.63013	1.65055	1.66321	1.63827	1.60518	1.59415	1.63501	1.64128	1.62398	1.65269	1.61433	1.58513	1.63401	1.61646	1.60568	1.65519	1.65632	1.65306	1.65344	1.66961	1.66484	1.65745	1.65218	1.66572	1.68565	1.65745	1.66635	1.67562	1.65168	1.68201	1.65582	1.66672	1.68402	1.64993	1.62975	1.63150	1.64015	1.61859	1.57811	1.61107	1.62611	1.65833	1.62336	1.61709	1.64291	1.61007	1.62712	1.65206	1.62887	1.65356	1.67236	1.66309	1.68164	1.65193	1.65657	1.63451	1.67474	1.68791	1.67098	1.73842	1.69668	1.70658	1.67838	1.67149	1.68176	1.64479	1.64015	1.66271	1.66083	1.68239	1.68389	1.65181	1.68527	1.68791	1.65645	1.62361	1.66973	1.67362	1.66021	1.66873	1.64479	1.66158	1.64191	1.69066	1.67011	1.63815	1.63577	1.67487	1.68891	1.67700	1.67700	1.65945	1.61446	1.63201	1.59904	1.65732	1.71824	1.65269	1.65306	1.69066	1.66622	1.69417	1.67838	1.68803	1.71360	1.65469	1.68791	1.68903	1.68327	1.67048	1.65156	1.66334	1.68126	1.67963	1.65983	1.70683	1.66923	1.63639	1.65720	1.62160	1.65532	1.71623	1.72701	1.74844	1.67988	1.66121	1.68653	1.65331	1.65369	1.65494	1.70382	1.69768	1.69342	1.64742	1.63338	1.67161	1.64968	1.67926	1.68577	1.62837	1.63790	1.64479	1.65594	1.61985	1.62799	1.63226	1.63351	1.65933	1.62862	1.65469	1.65532	1.68051	1.64567	1.68477	1.69618	1.66171	1.64216	1.62774	1.65707	1.66722	1.64968	1.64955	1.65469	1.60042	1.58764	1.58388	1.55680	1.59190	1.59892	1.61722	1.57247	1.57836	1.60794	1.61646	1.60029	1.56357	1.60105	1.59628	1.57209	1.54314	1.63063	1.58789	1.64943	1.61295	1.60142	1.61596	1.58626	1.62411	1.64015	1.62323	1.61346	1.61947	1.63351	1.61320	1.66509	1.66058	1.66898	1.64930	1.64479	1.61496	1.63376	1.60230	1.58688	1.62712	1.57046	1.61258	1.61333	1.59202	1.57987	1.62574	1.62436	1.58588	1.61107	1.63953	1.61032	1.62047	1.60355	1.58438	1.58563	1.56282	1.54703	1.54251	1.58400	1.57736	1.60004	1.59428	1.60456	1.57761	1.56432	1.59440	1.59227	1.57974	1.54377	1.59979	1.60782	1.58388	1.58814	1.61596	1.61972	1.59628	1.59992	1.60769	1.60619	1.63577	1.65319	1.63777	1.67136	1.63940	1.62210	1.62900	1.62185	1.62611	1.61471	1.60055	1.62398	1.62423	1.61308	1.65557	1.57009	1.62774	1.63238	1.62837	1.61834	1.61634	1.62987	1.64579	1.59954	1.64842	1.64216	1.64880	1.65707	1.62574	1.64830	1.63088	1.60995	1.62574	1.62687	1.58513	1.62286	1.59628	1.63451	1.65156	1.60217	1.62799	1.60080	1.58262	1.58889	1.59616	1.58939	1.64679	1.59967	1.57874	1.56645	1.57410	1.61784	1.57861	1.60932	1.54089	1.60180	1.60055	1.61421	1.63702	1.60380	1.60192	1.59002	1.61922	1.61408	1.57385	1.58275	1.60142	1.56909	1.60431	1.58901	1.57310	1.57698	1.61922	1.61020	1.59265	1.60832	1.63489	1.62586	1.61634	1.61371	1.57172	1.54828	1.50617	1.52848	1.54765	1.55956	1.55480	1.53863	1.55743	1.57673	1.61107	1.61433	1.58425	1.62072	1.60844	1.62298	1.62035	1.62022	1.59365	1.57987	1.58588	1.60055	1.59804	1.57723	1.57523	1.57360	1.56633	1.57636	1.60167	1.61421	1.61145	1.57473	1.57347	1.56332	1.58914	1.58851	1.58952	1.57360	1.60167	1.59290	1.59152	1.58676	1.62699	1.60481	1.55630	1.53487	1.58851	1.57673	1.54991	1.59816	1.56984	1.56783	1.58676	1.60731	1.58889	1.57410	1.54377	1.56696	1.54277	1.57310	1.56044	1.55505	1.51820	1.50679	1.52547	1.52961	1.53286	1.52409	1.47533	1.48223	1.50466	1.49251	1.48611	1.51444	1.50892	1.53023	1.51294	1.49388	1.51206	1.51482	1.52961	1.54126	1.52647	1.52559	1.53123	1.53838	1.55392	1.53725	1.56182	1.55730	1.54063	1.53850	1.55104	1.55568	1.55918	1.55705	1.58024	1.56407	1.53349	1.55179	1.55605	1.57034	1.58826	1.58525	1.59202	1.59691	1.51732	1.54114	1.50328	1.50504	1.52497	1.56357	1.56670	1.53311	1.58901	1.57385	1.54439	1.57573	1.55881	1.56031	1.54790	1.57824	1.58162	1.59440	1.53913	1.61245	1.57322	1.54928	1.51431	1.54465	1.52309	1.52547	1.51406	1.57422	1.58237	1.58876	1.60543	1.63188	1.56583	1.60581	1.58337	1.56934	1.54515	1.55918	1.56670	1.58087	1.55655	1.57046	1.52572	1.56207	1.56044	1.60731	1.60130	1.57410	1.54590	1.57260	1.58049	1.52835	1.52860	1.50918	1.56307	1.55906	1.59052	1.60594	1.56570	1.55981	1.56871	1.60142	1.53487	1.54841	1.60268	1.56909	1.50466	1.54816	1.54602	1.53462	1.55455	1.58124	1.53449	1.57009	1.53863	1.51983	1.52397	1.52597	1.55079	1.53199	1.55868	1.59440	1.60305	1.56909	1.54966	1.56482	1.57335	1.55066	1.53750	1.54465	1.50567	1.55217	1.54653	1.54853	1.57297	1.54377	1.54765	1.54314	1.56044	1.52384	1.55868	1.55329	1.55029	1.52572	1.51870	1.54389	1.52935	1.49702	1.52785	1.56244	1.53437	1.52885	1.54715	1.51331	1.55781	1.57861	1.54389	1.56182	1.52760	1.51619	1.54465	1.54490	1.53813	1.54778	1.54715	1.55530	1.55329	1.51456	1.50830	1.50429	1.51080	1.53850	1.56031	1.53174	1.49727	1.52509	1.59353	1.54690	1.59516	1.56808	1.56244	1.59516	1.60543	1.55918	1.61020	1.56482	1.55455	1.53525	1.53875	1.57911	1.55530	1.55267	1.58112	1.53011	1.53662	1.51682	1.46430	1.51018	1.49790	1.49401	1.48373	1.52321	1.52835	1.54690	1.54640	1.53988	1.52986	1.53600	1.54114	1.54640	1.52334	1.54866	1.52384	1.52810	1.53888	1.53738	1.51256	1.50943	1.49088	1.48987	1.46192	1.50303	1.47045	1.52284	1.51456	1.52334	1.53274	1.52221	1.47922	1.50755	1.50516	1.47884	1.49865	1.51720	1.47220	1.47371	1.47396	1.49363	1.51845	1.49288	1.50053	1.51557	1.50830	1.48687	1.48586	1.49263	1.48361	1.48285	1.52647	1.51018	1.52622	1.55442	1.56320	1.49639	1.48661	1.45741	1.48298	1.49000	1.50780	1.50404	1.52359	1.51557	1.51080	1.52923	1.54953	1.53274	1.53675	1.50191	1.51406	1.50780	1.51406	1.50817	1.48423	1.51055	1.51168	1.51456	1.50178	1.51030	1.50667	1.52910	1.50379	1.51469	1.53098	1.51895	1.49376	1.50178	1.49188	1.49702	1.47233	1.44663	1.45841	1.45678	1.43723	1.46105	1.46105	1.45027	1.48912	1.45077	1.48699	1.46656	1.49238	1.48135	1.46142	1.45365	1.43648	1.41379	1.46067	1.45453	1.44926	1.48436	1.47634	1.45378	1.44814	1.48436	1.46919	1.48072	1.47333	1.45917	1.50704	1.48837	1.46932	1.44413	1.47233	1.47045	1.47646	1.50980	1.50968	1.51607	1.52986	1.48373	1.49877	1.48273	1.49175	1.49890	1.47684	1.45340	1.45378	1.44726	1.43059	1.44325	1.44939	1.46969	1.45954	1.46644	1.42407	1.45704	1.45791	1.47559	1.45641	1.45779	1.50667	1.49388	1.48561	1.50379	1.47208	1.46819	1.45165	1.47847	1.43924	1.49251	1.46543	1.45791	1.44588	1.45979	1.44676	1.45440	1.47634	1.44977	1.48072	1.45666	1.44287	1.44601	1.44500	1.47897	1.45528	1.46568	1.45328	1.50792	1.47709	1.50278	1.46393	1.45804	1.49664	1.47308	1.47208	1.47859	1.45039	1.43071	1.43748	1.44701	1.47546	1.44550	1.43949	1.48097	1.44876	1.48336	1.39512	1.42219	1.43097	1.44413	1.43635	1.44801	1.44776	1.40565	1.42721	1.45165	1.46380	1.42921	1.45866	1.45453	1.42996	1.44876	1.48950	1.45741	1.45691	1.45729	1.45804	1.45315	1.44225	1.42996	1.47421	1.45704	1.47132	1.49777	1.46619	1.48173	1.46468	1.48148	1.51306	1.48010	1.48586	1.52196	1.49388	1.45365	1.50805	1.53236	1.48361	1.50704	1.52660	1.47696	1.45202	1.47320	1.47496	1.50905	1.48900	1.47496	1.44939	1.44914	1.43335	1.46944	1.50278	1.47721	1.48862	1.46894	1.47421	1.43999	1.47822	1.46957	1.44901	1.47985	1.47208	1.45879	1.47120	1.44174	1.45516	1.47007	1.48411	1.45566	1.45490	1.42620	1.42808	1.45666	1.43385	1.45039	1.45942	1.47546	1.46882	1.45603	1.42758	1.41028	1.45114	1.46280	1.46894	1.44738	1.45227	1.47822	1.50755	1.47471	1.48511	1.46781	1.41906	1.43573	1.46242	1.50253	1.47847	1.44801	1.43560	1.44513	1.46907	1.46869	1.45503	1.44525	1.46969	1.49952	1.50491	1.46869	1.44062	1.46004	1.48824	1.47183	1.43222	1.43648	1.41467	1.45566	1.45929	1.41217	1.40916	1.41028	1.43197	1.49927	1.48549	1.50253	1.53562	1.53324	1.51168	1.47521	1.47320	1.50078	1.51068	1.51143	1.51770	1.50354	1.51582	1.44676	1.45328	1.42420	1.45653	1.47320	1.41442	1.46230	1.44212	1.42157	1.41217	1.41242	1.45403	1.43686	1.42909	1.44926	1.48311	1.44801	1.40201	1.41680	1.41893	1.42507	1.40978	1.42733	1.46882	1.48812	1.47371	1.44087	1.46205	1.45027	1.47696	1.49388	1.52948	1.52860	1.51544	1.44789	1.44889	1.49113	1.50354	1.55041	1.50579	1.47797	1.50880	1.50140	1.51106	1.49163	1.49439	1.52447	1.50542	1.48987	1.50730	1.49388	1.50755	1.49476	1.47696	1.46593	1.48135	1.48900	1.51444	1.47559	1.50316	1.47972	1.46017	1.44162	1.45929	1.45603	1.48411	1.48436	1.45979	1.47220	1.46255	1.47145	1.51206	1.48925	1.46957	1.48687	1.48323	1.46882	1.47408	1.50629	1.50905	1.51080	1.52660	1.52559	1.51193	1.50830	1.49990	1.48975	1.47032	1.53023	1.48987	1.49476	1.48937	1.54665	1.52259	1.52860	1.51181	1.49764	1.48574	1.49326	1.52447	1.47972	1.45478	1.47508	1.47634	1.50617	1.49426	1.48712	1.51093	1.49677	1.53286	1.50404	1.48047	1.50090	1.48035	1.48298	1.46230	1.44112	1.42996	1.45403	1.42783	1.47358	1.43723	1.46004	1.44651	1.50354	1.46919	1.47859	1.43485	1.45490	1.42169	1.48085	1.45566	1.47935	1.46192	1.45215	1.46957	1.47571	1.42031	1.43473	1.43924	1.46556	1.47609	1.47132	1.40840	1.46619	1.45140	1.43648	1.42056	1.42608	1.40101	1.38772	1.42006	1.41191	1.42670	1.38860	1.44626	1.44275	1.45967	1.44488	1.45077	1.45616	1.47283	1.46205	1.45879	1.44500	1.45954	1.44701	1.47208	1.50780	1.49702	1.50115	1.48223	1.48849	1.49689	1.47120	1.43961	1.47571	1.47659	1.44087	1.44012	1.40765	1.45165	1.42846	1.45804	1.46568	1.43924	1.46155	1.45917	1.48812	1.47935	1.48060	1.49739	1.47646	1.49276	1.47107	1.45027	1.47659	1.49852	1.50391	1.44388	1.44388	1.47446	1.44626	1.47145	1.48311	1.46907	1.44638	1.46844	1.45804	1.48749	1.48298	1.49037	1.45152	1.54277	1.49576	1.48925	1.50028	1.48123	1.47020	1.48361	1.48448	1.45791	1.44826	1.46932	1.46167	1.46669	1.46105	1.45428	1.42683	1.43259	1.39738	1.41442	1.44726	1.44550	1.43673	1.47132	1.45227	1.45140	1.50366	1.45328	1.41492	1.42432	1.44500	1.41154	1.44576	1.44237	1.45328	1.45378	1.45077	1.44926	1.48950	1.45528	1.44225	1.43122	1.41317	1.44287	1.42683	1.38948	1.43071	1.43184	1.42708	1.43184	1.41129	1.41467	1.41317	1.38334	1.40414	1.40201	1.42670	1.42031	1.45716	1.44049	1.45892	1.44563	1.46719	1.43686	1.39349	1.40414	1.40828	1.42131	1.42608	1.44876	1.41191	1.40703	1.39462	1.36968	1.39148	1.39687	1.42019	1.40189	1.41154	1.38020	1.39199	1.42182	1.43761	1.45578	1.45566	1.45503	1.47533	1.44839	1.41079	1.45678	1.44651	1.43385	1.46756	1.45440	1.44200	1.41517	1.41329	1.41643	1.41267	1.42495	1.44588	1.42946	1.43811	1.42683	1.46531	1.43585	1.42382	1.45265	1.44576	1.42407	1.43986	1.47095	1.42294	1.43285	1.39875	1.49902	1.47859	1.46393	1.48586	1.47734	1.49414	1.46368	1.46869	1.45265	1.44576	1.45290	1.43849	1.45215	1.45816	1.46230	1.48524	1.46004	1.45741	1.44588	1.47132	1.46756	1.45729	1.45917	1.48348	1.46481	1.48148	1.48123	1.47070	1.48248	1.48185	1.50216	1.45428	1.48411	1.45014	1.45240	1.44049	1.45704	1.45227	1.45102	1.46819	1.47671	1.44939	1.48010	1.48198	1.41768	1.46969	1.45754	1.41104	1.44162	1.47935	1.46255	1.43247	1.39474	1.45052	1.44149	1.44250	1.41567	1.41793	1.37908	1.38284	1.39800	1.43748	1.42407	1.44801	1.47584	1.42746	1.42783	1.45340	1.43911	1.43635	1.44889	1.41542	1.44964	1.45516	1.41229	1.44513	1.41442	1.41229	1.43473	1.42783	1.41567	1.45052	1.40903	1.43447	1.44638	1.45265	1.45415	1.43159	1.42533	1.47045	1.46781	1.51193	1.47759	1.48022	1.44638	1.42357	1.46293	1.43335	1.42583	1.40490	1.44964	1.41104	1.45190	1.40615	1.43335	1.46919	1.46769	1.43209	1.47609	1.49439	1.45603	1.45616	1.43097	1.46405	1.45102	1.45039	1.44814	1.45089	1.46631	1.44801	1.44237	1.46593	1.44212	1.47245	1.41542	1.43623	1.46393	1.42157	1.42921	1.41643	1.43335	1.42558	1.42319	1.44225	1.44463	1.47195	1.46242	1.43310	1.45165	1.42307	1.42307	1.41630	1.43560	1.40176	1.41304	1.39249	1.38472	1.39073	1.37394	1.37695	1.38346	1.42294	1.40414	1.44074	1.41279	1.36917	1.36341	1.38334	1.38935	1.39161	1.37419	1.37394	1.43535	1.41292	1.41542	1.43285	1.43385	1.46330	1.44864	1.46593	1.47759	1.44613	1.44839	1.46418	1.44225	1.43335	1.42232	1.43009	1.45754	1.46280	1.46556	1.43723	1.40264	1.44588	1.45904	1.41467	1.38584	1.38697	1.40978	1.40214	1.37394	1.39387	1.39349	1.40615	1.37707	1.40640	1.42846	1.42996	1.43184	1.44362	1.43849	1.45252	1.43999	1.43836	1.39725	1.38986	1.36404	1.38660	1.37682	1.39098	1.36053	1.42758	1.43109	1.44901	1.45503	1.41969	1.40377	1.42332	1.42507	1.46907	1.43635	1.43285	1.42307	1.45277	1.41605	1.42094	1.43899	1.42307	1.42833	1.37469	1.39537	1.42006	1.42495	1.41655	1.45942	1.39725	1.40201	1.45014	1.44977	1.41329	1.40515	1.43811	1.41204	1.38108	1.37369	1.41304	1.42683	1.39224	1.40703	1.40502	1.41818	1.42733	1.45892	1.44851	1.40803	1.40226	1.40414	1.38497	1.39023	1.41530	1.46167	1.41166	1.44663	1.44124	1.40139	1.44563	1.40678	1.41994	1.41806	1.41605	1.41918	1.47283	1.45516	1.45027	1.43009	1.43335	1.42608	1.43372	1.41943	1.39412	1.40264	1.38660	1.39512	1.43686	1.41405	1.41705	1.38986	1.39763	1.39199	1.37770	1.38785	1.39412	1.43147	1.43447	1.39399	1.38509	1.43498	1.44137	1.42482	1.40552	1.40214	1.38986
[truncated: 2,849,378 more chars]
