# Supplementary material for: Systematic discovery of conservation states for single-nucleotide annotation of the human genome
Source: Commun Biol. 2019 Jul 2;2:248. doi: 10.1038/s42003-019-0488-1 (PMC6606595; doi:10.1038/s42003-019-0488-1)
Supplement: Supplementary file 6 — Supplementary Data 3 [file 42003_2019_488_MOESM6_ESM.zip › Supplementary Data 3/Fig3c_TSS_protein_coding_positional_enrichments.txt]

State (User order)	-2000	-1999	-1998	-1997	-1996	-1995	-1994	-1993	-1992	-1991	-1990	-1989	-1988	-1987	-1986	-1985	-1984	-1983	-1982	-1981	-1980	-1979	-1978	-1977	-1976	-1975	-1974	-1973	-1972	-1971	-1970	-1969	-1968	-1967	-1966	-1965	-1964	-1963	-1962	-1961	-1960	-1959	-1958	-1957	-1956	-1955	-1954	-1953	-1952	-1951	-1950	-1949	-1948	-1947	-1946	-1945	-1944	-1943	-1942	-1941	-1940	-1939	-1938	-1937	-1936	-1935	-1934	-1933	-1932	-1931	-1930	-1929	-1928	-1927	-1926	-1925	-1924	-1923	-1922	-1921	-1920	-1919	-1918	-1917	-1916	-1915	-1914	-1913	-1912	-1911	-1910	-1909	-1908	-1907	-1906	-1905	-1904	-1903	-1902	-1901	-1900	-1899	-1898	-1897	-1896	-1895	-1894	-1893	-1892	-1891	-1890	-1889	-1888	-1887	-1886	-1885	-1884	-1883	-1882	-1881	-1880	-1879	-1878	-1877	-1876	-1875	-1874	-1873	-1872	-1871	-1870	-1869	-1868	-1867	-1866	-1865	-1864	-1863	-1862	-1861	-1860	-1859	-1858	-1857	-1856	-1855	-1854	-1853	-1852	-1851	-1850	-1849	-1848	-1847	-1846	-1845	-1844	-1843	-1842	-1841	-1840	-1839	-1838	-1837	-1836	-1835	-1834	-1833	-1832	-1831	-1830	-1829	-1828	-1827	-1826	-1825	-1824	-1823	-1822	-1821	-1820	-1819	-1818	-1817	-1816	-1815	-1814	-1813	-1812	-1811	-1810	-1809	-1808	-1807	-1806	-1805	-1804	-1803	-1802	-1801	-1800	-1799	-1798	-1797	-1796	-1795	-1794	-1793	-1792	-1791	-1790	-1789	-1788	-1787	-1786	-1785	-1784	-1783	-1782	-1781	-1780	-1779	-1778	-1777	-1776	-1775	-1774	-1773	-1772	-1771	-1770	-1769	-1768	-1767	-1766	-1765	-1764	-1763	-1762	-1761	-1760	-1759	-1758	-1757	-1756	-1755	-1754	-1753	-1752	-1751	-1750	-1749	-1748	-1747	-1746	-1745	-1744	-1743	-1742	-1741	-1740	-1739	-1738	-1737	-1736	-1735	-1734	-1733	-1732	-1731	-1730	-1729	-1728	-1727	-1726	-1725	-1724	-1723	-1722	-1721	-1720	-1719	-1718	-1717	-1716	-1715	-1714	-1713	-1712	-1711	-1710	-1709	-1708	-1707	-1706	-1705	-1704	-1703	-1702	-1701	-1700	-1699	-1698	-1697	-1696	-1695	-1694	-1693	-1692	-1691	-1690	-1689	-1688	-1687	-1686	-1685	-1684	-1683	-1682	-1681	-1680	-1679	-1678	-1677	-1676	-1675	-1674	-1673	-1672	-1671	-1670	-1669	-1668	-1667	-1666	-1665	-1664	-1663	-1662	-1661	-1660	-1659	-1658	-1657	-1656	-1655	-1654	-1653	-1652	-1651	-1650	-1649	-1648	-1647	-1646	-1645	-1644	-1643	-1642	-1641	-1640	-1639	-1638	-1637	-1636	-1635	-1634	-1633	-1632	-1631	-1630	-1629	-1628	-1627	-1626	-1625	-1624	-1623	-1622	-1621	-1620	-1619	-1618	-1617	-1616	-1615	-1614	-1613	-1612	-1611	-1610	-1609	-1608	-1607	-1606	-1605	-1604	-1603	-1602	-1601	-1600	-1599	-1598	-1597	-1596	-1595	-1594	-1593	-1592	-1591	-1590	-1589	-1588	-1587	-1586	-1585	-1584	-1583	-1582	-1581	-1580	-1579	-1578	-1577	-1576	-1575	-1574	-1573	-1572	-1571	-1570	-1569	-1568	-1567	-1566	-1565	-1564	-1563	-1562	-1561	-1560	-1559	-1558	-1557	-1556	-1555	-1554	-1553	-1552	-1551	-1550	-1549	-1548	-1547	-1546	-1545	-1544	-1543	-1542	-1541	-1540	-1539	-1538	-1537	-1536	-1535	-1534	-1533	-1532	-1531	-1530	-1529	-1528	-1527	-1526	-1525	-1524	-1523	-1522	-1521	-1520	-1519	-1518	-1517	-1516	-1515	-1514	-1513	-1512	-1511	-1510	-1509	-1508	-1507	-1506	-1505	-1504	-1503	-1502	-1501	-1500	-1499	-1498	-1497	-1496	-1495	-1494	-1493	-1492	-1491	-1490	-1489	-1488	-1487	-1486	-1485	-1484	-1483	-1482	-1481	-1480	-1479	-1478	-1477	-1476	-1475	-1474	-1473	-1472	-1471	-1470	-1469	-1468	-1467	-1466	-1465	-1464	-1463	-1462	-1461	-1460	-1459	-1458	-1457	-1456	-1455	-1454	-1453	-1452	-1451	-1450	-1449	-1448	-1447	-1446	-1445	-1444	-1443	-1442	-1441	-1440	-1439	-1438	-1437	-1436	-1435	-1434	-1433	-1432	-1431	-1430	-1429	-1428	-1427	-1426	-1425	-1424	-1423	-1422	-1421	-1420	-1419	-1418	-1417	-1416	-1415	-1414	-1413	-1412	-1411	-1410	-1409	-1408	-1407	-1406	-1405	-1404	-1403	-1402	-1401	-1400	-1399	-1398	-1397	-1396	-1395	-1394	-1393	-1392	-1391	-1390	-1389	-1388	-1387	-1386	-1385	-1384	-1383	-1382	-1381	-1380	-1379	-1378	-1377	-1376	-1375	-1374	-1373	-1372	-1371	-1370	-1369	-1368	-1367	-1366	-1365	-1364	-1363	-1362	-1361	-1360	-1359	-1358	-1357	-1356	-1355	-1354	-1353	-1352	-1351	-1350	-1349	-1348	-1347	-1346	-1345	-1344	-1343	-1342	-1341	-1340	-1339	-1338	-1337	-1336	-1335	-1334	-1333	-1332	-1331	-1330	-1329	-1328	-1327	-1326	-1325	-1324	-1323	-1322	-1321	-1320	-1319	-1318	-1317	-1316	-1315	-1314	-1313	-1312	-1311	-1310	-1309	-1308	-1307	-1306	-1305	-1304	-1303	-1302	-1301	-1300	-1299	-1298	-1297	-1296	-1295	-1294	-1293	-1292	-1291	-1290	-1289	-1288	-1287	-1286	-1285	-1284	-1283	-1282	-1281	-1280	-1279	-1278	-1277	-1276	-1275	-1274	-1273	-1272	-1271	-1270	-1269	-1268	-1267	-1266	-1265	-1264	-1263	-1262	-1261	-1260	-1259	-1258	-1257	-1256	-1255	-1254	-1253	-1252	-1251	-1250	-1249	-1248	-1247	-1246	-1245	-1244	-1243	-1242	-1241	-1240	-1239	-1238	-1237	-1236	-1235	-1234	-1233	-1232	-1231	-1230	-1229	-1228	-1227	-1226	-1225	-1224	-1223	-1222	-1221	-1220	-1219	-1218	-1217	-1216	-1215	-1214	-1213	-1212	-1211	-1210	-1209	-1208	-1207	-1206	-1205	-1204	-1203	-1202	-1201	-1200	-1199	-1198	-1197	-1196	-1195	-1194	-1193	-1192	-1191	-1190	-1189	-1188	-1187	-1186	-1185	-1184	-1183	-1182	-1181	-1180	-1179	-1178	-1177	-1176	-1175	-1174	-1173	-1172	-1171	-1170	-1169	-1168	-1167	-1166	-1165	-1164	-1163	-1162	-1161	-1160	-1159	-1158	-1157	-1156	-1155	-1154	-1153	-1152	-1151	-1150	-1149	-1148	-1147	-1146	-1145	-1144	-1143	-1142	-1141	-1140	-1139	-1138	-1137	-1136	-1135	-1134	-1133	-1132	-1131	-1130	-1129	-1128	-1127	-1126	-1125	-1124	-1123	-1122	-1121	-1120	-1119	-1118	-1117	-1116	-1115	-1114	-1113	-1112	-1111	-1110	-1109	-1108	-1107	-1106	-1105	-1104	-1103	-1102	-1101	-1100	-1099	-1098	-1097	-1096	-1095	-1094	-1093	-1092	-1091	-1090	-1089	-1088	-1087	-1086	-1085	-1084	-1083	-1082	-1081	-1080	-1079	-1078	-1077	-1076	-1075	-1074	-1073	-1072	-1071	-1070	-1069	-1068	-1067	-1066	-1065	-1064	-1063	-1062	-1061	-1060	-1059	-1058	-1057	-1056	-1055	-1054	-1053	-1052	-1051	-1050	-1049	-1048	-1047	-1046	-1045	-1044	-1043	-1042	-1041	-1040	-1039	-1038	-1037	-1036	-1035	-1034	-1033	-1032	-1031	-1030	-1029	-1028	-1027	-1026	-1025	-1024	-1023	-1022	-1021	-1020	-1019	-1018	-1017	-1016	-1015	-1014	-1013	-1012	-1011	-1010	-1009	-1008	-1007	-1006	-1005	-1004	-1003	-1002	-1001	-1000	-999	-998	-997	-996	-995	-994	-993	-992	-991	-990	-989	-988	-987	-986	-985	-984	-983	-982	-981	-980	-979	-978	-977	-976	-975	-974	-973	-972	-971	-970	-969	-968	-967	-966	-965	-964	-963	-962	-961	-960	-959	-958	-957	-956	-955	-954	-953	-952	-951	-950	-949	-948	-947	-946	-945	-944	-943	-942	-941	-940	-939	-938	-937	-936	-935	-934	-933	-932	-931	-930	-929	-928	-927	-926	-925	-924	-923	-922	-921	-920	-919	-918	-917	-916	-915	-914	-913	-912	-911	-910	-909	-908	-907	-906	-905	-904	-903	-902	-901	-900	-899	-898	-897	-896	-895	-894	-893	-892	-891	-890	-889	-888	-887	-886	-885	-884	-883	-882	-881	-880	-879	-878	-877	-876	-875	-874	-873	-872	-871	-870	-869	-868	-867	-866	-865	-864	-863	-862	-861	-860	-859	-858	-857	-856	-855	-854	-853	-852	-851	-850	-849	-848	-847	-846	-845	-844	-843	-842	-841	-840	-839	-838	-837	-836	-835	-834	-833	-832	-831	-830	-829	-828	-827	-826	-825	-824	-823	-822	-821	-820	-819	-818	-817	-816	-815	-814	-813	-812	-811	-810	-809	-808	-807	-806	-805	-804	-803	-802	-801	-800	-799	-798	-797	-796	-795	-794	-793	-792	-791	-790	-789	-788	-787	-786	-785	-784	-783	-782	-781	-780	-779	-778	-777	-776	-775	-774	-773	-772	-771	-770	-769	-768	-767	-766	-765	-764	-763	-762	-761	-760	-759	-758	-757	-756	-755	-754	-753	-752	-751	-750	-749	-748	-747	-746	-745	-744	-743	-742	-741	-740	-739	-738	-737	-736	-735	-734	-733	-732	-731	-730	-729	-728	-727	-726	-725	-724	-723	-722	-721	-720	-719	-718	-717	-716	-715	-714	-713	-712	-711	-710	-709	-708	-707	-706	-705	-704	-703	-702	-701	-700	-699	-698	-697	-696	-695	-694	-693	-692	-691	-690	-689	-688	-687	-686	-685	-684	-683	-682	-681	-680	-679	-678	-677	-676	-675	-674	-673	-672	-671	-670	-669	-668	-667	-666	-665	-664	-663	-662	-661	-660	-659	-658	-657	-656	-655	-654	-653	-652	-651	-650	-649	-648	-647	-646	-645	-644	-643	-642	-641	-640	-639	-638	-637	-636	-635	-634	-633	-632	-631	-630	-629	-628	-627	-626	-625	-624	-623	-622	-621	-620	-619	-618	-617	-616	-615	-614	-613	-612	-611	-610	-609	-608	-607	-606	-605	-604	-603	-602	-601	-600	-599	-598	-597	-596	-595	-594	-593	-592	-591	-590	-589	-588	-587	-586	-585	-584	-583	-582	-581	-580	-579	-578	-577	-576	-575	-574	-573	-572	-571	-570	-569	-568	-567	-566	-565	-564	-563	-562	-561	-560	-559	-558	-557	-556	-555	-554	-553	-552	-551	-550	-549	-548	-547	-546	-545	-544	-543	-542	-541	-540	-539	-538	-537	-536	-535	-534	-533	-532	-531	-530	-529	-528	-527	-526	-525	-524	-523	-522	-521	-520	-519	-518	-517	-516	-515	-514	-513	-512	-511	-510	-509	-508	-507	-506	-505	-504	-503	-502	-501	-500	-499	-498	-497	-496	-495	-494	-493	-492	-491	-490	-489	-488	-487	-486	-485	-484	-483	-482	-481	-480	-479	-478	-477	-476	-475	-474	-473	-472	-471	-470	-469	-468	-467	-466	-465	-464	-463	-462	-461	-460	-459	-458	-457	-456	-455	-454	-453	-452	-451	-450	-449	-448	-447	-446	-445	-444	-443	-442	-441	-440	-439	-438	-437	-436	-435	-434	-433	-432	-431	-430	-429	-428	-427	-426	-425	-424	-423	-422	-421	-420	-419	-418	-417	-416	-415	-414	-413	-412	-411	-410	-409	-408	-407	-406	-405	-404	-403	-402	-401	-400	-399	-398	-397	-396	-395	-394	-393	-392	-391	-390	-389	-388	-387	-386	-385	-384	-383	-382	-381	-380	-379	-378	-377	-376	-375	-374	-373	-372	-371	-370	-369	-368	-367	-366	-365	-364	-363	-362	-361	-360	-359	-358	-357	-356	-355	-354	-353	-352	-351	-350	-349	-348	-347	-346	-345	-344	-343	-342	-341	-340	-339	-338	-337	-336	-335	-334	-333	-332	-331	-330	-329	-328	-327	-326	-325	-324	-323	-322	-321	-320	-319	-318	-317	-316	-315	-314	-313	-312	-311	-310	-309	-308	-307	-306	-305	-304	-303	-302	-301	-300	-299	-298	-297	-296	-295	-294	-293	-292	-291	-290	-289	-288	-287	-286	-285	-284	-283	-282	-281	-280	-279	-278	-277	-276	-275	-274	-273	-272	-271	-270	-269	-268	-267	-266	-265	-264	-263	-262	-261	-260	-259	-258	-257	-256	-255	-254	-253	-252	-251	-250	-249	-248	-247	-246	-245	-244	-243	-242	-241	-240	-239	-238	-237	-236	-235	-234	-233	-232	-231	-230	-229	-228	-227	-226	-225	-224	-223	-222	-221	-220	-219	-218	-217	-216	-215	-214	-213	-212	-211	-210	-209	-208	-207	-206	-205	-204	-203	-202	-201	-200	-199	-198	-197	-196	-195	-194	-193	-192	-191	-190	-189	-188	-187	-186	-185	-184	-183	-182	-181	-180	-179	-178	-177	-176	-175	-174	-173	-172	-171	-170	-169	-168	-167	-166	-165	-164	-163	-162	-161	-160	-159	-158	-157	-156	-155	-154	-153	-152	-151	-150	-149	-148	-147	-146	-145	-144	-143	-142	-141	-140	-139	-138	-137	-136	-135	-134	-133	-132	-131	-130	-129	-128	-127	-126	-125	-124	-123	-122	-121	-120	-119	-118	-117	-116	-115	-114	-113	-112	-111	-110	-109	-108	-107	-106	-105	-104	-103	-102	-101	-100	-99	-98	-97	-96	-95	-94	-93	-92	-91	-90	-89	-88	-87	-86	-85	-84	-83	-82	-81	-80	-79	-78	-77	-76	-75	-74	-73	-72	-71	-70	-69	-68	-67	-66	-65	-64	-63	-62	-61	-60	-59	-58	-57	-56	-55	-54	-53	-52	-51	-50	-49	-48	-47	-46	-45	-44	-43	-42	-41	-40	-39	-38	-37	-36	-35	-34	-33	-32	-31	-30	-29	-28	-27	-26	-25	-24	-23	-22	-21	-20	-19	-18	-17	-16	-15	-14	-13	-12	-11	-10	-9	-8	-7	-6	-5	-4	-3	-2	-1	0	1	2	3	4	5	6	7	8	9	10	11	12	13	14	15	16	17	18	19	20	21	22	23	24	25	26	27	28	29	30	31	32	33	34	35	36	37	38	39	40	41	42	43	44	45	46	47	48	49	50	51	52	53	54	55	56	57	58	59	60	61	62	63	64	65	66	67	68	69	70	71	72	73	74	75	76	77	78	79	80	81	82	83	84	85	86	87	88	89	90	91	92	93	94	95	96	97	98	99	100	101	102	103	104	105	106	107	108	109	110	111	112	113	114	115	116	117	118	119	120	121	122	123	124	125	126	127	128	129	130	131	132	133	134	135	136	137	138	139	140	141	142	143	144	145	146	147	148	149	150	151	152	153	154	155	156	157	158	159	160	161	162	163	164	165	166	167	168	169	170	171	172	173	174	175	176	177	178	179	180	181	182	183	184	185	186	187	188	189	190	191	192	193	194	195	196	197	198	199	200	201	202	203	204	205	206	207	208	209	210	211	212	213	214	215	216	217	218	219	220	221	222	223	224	225	226	227	228	229	230	231	232	233	234	235	236	237	238	239	240	241	242	243	244	245	246	247	248	249	250	251	252	253	254	255	256	257	258	259	260	261	262	263	264	265	266	267	268	269	270	271	272	273	274	275	276	277	278	279	280	281	282	283	284	285	286	287	288	289	290	291	292	293	294	295	296	297	298	299	300	301	302	303	304	305	306	307	308	309	310	311	312	313	314	315	316	317	318	319	320	321	322	323	324	325	326	327	328	329	330	331	332	333	334	335	336	337	338	339	340	341	342	343	344	345	346	347	348	349	350	351	352	353	354	355	356	357	358	359	360	361	362	363	364	365	366	367	368	369	370	371	372	373	374	375	376	377	378	379	380	381	382	383	384	385	386	387	388	389	390	391	392	393	394	395	396	397	398	399	400	401	402	403	404	405	406	407	408	409	410	411	412	413	414	415	416	417	418	419	420	421	422	423	424	425	426	427	428	429	430	431	432	433	434	435	436	437	438	439	440	441	442	443	444	445	446	447	448	449	450	451	452	453	454	455	456	457	458	459	460	461	462	463	464	465	466	467	468	469	470	471	472	473	474	475	476	477	478	479	480	481	482	483	484	485	486	487	488	489	490	491	492	493	494	495	496	497	498	499	500	501	502	503	504	505	506	507	508	509	510	511	512	513	514	515	516	517	518	519	520	521	522	523	524	525	526	527	528	529	530	531	532	533	534	535	536	537	538	539	540	541	542	543	544	545	546	547	548	549	550	551	552	553	554	555	556	557	558	559	560	561	562	563	564	565	566	567	568	569	570	571	572	573	574	575	576	577	578	579	580	581	582	583	584	585	586	587	588	589	590	591	592	593	594	595	596	597	598	599	600	601	602	603	604	605	606	607	608	609	610	611	612	613	614	615	616	617	618	619	620	621	622	623	624	625	626	627	628	629	630	631	632	633	634	635	636	637	638	639	640	641	642	643	644	645	646	647	648	649	650	651	652	653	654	655	656	657	658	659	660	661	662	663	664	665	666	667	668	669	670	671	672	673	674	675	676	677	678	679	680	681	682	683	684	685	686	687	688	689	690	691	692	693	694	695	696	697	698	699	700	701	702	703	704	705	706	707	708	709	710	711	712	713	714	715	716	717	718	719	720	721	722	723	724	725	726	727	728	729	730	731	732	733	734	735	736	737	738	739	740	741	742	743	744	745	746	747	748	749	750	751	752	753	754	755	756	757	758	759	760	761	762	763	764	765	766	767	768	769	770	771	772	773	774	775	776	777	778	779	780	781	782	783	784	785	786	787	788	789	790	791	792	793	794	795	796	797	798	799	800	801	802	803	804	805	806	807	808	809	810	811	812	813	814	815	816	817	818	819	820	821	822	823	824	825	826	827	828	829	830	831	832	833	834	835	836	837	838	839	840	841	842	843	844	845	846	847	848	849	850	851	852	853	854	855	856	857	858	859	860	861	862	863	864	865	866	867	868	869	870	871	872	873	874	875	876	877	878	879	880	881	882	883	884	885	886	887	888	889	890	891	892	893	894	895	896	897	898	899	900	901	902	903	904	905	906	907	908	909	910	911	912	913	914	915	916	917	918	919	920	921	922	923	924	925	926	927	928	929	930	931	932	933	934	935	936	937	938	939	940	941	942	943	944	945	946	947	948	949	950	951	952	953	954	955	956	957	958	959	960	961	962	963	964	965	966	967	968	969	970	971	972	973	974	975	976	977	978	979	980	981	982	983	984	985	986	987	988	989	990	991	992	993	994	995	996	997	998	999	1000	1001	1002	1003	1004	1005	1006	1007	1008	1009	1010	1011	1012	1013	1014	1015	1016	1017	1018	1019	1020	1021	1022	1023	1024	1025	1026	1027	1028	1029	1030	1031	1032	1033	1034	1035	1036	1037	1038	1039	1040	1041	1042	1043	1044	1045	1046	1047	1048	1049	1050	1051	1052	1053	1054	1055	1056	1057	1058	1059	1060	1061	1062	1063	1064	1065	1066	1067	1068	1069	1070	1071	1072	1073	1074	1075	1076	1077	1078	1079	1080	1081	1082	1083	1084	1085	1086	1087	1088	1089	1090	1091	1092	1093	1094	1095	1096	1097	1098	1099	1100	1101	1102	1103	1104	1105	1106	1107	1108	1109	1110	1111	1112	1113	1114	1115	1116	1117	1118	1119	1120	1121	1122	1123	1124	1125	1126	1127	1128	1129	1130	1131	1132	1133	1134	1135	1136	1137	1138	1139	1140	1141	1142	1143	1144	1145	1146	1147	1148	1149	1150	1151	1152	1153	1154	1155	1156	1157	1158	1159	1160	1161	1162	1163	1164	1165	1166	1167	1168	1169	1170	1171	1172	1173	1174	1175	1176	1177	1178	1179	1180	1181	1182	1183	1184	1185	1186	1187	1188	1189	1190	1191	1192	1193	1194	1195	1196	1197	1198	1199	1200	1201	1202	1203	1204	1205	1206	1207	1208	1209	1210	1211	1212	1213	1214	1215	1216	1217	1218	1219	1220	1221	1222	1223	1224	1225	1226	1227	1228	1229	1230	1231	1232	1233	1234	1235	1236	1237	1238	1239	1240	1241	1242	1243	1244	1245	1246	1247	1248	1249	1250	1251	1252	1253	1254	1255	1256	1257	1258	1259	1260	1261	1262	1263	1264	1265	1266	1267	1268	1269	1270	1271	1272	1273	1274	1275	1276	1277	1278	1279	1280	1281	1282	1283	1284	1285	1286	1287	1288	1289	1290	1291	1292	1293	1294	1295	1296	1297	1298	1299	1300	1301	1302	1303	1304	1305	1306	1307	1308	1309	1310	1311	1312	1313	1314	1315	1316	1317	1318	1319	1320	1321	1322	1323	1324	1325	1326	1327	1328	1329	1330	1331	1332	1333	1334	1335	1336	1337	1338	1339	1340	1341	1342	1343	1344	1345	1346	1347	1348	1349	1350	1351	1352	1353	1354	1355	1356	1357	1358	1359	1360	1361	1362	1363	1364	1365	1366	1367	1368	1369	1370	1371	1372	1373	1374	1375	1376	1377	1378	1379	1380	1381	1382	1383	1384	1385	1386	1387	1388	1389	1390	1391	1392	1393	1394	1395	1396	1397	1398	1399	1400	1401	1402	1403	1404	1405	1406	1407	1408	1409	1410	1411	1412	1413	1414	1415	1416	1417	1418	1419	1420	1421	1422	1423	1424	1425	1426	1427	1428	1429	1430	1431	1432	1433	1434	1435	1436	1437	1438	1439	1440	1441	1442	1443	1444	1445	1446	1447	1448	1449	1450	1451	1452	1453	1454	1455	1456	1457	1458	1459	1460	1461	1462	1463	1464	1465	1466	1467	1468	1469	1470	1471	1472	1473	1474	1475	1476	1477	1478	1479	1480	1481	1482	1483	1484	1485	1486	1487	1488	1489	1490	1491	1492	1493	1494	1495	1496	1497	1498	1499	1500	1501	1502	1503	1504	1505	1506	1507	1508	1509	1510	1511	1512	1513	1514	1515	1516	1517	1518	1519	1520	1521	1522	1523	1524	1525	1526	1527	1528	1529	1530	1531	1532	1533	1534	1535	1536	1537	1538	1539	1540	1541	1542	1543	1544	1545	1546	1547	1548	1549	1550	1551	1552	1553	1554	1555	1556	1557	1558	1559	1560	1561	1562	1563	1564	1565	1566	1567	1568	1569	1570	1571	1572	1573	1574	1575	1576	1577	1578	1579	1580	1581	1582	1583	1584	1585	1586	1587	1588	1589	1590	1591	1592	1593	1594	1595	1596	1597	1598	1599	1600	1601	1602	1603	1604	1605	1606	1607	1608	1609	1610	1611	1612	1613	1614	1615	1616	1617	1618	1619	1620	1621	1622	1623	1624	1625	1626	1627	1628	1629	1630	1631	1632	1633	1634	1635	1636	1637	1638	1639	1640	1641	1642	1643	1644	1645	1646	1647	1648	1649	1650	1651	1652	1653	1654	1655	1656	1657	1658	1659	1660	1661	1662	1663	1664	1665	1666	1667	1668	1669	1670	1671	1672	1673	1674	1675	1676	1677	1678	1679	1680	1681	1682	1683	1684	1685	1686	1687	1688	1689	1690	1691	1692	1693	1694	1695	1696	1697	1698	1699	1700	1701	1702	1703	1704	1705	1706	1707	1708	1709	1710	1711	1712	1713	1714	1715	1716	1717	1718	1719	1720	1721	1722	1723	1724	1725	1726	1727	1728	1729	1730	1731	1732	1733	1734	1735	1736	1737	1738	1739	1740	1741	1742	1743	1744	1745	1746	1747	1748	1749	1750	1751	1752	1753	1754	1755	1756	1757	1758	1759	1760	1761	1762	1763	1764	1765	1766	1767	1768	1769	1770	1771	1772	1773	1774	1775	1776	1777	1778	1779	1780	1781	1782	1783	1784	1785	1786	1787	1788	1789	1790	1791	1792	1793	1794	1795	1796	1797	1798	1799	1800	1801	1802	1803	1804	1805	1806	1807	1808	1809	1810	1811	1812	1813	1814	1815	1816	1817	1818	1819	1820	1821	1822	1823	1824	1825	1826	1827	1828	1829	1830	1831	1832	1833	1834	1835	1836	1837	1838	1839	1840	1841	1842	1843	1844	1845	1846	1847	1848	1849	1850	1851	1852	1853	1854	1855	1856	1857	1858	1859	1860	1861	1862	1863	1864	1865	1866	1867	1868	1869	1870	1871	1872	1873	1874	1875	1876	1877	1878	1879	1880	1881	1882	1883	1884	1885	1886	1887	1888	1889	1890	1891	1892	1893	1894	1895	1896	1897	1898	1899	1900	1901	1902	1903	1904	1905	1906	1907	1908	1909	1910	1911	1912	1913	1914	1915	1916	1917	1918	1919	1920	1921	1922	1923	1924	1925	1926	1927	1928	1929	1930	1931	1932	1933	1934	1935	1936	1937	1938	1939	1940	1941	1942	1943	1944	1945	1946	1947	1948	1949	1950	1951	1952	1953	1954	1955	1956	1957	1958	1959	1960	1961	1962	1963	1964	1965	1966	1967	1968	1969	1970	1971	1972	1973	1974	1975	1976	1977	1978	1979	1980	1981	1982	1983	1984	1985	1986	1987	1988	1989	1990	1991	1992	1993	1994	1995	1996	1997	1998	1999	2000
1	1.50669	1.48116	1.49818	1.48116	1.52372	1.56628	1.60033	1.47264	1.51521	1.57479	1.42157	1.58331	1.49818	1.45562	1.43859	1.51521	1.46413	1.50669	1.43008	1.54926	1.48116	1.51521	1.54074	1.58331	1.62587	1.59182	1.63438	1.53223	1.56628	1.52372	1.43859	1.43008	1.51521	1.45562	1.46413	1.40454	1.40454	1.47264	1.54926	1.53223	1.48967	1.58331	1.44711	1.59182	1.48967	1.51521	1.54926	1.53223	1.52372	1.63438	1.43859	1.46413	1.61735	1.53223	1.45562	1.58331	1.51521	1.50669	1.54074	1.47264	1.52372	1.60033	1.51521	1.54074	1.53223	1.46413	1.54926	1.54926	1.43859	1.55777	1.59182	1.54074	1.57479	1.61735	1.64289	1.60033	1.51521	1.50669	1.64289	1.62587	1.66843	1.62587	1.65140	1.61735	1.68545	1.69397	1.59182	1.56628	1.55777	1.54926	1.68545	1.71950	1.56628	1.61735	1.52372	1.65140	1.57479	1.55777	1.54926	1.60033	1.64289	1.61735	1.71950	1.67694	1.52372	1.64289	1.60884	1.60033	1.62587	1.52372	1.65140	1.64289	1.59182	1.54926	1.62587	1.60884	1.70248	1.56628	1.59182	1.58331	1.60033	1.62587	1.76207	1.64289	1.60033	1.59182	1.64289	1.54074	1.60884	1.62587	1.53223	1.51521	1.55777	1.60033	1.61735	1.68545	1.48116	1.61735	1.61735	1.51521	1.48967	1.82165	1.65992	1.54074	1.71099	1.65140	1.65992	1.69397	1.65992	1.52372	1.65992	1.60884	1.51521	1.62587	1.58331	1.51521	1.72802	1.63438	1.61735	1.72802	1.59182	1.59182	1.62587	1.64289	1.67694	1.74504	1.62587	1.59182	1.60884	1.56628	1.55777	1.60033	1.56628	1.45562	1.54074	1.49818	1.52372	1.50669	1.54926	1.47264	1.60884	1.54074	1.43859	1.59182	1.48967	1.51521	1.60033	1.39603	1.43008	1.52372	1.42157	1.43859	1.57479	1.43859	1.31091	1.48967	1.46413	1.41306	1.55777	1.42157	1.40454	1.51521	1.43859	1.44711	1.49818	1.46413	1.40454	1.48967	1.45562	1.43859	1.50669	1.31942	1.38752	1.39603	1.28537	1.32793	1.50669	1.37050	1.48116	1.49818	1.48116	1.41306	1.56628	1.35347	1.43008	1.44711	1.37050	1.47264	1.36198	1.33645	1.32793	1.41306	1.45562	1.51521	1.54926	1.45562	1.54926	1.45562	1.41306	1.50669	1.42157	1.35347	1.36198	1.38752	1.33645	1.32793	1.44711	1.34496	1.47264	1.37901	1.31942	1.41306	1.42157	1.34496	1.39603	1.40454	1.41306	1.34496	1.51521	1.38752	1.31091	1.47264	1.33645	1.43008	1.44711	1.28537	1.33645	1.40454	1.37901	1.37901	1.37901	1.43859	1.37901	1.42157	1.30240	1.29388	1.31942	1.31942	1.43859	1.42157	1.34496	1.40454	1.37901	1.41306	1.30240	1.40454	1.43008	1.50669	1.47264	1.45562	1.47264	1.41306	1.47264	1.41306	1.48967	1.41306	1.37901	1.51521	1.38752	1.46413	1.43859	1.45562	1.37901	1.39603	1.30240	1.46413	1.45562	1.40454	1.47264	1.48116	1.43859	1.35347	1.38752	1.43008	1.31942	1.44711	1.38752	1.42157	1.49818	1.53223	1.44711	1.47264	1.40454	1.45562	1.54926	1.46413	1.31942	1.52372	1.48967	1.48116	1.52372	1.54926	1.47264	1.54074	1.54926	1.59182	1.62587	1.50669	1.36198	1.54926	1.47264	1.41306	1.37901	1.46413	1.43859	1.39603	1.43008	1.37050	1.48967	1.43008	1.42157	1.54074	1.62587	1.43859	1.60884	1.50669	1.37050	1.48967	1.51521	1.31091	1.50669	1.42157	1.46413	1.44711	1.54926	1.48967	1.54074	1.48967	1.44711	1.45562	1.60033	1.48116	1.60033	1.57479	1.43859	1.55777	1.54926	1.41306	1.45562	1.44711	1.43008	1.50669	1.48967	1.46413	1.54074	1.42157	1.45562	1.48116	1.59182	1.37901	1.37901	1.50669	1.54074	1.51521	1.54074	1.51521	1.53223	1.56628	1.51521	1.60884	1.57479	1.44711	1.57479	1.56628	1.52372	1.50669	1.77058	1.56628	1.59182	1.65140	1.53223	1.54926	1.66843	1.65140	1.60884	1.60884	1.53223	1.47264	1.67694	1.54926	1.61735	1.65140	1.57479	1.57479	1.66843	1.63438	1.59182	1.66843	1.57479	1.60884	1.60884	1.55777	1.50669	1.55777	1.55777	1.65992	1.63438	1.58331	1.50669	1.68545	1.65140	1.63438	1.62587	1.52372	1.48116	1.53223	1.48116	1.43859	1.70248	1.60033	1.60884	1.60884	1.54074	1.60033	1.60033	1.55777	1.58331	1.60884	1.59182	1.36198	1.60884	1.62587	1.41306	1.49818	1.55777	1.49818	1.66843	1.64289	1.53223	1.65992	1.53223	1.50669	1.55777	1.53223	1.42157	1.58331	1.49818	1.55777	1.63438	1.54926	1.60033	1.54926	1.60884	1.58331	1.65992	1.51521	1.53223	1.59182	1.50669	1.53223	1.56628	1.49818	1.48967	1.57479	1.48967	1.46413	1.54926	1.54074	1.54074	1.60033	1.52372	1.66843	1.65140	1.69397	1.55777	1.56628	1.54926	1.57479	1.48967	1.44711	1.43008	1.53223	1.60033	1.48116	1.41306	1.57479	1.41306	1.48116	1.48967	1.41306	1.49818	1.48967	1.43008	1.50669	1.48116	1.37050	1.52372	1.50669	1.54926	1.60033	1.49818	1.41306	1.40454	1.48116	1.56628	1.53223	1.48116	1.42157	1.50669	1.43008	1.36198	1.41306	1.28537	1.33645	1.42157	1.43008	1.31091	1.42157	1.57479	1.44711	1.52372	1.45562	1.41306	1.51521	1.50669	1.36198	1.39603	1.50669	1.28537	1.52372	1.47264	1.37050	1.47264	1.47264	1.48967	1.52372	1.57479	1.43008	1.48967	1.46413	1.32793	1.43008	1.47264	1.50669	1.46413	1.45562	1.49818	1.56628	1.51521	1.40454	1.38752	1.51521	1.38752	1.47264	1.43008	1.43859	1.47264	1.46413	1.36198	1.40454	1.43008	1.48967	1.52372	1.39603	1.35347	1.52372	1.47264	1.37901	1.47264	1.44711	1.37901	1.47264	1.40454	1.39603	1.41306	1.45562	1.38752	1.51521	1.38752	1.36198	1.52372	1.47264	1.42157	1.43859	1.52372	1.48967	1.55777	1.50669	1.37901	1.50669	1.50669	1.42157	1.46413	1.53223	1.41306	1.50669	1.53223	1.45562	1.58331	1.52372	1.54926	1.48116	1.45562	1.47264	1.48116	1.53223	1.43859	1.40454	1.37901	1.37050	1.42157	1.37901	1.41306	1.45562	1.48967	1.43008	1.44711	1.48116	1.36198	1.45562	1.54074	1.39603	1.37050	1.43008	1.38752	1.44711	1.48967	1.36198	1.49818	1.43008	1.47264	1.53223	1.46413	1.45562	1.37901	1.51521	1.43859	1.45562	1.40454	1.39603	1.45562	1.40454	1.41306	1.39603	1.37901	1.47264	1.38752	1.42157	1.38752	1.38752	1.39603	1.32793	1.41306	1.39603	1.40454	1.43859	1.40454	1.38752	1.40454	1.43008	1.35347	1.37901	1.31091	1.42157	1.43008	1.36198	1.45562	1.25132	1.31091	1.31091	1.31091	1.34496	1.34496	1.39603	1.38752	1.32793	1.37901	1.41306	1.41306	1.31942	1.37050	1.33645	1.29388	1.39603	1.34496	1.27686	1.35347	1.36198	1.34496	1.33645	1.30240	1.31942	1.35347	1.31091	1.20876	1.28537	1.31091	1.30240	1.24281	1.34496	1.31091	1.33645	1.36198	1.20025	1.25983	1.24281	1.14917	1.21727	1.23430	1.19174	1.21727	1.14917	1.20876	1.26835	1.15769	1.20025	1.32793	1.24281	1.24281	1.24281	1.25132	1.20025	1.21727	1.31091	1.15769	1.18322	1.31091	1.23430	1.27686	1.25132	1.25983	1.31091	1.31942	1.14917	1.15769	1.13215	1.18322	1.26835	1.25983	1.14917	1.26835	1.23430	1.20876	1.26835	1.26835	1.19174	1.24281	1.40454	1.25983	1.28537	1.29388	1.20025	1.17471	1.27686	1.15769	1.35347	1.36198	1.29388	1.25983	1.25983	1.20025	1.25983	1.30240	1.19174	1.20876	1.18322	1.18322	1.25132	1.20025	1.20025	1.22578	1.24281	1.28537	1.15769	1.27686	1.22578	1.22578	1.26835	1.18322	1.25132	1.30240	1.31942	1.31091	1.25132	1.26835	1.25983	1.23430	1.31091	1.33645	1.28537	1.28537	1.22578	1.20876	1.21727	1.24281	1.18322	1.26835	1.29388	1.20025	1.25983	1.17471	1.20876	1.23430	1.22578	1.11512	1.24281	1.17471	1.21727	1.26835	1.17471	1.15769	1.25132	1.17471	1.31942	1.33645	1.19174	1.26835	1.32793	1.25983	1.35347	1.29388	1.31091	1.25983	1.36198	1.20025	1.34496	1.29388	1.26835	1.31942	1.41306	1.34496	1.21727	1.25132	1.18322	1.31942	1.28537	1.20876	1.14917	1.28537	1.19174	1.29388	1.23430	1.29388	1.25983	1.22578	1.29388	1.32793	1.29388	1.24281	1.26835	1.33645	1.23430	1.23430	1.24281	1.35347	1.19174	1.30240	1.18322	1.31942	1.25132	1.28537	1.27686	1.24281	1.21727	1.31091	1.32793	1.39603	1.25983	1.37050	1.43008	1.22578	1.33645	1.31942	1.32793	1.35347	1.37901	1.29388	1.31942	1.39603	1.34496	1.32793	1.41306	1.32793	1.38752	1.37050	1.38752	1.40454	1.40454	1.35347	1.34496	1.48116	1.37901	1.35347	1.48116	1.38752	1.30240	1.36198	1.37901	1.34496	1.37901	1.33645	1.37901	1.42157	1.37050	1.39603	1.31942	1.30240	1.43859	1.37050	1.31942	1.28537	1.25983	1.16620	1.24281	1.31091	1.27686	1.25132	1.28537	1.20025	1.30240	1.26835	1.29388	1.37050	1.32793	1.29388	1.31091	1.30240	1.24281	1.32793	1.33645	1.32793	1.30240	1.30240	1.23430	1.29388	1.31942	1.31942	1.33645	1.33645	1.25983	1.36198	1.26835	1.28537	1.31942	1.34496	1.20876	1.34496	1.33645	1.31091	1.31942	1.23430	1.20876	1.31942	1.24281	1.14066	1.18322	1.26835	1.15769	1.31091	1.21727	1.11512	1.21727	1.21727	1.16620	1.25983	1.18322	1.11512	1.16620	1.07256	1.08959	1.20876	1.21727	1.11512	1.24281	1.20876	1.16620	1.24281	1.12364	1.11512	1.18322	1.22578	1.24281	1.20876	1.14066	1.22578	1.18322	1.08107	1.08959	1.15769	1.25132	1.17471	1.23430	1.23430	1.10661	1.20876	1.11512	1.12364	1.19174	1.21727	1.18322	1.17471	1.29388	1.22578	1.17471	1.17471	1.12364	1.22578	1.18322	1.15769	1.20025	1.14066	1.08959	1.13215	1.10661	1.10661	1.14917	1.16620	1.14917	1.19174	1.20025	1.19174	1.15769	1.24281	1.21727	1.14066	1.21727	1.14066	1.16620	1.20025	1.08107	1.18322	1.08959	1.20025	1.20025	1.12364	1.16620	1.24281	1.25983	1.17471	1.14917	1.25983	1.29388	1.17471	1.23430	1.14917	1.17471	1.25983	1.12364	1.14917	1.14917	1.14066	1.19174	1.14917	1.20025	1.23430	1.31942	1.27686	1.24281	1.24281	1.18322	1.12364	1.25983	1.17471	1.08107	1.13215	1.06405	1.17471	1.21727	1.21727	1.12364	1.14917	1.11512	1.10661	1.14066	1.13215	1.06405	1.17471	1.10661	1.06405	1.14917	1.12364	1.08959	1.16620	1.14917	1.09810	1.22578	1.14066	1.16620	1.20025	1.09810	1.15769	1.11512	1.13215	1.07256	1.09810	1.13215	1.08959	1.09810	1.07256	1.18322	1.09810	1.07256	1.16620	1.07256	1.08959	0.97893	1.09810	1.08959	1.03000	1.10661	1.18322	1.08959	1.08959	1.02149	1.11512	1.07256	1.08959	1.08107	1.12364	1.03000	1.17471	1.19174	1.08959	1.13215	1.11512	1.03851	1.10661	1.15769	1.13215	1.06405	1.10661	1.23430	1.17471	1.16620	1.20876	1.06405	1.14917	1.14066	1.13215	1.21727	1.18322	1.12364	1.22578	1.16620	1.09810	1.22578	1.19174	1.26835	1.18322	1.26835	1.20876	1.31091	1.20025	1.15769	1.22578	1.14917	1.14066	1.12364	1.08959	1.12364	1.15769	1.14917	0.96190	1.04702	1.05554	1.06405	1.15769	1.08959	1.07256	1.15769	1.12364	1.10661	1.05554	1.08107	1.06405	1.10661	1.14917	1.04702	1.16620	1.14917	1.09810	1.16620	1.15769	1.11512	1.09810	1.05554	1.06405	0.95339	0.93636	0.96190	1.03851	1.00446	1.07256	1.04702	1.01297	0.98744	1.05554	1.01297	1.00446	0.98744	0.95339	0.95339	0.97893	1.03851	1.08107	0.98744	0.98744	0.99595	0.95339	1.01297	1.12364	1.10661	1.04702	1.06405	1.07256	1.12364	1.12364	1.10661	1.14066	1.14917	1.08959	1.08107	1.07256	1.16620	1.12364	1.18322	1.16620	1.18322	1.08107	1.16620	1.12364	1.18322	1.20025	1.16620	1.22578	1.20025	1.18322	1.14917	1.19174	1.14066	1.07256	1.13215	1.07256	1.10661	1.14066	1.09810	1.16620	1.09810	1.10661	1.14917	1.18322	1.10661	1.07256	1.08959	1.03000	1.09810	1.06405	1.04702	1.02149	1.08959	1.11512	1.01297	1.09810	1.09810	1.11512	1.12364	1.03000	1.09810	1.10661	1.04702	1.01297	1.08959	1.02149	1.05554	1.04702	1.12364	1.16620	1.13215	1.09810	1.08959	1.12364	1.09810	1.08107	1.16620	1.14066	1.25132	1.11512	1.25983	1.08107	1.16620	1.20025	1.17471	1.17471	1.18322	1.23430	1.22578	1.21727	1.20876	1.23430	1.19174	1.25983	1.20025	1.20025	1.25132	1.14066	1.15769	1.16620	1.17471	1.20025	1.18322	1.25132	1.18322	1.27686	1.33645	1.26835	1.31091	1.26835	1.31942	1.18322	1.24281	1.18322	1.23430	1.25983	1.15769	1.21727	1.19174	1.20025	1.19174	1.26835	1.18322	1.14066	1.18322	1.17471	1.27686	1.28537	1.20876	1.29388	1.24281	1.25983	1.25132	1.31091	1.17471	1.20025	1.25132	1.16620	1.25132	1.24281	1.25132	1.31091	1.20025	1.22578	1.26835	1.29388	1.30240	1.32793	1.14917	1.24281	1.20025	1.21727	1.29388	1.31091	1.24281	1.19174	1.23430	1.18322	1.14066	1.24281	1.27686	1.25983	1.25983	1.23430	1.19174	1.20876	1.20876	1.25132	1.30240	1.30240	1.34496	1.31942	1.21727	1.26835	1.21727	1.27686	1.37050	1.34496	1.38752	1.24281	1.33645	1.33645	1.30240	1.35347	1.26835	1.28537	1.37050	1.22578	1.30240	1.31091	1.29388	1.32793	1.27686	1.29388	1.26835	1.20025	1.26835	1.27686	1.29388	1.27686	1.35347	1.32793	1.23430	1.26835	1.37901	1.29388	1.31942	1.25983	1.33645	1.27686	1.27686	1.33645	1.31942	1.37901	1.32793	1.31942	1.19174	1.32793	1.37050	1.31942	1.25983	1.28537	1.37901	1.29388	1.38752	1.39603	1.45562	1.35347	1.32793	1.31942	1.39603	1.36198	1.25983	1.26835	1.22578	1.35347	1.41306	1.35347	1.39603	1.34496	1.31091	1.31942	1.36198	1.37050	1.30240	1.28537	1.31942	1.25983	1.28537	1.25983	1.32793	1.44711	1.32793	1.42157	1.38752	1.36198	1.40454	1.24281	1.34496	1.32793	1.33645	1.31942	1.26835	1.37050	1.26835	1.42157	1.42157	1.36198	1.38752	1.43859	1.36198	1.48116	1.50669	1.40454	1.43859	1.50669	1.43008	1.37050	1.41306	1.35347	1.41306	1.41306	1.35347	1.39603	1.39603	1.40454	1.43859	1.39603	1.41306	1.37901	1.44711	1.37050	1.42157	1.46413	1.33645	1.31942	1.37050	1.42157	1.39603	1.40454	1.47264	1.39603	1.48967	1.43859	1.44711	1.46413	1.43859	1.38752	1.43008	1.36198	1.32793	1.40454	1.31942	1.26835	1.34496	1.38752	1.37050	1.39603	1.48967	1.48116	1.47264	1.33645	1.39603	1.53223	1.36198	1.43859	1.36198	1.50669	1.43859	1.40454	1.37901	1.48967	1.41306	1.48967	1.41306	1.44711	1.43859	1.34496	1.51521	1.36198	1.41306	1.44711	1.46413	1.43859	1.51521	1.46413	1.42157	1.37050	1.46413	1.35347	1.45562	1.38752	1.28537	1.36198	1.39603	1.35347	1.39603	1.41306	1.32793	1.51521	1.42157	1.45562	1.42157	1.40454	1.32793	1.33645	1.46413	1.33645	1.33645	1.32793	1.34496	1.36198	1.25983	1.31942	1.39603	1.39603	1.33645	1.45562	1.37901	1.32793	1.41306	1.34496	1.28537	1.48116	1.38752	1.31942	1.25983	1.29388	1.19174	1.23430	1.26835	1.23430	1.25983	1.26835	1.25132	1.25983	1.28537	1.28537	1.25132	1.33645	1.26835	1.31091	1.26835	1.29388	1.22578	1.22578	1.22578	1.28537	1.20025	1.25983	1.28537	1.24281	1.29388	1.28537	1.19174	1.36198	1.31942	1.29388	1.20025	1.25132	1.23430	1.14917	1.25132	1.35347	1.25132	1.32793	1.25983	1.20025	1.27686	1.31091	1.15769	1.23430	1.14066	1.25132	1.28537	1.21727	1.31091	1.34496	1.26835	1.21727	1.26835	1.10661	1.24281	1.18322	1.19174	1.25132	1.23430	1.16620	1.14066	1.23430	1.15769	1.18322	1.20876	1.23430	1.30240	1.12364	1.20025	1.19174	1.20876	1.20876	1.23430	1.27686	1.17471	1.23430	1.25132	1.08959	1.22578	1.32793	1.16620	1.25132	1.21727	1.19174	1.25983	1.28537	1.15769	1.29388	1.25132	1.14066	1.14917	1.14066	1.16620	1.25132	1.17471	1.11512	1.20876	1.16620	1.08959	1.15769	1.24281	1.22578	1.20025	1.14066	1.02149	1.03851	1.08959	1.08107	1.14066	1.08107	1.13215	1.16620	1.17471	1.14066	1.16620	1.10661	1.02149	1.21727	1.20025	1.01297	1.21727	1.14066	1.03851	1.14066	1.14066	1.09810	1.20876	1.15769	1.08107	1.22578	1.11512	1.06405	1.19174	1.11512	0.91083	1.01297	1.04702	0.91934	1.05554	1.05554	0.96190	1.08107	1.03851	0.90231	0.85975	1.00446	0.99595	0.99595	1.02149	0.95339	0.99595	0.97893	1.04702	1.08959	1.03851	1.05554	1.08959	1.02149	1.01297	1.07256	1.12364	1.03000	1.08959	1.09810	1.06405	1.07256	1.10661	1.04702	1.08959	1.11512	1.10661	1.14917	1.04702	1.04702	1.08107	1.11512	1.10661	1.05554	1.02149	1.05554	1.12364	1.06405	0.97041	1.16620	1.10661	1.05554	1.07256	1.11512	1.21727	1.17471	1.13215	1.09810	1.18322	1.06405	1.08959	1.11512	1.12364	1.13215	1.17471	1.09810	1.20025	1.20876	1.15769	1.06405	1.16620	1.11512	1.10661	1.20876	1.14066	1.07256	1.10661	1.14066	1.14917	1.10661	1.06405	1.09810	1.06405	1.04702	1.11512	1.03851	1.12364	1.07256	1.19174	1.20876	1.21727	1.17471	1.15769	1.15769	1.09810	1.04702	1.14066	1.17471	1.12364	1.24281	1.16620	1.07256	1.13215	1.14066	1.11512	1.10661	1.13215	1.17471	1.14066	1.14066	1.19174	1.06405	1.14066	1.21727	1.12364	1.17471	1.12364	1.13215	1.09810	1.14066	1.07256	1.05554	1.15769	1.14066	1.11512	1.12364	1.17471	1.23430	1.17471	1.16620	1.11512	1.08107	1.09810	1.10661	1.15769	1.14066	1.10661	1.14917	1.08107	1.18322	1.18322	1.08107	1.13215	1.14917	1.19174	1.18322	1.22578	1.18322	1.14917	1.12364	1.18322	1.13215	1.03000	1.05554	1.15769	1.11512	1.17471	1.20025	1.20025	1.20025	1.16620	1.18322	1.15769	1.09810	1.16620	1.13215	1.27686	1.07256	1.06405	1.14917	1.17471	1.10661	1.19174	1.18322	1.21727	1.26835	1.23430	1.14066	1.18322	1.10661	1.08959	1.13215	1.13215	1.14066	1.16620	1.31091	1.16620	1.26835	1.23430	1.27686	1.17471	1.18322	1.16620	1.27686	1.23430	1.31091	1.32793	1.28537	1.26835	1.26835	1.30240	1.18322	1.21727	1.18322	1.07256	1.14917	1.18322	1.14066	1.13215	1.19174	1.20876	1.25132	1.27686	1.31942	1.35347	1.28537	1.18322	1.23430	1.24281	1.14066	1.24281	1.28537	1.23430	1.27686	1.25132	1.15769	1.29388	1.24281	1.17471	1.18322	1.24281	1.20876	1.21727	1.31942	1.20025	1.23430	1.30240	1.31942	1.41306	1.53223	1.44711	1.77909	1.78760	1.71950	1.77058	1.77909	1.43859	1.73653	1.79611	1.40454	1.53223	1.74504	1.41306	1.82165	1.89826	1.63438	1.90678	1.89826	1.65992	2.00892	2.00892	1.71950	1.97488	2.02595	1.59182	2.07702	2.08554	1.70248	2.26430	2.22173	1.77909	2.11959	2.34091	1.89826	2.30686	2.48562	2.00041	2.32388	2.43454	2.11959	2.59628	2.81760	2.12810	2.46008	2.81760	2.36645	2.71545	2.77504	2.40049	2.66438	2.98785	2.44306	2.68992	2.95380	2.42603	2.88570	3.03041	2.60479	2.89421	3.07297	2.72397	3.04744	3.22620	2.78355	3.03041	3.36240	2.80058	3.01339	3.43901	3.09000	3.46454	3.42198	3.05595	3.26876	3.44752	3.08149	3.53264	3.70289	3.06446	3.51562	3.83909	3.47306	3.85611	4.03487	3.34537	3.91570	4.24768	3.45603	3.81355	4.31578	3.47306	4.12851	4.46049	3.74545	4.35835	4.88611	4.23066	4.60520	4.91165	4.01785	4.53711	5.20958	4.29876	5.05636	5.47347	4.54562	4.88611	5.32876	4.49454	4.97975	5.71182	4.83504	5.69479	5.78843	4.87760	5.19256	5.96719	4.74140	5.42239	5.95016	5.01380	5.49901	5.98421	4.96273	5.92463	6.18000	5.21810	5.83099	6.29066	5.13297	5.77140	6.22256	5.28620	6.23107	6.62264	5.66925	6.12892	6.52901	5.42239	6.00124	6.65669	5.85653	6.23107	6.68223	5.55859	6.56306	6.97165	5.80545	6.23107	6.75884	5.95868	6.50347	6.78438	6.17149	6.55454	6.99719	6.13744	6.52049	6.92909	6.09487	6.87801	6.99719	6.17149	7.15041	7.53347	6.50347	7.32066	7.48239	6.81843	7.54198	7.52496	6.62264	7.52496	7.50793	6.85248	7.66115	7.83991	7.04826	7.68669	7.85694	7.19297	7.69520	7.82289	7.04826	7.37173	7.72074	7.19297	7.74628	7.85694	7.10785	7.50793	8.32512	7.29512	7.96760	8.55496	7.62710	7.66115	8.12934	7.44834	7.86545	8.24000	7.35471	8.08677	8.46132	7.65264	7.72074	8.33363	7.38025	7.90801	8.30810	7.45686	7.89099	8.18041	7.91653	8.29107	8.51239	7.78884	8.26553	8.41876	7.66115	7.97611	8.34215	7.72925	7.77182	8.29958	7.49942	8.01016	8.20595	7.63562	8.33363	8.44429	8.06124	8.27405	8.58049	7.81438	8.21446	8.51239	7.80586	8.44429	8.64859	7.74628	8.35917	8.40173	7.88248	8.23148	8.67413	7.66967	7.92504	8.44429	7.84843	8.18041	8.48686	8.05272	8.18041	8.65710	7.92504	8.18041	8.76777	8.10380	8.41024	8.77628	7.65264	8.24000	8.80181	7.95058	8.63157	8.90396	8.18041	8.87843	9.14231	8.02719	8.81033	8.86140	8.32512	8.87843	8.94653	7.92504	8.90396	8.92099	7.94206	8.65710	8.68264	7.72074	8.34215	8.64859	7.95058	8.76777	8.98909	8.05272	8.75074	8.88694	7.95058	8.71669	9.03165	7.92504	8.44429	8.86991	7.95909	8.62305	8.89545	8.12934	8.40173	8.73372	7.70372	8.65710	8.93801	8.36768	8.80181	9.06570	8.21446	8.71669	9.09124	8.13785	8.46132	8.69115	7.93355	8.71669	8.77628	7.75479	8.32512	8.71669	8.04421	8.41024	8.58049	7.92504	8.46983	8.63157	7.91653	8.64008	8.76777	8.05272	8.66562	8.81884	8.18892	8.86140	8.99760	8.06124	8.81033	9.23595	8.08677	8.72520	9.30405	8.09529	8.89545	8.98909	8.28256	9.02314	9.28702	8.26553	8.60603	8.90396	8.27405	9.13380	9.06570	8.44429	9.03165	9.30405	8.06124	8.98057	9.11677	8.52091	9.02314	9.28702	8.42727	8.90396	9.00611	8.41024	9.15082	9.15082	8.24851	8.90396	9.00611	8.36768	9.15082	9.09975	8.69967	9.06570	9.38917	8.35917	9.12529	9.52537	8.64008	8.81033	9.31256	8.59752	9.18487	9.42322	8.21446	9.13380	9.36363	8.27405	9.09124	8.92950	8.48686	8.88694	9.18487	8.81033	8.74223	9.09975	8.48686	8.79330	9.04016	8.55496	8.77628	9.12529	8.71669	9.10826	9.32958	8.79330	9.19338	9.08272	8.70818	8.78479	8.75074	8.14636	8.59752	8.64859	8.01867	8.45281	9.09124	8.18892	8.66562	9.07421	8.23148	8.46132	9.29553	8.11231	8.49537	8.63157	8.19743	8.68264	8.90396	8.17190	8.38471	8.70818	7.82289	8.37620	8.47834	7.84843	8.46132	8.40173	7.87396	8.24851	8.85289	7.97611	8.32512	8.56347	7.89950	8.13785	8.51239	7.62710	8.05272	8.33363	7.72074	8.19743	8.52942	7.87396	7.79735	8.44429	7.66967	7.69520	8.39322	7.60157	7.73777	8.43578	7.83991	7.82289	8.14636	7.38876	7.60157	8.12082	7.42281	7.78033	8.20595	7.42281	7.89099	8.30810	7.57603	7.84843	8.03570	7.66967	7.73777	8.06124	7.38025	7.57603	8.38471	7.43132	7.81438	8.12934	7.32917	7.21000	7.92504	7.31215	7.75479	7.83991	7.33768	7.64413	8.24000	7.43983	7.51644	8.16339	7.46537	7.98462	8.14636	7.45686	7.95909	7.78033	7.52496	7.81438	8.02719	7.38025	7.32066	7.83140	7.11636	7.48239	7.95058	6.89504	7.35471	7.40578	7.16744	7.55049	7.84843	7.10785	7.60157	7.72074	7.03975	7.68669	8.23148	7.06529	7.85694	7.89950	7.64413	8.02719	7.92504	7.25256	7.89950	8.00165	7.61008	7.83140	7.57603	7.15041	7.55049	7.73777	7.16744	7.47388	7.86545	7.22702	7.76330	7.80586	6.96314	7.41429	7.97611	7.05677	7.62710	8.12082	6.87801	7.50793	7.65264	6.80140	7.73777	7.81438	7.13339	7.78033	8.11231	7.26107	7.91653	7.93355	7.43983	7.67818	7.91653	7.45686	7.82289	7.69520	7.09082	7.50793	7.76330	6.95463	7.51644	7.59305	6.97165	7.20148	7.55049	6.86950	7.26107	7.37173	7.03124	7.03124	7.59305	6.80140	7.21851	7.47388	6.78438	7.17595	7.49091	7.06529	7.20148	7.62710	7.02272	7.21851	7.62710	7.00570	7.26958	7.38025	6.96314	6.80140	7.52496	6.77587	7.18446	7.50793	6.96314	7.02272	7.33768	6.48644	6.82694	7.38876	6.65669	6.81843	7.28661	6.60562	6.75033	7.21851	6.47793	6.70777	7.15041	6.40132	6.60562	6.91206	6.39281	6.68223	7.06529	6.36727	6.74182	7.12487	6.39281	6.75884	6.92058	6.25661	6.58859	6.93760	6.53752	6.70777	7.22702	6.27363	6.29066	6.95463	6.00975	6.64818	7.13339	6.29917	6.75884	6.94611	6.18851	6.80991	7.04826	6.12041	6.40983	6.63115	6.05231	6.47793	6.63115	6.35876	6.46942	6.75033	6.13744	6.49496	6.89504	5.91611	6.32471	6.49496	6.03529	6.26512	6.78438	6.09487	6.33322	6.48644	5.89909	6.29917	6.59710	6.04380	6.34173	6.51198	5.86504	6.37578	6.82694	6.23958	6.33322	6.40983	6.06934	6.36727	6.57157	5.83099	6.17149	6.39281	5.74587	6.30768	6.57157	6.01826	6.46091	6.52049	5.90760	6.37578	6.45239	5.93314	6.34173	6.69925	6.13744	7.06529	7.12487	6.35876	6.63967	6.81843	6.04380	6.82694	6.57157	6.05231	6.82694	6.74182	6.18000	6.72479	6.84396	5.96719	6.71628	6.98867	6.09487	6.54603	6.70777	6.08636	6.63115	6.87801	5.89058	6.68223	6.86099	6.01826	6.61413	6.82694	5.90760	6.35025	6.78438	5.95868	6.54603	6.70777	6.30768	6.52901	6.76735	5.89058	6.59710	6.80140	5.83950	6.60562	6.61413	5.90760	6.54603	6.65669	6.10339	6.52901	6.38429	6.01826	6.34173	6.68223	6.13744	6.38429	6.63115	6.04380	6.29917	6.41834	6.00975	6.40132	6.64818	6.03529	6.29917	6.53752	6.18000	6.64818	6.70777	6.06934	6.54603	6.77587	6.10339	6.26512	6.52049	6.11190	6.27363	6.47793	5.95868	6.47793	6.38429	5.93314	6.05231	6.18000	5.62669	6.13744	6.05231	5.89058	6.29917	6.17149	5.99272	6.13744	6.15446	5.89058	6.06934	6.23107	5.63520	6.29066	6.37578	5.71182	6.00975	6.17149	5.81396	5.92463	6.16297	5.60967	6.13744	6.24810	5.56711	5.92463	6.39281	5.66074	5.86504	6.23107	5.81396	6.06934	6.48644	5.55859	5.91611	6.40983	5.62669	5.81396	6.35025	5.50752	5.95016	6.58008	5.69479	6.04380	6.34173	5.61818	6.11190	6.38429	5.66074	6.13744	6.60562	5.58413	5.83950	6.54603	5.77140	5.95868	6.50347	5.48198	6.11190	6.75884	5.77992	6.12892	6.61413	5.87355	6.19702	6.72479	5.89058	6.40983	6.52049	5.72033	6.37578	6.84396	5.78843	6.22256	6.40132	5.66925	6.46091	6.84396	5.94165	6.31620	6.57157	6.02677	6.50347	6.79289	6.07785	6.40132	6.87801	5.86504	6.30768	6.74182	5.79694	6.24810	6.62264	5.96719	6.30768	6.76735	5.92463	6.40132	6.51198	5.78843	6.18851	6.52049	6.09487	6.26512	6.65669	5.70330	6.36727	6.41834	5.95868	6.44388	6.48644	5.89058	6.16297	6.62264	6.08636	6.23107	6.33322	5.92463	6.23107	6.23107	5.75438	5.85653	6.14595	5.86504	5.76289	6.04380	5.78843	5.91611	5.82248	5.72884	5.80545	6.02677	5.77140	5.96719	5.91611	5.82248	5.98421	5.95868	5.77992	5.78843	5.92463	5.51603	5.70330	6.09487	5.73735	5.59264	5.92463	5.57562	5.66925	5.73735	5.72884	5.75438	5.83099	5.57562	5.69479	5.86504	5.54157	5.66925	5.89909	5.43091	5.42239	5.75438	5.37132	5.80545	5.58413	5.26066	5.46496	5.57562	5.46496	5.41388	5.52454	5.38834	5.55859	5.83099	5.43942	5.64372	5.60967	5.41388	5.32876	5.52454	5.37132	5.47347	5.56711	5.31173	5.36281	5.37983	5.23512	5.18405	5.25215	5.07339	5.13297	5.21810	4.99677	5.20107	5.33727	5.19256	5.29471	5.15851	5.02231	5.04785	5.00529	5.04785	5.15000	5.30322	5.15000	5.36281	5.07339	4.98826	5.07339	5.39686	5.02231	5.04785	5.21810	5.21810	5.11595	5.34578	5.02231	5.02231	5.32025	4.99677	5.11595	5.24363	5.05636	4.97975	5.23512	4.97975	5.06487	5.19256	4.99677	5.22661	5.22661	4.91165	5.20958	5.15000	5.25215	5.22661	5.17554	4.83504	5.09892	5.20958	5.06487	5.19256	5.23512	4.89463	5.21810	5.27768	5.18405	5.17554	5.26917	5.01380	5.06487	5.24363	4.89463	5.14149	5.15851	5.11595	4.95421	5.16702	5.15851	4.94570	5.29471	5.03934	4.96273	5.07339	5.00529	4.92868	5.15000	5.12446	5.18405	5.26066	5.13297	5.13297	5.11595	4.80950	4.97124	5.22661	4.81801	4.98826	4.86058	4.78397	4.91165	4.90314	4.82653	5.05636	5.25215	4.98826	4.86909	5.07339	4.77545	4.86909	5.00529	4.92016	4.81801	4.97975	4.88611	5.23512	5.09041	4.75843	5.06487	4.96273	4.85206	5.05636	4.87760	4.65628	4.83504	5.00529	4.85206	5.11595	5.15000	4.79248	4.88611	5.03934	4.80099	4.77545	5.01380	4.82653	4.80099	4.80099	4.37537	4.76694	4.86909	4.72438	4.75843	4.71587	4.82653	4.82653	4.88611	4.69033	4.76694	4.86909	4.80099	4.74140	4.85206	4.79248	4.95421	5.14149	4.83504	5.01380	5.05636	4.75843	4.77545	4.97975	4.67330	4.99677	5.15000	4.86909	5.05636	5.13297	4.86909	4.81801	4.90314	4.76694	4.78397	4.97975	4.58818	4.89463	4.86909	4.64777	4.89463	4.90314	4.81801	4.73289	4.90314	4.75843	4.87760	5.03934	4.85206	5.01380	5.08190	4.79248	4.91165	4.90314	4.75843	4.70735	4.97975	4.79248	4.65628	4.95421	4.71587	4.84355	5.01380	4.86909	5.02231	5.03082	4.69884	4.97975	4.98826	4.90314	4.95421	4.80950	4.77545	5.05636	4.86058	4.83504	4.86058	5.12446	4.90314	4.99677	5.00529	5.08190	4.94570	5.09041	4.98826	5.01380	5.16702	4.97124	5.04785	4.91165	4.74992	4.80099	4.85206	4.74992	4.85206	5.05636	4.65628	4.99677	5.13297	4.60520	5.02231	4.88611	4.80950	4.86909	5.00529	4.74992	4.94570	4.91165	4.77545	4.75843	4.77545	4.61372	4.57116	4.75843	4.52008	4.73289	5.00529	4.63074	4.75843	4.82653	4.78397	4.97124	4.94570	4.60520	4.87760	4.92868	4.75843	4.86909	5.05636	4.69033	4.92868	4.82653	4.73289	4.94570	5.01380	4.74140	4.89463	4.97975	4.67330	4.95421	4.88611	4.71587	4.74992	4.98826	4.85206	5.12446	5.08190	5.00529	5.04785	5.10744	4.87760	5.03934	4.92868	4.86909	4.93719	5.00529	4.76694	4.92016	4.90314	4.78397	4.76694	4.86058	4.70735	4.80950	4.89463	4.77545	4.74140	4.97975	4.73289	4.90314	4.90314	4.77545	4.56264	4.73289	4.70735	4.82653	4.93719	4.86909	4.92016	4.96273	4.68182	4.88611	4.92868	4.84355	4.77545	4.80950	4.69884	4.65628	4.92016	4.48603	4.85206	4.89463	4.76694	4.70735	4.92016	4.90314	4.63074	4.74140	4.74992	4.60520	4.56264	4.77545	4.47752	4.65628	4.69033	4.46901	4.77545	4.62223	4.52859	4.69033	4.76694	4.71587	4.60520	4.70735	4.40091	4.65628	4.60520	4.63074	4.66479	4.74140	4.67330	4.72438	4.62223	4.48603	4.86058	4.78397	4.50306	4.77545	4.34983	4.46901	4.69033	4.37537	4.55413	4.57116	4.52859	4.51157	4.76694	4.54562	4.56264	4.57967	4.50306	4.83504	4.74140	4.53711	4.37537	4.55413	4.46901	4.48603	4.25620	4.41793	4.41793	4.55413	4.49454	4.37537	4.59669	4.33281	4.31578	4.40942	4.24768	4.47752	4.34132	4.43496	4.44347	4.38388	4.49454	4.24768	4.31578	4.30727	4.51157	4.27322	4.20512	4.46049	4.57967	4.38388	4.36686	4.51157	4.49454	4.25620	4.52859	4.32430	4.41793	4.33281	4.37537	4.49454	4.23917	4.47752	4.48603	4.63074	4.47752	4.39239	4.45198	4.34983	4.42644	4.46049	4.40942	4.62223	4.57116	4.45198	4.42644	4.38388	4.42644	4.46901	4.42644	4.20512	4.22215	4.40091	4.43496	4.41793	4.40091	4.37537	4.12000	4.24768	4.37537	4.53711	4.49454	4.39239	4.44347	4.43496	4.29876	4.33281	4.50306	4.46049	4.27322	4.23917	4.44347	4.48603	4.48603	4.53711	4.56264	4.40942	4.38388	4.52859	4.36686	4.53711	4.34983	4.30727	4.36686	4.53711	4.33281	4.46901	4.30727	4.46901	4.31578	4.32430	4.36686	4.31578	4.46049	4.40091	4.30727	4.30727	4.29876	4.49454	4.34983	4.42644	4.23917	4.34983	4.41793	4.23066	4.32430	4.20512	4.25620	4.19661	4.31578	4.23066	4.25620	4.46049	4.46901	4.23066	4.39239	4.47752	4.36686	4.43496	4.26471	4.28173	4.35835	4.31578	4.22215	4.41793	4.34983	4.20512	4.29025	4.32430	4.12851	4.35835	4.32430	4.15405	4.36686	4.35835	4.06892	4.14554	4.10297	4.29876	4.23917	4.35835	4.12851	4.33281	4.17959	4.22215	4.23066	4.16256	4.12851	4.26471	4.33281	4.21363	4.29876	4.31578	4.29025	4.24768	4.27322	4.36686	4.26471	4.30727	4.34983	4.38388	4.34983	4.38388	4.57116	4.36686	4.28173	4.53711	4.50306	4.21363	4.35835	4.24768	4.13702	4.40091	4.35835	4.33281	4.53711	4.40091	4.42644	4.40942	4.61372	4.26471	4.42644	4.21363	4.17959	4.50306	4.34983	4.32430	4.48603	4.25620	4.26471	4.45198	4.55413	4.34983	4.57967	4.32430	4.31578	4.45198	4.25620	4.34132	4.63925	4.26471	4.50306	4.46049	4.35835	4.15405	4.52859	4.21363	4.36686	4.48603	4.41793	4.34132	4.35835	4.62223	4.28173	4.72438	4.49454	4.30727	4.50306	4.40942	4.30727	4.46049	4.55413	4.32430	4.57967	4.35835	4.27322	4.52859	4.40942	4.28173	4.40942	4.41793	4.28173	4.29025	4.52859	4.22215	4.53711	4.46901	4.29025	4.49454	4.45198	4.58818	4.46901	4.54562	4.31578	4.54562	4.58818	4.35835	4.60520	4.56264	4.34983	4.66479	4.30727	4.49454	4.51157	4.40091	4.28173	4.61372	4.61372	4.34132	4.74140	4.49454	4.38388	4.76694	4.49454	4.63925	4.55413	4.41793	4.39239	4.49454	4.52859	4.27322	4.78397	4.65628	4.29025	4.52859	4.37537	4.26471	4.57967	4.47752	4.25620	4.48603	4.39239	4.39239	4.59669	4.29025	4.35835	4.54562	4.50306	4.34983	4.49454	4.55413	4.52008	4.60520	4.47752	4.33281	4.58818	4.35835	4.24768	4.51157	4.42644	4.39239	4.64777	4.44347	4.36686	4.63925	4.62223	4.52008	4.74140	4.70735	4.54562	4.68182	4.63925	4.46049	4.63925	4.63925	4.46049	4.78397	4.64777	4.55413	4.69884	4.59669	4.38388	4.71587	4.55413	4.64777	4.82653	4.74140	4.74992	4.56264	4.78397	4.69884	4.66479	4.62223	4.63925	4.90314	4.62223	4.57967	4.64777	4.65628	4.48603	4.60520	4.64777	4.52008	4.49454	4.63925	4.47752	4.69884	4.62223	4.63925	4.57967	4.49454	4.52859	4.85206	4.65628	4.56264	4.70735	4.67330	4.49454	4.52859	4.46901	4.68182	4.49454	4.65628	4.35835	4.49454	4.65628	4.50306	4.40942	4.37537	4.50306	4.60520	4.57116	4.57967	4.46901	4.56264	4.40942	4.48603	4.43496	4.23917	4.57116	4.42644	4.27322	4.53711	4.42644	4.43496	4.55413	4.29025	4.49454	4.60520	4.40091	4.46049	4.37537	4.32430	4.44347	4.29876	4.34983	4.39239	4.34132	4.33281	4.32430	4.29876	4.13702	4.37537	4.18810	4.35835	4.51157	4.46049	4.50306	4.18810	4.38388	4.68182	4.58818	4.42644	4.50306	4.50306	4.52859	4.34983	4.50306	4.53711	4.61372	4.72438	4.62223	4.65628	4.62223	4.34132	4.47752	4.59669	4.41793	4.44347	4.71587	4.65628	4.45198	4.49454	4.40091	4.54562	4.64777	4.45198	4.51157	4.46049	4.45198	4.52859	4.37537	4.25620	4.36686	4.34983	4.39239	4.38388	4.58818	4.47752	4.46901	4.45198	4.59669	4.45198	4.22215	4.55413	4.46049	4.59669	4.55413	4.46901	4.48603	4.53711	4.39239	4.40091	4.69033	4.46049	4.46901	4.53711	4.40091	4.27322	4.46901	4.40942	4.46901	4.37537	4.63925	4.48603	4.28173	4.21363	4.30727	4.41793	4.37537	4.40091	4.44347	4.33281	4.49454	4.56264	4.29025	4.22215	4.34983	4.29876	4.31578	4.51157	4.34983	4.33281	4.41793	4.40091	4.29025	4.23066	4.35835	4.46049	4.20512	4.29025	4.42644	4.37537	4.34983	4.24768	4.43496	4.52859	4.23917	4.30727	4.29876	4.44347	4.57116	4.54562	4.49454	4.59669	4.51157	4.44347	4.53711	4.35835	4.50306	4.58818	4.55413	4.62223	4.54562	4.31578	4.37537	4.40091	4.44347	4.34983	4.12851	4.23917	4.32430	4.36686	4.29025	4.40091	4.61372	4.36686	4.41793	4.26471	4.40942	4.26471	4.42644	4.34132	4.30727	4.26471	4.25620	4.25620	4.46901	4.22215	4.37537	4.41793	4.08595	4.17959	4.06041	4.11149	4.32430	4.40091	4.27322	4.15405	4.11149	3.87314	4.02636	4.24768	4.07744	4.15405	4.25620	3.94124	4.12851	4.22215	3.89016	4.05190	4.16256	3.97529	3.97529	3.94975	3.92421	4.01785	4.04339	3.94124	4.06892	4.06041	4.00082	4.07744	4.30727	3.96678	4.02636	4.08595	4.00082	4.06041	4.05190	3.96678	4.10297	4.12000	4.09446	4.11149	4.17959	3.73694	4.03487	4.22215	3.88165	4.02636	4.25620	3.95826	4.02636	4.22215	3.87314	4.06892	4.16256	4.05190	4.12000	3.94975	3.87314	4.01785	3.90719	3.89016	3.84760	4.00082	3.81355	3.81355	4.01785	3.96678	3.85611	4.12000	3.94975	4.06892	4.23066	3.92421	4.18810	3.96678	3.77099	3.99231	3.98380	3.86463	3.97529	3.99231	3.81355	3.95826	4.03487	3.91570	4.04339	4.16256	3.89868
2	0.58422	0.60882	0.55962	0.60267	0.59037	0.61497	0.58422	0.56577	0.57192	0.57192	0.56577	0.56577	0.55962	0.59037	0.57192	0.58422	0.52887	0.63341	0.63956	0.59037	0.56577	0.61497	0.63341	0.61497	0.55962	0.57192	0.54732	0.53502	0.57807	0.52887	0.55962	0.52272	0.54732	0.57192	0.52272	0.52272	0.55962	0.54117	0.59652	0.55962	0.60882	0.56577	0.49197	0.54732	0.59652	0.59652	0.62726	0.54732	0.61497	0.54732	0.52887	0.58422	0.54732	0.55962	0.52272	0.53502	0.66416	0.56577	0.55962	0.55962	0.59652	0.52887	0.51657	0.47967	0.43048	0.51657	0.51042	0.52272	0.49197	0.51042	0.52272	0.54732	0.51042	0.58422	0.52887	0.60882	0.62111	0.56577	0.59037	0.62111	0.57807	0.51042	0.59652	0.53502	0.48582	0.58422	0.54117	0.55962	0.60882	0.62726	0.51042	0.62111	0.58422	0.57807	0.60882	0.62111	0.59652	0.59652	0.54117	0.51042	0.62111	0.59037	0.57807	0.65186	0.56577	0.54732	0.63956	0.52272	0.54732	0.62111	0.62726	0.65186	0.64571	0.53502	0.54117	0.57192	0.55347	0.57807	0.59652	0.55347	0.67031	0.62726	0.57192	0.59037	0.63341	0.61497	0.59037	0.62726	0.62726	0.55962	0.65186	0.65186	0.65801	0.63956	0.58422	0.60267	0.58422	0.61497	0.62111	0.64571	0.65801	0.63956	0.64571	0.55962	0.55347	0.65801	0.54117	0.62111	0.57807	0.58422	0.56577	0.53502	0.55962	0.55962	0.59037	0.53502	0.62111	0.60267	0.56577	0.54117	0.54732	0.51657	0.53502	0.54117	0.57807	0.60267	0.53502	0.63956	0.55347	0.57192	0.51042	0.62726	0.57807	0.60882	0.65186	0.62111	0.57807	0.55962	0.55347	0.49197	0.56577	0.48582	0.50427	0.54732	0.58422	0.57807	0.57192	0.60882	0.50427	0.58422	0.57192	0.61497	0.62726	0.62111	0.54732	0.63341	0.66416	0.65186	0.62111	0.60267	0.59652	0.57807	0.62111	0.52887	0.59037	0.62726	0.60267	0.52887	0.63341	0.53502	0.51042	0.53502	0.48582	0.56577	0.51042	0.52887	0.55962	0.55347	0.62726	0.61497	0.61497	0.60882	0.54117	0.59037	0.65186	0.54117	0.52887	0.60882	0.63956	0.59652	0.55347	0.60882	0.59652	0.59652	0.47352	0.57807	0.57192	0.54117	0.52272	0.58422	0.54732	0.57192	0.57807	0.54117	0.57807	0.55347	0.51042	0.54117	0.54732	0.58422	0.60267	0.57807	0.55347	0.53502	0.54117	0.57192	0.54732	0.56577	0.57807	0.58422	0.60882	0.46737	0.51042	0.64571	0.54732	0.54732	0.61497	0.57192	0.55347	0.58422	0.54732	0.55347	0.55962	0.59037	0.59037	0.52887	0.62111	0.54117	0.52272	0.60267	0.59037	0.49812	0.56577	0.58422	0.60882	0.51657	0.60267	0.60882	0.54732	0.59037	0.60267	0.55347	0.56577	0.56577	0.58422	0.53502	0.57807	0.54117	0.58422	0.57192	0.51657	0.55962	0.57807	0.63341	0.59037	0.56577	0.55962	0.47352	0.55962	0.56577	0.55347	0.51657	0.53502	0.52887	0.51657	0.54732	0.60882	0.49812	0.52887	0.57192	0.53502	0.52272	0.48582	0.53502	0.57807	0.50427	0.44892	0.49812	0.59652	0.57807	0.59037	0.57192	0.50427	0.55347	0.54732	0.52272	0.49197	0.58422	0.55347	0.51042	0.56577	0.57192	0.59037	0.52887	0.47967	0.56577	0.51042	0.51657	0.47967	0.52272	0.53502	0.62111	0.52887	0.54117	0.57807	0.55347	0.57807	0.59037	0.51042	0.52887	0.51657	0.57807	0.60882	0.51042	0.45507	0.51657	0.54117	0.49197	0.57807	0.50427	0.52272	0.51657	0.47352	0.50427	0.55962	0.61497	0.54732	0.56577	0.55962	0.49197	0.51657	0.53502	0.54117	0.51042	0.47352	0.49197	0.54117	0.54732	0.52272	0.55962	0.57192	0.53502	0.50427	0.57192	0.51657	0.55962	0.57807	0.61497	0.55962	0.59037	0.54117	0.55962	0.52887	0.54732	0.60267	0.49197	0.55962	0.54117	0.55962	0.58422	0.57192	0.52887	0.55962	0.52887	0.52272	0.57807	0.53502	0.57192	0.59652	0.52272	0.55347	0.62726	0.57807	0.54732	0.55962	0.59037	0.60267	0.54732	0.53502	0.55347	0.60882	0.54732	0.60882	0.50427	0.55962	0.55962	0.58422	0.60267	0.55962	0.52272	0.61497	0.54732	0.59652	0.54732	0.58422	0.62111	0.59652	0.59652	0.60882	0.65186	0.57807	0.53502	0.48582	0.45507	0.59037	0.64571	0.62111	0.57807	0.65801	0.58422	0.57807	0.58422	0.60267	0.61497	0.59652	0.62111	0.57192	0.63956	0.59037	0.66416	0.67646	0.60882	0.60267	0.58422	0.61497	0.59037	0.60882	0.51657	0.51657	0.51042	0.63341	0.57192	0.64571	0.56577	0.58422	0.57192	0.55347	0.62726	0.57192	0.54117	0.55347	0.58422	0.53502	0.58422	0.60267	0.57192	0.62726	0.52887	0.55962	0.50427	0.61497	0.54732	0.52887	0.57807	0.59652	0.57192	0.60267	0.60267	0.55962	0.54732	0.64571	0.55962	0.62111	0.60882	0.57192	0.60267	0.63341	0.56577	0.53502	0.64571	0.63341	0.58422	0.58422	0.55347	0.55347	0.59037	0.55347	0.49812	0.54732	0.54117	0.58422	0.54732	0.50427	0.55347	0.54117	0.57807	0.61497	0.58422	0.57192	0.54732	0.57807	0.55347	0.60267	0.63956	0.56577	0.58422	0.51657	0.51657	0.57192	0.60882	0.60267	0.59037	0.58422	0.66416	0.62111	0.62726	0.65801	0.68261	0.57807	0.62111	0.59652	0.58422	0.63956	0.58422	0.56577	0.55347	0.57192	0.65186	0.60267	0.54117	0.57807	0.48582	0.59652	0.62726	0.58422	0.57192	0.55962	0.49197	0.52887	0.53502	0.56577	0.60267	0.55962	0.59037	0.61497	0.56577	0.55962	0.57192	0.62726	0.58422	0.61497	0.57807	0.61497	0.65801	0.58422	0.49812	0.48582	0.57192	0.56577	0.52887	0.54732	0.58422	0.59037	0.52272	0.60882	0.62111	0.56577	0.55962	0.55962	0.55347	0.50427	0.52887	0.56577	0.53502	0.58422	0.62726	0.55347	0.61497	0.55347	0.60882	0.61497	0.54117	0.53502	0.53502	0.55347	0.55962	0.53502	0.58422	0.62726	0.59037	0.60882	0.57192	0.65186	0.55347	0.57192	0.57807	0.55962	0.57807	0.53502	0.57807	0.59037	0.57807	0.63956	0.57192	0.62726	0.51042	0.52887	0.52887	0.60267	0.60267	0.57192	0.52887	0.55347	0.62111	0.55962	0.49197	0.49197	0.53502	0.49197	0.57807	0.52887	0.52272	0.60882	0.56577	0.50427	0.54117	0.55347	0.57192	0.59037	0.51042	0.55347	0.54117	0.48582	0.53502	0.52272	0.55962	0.53502	0.56577	0.62111	0.55347	0.55962	0.58422	0.56577	0.57192	0.57807	0.51657	0.52887	0.54732	0.53502	0.47352	0.55347	0.48582	0.55962	0.52887	0.50427	0.49197	0.53502	0.51042	0.54732	0.53502	0.56577	0.55962	0.52887	0.55962	0.54732	0.56577	0.44277	0.41818	0.46122	0.52887	0.47352	0.49812	0.56577	0.57192	0.53502	0.50427	0.53502	0.56577	0.54732	0.55962	0.56577	0.53502	0.48582	0.51657	0.58422	0.53502	0.54117	0.57192	0.55962	0.55347	0.65801	0.63341	0.57192	0.62111	0.49197	0.60882	0.59037	0.49197	0.55962	0.62111	0.54117	0.56577	0.55962	0.65186	0.56577	0.53502	0.59652	0.55347	0.59652	0.59652	0.57192	0.54117	0.54117	0.51042	0.51657	0.57192	0.48582	0.51042	0.54732	0.52887	0.49197	0.51042	0.48582	0.48582	0.52887	0.52887	0.47967	0.53502	0.52887	0.53502	0.49812	0.46737	0.49197	0.50427	0.52272	0.50427	0.49197	0.53502	0.51657	0.53502	0.46122	0.54732	0.53502	0.51657	0.51042	0.49812	0.44277	0.47352	0.51657	0.49812	0.54117	0.50427	0.54117	0.49812	0.49812	0.50427	0.51042	0.52887	0.51657	0.54732	0.51042	0.53502	0.47967	0.52887	0.49197	0.46737	0.51657	0.52272	0.55347	0.54732	0.58422	0.52272	0.47967	0.52272	0.47352	0.52272	0.51042	0.48582	0.46737	0.53502	0.52272	0.51657	0.44892	0.39973	0.44277	0.48582	0.44892	0.48582	0.44892	0.47352	0.45507	0.48582	0.47967	0.47352	0.45507	0.48582	0.44892	0.39358	0.51042	0.46122	0.46737	0.45507	0.51657	0.55347	0.52272	0.46122	0.51042	0.47352	0.51657	0.57807	0.54117	0.44892	0.44892	0.49812	0.55347	0.53502	0.51657	0.49812	0.48582	0.51657	0.47967	0.46122	0.48582	0.55962	0.49812	0.51042	0.57192	0.51042	0.55347	0.50427	0.49812	0.51657	0.50427	0.49197	0.47967	0.52887	0.51657	0.53502	0.53502	0.45507	0.46737	0.43663	0.43048	0.48582	0.44277	0.47967	0.55347	0.48582	0.52272	0.47352	0.52272	0.49197	0.49812	0.47967	0.50427	0.45507	0.47967	0.43663	0.46122	0.41203	0.47352	0.50427	0.45507	0.46122	0.42433	0.47352	0.46737	0.39973	0.52887	0.48582	0.47967	0.42433	0.44892	0.51657	0.46737	0.49197	0.46122	0.47352	0.46122	0.46737	0.46122	0.44277	0.41203	0.53502	0.45507	0.53502	0.47352	0.41818	0.56577	0.49197	0.49812	0.55347	0.50427	0.50427	0.52272	0.51657	0.53502	0.51042	0.54117	0.54117	0.49197	0.56577	0.52887	0.50427	0.47967	0.60267	0.46737	0.55347	0.52887	0.48582	0.47967	0.44892	0.44277	0.46122	0.50427	0.56577	0.52887	0.51042	0.53502	0.45507	0.50427	0.51657	0.52272	0.54732	0.52887	0.52272	0.47967	0.49812	0.51657	0.49812	0.47967	0.45507	0.58422	0.52887	0.58422	0.50427	0.50427	0.50427	0.56577	0.51042	0.54117	0.52272	0.56577	0.51657	0.51042	0.49197	0.57192	0.61497	0.52887	0.59037	0.63956	0.61497	0.60882	0.57192	0.62111	0.55962	0.60882	0.61497	0.59037	0.57807	0.62726	0.60267	0.60882	0.55962	0.52887	0.59652	0.62726	0.60267	0.58422	0.57807	0.59652	0.54732	0.57192	0.59652	0.60267	0.52887	0.54732	0.58422	0.60882	0.63956	0.51042	0.56577	0.58422	0.57192	0.63956	0.63956	0.59652	0.65186	0.60882	0.58422	0.54732	0.50427	0.55962	0.54732	0.56577	0.55347	0.52887	0.54117	0.50427	0.47967	0.57192	0.59037	0.46737	0.53502	0.54117	0.50427	0.50427	0.51042	0.52887	0.52887	0.53502	0.49197	0.52887	0.58422	0.54117	0.59652	0.54732	0.61497	0.59037	0.51657	0.53502	0.58422	0.60882	0.49812	0.59037	0.49812	0.49197	0.51042	0.54732	0.57807	0.57807	0.54117	0.50427	0.54732	0.51657	0.51657	0.52887	0.47352	0.46737	0.57192	0.58422	0.58422	0.50427	0.51042	0.54732	0.50427	0.57807	0.55962	0.54732	0.58422	0.50427	0.52887	0.48582	0.53502	0.52887	0.53502	0.54732	0.52887	0.46737	0.56577	0.52887	0.51042	0.47967	0.48582	0.52887	0.49197	0.44892	0.49812	0.49812	0.45507	0.47967	0.55962	0.46122	0.47967	0.46122	0.47352	0.49812	0.53502	0.45507	0.46122	0.43663	0.48582	0.47352	0.49812	0.48582	0.44277	0.45507	0.46122	0.42433	0.46122	0.47352	0.46737	0.48582	0.46122	0.46122	0.49197	0.48582	0.51657	0.50427	0.52887	0.54732	0.55347	0.55347	0.53502	0.53502	0.57192	0.51042	0.54732	0.54732	0.51657	0.47967	0.48582	0.46122	0.46737	0.51657	0.45507	0.47967	0.47352	0.51042	0.47967	0.42433	0.49197	0.47352	0.47967	0.42433	0.38743	0.54732	0.52272	0.47352	0.61497	0.53502	0.54732	0.52887	0.55347	0.51042	0.54732	0.55347	0.54117	0.46737	0.51042	0.52272	0.56577	0.49812	0.43663	0.54117	0.48582	0.46122	0.47352	0.48582	0.51042	0.52272	0.52272	0.49197	0.51042	0.55962	0.51657	0.54732	0.45507	0.47352	0.51657	0.46737	0.51657	0.55347	0.49197	0.51657	0.49197	0.49812	0.49812	0.43048	0.40588	0.49197	0.48582	0.49812	0.48582	0.50427	0.45507	0.52272	0.50427	0.54732	0.48582	0.50427	0.52272	0.46122	0.49812	0.49197	0.50427	0.50427	0.46737	0.47967	0.52887	0.50427	0.46122	0.44892	0.48582	0.44277	0.54117	0.45507	0.52272	0.51657	0.51042	0.49812	0.52272	0.51042	0.48582	0.53502	0.47967	0.52887	0.51042	0.52887	0.51042	0.49197	0.54732	0.46122	0.54732	0.57192	0.57192	0.52887	0.41203	0.46122	0.52272	0.48582	0.51042	0.52272	0.49812	0.47967	0.53502	0.55347	0.47967	0.53502	0.55347	0.56577	0.51042	0.54117	0.52887	0.55962	0.50427	0.52887	0.51042	0.59652	0.57192	0.51042	0.53502	0.58422	0.51657	0.55347	0.57192	0.60267	0.51042	0.60267	0.57192	0.58422	0.62726	0.52272	0.55962	0.49197	0.55962	0.59652	0.59652	0.54732	0.51657	0.50427	0.54117	0.57807	0.55962	0.48582	0.60267	0.57807	0.55347	0.51657	0.47967	0.54117	0.55347	0.56577	0.48582	0.52272	0.46737	0.49197	0.56577	0.57192	0.57807	0.59652	0.58422	0.59037	0.54117	0.65186	0.55347	0.61497	0.58422	0.58422	0.63956	0.52887	0.57192	0.62726	0.60882	0.55347	0.54117	0.53502	0.65801	0.62726	0.58422	0.51657	0.59037	0.57192	0.47967	0.57192	0.53502	0.55347	0.59652	0.60267	0.57807	0.61497	0.56577	0.57192	0.57192	0.55347	0.53502	0.57192	0.54732	0.44277	0.54117	0.64571	0.52272	0.60882	0.50427	0.51042	0.59037	0.54117	0.51042	0.54117	0.52887	0.43663	0.58422	0.57807	0.50427	0.52272	0.50427	0.51042	0.52887	0.53502	0.54117	0.57807	0.54117	0.48582	0.55962	0.51657	0.49812	0.53502	0.46737	0.54117	0.55347	0.55962	0.51042	0.55347	0.57192	0.55962	0.59652	0.55962	0.53502	0.58422	0.52887	0.57807	0.55962	0.54117	0.50427	0.57807	0.54117	0.50427	0.55347	0.48582	0.53502	0.57807	0.54117	0.51042	0.60267	0.54732	0.53502	0.59652	0.59652	0.56577	0.59652	0.49812	0.52887	0.57192	0.54732	0.55347	0.58422	0.56577	0.55347	0.54117	0.54117	0.50427	0.55962	0.55962	0.52272	0.56577	0.51657	0.52887	0.52272	0.52272	0.53502	0.52887	0.55962	0.55962	0.55962	0.51657	0.60882	0.56577	0.54732	0.52272	0.54117	0.62726	0.55347	0.52887	0.57807	0.54117	0.52887	0.59037	0.54117	0.48582	0.50427	0.51042	0.52887	0.51042	0.46737	0.50427	0.52272	0.54117	0.49197	0.49812	0.52887	0.51657	0.53502	0.51042	0.45507	0.45507	0.51657	0.49197	0.49812	0.38128	0.53502	0.52272	0.46122	0.51657	0.45507	0.57192	0.54732	0.53502	0.57192	0.57807	0.54732	0.53502	0.41203	0.52272	0.54732	0.51657	0.48582	0.47967	0.47967	0.55347	0.53502	0.59037	0.51657	0.46737	0.54117	0.47352	0.48582	0.47967	0.47967	0.51657	0.54117	0.47352	0.56577	0.48582	0.48582	0.49197	0.51657	0.54117	0.52272	0.49197	0.54732	0.49197	0.48582	0.60267	0.56577	0.52887	0.45507	0.54117	0.46122	0.54732	0.52272	0.57192	0.57807	0.58422	0.55962	0.57807	0.59037	0.55347	0.62726	0.60882	0.59652	0.55347	0.59652	0.53502	0.58422	0.55962	0.62111	0.62111	0.59652	0.54117	0.57192	0.57807	0.58422	0.57807	0.55347	0.63956	0.54117	0.55347	0.59037	0.62726	0.60882	0.67646	0.60882	0.62111	0.66416	0.69491	0.62111	0.58422	0.57807	0.63956	0.62111	0.64571	0.65801	0.67031	0.61497	0.70106	0.70721	0.62111	0.67031	0.63956	0.63956	0.64571	0.58422	0.57807	0.56577	0.62111	0.53502	0.57807	0.60882	0.64571	0.75641	0.67646	0.62726	0.73181	0.62726	0.62111	0.64571	0.67646	0.71336	0.75026	0.66416	0.69491	0.70721	0.70106	0.65186	0.68876	0.75026	0.67031	0.68876	0.71951	0.71951	0.73796	0.67031	0.65801	0.71951	0.74411	0.65801	0.78101	0.69491	0.61497	0.56577	0.65801	0.70106	0.71951	0.68261	0.78101	0.73181	0.71336	0.79331	0.76256	0.75641	0.78101	0.74411	0.70721	0.78716	0.80560	0.81175	0.73181	0.72566	0.73796	0.73181	0.78101	0.72566	0.78716	0.75026	0.77486	0.71951	0.74411	0.78101	0.81175	0.70721	0.81175	0.79945	0.79945	0.78101	0.70106	0.80560	0.75641	0.70721	0.81175	0.78101	0.83020	0.76871	0.83635	0.81790	0.83635	0.83020	0.85480	0.81790	0.80560	0.73796	0.83635	0.78101	0.84250	0.88555	0.77486	0.83635	0.87325	0.87940	0.93475	0.89785	0.87940	0.95320	0.88555	0.83635	0.87325	0.81175	0.89170	0.92245	0.83635	0.86095	0.87325	0.91630	0.87325	0.84865	0.83020	0.81790	0.83635	0.78101	0.83635	0.90400	0.86095	0.91630	0.93475	0.79331	0.84250	0.88555	0.81790	0.83635	0.92245	0.92860	0.86095	0.92860	0.85480	0.84865	0.92860	0.88555	0.94090	0.91630	0.89170	0.97779	1.05159	0.90400	0.99009	0.86710	0.86710	0.98394	0.96550	0.95320	0.99009	0.87940	0.99009	0.97164	0.99009	1.02699	0.99624	0.91630	1.02084	0.97779	1.02699	1.05159	1.10694	1.05159	0.95320	1.02699	1.11309	1.04544	1.07619	0.99624	1.03314	0.99009	1.07619	1.06389	1.00854	1.09464	1.08234	1.07619	1.04544	1.08849	1.11309	1.07004	1.05159	1.10079	1.12539	1.11924	1.13154	1.15613	1.05159	1.11924	1.20533	1.10694	1.10079	1.11924	1.05159	1.04544	1.21148	1.18688	1.21148	1.11309	1.16228	1.09464	1.18073	1.14384	1.21148	1.17458	1.15613	1.21148	1.18688	1.14384	1.09464	1.19918	1.13154	1.10079	1.17458	1.13154	1.10694	1.11309	1.18688	1.19918	1.25453	1.13154	1.18688	1.21763	1.16843	1.20533	1.11309	1.23608	1.11309	1.25453	1.21763	1.27298	1.25453	1.27298	1.21763	1.22993	1.23608	1.27298	1.22378	1.26068	1.26683	1.21148	1.30373	1.26683	1.23608	1.27913	1.21763	1.28528	1.20533	1.26683	1.19303	1.35907	1.30373	1.27913	1.30988	1.32218	1.37137	1.30988	1.38982	1.42672	1.27298	1.30988	1.29758	1.35292	1.43287	1.38982	1.34677	1.42672	1.38367	1.33447	1.41442	1.36522	1.37137	1.32218	1.34062	1.34677	1.37137	1.45132	1.30373	1.42672	1.44517	1.45747	1.47592	1.46362	1.39597	1.40827	1.42057	1.48822	1.40827	1.42672	1.44517	1.50666	1.53741	1.50051	1.46977	1.50051	1.48207	1.62966	1.47592	1.54356	1.59276	1.69730	1.77725	1.60506	1.58046	1.62966	1.56816	1.70345	1.63581	1.66656	1.64811	1.53126	1.64196	1.70345	1.67271	1.65426	1.70960	1.66656	1.74035	1.67885	1.75265	1.88179	1.75880	1.80800	1.83875	1.88794	1.78955	1.82645	1.72805	1.79570	1.79570	1.99864	1.85719	1.96789	2.03553	1.98019	1.86949	1.86334	1.80800	1.86334	1.94329	1.98634	1.96174	1.99249	1.98019	1.85719	1.94944	1.91254	1.90024	1.93099	2.05398	1.95559	2.09088	2.01709	2.05398	2.04783	2.03553	1.99864	1.96174	1.99864	2.10318	1.99249	2.11548	2.02324	2.02938	1.91869	2.07858	2.02938	2.09703	1.97404	2.14623	2.12163	1.99249	2.05398	2.00479	2.08473	2.04783	1.99249	2.01709	2.04168	2.11548	2.15853	2.04168	2.06013	2.06628	2.05398	2.12778	2.03553	2.13393	2.01709	2.07858	2.12778	2.18928	2.26922	2.25077	2.18928	2.15853	2.22002	2.17083	2.17083	2.15853	2.06628	2.04783	2.02324	2.12163	2.12778	2.19543	2.08473	2.23847	2.18928	2.14008	2.18313	2.19543	2.20772	2.22617	2.12163	2.16468	2.12163	2.18928	2.15238	2.06628	2.22002	2.36762	2.43526	2.43526	2.21387	2.27537	2.12778	2.26307	2.33687	2.18928	2.29382	2.23232	2.09088	2.49676	2.45986	2.26307	2.29997	2.17083	2.14008	2.45371	2.29997	2.24462	2.23232	2.18313	2.11548	2.29997	2.30612	2.24462	2.28152	2.30612	2.09703	2.16468	2.41681	2.31227	2.42296	2.53366	2.10318	2.34302	2.39221	2.09703	2.34917	2.46601	2.21387	2.26922	2.53366	2.44141	2.32457	2.55825	2.17083	2.20772	2.47216	2.24462	2.28767	2.53981	2.21387	2.31227	2.41066	2.19543	2.33687	2.45986	2.23232	2.36762	2.20158	2.20772	2.18313	2.50906	2.31227	2.31842	2.53366	2.17083	2.39836	2.59515	2.22002	2.39836	2.31227	1.99864	2.26307	2.49676	2.21387	2.41681	2.37992	2.15853	2.31842	2.33687	2.14008	2.15853	2.23232	2.26922	2.22002	2.38606	2.27537	2.32457	2.34302	2.20772	2.29382	2.31227	2.22002	2.28767	2.36147	2.11548	2.22617	2.33687	2.13393	2.10933	2.10318	2.15853	2.14008	2.32457	2.26922	2.17698	2.24462	2.18928	2.11548	2.29997	2.20158	2.14008	2.01094	2.08473	2.13393	2.17083	2.25077	2.23847	2.26922	1.95559	2.17698	2.14008	2.13393	2.22617	2.19543	2.05398	2.17698	2.12163	2.15238	2.12778	2.21387	2.18928	2.14008	2.16468	2.13393	2.07243	2.15238	2.00479	2.10318	2.07243	2.04783	2.00479	2.10318	1.98019	1.93714	2.01094	2.02324	2.05398	2.03553	1.92484	2.01094	2.13393	1.91254	1.99864	2.25077	2.13393	2.06628	2.07858	1.95559	2.09703	2.07243	1.96174	2.04783	1.96789	1.83260	1.78340	1.98634	1.96174	1.96789	1.99864	1.91869	1.98634	2.03553	1.98019	1.92484	1.98634	1.96174	2.04783	2.02324	1.87564	2.04168	1.98634	2.02324	1.96174	1.96174	1.99864	1.98634	1.94329	1.93714	1.82030	1.87564	1.82030	1.82645	1.98019	1.90639	1.83260	1.94329	1.93714	1.87564	1.87564	1.77110	1.89409	1.93099	1.86334	1.95559	1.85105	1.91254	1.85719	1.89409	1.83260	1.75880	1.79570	1.84490	1.85719	1.85719	2.00479	1.86949	1.90639	1.76495	1.77110	1.86949	1.91254	1.87564	1.87564	1.85105	1.83260	1.77110	1.80800	1.72190	1.96174	1.78340	1.76495	1.93714	1.72190	1.82030	1.80800	1.81415	1.81415	1.70960	1.77110	1.73420	1.94944	1.85719	1.82030	1.87564	1.75880	1.91869	1.80185	1.78340	1.74650	1.76495	1.78955	1.74035	1.78955	1.83875	1.78340	1.78955	1.73420	1.75265	1.67271	1.66656	1.76495	1.80185	1.74035	1.63581	1.68500	1.66656	1.62966	1.68500	1.74035	1.65426	1.59276	1.63581	1.66656	1.67271	1.69115	1.66041	1.72805	1.73420	1.67271	1.57431	1.61121	1.68500	1.61121	1.57431	1.67885	1.66656	1.48207	1.66041	1.59276	1.66041	1.61121	1.59276	1.61121	1.61121	1.66041	1.59891	1.58661	1.63581	1.57431	1.64811	1.52511	1.45132	1.54971	1.49437	1.53741	1.48207	1.42672	1.56816	1.52511	1.57431	1.50051	1.50051	1.51281	1.48207	1.56201	1.44517	1.55586	1.48207	1.54971	1.60506	1.62966	1.53741	1.60506	1.59891	1.52511	1.56201	1.56816	1.58046	1.43902	1.56816	1.52511	1.35292	1.48207	1.48207	1.59276	1.58046	1.50051	1.57431	1.65426	1.53126	1.49437	1.53126	1.54971	1.59276	1.52511	1.62966	1.52511	1.55586	1.45132	1.45132	1.45747	1.48822	1.46977	1.48822	1.50051	1.45132	1.45132	1.40827	1.43902	1.44517	1.42672	1.46362	1.51896	1.44517	1.43902	1.46362	1.43902	1.51896	1.44517	1.39597	1.40827	1.40827	1.44517	1.48822	1.44517	1.40212	1.36522	1.38982	1.45747	1.34062	1.44517	1.34677	1.46362	1.40212	1.49437	1.46362	1.37752	1.37137	1.38982	1.39597	1.43287	1.36522	1.38367	1.40827	1.21763	1.32832	1.34677	1.41442	1.29143	1.49437	1.32832	1.34062	1.49437	1.35907	1.34062	1.45132	1.45132	1.38982	1.43287	1.33447	1.30373	1.52511	1.34062	1.34062	1.44517	1.38982	1.39597	1.37752	1.38982	1.26068	1.38982	1.32218	1.26068	1.26683	1.22378	1.33447	1.29758	1.36522	1.22378	1.38982	1.21148	1.20533	1.22378	1.26068	1.22378	1.18688	1.19918	1.22378	1.21148	1.40212	1.25453	1.32218	1.27913	1.28528	1.26683	1.24223	1.29143	1.20533	1.19918	1.30988	1.32832	1.18688	1.29758	1.30988	1.21148	1.27298	1.26068	1.20533	1.29758	1.22378	1.26068	1.26068	1.30373	1.23608	1.27913	1.26683	1.27913	1.32218	1.29758	1.30373	1.34062	1.26068	1.22378	1.27913	1.32832	1.29758	1.18073	1.10694	1.25453	1.40212	1.32218	1.25453	1.38367	1.24223	1.30988	1.34062	1.36522	1.23608	1.29758	1.30988	1.34062	1.24223	1.29758	1.20533	1.27298	1.40212	1.24838	1.27913	1.26683	1.32832	1.27913	1.31603	1.24223	1.34677	1.30373	1.37137	1.35907	1.30373	1.24838	1.37752	1.39597	1.36522	1.40212	1.35292	1.40212	1.37137	1.38982	1.34677	1.27298	1.32218	1.19303	1.19918	1.26068	1.13154	1.34062	1.30988	1.21763	1.20533	1.32218	1.22993	1.32832	1.26068	1.10079	1.25453	1.21148	1.14998	1.27298	1.24838	1.21148	1.19303	1.18688	1.21148	1.26683	1.19918	1.23608	1.30373	1.23608	1.27298	1.22378	1.30373	1.22378	1.24223	1.33447	1.27913	1.27913	1.29143	1.30988	1.21763	1.19303	1.26683	1.22378	1.18073	1.18688	1.18073	1.22378	1.19303	1.19918	1.21148	1.15613	1.21148	1.22993	1.18688	1.24838	1.13769	1.26683	1.19918	1.28528	1.28528	1.20533	1.27913	1.28528	1.22378	1.21763	1.24838	1.27913	1.32218	1.27298	1.13769	1.35907	1.18688	1.13154	1.25453	1.18073	1.18688	1.14384	1.16843	1.21148	1.18688	1.16228	1.27298	1.21148	1.11924	1.19918	1.12539	1.11309	1.19303	1.31603	1.13154	1.01469	1.21763	1.15613	1.06389	1.21148	1.11924	1.07004	1.16228	1.19303	1.26683	1.26683	1.08234	1.08234	1.23608	1.10694	1.03314	1.14384	1.12539	1.12539	1.17458	1.12539	1.18688	1.35907	1.07619	1.03929	1.10694	1.11309	1.11309	1.13154	1.13154	1.19303	1.31603	1.02699	1.00854	1.07619	0.93475	1.08849	1.07004	1.05159	1.13154	1.07619	1.23608	1.05774	1.14384	1.00854	1.07619	1.00854	1.04544	1.10079	1.18073	1.05159	1.23608	1.11924	1.08849	1.10694	1.19303	1.08234	1.15613	1.11924	0.97164	1.14384	1.18688	1.08849	1.13154	1.21763	1.11309	1.11309	1.05159	1.11309	1.18688	1.22993	1.18688	1.18688	1.22378	1.10079	1.21148	1.13154	1.11309	1.18688	1.21763	1.16228	1.22378	1.13769	1.04544	1.19303	1.27913	1.07004	1.11924	1.21763	1.03929	1.11309	1.25453	1.03314	1.13769	1.10694	1.03314	1.11924	1.29143	1.16843	1.26068	1.16843	1.21148	1.18073	1.24223	1.26068	1.24838	1.26683	1.16228	1.21148	1.33447	1.23608	1.15613	1.11309	1.05159	1.10694	1.08849	1.05159	1.10694	1.08234	1.18073	1.17458	1.14998	1.22993	1.20533	1.03314	1.07004	1.16843	1.30373	1.15613	1.27298	1.29758	1.16843	1.18073	1.23608	1.20533	1.30373	1.16843	1.16843	1.19918	1.30988	1.21148	1.22993	1.21763	1.08849	1.25453	1.22378	1.16843	1.22993	1.22993	1.26068	1.21763	1.26683	1.21148	1.14384	1.17458	1.13769	1.31603	1.27298	1.24838	1.26068	1.30373	1.18688	1.22378	1.25453	1.14384	1.19918	1.35907	1.10694	1.14998	1.34677	1.21763	1.34062	1.40212	1.27298	1.12539	1.09464	1.14384	1.27298	1.32218	1.23608	1.27298	1.32832	1.21763	1.21148	1.36522	1.21763	1.19303	1.40827	1.26683	1.27298	1.26683	1.19303	1.29143	1.37137	1.14998	1.33447	1.34677	1.22993	1.25453	1.36522	1.20533	1.30373	1.29143	1.30988	1.19918	1.37137	1.31603	1.30988	1.22993	1.18688	1.31603	1.24223	1.26683	1.26683	1.32832	1.19918	1.22993	1.27913	1.18073	1.21148	1.31603	1.10079	1.27913	1.32832	1.19303	1.29758	1.26068	1.21148	1.20533	1.25453	1.24838	1.26068	1.27298	1.08234	1.27298	1.30988	1.13769	1.21763	1.18073	1.11309	1.15613	1.21763	1.13154	1.24838	1.32218	1.30373	1.24223	1.13769	1.25453	1.29758	1.16228	1.23608	1.27298	1.26683	1.19303	1.25453	1.11309	1.21148	1.16228	1.24223	1.11309	1.10079	1.24223	1.15613	1.20533	1.24838	1.19303	1.13769	1.16843	1.15613	1.22378	1.22378	1.12539	1.36522	1.22993	1.26683	1.35907	1.26683	1.25453	1.27913	1.27298	1.24223	1.25453	1.28528	1.07004	1.24838	1.27913	1.18073	1.24223	1.25453	1.23608	1.27298	1.31603	1.22993	1.20533	1.24838	1.21763	1.19918	1.12539	1.08849	1.19918	1.34062	1.13769	1.24223	1.29758	1.27298	1.28528	1.29143	1.16228	1.32832	1.28528	1.22378	1.27298	1.21763	1.18073	1.19303	1.18688	1.19303	1.14384	1.21148	1.12539	1.22378	1.20533	1.17458	1.22378	1.27298	1.25453	1.23608	1.26068	1.14384	1.19918	1.15613	1.14384	1.14384	1.22378	1.14998	1.18073	1.24223	1.09464	1.17458	1.15613	1.12539	1.22378	1.16843	1.19303	1.11924	1.01469	1.21763	1.21763	1.16228	1.03929	1.10694	1.18073	1.07004	1.21148	1.06389	1.10694	1.16228	1.26068	1.24223	1.20533	1.12539	1.10079	1.14998	1.21148	1.18688	1.19303	1.21148	1.16843	1.16843	1.17458	1.16228	1.10079	1.14384	1.23608	1.19303	1.16843	1.18688	1.07004	0.97779	1.09464	1.07619	1.03929	1.13154	1.08234	1.27913	1.12539	1.17458	1.19918	1.26068	1.27913	1.21763	1.13769	1.11924	1.08849	1.18688	1.07004	1.19303	1.02084	1.11309	1.11309	1.17458	1.18073	1.22993	1.03314	1.20533	1.17458	1.13769	1.19918	1.13769	1.22378	1.22378	1.05774	1.02699	1.04544	1.18073	1.08849	1.16228	1.09464	1.16228	1.10694	1.04544	1.02084	1.00854	1.13154	1.08234	1.13769	1.24223	1.18073	1.15613	1.06389	0.98394	1.02699	1.00854	1.14384	1.03929	1.05774	1.15613	1.02699	1.13154	1.05774	1.04544	1.15613	1.04544	1.05774	1.08849	1.08849	1.16843	1.05774	1.10694	1.12539	1.13154	1.07004	1.14384	1.11309	1.14384	1.09464	1.18073	1.05774	1.19303	1.26683	1.07004	1.14998	1.27298	1.12539	1.19918	1.01469	1.11309	1.08849	1.12539	1.03929	1.08234	1.12539	1.06389	1.19918	1.08234	1.13154	1.16843	1.10079	1.08849	1.25453	1.21148	1.08234	1.17458	1.11309	1.11309	1.15613	1.13154	1.13769	1.18688	1.11309	1.10694	1.22993	1.21763	1.10079	1.11309	1.08849	1.14998	1.12539	1.06389	1.10079	1.12539	1.24223	1.06389	1.12539	0.98394	0.97164	1.03314	1.14384	1.08234	1.08234	1.05159	1.05774	1.13154	1.11924	1.10079	1.18688	1.22993	1.19303	1.13154	1.05774	1.10079	1.08234	1.10079	1.09464	1.11309	1.16843	1.26068	1.24838	1.16228	1.16228	1.09464	1.16228	1.05159	1.21763	1.18688	1.11309	1.03929	1.13154	1.17458	1.08849	1.11309	1.12539	1.22378	1.17458	1.16843	1.07619	1.17458	1.11924	1.13769	1.09464	1.22378	1.18688	1.14384	1.07004	1.10694	1.17458	1.12539	1.21763	1.06389	1.13769	1.08234	1.10079	1.10694	1.14998	1.05774	1.09464	1.11924	1.14384	1.08234	1.07004	1.19918	1.14384	1.24838	1.16228	1.16843	1.28528	1.18073	1.17458	1.14998	1.16843	1.18688	1.16843	1.17458	1.17458	1.27913	1.11924	1.10694	1.11309	1.16843	1.19918	1.10079	1.16843	1.06389	1.12539	1.18073	1.18073	1.14998	1.11924	1.10079	1.19918	1.05774	1.22993	0.99624	1.19918	1.20533	1.14384	1.13769	1.19918	1.13154	1.16228	1.08234	1.21763	1.18073	1.07619	1.10694	1.10079	1.13769	1.08849	1.21763	1.16228	1.26683	1.14384	1.13154	1.07619	1.24223	1.09464	1.24223	1.22378	1.19303	1.14384	1.10694	1.11924	1.18688	1.11309	1.04544	1.00239	1.02084	1.14384	0.93475	1.09464	1.11924	1.11924	1.08849	1.00854	1.19918	1.21763	1.14998	1.16228	1.07004	1.10694	1.16843	1.11309	1.10079	1.26068	1.22993	1.19918	1.21148	1.14998	1.15613	1.14384	1.03929	1.07619	1.27298	1.25453	1.14998	1.18073	1.14384	1.06389	1.10079	1.16843	1.10694	1.13154	1.22378	1.17458	1.22378	1.20533	1.10079	1.13769	1.14384	1.08849	1.19918	1.13154	1.03314	1.06389	1.03929	1.03929	1.03314	1.10694	1.10079	1.04544	1.21763	1.06389	1.13154	1.23608	1.23608	1.22993	1.24838	1.15613	1.16843	1.14384	1.10079	1.21148	1.13769	1.13769	1.13769	1.19918	0.99009	1.13154	1.18073	1.21763	1.01469	1.08849	1.16228	1.12539	1.11924	1.16843	1.20533	1.10694	1.13769	1.07619	1.11309	1.14384	1.07004	1.24223	1.27913	1.31603	1.19918	1.18688	1.22378	1.29758	1.19918	1.03314	1.14998	1.12539	1.18688	1.23608	1.19918	1.14998	1.02699	1.13154	1.15613	1.11309	1.11309	1.05159	1.10694	1.02699	1.00854	1.02699	1.04544	1.05159	1.14998	1.12539	1.04544	0.97779	1.04544	0.99624	0.98394	0.91630	1.04544	0.97779	0.95935	1.01469	1.05774	1.02699	0.99624	1.07004	1.08234	1.09464	1.09464	1.03314	1.16228	1.08849	1.19918	1.07619	0.96550	1.01469	1.02699	1.06389	1.13769	1.11309	1.13154	1.05774	1.11924	1.11309	1.14384	0.99624	1.11309	1.07004	1.05774	1.02699	1.08849	1.07619	0.99624	0.99009	0.97164	1.02699	1.01469	1.12539	1.03314	1.07004	0.99009	1.08849	1.07619	1.00239	1.08234	1.10694	1.11309	1.09464	1.17458	1.18688	1.03314	1.03929	1.14998	1.03929	1.15613	1.13769	1.00239	1.05159	1.10694	1.12539	1.11309	1.01469	1.07619	1.02084	1.02699	1.12539	1.13769	1.10079	1.04544	1.06389	1.05159	1.16228	1.13769	1.09464	1.08849	1.16843	1.08849	1.19918	1.15613	1.10079	1.16228	1.17458	1.15613	1.15613	1.13769	1.09464	1.13769	1.06389	1.12539	1.04544	1.16843	1.18073	1.11309	1.16843	1.14998	1.18073	1.12539	1.10079	1.09464	1.03929	1.15613	1.13769	1.08234	1.13769	1.11309	1.21763	1.07619	1.21148	1.22378	1.26683	1.10079	1.18688	1.02699	1.08234	1.06389	1.07619	1.07619	1.08234	1.16228	1.10079	1.08849	1.07619	1.14998	1.10694	1.10694	1.14998	1.11924	1.12539	1.07619	1.15613	1.11924	1.10694	1.13154	1.19303	1.00854	1.11924	1.13769	1.12539	1.06389	1.10694	1.08849	1.21148	1.11309	1.03929	1.12539	1.09464	1.12539	1.08234	1.15613	1.05159	1.06389	1.07619	1.11309	1.02699	1.12539	1.11924	1.16228	1.14998	1.06389	1.02699	1.09464	1.01469	1.31603	1.21763	1.07619	1.17458	1.06389	1.03314	1.08234	1.16228	1.12539	1.08849	1.07004	1.11924	1.05159	1.10694	1.14998	1.09464	1.13154	1.11309	1.19303	1.10079	1.02084	1.10079	1.12539	1.16228	1.21763	1.16843	1.10694	1.10079	1.10694	1.09464	1.06389	1.02084	1.08234	1.11924	1.18073	1.01469	1.05159	0.97164	1.13769	1.11924	1.11309	1.19303	1.25453	1.11924	1.13154	1.11924	1.11924	1.12539	1.18688	1.20533	1.09464	1.10079	1.13154	1.10079	1.19918	1.16843	1.09464	1.09464	1.16228	1.18073	1.09464	1.06389	1.08234	1.13769	0.94090	0.96550	1.02699	1.11309	1.09464	1.14384	1.21763	1.13154	1.21148	1.19918	1.18073	1.11924	1.09464	1.11309	1.05159	1.15613	1.11309	1.18688	1.10694	1.04544	1.00854	1.08849	1.11309	0.95935	1.00854	1.07004	1.02084	1.09464	1.10694	1.08234	1.10694	1.03314	1.00854	0.98394	1.10079	0.97779	1.10694	1.03314	1.08234	1.01469	1.07004	1.13769	1.13154	1.21763	1.03314	1.08849	1.09464	1.14384	1.09464	1.11309	1.10079	1.07619	1.08849	1.14384	1.17458	1.22993	1.26068	1.22378	1.24838	1.16843	1.24223	1.07619	1.09464	1.10079	1.09464	1.10694	1.05159	1.09464	1.13154	1.20533	1.00854	1.10694	1.12539	0.99624	1.10694	1.09464	0.98394	1.07004	1.02084	1.10694	1.10079	1.11309	1.03929	1.06389	1.03929	1.08234	1.02699	1.13769	1.08234	1.02084	1.14384	1.29143	1.15613	1.12539	1.15613	1.12539	1.19918	1.14998	1.21148	1.22378	1.13769	1.10079	1.16228	1.09464	1.10079	1.05159	1.08234	1.05159	1.00854	1.10694	1.12539	1.12539	1.16843	1.06389	1.00854	1.11309	1.20533	1.16843	1.13154	1.14998	1.10079	1.13154	1.20533	1.16843	1.14384	1.11309	1.05774	1.07004	1.14384	1.07619	1.11924	1.14998	1.20533	1.13154	1.16228	1.25453	1.13769	1.10079	1.22993	1.23608	1.19918	1.18073	1.19303	1.13769	1.10694	1.07619	1.08849	1.09464	1.08234	1.17458	1.11309	1.13769	1.16228	1.22378	1.28528	1.21763	1.14384	1.26683	1.16843	1.26683	1.19918	1.19303	1.20533	1.15613	1.13154	1.15613	1.19303	1.14998	1.20533	1.17458	1.13154	1.07619	1.27913	1.27913	1.18688	1.34677	1.24838	1.22993	1.24223	1.26068	1.16228	1.11924	1.24223	1.08234	1.38367	1.10694	1.17458	1.31603	1.10694	1.27913	1.20533	1.18073	1.33447	1.24223	1.21763	1.14998	1.26683	1.13154	1.08849	1.21763	1.11309	1.10694	1.21763	1.16228	1.16843	1.26068	1.18073	1.16843	1.16228	1.22993	1.14384	1.10694	1.22993	1.20533	1.30373	1.25453	1.19303	1.29143	1.31603	1.27913	1.31603	1.27298	1.29758	1.37137	1.38982	1.34062	1.29143	1.28528	1.29143	1.27298	1.26683	1.43902	1.22378	1.22993	1.25453	1.27913	1.22378	1.30988	1.27298	1.19303	1.21763	1.19918	1.16228	1.21763	1.18688	1.12539	1.14998	1.20533	1.19303	1.20533	1.21763	1.14384	1.23608	1.13154	1.19918	1.17458	1.15613	1.16228	1.14384	1.27298	1.19918	1.12539	1.14998	1.14384	1.12539	1.20533	1.24223	1.27298	1.13154	1.27913	1.13154	1.19918	1.08849	1.13154	1.23608	1.19918	1.14384	1.22378	1.18073	1.15613	1.15613	1.12539	1.18073	1.13769	1.14384	1.03929	1.16843	1.21763	1.24838	1.11309	1.21148	1.22993	1.13154	1.19918	1.24223	1.19303	1.24223	1.19303	1.26683	1.19918	1.31603	1.26068	1.22993	1.18688	1.21763	1.24838	1.20533	1.26683	1.38367	1.30988	1.25453	1.27298	1.21763	1.22378	1.16843	1.18073	1.15613	1.19918	1.18688	1.35292	1.19303	1.21763	1.11924	1.19303	1.26683	1.27913	1.16843	1.21763	1.19918	1.10694	1.28528	1.18073	1.29143	1.21763	1.26683	1.32218	1.33447	1.36522	1.24838	1.29758	1.23608	1.26683	1.22993	1.20533	1.18688	1.19303	1.22993	1.26683	1.27298	1.19303	1.27298	1.23608	1.19303	1.32832	1.23608	1.20533	1.38367	1.32218	1.22993	1.18073	1.24838	1.22993	1.22378	1.14998	1.13154	1.08849	1.08234	1.11924	1.16843	1.23608	1.27913	1.25453	1.27298	1.20533	1.18688	1.18688	1.24223	1.24838	1.32832	1.23608	1.20533	1.15613	1.24223	1.21148	1.23608	1.18688	1.13769	1.16228	1.18073	1.19918	1.20533	1.32218	1.24223	1.23608	1.20533	1.14998	1.30373	1.21148	1.20533	1.28528	1.14384	1.16843
3	1.04827	1.01445	0.99191	0.91301	0.81156	0.93555	0.85665	0.99191	0.98064	0.94682	0.99191	0.83411	0.93555	0.93555	1.10463	0.91301	0.96937	0.77775	0.92428	0.92428	1.09336	0.95810	0.90174	0.78902	0.85665	0.86792	0.83411	0.96937	0.90174	0.96937	0.86792	0.95810	0.84538	1.03700	1.00318	1.05954	0.96937	0.89047	0.93555	0.94682	0.89047	0.99191	1.16099	0.96937	1.05954	1.09336	0.86792	0.96937	0.86792	0.89047	1.00318	0.90174	0.92428	0.94682	0.99191	1.01445	0.95810	0.98064	1.10463	0.98064	0.96937	0.98064	1.09336	1.02573	1.21735	1.07081	1.02573	1.02573	1.14972	1.03700	1.05954	1.14972	1.05954	1.01445	0.95810	0.93555	0.90174	1.13844	0.92428	1.09336	1.12717	1.11590	0.82284	1.09336	1.04827	0.84538	0.99191	1.09336	0.98064	0.91301	1.07081	0.85665	1.09336	1.10463	1.07081	0.85665	0.95810	0.94682	1.01445	1.05954	0.83411	0.98064	0.96937	0.84538	1.11590	1.00318	0.90174	0.93555	0.98064	1.03700	0.85665	0.85665	0.89047	1.14972	0.96937	0.86792	0.98064	1.01445	0.95810	1.11590	0.89047	0.94682	0.90174	0.95810	0.92428	1.08208	1.03700	1.10463	1.03700	0.99191	0.96937	0.98064	1.01445	0.95810	1.01445	1.02573	1.03700	0.95810	0.87919	1.01445	1.12717	0.82284	1.01445	1.21735	0.92428	0.98064	1.13844	0.98064	0.94682	1.04827	1.05954	1.18353	1.36388	1.02573	1.04827	1.22862	0.83411	1.03700	0.95810	0.89047	0.98064	1.17226	1.01445	0.95810	1.02573	0.92428	1.03700	1.02573	1.01445	1.09336	1.07081	0.93555	1.01445	1.09336	0.90174	0.91301	0.91301	0.94682	0.99191	1.23989	0.95810	1.09336	1.11590	0.94682	1.05954	1.02573	0.87919	1.14972	1.17226	0.96937	1.16099	1.03700	0.91301	1.03700	1.23989	1.01445	1.01445	1.02573	1.02573	1.10463	1.21735	1.00318	1.00318	1.19480	1.05954	0.99191	1.08208	1.09336	0.93555	1.12717	1.02573	1.21735	1.13844	1.00318	1.16099	1.10463	0.98064	1.04827	0.80029	0.92428	0.85665	1.02573	0.96937	0.94682	0.98064	0.98064	1.18353	0.95810	1.09336	1.13844	1.31879	1.03700	1.01445	0.95810	0.98064	0.99191	0.92428	0.96937	1.21735	0.91301	1.10463	1.08208	1.01445	1.08208	1.09336	1.05954	1.00318	1.02573	0.92428	0.96937	1.04827	0.94682	0.95810	1.19480	0.98064	0.93555	1.18353	1.04827	0.87919	1.03700	0.91301	1.03700	1.07081	0.85665	0.89047	0.99191	0.91301	0.90174	0.98064	0.78902	0.98064	0.82284	0.85665	0.71012	0.87919	0.85665	0.74393	0.91301	0.85665	0.80029	1.07081	1.01445	0.92428	0.93555	0.96937	1.02573	0.91301	0.78902	0.86792	0.83411	0.83411	1.00318	0.89047	1.00318	0.77775	0.91301	0.92428	0.87919	0.81156	0.80029	0.92428	0.92428	1.01445	0.94682	1.05954	0.82284	0.82284	1.12717	0.87919	0.91301	0.93555	0.87919	0.98064	0.96937	1.14972	0.95810	0.89047	1.02573	0.96937	0.75521	0.92428	0.91301	1.04827	0.85665	0.72139	0.93555	1.22862	0.83411	0.86792	0.72139	0.75521	0.78902	0.96937	0.77775	1.01445	0.85665	0.85665	0.87919	1.04827	0.82284	0.67630	0.82284	0.89047	1.03700	1.05954	0.82284	0.87919	1.02573	1.01445	0.98064	1.03700	0.81156	0.85665	0.96937	0.81156	0.95810	1.03700	0.93555	0.94682	1.11590	1.13844	0.94682	0.92428	1.14972	1.01445	0.95810	0.82284	1.02573	0.76648	0.98064	0.78902	0.81156	0.84538	0.92428	0.93555	0.73266	0.71012	0.75521	0.84538	0.91301	0.84538	0.90174	0.91301	0.94682	0.87919	0.94682	0.93555	0.85665	0.75521	0.85665	0.95810	0.93555	0.96937	0.90174	0.93555	0.80029	0.93555	0.86792	0.95810	0.85665	0.91301	0.98064	1.03700	0.93555	1.00318	1.04827	0.69885	0.92428	0.87919	0.81156	0.96937	1.01445	0.90174	0.92428	1.03700	0.83411	1.02573	1.08208	0.74393	1.00318	0.96937	0.75521	0.93555	0.93555	0.91301	0.92428	0.89047	0.82284	1.08208	0.96937	0.90174	1.03700	0.95810	1.04827	1.14972	0.91301	0.92428	0.95810	1.17226	0.99191	0.73266	0.93555	0.91301	0.95810	0.96937	0.96937	0.93555	1.13844	0.75521	0.76648	0.76648	0.96937	1.10463	1.10463	0.89047	0.86792	0.90174	0.74393	0.75521	1.14972	0.90174	0.83411	1.11590	0.98064	0.99191	1.02573	0.94682	0.86792	0.99191	0.76648	0.82284	0.94682	0.80029	0.93555	1.04827	0.85665	1.01445	0.98064	0.96937	1.08208	0.85665	0.91301	0.81156	0.93555	0.82284	0.98064	0.94682	0.72139	1.01445	0.99191	0.96937	0.96937	1.09336	0.85665	0.98064	1.03700	0.81156	1.09336	0.89047	0.93555	0.91301	0.82284	0.76648	0.84538	0.87919	0.80029	0.96937	0.94682	0.95810	0.96937	0.95810	0.92428	0.84538	0.94682	1.03700	0.85665	0.99191	0.83411	0.99191	0.90174	0.90174	0.91301	0.90174	0.95810	1.00318	1.04827	0.93555	0.95810	1.03700	0.92428	0.98064	1.02573	1.18353	1.00318	0.77775	0.87919	0.94682	0.90174	0.92428	0.95810	0.98064	0.89047	0.98064	1.01445	0.95810	0.91301	1.09336	0.96937	0.93555	0.85665	0.82284	0.96937	1.01445	0.74393	0.92428	1.08208	1.00318	0.86792	1.26243	0.83411	0.98064	1.04827	0.84538	0.85665	0.95810	0.87919	0.73266	0.87919	0.82284	0.95810	1.08208	1.03700	0.86792	0.77775	0.85665	0.92428	0.99191	0.89047	0.93555	0.85665	0.92428	0.68757	0.90174	0.89047	0.87919	0.93555	1.02573	0.83411	0.90174	0.96937	0.92428	0.87919	0.80029	0.81156	0.93555	0.90174	0.91301	0.93555	0.90174	0.87919	1.08208	0.90174	0.83411	1.00318	0.93555	0.83411	1.02573	0.90174	1.00318	1.12717	1.04827	1.03700	1.07081	1.00318	0.95810	0.87919	0.84538	0.82284	0.99191	0.95810	0.90174	0.92428	0.99191	0.85665	0.92428	0.95810	0.94682	0.94682	0.76648	0.89047	0.92428	0.91301	0.85665	0.91301	0.98064	0.85665	1.05954	0.92428	0.98064	1.02573	0.90174	1.08208	0.85665	1.00318	0.78902	0.99191	0.87919	0.86792	0.96937	0.76648	0.73266	0.87919	0.84538	0.89047	0.92428	1.00318	0.95810	1.00318	1.03700	0.93555	0.99191	0.87919	0.86792	0.84538	1.09336	0.85665	0.87919	0.90174	0.86792	0.93555	0.77775	0.87919	0.95810	0.91301	0.96937	0.96937	1.03700	0.86792	0.85665	0.89047	0.91301	1.02573	0.71012	0.91301	0.81156	0.81156	0.84538	0.86792	0.74393	0.87919	0.76648	0.81156	0.83411	0.80029	0.77775	0.86792	0.83411	0.96937	0.84538	1.02573	0.84538	0.80029	0.86792	0.73266	0.69885	0.78902	0.86792	0.87919	0.84538	0.84538	0.93555	0.87919	0.69885	0.66503	0.71012	0.87919	0.82284	0.83411	0.85665	0.87919	0.80029	0.85665	0.89047	0.74393	0.77775	0.86792	0.84538	0.72139	0.90174	0.78902	0.66503	0.81156	0.74393	0.82284	1.08208	0.86792	0.89047	0.96937	0.95810	0.73266	0.92428	0.96937	0.85665	0.64249	0.92428	0.86792	0.80029	0.90174	0.82284	0.85665	0.86792	0.84538	0.93555	0.71012	0.85665	0.83411	0.66503	0.75521	0.74393	0.67630	0.80029	0.55231	0.69885	0.86792	0.82284	0.84538	0.85665	0.78902	0.84538	0.89047	0.86792	0.91301	0.86792	0.83411	0.73266	0.90174	0.95810	0.73266	0.82284	0.75521	0.94682	0.75521	0.72139	0.63122	0.92428	0.75521	0.76648	0.86792	0.67630	0.83411	0.83411	0.77775	0.71012	0.91301	0.89047	0.86792	0.84538	0.77775	0.78902	0.76648	0.91301	0.77775	0.77775	0.85665	0.85665	0.94682	0.73266	0.82284	0.86792	0.85665	0.76648	0.78902	0.75521	0.76648	0.76648	0.67630	0.74393	0.66503	0.71012	0.75521	0.66503	0.72139	0.84538	0.83411	0.73266	0.73266	0.77775	0.68757	0.82284	0.52977	0.73266	0.84538	0.83411	0.74393	0.87919	0.78902	0.91301	0.84538	0.58613	0.83411	0.85665	0.84538	0.75521	0.59740	0.67630	0.90174	0.80029	0.64249	0.76648	0.55231	0.67630	0.78902	0.96937	0.69885	0.94682	0.84538	0.84538	0.98064	0.90174	0.77775	0.90174	1.04827	0.91301	0.84538	0.84538	0.90174	0.81156	1.01445	0.72139	0.86792	0.71012	0.78902	0.74393	0.82284	0.91301	0.75521	0.82284	0.82284	0.86792	0.87919	0.74393	0.91301	0.86792	0.76648	0.68757	0.78902	0.65376	0.93555	0.78902	0.78902	0.64249	0.72139	0.69885	0.86792	0.68757	0.84538	0.72139	0.90174	0.72139	0.71012	0.84538	0.72139	0.87919	0.85665	0.84538	0.74393	0.92428	0.85665	0.65376	0.80029	0.76648	0.76648	0.78902	0.71012	0.76648	0.68757	0.80029	0.65376	0.85665	0.83411	0.85665	0.81156	0.95810	0.63122	0.89047	0.87919	0.77775	0.89047	0.73266	0.81156	0.83411	0.72139	0.72139	0.81156	0.72139	1.00318	0.83411	0.78902	0.73266	0.69885	0.82284	0.72139	0.92428	0.93555	0.83411	0.74393	0.91301	0.71012	0.85665	0.84538	0.86792	0.87919	0.80029	0.73266	0.91301	0.84538	0.86792	0.84538	0.77775	0.98064	0.74393	0.80029	0.77775	0.83411	0.81156	0.67630	0.86792	0.80029	0.78902	0.75521	0.73266	0.92428	0.67630	0.82284	0.68757	1.01445	0.74393	0.83411	0.84538	0.80029	0.85665	0.93555	0.72139	0.82284	0.95810	0.94682	0.75521	0.86792	0.90174	0.91301	0.90174	0.82284	0.76648	0.96937	0.68757	0.90174	0.81156	0.77775	0.90174	1.00318	0.76648	0.75521	0.80029	0.75521	0.86792	0.78902	0.78902	0.90174	0.87919	0.80029	0.76648	0.80029	0.81156	0.93555	0.81156	0.87919	1.11590	0.89047	0.91301	0.69885	0.95810	0.83411	0.80029	0.95810	0.95810	0.85665	0.93555	0.82284	0.80029	0.82284	0.91301	0.85665	0.83411	0.89047	0.87919	0.89047	0.82284	0.85665	0.93555	0.85665	0.71012	0.72139	0.87919	0.81156	0.81156	0.91301	0.81156	0.82284	0.78902	0.85665	0.80029	0.84538	0.87919	0.72139	0.78902	0.74393	0.84538	0.74393	0.69885	0.94682	0.73266	0.81156	0.67630	0.77775	0.80029	0.87919	0.80029	0.85665	0.89047	0.71012	0.60867	0.60867	0.91301	0.83411	0.89047	0.72139	0.68757	0.99191	0.85665	0.76648	0.74393	0.64249	0.89047	0.83411	0.74393	0.78902	0.73266	0.78902	0.83411	0.78902	0.93555	0.72139	0.78902	0.92428	0.80029	0.89047	0.80029	0.76648	0.80029	0.80029	0.74393	0.82284	0.90174	0.85665	0.67630	0.96937	0.75521	0.73266	0.81156	0.85665	0.75521	0.71012	0.78902	0.69885	0.86792	0.78902	0.77775	0.76648	0.73266	0.76648	0.90174	0.80029	0.77775	0.65376	0.74393	0.68757	0.74393	0.67630	0.77775	0.66503	0.75521	0.83411	0.58613	0.64249	0.68757	0.74393	0.71012	0.68757	0.89047	0.63122	0.66503	0.74393	0.68757	0.77775	0.71012	0.73266	0.73266	0.72139	0.68757	0.81156	0.69885	0.74393	0.83411	0.78902	0.72139	0.78902	0.72139	0.73266	0.66503	0.87919	0.75521	0.67630	0.84538	0.77775	0.67630	0.96937	0.73266	0.78902	0.86792	0.68757	0.73266	0.86792	0.68757	0.75521	0.87919	0.64249	0.64249	0.56359	0.73266	0.63122	0.77775	0.64249	0.73266	0.87919	0.63122	0.73266	0.74393	0.78902	0.77775	0.80029	0.71012	0.75521	0.87919	0.82284	0.81156	0.75521	0.61994	0.76648	0.73266	0.67630	0.68757	0.69885	0.68757	0.72139	0.64249	0.69885	0.52977	0.69885	0.58613	0.68757	0.57486	0.74393	0.68757	0.71012	0.66503	0.67630	0.68757	0.83411	0.72139	0.77775	0.80029	0.68757	0.75521	0.66503	0.69885	0.78902	0.65376	0.75521	0.83411	0.81156	0.75521	0.68757	0.80029	0.66503	0.77775	0.81156	0.81156	0.81156	0.84538	0.82284	0.75521	0.72139	0.78902	0.77775	0.64249	0.81156	0.64249	0.69885	0.75521	0.74393	0.77775	0.73266	0.91301	0.72139	0.73266	0.61994	0.66503	0.68757	0.82284	0.72139	0.76648	0.72139	0.80029	0.80029	0.71012	0.67630	0.64249	0.74393	0.63122	0.75521	0.74393	0.69885	0.72139	0.75521	0.57486	0.73266	0.67630	0.83411	0.75521	0.78902	0.74393	0.76648	0.68757	0.75521	0.74393	0.67630	0.75521	0.96937	0.80029	0.80029	0.72139	0.75521	0.84538	0.64249	0.74393	0.67630	0.78902	0.72139	0.75521	0.90174	0.86792	0.69885	0.74393	0.80029	0.98064	0.75521	0.74393	0.75521	0.83411	0.90174	0.80029	0.75521	0.80029	0.82284	0.83411	0.76648	0.85665	0.65376	0.87919	0.80029	0.77775	0.76648	0.86792	0.90174	0.75521	0.86792	0.81156	0.84538	0.86792	0.81156	0.87919	0.95810	0.85665	0.78902	0.85665	0.95810	0.95810	0.75521	0.80029	0.86792	0.92428	0.92428	0.74393	0.71012	0.80029	0.73266	0.85665	0.74393	0.80029	0.85665	0.83411	0.92428	0.84538	0.80029	0.78902	0.89047	0.78902	0.83411	0.83411	0.82284	0.78902	0.80029	0.80029	0.78902	0.80029	0.77775	0.74393	0.84538	0.82284	0.72139	0.91301	0.90174	0.78902	0.81156	1.02573	0.98064	0.80029	0.82284	0.80029	0.90174	0.84538	0.82284	0.81156	0.73266	0.77775	0.94682	0.84538	0.98064	0.90174	0.72139	0.65376	0.73266	0.77775	0.75521	0.68757	0.74393	0.72139	0.76648	0.74393	0.89047	0.78902	0.80029	0.81156	0.89047	0.75521	0.73266	0.81156	0.65376	0.93555	0.84538	0.81156	0.87919	0.85665	0.63122	0.66503	0.71012	0.83411	0.69885	0.71012	0.75521	0.80029	0.78902	0.81156	0.66503	0.85665	0.74393	0.81156	0.74393	0.73266	0.67630	0.82284	0.76648	0.86792	0.87919	0.68757	0.68757	0.81156	0.72139	0.78902	0.93555	0.93555	0.77775	0.76648	0.80029	0.91301	0.72139	0.87919	0.81156	0.82284	0.91301	0.66503	0.89047	0.89047	0.86792	0.67630	0.72139	0.66503	0.83411	0.95810	0.81156	0.89047	0.75521	0.75521	0.71012	0.77775	0.72139	0.67630	0.60867	0.67630	0.84538	0.84538	0.68757	0.71012	0.77775	0.87919	0.67630	0.77775	0.73266	0.93555	0.71012	0.68757	0.78902	0.73266	0.83411	0.82284	0.81156	0.84538	0.59740	0.68757	0.82284	0.65376	1.00318	0.78902	0.66503	0.92428	0.76648	0.78902	0.90174	0.73266	0.85665	0.63122	0.93555	0.87919	0.76648	1.01445	0.74393	0.83411	0.89047	0.74393	0.71012	0.93555	0.73266	0.72139	0.84538	0.75521	0.83411	0.68757	0.69885	0.69885	0.66503	0.76648	0.92428	0.64249	0.75521	0.78902	0.81156	0.74393	0.77775	0.75521	0.81156	0.67630	0.76648	0.84538	0.78902	0.75521	0.83411	0.93555	0.69885	0.76648	0.66503	0.80029	0.82284	0.94682	0.87919	0.96937	0.71012	0.84538	0.90174	0.84538	1.00318	1.12717	0.94682	0.92428	0.84538	0.81156	0.81156	0.95810	0.85665	0.90174	1.00318	0.86792	0.91301	0.85665	0.98064	0.72139	0.92428	0.93555	1.05954	0.82284	1.02573	0.77775	0.83411	0.84538	0.93555	0.93555	0.66503	0.95810	0.77775	0.84538	0.80029	0.81156	0.77775	0.90174	0.91301	0.94682	0.92428	0.96937	0.90174	0.98064	0.77775	0.89047	1.00318	0.91301	1.00318	1.04827	1.07081	0.89047	1.00318	0.81156	0.92428	0.91301	0.96937	0.91301	1.01445	1.09336	0.87919	1.00318	1.14972	0.86792	0.96937	0.85665	0.96937	1.01445	0.92428	0.81156	1.10463	0.86792	0.84538	1.10463	1.29625	0.85665	1.02573	0.96937	1.09336	0.91301	1.05954	1.10463	0.93555	0.92428	0.87919	0.90174	0.94682	0.95810	0.95810	0.90174	0.96937	0.94682	1.02573	0.96937	1.03700	0.91301	1.04827	1.03700	0.93555	0.76648	1.08208	0.83411	0.82284	0.80029	0.84538	0.83411	1.05954	0.84538	0.82284	0.92428	0.94682	0.92428	1.00318	0.99191	0.98064	0.84538	1.03700	0.82284	0.90174	1.08208	0.98064	0.94682	1.07081	1.16099	1.12717	0.94682	0.90174	1.03700	0.82284	1.03700	1.00318	1.09336	0.95810	0.93555	0.99191	1.07081	1.01445	0.96937	1.08208	1.11590	1.16099	1.02573	1.09336	1.00318	1.05954	1.00318	0.92428	1.08208	1.01445	1.05954	1.12717	1.10463	1.05954	0.95810	1.07081	1.01445	0.90174	1.05954	1.11590	0.99191	1.10463	1.08208	1.03700	1.02573	0.86792	0.95810	1.14972	1.01445	1.10463	1.12717	1.01445	0.95810	1.13844	1.11590	0.93555	0.99191	1.02573	0.98064	1.35261	1.38642	1.14972	1.08208	1.28498	1.18353	1.29625	1.38642	1.17226	1.11590	0.98064	1.16099	1.23989	1.14972	1.11590	1.27370	1.17226	1.09336	1.29625	1.17226	1.17226	1.18353	1.14972	1.12717	1.46532	1.21735	1.28498	1.12717	0.95810	1.26243	1.21735	0.99191	1.20607	1.27370	1.19480	1.21735	1.36388	1.22862	1.26243	1.31879	1.25116	1.25116	1.21735	1.21735	1.18353	1.18353	1.39769	1.16099	1.25116	1.40896	1.44278	1.33006	1.40896	1.29625	1.40896	1.18353	1.45405	1.13844	1.26243	1.19480	1.29625	1.23989	1.07081	1.21735	1.36388	1.28498	1.19480	1.30752	1.21735	1.25116	1.10463	1.17226	1.25116	1.13844	1.13844	1.14972	1.30752	1.19480	1.16099	1.43151	1.29625	1.38642	1.12717	1.29625	1.37515	1.13844	1.26243	1.21735	1.19480	1.38642	1.30752	1.16099	1.18353	1.28498	1.17226	1.35261	1.34133	1.27370	1.31879	1.26243	1.22862	1.28498	1.25116	1.25116	1.23989	1.40896	1.16099	1.38642	1.36388	1.05954	1.30752	1.33006	1.47660	1.27370	1.34133	1.34133	1.48787	1.48787	1.45405	1.37515	1.23989	1.54423	1.39769	1.55550	1.49914	1.25116	1.30752	1.29625	1.39769	1.33006	1.43151	1.47660	1.27370	1.45405	1.25116	1.33006	1.35261	1.38642	1.38642	1.51041	1.49914	1.49914	1.49914	1.61186	1.58931	1.54423	1.43151	1.55550	1.56677	1.40896	1.64567	1.44278	1.57804	1.57804	1.56677	1.37515	1.48787	1.54423	1.57804	1.58931	1.60058	1.75839	1.48787	1.53295	1.60058	1.71330	1.81475	1.65694	1.64567	1.72457	1.51041	1.42024	1.56677	1.39769	1.67949	1.55550	1.42024	1.70203	1.55550	1.39769	1.55550	1.71330	1.67949	1.85983	1.75839	1.81475	1.63440	1.75839	1.63440	1.46532	1.52168	1.74712	1.65694	1.78093	1.66821	1.76966	1.63440	1.57804	1.56677	1.75839	1.92746	1.83729	1.69076	1.97255	1.84856	1.76966	1.78093	1.88238	1.70203	1.83729	1.81475	1.76966	1.81475	2.01764	1.75839	1.73584	2.01764	1.85983	1.95001	1.95001	1.87111	1.78093	1.97255	1.85983	2.01764	1.88238	1.84856	2.01764	1.92746	1.78093	1.72457	1.71330	1.80347	1.85983	1.78093	1.75839	1.75839	2.05145	2.07400	2.09654	2.27689	1.97255	2.09654	1.97255	1.95001	1.89365	1.93874	1.87111	1.80347	1.81475	1.84856	1.84856	1.76966	1.92746	1.83729	1.84856	1.89365	1.87111	1.82602	2.05145	2.07400	2.02891	2.09654	1.89365	1.95001	2.02891	2.04018	1.91619	2.16417	2.06272	2.19799	2.16417	2.08527	2.09654	2.23180	2.16417	2.11908	1.84856	2.10781	2.04018	2.27689	2.19799	2.70521	2.26562	2.20926	2.58122	2.42342	2.45723	3.13354	2.31070	2.28816	2.69394	2.55868	2.62631	2.93065	2.33325	2.44596	2.77284	2.71648	2.63758	3.06591	2.54741	2.28816	2.77284	2.38960	2.51359	2.96446	2.77284	2.41215	3.06591	2.70521	2.47978	3.30261	2.81793	2.75030	3.23498	2.61504	2.38960	3.64077	3.60695	2.71648	3.30261	3.18990	2.76157	3.48296	3.46042	2.86302	3.90001	3.50550	2.88556	3.77603	3.26880	3.08845	3.73094	3.59568	3.08845	3.71967	3.47169	3.66331	3.77603	3.76475	3.15608	4.02400	3.76475	3.32516	4.02400	3.47169	3.28007	3.90001	3.92256	3.65204	4.39597	3.85493	3.31389	4.14799	3.64077	3.31389	3.80984	3.64077	3.42660	4.36216	3.69712	3.35897	4.04655	4.21562	3.55059	4.51996	4.12545	3.91129	4.55377	4.05782	3.77603	4.38470	4.18181	3.59568	4.70031	4.08036	3.32516	4.77921	4.03528	3.67458	4.71158	4.41851	4.00146	4.77921	4.65522	3.71967	4.83557	4.05782	3.85493	4.89193	4.84684	4.21562	4.91447	4.76794	4.04655	4.77921	4.41851	3.96764	4.97083	4.24944	4.13672	4.94828	4.54250	4.14799	5.21881	4.82430	4.38470	5.08354	4.55377	3.90001	4.83557	4.51996	4.22689	5.36534	4.89193	4.33961	5.36534	5.10609	4.31707	5.46678	4.77921	4.13672	5.57950	5.24135	4.48614	5.29771	5.00464	4.70031	5.28644	4.82430	4.47487	5.28644	5.28644	4.58759	5.41042	4.68903	4.72285	5.68095	4.57632	4.37343	5.13990	4.61013	4.55377	5.15118	4.66649	4.50869	5.52314	4.59886	4.51996	5.03846	4.37343	4.26071	4.83557	4.63268	4.33961	4.95956	4.68903	4.64395	5.26389	4.79048	4.18181	4.80175	4.24944	4.24944	4.98210	5.04973	4.40724	5.08354	4.71158	4.05782	4.97083	5.13990	4.22689	5.06100	4.80175	4.38470	5.12863	4.77921	4.20435	4.83557	4.86938	4.26071	5.21881	4.54250	4.42979	4.84684	4.86938	4.62140	5.25262	4.72285	4.32834	5.10609	4.59886	4.47487	5.07227	5.10609	4.67776	5.03846	5.13990	4.57632	5.09482	5.01591	4.76794	5.12863	4.47487	4.84684	4.90320	5.00464	4.42979	5.17372	4.99337	4.55377	5.11736	4.82430	4.57632	5.52314	4.91447	4.68903	5.04973	4.94828	4.33961	5.33152	5.54569	5.01591	5.59077	4.95956	4.74539	5.06100	5.48933	4.44106	5.29771	5.21881	4.75667	4.80175	5.07227	4.68903	5.65840	5.26389	4.68903	5.29771	4.48614	4.31707	5.18499	4.57632	4.35088	5.44424	4.68903	4.45233	4.72285	4.48614	4.56505	5.52314	4.41851	4.37343	5.57950	4.97083	4.85811	5.57950	5.20753	4.77921	5.39915	4.57632	4.27198	5.50060	4.56505	4.72285	5.38788	4.53123	4.40724	5.11736	5.12863	4.53123	5.24135	4.76794	4.23817	4.88065	5.00464	4.29452	5.56823	4.67776	4.67776	5.06100	4.75667	4.48614	5.01591	4.93701	4.40724	4.67776	5.15118	4.57632	5.39915	4.82430	4.82430	5.62459	4.94828	4.55377	4.93701	5.07227	4.83557	5.20753	4.97083	4.93701	5.47806	4.65522	4.74539	5.11736	4.74539	4.63268	5.11736	4.64395	4.37343	5.78239	4.99337	4.35088	5.23008	4.86938	4.49742	5.37661	4.76794	4.59886	5.41042	4.88065	4.59886	5.36534	5.01591	4.71158	5.24135	4.45233	4.66649	5.03846	4.47487	4.27198	5.63586	4.56505	4.36216	4.66649	4.73412	4.53123	4.89193	4.48614	4.27198	4.88065	4.10291	4.55377	5.19626	4.57632	4.36216	4.91447	4.40724	4.56505	4.77921	4.39597	4.08036	5.29771	4.45233	4.27198	5.00464	5.10609	4.20435	5.18499	4.42979	4.17054	5.17372	4.47487	4.14799	4.84684	4.41851	4.67776	4.95956	4.68903	4.28325	4.70031	4.88065	4.47487	5.27516	5.19626	4.95956	4.85811	5.21881	4.32834	5.10609	4.47487	4.13672	4.71158	4.56505	4.53123	4.66649	4.76794	4.49742	5.18499	4.95956	4.41851	5.24135	5.08354	4.38470	4.95956	4.66649	4.36216	5.10609	5.03846	4.04655	5.35407	4.86938	4.93701	5.13990	4.55377	4.38470	5.10609	4.93701	4.32834	5.28644	4.65522	4.72285	5.00464	4.66649	5.08354	5.23008	5.03846	4.28325	4.77921	4.64395	4.45233	5.08354	4.81302	4.45233	5.53441	5.16245	4.89193	5.39915	4.54250	4.49742	5.01591	5.03846	4.47487	5.32025	5.24135	4.31707	5.07227	5.06100	4.49742	4.93701	4.92574	4.54250	5.30898	5.17372	4.70031	5.16245	4.91447	4.50869	5.23008	4.97083	4.47487	5.26389	5.12863	4.62140	5.03846	5.25262	4.86938	5.19626	4.88065	4.36216	5.29771	4.74539	4.56505	5.01591	5.33152	4.73412	5.39915	4.86938	4.80175	5.04973	4.80175	4.37343	5.25262	5.03846	4.24944	5.06100	4.65522	4.46360	4.99337	4.64395	4.72285	5.06100	4.68903	4.55377	5.07227	5.39915	4.85811	5.33152	4.85811	4.55377	5.52314	4.97083	5.07227	5.04973	4.83557	4.27198	5.07227	4.65522	4.44106	5.43297	4.72285	4.00146	5.46678	4.23817	4.00146	4.68903	4.14799	4.04655	4.62140	4.20435	3.97892	4.65522	4.20435	4.71158	5.21881	4.64395	4.54250	4.82430	4.94828	4.46360	4.84684	4.41851	4.53123	5.50060	4.88065	4.57632	5.29771	4.76794	4.12545	5.51187	4.62140	4.47487	5.41042	4.62140	4.56505	4.86938	4.63268	4.12545	4.90320	4.27198	4.28325	4.90320	4.44106	3.96764	4.47487	4.30580	4.55377	5.13990	4.42979	4.20435	5.24135	4.66649	4.67776	4.85811	4.93701	4.24944	4.93701	4.63268	4.31707	4.62140	4.65522	4.33961	4.95956	4.44106	4.22689	4.85811	4.68903	4.29452	4.84684	4.86938	3.93383	4.76794	4.89193	4.28325	4.71158	4.79048	4.56505	4.98210	4.93701	4.32834	4.98210	4.77921	4.46360	4.85811	4.71158	4.10291	5.03846	5.26389	4.27198	5.00464	4.95956	4.36216	5.02719	5.16245	4.36216	4.93701	4.68903	4.17054	5.09482	4.92574	4.46360	4.99337	4.66649	4.17054	4.94828	4.71158	4.54250	5.15118	4.54250	4.12545	5.21881	5.16245	4.81302	4.89193	4.71158	4.24944	5.11736	4.85811	3.94510	5.21881	4.71158	3.87747	4.62140	4.24944	4.04655	5.07227	4.35088	4.15926	4.73412	4.57632	4.20435	4.89193	4.56505	4.67776	4.74539	4.73412	4.19308	5.07227	4.44106	4.14799	5.00464	5.09482	4.50869	4.90320	4.45233	4.17054	5.01591	4.71158	4.29452	4.95956	4.61013	3.95637	4.99337	4.51996	4.32834	4.92574	4.12545	3.96764	4.59886	4.59886	4.19308	4.76794	4.38470	4.27198	4.98210	4.63268	4.18181	4.81302	4.19308	4.24944	4.67776	4.38470	4.14799	4.93701	4.38470	4.36216	4.89193	4.40724	3.88874	5.04973	3.69712	3.80984	4.39597	4.26071	3.61822	4.57632	3.93383	4.03528	4.54250	3.82111	3.67458	4.31707	3.93383	3.84366	4.88065	4.12545	3.65204	4.49742	4.23817	3.97892	4.61013	4.31707	3.86620	4.83557	4.20435	4.00146	4.67776	4.15926	4.05782	4.81302	4.37343	4.00146	4.88065	4.19308	4.12545	4.44106	4.21562	3.91129	4.70031	4.35088	3.93383	4.72285	4.14799	4.18181	4.83557	3.94510	3.95637	4.41851	4.04655	4.38470	4.70031	4.17054	4.14799	4.49742	4.30580	3.86620	4.36216	4.11418	3.97892	4.83557	4.41851	4.08036	4.56505	4.30580	4.06909	4.20435	3.93383	3.68585	4.79048	4.14799	3.95637	4.70031	4.32834	3.86620	4.54250	4.47487	3.84366	4.76794	4.03528	3.99019	4.51996	4.59886	4.40724	4.68903	4.14799	4.17054	4.55377	4.20435	4.31707	4.51996	4.36216	4.20435	4.59886	4.48614	4.03528	4.50869	3.99019	4.19308	4.77921	4.57632	4.24944	4.68903	4.59886	4.26071	4.89193	4.20435	4.04655	4.88065	4.62140	3.95637	4.33961	4.59886	4.06909	4.49742	4.31707	4.02400	4.51996	4.36216	3.88874	4.66649	4.54250	3.85493	4.80175	4.58759	3.58441	4.93701	4.75667	4.18181	5.01591	4.27198	3.83238	4.99337	4.31707	4.13672	4.91447	4.48614	3.99019	4.62140	4.22689	3.52805	5.11736	4.19308	3.48296	4.62140	4.28325	3.80984	4.48614	4.36216	3.78730	4.71158	4.27198	3.78730	4.61013	4.31707	3.79857	4.64395	4.17054	4.29452	4.66649	4.20435	3.65204	4.46360	4.11418	4.01273	4.27198	3.91129	3.51678	4.39597	4.24944	3.53932	4.88065	4.10291	3.79857	4.54250	4.36216	3.73094	4.31707	4.15926	3.57313	4.48614	4.11418	3.99019	4.77921	4.06909	3.85493	4.14799	3.96764	3.48296	4.71158	4.05782	3.91129	4.71158	3.93383	3.85493	4.40724	4.04655	3.76475	4.00146	3.82111	3.79857	4.02400	3.83238	3.59568	4.29452	3.80984	3.86620	3.94510	3.85493	3.60695	4.02400	3.76475	3.80984	3.85493	3.76475	3.35897	3.76475	3.48296	3.52805	3.67458	3.20117	3.39279	3.42660	3.41533	3.41533	3.74221	3.74221	3.41533	3.76475	3.87747	3.46042	3.93383	3.64077	3.61822	3.37024	3.38152	3.06591	3.64077	3.58441	3.37024	3.68585	3.39279	3.15608	3.44915	3.30261	3.33643	3.55059	3.22371	3.32516	3.79857	3.38152	3.22371	3.07718	3.28007	3.25753	3.26880	3.25753	3.12227	3.41533	3.33643	3.00955	3.43787	3.26880	3.33643	3.53932	3.17862	2.88556	3.06591	2.97573	3.03209	3.22371	3.31389	3.18990	3.25753	3.13354	3.04336	3.22371	3.14481	2.99828	2.87429	3.14481	2.93065	2.96446	3.02082	3.07718	2.98701	3.06591	3.05464	2.82920	2.85174	3.28007	3.22371	3.24625	2.73903	3.20117	3.29134	3.00955	2.86302	3.15608	2.88556	3.04336	3.23498	2.99828	3.09972	3.24625	2.85174	3.24625	3.23498	3.05464	3.05464	2.95319	2.77284	3.20117	2.88556	2.86302	3.38152	2.96446	3.08845	2.77284	2.84047	3.12227	3.31389	2.93065	2.81793	2.86302	2.82920	2.82920	3.09972	2.88556	3.07718	2.98701	2.96446	3.02082	3.03209	3.23498	2.71648	3.30261	2.97573	3.04336	3.12227	3.28007	3.07718	3.00955	3.46042	2.95319	2.79539	3.06591	2.86302	3.05464	3.15608	2.81793	2.96446	2.73903	2.42342	2.77284	2.66013	2.79539	3.05464	3.00955	2.63758	3.04336	2.66013	2.84047	2.80666	2.93065	2.87429	3.16735	2.66013	2.37833	2.76157	2.84047	2.52486	3.11099	2.77284	2.79539	2.76157	2.91938	2.70521	2.91938	2.37833	2.60377	2.79539	2.31070	2.82920	2.87429	2.49105	2.89683	3.29134	2.72776	2.68267	3.12227	2.51359	2.75030	2.89683	2.80666	2.63758	2.95319	2.82920	2.69394	2.90810	2.64885	2.78411	3.23498	2.78411	2.89683	2.79539	2.85174	3.02082	2.81793	2.86302	2.53614	3.05464	2.67140	2.87429	3.00955	3.09972	2.60377	2.86302	2.71648	2.47978	2.93065	2.54741	2.56995	2.98701	2.88556	2.80666	3.02082	2.81793	2.61504	2.84047	2.72776	2.67140	2.73903	3.03209	2.73903	2.84047	2.80666	2.76157	3.03209	2.87429	2.68267	2.93065	2.41215	2.67140	2.88556	3.05464	2.80666	2.97573	2.88556	2.64885	2.71648	2.66013	2.53614	2.88556	2.89683	2.80666	2.93065	3.18990	3.02082	2.67140	2.84047	2.81793	3.00955	2.93065	2.61504	2.85174	2.72776	2.95319	3.02082	2.72776	2.87429	2.77284	2.71648	2.96446	2.90810	2.77284	2.76157	3.17862	3.40406	2.75030	3.05464	2.72776	2.94192	2.80666	2.90810	2.77284	2.63758	3.08845	2.63758	2.78411	2.78411	2.63758	2.93065	2.63758	3.13354	2.97573	2.91938	2.46851	3.12227	2.71648	2.47978	3.03209	2.60377	2.61504	2.61504	2.71648	2.47978	2.95319	2.70521	2.75030	2.71648	3.04336	2.81793	2.78411	2.86302	2.75030	3.00955	2.90810	2.70521	3.18990	2.86302	2.78411	2.93065	2.62631	2.70521	3.06591	2.73903	2.62631	2.82920	2.66013	2.62631	2.84047	2.71648	2.64885	2.94192	2.62631	2.58122	2.70521	2.73903	2.80666	2.96446	2.68267	2.96446	3.24625	2.97573	2.81793	2.70521	2.70521	2.80666	2.50232	2.61504	2.62631	3.06591	2.52486	2.72776	2.76157	2.73903	2.81793	2.82920	2.75030	2.72776	2.93065	2.75030	2.64885	2.76157	2.85174	2.87429	2.75030	2.73903	2.71648	3.00955	2.45723	2.51359	2.78411	3.12227	3.00955	3.02082	2.76157	2.53614	2.85174	2.62631	2.50232	2.76157	2.58122	2.54741	2.63758	2.77284	2.60377	2.68267	2.80666	2.49105	3.05464	2.63758	2.80666	2.78411	2.94192	2.60377	2.72776	3.05464	2.80666	2.82920	2.88556	2.78411	2.50232	3.06591	2.79539	2.76157	2.93065	2.87429	3.03209	2.82920	2.85174	2.81793	2.70521	2.78411	2.73903	2.94192	2.70521	2.52486	2.90810	2.84047	2.68267	2.84047	2.79539	2.62631	2.72776	2.53614	2.59250	2.91938	2.60377	2.80666	2.79539	2.34452	2.77284	2.62631	2.66013	2.69394	2.64885	2.28816	2.58122	2.86302	2.87429	2.64885	2.41215	2.40088	2.58122	2.95319	2.87429	2.79539	2.75030	2.91938	2.80666	2.88556	2.58122	2.77284	3.05464	2.54741	2.90810	2.77284	2.64885	2.61504	2.46851	2.84047	2.55868	2.66013	2.63758	2.46851	2.76157	2.72776	2.72776	2.40088	2.85174	2.88556	2.68267	2.66013	2.68267	2.59250	2.33325	2.71648	2.73903	2.44596	2.41215	2.63758	2.93065	2.77284	2.75030	2.75030	2.41215	2.55868	2.31070	2.73903	2.68267	2.43469	2.50232	2.55868	2.42342	2.71648	2.49105	2.42342	2.55868	2.53614	2.36706	2.69394	2.60377	2.53614	2.73903	2.58122	2.52486	2.36706	2.43469	2.62631	2.45723	2.79539	2.63758	2.35579	2.28816	2.50232	2.45723	2.42342	2.53614	2.68267	2.45723	2.56995	2.47978	2.73903	2.78411	2.45723	2.36706	2.43469	2.46851	2.58122	2.67140	2.59250	2.46851	2.52486	2.34452	2.56995	2.61504	2.77284	2.52486	2.59250	2.59250	2.58122	2.37833	2.55868	2.72776	2.51359	2.67140	2.70521	2.58122	2.66013	2.75030	2.58122	2.40088	2.55868	2.62631	2.79539	2.53614	2.50232	2.50232	2.55868	2.75030	2.55868	2.69394	2.59250	2.54741	2.63758	2.43469	2.44596	2.47978	2.49105	2.47978	2.55868	2.54741	2.52486	2.72776	2.58122	2.58122	2.61504	2.77284	2.56995	2.71648	2.43469	2.73903	2.90810	2.77284	2.60377	2.59250	2.70521	2.63758	2.96446	2.99828	2.76157	2.66013	2.73903	2.52486	2.60377	2.58122	2.50232	2.45723	2.59250	2.67140	2.49105	2.72776	2.68267	2.72776	2.62631	2.62631	2.55868	2.78411	2.40088	2.53614	2.69394	2.45723	2.75030	2.71648	2.80666	2.59250	2.70521	2.67140	2.88556	2.54741	2.88556	2.87429	2.78411	2.76157	2.76157	2.79539	2.84047	2.72776	2.56995	2.49105	2.58122	2.88556	2.37833	2.70521	2.70521	2.77284	2.76157	2.47978	2.37833	2.59250	2.35579	2.63758	2.47978	2.47978	2.45723	2.58122	2.35579	2.52486	2.62631	2.52486	2.70521	2.69394	2.24307	2.70521	2.43469	2.52486	2.52486	2.61504	2.31070	2.53614	2.71648	2.41215	2.56995	2.59250	2.73903	2.42342	2.70521	2.17544	2.73903	2.68267	2.46851	2.50232	2.72776	2.66013	2.51359	2.59250	2.59250	2.54741	2.90810	2.64885	2.62631	2.72776	2.90810	2.47978	2.77284	2.98701	2.53614	2.96446	2.49105	2.58122	2.77284	2.60377	2.54741	2.69394	2.71648	2.81793	2.80666	2.72776	2.53614	2.93065	2.60377	2.61504	2.99828	2.54741	2.97573	2.80666	2.67140	2.80666	2.82920	2.62631	2.45723	2.68267	2.49105	2.55868	2.68267	2.08527	2.89683	2.45723	2.64885	2.73903	2.75030	2.53614	2.59250	2.82920	2.46851	2.42342	2.87429	2.55868	2.85174	2.72776	2.49105	2.53614	2.89683	2.54741	2.50232	2.59250	2.16417	2.79539	2.71648	2.41215	2.36706	2.69394	2.73903	2.60377	2.64885	2.58122	2.50232	2.66013	2.43469	2.38960	2.75030	2.56995	2.68267	2.68267	2.68267	2.84047	2.84047	2.61504	2.47978	2.76157	2.55868	2.46851	2.61504	2.75030	2.79539	2.80666	2.75030	2.59250	2.79539	2.62631	2.46851	2.90810	2.38960	2.63758	2.87429	2.78411	2.72776	2.68267	2.62631	2.86302	2.58122	3.05464	2.75030	2.59250	2.59250	2.77284	2.91938	2.50232	2.99828	2.78411	2.81793	2.44596	2.70521	2.62631	2.58122	2.77284	2.95319	2.59250	2.82920	2.62631	2.47978	2.86302	2.63758	2.45723	2.50232	2.32197	2.60377	2.63758	2.53614	2.43469	2.72776	2.88556	2.87429	2.63758	2.67140	2.58122	2.87429	2.88556	2.61504	2.77284	2.70521	2.62631	2.75030	2.54741	2.69394	2.44596	2.66013	2.45723	2.44596	2.56995	2.73903	2.56995	2.43469	2.63758	2.91938	2.56995	2.56995	2.63758	2.68267	2.89683	2.58122	2.34452	2.44596	2.59250	2.55868	2.81793	2.42342	2.69394	2.81793	2.64885	2.43469	2.59250	2.40088	2.51359	2.75030	2.50232	2.79539	2.50232	2.41215	2.61504	2.49105	2.84047	2.62631	2.38960	2.66013	2.54741	2.49105	2.64885	2.44596	2.75030	2.59250	2.53614	2.46851	2.44596	2.63758	2.46851	2.64885	2.53614	2.73903	2.42342	2.47978	2.66013	2.18671	2.46851	2.69394	2.46851	2.54741	2.33325	2.34452	2.51359	2.53614	2.61504	2.43469	2.51359	2.68267	2.67140	2.55868	2.77284	2.38960	2.53614	2.51359	2.45723	2.36706	2.66013	2.46851	2.59250	2.85174	2.27689	2.59250	2.54741	2.59250	2.64885	2.64885	2.59250	2.78411	2.71648	2.41215	2.44596	2.52486	2.47978	2.64885	2.73903	2.54741	2.75030	2.32197	2.58122	2.32197	2.66013	2.70521	2.87429	2.80666	2.60377	2.70521	2.68267	2.50232	2.82920	2.67140	2.63758	2.87429	2.99828	2.59250	2.69394	2.66013	2.41215	2.69394	2.60377	2.69394	2.53614	2.78411	2.85174	2.71648	2.47978	2.59250	2.78411	2.70521	2.70521	2.58122	2.73903	2.50232	2.54741	2.61504	2.75030	2.56995	2.76157	2.63758	2.69394	2.60377	2.54741	2.49105	2.62631	2.53614	2.72776	2.86302	2.63758	2.61504	2.54741	2.47978	2.64885	3.02082	2.82920	2.46851	2.53614	3.03209	2.77284	2.81793	2.60377	2.71648	2.33325	2.36706	2.55868	2.46851	2.73903	2.68267	2.51359	2.40088	2.43469	2.58122	2.62631	2.62631	2.72776	2.41215	2.41215	2.47978	2.59250	2.79539	2.75030	2.79539	2.70521	2.71648	2.45723	2.52486	2.62631	2.35579	2.79539	2.63758	2.53614	2.52486	2.29943	2.33325	2.71648	2.55868	2.38960	2.82920	2.55868	2.55868	2.73903	2.70521	2.68267	2.47978	2.52486	2.66013	2.62631	2.44596	2.46851	2.22053	2.42342	2.10781	2.50232	2.47978	2.33325	2.33325	2.26562	2.45723	2.41215	2.26562	2.43469	2.18671	2.31070	2.29943	2.64885	2.50232	2.46851	2.75030	2.38960	2.10781	2.45723	2.52486	2.28816	2.78411	2.55868	2.38960	2.50232	2.55868	2.52486	2.43469	2.47978	2.45723	2.36706	2.55868	2.45723	2.58122	2.46851	2.34452	2.46851	2.66013	2.17544	2.37833	2.26562	2.27689	2.42342	2.33325	2.49105	2.60377	2.59250	2.26562	2.41215	2.36706	2.43469	2.56995	2.38960	2.44596	2.49105	2.25434	2.27689	2.63758
4	1.48289	1.49994	1.49142	1.55960	1.44028	1.47437	1.44028	1.51698	1.44028	1.50846	1.54255	1.46585	1.51698	1.52551	1.50846	1.53403	1.57664	1.60221	1.52551	1.50846	1.48289	1.46585	1.52551	1.44028	1.46585	1.43176	1.48289	1.50846	1.49142	1.49142	1.58516	1.57664	1.49142	1.39767	1.35506	1.43176	1.49994	1.55960	1.52551	1.46585	1.45733	1.40619	1.38915	1.34654	1.36358	1.43176	1.43176	1.44028	1.43176	1.44028	1.44880	1.39767	1.39767	1.38915	1.42324	1.40619	1.37210	1.36358	1.32949	1.34654	1.37210	1.35506	1.26983	1.36358	1.32949	1.34654	1.32097	1.35506	1.34654	1.39767	1.35506	1.28688	1.34654	1.26983	1.27836	1.32097	1.28688	1.20166	1.22722	1.21870	1.11643	1.17609	1.20166	1.18461	1.20166	1.25279	1.27836	1.20166	1.16757	1.23575	1.27836	1.26131	1.28688	1.29540	1.26983	1.26983	1.30392	1.23575	1.34654	1.33801	1.33801	1.24427	1.30392	1.31245	1.35506	1.41472	1.40619	1.39767	1.35506	1.31245	1.21870	1.33801	1.25279	1.28688	1.36358	1.35506	1.29540	1.36358	1.25279	1.31245	1.30392	1.32097	1.31245	1.31245	1.28688	1.31245	1.34654	1.28688	1.31245	1.35506	1.29540	1.31245	1.38915	1.32097	1.37210	1.29540	1.38063	1.41472	1.38063	1.33801	1.35506	1.29540	1.31245	1.26131	1.26131	1.25279	1.20166	1.27836	1.26983	1.34654	1.26983	1.26983	1.33801	1.26983	1.34654	1.33801	1.32097	1.36358	1.28688	1.28688	1.32949	1.32949	1.36358	1.31245	1.19313	1.17609	1.20166	1.17609	1.25279	1.26983	1.26983	1.32097	1.39767	1.37210	1.44880	1.51698	1.34654	1.31245	1.23575	1.26983	1.32097	1.38915	1.33801	1.35506	1.35506	1.32097	1.37210	1.31245	1.28688	1.36358	1.22722	1.34654	1.32949	1.33801	1.26983	1.25279	1.32097	1.29540	1.26983	1.26983	1.32949	1.28688	1.31245	1.33801	1.24427	1.27836	1.30392	1.35506	1.32097	1.41472	1.26131	1.36358	1.37210	1.41472	1.49142	1.47437	1.46585	1.49142	1.43176	1.45733	1.60221	1.49142	1.46585	1.50846	1.44028	1.50846	1.44880	1.46585	1.44028	1.43176	1.44028	1.55107	1.46585	1.36358	1.37210	1.38063	1.30392	1.23575	1.29540	1.28688	1.45733	1.38063	1.43176	1.38915	1.41472	1.40619	1.40619	1.39767	1.34654	1.32097	1.25279	1.30392	1.31245	1.33801	1.29540	1.36358	1.35506	1.44880	1.43176	1.46585	1.55107	1.44880	1.44880	1.40619	1.54255	1.45733	1.51698	1.56812	1.55960	1.45733	1.44028	1.45733	1.47437	1.50846	1.42324	1.40619	1.42324	1.48289	1.38915	1.38063	1.39767	1.46585	1.49142	1.40619	1.41472	1.48289	1.38915	1.38063	1.44028	1.38915	1.38063	1.34654	1.26983	1.34654	1.38063	1.38063	1.44880	1.51698	1.63630	1.53403	1.59369	1.53403	1.53403	1.58516	1.58516	1.49994	1.58516	1.47437	1.43176	1.41472	1.38063	1.43176	1.40619	1.44028	1.47437	1.45733	1.42324	1.41472	1.37210	1.35506	1.38063	1.29540	1.40619	1.22722	1.32097	1.32949	1.34654	1.33801	1.38063	1.37210	1.31245	1.36358	1.38063	1.41472	1.28688	1.39767	1.26983	1.26131	1.37210	1.37210	1.35506	1.37210	1.39767	1.33801	1.43176	1.36358	1.38063	1.41472	1.37210	1.35506	1.32949	1.20166	1.33801	1.26131	1.37210	1.33801	1.34654	1.42324	1.38915	1.35506	1.35506	1.51698	1.38063	1.34654	1.32949	1.26131	1.33801	1.36358	1.32097	1.31245	1.32097	1.33801	1.35506	1.37210	1.41472	1.39767	1.38915	1.35506	1.40619	1.46585	1.37210	1.38063	1.32949	1.44880	1.51698	1.47437	1.46585	1.44028	1.38063	1.37210	1.38915	1.41472	1.35506	1.38063	1.34654	1.39767	1.36358	1.36358	1.37210	1.44880	1.37210	1.45733	1.38915	1.39767	1.36358	1.38063	1.41472	1.42324	1.41472	1.46585	1.45733	1.49142	1.50846	1.49994	1.55107	1.46585	1.59369	1.50846	1.44028	1.34654	1.38063	1.44028	1.44880	1.46585	1.31245	1.34654	1.39767	1.35506	1.40619	1.32949	1.39767	1.34654	1.36358	1.43176	1.43176	1.35506	1.37210	1.36358	1.46585	1.46585	1.50846	1.43176	1.49142	1.39767	1.48289	1.44028	1.36358	1.44028	1.46585	1.47437	1.50846	1.49994	1.47437	1.49994	1.52551	1.51698	1.48289	1.50846	1.53403	1.47437	1.38915	1.37210	1.44880	1.45733	1.47437	1.49142	1.43176	1.41472	1.44028	1.44028	1.45733	1.59369	1.57664	1.61925	1.48289	1.55107	1.48289	1.54255	1.52551	1.48289	1.49994	1.58516	1.61925	1.61925	1.61073	1.56812	1.55960	1.55107	1.59369	1.53403	1.57664	1.70448	1.70448	1.69595	1.70448	1.67039	1.61925	1.73004	1.73857	1.65334	1.55960	1.61925	1.68743	1.55107	1.55960	1.54255	1.52551	1.58516	1.52551	1.57664	1.55107	1.53403	1.61925	1.55960	1.60221	1.59369	1.50846	1.55107	1.56812	1.55960	1.52551	1.53403	1.49142	1.59369	1.50846	1.47437	1.49994	1.50846	1.50846	1.48289	1.56812	1.50846	1.54255	1.51698	1.57664	1.62777	1.63630	1.61073	1.60221	1.64482	1.73004	1.73857	1.74709	1.74709	1.73004	1.70448	1.64482	1.65334	1.66186	1.53403	1.59369	1.63630	1.61925	1.60221	1.61925	1.61925	1.55107	1.64482	1.63630	1.69595	1.72152	1.63630	1.61073	1.58516	1.49994	1.49994	1.61925	1.48289	1.52551	1.54255	1.61925	1.49994	1.39767	1.42324	1.47437	1.55107	1.46585	1.44880	1.44028	1.44028	1.49994	1.42324	1.49994	1.44028	1.52551	1.50846	1.53403	1.53403	1.57664	1.44028	1.39767	1.40619	1.38063	1.33801	1.42324	1.37210	1.44880	1.42324	1.45733	1.47437	1.52551	1.52551	1.49142	1.38063	1.38063	1.39767	1.44028	1.39767	1.44880	1.48289	1.40619	1.37210	1.40619	1.46585	1.44880	1.44880	1.47437	1.44028	1.32097	1.39767	1.26983	1.29540	1.32097	1.39767	1.36358	1.34654	1.38915	1.45733	1.44880	1.45733	1.43176	1.42324	1.44880	1.38915	1.43176	1.51698	1.52551	1.54255	1.49142	1.46585	1.46585	1.52551	1.56812	1.52551	1.64482	1.55960	1.48289	1.43176	1.49142	1.53403	1.59369	1.54255	1.57664	1.46585	1.48289	1.50846	1.45733	1.44028	1.50846	1.49142	1.40619	1.42324	1.42324	1.43176	1.34654	1.35506	1.43176	1.42324	1.44880	1.53403	1.50846	1.55960	1.46585	1.48289	1.55960	1.56812	1.55960	1.53403	1.50846	1.45733	1.46585	1.49142	1.49994	1.55960	1.47437	1.45733	1.49142	1.47437	1.54255	1.55960	1.52551	1.61925	1.58516	1.49142	1.56812	1.55960	1.49994	1.51698	1.49142	1.56812	1.57664	1.57664	1.54255	1.60221	1.61925	1.64482	1.67891	1.69595	1.58516	1.63630	1.66186	1.64482	1.65334	1.56812	1.63630	1.64482	1.54255	1.60221	1.61925	1.55960	1.50846	1.55107	1.60221	1.61073	1.54255	1.66186	1.53403	1.55960	1.57664	1.58516	1.61073	1.64482	1.62777	1.54255	1.53403	1.55960	1.57664	1.52551	1.55107	1.69595	1.57664	1.50846	1.45733	1.54255	1.56812	1.63630	1.70448	1.52551	1.54255	1.56812	1.51698	1.52551	1.53403	1.61925	1.70448	1.63630	1.73857	1.68743	1.71300	1.71300	1.60221	1.62777	1.61925	1.67891	1.66186	1.58516	1.52551	1.51698	1.54255	1.50846	1.53403	1.46585	1.49142	1.49142	1.45733	1.44028	1.40619	1.44028	1.51698	1.44880	1.38915	1.44028	1.46585	1.46585	1.37210	1.43176	1.48289	1.43176	1.44028	1.47437	1.42324	1.38915	1.36358	1.37210	1.44880	1.48289	1.47437	1.44880	1.51698	1.49994	1.39767	1.29540	1.34654	1.39767	1.38063	1.37210	1.32097	1.36358	1.36358	1.35506	1.29540	1.34654	1.31245	1.37210	1.36358	1.40619	1.38915	1.42324	1.44028	1.34654	1.32949	1.34654	1.38915	1.45733	1.45733	1.51698	1.54255	1.52551	1.49994	1.50846	1.48289	1.58516	1.60221	1.55107	1.50846	1.49142	1.40619	1.52551	1.54255	1.47437	1.49994	1.50846	1.41472	1.43176	1.43176	1.43176	1.35506	1.34654	1.32097	1.40619	1.44880	1.47437	1.41472	1.33801	1.37210	1.40619	1.37210	1.42324	1.47437	1.44880	1.42324	1.40619	1.43176	1.41472	1.41472	1.38063	1.35506	1.40619	1.39767	1.38915	1.42324	1.38915	1.40619	1.29540	1.31245	1.31245	1.36358	1.29540	1.38063	1.48289	1.41472	1.40619	1.41472	1.44880	1.45733	1.46585	1.41472	1.39767	1.33801	1.43176	1.44028	1.37210	1.41472	1.45733	1.38915	1.40619	1.39767	1.46585	1.38063	1.52551	1.47437	1.51698	1.40619	1.46585	1.46585	1.45733	1.49142	1.49994	1.43176	1.44880	1.46585	1.51698	1.49994	1.49142	1.46585	1.46585	1.50846	1.52551	1.46585	1.43176	1.40619	1.41472	1.35506	1.45733	1.32097	1.33801	1.43176	1.40619	1.44880	1.43176	1.42324	1.36358	1.39767	1.41472	1.41472	1.33801	1.35506	1.38915	1.51698	1.45733	1.48289	1.44880	1.41472	1.43176	1.34654	1.44028	1.38063	1.44880	1.30392	1.31245	1.27836	1.28688	1.25279	1.21018	1.25279	1.32949	1.32097	1.31245	1.33801	1.32097	1.29540	1.38063	1.42324	1.36358	1.43176	1.46585	1.39767	1.41472	1.51698	1.47437	1.50846	1.53403	1.46585	1.48289	1.40619	1.44880	1.50846	1.45733	1.42324	1.47437	1.47437	1.49142	1.53403	1.46585	1.34654	1.38063	1.42324	1.45733	1.37210	1.26131	1.28688	1.38063	1.43176	1.40619	1.36358	1.33801	1.41472	1.40619	1.44880	1.39767	1.45733	1.45733	1.51698	1.38063	1.40619	1.38915	1.36358	1.38063	1.31245	1.36358	1.33801	1.40619	1.45733	1.36358	1.39767	1.38063	1.32949	1.44028	1.38915	1.35506	1.43176	1.53403	1.49142	1.49994	1.38915	1.39767	1.38915	1.34654	1.42324	1.49994	1.47437	1.50846	1.45733	1.53403	1.48289	1.61073	1.55107	1.46585	1.49142	1.52551	1.52551	1.55960	1.51698	1.48289	1.45733	1.49994	1.54255	1.47437	1.49142	1.47437	1.56812	1.45733	1.51698	1.53403	1.46585	1.34654	1.40619	1.48289	1.51698	1.50846	1.44028	1.45733	1.42324	1.43176	1.44028	1.42324	1.44880	1.47437	1.44028	1.41472	1.37210	1.36358	1.34654	1.21018	1.30392	1.42324	1.44880	1.46585	1.45733	1.45733	1.46585	1.44028	1.46585	1.45733	1.45733	1.45733	1.44028	1.39767	1.35506	1.38063	1.45733	1.34654	1.30392	1.39767	1.41472	1.45733	1.40619	1.44028	1.53403	1.43176	1.42324	1.40619	1.42324	1.40619	1.36358	1.32949	1.37210	1.36358	1.43176	1.37210	1.38063	1.44880	1.44880	1.44880	1.47437	1.39767	1.37210	1.37210	1.43176	1.38915	1.34654	1.32097	1.24427	1.26983	1.38915	1.34654	1.36358	1.36358	1.43176	1.44880	1.32949	1.36358	1.39767	1.48289	1.36358	1.32949	1.33801	1.37210	1.42324	1.39767	1.42324	1.44880	1.37210	1.38915	1.36358	1.33801	1.33801	1.25279	1.25279	1.35506	1.38915	1.37210	1.47437	1.47437	1.49994	1.44028	1.44028	1.40619	1.38915	1.36358	1.37210	1.39767	1.31245	1.25279	1.36358	1.30392	1.26131	1.26983	1.33801	1.29540	1.26983	1.19313	1.24427	1.26131	1.35506	1.34654	1.27836	1.32949	1.33801	1.34654	1.26131	1.33801	1.32949	1.37210	1.44028	1.32949	1.30392	1.32097	1.29540	1.33801	1.38063	1.30392	1.38915	1.30392	1.29540	1.28688	1.32949	1.39767	1.39767	1.41472	1.39767	1.41472	1.32097	1.31245	1.37210	1.42324	1.40619	1.30392	1.29540	1.30392	1.30392	1.26131	1.29540	1.26131	1.26983	1.36358	1.26983	1.30392	1.37210	1.43176	1.38063	1.39767	1.48289	1.40619	1.39767	1.39767	1.37210	1.33801	1.29540	1.37210	1.36358	1.41472	1.49994	1.53403	1.42324	1.49142	1.49994	1.43176	1.44880	1.36358	1.30392	1.35506	1.41472	1.38063	1.47437	1.37210	1.39767	1.34654	1.32097	1.38063	1.37210	1.44880	1.48289	1.39767	1.31245	1.35506	1.35506	1.40619	1.38915	1.37210	1.40619	1.35506	1.32097	1.35506	1.37210	1.32097	1.32097	1.32949	1.37210	1.40619	1.45733	1.44028	1.47437	1.49142	1.44028	1.47437	1.43176	1.41472	1.39767	1.33801	1.37210	1.38063	1.44028	1.45733	1.44028	1.52551	1.42324	1.46585	1.43176	1.40619	1.40619	1.47437	1.44880	1.47437	1.38915	1.44028	1.40619	1.44028	1.32949	1.41472	1.44880	1.44880	1.37210	1.33801	1.33801	1.33801	1.35506	1.26983	1.32949	1.24427	1.32097	1.32097	1.43176	1.45733	1.40619	1.44028	1.40619	1.38915	1.36358	1.33801	1.39767	1.38063	1.36358	1.41472	1.36358	1.44880	1.45733	1.45733	1.50846	1.36358	1.36358	1.45733	1.44028	1.32949	1.36358	1.38915	1.40619	1.44028	1.40619	1.38915	1.44028	1.43176	1.36358	1.31245	1.42324	1.38063	1.32949	1.44880	1.40619	1.37210	1.44880	1.37210	1.45733	1.55960	1.50846	1.43176	1.44028	1.44028	1.48289	1.39767	1.44028	1.55960	1.37210	1.44028	1.43176	1.44880	1.41472	1.44028	1.45733	1.47437	1.37210	1.43176	1.44880	1.48289	1.43176	1.45733	1.50846	1.57664	1.55107	1.62777	1.44028	1.53403	1.41472	1.51698	1.45733	1.41472	1.38915	1.43176	1.44028	1.33801	1.48289	1.41472	1.45733	1.49142	1.49142	1.54255	1.50846	1.45733	1.43176	1.50846	1.53403	1.47437	1.48289	1.53403	1.54255	1.61925	1.60221	1.57664	1.57664	1.52551	1.65334	1.52551	1.54255	1.51698	1.57664	1.63630	1.63630	1.72152	1.67891	1.71300	1.61925	1.55107	1.59369	1.54255	1.55960	1.60221	1.61925	1.55960	1.65334	1.72152	1.68743	1.67891	1.62777	1.64482	1.63630	1.64482	1.69595	1.66186	1.63630	1.63630	1.59369	1.66186	1.67891	1.67039	1.67039	1.65334	1.72152	1.72152	1.68743	1.54255	1.54255	1.50846	1.55107	1.55960	1.61925	1.67039	1.69595	1.72152	1.67891	1.75561	1.69595	1.68743	1.68743	1.77266	1.73857	1.72152	1.76413	1.77266	1.71300	1.78970	1.66186	1.63630	1.62777	1.63630	1.60221	1.59369	1.64482	1.64482	1.63630	1.61073	1.67891	1.71300	1.75561	1.66186	1.63630	1.71300	1.60221	1.57664	1.55107	1.67891	1.67891	1.68743	1.75561	1.81527	1.80674	1.78118	1.82379	1.80674	1.69595	1.72152	1.71300	1.76413	1.74709	1.77266	1.78970	1.67891	1.84083	1.91754	1.96867	1.91754	1.88345	1.83231	1.81527	1.82379	1.84936	1.84936	1.84936	1.72152	1.84083	1.82379	1.80674	1.76413	1.84083	1.79822	1.84083	1.81527	1.66186	1.59369	1.64482	1.65334	1.83231	1.71300	1.80674	1.70448	1.75561	1.80674	1.87492	1.92606	1.92606	1.89197	1.85788	1.78970	1.84083	1.79822	1.84083	1.79822	1.79822	1.68743	1.76413	1.80674	1.77266	1.78118	1.84083	1.80674	1.86640	1.82379	1.81527	1.84083	1.77266	1.78118	1.84083	1.95163	1.86640	1.90049	1.93458	1.94310	1.95163	1.91754	1.81527	1.91754	1.88345	1.87492	1.84936	1.80674	1.84083	1.92606	1.90049	1.92606	1.98571	1.93458	1.84083	1.86640	1.87492	1.92606	1.88345	1.86640	1.83231	1.89197	1.87492	1.88345	1.91754	1.96015	2.02833	1.95163	1.90901	1.86640	1.86640	1.96015	1.83231	1.85788	1.90901	1.97719	1.97719	1.85788	1.96015	1.88345	1.92606	1.80674	1.81527	1.99424	1.99424	1.94310	1.97719	1.96867	1.81527	1.84083	1.94310	1.96867	1.99424	1.86640	1.88345	1.96015	1.89197	1.92606	1.93458	1.86640	1.91754	1.96015	1.90901	2.02833	1.99424	2.00276	1.98571	1.97719	2.03685	2.06242	2.00276	2.02833	1.98571	1.98571	2.05389	2.05389	2.12207	2.04537	2.02833	1.95163	2.01980	2.15616	2.11355	2.22434	2.11355	2.04537	2.15616	2.18173	2.15616	2.07946	2.13060	2.09651	2.10503	2.15616	2.13060	2.14764	2.13912	2.16468	2.17321	2.14764	2.17321	2.30957	2.33513	2.33513	2.26695	2.26695	2.25843	2.28400	2.25843	2.21582	2.26695	2.27548	2.36922	2.25843	2.33513	2.18173	2.09651	2.16468	2.11355	2.21582	2.18173	2.20730	2.26695	2.35218	2.42888	2.41183	2.42888	2.40331	2.24991	2.30104	2.13912	2.20730	2.34365	2.31809	2.45445	2.48001	2.47149	2.52262	2.46297	2.42888	2.50558	2.51410	2.62489	2.63342	2.65046	2.53967	2.52262	2.57376	2.57376	2.60785	2.65046	2.68455	2.64194	2.62489	2.69307	2.66751	2.66751	2.71864	2.59933	2.53967	2.57376	2.65046	2.73568	2.82091	2.83795	2.82943	2.78682	2.83795	2.67603	2.66751	2.59080	2.69307	2.70159	2.67603	2.71864	2.81239	2.83795	2.82091	2.73568	2.69307	2.77830	2.82091	2.70159	2.68455	2.73568	2.82091	2.75273	2.78682	2.74421	2.71012	2.72716	2.59080	2.80386	2.80386	2.81239	2.85500	2.86352	2.90613	2.72716	2.88056	3.04249	2.97431	3.04249	3.05953	2.94874	2.98283	2.90613	2.82091	2.75273	2.92318	2.92318	2.82943	2.77830	2.92318	2.71012	2.83795	2.80386	2.77830	2.86352	2.73568	2.80386	2.88056	2.79534	2.71012	2.78682	2.69307	2.80386	2.92318	2.88909	2.86352	2.79534	2.82091	2.79534	2.81239	2.88056	2.89761	2.93170	2.78682	2.79534	2.82943	2.82091	2.92318	2.88909	2.94874	2.98283	3.01692	3.04249	3.05953	2.96579	3.02545	3.11067	3.19589	3.18737	3.14476	3.20442	3.16180	3.12771	3.05953	3.21294	3.14476	3.12771	3.21294	3.15328	3.18737	3.08510	3.06806	3.09362	3.12771	3.22146	3.17885	3.20442	3.05101	3.18737	3.24703	3.20442	3.22146	3.29816	3.26407	3.15328	3.21294	3.21294	3.34930	3.29816	3.26407	3.31521	3.35782	3.45156	3.48565	3.68167	3.69871	3.60497	3.67315	3.71576	3.74985	3.69019	3.72428	3.70724	3.70724	3.83507	3.74985	3.59644	3.60497	3.69871	3.71576	3.67315	3.85212	3.77541	3.73280	3.78394	3.59644	3.67315	3.69019	3.69019	3.74133	3.74133	3.84359	3.91177	3.83507	3.75837	3.74133	3.92030	3.97143	3.89473	3.83507	3.94586	3.86916	4.03109	4.15040	4.32937	4.38903	4.44016	4.35494	4.25267	4.32937	4.31232	4.39755	4.34641	4.42312	4.41459	4.42312	4.40607	4.48277	4.58504	4.44868	4.58504	4.55947	4.64470	4.56800	4.54243	4.72140	4.54243	4.64470	4.66174	4.75549	4.80662	4.84071	4.84071	4.78958	4.82367	4.87480	4.80662	4.78958	4.84923	4.84071	4.73844	4.69583	4.67026	4.61913	4.77253	4.96855	4.98559	4.88332	4.90889	4.87480	4.96003	4.88332	4.82367	4.86628	4.92594	5.12195	5.09638	5.13047	5.03673	5.07082	5.16456	5.26683	5.24126	5.18161	5.16456	5.11343	5.15604	5.25831	5.40319	5.36910	5.20718	5.21570	5.27535	5.30092	5.30944	5.12195	5.23274	5.42876	5.49694	5.49694	5.56512	5.63329	5.65886	5.65034	5.91453	5.82931	5.71852	5.76113	5.94862	5.86340	5.61625	5.76965	5.84635	5.99123	6.04237	5.98271	5.96567	6.05089	6.09350	6.11907	6.00828	6.19577	6.35770	6.42588	6.51962	6.65598	6.66450	6.81791	6.89461	6.81791	6.88608	7.03096	6.91165	6.82643	7.01392	6.78382	6.84347	6.92870	6.71564	6.71564	6.75825	6.76677	6.55371	6.79234	6.72416	6.61337	6.61337	6.67302	6.63894	6.77529	6.89461	6.91165	6.81791	7.07358	6.95426	6.95426	6.89461	6.97131	6.91165	6.68155	6.78382	6.94574	6.86052	6.70711	6.90313	6.87756	7.14176	6.89461	6.80086	7.04801	7.20141	7.15880	7.09914	7.31220	7.14176	7.21846	7.39743	7.33777	7.31220	7.19289	7.03096	7.21846	7.32925	7.20141	7.36334	7.38890	6.97983	7.09062	7.19289	7.28664	7.55083	7.38038	7.45708	7.52526	7.61901	7.46561	7.57640	7.61901	7.61901	7.67867	7.40595	7.40595	7.46561	7.55083	7.41447	7.46561	7.67014	7.54231	7.85764	7.73832	7.65310	7.55935	7.65310	7.78093	7.69571	7.67014	7.87468	7.84059	7.73832	7.61049	7.72128	7.93434	7.83207	7.56787	7.65310	7.41447	7.70423	7.90025	7.85764	7.84911	8.08774	8.01104	8.05365	8.19853	8.13887	8.04513	8.19853	8.18149	7.89173	8.01104	7.84911	7.94286	7.75537	7.99399	7.87468	7.78946	7.80650	8.03661	7.94286	8.05365	8.16444	7.85764	7.93434	8.13887	8.07922	7.97695	8.07922	7.95990	8.10478	8.13035	8.17296	8.04513	8.02808	7.90025	7.81502	7.95138	8.09626	8.13035	7.98547	8.01104	7.98547	8.01956	8.21558	8.27523	8.40307	8.31784	8.21558	8.13035	8.32637	8.24114	8.27523	8.25819	8.27523	8.30932	8.11331	7.78946	7.84059	7.96843	8.02808	7.95990	7.91729	7.90025	7.82355	7.95990	7.85764	7.90877	7.74684	7.82355	7.88320	7.60196	7.71276	7.78093	7.76389	7.53379	7.68719	7.81502	7.53379	7.58492	7.44004	7.54231	7.49117	7.48265	7.61049	7.62753	7.62753	7.70423	7.90877	7.78093	7.41447	7.38038	7.58492	7.44004	7.39743	7.58492	7.53379	7.61901	7.67014	7.68719	7.57640	7.62753	7.50822	7.46561	7.50822	7.64458	7.81502	7.72128	7.63605	7.55935	7.48265	7.42299	7.66162	7.61049	7.39743	7.63605	7.59344	7.49970	7.45708	7.20141	7.07358	7.22698	7.23550	7.13323	7.14176	7.37186	7.38038	7.32073	7.03949	6.96279	6.87756	7.01392	6.69007	6.78382	6.74120	6.81791	6.90313	6.89461	6.83495	6.67302	6.65598	6.62189	6.66450	6.74973	6.61337	6.69007	6.73268	6.70711	6.54519	6.53667	6.66450	6.71564	6.69007	6.84347	6.79234	6.80938	6.77529	6.81791	6.79234	6.86904	7.01392	6.79234	6.68155	6.74973	6.83495	6.55371	6.73268	6.64746	6.50258	6.66450	6.60485	6.40031	6.40883	6.44292	6.40883	6.25543	6.31508	6.34917	6.38326	6.35770	6.20429	6.15316	6.20429	6.43440	6.33213	6.60485	6.20429	6.33213	6.23838	6.28952	6.33213	6.10203	5.99976	6.09350	6.28952	6.17020	6.15316	6.28100	6.16168	6.14464	6.28100	6.29804	6.34917	6.34065	6.19577	6.31508	6.08498	6.06794	6.17873	5.81226	5.86340	5.78670	5.75261	6.09350	5.90601	5.98271	5.76965	5.91453	5.99123	5.92306	5.74409	5.82931	5.74409	5.70147	5.64182	5.80374	5.56512	5.61625	5.68443	5.69295	5.76113	5.58216	5.59068	5.59920	5.48841	5.37762	5.50546	5.42023	5.50546	5.46285	5.47137	5.68443	5.31797	5.51398	5.42023	5.47137	5.37762	5.38615	5.47989	5.41171	5.48841	5.53955	5.37762	5.61625	5.45432	5.52250	5.66738	5.58216	5.52250	5.47137	5.45432	5.45432	5.56512	5.49694	5.53955	5.47137	5.50546	5.31797	5.55659	5.34353	5.33501	5.54807	5.49694	5.19013	5.31797	5.45432	5.30944	5.30944	5.34353	5.30944	5.36910	5.30092	5.24979	5.27535	5.19865	5.16456	5.26683	5.02821	5.17309	5.06229	5.15604	5.12195	5.21570	5.29240	5.19013	5.13900	5.14752	4.99412	5.09638	5.07082	5.03673	4.87480	4.95150	4.84071	4.72140	4.96003	4.87480	4.98559	4.84923	4.95150	4.76401	4.76401	4.74697	4.84923	4.92594	5.01116	5.10491	4.83219	4.62765	4.67026	4.76401	4.81515	4.77253	4.90889	4.73844	4.77253	4.78958	4.79810	4.79810	4.85776	4.67026	4.78958	4.83219	4.80662	4.86628	4.85776	4.86628	4.95150	4.84071	4.82367	4.75549	4.64470	4.62765	4.59356	4.70435	4.64470	4.75549	4.78106	4.67879	4.67026	4.77253	4.75549	4.67879	4.61913	4.68731	4.74697	4.75549	4.71288	4.66174	4.63618	4.64470	4.67879	4.66174	4.55095	4.64470	4.64470	4.55947	4.59356	4.61913	4.58504	4.57652	4.60209	4.69583	4.77253	4.69583	4.63618	4.48277	4.58504	4.68731	4.68731	4.58504	4.61061	4.72140	4.45721	4.53391	4.55947	4.56800	4.53391	4.48277	4.59356	4.64470	4.59356	4.44016	4.46573	4.51686	4.50834	4.64470	4.56800	4.44868	4.59356	4.67026	4.65322	4.66174	4.60209	4.49982	4.48277	4.45721	4.54243	4.57652	4.50834	4.44016	4.37198	4.32085	4.27824	4.39755	4.43164	4.42312	4.29528	4.34641	4.38903	4.34641	4.17597	4.28676	4.38050	4.59356	4.58504	4.39755	4.38050	4.33789	4.30380	4.39755	4.35494	4.49982	4.49982	4.50834	4.47425	4.41459	4.32085	4.60209	4.51686	4.59356	4.36346	4.35494	4.20153	4.33789	4.21006	4.16744	4.22710	4.19301	4.09074	4.05665	4.13335	4.16744	4.03109	4.02256	4.09927	4.06518	4.05665	4.09074	4.06518	4.03109	4.06518	4.09927	4.09927	4.10779	4.12483	4.10779	4.20153	4.25267	4.12483	4.14188	4.02256	4.17597	4.21006	4.32937	4.16744	4.04813	4.07370	4.08222	3.98847	3.97995	4.00552	4.09074	4.11631	4.27824	4.15040	4.20153	4.13335	4.17597	4.09927	4.27824	4.28676	4.21006	4.30380	4.17597	4.16744	4.04813	4.03109	4.03961	4.02256	4.05665	4.11631	4.06518	4.17597	4.01404	4.07370	4.08222	4.03961	3.96291	4.09074	4.06518	4.19301	4.12483	4.05665	3.98847	4.08222	3.97143	3.97995	4.02256	3.97143	4.12483	4.09074	3.93734	3.81803	3.91177	3.87768	3.85212	3.77541	3.66462	3.59644	3.71576	3.83507	3.86064	3.79246	3.84359	3.84359	4.08222	4.09927	3.86916	3.86916	3.89473	3.91177	4.08222	3.86916	3.89473	4.08222	4.06518	4.02256	4.13335	4.09074	4.09074	4.03109	4.00552	3.81803	3.77541	3.74133	3.73280	3.71576	3.78394	3.82655	3.81803	3.70724	3.66462	3.78394	3.76689	3.81803	3.72428	3.71576	3.74133	3.76689	3.82655	3.63906	3.83507	3.79246	3.75837	3.75837	3.71576	3.76689	3.86064	3.86916	3.74985	3.80950	3.90325	3.89473	3.79246	3.92030	3.73280	3.74985	3.63053	3.80098	3.80098	3.78394	3.74985	3.90325	3.80950	3.70724	3.66462	3.67315	3.61349	3.65610	3.59644	3.63053	3.78394	3.62201	3.74133	3.84359	3.80950	3.87768	3.83507	3.82655	3.85212	3.82655	3.91177	3.92030	3.88621	3.78394	3.87768	3.95438	3.80098	3.74133	3.77541	3.87768	3.91177	3.88621	3.92030	3.61349	3.66462	3.67315	3.61349	3.65610	3.48565	3.60497	3.54531	3.70724	3.69019	3.69019	3.74133	3.72428	3.63053	3.47713	3.50270	3.50270	3.55383	3.74985	3.73280	3.74985	3.66462	3.73280	3.81803	3.76689	3.74133	3.66462	3.62201	3.63906	3.66462	3.52827	3.40895	3.47713	3.56236	3.49418	3.44304	3.57940	3.57088	3.55383	3.59644	3.70724	3.67315	3.54531	3.56236	3.57940	3.70724	3.74985	3.64758	3.61349	3.56236	3.45156	3.55383	3.62201	3.73280	3.74133	3.79246	3.72428	3.62201	3.46009	3.46009	3.52827	3.55383	3.61349	3.56236	3.62201	3.62201	3.55383	3.69019	3.53679	3.63053	3.46861	3.48565	3.47713	3.57940	3.50270	3.57088	3.70724	3.69019	3.66462	3.51974	3.54531	3.59644	3.74133	3.66462	3.82655	3.66462	3.54531	3.57088	3.63053	3.61349	3.59644	3.79246	3.82655	3.93734	3.76689	3.77541	3.85212	3.94586	3.81803	3.97143	3.91177	3.80098	3.80098	3.80950	3.82655	3.75837	3.94586	3.96291	3.90325	3.72428	3.68167	3.92030	3.74133	3.75837	3.77541	3.86064	3.74985	3.82655	3.62201	3.85212	3.97143	3.93734	3.97995	3.99700	3.93734	3.89473	3.92030	3.75837	3.90325	3.70724	3.72428	3.86064	3.76689	3.79246	3.63053	3.63906	3.56236	3.57088	3.66462	3.74985	3.60497	3.69871	3.69871	3.66462	3.80950	3.78394	3.63906	3.82655	3.69019	3.62201	3.49418	3.47713	3.43452	3.57940	3.45156	3.60497	3.68167	3.84359	3.87768	3.80950	3.86064	3.73280	3.73280	3.61349	3.59644	3.79246	3.74133	3.64758	3.76689	3.74985	3.63906	3.87768	3.75837	3.69871	3.80950	3.78394	3.86064	3.77541	3.69019	3.68167	3.57940	3.60497	3.61349	3.69019	3.86916	3.83507	3.91177	3.73280	3.86064	3.86916	3.92030	3.97143	3.97995	3.97143	3.94586	3.93734	4.01404	3.84359	3.93734	3.83507	3.80098	3.96291	3.92030	3.95438	3.95438	3.92030	3.80950	3.77541	3.63906	3.57940	3.72428	3.70724	3.57940	3.63053	3.67315	3.78394	3.80950	3.85212	3.82655	3.86064	3.69871	3.62201	3.65610	3.61349	3.62201	3.70724	3.60497	3.56236	3.71576	3.73280	3.60497	3.51974	3.42600	3.51122	3.53679	3.40895	3.41747	3.47713	3.41747	3.57940	3.58792	3.53679	3.63053	3.63053	3.63053	3.65610	3.51974	3.59644	3.62201	3.74133	3.82655	3.74985	3.76689	3.73280	3.80098	3.63906	3.70724	3.69871	3.85212	3.75837	3.64758	3.67315	3.63053	3.65610	3.71576	3.74133	3.59644	3.63906	3.71576	3.69871	3.65610	3.76689	3.72428	3.57940	3.63906	3.49418	3.66462	3.57940	3.62201	3.59644	3.63906	3.74133	3.80950	3.69019	3.68167	3.60497	3.69871	3.63053	3.64758	3.51974	3.38339	3.54531	3.67315	3.56236	3.36634	3.34077	3.51122	3.57088	3.53679	3.51974	3.52827	3.51974	3.55383	3.50270	3.62201	3.69871	3.65610	3.55383	3.63906	3.72428	3.69019	3.81803	3.85212	3.79246	3.79246	3.77541	3.63906	3.62201	3.70724	3.70724	3.66462	3.69019	3.58792	3.61349	3.65610	3.70724	3.80098	3.75837	3.76689	3.63906	3.76689	3.61349	3.61349	3.61349	3.64758	3.76689	3.78394	3.80950	3.78394	3.74133	3.87768	3.73280	3.69871	3.64758	3.75837	3.75837	3.63906	3.66462	3.76689	3.69871	3.62201	3.57940	3.59644	3.69019	3.65610	3.65610	3.57940	3.63906	3.63906	3.68167	3.70724	3.63053	3.67315	3.80098	3.63053	3.69019	3.63906	3.66462	3.63906	3.56236	3.61349	3.51974	3.59644	3.54531	3.51974	3.69019	3.68167	3.59644	3.35782	3.56236	3.73280	3.52827	3.51122	3.57940	3.62201	3.53679	3.52827	3.60497	3.69871	3.80098	3.59644	3.61349	3.71576	3.68167	3.63053	3.59644	3.64758	3.72428	3.53679	3.54531	3.49418	3.48565	3.60497	3.52827	3.57088	3.58792	3.57940	3.65610	3.63053	3.66462	3.57088	3.59644	3.50270	3.38339	3.49418	3.56236	3.40043	3.45156	3.54531	3.65610	3.61349	3.63906	3.63906	3.62201	3.64758	3.56236	3.66462	3.66462	3.65610	3.65610	3.58792	3.67315	3.58792	3.67315	3.63906	3.63053	3.69871	3.65610	3.71576	3.62201	3.69871	3.79246	3.82655	3.74133	3.74133	3.78394	3.74133	3.69019	3.68167	3.80950	3.57088	3.46861	3.57088	3.53679	3.66462	3.58792	3.60497	3.53679	3.46861	3.45156	3.30668	3.51974	3.55383	3.63906	3.51974	3.39191	3.40043	3.48565	3.45156	3.51974	3.48565	3.48565	3.49418	3.54531	3.44304	3.53679	3.45156	3.46009	3.43452	3.51122	3.32373	3.40895	3.46861	3.44304	3.40895	3.47713	3.39191	3.45156	3.46009	3.56236	3.60497	3.45156	3.49418	3.54531	3.62201	3.67315	3.56236	3.49418	3.63053	3.57940	3.49418	3.61349	3.74133	3.63906	3.70724	3.51974	3.61349	3.59644	3.53679	3.50270	3.40043	3.46861	3.46861	3.53679	3.55383	3.64758	3.63053	3.51974	3.53679	3.49418	3.41747	3.51974	3.47713	3.51122	3.45156	3.39191	3.30668	3.58792	3.63906	3.53679	3.52827	3.51122	3.51974	3.46009	3.44304	3.51974	3.30668	3.39191	3.40043	3.46009	3.59644	3.54531	3.57088	3.50270	3.52827	3.49418	3.48565	3.63053	3.65610	3.59644	3.45156	3.54531	3.54531	3.41747	3.53679	3.55383	3.47713	3.70724	3.47713	3.43452	3.49418	3.61349	3.54531	3.49418	3.46009	3.60497	3.49418	3.57940	3.63906	3.59644	3.57940	3.40895	3.52827	3.48565	3.40895	3.25555	3.47713	3.35782	3.41747	3.38339	3.33225	3.47713	3.52827	3.52827	3.37486	3.49418	3.42600	3.36634	3.29816	3.28112	3.31521	3.32373	3.22998	3.18737	3.10215	3.03397	2.99988	2.94022	3.04249	3.09362	3.11067	3.28112	3.14476	3.20442	3.19589	3.17033	3.09362	3.07658	3.11919	3.00840	3.07658	3.10215	3.12771	3.09362	3.14476	3.17033	3.26407	3.37486	3.34077	3.28964	3.34077	3.23850	3.10215	3.12771	3.08510	3.11067	3.11067	3.11067	3.11919	3.14476	3.18737	3.24703	3.09362	3.07658	3.11067	3.16180	3.12771	3.11919	3.07658	3.14476	3.15328	3.15328	3.14476	3.09362	3.19589	3.11919	3.29816	3.30668	3.39191	3.32373	3.39191	3.25555	3.29816	3.46009	3.38339	3.32373	3.18737	3.20442	3.17885	3.08510	3.11919	3.10215	3.26407	3.18737	3.27259	3.22146	3.34077	3.31521	3.30668	3.31521	3.22998	3.30668	3.44304	3.21294	3.25555	3.27259	3.25555	3.19589	3.24703	3.15328	3.11067	3.19589	3.23850	3.29816	3.17033	3.20442	3.13624	3.20442	3.17033	3.12771	3.11919	3.16180	3.22146	3.14476	3.26407	3.10215	3.24703	3.29816	3.17033	3.26407	3.25555	3.19589	3.28964	3.22998	3.11919	3.00840	3.01692	3.08510	2.99988	3.11067	3.23850	3.09362	3.29816	3.31521	3.35782	3.17033	3.25555	3.21294	3.23850	3.14476	3.23850	3.17033	3.23850	3.33225	3.23850	3.27259	3.33225	3.18737	3.34077	3.27259	3.22998	3.29816	3.30668	3.22146	3.20442	3.23850	3.16180	3.15328	3.27259	3.26407	3.15328	3.19589	3.20442	3.10215	3.16180	3.40043	3.30668	3.49418	3.41747	3.34077	3.41747	3.33225	3.33225	3.47713	3.36634	3.36634	3.47713	3.37486	3.20442	3.22146	3.16180	3.08510	3.09362	3.28112	3.20442	3.23850	3.26407	3.20442	3.29816	3.30668	3.28964	3.29816	3.34930	3.30668	3.24703	3.27259	3.26407	3.34930	3.34930	3.17885	3.25555	3.17033	3.10215	3.22998	3.34930	3.32373	3.29816	3.29816	3.28964	3.29816	3.25555	3.32373	3.38339	3.43452	3.32373	3.34077	3.36634	3.25555	3.35782	3.27259	3.28112	3.22998	3.21294	3.19589	3.09362	3.19589	3.16180	3.22146	3.38339	3.22998	3.20442	3.34930	3.22998	3.20442	3.25555	3.23850	3.28112	3.32373	3.29816	3.22146	3.29816	3.29816	3.27259	3.22146	3.22146	3.17885	3.28964	3.21294	3.28112	3.11919	3.22146	3.23850	3.22146	3.22998	3.26407	3.28964	3.18737	3.25555	3.27259	3.17033	3.29816	3.24703	3.31521	3.21294	3.28112	3.21294	3.31521	3.18737	3.13624	3.25555	3.37486	3.33225	3.17885	3.20442	3.07658	3.17885	3.12771	3.07658	3.05101	3.10215	2.99136	3.17885	3.15328	3.16180	3.16180	3.07658	3.19589	3.24703	3.17885	3.22146	3.33225	3.15328	3.22998	3.25555	3.17033	3.01692	3.19589	3.31521	3.26407	3.28112	3.17885	3.15328	3.22998	3.22998	3.23850	3.28964	3.24703	3.22146	3.14476	3.34077	3.32373	3.33225	3.37486	3.48565	3.51974	3.50270	3.30668	3.43452	3.26407	3.40043	3.28964	3.34930	3.27259	3.27259	3.41747	3.38339	3.46861	3.40895	3.39191	3.41747	3.41747	3.24703	3.17885	3.27259	3.21294	3.34077	3.40895	3.34930	3.34930	3.51122	3.41747	3.45156	3.57088	3.56236	3.49418	3.31521	3.34930	3.31521	3.19589	3.24703	3.31521	3.28112	3.12771	3.37486	3.37486	3.34077	3.35782	3.30668	3.22146	3.13624	3.06806	3.15328	3.09362	3.14476	3.07658	3.02545	2.96579	3.04249	3.05953	2.98283	3.11919	3.10215	2.99136	3.05953	3.08510	3.21294	3.16180	3.20442	3.18737	3.24703	3.13624	3.13624	3.11919	3.17033	3.14476	3.15328	3.17885	3.12771	3.05101	3.22998	3.09362	3.05953	3.11067	3.05953	3.21294	3.21294	3.22998	3.21294	3.18737	3.28112	3.22998	3.26407	3.24703	3.17885	3.17033	3.09362	3.06806	3.25555	3.31521	3.12771	3.12771	3.06806	3.16180	3.22998	3.31521	3.21294	3.02545	3.11919	3.11919	3.26407	3.19589	3.24703	3.35782	3.28112	3.19589	3.05953	3.15328	3.15328	3.11067	3.13624	3.08510	3.05101	3.03397	2.93170	2.90613	3.06806	2.98283	2.95727	3.12771	3.14476	3.08510	3.16180	3.17885	3.17885	3.22146	3.25555	3.21294	3.07658	3.24703	3.27259	3.34930	3.23850	3.26407	3.22998	3.27259	3.05953	3.05953	3.25555	3.23850	3.17885	3.08510	3.15328	3.05953	3.21294	3.17033	3.05953	3.03397	3.17885	3.23850	3.15328	3.09362	3.02545	3.08510	2.99136	3.01692	2.98283	2.94022	2.94874	3.12771	3.16180	3.14476	3.24703	3.16180	3.08510	3.10215	2.94874	2.99136	3.11919	2.99988	3.11919	3.10215	3.05953	3.16180	3.07658	3.16180	3.17033	3.18737	3.31521	3.36634	3.40895	3.30668	3.32373	3.30668	3.32373	3.11067	3.13624	3.29816	3.40043	3.27259	3.22146	3.10215	3.11919	3.12771	3.12771	3.05101	3.10215	3.09362	3.07658	3.17885	3.11919	3.02545	3.11067	3.05101	3.16180	3.26407	3.22146	3.08510	3.10215	3.07658	3.02545	3.08510	3.11067	3.05953	2.94874	2.99988	3.16180	3.11919	3.24703	3.16180	3.17885	3.05953	3.22146	3.28112	3.17033	3.15328	3.17885	3.22146	3.06806	3.15328	3.13624	3.18737	3.25555	3.23850	3.16180	3.18737	3.17885	3.20442	3.30668	3.37486	3.35782	3.33225	3.43452	3.38339	3.30668	3.28112	3.16180	3.29816	3.11067	3.09362	2.98283	3.01692	2.97431	3.05101	2.98283	3.00840	2.89761	3.09362	2.97431	3.04249	3.04249	3.05101	3.11067	3.21294	3.27259	3.11919	3.04249	3.07658	3.03397	2.97431	3.02545	3.06806	3.08510	3.27259	3.16180	3.29816	3.29816	3.34077	3.26407	3.22998	3.34077	3.32373	3.17033	3.28112	3.12771	3.17033	3.03397	2.94022	3.01692	3.09362	2.94874	3.21294	3.02545	3.07658	3.05101	3.12771	3.07658	3.08510	2.98283	3.02545	2.97431	3.00840	2.97431	3.05953	3.17885	2.98283	2.99988	3.04249	3.04249	3.03397	3.01692	3.17033	3.11067	3.13624	3.02545	3.04249	3.09362	3.10215	3.15328	2.96579	3.03397	3.09362	3.09362	2.94022	3.09362	3.03397	3.13624	3.02545	2.99988	2.87204	3.07658	3.03397	2.99988	3.03397	2.88056	2.94874	2.88056	2.79534	2.90613	2.92318	2.94874	2.91465	2.95727	2.95727	2.83795	2.90613	2.84648	2.86352	3.05101	2.91465	2.87204	2.82091	2.82091	2.84648	2.94022	3.05953	2.99136	2.84648	2.95727	2.82943	2.88909	2.90613	2.88909	2.89761	2.86352	2.81239	2.93170	2.94022	2.93170	2.96579	2.89761	2.89761	2.98283	2.80386	2.77830	2.87204	2.99988	2.90613	2.99988
5	1.24888	1.23342	1.29215	1.31688	1.27361	1.30452	1.27670	1.30761	1.26433	1.29524	1.29215	1.30761	1.34780	1.33234	1.35707	1.40653	1.35398	1.27670	1.31688	1.27670	1.29215	1.27051	1.27051	1.31379	1.28597	1.32925	1.26124	1.33234	1.23651	1.30761	1.38180	1.30143	1.23651	1.29834	1.33852	1.41271	1.43126	1.39417	1.38798	1.38180	1.36944	1.37253	1.40035	1.28906	1.28906	1.30761	1.37562	1.25815	1.26742	1.31379	1.34161	1.37562	1.34780	1.36634	1.32307	1.36016	1.30143	1.31688	1.40344	1.31379	1.33234	1.26742	1.31070	1.37562	1.27361	1.36325	1.34161	1.30452	1.33543	1.34780	1.30761	1.31379	1.32616	1.33852	1.36944	1.34780	1.34470	1.32925	1.31688	1.24888	1.25506	1.24269	1.19323	1.25506	1.25506	1.33234	1.31997	1.32925	1.38798	1.33234	1.33543	1.30143	1.30452	1.36634	1.35398	1.20560	1.26124	1.19014	1.32616	1.23960	1.34161	1.29834	1.21487	1.29215	1.32925	1.29524	1.30761	1.30761	1.31070	1.37562	1.36016	1.35398	1.36016	1.32616	1.31379	1.23960	1.28288	1.37253	1.29834	1.34161	1.26742	1.35398	1.39417	1.23342	1.30452	1.39107	1.36016	1.31379	1.31688	1.28597	1.35089	1.27361	1.35089	1.31379	1.30761	1.32307	1.28597	1.29215	1.21796	1.26124	1.30452	1.23033	1.30452	1.28906	1.31997	1.34470	1.38489	1.31688	1.31688	1.31070	1.33234	1.37253	1.34470	1.31997	1.36325	1.36325	1.33234	1.35089	1.34161	1.26433	1.35398	1.29524	1.35398	1.35707	1.30143	1.31070	1.30452	1.36634	1.34780	1.36634	1.36016	1.34161	1.34780	1.34780	1.31070	1.38180	1.35398	1.40035	1.33852	1.30452	1.31688	1.31379	1.37562	1.40344	1.30761	1.38180	1.29834	1.30761	1.30143	1.31379	1.34780	1.29524	1.32307	1.28906	1.32616	1.31997	1.26433	1.33543	1.35089	1.33543	1.32925	1.34161	1.37871	1.39107	1.31379	1.29834	1.32307	1.32616	1.32307	1.31379	1.38489	1.39417	1.37253	1.33234	1.24578	1.32925	1.34780	1.34780	1.33852	1.31070	1.22105	1.27051	1.29215	1.26742	1.31379	1.27979	1.24269	1.27051	1.26124	1.30761	1.26124	1.32307	1.29834	1.31688	1.34161	1.35707	1.32616	1.32616	1.30143	1.28288	1.29524	1.26742	1.24578	1.30452	1.23960	1.23342	1.25815	1.30761	1.28288	1.27051	1.31379	1.30143	1.26433	1.30452	1.29834	1.27361	1.27979	1.22415	1.33852	1.27670	1.24578	1.27670	1.28288	1.25815	1.29215	1.18087	1.16850	1.26124	1.25197	1.25815	1.25506	1.25506	1.17778	1.26124	1.32925	1.29215	1.29215	1.36944	1.25506	1.32307	1.27361	1.31070	1.32925	1.31688	1.27670	1.27051	1.26124	1.25815	1.27670	1.23651	1.26433	1.29834	1.39417	1.27670	1.27361	1.14995	1.22105	1.25197	1.20560	1.22724	1.26742	1.28906	1.29215	1.27979	1.19014	1.26124	1.21487	1.33543	1.24578	1.23342	1.19942	1.17778	1.24578	1.20869	1.18705	1.27979	1.27051	1.19323	1.22724	1.27670	1.27051	1.21487	1.29834	1.31688	1.25197	1.23033	1.31379	1.23651	1.32616	1.34470	1.36944	1.26124	1.34470	1.31997	1.27670	1.29834	1.31688	1.24578	1.25815	1.24578	1.25506	1.30761	1.29524	1.33234	1.32616	1.31688	1.27361	1.31997	1.29524	1.28597	1.34161	1.29215	1.34780	1.27670	1.25815	1.21487	1.24578	1.28597	1.27979	1.22415	1.25815	1.27979	1.23342	1.26124	1.31688	1.28597	1.27361	1.26742	1.29834	1.26124	1.26124	1.25197	1.36325	1.33543	1.27051	1.34470	1.21796	1.31688	1.21487	1.31688	1.36016	1.27361	1.33234	1.34470	1.34780	1.29215	1.30143	1.28906	1.25197	1.29834	1.31997	1.31070	1.26124	1.34470	1.34161	1.39107	1.31997	1.27670	1.32307	1.29524	1.38798	1.37253	1.28906	1.27051	1.35398	1.38180	1.33852	1.32307	1.35398	1.36016	1.34161	1.33852	1.33543	1.32925	1.32307	1.36944	1.37562	1.33543	1.40962	1.41890	1.31688	1.33543	1.39417	1.35707	1.40035	1.40653	1.41890	1.37253	1.32616	1.40035	1.38798	1.43435	1.37562	1.44053	1.45290	1.40035	1.44363	1.46836	1.31070	1.35707	1.38180	1.32307	1.29834	1.39107	1.36016	1.39726	1.47145	1.48690	1.42508	1.36016	1.32616	1.43744	1.31688	1.43126	1.35398	1.31070	1.35398	1.30761	1.33543	1.37253	1.35089	1.35398	1.34780	1.34161	1.30452	1.31070	1.36944	1.28597	1.32616	1.34161	1.27979	1.30452	1.30143	1.34780	1.35707	1.33543	1.34470	1.41890	1.37562	1.34780	1.32307	1.33234	1.31997	1.32616	1.33543	1.31070	1.35398	1.39726	1.38489	1.30761	1.36016	1.34161	1.32307	1.43744	1.32616	1.36634	1.34161	1.28906	1.33234	1.38798	1.32925	1.31070	1.32307	1.29834	1.31997	1.33234	1.33234	1.37871	1.32925	1.27670	1.32307	1.27670	1.36325	1.31688	1.31070	1.31379	1.32307	1.30452	1.27361	1.30143	1.38489	1.36634	1.38489	1.35089	1.34161	1.35089	1.29524	1.30143	1.39107	1.33852	1.34470	1.34780	1.32925	1.31379	1.33852	1.31688	1.31997	1.30761	1.27361	1.36325	1.32925	1.33852	1.27670	1.24578	1.28906	1.30761	1.39417	1.31379	1.21796	1.25197	1.17159	1.29834	1.33234	1.31070	1.32616	1.28597	1.31379	1.33852	1.38489	1.29834	1.28597	1.30761	1.26433	1.26742	1.32925	1.29834	1.33852	1.30143	1.42817	1.30143	1.35089	1.37253	1.36944	1.40035	1.35089	1.40035	1.31688	1.29834	1.32616	1.33852	1.31070	1.37253	1.30761	1.40962	1.41890	1.35089	1.40035	1.36944	1.35089	1.29524	1.31379	1.32925	1.32616	1.31379	1.31070	1.41271	1.40035	1.38180	1.32616	1.29834	1.36944	1.30143	1.28906	1.34470	1.37562	1.31070	1.33543	1.37871	1.33543	1.38489	1.31997	1.30761	1.33543	1.30761	1.35707	1.34780	1.34161	1.30761	1.35707	1.43744	1.39417	1.40653	1.43435	1.43435	1.27051	1.29834	1.34470	1.30452	1.33234	1.31997	1.32616	1.34780	1.32925	1.39107	1.36944	1.39417	1.27051	1.27670	1.30452	1.31688	1.37871	1.36634	1.30143	1.28597	1.27051	1.21796	1.38798	1.29834	1.30143	1.36016	1.34470	1.33852	1.29834	1.24269	1.38798	1.33852	1.32925	1.36325	1.39726	1.28288	1.23960	1.39107	1.48381	1.37871	1.39107	1.35398	1.27670	1.35089	1.33852	1.36325	1.31070	1.35398	1.28906	1.36016	1.34780	1.32616	1.29215	1.26742	1.31997	1.22415	1.26742	1.31070	1.27670	1.29524	1.30143	1.32925	1.42199	1.43435	1.38798	1.34470	1.39417	1.30143	1.36016	1.30143	1.33234	1.32616	1.32307	1.31688	1.26433	1.35707	1.32616	1.37871	1.36944	1.32307	1.27979	1.33543	1.38489	1.36016	1.34161	1.38798	1.33234	1.33234	1.34780	1.35398	1.32616	1.46836	1.40035	1.36634	1.28906	1.31997	1.34470	1.40653	1.40653	1.37562	1.39107	1.35089	1.34161	1.36634	1.37562	1.34470	1.39726	1.39107	1.30143	1.36325	1.35398	1.33852	1.42817	1.31688	1.28597	1.27361	1.32925	1.31997	1.32616	1.36016	1.37253	1.31997	1.38489	1.26433	1.36325	1.32925	1.36944	1.34161	1.31997	1.28597	1.38180	1.36944	1.44672	1.37253	1.36944	1.42199	1.34470	1.29834	1.32925	1.33234	1.37562	1.42817	1.40035	1.42508	1.39726	1.44363	1.41271	1.40344	1.37253	1.33234	1.38489	1.37562	1.36634	1.41890	1.42199	1.39726	1.37253	1.34161	1.41580	1.45290	1.49618	1.37562	1.41890	1.41890	1.40035	1.43744	1.44981	1.40344	1.40653	1.41580	1.35398	1.37253	1.35089	1.47145	1.50545	1.53018	1.36944	1.42508	1.40962	1.37871	1.30452	1.46526	1.39726	1.34470	1.43744	1.39726	1.44053	1.42508	1.36634	1.44981	1.41271	1.38489	1.45290	1.46836	1.40653	1.41271	1.49309	1.44981	1.48690	1.42817	1.52400	1.40344	1.47145	1.41580	1.40653	1.42199	1.40344	1.38489	1.44981	1.43435	1.43126	1.48999	1.41271	1.44363	1.46526	1.47454	1.46526	1.46836	1.51473	1.51473	1.48381	1.43744	1.47145	1.48072	1.44053	1.44672	1.38798	1.43744	1.42817	1.48381	1.44363	1.44672	1.46836	1.40962	1.41271	1.54564	1.52091	1.44053	1.46836	1.41890	1.42199	1.42199	1.37253	1.32307	1.34470	1.37253	1.32925	1.31997	1.37562	1.37562	1.40035	1.43435	1.35707	1.32616	1.33543	1.37871	1.40653	1.41890	1.43435	1.40035	1.41271	1.42508	1.42199	1.36325	1.38489	1.44053	1.35398	1.40653	1.32616	1.42199	1.44672	1.45290	1.44363	1.44053	1.38798	1.40962	1.44053	1.40653	1.43435	1.45599	1.42199	1.41580	1.44363	1.41271	1.41271	1.37253	1.46217	1.48690	1.46836	1.38489	1.45908	1.41580	1.48072	1.42508	1.39417	1.38489	1.40035	1.44981	1.36634	1.37562	1.41890	1.41271	1.45599	1.45599	1.52091	1.40653	1.48999	1.40962	1.43744	1.40035	1.48072	1.44363	1.43126	1.39726	1.45599	1.37253	1.44981	1.45599	1.40653	1.50236	1.52091	1.47454	1.44053	1.41890	1.42508	1.45599	1.48072	1.53018	1.41890	1.44672	1.40344	1.41580	1.37562	1.43435	1.44053	1.43126	1.38489	1.43744	1.41271	1.45908	1.45908	1.35089	1.36016	1.38489	1.36016	1.42199	1.48381	1.37253	1.39726	1.38489	1.41890	1.47145	1.43744	1.40962	1.40653	1.42199	1.37562	1.33543	1.35707	1.45290	1.36944	1.37871	1.32925	1.35089	1.31070	1.32925	1.38180	1.41580	1.35398	1.29834	1.33543	1.36325	1.36325	1.36944	1.37253	1.31997	1.33234	1.39726	1.34470	1.41890	1.36016	1.35707	1.40962	1.38489	1.40035	1.34470	1.44981	1.43435	1.47763	1.42508	1.39107	1.39726	1.39107	1.35089	1.35089	1.34470	1.37562	1.38798	1.37871	1.41271	1.38489	1.39107	1.36634	1.36944	1.47145	1.40962	1.41890	1.49309	1.44363	1.40653	1.43744	1.51163	1.40653	1.38489	1.39107	1.44053	1.44053	1.44672	1.40344	1.43744	1.41890	1.45908	1.51163	1.48999	1.39726	1.43435	1.41580	1.48999	1.47454	1.48690	1.49927	1.53327	1.53946	1.60437	1.49927	1.55800	1.50236	1.56109	1.57964	1.45908	1.53327	1.46217	1.51163	1.47763	1.45599	1.45599	1.49618	1.33543	1.47454	1.47145	1.44981	1.47145	1.52400	1.48381	1.47763	1.55182	1.55491	1.46526	1.44363	1.43744	1.41271	1.46836	1.52400	1.53946	1.54873	1.53018	1.57037	1.53946	1.54873	1.48999	1.48690	1.46836	1.50236	1.48072	1.47454	1.45290	1.48381	1.47145	1.52091	1.50545	1.55491	1.60746	1.63838	1.56109	1.53018	1.53327	1.54255	1.47763	1.50854	1.47454	1.46526	1.44363	1.51163	1.55182	1.45908	1.47763	1.44981	1.46217	1.45290	1.49927	1.50854	1.52400	1.51782	1.45908	1.47763	1.46836	1.53636	1.49927	1.49309	1.52709	1.59510	1.59819	1.59510	1.62910	1.51163	1.54564	1.50236	1.58892	1.52400	1.55800	1.57037	1.58582	1.65074	1.65074	1.63219	1.61055	1.62910	1.64456	1.58582	1.64147	1.59819	1.51473	1.61055	1.56109	1.54873	1.53327	1.58582	1.63528	1.49309	1.55800	1.53018	1.58582	1.54873	1.52400	1.58582	1.53946	1.55800	1.57655	1.54255	1.51782	1.55491	1.57346	1.59201	1.51782	1.55182	1.66929	1.57964	1.54564	1.58273	1.55491	1.54564	1.56728	1.60437	1.57964	1.54873	1.55800	1.58582	1.53946	1.61365	1.64765	1.60128	1.60746	1.61983	1.58582	1.61983	1.55800	1.54873	1.57037	1.57655	1.59819	1.70638	1.54564	1.58582	1.53018	1.59510	1.51782	1.49618	1.48999	1.51782	1.54873	1.53946	1.58892	1.55800	1.59201	1.56728	1.50854	1.57346	1.48690	1.59819	1.51473	1.61055	1.56109	1.48999	1.60128	1.58582	1.55800	1.63528	1.56109	1.57037	1.48999	1.48999	1.59819	1.57346	1.58273	1.53636	1.53327	1.57964	1.53946	1.50854	1.51473	1.54564	1.61055	1.53018	1.57037	1.58582	1.59819	1.60437	1.64456	1.60128	1.55800	1.62910	1.53327	1.63219	1.54255	1.59201	1.55800	1.58892	1.58892	1.53636	1.57346	1.59510	1.59819	1.64147	1.59201	1.60128	1.62910	1.52709	1.55800	1.53946	1.51473	1.45908	1.52091	1.58582	1.53327	1.55800	1.57964	1.52709	1.53327	1.56728	1.58892	1.59819	1.60746	1.61983	1.56419	1.61674	1.61055	1.59201	1.54255	1.51782	1.47454	1.53946	1.60128	1.51163	1.49618	1.45908	1.60746	1.54564	1.53636	1.56419	1.59819	1.57346	1.48690	1.59201	1.54873	1.56728	1.59510	1.53018	1.58582	1.54255	1.51782	1.50854	1.50236	1.48381	1.54564	1.53636	1.48690	1.57964	1.54255	1.57655	1.61674	1.55800	1.51782	1.48999	1.53946	1.52400	1.54564	1.51782	1.58273	1.55182	1.51473	1.59201	1.56419	1.53946	1.61983	1.59201	1.58273	1.58892	1.57346	1.59510	1.57037	1.51782	1.66002	1.65074	1.66002	1.58582	1.61983	1.61365	1.57655	1.58273	1.68165	1.60128	1.60128	1.68784	1.65383	1.66311	1.58273	1.58892	1.59819	1.60746	1.61674	1.59201	1.67238	1.63838	1.58582	1.70329	1.66620	1.66620	1.68475	1.64765	1.58892	1.58273	1.52709	1.66311	1.52709	1.64147	1.61674	1.55182	1.62292	1.54873	1.57037	1.60128	1.68165	1.64765	1.62292	1.60746	1.62910	1.63219	1.59819	1.65383	1.75894	1.67856	1.65074	1.71875	1.72802	1.74039	1.75894	1.77748	1.75275	1.75275	1.66311	1.77130	1.74039	1.70638	1.75584	1.70948	1.76203	1.75275	1.71257	1.72493	1.57964	1.64765	1.61983	1.59819	1.74657	1.74039	1.75584	1.79912	1.67856	1.71875	1.66002	1.70638	1.62910	1.53636	1.59819	1.63838	1.65383	1.59819	1.61674	1.67238	1.62292	1.63838	1.66620	1.66311	1.71566	1.67238	1.66002	1.70020	1.74348	1.67238	1.70638	1.77748	1.72802	1.78057	1.83622	1.83004	1.78985	1.86404	1.78367	1.72802	1.85477	1.75275	1.83313	1.90732	1.75584	1.75894	1.71566	1.79912	1.71566	1.73730	1.74657	1.80221	1.83622	1.87022	1.79294	1.78367	1.72184	1.66620	1.72493	1.73730	1.81767	1.85167	1.83313	1.89186	1.83004	1.87640	1.86713	1.84549	1.86713	1.81458	1.89804	1.85477	1.85786	1.88877	1.83313	1.86095	1.88877	1.89186	1.92896	1.83004	1.94750	1.87950	1.88259	1.93823	1.92586	1.96914	1.90732	1.96296	1.95678	1.94750	1.91350	1.89495	1.87950	1.93205	1.92586	1.92586	1.87022	1.95060	1.92277	1.90423	1.95060	1.89186	1.80531	1.84240	1.93205	1.90423	1.89186	1.89495	1.92277	1.91659	2.01551	1.88877	1.92586	1.92896	1.95060	1.94441	1.97842	1.90113	1.96605	1.90113	1.94441	1.92277	1.84240	1.85786	2.02788	1.88568	1.90113	1.95678	1.91659	1.96914	1.99078	1.95987	1.97842	2.05570	1.96914	1.94132	1.94132	1.98769	2.00006	1.88568	1.90423	1.95060	1.99387	1.99387	1.97223	1.97842	2.11752	1.96605	1.97842	2.04952	2.03097	2.06497	2.05570	2.04952	2.06188	2.06188	2.01860	2.09588	2.05261	1.98460	2.05261	2.10516	2.17626	2.12062	2.09279	2.11443	2.08352	2.11134	2.16080	2.21335	2.17935	2.11752	2.05879	2.03406	2.11443	2.04333	2.12062	2.10516	1.99696	2.02788	2.06188	2.08661	2.12062	2.13916	2.01551	2.01551	2.08661	2.14844	2.07734	2.07734	2.14225	2.09898	2.08043	2.05261	2.16389	2.24117	2.06188	2.17935	2.18553	2.21026	2.22881	2.30609	2.20717	2.25663	2.29373	2.17935	2.21954	2.28754	2.34010	2.29991	2.35864	2.26900	2.34937	2.32155	2.22572	2.12371	2.25663	2.26900	2.34010	2.33391	2.29064	2.36483	2.25354	2.23190	2.20408	2.26900	2.33700	2.26900	2.25354	2.21954	2.21954	2.29991	2.25663	2.31537	2.40810	2.33700	2.37719	2.31227	2.31846	2.34319	2.27827	2.30300	2.41429	2.42974	2.44829	2.39883	2.33082	2.59358	2.45138	2.42356	2.51321	2.50393	2.41738	2.34937	2.34319	2.40192	2.38337	2.49157	2.39883	2.48229	2.55030	2.58740	2.51939	2.61213	2.47611	2.52248	2.63686	2.58431	2.54721	2.49775	2.47302	2.59358	2.58740	2.60904	2.58122	2.77597	2.57194	2.62449	2.62449	2.60285	2.67086	2.74196	2.66159	2.65850	2.80997	2.68632	2.63995	2.58122	2.51630	2.69868	2.63995	2.74814	2.69250	2.68941	2.73887	2.52866	2.63995	2.59976	2.65541	2.63995	2.56267	2.74196	2.82233	2.68941	2.69868	2.80379	2.71723	2.72032	2.70487	2.69868	2.75742	2.70487	2.81306	2.67086	2.76669	2.77906	2.72651	2.78524	2.74814	2.75433	2.82233	2.89962	2.84088	2.83470	2.85325	2.89653	2.89653	2.97381	2.83161	2.87489	2.80997	2.83470	2.91507	2.81924	2.88107	2.97999	2.79760	2.86252	2.95526	2.85943	2.87489	2.92435	3.00781	2.93980	2.94908	2.97999	2.92435	2.96762	2.99854	2.96762	3.00781	2.93671	2.97072	2.99235	3.02945	3.08818	3.13455	3.07582	3.10364	3.10364	2.97072	3.06036	3.01090	3.05418	3.03563	3.05727	3.00472	3.04800	3.09746	3.07582	3.25511	3.18711	3.35094	3.15619	3.08200	3.14383	3.12528	3.24584	3.04800	3.16856	3.09437	3.13455	3.18401	3.18401	3.22729	3.24584	3.23966	3.22111	3.08509	3.13455	3.19020	3.27984	3.25820	3.38186	3.28293	3.47150	3.40349	3.40040	3.30767	3.46841	3.36640	3.48078	3.36640	3.45605	3.45605	3.45914	3.39422	3.40349	3.47769	3.44986	3.51787	3.48696	3.50860	3.46532	3.46841	3.47459	3.56115	3.62916	3.50242	3.57351	3.60134	3.52715	3.68789	3.70026	3.66934	3.60134	3.73735	3.74044	3.78681	3.66934	3.66007	3.68171	3.63534	3.70644	3.71880	3.70644	3.66316	3.77445	3.79300	3.90428	3.92592	3.81773	3.87955	3.76208	3.70335	3.87955	3.78681	3.90119	3.86719	3.86100	4.11140	4.06194	4.10521	4.05266	4.07121	4.04957	4.04648	3.94756	4.06812	4.14540	4.17322	4.06194	4.01866	4.21341	4.26905	4.08358	4.18868	4.20104	4.16086	4.22577	4.16395	4.25669	4.24432	4.25669	4.23196	4.11449	4.28451	4.38652	4.31851	4.36797	4.34633	4.50090	4.53799	4.61837	4.49781	4.45144	4.22887	4.48235	4.41125	4.43289	4.45144	4.59982	4.51635	4.62455	4.53490	4.56891	4.44835	4.62455	4.46689	4.66164	4.74820	4.73274	4.65546	4.76984	4.93058	4.91822	4.86258	4.91822	4.86258	5.03878	4.96768	5.06351	5.05733	5.08515	5.09442	5.14388	5.16861	5.00168	5.27372	5.08515	5.20262	5.13152	5.15934	5.17480	5.15625	5.13770	5.27063	5.20571	5.28608	5.40664	5.40664	5.47774	5.32318	5.32627	5.44374	5.49629	5.41282	5.63849	5.52102	5.53647	5.49320	5.49320	5.60139	5.70340	5.57357	5.38809	5.46538	5.51793	5.37264	5.47465	5.42210	5.29845	5.33245	5.37882	5.52411	5.41901	5.48392	5.69413	5.78378	5.64776	5.75905	5.61685	5.72504	5.68486	5.73123	5.76214	5.79614	5.74359	5.74359	5.74050	5.76832	5.73432	5.57357	5.64776	5.70340	5.68176	5.69104	5.75905	5.62303	5.69104	5.82396	5.68795	5.76214	5.77141	5.95380	5.92598	5.85797	5.99089	5.95380	6.01871	6.03726	5.86724	5.83633	5.62921	5.70650	5.66013	5.64158	5.62612	5.57357	5.67249	5.62612	5.49011	5.52411	5.45301	5.28299	5.48083	5.48392	5.41282	5.37573	5.30463	5.27990	5.29845	5.30772	5.33863	5.37573	5.37882	5.40046	5.34172	5.26444	5.31390	5.31081	5.30154	5.33863	5.25517	5.18098	5.26444	5.11915	5.14079	5.13152	5.04187	5.11606	5.14079	5.11297	5.01096	4.89967	4.92440	5.04187	4.95841	4.89967	5.02951	4.89658	4.99550	4.85639	5.01405	5.01714	4.88112	4.90585	4.79766	4.78529	4.89658	4.85639	4.86876	4.98932	5.00787	4.92440	4.80075	4.89349	4.88112	4.90276	4.90895	4.93368	4.84712	4.72965	4.72965	4.74511	4.76984	4.58127	4.62764	4.72965	4.62764	4.53181	4.56891	4.58436	4.45762	4.51945	4.56272	4.57818	4.54727	4.60291	4.49471	4.52254	4.64000	4.57200	4.58436	4.55963	4.58127	4.60600	4.50708	4.35870	4.51635	4.53799	4.56891	4.46071	4.61527	4.46071	4.46380	4.55345	4.48544	4.46998	4.45144	4.43289	4.29687	4.29687	4.39579	4.35870	4.32779	4.32160	4.39889	4.33706	4.29687	4.29996	4.19795	4.18250	4.38343	4.28142	4.29069	4.27523	4.26287	4.14231	4.15158	4.27214	4.25050	4.25669	4.27214	4.32160	4.17322	4.18250	4.28142	4.06812	4.14540	4.09903	4.06194	4.04339	4.08976	4.12376	4.06812	4.06194	4.01248	4.05575	4.04030	3.97847	4.14231	4.10212	4.00629	4.11758	4.09903	3.90119	3.95992	3.92592	3.91665	3.95992	3.97847	3.78681	3.83318	3.95065	3.95992	3.97847	3.91974	3.94447	3.90119	3.89501	3.83936	4.08048	4.02793	3.90737	3.99393	3.83936	3.89192	3.91665	3.90428	3.88573	3.89810	3.87028	3.95683	3.95374	3.89192	3.89501	3.87028	3.86409	3.74972	3.86100	3.77754	3.79609	3.86100	3.82082	3.85482	3.89192	3.83627	3.90428	3.75590	3.79609	3.81773	3.88573	3.83318	3.83627	3.77136	3.82391	3.87337	3.80536	3.69407	3.87028	3.76517	3.80536	3.67244	3.64152	3.72499	3.79300	3.77445	3.79609	3.87646	3.65389	3.59825	3.74044	3.61988	3.55497	3.60752	3.67553	3.65698	3.69407	3.72808	3.66934	3.72499	3.78990	3.72190	3.74663	3.70026	3.77136	3.66625	3.80227	3.72808	3.79609	3.74044	3.69717	3.64152	3.68171	3.63534	3.64461	3.70335	3.57351	3.63534	3.68789	3.73426	3.66934	3.55188	3.48078	3.44368	3.37258	3.49932	3.39422	3.47459	3.38495	3.44368	3.41277	3.41895	3.51169	3.40968	3.44368	3.43441	3.36331	3.42204	3.45605	3.49623	3.60443	3.39422	3.52715	3.52715	3.36022	3.30148	3.33240	3.31385	3.21493	3.27366	3.19638	3.30457	3.41277	3.33549	3.23657	3.32930	3.25202	3.33858	3.29530	3.20874	3.21802	3.09437	3.17165	3.14383	3.11601	3.14692	3.16238	3.16856	3.22111	3.17165	3.14383	3.19638	3.19638	3.25202	3.12528	3.14074	3.16547	3.18711	3.24584	3.08509	3.16547	3.21493	3.22420	3.21493	3.25202	3.29530	3.19638	3.15001	3.06964	3.06655	3.02636	3.12837	3.16238	3.24584	3.15928	3.12219	3.10673	3.04491	3.13146	2.97999	3.12837	2.97690	3.15928	3.07273	3.04182	3.09437	3.09437	3.19638	2.97072	2.91507	2.94599	2.95526	2.94289	2.94599	3.05727	2.96762	2.88725	2.97999	3.05418	2.92126	3.01709	2.98617	3.01709	3.06964	2.90271	3.02327	2.94289	3.03563	3.04182	2.97072	2.99235	3.02327	2.83779	2.95835	3.03254	3.02327	2.91507	3.05109	2.92744	2.98926	2.86252	2.83470	2.86252	2.90271	2.91816	2.78215	2.90889	2.89343	2.86561	2.88107	2.98617	2.93053	2.90271	2.96762	2.94908	2.87798	3.02945	2.89653	2.94908	2.93980	2.93671	2.87798	2.81306	2.93053	2.81924	2.78524	2.77597	2.95526	2.87180	2.83779	2.83779	2.91816	2.79451	2.80997	2.79451	2.77597	2.82543	2.77906	2.75124	2.73887	2.78524	2.89962	2.73269	2.70796	2.72341	2.77287	2.76669	2.83779	2.79451	2.78524	2.72032	2.59976	2.79451	2.80070	2.74196	2.73887	2.80688	2.58431	2.64922	2.63995	2.69559	2.73887	2.85943	2.79760	2.66777	2.78524	2.72341	2.73578	2.76051	2.72960	2.68323	2.62758	2.78215	2.76978	2.73578	2.72960	2.79451	2.75124	2.76360	2.79760	2.69868	2.76978	2.73887	2.82233	2.73887	2.84397	2.86870	2.71723	2.76978	2.71105	2.65231	2.74196	2.60904	2.67395	2.66777	2.66468	2.63377	2.69559	2.75742	2.75433	2.73578	2.68323	2.74505	2.80688	2.64922	2.71414	2.70796	2.71414	2.72651	2.68941	2.77597	2.81924	2.68323	2.68632	2.58740	2.68323	2.69868	2.76360	2.71414	2.74196	2.65541	2.55958	2.69868	2.53485	2.59976	2.70487	2.59049	2.60285	2.59049	2.55339	2.55649	2.67704	2.58122	2.75742	2.68014	2.65541	2.60595	2.68014	2.65850	2.62449	2.65850	2.75124	2.68941	2.67086	2.72651	2.69868	2.68014	2.66777	2.71105	2.69559	2.78215	2.68323	2.67086	2.55958	2.85943	2.76978	2.74505	2.73269	2.69250	2.72651	2.62449	2.63068	2.68632	2.73269	2.68632	2.75433	2.70178	2.68323	2.78833	2.83161	2.63068	2.52248	2.72032	2.68323	2.66159	2.67704	2.71414	2.65850	2.74196	2.63377	2.69250	2.80379	2.75433	2.79142	2.75742	2.68632	2.70487	2.77597	2.72341	2.70487	2.66777	2.69559	2.79142	2.72032	2.79142	2.73887	2.74814	2.75124	2.75742	2.72960	2.75124	2.75433	2.75433	2.84706	2.84706	2.71723	2.72960	2.67395	2.74196	2.68941	2.73887	2.71723	2.72032	2.70178	2.72960	2.60285	2.83779	2.73578	2.69250	2.65231	2.56267	2.69559	2.79142	2.85016	2.85325	2.75124	2.69250	2.75742	2.70487	2.74196	2.76051	2.76978	2.78524	2.81306	2.78833	2.83779	2.77597	2.76978	2.75124	2.78215	2.76051	2.68632	2.78833	2.72341	2.73269	2.72032	2.69868	2.70487	2.65850	2.67086	2.59976	2.57194	2.79451	2.64613	2.62140	2.77287	2.70178	2.73887	2.73578	2.73269	2.71105	2.67395	2.64922	2.65231	2.63377	2.53175	2.64922	2.53794	2.53175	2.51012	2.63377	2.55958	2.66777	2.59049	2.65231	2.70796	2.78524	2.76360	2.69559	2.69868	2.68323	2.70178	2.68014	2.75124	2.75433	2.61213	2.69868	2.72032	2.72341	2.76978	2.76360	2.76360	2.71414	2.83779	2.80379	2.76669	2.90271	2.77597	2.65850	2.67704	2.78215	2.69868	2.61831	2.72341	2.82233	2.80688	2.80997	2.74196	2.93362	2.81615	2.80997	2.77597	2.75433	2.82852	2.87798	2.62758	2.86561	2.70178	2.81306	2.77597	2.70487	2.71105	2.75742	2.80379	2.71105	2.64613	2.78833	2.82852	2.81306	2.71414	2.68941	2.70796	2.81615	2.65850	2.76051	2.80070	2.72032	2.87180	2.80070	2.72032	2.80997	2.82852	2.89343	2.80688	2.75742	2.79451	2.66468	2.82543	2.69559	2.70487	2.84088	2.89653	2.90271	2.81924	2.87180	2.81924	2.85634	2.86870	2.80379	2.88725	2.76669	2.75742	2.76360	2.70487	2.76360	2.85943	2.84706	2.79760	2.81924	2.90580	2.97690	2.83470	2.86561	2.85016	2.77906	2.85016	2.80688	2.86561	2.92744	3.00781	2.88725	2.93053	2.84706	2.88107	2.96144	2.86252	2.87489	2.87489	2.78524	2.82233	2.83470	2.88416	2.80688	2.81615	2.80070	2.80379	2.79142	2.81924	2.76360	2.81306	2.79451	2.79451	2.93053	2.91507	2.90580	2.78524	2.81306	2.85943	2.88725	2.87180	2.85634	2.80379	2.91507	2.89034	3.01399	2.93053	2.88416	2.81615	2.92126	2.85016	2.88107	2.95526	2.92744	2.94908	2.95835	2.89343	2.91507	2.86252	2.89343	2.77906	2.78215	2.76669	2.86252	2.79451	2.80688	2.83470	2.80379	2.77597	2.81924	2.81615	2.83470	2.79451	2.92126	2.80070	2.85016	2.95217	2.87489	2.85016	2.78215	2.72032	2.68014	2.74196	2.75742	2.85016	2.81306	2.83161	2.79760	2.73887	2.82233	2.73269	2.70487	2.72032	2.92435	2.78215	2.74505	2.79760	2.91198	2.80070	2.88107	2.72651	2.86252	2.81924	2.83779	2.78215	2.81306	2.76669	2.82543	2.77597	2.84706	2.82543	2.83779	2.78215	2.75124	2.80070	2.78215	2.71414	2.78215	2.89034	2.89343	2.91198	2.91816	2.89034	2.77597	2.83779	2.78215	2.90580	2.80688	2.80997	2.77597	2.83779	2.83161	2.79760	2.73578	2.78524	2.80688	2.72651	2.68014	2.69559	2.76669	2.80070	2.80070	2.85016	2.68941	2.83779	2.74505	2.81615	2.82852	2.84706	2.80688	2.76051	2.83470	2.77287	2.78524	2.77287	2.77906	2.75433	2.65541	2.79451	2.84397	2.81615	2.81306	2.80688	2.82852	2.74814	2.84397	2.88416	2.87180	2.82852	2.77906	2.76669	2.85325	2.80688	2.85943	2.82233	3.01090	2.83161	2.87798	2.86870	2.85325	2.75742	2.84397	2.86252	2.82852	2.81924	2.85325	2.71105	2.87798	2.83161	2.81615	2.85016	2.92126	2.86561	2.96762	2.98308	2.94599	2.98926	2.78215	2.85325	2.94908	2.80070	2.83779	2.86252	2.86561	2.79760	2.82852	2.83161	2.69559	2.80688	2.80688	2.74505	2.79760	2.76669	2.82543	2.85943	2.80997	2.82543	2.87180	2.74196	2.90580	2.86870	2.86870	2.79451	2.98617	2.91816	2.89343	2.90271	2.89034	2.93671	2.86252	2.77287	2.86252	2.79451	2.79760	2.76978	2.77287	2.83779	2.77906	2.76978	3.01399	2.94908	2.90580	2.99854	2.89653	2.82852	2.77906	2.78524	2.81615	2.78524	2.73269	2.71414	2.74814	2.71105	2.66777	2.75433	2.69868	2.70796	2.71723	2.74814	2.82233	2.71723	2.67086	2.70796	2.82233	2.89034	2.75742	2.83470	2.86870	2.79451	2.72960	2.76360	2.75433	2.93053	2.82852	2.68632	2.89962	2.72960	2.63068	2.59358	2.72960	2.75433	2.83161	2.79142	2.74196	2.81924	2.77597	2.86561	2.77287	2.69250	2.68323	2.76051	2.64613	2.79451	2.78524	2.71723	2.70178	2.71723	2.76669	2.64922	2.63377	2.70178	2.65850	2.81306	2.78215	2.72032	2.77597	2.78524	2.74505	2.72960	2.72341	2.72032	2.67086	2.73887	2.57194	2.74505	2.72341	2.77906	2.73578	2.64304	2.64922	2.85325	2.73269	2.67704	2.75742	2.78215	2.69250	2.65541	2.65231	2.65231	2.61213	2.72032	2.73269	2.72651	2.74196	2.68014	2.70178	2.81306	2.80070	2.68941	2.68632	2.60285	2.68323	2.58740	2.66468	2.70487	2.77287	2.70178	2.64613	2.61522	2.69250	2.74814	2.59049	2.70487	2.67086	2.62758	2.66468	2.76669	2.74196	2.79451	2.78833	2.79760	2.79451	2.68941	2.68014	2.84706	2.83779	2.88725	2.85634	2.92435	2.74505	2.80070	2.71723	2.68323	2.73887	2.71105	2.72651	2.64922	2.62758	2.85016	2.80379	2.72032	2.79142	2.74505	2.76978	2.76669	2.68323	2.70796	2.73269	2.64613	2.63995	2.64613	2.63377	2.64922	2.74814	2.68323	2.73887	2.71723	2.71414	2.73887	2.71105	2.73269	2.66159	2.59976	2.55030	2.55339	2.63686	2.59049	2.40192	2.59358	2.66468	2.69868	2.61213	2.49775	2.60904	2.60595	2.60595	2.60285	2.60595	2.72651	2.64613	2.60904	2.67395	2.69250	2.66468	2.59976	2.66159	2.62140	2.55958	2.55030	2.57194	2.59976	2.62758	2.61831	2.55030	2.66159	2.60595	2.60595	2.60285	2.63377	2.60595	2.68323	2.63377	2.59976	2.72960	2.76051	2.69250	2.61522	2.76978	2.75742	2.69868	2.68323	2.63995	2.58431	2.63068	2.61831	2.75433	2.65541	2.68632	2.72341	2.57503	2.66777	2.52557	2.68632	2.68014	2.72651	2.65850	2.65850	2.63377	2.65850	2.66777	2.63995	2.83779	2.75433	2.62758	2.66468	2.75742	2.55030	2.65231	2.65850	2.71723	2.64922	2.62758	2.59667	2.59976	2.59358	2.68323	2.54412	2.52248	2.55958	2.65231	2.72651	2.63686	2.80070	2.70487	2.69250	2.74196	2.76051	2.75742	2.70796	2.80070	2.76978	2.76669	2.68632	2.71723	2.71414	2.71105	2.62758	2.69559	2.68323	2.76051	2.67395	2.71414	2.76669	2.75742	2.91198	2.81924	2.68632	2.81615	2.76978	2.73269	2.75433	2.72960	2.82543	2.78524	2.86870	2.77287	2.77287	2.76669	2.87798	2.85325	2.85325	2.89653	2.77597	2.81924	2.65850	2.83470	2.81615	2.82233	2.78833	2.68632	2.72341	2.77287	2.83470	2.79142	2.70487	2.82543	2.84706	2.73269	2.75433	2.72032	2.70487	2.84397	2.80688	2.74814	2.71414	2.72032	2.78524	2.71723	2.65850	2.69868	2.78524	2.75742	2.68014	2.76669	2.72341	2.68014	2.65231	2.72651	2.71414	2.84706	2.79142	2.79760	2.82233	2.82852	2.75433	2.69250	2.76669	2.78833	2.79142	2.77287	2.76669	2.77906	2.77597	2.81615	2.73269	2.71105	2.78524	2.76360	2.82233	2.72032	2.77597	2.76978	2.78215	2.74196	2.80379	2.81306	2.70487	2.83161	2.76978	2.75433	2.76669	2.74814	2.82543	2.78215	2.65231	2.63995	2.68941	2.75124	2.72651	2.73269	2.70796	2.68941	2.81924	2.73887	2.75124	2.74814	2.80379	2.74505	2.68632	2.63377	2.69868	2.67086	2.73887	2.69559	2.83779	2.83779	2.80379	2.72341	2.70178	2.72032	2.69559	2.65231	2.63377	2.62449	2.61213	2.65231	2.62449	2.66777	2.72960	2.74505	2.76360	2.73269	2.72341	2.79142	2.84088	2.85325	2.78215	2.76360	2.68014	2.65231	2.63068	2.60904	2.62449	2.74196	2.68941	2.72032	2.78215	2.83161	2.74196	2.80379	2.68014	2.70487	2.60595	2.66159	2.79760	2.80688	2.76978	2.81615	2.80688	2.80688	2.82543	2.73578	2.78524	2.65541	2.76360	2.76978	2.75433	2.78524	2.81615	2.66159	2.59358	2.66468	2.69868	2.76978	2.77597	2.77906	2.83779	2.74505	2.64922	2.67704	2.53175	2.73887	2.78833	2.67086	2.64922	2.69559	2.59358	2.64304	2.59358	2.72651	2.69868	2.66468	2.62140	2.60904	2.70796	2.59049	2.75124	2.69250	2.72032	2.76360	2.59667	2.64304	2.62758	2.68014	2.74814	2.73887	2.74505	2.71414	2.61831	2.74196	2.79451	2.73887	2.75742	2.75433	2.73269	2.71105	2.78524	2.64304	2.69559	2.65231	2.66468	2.67704	2.58431	2.62758	2.67086	2.63995	2.61831	2.63377	2.56267	2.54412	2.71105	2.71105	2.73578	2.71414	2.76669	2.62758	2.63686	2.63686	2.65541	2.76669	2.56576	2.65541	2.71414	2.54721	2.55958	2.76978	2.69868	2.76051	2.69250	2.65850	2.57812	2.68632	2.59667	2.65850	2.72032	2.61213	2.69868	2.63686	2.66468	2.71723	2.64922	2.53485	2.61213	2.59049	2.53485	2.59976	2.55030	2.56885	2.52866	2.49775	2.47302	2.69559	2.63377	2.48539	2.51321	2.53794	2.58431	2.48229	2.53794	2.54103	2.52866	2.55339	2.63377	2.62758	2.57812	2.60285	2.64613	2.66777	2.65850	2.69250	2.65541	2.75742	2.70796	2.68632	2.69250	2.54412	2.69250	2.72032	2.62140	2.67395	2.68632	2.55649	2.67395	2.76978	2.77597	2.67704	2.63377	2.55958	2.63377	2.57812	2.78524	2.68323	2.64613	2.69868	2.67704	2.64922	2.63686	2.69559	2.66777	2.62140	2.66777	2.56885	2.55958	2.55649	2.56267	2.65850	2.60595	2.61831	2.56885	2.62449	2.68941	2.61831	2.72032	2.70487	2.72651	2.67704	2.64922	2.60285	2.63686	2.56885	2.65850	2.70796	2.72960	2.64613	2.65850	2.61213	2.54412	2.64304	2.59976	2.63068	2.51630	2.54412	2.54412	2.57812	2.60285	2.55339	2.59667	2.63995	2.51012	2.52248	2.48848	2.41120	2.45138	2.50393	2.59358	2.58122	2.54412	2.53794	2.54103	2.61522	2.63377	2.60595	2.51939	2.45756	2.50084	2.59049	2.62758	2.48539	2.48848	2.59358	2.47611	2.59049	2.63377	2.59976	2.57812	2.67704	2.67086	2.60595	2.64613	2.60595	2.70487	2.68323	2.64613	2.58740	2.62140	2.59049	2.53175	2.50393	2.53794	2.49157	2.63995	2.57194	2.51939	2.54103	2.46066	2.58122	2.63068	2.58431	2.61522	2.61213	2.52866	2.57812	2.67704	2.64304	2.65231	2.62140	2.64613	2.58431	2.64613	2.51321	2.59049	2.68632	2.63686	2.64304	2.68632	2.57812	2.64922	2.65541	2.57503	2.67395	2.62449	2.58431	2.54721	2.57812	2.57194	2.52557	2.56576	2.64304	2.61831	2.50393	2.63686	2.61213	2.57503	2.52557	2.60595	2.59358	2.51321	2.57503	2.49157	2.54412	2.52866	2.59358	2.55030	2.51012	2.53794	2.51012	2.62140	2.49466	2.50702	2.55958	2.48229	2.44829	2.46993	2.51939	2.47920	2.49466	2.46066	2.53175	2.52557	2.56885	2.51012	2.47302	2.47302	2.50702	2.64922	2.51012	2.52557	2.59358	2.46993	2.52866	2.57194	2.50702	2.54412	2.42356	2.39574	2.47302	2.54103	2.54103	2.51012	2.51630	2.49466	2.49466	2.55030	2.51939	2.49466	2.39574	2.50702	2.46684	2.36792	2.46066	2.42665	2.40810	2.46375	2.44211	2.51630	2.52248	2.54103	2.50084	2.43283	2.46993	2.42974	2.39574	2.43902	2.42974	2.48229	2.52248	2.42665	2.49775	2.45756	2.51321	2.42974	2.54103	2.51630	2.42974	2.42047	2.61831	2.52557	2.42974	2.43283	2.42974	2.49157	2.50702	2.53175	2.45756	2.55030	2.46375	2.46066	2.47302	2.37719	2.47302	2.40501	2.42665	2.39883	2.42356	2.35555	2.34628	2.39883	2.45447	2.36173	2.47920	2.44829	2.44829	2.40192	2.46684	2.45138	2.41738	2.44829	2.52866	2.46684	2.46066	2.51012	2.54103	2.43283	2.51012	2.46993	2.40810	2.44211	2.38646	2.55339	2.48539	2.45447	2.48229	2.41120	2.39574	2.33391	2.46066	2.50393	2.43283	2.49775	2.42047	2.47611	2.53794	2.57194	2.41120	2.51321	2.48539	2.42356	2.41738	2.50702	2.33082	2.37719	2.44520	2.56576	2.47920	2.46066	2.43593	2.56576	2.45756	2.44829	2.39574	2.50393	2.39265	2.38337	2.38337	2.43593	2.33082	2.44520	2.52866	2.36173	2.33391	2.40501	2.38337	2.41120	2.46993	2.44829	2.59049	2.46375	2.41429	2.49157	2.41429	2.38956	2.42047	2.27209	2.40810	2.45138	2.39574	2.41120	2.41429	2.24117	2.31537	2.37101	2.41429	2.36173	2.40192	2.37719	2.38028	2.33082	2.44211	2.46993	2.42047	2.35555	2.35864	2.35246	2.35864	2.34628	2.28754	2.42665	2.43283	2.45138	2.44211	2.28445	2.41120	2.46375	2.35555	2.37101	2.42047	2.48848	2.37719	2.43902	2.37101	2.26591	2.40501	2.44829	2.44520	2.47611	2.49775	2.51939	2.49157	2.53175	2.40501	2.44829	2.43902	2.38028	2.36792	2.32155	2.49157	2.39883	2.36792	2.42356	2.39574	2.42665	2.44211	2.46066	2.36173	2.43593	2.32773	2.37719	2.27518	2.32464	2.23190	2.38956	2.40192	2.38028	2.31537	2.33700	2.36483	2.35555	2.37410	2.38646	2.41429	2.39883	2.40192	2.33700	2.33391	2.30300	2.39883	2.35246	2.34937	2.32464	2.38646	2.35555	2.34010	2.40810	2.29991	2.34937	2.36792	2.33700	2.32155	2.32773	2.32464	2.34319	2.32773	2.38028	2.31846	2.32155	2.43902	2.39574	2.30300	2.36173	2.27827	2.35246	2.43593	2.38028	2.45447	2.39574	2.41120	2.43902	2.45756	2.40810	2.49157	2.42974	2.40192	2.38646	2.42974	2.42356	2.42665	2.32773
6	1.24462	1.23602	1.26470	1.28764	1.27474	1.23889	1.25466	1.24176	1.17006	1.29624	1.19730	1.26326	1.23028	1.18583	1.27904	1.19157	1.20161	1.18440	1.23602	1.23602	1.20734	1.26183	1.23315	1.18440	1.20591	1.20447	1.21021	1.20447	1.22455	1.17006	1.16289	1.19874	1.18870	1.16863	1.21021	1.17866	1.14282	1.17580	1.18297	1.15285	1.15859	1.15716	1.17149	1.17293	1.17293	1.18870	1.19730	1.23602	1.24606	1.17006	1.16146	1.22311	1.22311	1.15716	1.20447	1.12561	1.23602	1.18297	1.17723	1.19587	1.22742	1.21308	1.21738	1.18583	1.19444	1.30771	1.25466	1.21164	1.14568	1.17436	1.15716	1.18583	1.20591	1.16863	1.20878	1.22311	1.19300	1.20304	1.18727	1.21451	1.25179	1.18870	1.12848	1.17293	1.24032	1.23315	1.20304	1.18010	1.19157	1.19300	1.21881	1.21595	1.24176	1.26326	1.26470	1.19730	1.22025	1.25036	1.29624	1.25466	1.17293	1.21595	1.20447	1.19444	1.21308	1.20304	1.23459	1.25466	1.30055	1.26613	1.26613	1.25896	1.24176	1.19444	1.24606	1.25466	1.20161	1.22885	1.22598	1.27760	1.27187	1.26040	1.30055	1.23602	1.27043	1.23889	1.26613	1.27474	1.21595	1.20304	1.19587	1.17580	1.21451	1.23602	1.23745	1.27187	1.23889	1.28190	1.29051	1.27904	1.30198	1.27474	1.24606	1.23745	1.22598	1.24176	1.27760	1.28477	1.24606	1.26900	1.23172	1.29338	1.29194	1.25323	1.27187	1.26613	1.28907	1.22168	1.21738	1.28764	1.29338	1.24319	1.26183	1.26613	1.20591	1.23028	1.20591	1.21021	1.20878	1.20304	1.19444	1.21881	1.23459	1.24032	1.24032	1.29768	1.25466	1.27187	1.21308	1.25323	1.21451	1.21451	1.19300	1.24893	1.21881	1.23028	1.28907	1.20304	1.25036	1.22598	1.25609	1.27904	1.29911	1.34643	1.28477	1.19874	1.27617	1.28907	1.32779	1.29338	1.30341	1.29338	1.24462	1.33639	1.31919	1.25753	1.26040	1.26326	1.23602	1.29624	1.29624	1.28190	1.24176	1.24032	1.22168	1.22311	1.23172	1.27330	1.19874	1.21164	1.26470	1.24319	1.22885	1.22885	1.20878	1.28477	1.22311	1.27187	1.24749	1.26040	1.25466	1.30771	1.30915	1.34356	1.29481	1.30198	1.30341	1.27043	1.34786	1.29051	1.29338	1.24319	1.29338	1.30628	1.24032	1.29624	1.26470	1.30771	1.30341	1.27474	1.33496	1.29338	1.29338	1.28621	1.27043	1.32205	1.22455	1.21738	1.27617	1.27760	1.28047	1.23028	1.25753	1.26470	1.22598	1.29051	1.19587	1.27187	1.25896	1.24032	1.31919	1.34069	1.30915	1.25179	1.23889	1.23315	1.27187	1.29624	1.25896	1.25036	1.25609	1.30198	1.25609	1.23602	1.23315	1.24462	1.29194	1.25036	1.28190	1.33783	1.25753	1.24176	1.25609	1.27760	1.23745	1.23315	1.29051	1.27617	1.24176	1.23889	1.24749	1.24606	1.29768	1.21308	1.21595	1.25753	1.24462	1.29911	1.26183	1.28334	1.20734	1.23602	1.27187	1.26183	1.29624	1.24606	1.28334	1.25609	1.28334	1.32779	1.27187	1.33066	1.27187	1.25323	1.25179	1.28764	1.27187	1.28764	1.32062	1.37367	1.28047	1.29338	1.27330	1.28334	1.28907	1.28764	1.33496	1.31919	1.29911	1.32922	1.36077	1.35073	1.36220	1.32062	1.23459	1.28047	1.33926	1.34643	1.29768	1.32779	1.31775	1.31775	1.36364	1.30198	1.29194	1.29051	1.29194	1.34500	1.34069	1.38801	1.28907	1.35360	1.27474	1.32205	1.33066	1.31345	1.31058	1.32779	1.25179	1.27617	1.31345	1.26040	1.27474	1.26326	1.26900	1.34643	1.34500	1.32922	1.29768	1.30341	1.34213	1.25466	1.27187	1.28190	1.31202	1.30198	1.26040	1.33353	1.34069	1.33209	1.32205	1.30198	1.31058	1.32062	1.35503	1.31632	1.31919	1.31488	1.25896	1.31058	1.30628	1.29051	1.35217	1.30915	1.28477	1.26183	1.29768	1.38228	1.34786	1.36937	1.34069	1.29051	1.31632	1.30055	1.31058	1.29624	1.26470	1.37224	1.29768	1.28477	1.28621	1.30485	1.24749	1.27043	1.30628	1.30771	1.30771	1.33496	1.35503	1.28764	1.30628	1.36507	1.35790	1.36364	1.31202	1.34500	1.35503	1.33926	1.33639	1.36937	1.35503	1.40522	1.37511	1.33783	1.35073	1.33783	1.34500	1.29768	1.35217	1.30485	1.39662	1.26326	1.32349	1.30055	1.31775	1.26900	1.31919	1.30198	1.34356	1.32492	1.38515	1.33209	1.34356	1.35217	1.33209	1.33783	1.34643	1.34643	1.30198	1.31775	1.36937	1.36507	1.33639	1.31919	1.26183	1.32922	1.29911	1.32492	1.35503	1.35503	1.32205	1.33639	1.28907	1.25179	1.39805	1.36650	1.35217	1.30628	1.33353	1.36077	1.37798	1.38945	1.38371	1.37941	1.37224	1.36220	1.36650	1.34500	1.31345	1.35647	1.29911	1.35503	1.35934	1.38228	1.33639	1.35790	1.38658	1.34500	1.37654	1.42529	1.34500	1.37654	1.39088	1.39231	1.38801	1.34930	1.35647	1.39375	1.40235	1.36077	1.43103	1.31202	1.37224	1.34069	1.39375	1.40522	1.43533	1.38371	1.42243	1.36364	1.36794	1.39375	1.45541	1.37798	1.41096	1.38658	1.34500	1.36077	1.37367	1.35217	1.33639	1.35360	1.36220	1.29768	1.31488	1.27760	1.38801	1.37654	1.33496	1.32062	1.34786	1.32492	1.33496	1.33639	1.33926	1.37798	1.34643	1.32492	1.32922	1.34643	1.31919	1.35934	1.30628	1.35073	1.30341	1.34356	1.30771	1.39088	1.38371	1.31632	1.29051	1.34930	1.33209	1.37081	1.32349	1.31202	1.31488	1.37798	1.40522	1.39375	1.31202	1.41382	1.39231	1.36364	1.34786	1.39088	1.42099	1.39375	1.37081	1.42243	1.41813	1.38658	1.44250	1.41096	1.36650	1.40952	1.34500	1.38658	1.38228	1.42386	1.45827	1.39948	1.39375	1.43533	1.37941	1.34643	1.43963	1.36937	1.39662	1.37367	1.41096	1.36650	1.42243	1.48408	1.46401	1.43820	1.44967	1.44394	1.40092	1.46401	1.42960	1.41669	1.41956	1.41382	1.40522	1.44680	1.40809	1.38371	1.38945	1.39948	1.43246	1.43390	1.43533	1.40235	1.39948	1.40809	1.44107	1.41669	1.41956	1.46401	1.48408	1.47118	1.44250	1.43677	1.48982	1.45684	1.45397	1.37654	1.42960	1.37081	1.42673	1.43246	1.48695	1.39375	1.37367	1.44967	1.41669	1.39518	1.41096	1.47548	1.42386	1.46544	1.40379	1.42960	1.42099	1.45254	1.43103	1.42816	1.41526	1.40665	1.38801	1.39948	1.44250	1.42386	1.47405	1.37224	1.38371	1.44107	1.35073	1.45397	1.43820	1.41382	1.37798	1.37654	1.38228	1.42673	1.44967	1.44250	1.40665	1.45827	1.49699	1.44680	1.53140	1.49699	1.45541	1.48408	1.46688	1.40522	1.42960	1.37367	1.41239	1.37654	1.42386	1.47118	1.45684	1.51276	1.42673	1.44394	1.43103	1.42386	1.44967	1.51563	1.46688	1.43390	1.45397	1.43820	1.54001	1.45110	1.42816	1.41239	1.50989	1.47548	1.45397	1.36937	1.46831	1.44107	1.43103	1.43533	1.44967	1.49699	1.45397	1.47691	1.52280	1.47835	1.48982	1.47691	1.50273	1.44394	1.45541	1.50416	1.55435	1.48982	1.50846	1.47118	1.46975	1.47691	1.49125	1.48408	1.50559	1.49412	1.49269	1.45541	1.48408	1.50416	1.53140	1.50989	1.50846	1.46401	1.48552	1.50703	1.53570	1.42099	1.49986	1.47978	1.54001	1.50129	1.45397	1.44250	1.46544	1.43390	1.42960	1.49412	1.49556	1.46688	1.45684	1.51420	1.46544	1.44824	1.46975	1.49412	1.54001	1.44107	1.53284	1.49125	1.51850	1.47261	1.46258	1.47835	1.46831	1.48982	1.46544	1.46401	1.48982	1.48839	1.50846	1.47548	1.47835	1.48265	1.53570	1.45827	1.40809	1.44967	1.44250	1.42960	1.50416	1.51850	1.44394	1.52423	1.47261	1.53284	1.50416	1.52567	1.45971	1.45254	1.50559	1.48122	1.50703	1.51420	1.57729	1.51420	1.57155	1.55721	1.51133	1.50703	1.56868	1.54574	1.66045	1.50703	1.53284	1.56725	1.57585	1.53284	1.55721	1.50846	1.54431	1.48265	1.54431	1.47118	1.50989	1.53857	1.48695	1.55435	1.56151	1.53570	1.48839	1.58446	1.52137	1.51420	1.54287	1.54718	1.59593	1.50416	1.53570	1.46258	1.49699	1.47978	1.50416	1.46975	1.46975	1.49556	1.51850	1.54287	1.56008	1.52137	1.52854	1.57155	1.51850	1.52423	1.47978	1.53714	1.52423	1.52137	1.51133	1.50129	1.42673	1.51850	1.44824	1.60453	1.50846	1.58016	1.54431	1.58016	1.59019	1.54001	1.56868	1.49269	1.56438	1.60023	1.58016	1.61600	1.62461	1.57729	1.50703	1.55865	1.52423	1.52280	1.55435	1.58302	1.55578	1.57299	1.53427	1.49556	1.55148	1.48552	1.48695	1.56295	1.53140	1.57155	1.61600	1.59163	1.54144	1.58302	1.51563	1.60310	1.58159	1.55148	1.50703	1.52567	1.54718	1.49986	1.57585	1.53857	1.56151	1.58016	1.59736	1.57585	1.59880	1.57585	1.57729	1.59593	1.60740	1.59306	1.56008	1.61600	1.56008	1.66045	1.57442	1.58016	1.60883	1.54574	1.60883	1.58016	1.58016	1.57442	1.53570	1.53570	1.56295	1.59449	1.53427	1.60453	1.55721	1.52423	1.58159	1.60883	1.58302	1.55865	1.56008	1.52997	1.57155	1.54287	1.55004	1.51706	1.59019	1.57155	1.54861	1.55004	1.55865	1.52854	1.54001	1.59593	1.58302	1.59880	1.54287	1.59449	1.58589	1.62030	1.63034	1.59449	1.60740	1.59163	1.62891	1.69487	1.62461	1.66476	1.58302	1.53857	1.61744	1.65042	1.61600	1.62461	1.60453	1.57585	1.60453	1.61600	1.63895	1.59306	1.61314	1.57442	1.63321	1.60883	1.59880	1.64755	1.62317	1.61600	1.59306	1.60740	1.65042	1.56868	1.53427	1.58876	1.53570	1.58302	1.55578	1.53570	1.60453	1.63321	1.60740	1.56725	1.69343	1.64468	1.58733	1.62891	1.62030	1.63464	1.58302	1.60310	1.60597	1.62317	1.54287	1.57729	1.59736	1.60453	1.62747	1.58159	1.66619	1.59736	1.63464	1.64898	1.56868	1.56438	1.62461	1.64181	1.60310	1.56725	1.64611	1.64898	1.62317	1.64038	1.55578	1.63178	1.62174	1.66189	1.60883	1.60883	1.68626	1.64468	1.55721	1.63751	1.62891	1.56582	1.62030	1.58733	1.62891	1.58016	1.63034	1.62604	1.64038	1.67909	1.61887	1.58302	1.61600	1.63608	1.59306	1.59163	1.57442	1.57729	1.57299	1.62604	1.66476	1.62174	1.59736	1.62604	1.64038	1.61600	1.69630	1.65328	1.64181	1.66619	1.70634	1.71064	1.59880	1.66189	1.65328	1.59593	1.64038	1.60166	1.64181	1.68196	1.70490	1.69057	1.67049	1.64181	1.65185	1.66189	1.65759	1.56438	1.68196	1.59880	1.65472	1.57585	1.59593	1.56295	1.66762	1.65185	1.64181	1.64181	1.64325	1.60023	1.62461	1.59880	1.62174	1.63895	1.60023	1.62891	1.63321	1.63034	1.63321	1.55435	1.60310	1.65615	1.62461	1.63895	1.67766	1.68196	1.65328	1.64611	1.60166	1.64325	1.64611	1.67193	1.62891	1.67049	1.63321	1.72355	1.68626	1.61744	1.68913	1.65902	1.69917	1.66045	1.72785	1.66332	1.62747	1.58589	1.56151	1.69057	1.64468	1.62461	1.68626	1.61314	1.69630	1.63608	1.64468	1.66762	1.65042	1.66045	1.63751	1.64898	1.62461	1.62317	1.65615	1.67909	1.67623	1.60453	1.60453	1.63034	1.67479	1.68340	1.62891	1.66045	1.69343	1.62174	1.56295	1.71207	1.70204	1.72641	1.67479	1.58159	1.63034	1.64181	1.69057	1.64898	1.69057	1.62030	1.66476	1.63321	1.67193	1.70634	1.68340	1.70204	1.68913	1.69343	1.72641	1.63464	1.72211	1.66045	1.68626	1.63751	1.70490	1.69917	1.63751	1.69057	1.72068	1.62461	1.67766	1.67193	1.75652	1.70060	1.68483	1.68626	1.69343	1.63321	1.70347	1.72498	1.74505	1.75796	1.73071	1.69487	1.71351	1.64755	1.73215	1.70921	1.71494	1.65902	1.67766	1.64755	1.67193	1.66045	1.75509	1.73502	1.76513	1.75222	1.72211	1.72785	1.66476	1.73932	1.69343	1.75509	1.73788	1.70347	1.67909	1.69487	1.69630	1.73502	1.69630	1.64898	1.69630	1.72068	1.66332	1.63895	1.73071	1.69917	1.63751	1.64611	1.75509	1.72498	1.68770	1.64611	1.68626	1.63178	1.61314	1.64468	1.60597	1.62317	1.70490	1.64325	1.64468	1.65759	1.73071	1.72068	1.70204	1.68340	1.70490	1.67766	1.67049	1.66476	1.65902	1.64468	1.73071	1.63464	1.72211	1.68340	1.69630	1.67049	1.71638	1.70490	1.72641	1.75079	1.74936	1.67193	1.71207	1.75509	1.73358	1.68770	1.75652	1.77947	1.71494	1.73215	1.67336	1.68626	1.81245	1.75222	1.72068	1.74362	1.73932	1.77947	1.75796	1.77517	1.71781	1.71207	1.73502	1.69487	1.73071	1.70921	1.75509	1.63751	1.71351	1.67766	1.73215	1.70921	1.67766	1.69487	1.75079	1.74362	1.69917	1.72068	1.69200	1.70204	1.74792	1.67623	1.70921	1.72068	1.71638	1.70490	1.63321	1.68483	1.73071	1.76226	1.71781	1.74792	1.76369	1.70347	1.73215	1.71351	1.75222	1.75652	1.71924	1.76513	1.70921	1.73932	1.74649	1.71781	1.66332	1.69057	1.80671	1.74362	1.80528	1.79954	1.80815	1.80384	1.80958	1.79237	1.77517	1.75652	1.76083	1.80098	1.77086	1.75509	1.76943	1.79094	1.76800	1.74075	1.76369	1.76943	1.69630	1.80384	1.75652	1.82822	1.77660	1.78807	1.76513	1.71351	1.71207	1.75222	1.69200	1.77947	1.73502	1.73502	1.75366	1.80528	1.76083	1.79237	1.75652	1.72785	1.73932	1.76226	1.73788	1.76226	1.75796	1.73932	1.64325	1.76513	1.72498	1.79381	1.76656	1.71638	1.79094	1.78377	1.77660	1.82105	1.80671	1.76226	1.79237	1.81675	1.80384	1.80671	1.79667	1.77660	1.76513	1.78664	1.69487	1.77660	1.84973	1.78807	1.85690	1.81818	1.84686	1.76083	1.76083	1.82965	1.81101	1.79811	1.76226	1.75222	1.75796	1.71781	1.77803	1.75652	1.79094	1.79524	1.76800	1.81245	1.72641	1.80671	1.83539	1.81818	1.77517	1.71064	1.81675	1.83969	1.81531	1.79381	1.84399	1.89991	1.83682	1.85690	1.77803	1.85546	1.80815	1.81101	1.88988	1.81962	1.89848	1.87984	1.90995	1.89705	1.86980	1.81531	1.86550	1.86550	1.92572	1.85260	1.83826	1.88558	1.81818	1.78090	1.85546	1.80241	1.85833	1.84399	1.77517	1.79237	1.81388	1.81962	1.82535	1.78950	1.78090	1.78234	1.86980	1.86120	1.81101	1.81675	1.84256	1.86120	1.90278	1.81245	1.87410	1.78090	1.92572	1.85690	1.87984	1.76083	1.83826	1.72785	1.77947	1.78234	1.73932	1.84829	1.80528	1.85116	1.86263	1.91712	1.90565	1.90708	1.92572	1.86120	1.82105	1.82105	1.80241	1.83682	1.82105	1.83969	1.85546	1.87410	1.80384	1.81531	1.77660	1.83969	1.83109	1.87267	1.83396	1.79811	1.89418	1.78090	1.90565	1.84973	1.89418	1.88127	1.88701	1.93289	1.92572	1.79667	1.80671	1.82822	1.81675	1.81818	1.86120	1.85833	1.82392	1.80958	1.80384	1.86837	1.83109	1.81101	1.85260	1.90852	1.89848	1.87984	1.83252	1.85116	1.82392	1.88558	1.86120	1.89418	1.80528	1.87554	1.84399	1.87267	1.83969	1.95870	1.83539	1.84543	1.84399	1.92142	1.92859	1.88988	1.84399	1.85690	1.81818	1.84399	1.95154	1.92716	1.91569	1.92716	1.85403	1.95297	1.91425	1.88271	1.90708	1.95584	1.93720	1.88414	1.83109	1.86694	1.93146	1.89848	1.88271	1.91425	1.90852	1.94006	1.91569	1.90708	1.91569	1.94006	1.88988	1.88127	1.90565	1.88414	1.86263	1.90852	1.88988	1.90708	1.96301	1.94867	1.92429	1.88844	1.92429	1.91856	1.91999	1.93146	1.92429	1.92572	1.90422	1.85690	1.88127	1.85833	1.82679	1.85546	1.89131	1.85833	1.92859	1.87124	1.87410	1.93576	1.87984	1.90995	1.90135	1.91425	1.93289	1.87984	1.83969	1.87267	1.94580	1.86694	1.91425	1.90995	1.89848	1.87410	1.88271	1.92859	1.87267	1.91425	1.77803	1.85690	1.84112	1.90565	1.87124	1.95297	1.88701	1.91569	1.83826	1.88271	1.83969	1.86120	1.86980	1.93576	1.96444	1.78950	1.88414	1.92572	1.92429	1.90995	1.87841	1.88558	1.94150	1.95154	1.96444	1.88701	1.92859	1.92716	1.95010	1.88414	1.90708	1.85403	1.85546	1.89561	1.83682	1.81962	1.81962	1.98021	1.88701	1.95584	1.87841	1.87984	1.77517	1.95010	1.94437	1.86263	1.90422	1.96587	1.95870	1.90278	1.93576	1.84829	1.90278	1.84686	1.98165	1.88701	1.87410	1.89848	1.85833	1.88988	1.83252	1.83826	1.84973	1.85116	1.91856	1.89131	1.89848	1.92572	1.89275	1.83396	1.79237	1.95584	1.95154	1.90278	1.84256	1.85546	1.85833	1.86263	1.85690	1.81531	1.94006	1.84112	1.89275	1.87267	1.89275	1.91712	1.88844	1.81818	1.81675	1.85116	1.85403	1.86407	1.84686	1.89705	1.90565	1.88701	1.89275	1.93289	1.88844	1.85546	1.89848	1.94580	1.86980	1.86980	1.83396	1.80098	1.80098	1.84686	1.81818	1.85833	1.78377	1.81245	1.89848	1.81388	1.87697	1.88271	1.81531	1.87697	1.81531	1.89705	1.93003	1.89848	1.83682	1.87697	1.91282	1.85260	1.92142	1.86837	1.88844	1.80958	1.80241	1.84543	1.93576	1.86550	1.89275	1.88701	1.88558	1.82679	1.81245	1.81818	1.85403	1.78520	1.91856	1.91139	1.85833	1.86837	1.88127	1.89848	1.83396	1.84973	1.84399	1.76800	1.85260	1.85833	1.76943	1.79667	1.81388	1.79954	1.78807	1.78807	1.83826	1.83109	1.78090	1.82392	1.79811	1.74936	1.75939	1.78520	1.77660	1.84686	1.83396	1.80815	1.78377	1.75939	1.79667	1.72928	1.77230	1.69200	1.72641	1.79524	1.72211	1.77230	1.72355	1.77517	1.74792	1.79237	1.80384	1.84973	1.80098	1.78090	1.80384	1.74505	1.77230	1.70921	1.82248	1.67479	1.72068	1.73071	1.73215	1.73215	1.76226	1.72211	1.74792	1.75222	1.77947	1.75796	1.71494	1.73358	1.76800	1.76513	1.76083	1.75079	1.76226	1.76943	1.76226	1.69774	1.74649	1.83252	1.72355	1.77947	1.77230	1.80384	1.69200	1.67336	1.80384	1.80528	1.77373	1.74505	1.74649	1.77230	1.75939	1.76083	1.75652	1.71207	1.68053	1.78807	1.73788	1.72498	1.74936	1.74792	1.76083	1.80528	1.74075	1.72641	1.76800	1.75366	1.75366	1.78807	1.79524	1.80098	1.80098	1.74219	1.75939	1.81245	1.82105	1.81962	1.73358	1.86550	1.82105	1.75652	1.72641	1.83252	1.80815	1.85116	1.84543	1.84973	1.77803	1.79094	1.79524	1.78520	1.76656	1.78377	1.78664	1.77230	1.80241	1.81675	1.78234	1.76800	1.76656	1.80528	1.76800	1.76800	1.81818	1.85833	1.84543	1.78807	1.78377	1.80528	1.83252	1.78664	1.84256	1.80958	1.84112	1.85116	1.78520	1.76943	1.85260	1.83539	1.75652	1.72498	1.78664	1.84543	1.75939	1.77230	1.77086	1.81675	1.76226	1.83252	1.70777	1.74505	1.76369	1.78950	1.81245	1.80815	1.78664	1.87841	1.78950	1.78090	1.84399	1.85260	1.78377	1.74649	1.82392	1.78664	1.80671	1.75652	1.74792	1.75796	1.77517	1.71494	1.67193	1.64325	1.73645	1.73358	1.71207	1.75939	1.79094	1.68913	1.72641	1.77230	1.74219	1.71638	1.83539	1.81818	1.83396	1.75509	1.71924	1.73502	1.74362	1.75509	1.73932	1.73932	1.69917	1.73645	1.69343	1.73502	1.74075	1.69917	1.71638	1.72355	1.69917	1.65328	1.66189	1.67193	1.64468	1.63895	1.64038	1.64038	1.60883	1.68483	1.56725	1.58446	1.69487	1.61027	1.60453	1.63178	1.67049	1.68913	1.64038	1.67479	1.61600	1.57442	1.65615	1.61600	1.56438	1.59306	1.56725	1.57012	1.58446	1.54574	1.55721	1.54001	1.51850	1.49269	1.54431	1.50273	1.55578	1.53714	1.53140	1.55291	1.53857	1.49269	1.49842	1.60597	1.49125	1.50703	1.52137	1.52137	1.49269	1.50989	1.57729	1.49269	1.47405	1.59163	1.55148	1.51850	1.61170	1.58589	1.50989	1.52280	1.53284	1.50273	1.53570	1.52280	1.53857	1.57585	1.61170	1.57585	1.57299	1.61314	1.61457	1.54431	1.51706	1.59593	1.57585	1.57872	1.55435	1.50129	1.52997	1.48408	1.54001	1.54287	1.51850	1.50989	1.52423	1.56151	1.51993	1.51850	1.54001	1.53857	1.55004	1.52854	1.58302	1.58016	1.53857	1.49556	1.53284	1.51276	1.46975	1.60597	1.57012	1.57155	1.56438	1.56008	1.55578	1.54861	1.52137	1.55004	1.61600	1.46258	1.49699	1.53714	1.52854	1.50416	1.55148	1.46975	1.57155	1.54431	1.56868	1.50846	1.51706	1.48839	1.42673	1.51850	1.46401	1.55435	1.62174	1.51276	1.56438	1.52997	1.45971	1.54431	1.54144	1.49842	1.51420	1.44107	1.54718	1.55721	1.55291	1.52423	1.47405	1.50416	1.47835	1.50846	1.56582	1.50703	1.48839	1.46114	1.44250	1.52997	1.57155	1.44537	1.44967	1.46831	1.39805	1.46975	1.43246	1.50989	1.46544	1.48408	1.43103	1.49556	1.42243	1.43103	1.42816	1.46688	1.45684	1.47118	1.46688	1.43390	1.44394	1.46544	1.44824	1.42243	1.44967	1.47405	1.48408	1.47118	1.45110	1.41813	1.48839	1.41813	1.42960	1.46401	1.41096	1.48265	1.41669	1.42673	1.41526	1.43820	1.44250	1.42960	1.46831	1.45971	1.43103	1.48982	1.47118	1.45971	1.42816	1.42960	1.38945	1.43820	1.41813	1.46975	1.40235	1.49842	1.50559	1.41382	1.38515	1.48122	1.44967	1.43963	1.48695	1.45684	1.41096	1.37798	1.46401	1.47261	1.50703	1.40665	1.41096	1.40665	1.46975	1.46258	1.37511	1.44967	1.38658	1.40092	1.44394	1.43103	1.48122	1.47405	1.47118	1.46544	1.39088	1.42386	1.44394	1.47691	1.42673	1.41382	1.45541	1.42529	1.39948	1.41239	1.45541	1.43820	1.49125	1.46401	1.49412	1.46544	1.46688	1.41239	1.43533	1.42529	1.51276	1.42243	1.44680	1.45541	1.42529	1.42099	1.38371	1.39948	1.42673	1.42673	1.49125	1.42816	1.38515	1.38084	1.42816	1.43533	1.38371	1.43390	1.45541	1.52137	1.48695	1.48408	1.44394	1.46975	1.41526	1.42386	1.45827	1.46975	1.40379	1.45110	1.43677	1.40809	1.48265	1.41239	1.41813	1.40092	1.43533	1.40379	1.41382	1.40809	1.38084	1.38945	1.37798	1.37798	1.43390	1.43103	1.46975	1.48982	1.46544	1.44250	1.44250	1.47835	1.44824	1.44967	1.48265	1.40235	1.47118	1.47691	1.45827	1.47118	1.41096	1.49556	1.48695	1.49556	1.48552	1.45254	1.48839	1.44394	1.47548	1.60166	1.53284	1.49556	1.48695	1.51706	1.53570	1.54144	1.50846	1.53427	1.47835	1.41382	1.43533	1.52423	1.48122	1.49269	1.52423	1.53857	1.51420	1.52567	1.49556	1.44967	1.54287	1.48408	1.42386	1.48982	1.55435	1.46401	1.55004	1.56151	1.54431	1.48265	1.50273	1.55721	1.42673	1.46831	1.48122	1.47261	1.52854	1.53284	1.51276	1.47978	1.49556	1.54861	1.57155	1.51276	1.50846	1.55004	1.51276	1.62030	1.52280	1.57012	1.59880	1.63895	1.55004	1.59163	1.61457	1.57012	1.60023	1.56582	1.58446	1.58733	1.63321	1.57299	1.62604	1.64755	1.58446	1.65472	1.60453	1.54287	1.52854	1.64181	1.62461	1.58589	1.60310	1.56725	1.59593	1.55148	1.57155	1.61314	1.60453	1.59449	1.61744	1.58876	1.60597	1.54144	1.62030	1.57299	1.67336	1.60023	1.64898	1.60023	1.57299	1.61600	1.58733	1.64898	1.61027	1.60023	1.57585	1.58016	1.50989	1.63178	1.60883	1.60310	1.54144	1.59449	1.62317	1.61744	1.59163	1.60166	1.56438	1.64898	1.56151	1.60166	1.54718	1.65042	1.61457	1.60740	1.63034	1.63751	1.63895	1.66189	1.60453	1.62747	1.70777	1.59736	1.63608	1.65328	1.70921	1.66189	1.64755	1.66762	1.60166	1.64038	1.68196	1.71494	1.68053	1.66045	1.74649	1.66906	1.67479	1.64611	1.70634	1.68626	1.61744	1.60883	1.68770	1.68340	1.65328	1.65042	1.69774	1.66332	1.70060	1.61457	1.71924	1.65472	1.70777	1.64898	1.67909	1.68913	1.63608	1.64325	1.69057	1.62604	1.72211	1.61600	1.65615	1.72785	1.67049	1.70060	1.68053	1.69630	1.74075	1.73215	1.73071	1.67479	1.76800	1.76656	1.77230	1.71064	1.72355	1.75366	1.69630	1.74362	1.75796	1.74649	1.76656	1.76226	1.76656	1.73215	1.74649	1.78377	1.75796	1.73071	1.77230	1.76226	1.76943	1.80241	1.71064	1.80384	1.76513	1.75222	1.79524	1.85546	1.76943	1.81388	1.78234	1.72928	1.81818	1.79954	1.82679	1.80098	1.79954	1.78807	1.82248	1.80815	1.77947	1.76513	1.74362	1.70490	1.70921	1.75366	1.75366	1.79667	1.74505	1.68340	1.70060	1.71207	1.69057	1.75366	1.68626	1.77803	1.80384	1.78664	1.84112	1.77373	1.78234	1.81388	1.77947	1.75939	1.80384	1.71494	1.72355	1.72785	1.77373	1.81101	1.78234	1.70347	1.77373	1.77373	1.84543	1.72498	1.83969	1.73358	1.75939	1.78807	1.79237	1.74362	1.74505	1.77373	1.73932	1.82822	1.75509	1.78090	1.77373	1.73932	1.83109	1.78377	1.70347	1.78090	1.84829	1.81962	1.79667	1.78090	1.82535	1.79381	1.81675	1.80958	1.87841	1.87124	1.81245	1.77373	1.81675	1.81245	1.86120	1.77086	1.79094	1.81675	1.76943	1.79954	1.82679	1.77947	1.79811	1.88127	1.84973	1.77660	1.87410	1.89991	1.87984	1.82248	1.81388	1.84686	1.85833	1.86837	1.87410	1.88988	1.87841	1.79524	1.94006	1.86837	1.94006	1.94150	1.91712	1.87841	1.86980	1.94006	1.96731	1.89991	1.88558	1.82822	1.90852	1.86407	1.91425	1.92716	1.88127	1.90852	1.81818	1.88558	1.87697	1.86263	1.81675	1.88414	1.86550	1.88414	1.84399	1.87410	1.88844	1.92572	1.96157	1.89991	1.84686	1.86837	1.89131	1.83682	1.82679	1.91425	1.86407	1.97018	1.85690	1.87554	1.86407	1.88988	1.94437	1.82822	1.81962	1.90278	1.86550	1.85833	1.81675	1.88988	1.92142	1.90565	1.87124	1.86263	1.92286	1.99455	1.91999	1.89418	1.92429	1.90422	1.99025	1.90852	1.85833	1.80528	1.93720	1.91282	1.91856	1.94150	2.01606	1.98308	1.92572	1.90852	1.94723	1.92716	1.93146	1.98165	1.90135	1.96157	1.90278	1.90422	1.88844	1.95584	1.94006	1.99025	1.95584	1.97161	1.88844	1.93433	1.96731	1.97161	1.96157	1.97018	1.87554	1.84543	1.98882	1.89991	1.94150	1.93433	2.01032	2.01749	1.92716	1.95727	1.86407	1.93720	1.95010	1.96157	1.96444	1.96301	1.94580	1.91712	1.90278	2.00602	2.00602	1.97018	1.99025	1.98451	2.00316	1.98308	1.95154	1.94150	1.99025	2.01606	1.91425	1.94006	1.95584	1.96301	2.01606	2.02466	1.95297	1.97735	2.02610	1.98021	1.95584	2.01032	1.93289	1.97448	1.93720	1.94580	2.02036	2.00316	1.99455	2.00889	1.99455	1.99455	2.07628	1.99742	2.06338	2.03900	2.02323	2.02036	2.03183	2.09349	2.00172	2.08776	2.02466	2.03614	1.94293	2.02323	2.00746	1.95584	2.01176	1.98738	2.01749	2.01749	2.03470	1.94723	2.01032	2.00889	1.97161	2.01319	2.03900	2.05191	2.06768	2.02610	2.09636	2.00889	2.06911	2.05478	2.09492	2.01319	1.97448	2.01749	2.01319	2.00889	1.96874	1.97448	2.07628	2.05908	2.06195	2.02753	1.99168	1.98308	2.05334	2.00602	1.98308	2.04044	1.99312	1.99599	1.93576	1.99599	2.03757	2.00746	2.05191	2.08776	2.01032	2.04761	1.93720	2.00746	2.02466	1.98165	1.97878	2.04330	2.05908	2.07772	2.11070	2.03183	2.03327	2.08202	2.00459	2.02036	2.04330	2.03183	2.06768	1.96587	2.00029	2.07342	2.06625	2.03327	2.00602	2.00746	2.00029	2.01176	2.01893	2.00459	2.08489	2.05621	2.05334	2.12504	2.04187	2.09206	2.06195	2.06625	2.07628	2.05191	1.98738	2.07915	1.98738	2.14224	2.12504	2.09492	2.11357	2.08059	2.06481	2.15085	2.08919	2.06481	2.05764	2.06481	2.04330	2.11357	2.06481	2.02610	2.12790	2.08202	1.97735	2.05908	2.04474	2.08202	2.10640	2.05334	2.07628	2.07628	2.09779	2.11500	2.05478	2.01606	2.01606	2.11930	1.99168	2.02180	2.02323	2.03327	1.96587	1.99455	2.07628	2.05764	2.08202	2.01749	2.09779	2.00459	2.07772	2.09206	2.07628	2.09206	2.10640	2.01176	2.03757	2.03040	2.02036	2.09349	2.04904	2.08776	2.09206	2.08345	2.09492	2.02897	2.03614	2.10066	2.06195	2.13794	2.11930	2.03040	2.05764	2.08919	2.01749	2.01032	2.08345	2.00172	2.07772	2.05621	2.11357	2.09349	2.18239	2.09923	2.20677	2.10640	2.04904	2.06051	2.11213	2.09779	2.07628	2.09206	2.06911	2.19960	2.09206	2.11213	2.12217	2.20247	2.13794	2.13364	2.09636	2.11930	2.15945	2.19386	2.15945	2.14224	2.09062	2.14511	2.08345	2.14655	2.08776	2.09206	2.08489	2.06768	2.07055	2.11357	2.07342	2.11070	2.10066	2.17379	2.05764	2.07198	2.12934	2.12647	2.13938	2.15802	2.18956	2.14655	2.05047	2.14224	2.08632	2.08632	2.07915	2.06911	2.13507	2.09492	2.07342	1.98882	2.06911	2.01606	2.05191	2.09636	2.07485	2.12217	2.01032	1.99312	2.05334	2.06768	2.06625	2.10353	2.10066	2.02036	2.04044	2.03327	2.02466	2.08919	2.11213	2.08632	2.10353	2.10353	2.16088	2.01893	2.07342	2.11357	2.09206	2.03327	2.06625	1.97735	2.06625	2.09492	2.09923	2.09923	2.05191	2.08059	2.11643	2.12790	2.14081	2.12360	2.07198	2.17809	2.14224	2.22398	2.23258	2.16949	2.09349	2.15515	2.05191	2.08059	2.14798	2.19386	2.21394	2.14511	2.12647	2.09636	2.13364	2.13364	2.11070	2.09923	2.04330	2.19100	2.09636	2.09062	2.09636	2.12647	2.15945	2.09206	2.12934	2.17666	2.12647	2.10496	2.11357	2.10783	2.05334	2.08059	2.07342	2.11643	2.17522	2.10926	2.15228	2.10209	2.15802	2.16805	2.13507	2.15945	2.05621	2.06911	2.09636	2.17666	2.17379	2.16949	2.12790	2.17092	2.14224	2.13938	2.21537	2.14368	2.13221	2.17666	2.10640	2.11787	2.13507	2.15515	2.08632	2.08202	2.19100	2.13794	2.14511	2.15945	2.11500	2.12217	2.10209	2.09349	2.09779	2.09349	2.12647	2.13507	2.15371	2.13077	2.17666	2.15945	2.04617	2.16232	2.12934	2.19530	2.10926	2.17379	2.15945	2.16949	2.15945	2.11500	2.11070	2.20677	2.12647	2.13507	2.11213	2.06338	2.12790	2.20103	2.11787	2.12790	2.12790	2.10926	2.14368	2.06481	2.04617	2.20677	2.16519	2.11787	2.14368	2.16949	2.16232	2.15658	2.13794	2.14081	2.18239	2.11643	2.19100	2.12790	2.17236	2.12647	2.09636	2.12217	2.11787	2.11357	2.14798	2.16519	2.11070	2.10640	2.17522	2.17092	2.06481	2.11070	2.10353	2.14511	2.07915	2.14081	2.15228	2.05191	2.13077	2.14941	2.13364	2.11213	2.10066	2.16088	2.13507	2.11787	2.12790	2.11500	2.11070	2.11787	2.10640	2.14941	2.12360	2.18096	2.15658	2.19673	2.13364	2.21537	2.15945	2.21537	2.11070	2.12934	2.14798	2.13507	2.18383	2.13221	2.21250	2.09492	2.15802	2.09779	2.18239	2.06051	2.12074	2.11787	2.12217	2.16805	2.11643	2.08919	2.11357	2.07772	2.10209	2.11070	2.11930	2.11930	2.12504	2.09779	2.12360	2.16949	2.08776	2.10209	2.00746	2.04044	2.04474	2.08489	2.09923	2.04474	2.08345	2.11787	2.11643	2.10353	2.15945	2.13651	2.15802	2.07342	2.14798	2.12217	2.15802	2.13221	2.18669	2.11500	2.08059	2.13651	2.11787	2.12217	2.10209	2.16375	2.06625	2.05047	2.10783	2.17809	2.14941	2.11643	2.12647	2.13221	2.22971	2.15515	2.09206	2.18813	2.14655	2.13077	2.10209	2.16088	2.20390	2.14511	2.16232	2.06338	2.17666	2.10353	2.15228	2.07772	2.14224	2.08776	2.01032	2.03757	2.06051	2.03900	2.09349	2.05478	2.05621	2.04904	2.06625	2.02610	2.09779	2.09206	2.10066	2.13507	2.09636	2.09923	2.12647	2.11500	2.12074	2.12504	2.09492	2.14511	2.13938	2.07198	2.08919	2.09779	2.09349	2.14368	2.11357	2.10353	2.04474	2.06481	2.15085	2.14798	2.13651	2.06768	2.07915	2.06911	2.14511	2.14081	2.10353	2.21107	2.14941	2.19386	2.17952	2.13364	2.16805	2.19243	2.13364	2.10926	2.07915	2.06911	2.13077	2.05478	2.02036	2.09492	2.13507	2.19100	2.16662	2.15371	2.02466	2.10496	2.14368	2.17666	2.11930	2.11500	2.12217	2.08202	1.98595	2.06051	2.02180	2.06911	2.12074	2.14224	2.12790	2.00746	2.05621	2.09206	2.13221	2.09923	2.15515	2.16088	2.11930	2.11643	2.14081	2.12074	2.04044	2.10496	2.09923	2.17236	2.05047	2.15515	2.11213	2.13221	2.10353	2.13077	2.13364	2.15085	2.08202	2.07342	2.02753	2.14224	2.10926	2.15515	2.09636	2.05478	2.12074	2.10209	2.09062	2.09779	2.14798	2.02897	2.07628	2.08632	2.12647	2.05908	2.03900	2.14941	2.15085	2.15085	2.09923	2.10353	2.08632	2.06768	2.05334	2.10066	2.11930	2.08919	2.15802	2.15228	2.13077	2.13507	2.09206	2.09062	2.09349	2.11213	2.12360	2.06051	2.03614	2.05334	2.08059	2.07198	2.06338	2.06911	2.09349	2.06768	2.09062	2.08345	2.12647	2.10209	2.05191	2.12217	2.12790	2.12647	2.09636	2.12790	2.05191	2.09206	2.07628	2.11500	2.12074	2.12217	2.06481	2.08202	2.11357	2.05621	2.03900	2.11787	2.11070	2.06768	2.09779	2.05621	2.01893	2.03900	2.06051	1.97161	1.99742	2.06768	2.05478	2.02180	1.97878	2.02610	1.99312	2.07342	2.06051	2.11643	2.06768	2.00172	2.03183	2.09062	2.05908	2.09206	2.07342	2.07485	2.10496	2.08776	2.10353	2.10926	2.05478	2.10209	2.17952	2.10353	2.02753	2.05478	2.05908	1.99168	2.08776	2.08059	2.05478	2.17092	2.03183	2.03327	2.11357	2.07628	2.11357	2.09492	2.03757	2.06051	2.09349	2.09492	1.99455	2.06338	1.96157	1.99455	1.99885	2.06481	2.02897	2.06195	1.98882	2.10066	2.06338	2.07055	2.07055	2.03614	2.12504	2.01606	2.05191	2.03900	2.05191	2.03183	2.02610	2.08776	2.13794	2.05621	2.07055	2.07055	2.06625	1.99742	2.06195	2.05191	2.03183	2.08489	2.11213	2.08489	1.98165	2.03183	2.03470	2.11930	2.07772	2.09779	2.06625	2.07915	2.05764	2.03470	2.11500	2.03040	2.06625	2.08059	2.07198	1.98451	2.00459	1.98595	2.01606	1.96731	2.10783	2.07485	2.01032	2.02323	1.97591	2.04474	2.01606	2.06625	2.08776	2.04904	2.05334	2.04904	2.02180	2.09206	2.05191	2.06768	2.10353	2.09349	2.03614	2.07198	2.06338	2.06768	2.11643	2.09636	2.03900	2.08202	2.03900	2.07055	2.07198	2.11070	2.07342	2.07198	1.99599	1.98595	1.99312	2.05478	2.01606	2.00029	2.09779	2.03900	2.01606	2.03327	2.00889	2.01032	2.03183	2.10496	2.11930	2.01749	2.03470	2.13077	2.03757	1.99025	1.99885	2.05478	2.07485	2.08776	2.04761	2.02036	2.00029	2.06195	2.10783	2.03757	2.05764	2.07485	2.02323	2.11357	2.05047	1.98308	2.00889	2.05334	2.03327	1.98595	2.01463	1.98882	2.01319	1.98165	2.01893	1.98308	2.03183	2.08059	2.03614	1.98738	2.06625	2.09636	2.04474	2.05047	2.03757	2.05191	1.93576	2.11930	2.04761	2.04474	2.05478	2.05478	2.03470	2.09206	2.06768	2.07772	2.06481	2.04330	1.98595	2.04617	2.03183	2.04761	2.08776	2.05478	2.10926	2.06481	2.07915	2.02323	2.07772	2.04187	2.07628	1.99168	2.01319	1.99455	2.06911	2.02323	2.08489	1.97878	2.12934	2.02466	2.02610	2.04474	2.10353	2.05191	2.00459	2.05191	2.04474	2.07055	2.02753	2.05621	2.08632	2.01893	2.01606	2.01032	2.04904	1.97591	2.03614	1.98738	1.98165	2.09779	2.04617	1.97878	2.11213	2.12504	2.04761	2.01463	1.92286	2.01463	2.02753	2.01032	1.99312	2.03327	2.01606	2.03327	2.00316	1.99455	1.94150	2.02036	2.01319	2.02753	1.94867	2.00602	2.02753	2.09206	2.08059	2.07915	2.08776	1.97878	1.96014	2.01463	2.02753	2.01319	2.06625	2.06768	2.01319	2.01893	2.06911	2.01749	2.07342	2.12074	2.08059	2.12790	2.05621	2.02323	2.14081	2.14224	2.08632	2.05621	2.10640	2.02323	2.06338	2.05621	2.07342	2.05047	2.12360	1.96301	2.05478	2.06768	2.04187	1.98738	2.01893	2.01893	2.01176	1.98595	1.99742	2.05621	2.04761	2.03040	2.01032	1.93576	2.00172	1.98595	2.00316	1.93863	1.99455	2.00602	2.02753	1.97878	1.98595	1.98021	2.00459	1.99742	2.06911	2.02897	2.02897	2.06195	2.05191	2.03757	2.00602	1.97878	1.97161	2.00889	2.00746	1.95870	1.88844	1.92429	1.92429	1.92142	1.97161	1.99025	1.96301	1.99025	1.94293	1.97018	2.01893	1.99168	2.01463	1.98882	1.98738	2.05621	1.96157	2.00602	2.00459	1.89705	2.03900	1.95440	2.03900	1.97878	1.92286	1.97878	1.98882	1.94437	1.97304	2.08776	1.99742	1.97591	1.97878	1.97161	1.97018	1.97591	1.98021	1.99025	1.99168	1.96014	1.97304	2.01606	1.90278	1.96301	1.96444	1.93146	1.92429	1.93289	1.92429	2.03040	1.96731	1.97018	1.98021	1.91856	1.96874	1.99455	2.02610	1.92572	1.90995	1.99168	1.97018	2.02753	1.92429	1.97878	1.88127	1.91712	1.89991	1.94006	1.97304	1.98165	1.98738	1.98021	1.96014	2.00746	2.01319	1.96157	1.99312	1.94723	1.98021	1.99455	1.93289	1.97878	2.03614	1.95440	1.94723	1.97878	1.93863	2.00029	2.05478	1.87267	1.95727	1.99599	1.98595	1.98738	2.00172	2.06625	2.06051	1.97304	1.96587	1.98308	2.00889	1.97591	1.96157	1.97591	1.99025	1.97735	1.94580	2.00459	2.00316	1.90565	1.96587	1.94150	1.92429	1.90135	1.92716	1.99312	1.96301	2.00172	1.98021	1.98308	2.02753	1.96587	1.99312	1.93003	1.98738	1.92859	1.97304	1.99025	1.92859	1.86407	1.93720	1.94723	1.91856	1.99312	1.90278	1.91712	1.89131	1.95297	2.00316	1.87410	1.95010	1.96874	1.89418	1.88988	1.94723	1.99455	1.96587	1.95154	1.96874	1.93146	1.89275	2.00029	1.97591	1.98738	1.96731	1.96157	1.98451	2.01749	1.92286	1.96157	1.94006	1.97735	1.99742	1.94006	1.99599	1.85690	1.90852	1.96587	1.97018	1.92572	1.99168	1.95154	1.98021	1.97161	1.98165
7	1.32350	1.16565	1.13529	1.13529	1.11708	1.17779	1.22029	1.25064	1.22029	1.17779	1.18993	1.18386	1.12922	1.12922	1.12315	1.09887	1.11101	1.18386	1.11708	1.13529	1.21422	1.18386	1.17779	1.09280	1.10494	1.10494	1.10494	1.12922	1.22636	1.26279	1.26279	1.17172	1.18386	1.24457	1.22029	1.17779	1.14136	1.14744	1.12315	1.09280	1.12922	1.20815	1.25064	1.15351	1.14744	1.17172	1.12315	1.14744	1.19600	1.26279	1.28707	1.29314	1.33564	1.23243	1.20207	1.18993	1.22029	1.17172	1.22029	1.23850	1.31135	1.25671	1.19600	1.20207	1.17779	1.14136	1.14744	1.14744	1.15958	1.15351	1.17779	1.23850	1.26279	1.18993	1.17172	1.16565	1.11101	1.14136	1.11708	1.10494	1.10494	1.11708	1.25064	1.28100	1.33564	1.25064	1.29921	1.26886	1.18993	1.22636	1.24457	1.27493	1.29314	1.21422	1.35992	1.32957	1.23850	1.31135	1.24457	1.23850	1.23850	1.20815	1.32350	1.26886	1.23243	1.19600	1.21422	1.24457	1.22636	1.18386	1.11708	1.18386	1.18993	1.22029	1.29921	1.30528	1.28707	1.26886	1.29314	1.24457	1.29921	1.21422	1.22029	1.23243	1.23850	1.17779	1.17779	1.21422	1.18386	1.17172	1.19600	1.17172	1.21422	1.23850	1.25671	1.18386	1.21422	1.19600	1.18993	1.24457	1.27493	1.15351	1.20815	1.19600	1.28707	1.29314	1.20207	1.28100	1.14744	1.20207	1.12315	1.25064	1.18386	1.18386	1.26886	1.25064	1.18386	1.14136	1.21422	1.17779	1.23243	1.17779	1.25671	1.23243	1.22029	1.24457	1.29921	1.26886	1.24457	1.19600	1.13529	1.14136	1.11101	1.11101	1.13529	1.09887	1.20815	1.15351	1.09887	1.11101	1.09280	1.20207	1.19600	1.18993	1.12922	1.20207	1.26886	1.29314	1.29921	1.23850	1.25064	1.17172	1.23850	1.25064	1.24457	1.26279	1.18993	1.19600	1.14136	1.23850	1.14744	1.15958	1.16565	1.19600	1.23243	1.20207	1.20815	1.18993	1.09280	1.11101	1.12922	1.11708	1.06244	1.11708	1.10494	1.00780	1.10494	1.12922	1.16565	1.22029	1.23243	1.23850	1.26279	1.26279	1.18386	1.17779	1.11101	1.15351	1.17172	1.14744	1.12922	1.11708	1.12315	1.18386	1.22029	1.19600	1.19600	1.22636	1.18993	1.20815	1.18993	1.15958	1.11101	1.11708	1.07458	1.11101	1.12315	1.19600	1.18386	1.21422	1.20815	1.23850	1.15958	1.18993	1.18386	1.14744	1.09280	1.09887	1.13529	1.08672	1.08672	1.20815	1.15958	1.23243	1.25671	1.23850	1.21422	1.16565	1.20815	1.13529	1.21422	1.20207	1.21422	1.12922	1.22029	1.26279	1.25064	1.28100	1.28100	1.15351	1.25671	1.28707	1.24457	1.27493	1.33564	1.29921	1.26279	1.30528	1.26279	1.26279	1.23850	1.20815	1.19600	1.26886	1.35385	1.47527	1.33564	1.22636	1.25064	1.22636	1.18386	1.11708	1.20207	1.17779	1.06244	1.26886	1.25671	1.17779	1.22636	1.24457	1.32350	1.30528	1.26279	1.23850	1.23243	1.23850	1.18386	1.20207	1.25064	1.23850	1.31743	1.21422	1.25671	1.30528	1.22636	1.28100	1.25671	1.28707	1.28100	1.40849	1.35385	1.37207	1.32957	1.31743	1.26886	1.23243	1.28100	1.25064	1.33564	1.26279	1.32957	1.29314	1.31743	1.31743	1.28707	1.27493	1.31135	1.30528	1.34171	1.31743	1.31135	1.35385	1.35385	1.32350	1.23243	1.22029	1.28707	1.20207	1.18993	1.26279	1.30528	1.15351	1.20207	1.14136	1.21422	1.26279	1.30528	1.34778	1.28707	1.32957	1.37207	1.41456	1.43278	1.40242	1.36599	1.37814	1.35992	1.37207	1.35992	1.34171	1.33564	1.34171	1.31743	1.25671	1.26279	1.27493	1.24457	1.29314	1.39028	1.35385	1.41456	1.30528	1.26279	1.24457	1.28100	1.22029	1.20207	1.19600	1.20207	1.23850	1.34171	1.30528	1.23243	1.28100	1.28707	1.25064	1.25671	1.26279	1.37207	1.30528	1.22029	1.34778	1.30528	1.25064	1.28707	1.16565	1.16565	1.14136	1.20207	1.09280	1.20207	1.15351	1.17172	1.11708	1.12922	1.18993	1.17779	1.20815	1.21422	1.18386	1.28707	1.25064	1.25671	1.19600	1.13529	1.12922	1.13529	1.12315	1.17172	1.10494	1.19600	1.14744	1.17172	1.09280	1.10494	1.25671	1.25671	1.21422	1.28707	1.23243	1.13529	1.14136	1.13529	1.20207	1.22636	1.22636	1.22029	1.23243	1.23243	1.20815	1.22636	1.21422	1.20815	1.19600	1.18386	1.25064	1.17172	1.18386	1.22029	1.19600	1.12315	1.16565	1.17172	1.20815	1.25671	1.22029	1.19600	1.15958	1.16565	1.20815	1.17172	1.29314	1.25671	1.26886	1.28100	1.16565	1.20207	1.20815	1.27493	1.28707	1.26279	1.13529	1.22029	1.23243	1.26886	1.31135	1.32957	1.25671	1.17779	1.14744	1.20815	1.21422	1.20207	1.15351	1.13529	1.15351	1.15351	1.21422	1.15351	1.25064	1.22029	1.18386	1.13529	1.28707	1.36599	1.32957	1.40242	1.27493	1.22636	1.42063	1.26279	1.26886	1.18386	1.21422	1.18386	1.23850	1.23850	1.24457	1.25064	1.28100	1.20207	1.15351	1.18386	1.19600	1.19600	1.22636	1.24457	1.26279	1.18993	1.25671	1.17172	1.27493	1.30528	1.30528	1.28100	1.31743	1.31743	1.32350	1.40242	1.30528	1.34778	1.28100	1.14744	1.12315	1.12922	1.20815	1.15958	1.22636	1.24457	1.23850	1.20207	1.28100	1.25064	1.31135	1.29314	1.23850	1.20207	1.20815	1.19600	1.15351	1.14136	1.22029	1.23850	1.18993	1.12922	1.23243	1.23243	1.26886	1.20207	1.20207	1.18386	1.21422	1.28100	1.29921	1.31743	1.31743	1.25671	1.25671	1.28100	1.26886	1.28707	1.31743	1.34171	1.31135	1.30528	1.34778	1.35385	1.29314	1.23850	1.28100	1.29921	1.31135	1.32350	1.37814	1.30528	1.29314	1.23850	1.28100	1.22636	1.36599	1.42063	1.35992	1.35385	1.25671	1.25671	1.28707	1.34171	1.25671	1.38421	1.32957	1.34171	1.22636	1.32350	1.24457	1.34171	1.34778	1.29921	1.20207	1.25671	1.17172	1.19600	1.18993	1.29921	1.24457	1.26279	1.26279	1.21422	1.14744	1.14136	1.23850	1.20815	1.14744	1.23243	1.12315	1.22029	1.15351	1.19600	1.28707	1.20815	1.30528	1.34778	1.28100	1.25671	1.29921	1.31743	1.32350	1.20207	1.20815	1.18386	1.25064	1.19600	1.22029	1.20815	1.18386	1.17779	1.20815	1.23243	1.23243	1.22636	1.27493	1.29314	1.26279	1.22029	1.15351	1.23243	1.21422	1.22636	1.17779	1.23850	1.22636	1.25671	1.25671	1.23243	1.31743	1.29314	1.26279	1.23243	1.22029	1.20815	1.25064	1.24457	1.22029	1.18386	1.13529	1.22636	1.26279	1.27493	1.36599	1.28100	1.31135	1.24457	1.24457	1.17779	1.15958	1.12315	1.17172	1.23850	1.25671	1.26279	1.19600	1.19600	1.15351	1.22029	1.24457	1.18386	1.26886	1.23243	1.22029	1.23243	1.25671	1.27493	1.26279	1.20207	1.22636	1.24457	1.17779	1.23850	1.21422	1.20815	1.24457	1.12922	1.23850	1.28100	1.12315	1.14744	1.17779	1.26886	1.33564	1.31135	1.25671	1.29314	1.33564	1.29314	1.33564	1.32350	1.40242	1.42670	1.33564	1.32957	1.25064	1.26886	1.27493	1.22029	1.28707	1.24457	1.22029	1.26886	1.22029	1.15351	1.26886	1.24457	1.25064	1.33564	1.20815	1.17172	1.14744	1.20207	1.29314	1.34778	1.40242	1.29921	1.36599	1.39028	1.29314	1.33564	1.28707	1.28707	1.29921	1.20815	1.33564	1.35992	1.32957	1.21422	1.31743	1.31135	1.30528	1.33564	1.31135	1.28707	1.31743	1.29314	1.32957	1.27493	1.26886	1.26279	1.41456	1.38421	1.42063	1.34171	1.35992	1.34171	1.31743	1.35992	1.35385	1.28100	1.31135	1.33564	1.26886	1.25064	1.19600	1.35992	1.44492	1.31743	1.31135	1.40242	1.30528	1.35992	1.36599	1.33564	1.34778	1.31135	1.28100	1.30528	1.34778	1.28100	1.39635	1.34171	1.36599	1.42063	1.34778	1.36599	1.32957	1.26279	1.27493	1.23850	1.34171	1.33564	1.43885	1.49349	1.31743	1.39028	1.37814	1.42063	1.42670	1.36599	1.34171	1.34171	1.40849	1.38421	1.42670	1.35992	1.32957	1.34778	1.30528	1.26279	1.22636	1.22636	1.36599	1.26279	1.28707	1.25671	1.30528	1.33564	1.43278	1.37814	1.36599	1.33564	1.35992	1.33564	1.37207	1.37207	1.43278	1.43885	1.42670	1.41456	1.47527	1.39635	1.29921	1.36599	1.41456	1.48742	1.45706	1.40242	1.43885	1.42670	1.37207	1.35992	1.35385	1.40242	1.37207	1.26279	1.33564	1.37207	1.36599	1.31135	1.36599	1.30528	1.37814	1.39635	1.47527	1.43278	1.40849	1.39028	1.36599	1.35992	1.33564	1.34778	1.45099	1.46313	1.42670	1.43885	1.48134	1.39028	1.40242	1.39635	1.28707	1.32957	1.37207	1.31743	1.43278	1.33564	1.38421	1.39635	1.44492	1.43885	1.43278	1.45099	1.50563	1.46920	1.46920	1.35992	1.43885	1.39635	1.45706	1.45099	1.37814	1.41456	1.36599	1.37814	1.40242	1.29314	1.32957	1.23243	1.31135	1.24457	1.31743	1.26886	1.28100	1.36599	1.39028	1.45099	1.43278	1.49349	1.43885	1.39028	1.42063	1.43278	1.35992	1.40242	1.32350	1.37207	1.40849	1.38421	1.34778	1.38421	1.27493	1.39028	1.41456	1.34778	1.28100	1.27493	1.32350	1.31743	1.36599	1.31743	1.28707	1.27493	1.33564	1.28100	1.24457	1.34778	1.28100	1.31135	1.35385	1.33564	1.32957	1.44492	1.31743	1.33564	1.29921	1.35992	1.38421	1.37814	1.45706	1.44492	1.42063	1.37814	1.35385	1.29921	1.35992	1.37814	1.37814	1.42063	1.35992	1.37207	1.40242	1.38421	1.48134	1.45099	1.37814	1.47527	1.49349	1.41456	1.40849	1.35385	1.39635	1.39635	1.48742	1.53598	1.56634	1.48742	1.44492	1.49956	1.41456	1.56027	1.47527	1.50563	1.42063	1.42670	1.38421	1.48742	1.45706	1.46920	1.45099	1.45099	1.39028	1.34778	1.44492	1.49349	1.49349	1.47527	1.40849	1.42063	1.51777	1.52384	1.45706	1.39635	1.45706	1.47527	1.40849	1.38421	1.48134	1.39028	1.40849	1.25064	1.33564	1.36599	1.36599	1.34778	1.37814	1.37814	1.36599	1.46920	1.42670	1.39028	1.43885	1.46313	1.44492	1.44492	1.52384	1.48134	1.52384	1.54813	1.54813	1.57241	1.54206	1.61491	1.60277	1.59670	1.47527	1.51777	1.48742	1.43278	1.47527	1.49956	1.51777	1.46313	1.51170	1.43885	1.49956	1.45706	1.33564	1.57241	1.48742	1.44492	1.42670	1.46313	1.40242	1.49349	1.51777	1.55420	1.67562	1.56027	1.69990	1.63919	1.57848	1.57848	1.52991	1.57848	1.51170	1.46920	1.50563	1.56027	1.57848	1.59670	1.60277	1.67562	1.51777	1.61491	1.64526	1.59062	1.64526	1.64526	1.60277	1.56027	1.57848	1.57241	1.56634	1.58455	1.54813	1.59670	1.60884	1.73633	1.68776	1.71205	1.69383	1.65741	1.62705	1.62098	1.61491	1.48134	1.49956	1.57241	1.50563	1.52384	1.45706	1.46920	1.54813	1.52991	1.48742	1.48742	1.52991	1.55420	1.64526	1.52991	1.59670	1.66348	1.70597	1.70597	1.56027	1.56634	1.56634	1.57241	1.63919	1.60277	1.56027	1.60277	1.58455	1.62098	1.60277	1.68169	1.66348	1.56634	1.60277	1.68776	1.62705	1.58455	1.66955	1.59670	1.59062	1.57848	1.49349	1.54206	1.58455	1.51170	1.46313	1.58455	1.71812	1.73633	1.65741	1.61491	1.65134	1.72419	1.73026	1.77883	1.79097	1.80311	1.84561	1.76669	1.79097	1.73026	1.69990	1.72419	1.69383	1.73026	1.81525	1.69990	1.80918	1.76669	1.82740	1.77883	1.82740	1.75454	1.83347	1.90025	1.86989	1.88204	1.86382	1.71205	1.80918	1.85168	1.88811	1.92453	1.94882	1.96703	1.96096	1.88204	1.90025	1.82133	1.89418	1.89418	1.87597	1.94882	1.91239	1.87597	1.83954	1.92453	1.88811	1.89418	1.89418	1.80311	1.88204	1.89418	1.90025	1.99132	1.86989	2.02167	1.93668	1.90632	1.93668	1.94882	1.88204	1.95489	1.93061	1.81525	1.84561	1.96703	1.90632	1.82740	1.82740	1.82133	1.97310	1.86382	1.87597	1.94275	1.90632	1.96096	1.90632	1.87597	1.90025	1.83347	1.86989	1.83954	1.79097	1.78490	1.83347	1.83347	1.82740	1.82740	1.86989	1.83954	1.86989	1.84561	1.92453	1.78490	1.94275	1.91239	1.98524	1.97310	1.88204	1.90632	1.86382	1.90632	1.92453	1.93061	1.89418	1.90632	1.84561	1.94275	1.87597	1.96703	1.83347	1.97310	1.92453	2.03381	1.98524	2.02774	1.99132	2.00346	1.90632	1.93668	1.95489	2.02774	2.00953	1.86989	1.96096	1.95489	2.00953	1.96703	1.92453	1.92453	1.86382	1.88204	1.96096	2.00346	2.01560	1.99132	2.08845	2.03988	2.05810	2.04596	2.08845	2.04596	2.22202	2.02774	2.08238	2.02167	2.18559	2.20987	2.07024	2.00953	2.12488	2.06417	2.16131	2.25237	2.11274	2.20987	2.22202	2.19773	2.30094	2.08238	2.07631	2.14309	1.99739	2.05810	2.10060	2.00953	2.07631	2.14309	2.12488	2.13095	2.16131	2.09452	2.20380	2.07631	2.18559	2.09452	2.13095	2.23416	2.22809	2.27059	2.15524	2.09452	2.13095	2.14916	2.03381	1.97310	2.16131	2.11881	2.10667	2.13702	2.15524	2.08238	2.17952	2.19166	2.19166	2.11274	2.08845	2.10667	2.12488	2.16738	2.09452	2.11881	2.08238	2.06417	2.11881	2.14916	2.07631	2.11881	2.14309	2.10667	2.10667	2.10667	2.15524	2.12488	2.08845	2.08238	2.10667	2.17345	2.14916	2.10060	2.10667	2.21595	2.28880	2.31915	2.27059	2.39808	2.24023	2.23416	2.25844	2.25237	2.24023	2.28273	2.31308	2.30701	2.23416	2.32523	2.17952	2.25237	2.31915	2.28273	2.36165	2.34951	2.28273	2.37379	2.25844	2.29487	2.25844	2.16738	2.26451	2.26451	2.32523	2.27666	2.26451	2.37987	2.33737	2.37379	2.31915	2.28880	2.31915	2.31308	2.32523	2.33130	2.22202	2.31915	2.38594	2.36772	2.45879	2.37987	2.36772	2.32523	2.22202	2.30094	2.27666	2.31308	2.36772	2.28273	2.37379	2.42236	2.37987	2.39808	2.41629	2.28880	2.39201	2.42236	2.42236	2.27666	2.36165	2.34344	2.41022	2.55593	2.46486	2.37987	2.37987	2.48914	2.52557	2.52557	2.37379	2.44665	2.51950	2.43451	2.44665	2.46486	2.43451	2.41629	2.43451	2.39201	2.47700	2.38594	2.47700	2.53164	2.50129	2.41629	2.44058	2.39808	2.48307	2.38594	2.45272	2.50736	2.44665	2.41629	2.65914	2.54378	2.64699	2.61057	2.65306	2.53771	2.50736	2.41022	2.53771	2.55593	2.53164	2.55593	2.52557	2.61057	2.73806	2.71377	2.48307	2.65914	2.67735	2.59842	2.65914	2.65914	2.63485	2.61664	2.70770	2.56807	2.54378	2.59842	2.66521	2.82913	2.73199	2.67128	2.51343	2.67128	2.56807	2.62271	2.61057	2.54378	2.63485	2.51343	2.79877	2.69556	2.61057	2.65306	2.67128	2.74413	2.81698	2.75627	2.61057	2.63485	2.53771	2.56807	2.46486	2.53164	2.63485	2.67735	2.70163	2.64092	2.56807	2.60450	2.56807	2.67128	2.65306	2.65914	2.58628	2.59842	2.65306	2.70770	2.84734	2.73199	2.75627	2.66521	2.74413	2.86555	2.95055	3.00519	2.88377	2.81698	2.75020	2.75627	2.70163	2.84734	2.76841	2.79877	2.82913	2.98697	2.83520	2.88377	2.83520	2.87162	2.90198	2.90198	2.93233	3.01126	2.97483	2.98697	2.96269	3.02947	2.98090	3.10232	3.07804	3.05376	3.10232	3.00519	2.88984	2.81091	2.89591	2.93233	2.81091	2.81091	2.95662	2.94448	2.98090	2.94448	3.01126	3.06590	3.04161	3.01126	2.98090	3.17518	3.05376	2.98090	2.97483	3.12054	3.04768	3.04768	3.13875	3.24196	3.26017	3.20553	3.27231	3.26017	3.08411	3.18125	3.09625	3.15089	3.16304	3.26017	3.22375	3.18732	3.29660	3.31481	3.28446	3.44231	3.40588	3.38767	3.27231	3.28446	3.36338	3.39374	3.32695	3.13875	3.18732	3.21768	3.24803	3.28446	3.28446	3.15089	3.28446	3.26624	3.24196	3.35731	3.33910	3.26624	3.37552	3.35731	3.38159	3.41195	3.34517	3.29660	3.39981	3.34517	3.39374	3.49087	3.43016	3.46052	3.36338	3.26624	3.32695	3.32088	3.35731	3.47873	3.36338	3.36338	3.39981	3.49087	3.36945	3.49087	3.55158	3.50302	3.48480	3.35731	3.50302	3.67301	3.61230	3.72158	3.41802	3.55158	3.63658	3.55766	3.69729	3.85514	3.94621	3.79443	3.74586	3.73979	3.72765	3.73979	3.72765	3.58801	3.75800	3.81264	3.57587	3.56980	3.51516	3.59408	3.57587	3.79443	3.72765	3.75193	3.70943	3.75800	3.73979	3.82478	3.90371	3.80050	3.78229	3.77621	3.83085	3.90978	3.95835	3.83085	3.95228	3.93406	3.96442	4.04334	4.07977	4.09798	4.07977	4.24369	3.97656	4.01299	3.81871	4.06156	4.01906	3.95228	4.00084	4.09191	4.03727	3.95228	4.05548	4.15262	4.03120	4.14048	4.17084	4.20119	3.95228	3.97049	4.03120	4.03727	4.26797	4.14048	4.23155	4.31047	4.26797	4.19512	4.31047	4.46225	4.47439	4.41975	4.29226	4.32868	4.24976	4.33475	4.30440	4.30440	4.17084	4.21333	4.43189	4.11620	4.29833	4.48653	4.46832	4.49260	4.46832	4.43189	4.64438	4.43796	4.63224	4.53510	4.65652	4.58367	4.66866	4.90544	4.83258	4.72330	4.80223	4.74759	4.85687	4.68081	4.78401	4.64438	4.72938	4.88722	4.73545	4.63831	4.80223	4.72330	4.63831	4.54724	4.59581	4.44403	4.68081	4.89937	4.75366	4.75366	4.80830	4.94793	4.88722	4.64438	4.77794	4.77794	4.57153	4.74759	4.67474	4.55331	4.49867	4.69902	4.68081	4.73545	4.59581	4.72938	4.62010	4.57760	4.68081	4.83865	4.86901	4.89329	4.82651	4.80830	5.02686	4.88115	4.95401	5.09364	5.03900	5.05721	5.06936	5.05114	5.12400	5.00865	5.08757	4.87508	4.82651	4.74152	4.92365	4.97222	4.89329	4.99043	5.07543	5.03900	4.91758	5.11792	4.97222	5.11185	5.20899	5.20899	5.29399	5.33648	5.43362	5.30613	5.28791	5.36077	5.31220	5.40934	5.30006	5.13007	5.23935	5.26363	5.23328	5.41541	5.34863	5.57326	5.61575	5.46398	5.35470	5.45791	5.34863	5.42148	5.47005	5.36077	5.51862	5.53076	5.46398	5.62182	5.87074	5.81003	5.84038	5.77360	5.72503	5.57933	5.65825	5.62790	5.76146	5.79789	5.71896	5.86467	5.76753	5.66432	5.67039	5.65825	5.87074	5.82824	5.75539	5.84038	5.94966	5.93145	6.05287	6.02252	6.09537	6.01645	5.92538	5.92538	6.02859	6.17429	6.17429	6.18036	6.27143	6.35643	6.33214	6.27143	6.29572	6.45963	6.46571	6.48392	6.30179	6.47785	6.53856	6.42928	6.42321	6.46571	6.34428	6.50820	6.50213	6.62962	6.54463	6.76926	6.76926	6.98175	6.68426	6.74498	6.58713	6.56284	6.69641	6.58713	6.52035	6.59927	6.65998	6.72069	6.78140	6.86640	6.71462	6.79962	6.71462	6.86033	6.69641	6.90282	6.99389	6.70855	6.73283	6.89675	6.87247	6.92104	6.74498	7.12138	7.11531	6.95139	6.98175	6.98175	6.99996	7.02425	6.82390	7.04246	6.92104	6.92104	6.98175	7.05460	6.95139	6.96961	6.85425	6.75712	6.82997	6.90282	6.91497	6.92104	6.82390	6.89068	6.91497	6.88461	6.89068	6.88461	6.81176	6.76926	6.87247	6.79354	6.87247	6.96353	7.06067	6.96353	6.91497	6.87247	6.70855	6.69641	6.70248	6.90889	6.88461	6.85425	6.99389	7.18816	7.14567	7.00603	6.90889	6.88461	6.87854	6.79354	6.64177	6.75712	6.79354	6.57499	6.54463	6.46571	6.47178	6.47178	6.55677	6.60534	6.64177	6.73283	6.72069	6.79962	6.90889	6.98782	7.09710	6.89068	6.79354	6.73890	6.67212	6.78747	6.78140	6.79962	6.50820	6.49606	6.59320	6.50820	6.39285	6.41107	6.47785	6.44142	6.55070	6.58713	6.56891	6.52035	6.48999	6.48999	6.46571	6.45963	6.58713	6.81783	6.69034	6.87247	6.81176	6.71462	6.63570	6.61141	6.76926	6.68426	6.69034	6.80569	6.65998	6.56891	6.59320	6.58106	6.56891	6.69034	6.58106	6.51427	6.43535	6.56284	6.73283	6.89068	6.84211	6.81783	6.82390	6.65391	6.58106	6.55677	6.46571	6.56891	6.45963	6.39285	6.39892	6.52642	6.42928	6.30179	6.44749	6.25322	6.50820	6.51427	6.41107	6.31393	6.36250	6.50820	6.64177	6.50213	6.55070	6.45963	6.41107	6.22893	6.24108	6.36857	6.48999	6.22286	6.33821	6.16822	6.32607	6.39285	6.58106	6.44142	6.47178	6.12572	6.15001	6.13787	6.20465	6.21072	6.02859	6.31393	6.34428	6.32607	6.25929	6.09537	6.05287	6.05894	6.22286	6.23500	6.23500	6.39285	6.26536	6.22286	6.12572	6.26536	6.10751	6.05287	5.93752	5.99823	6.12572	6.12572	6.16215	6.21679	6.24108	6.04680	5.99823	6.12572	6.20465	6.19251	6.17429	6.24108	6.27750	6.04680	6.24108	6.24108	6.01037	5.88895	6.11358	6.18644	6.12572	5.94359	5.98609	6.04680	5.98609	6.11358	5.94966	5.91324	6.03466	5.85253	5.93145	6.13180	6.19251	6.14394	5.99216	6.04680	5.68861	5.83431	5.84645	6.02252	5.91324	5.98609	5.99823	5.93145	5.85860	5.87074	5.82824	5.77967	5.76753	5.79789	5.63397	5.85253	5.94966	5.85253	6.01645	6.02252	6.00430	5.94359	6.15608	6.14394	6.03466	6.06501	6.02252	5.99216	5.93752	5.98609	6.18036	5.96181	6.00430	6.07108	6.01037	6.00430	6.02252	6.05287	6.11358	6.01037	6.10144	5.91324	5.85860	5.79182	5.78574	5.94359	5.85253	5.81003	5.63397	5.71289	5.74932	5.69468	5.66432	5.52469	5.56718	5.71289	5.74325	5.49433	5.57933	5.76146	5.67039	5.61575	5.79789	5.82824	5.73110	5.96181	6.02859	6.04680	6.07716	6.02859	6.02252	5.93145	5.98609	5.93752	5.93145	5.86467	5.84038	5.77360	5.96788	5.65825	5.77967	5.81003	5.79182	5.82217	5.79182	5.59754	5.68254	5.62790	5.62790	5.54290	5.69468	5.55504	5.44576	5.42148	5.54290	5.69468	5.73718	5.71896	5.63397	5.63397	5.74932	5.68254	5.71289	5.69468	5.68254	5.58540	5.65218	5.56718	5.67646	5.74932	5.83431	5.63397	5.76146	5.75539	5.67039	5.81610	5.70075	5.53683	5.51862	5.50647	5.34863	5.38505	5.45791	5.55504	5.47612	5.43969	5.34255	5.37898	5.35470	5.40327	5.59147	5.67039	5.53683	5.74325	5.61575	5.55504	5.56111	5.37898	5.67039	5.67646	5.71896	5.74325	5.57326	5.68861	5.69468	5.71896	5.60968	5.60361	5.64611	5.90109	5.82217	5.74325	5.62182	5.70075	5.87074	5.73110	5.53076	5.62790	5.64611	5.67039	5.68861	5.42755	5.62790	5.50040	5.60361	5.63397	5.81610	5.62790	5.45183	5.61575	5.58540	5.71896	5.50647	5.58540	5.48219	5.56718	5.74325	5.76753	5.73718	5.57933	5.56718	5.71896	5.64004	5.83431	5.81610	5.75539	5.67646	5.45791	5.55504	5.54897	5.54897	5.57326	5.55504	5.44576	5.43362	5.37898	5.42755	5.33041	5.47612	5.62182	5.47005	5.36077	5.34255	5.37291	5.33648	5.47005	5.50647	5.44576	5.34255	5.34863	5.33041	5.37898	5.17256	5.42755	5.34255	5.39719	5.31827	5.40934	5.36077	5.56718	5.42755	5.51862	5.46398	5.42755	5.65825	5.43969	5.51255	5.54290	5.50040	5.47612	5.57933	5.47005	5.61575	5.55504	5.50040	5.35470	5.21506	5.16042	5.40934	5.43362	5.52469	5.45791	5.55504	5.64004	5.75539	5.59147	5.65825	5.64004	5.69468	5.64611	5.62182	5.45183	5.34255	5.33041	5.34863	5.48219	5.31827	5.03900	5.30006	5.51862	5.43969	5.51255	5.46398	5.40934	5.36684	5.34255	5.48826	5.50040	5.49433	5.41541	5.57326	5.61575	5.58540	5.32434	5.35470	5.38505	5.30613	5.23328	5.39719	5.44576	5.48219	5.57326	5.44576	5.59147	5.33648	5.39112	5.43969	5.25756	5.23328	5.16649	5.16042	5.35470	5.36684	5.34863	5.25149	5.25756	5.31220	5.16649	5.33041	5.36077	5.33648	5.36684	5.39112	5.26970	5.21506	5.20292	5.31827	5.14221	5.21506	5.11185	5.20899	5.11792	5.07543	5.16649	5.35470	5.18471	5.26970	5.29399	5.22113	5.48826	5.36077	5.37291	5.40327	5.42755	5.26970	5.38505	5.25149	5.31220	5.45791	5.37898	5.38505	5.30006	5.30006	5.19685	5.43362	5.33648	5.33648	5.27577	5.13007	5.38505	5.26363	5.34863	5.20292	5.14828	5.30006	5.16649	5.36077	5.40327	5.36077	5.42755	5.46398	5.34255	5.41541	5.23328	4.96615	5.14828	5.05721	5.00257	5.00257	5.06328	5.02686	5.11792	5.11792	5.06936	5.11185	5.02686	5.11792	5.11185	5.08150	5.19078	5.12400	5.23328	5.28184	5.21506	5.20899	5.22720	5.26970	5.35470	5.18471	5.28184	5.22720	5.08757	5.11792	5.20899	5.31827	5.26363	5.16042	5.23935	5.22113	4.92972	5.11792	5.14221	5.20292	5.19685	5.15435	5.20899	5.33648	5.11792	5.05721	4.94793	5.01472	4.94186	4.91151	4.89937	4.93579	4.86294	4.80223	4.80830	4.82651	4.82044	4.90544	4.79009	4.86294	4.89329	4.96615	5.02686	5.00257	5.14828	5.26970	5.02686	5.07543	5.03900	5.24542	5.06328	5.09364	5.08150	5.15435	5.26970	5.17256	5.09971	5.21506	5.15435	5.22113	5.18471	5.34863	5.06328	5.05114	4.91151	4.77187	4.94186	5.10578	5.04507	4.96615	4.92972	5.03293	5.18471	5.35470	5.37291	5.12400	5.12400	5.08150	5.00865	5.23328	5.08150	5.07543	5.08757	5.00865	4.99043	5.11185	4.94793	5.11792	5.04507	5.04507	5.04507	5.03900	5.13007	5.02686	5.13007	4.92972	5.05114	4.91151	4.94793	5.01472	5.12400	5.25149	5.11185	5.02686	4.84473	4.88722	4.74759	4.84473	4.93579	4.99043	4.97829	4.89329	4.73545	4.99043	4.97222	4.99043	4.88722	5.00257	4.94186	4.80830	4.92972	4.94186	4.78401	4.74152	4.86901	4.84473	4.84473	5.00257	4.94793	4.90544	4.77794	4.75366	4.68688	4.75973	4.87508	4.76580	4.74152	4.79009	4.80830	4.85687	4.85080	4.98436	4.83865	4.72938	4.93579	4.99043	5.02686	4.89329	4.79009	4.69902	4.63831	4.71116	4.69295	4.60795	4.55331	4.60188	4.68081	4.54724	4.58974	4.79009	4.87508	4.91151	4.94186	4.80830	4.83865	4.72938	4.95401	4.85080	4.74759	4.54117	4.60795	4.56546	4.67474	4.68688	4.58367	4.60188	4.57153	4.37725	4.45618	4.32261	4.49867	4.40761	4.36511	4.34083	4.18298	4.41368	4.52296	4.51689	4.43189	4.55331	4.47439	4.55331	4.68081	4.57760	4.54117	4.62010	4.60188	4.56546	4.51689	4.57153	4.54117	4.51689	4.51689	4.46225	4.54724	4.29226	4.27404	4.42582	4.46832	4.34690	4.39547	4.29226	4.34083	4.21940	4.37725	4.41975	4.47439	4.47439	4.24369	4.43189	4.34083	4.38939	4.26797	4.32261	4.42582	4.51082	4.51082	4.49260	4.36511	4.40761	4.58974	4.41975	4.54117	4.49260	4.35904	4.23155	4.45618	4.35904	4.54724	4.60795	4.62010	4.69902	4.54117	4.44403	4.60795	4.54724	4.48653	4.47439	4.22548	4.40761	4.34083	4.42582	4.49260	4.15869	4.30440	4.25583	4.29833	4.32261	4.34690	4.37725	4.34690	4.32868	4.47439	4.54117	4.37725	4.43796	4.23762	4.45011	4.31047	4.31047	4.30440	4.45618	4.37118	4.18298	4.34083	4.20119	4.34690	4.42582	4.45618	4.43796	4.52296	4.48653	4.32868	4.35904	4.43796	4.45011	4.36511	4.68688	4.50475	4.63224	4.34083	4.52903	4.51689	4.54724	4.56546	4.48046	4.52296	4.49867	4.55938	4.51082	4.45618	4.59581	4.45011	4.35904	4.51082	4.40761	4.49260	4.49260	4.35904	4.31654	4.29833	4.24369	4.41368	4.46832	4.54117	4.45618	4.26190	4.42582	4.38939	4.47439	4.41368	4.36511	4.49867	4.34083	4.28619	4.41368	4.46832	4.43189	4.36511	4.46225	4.42582	4.51082	4.55331	4.37118	4.38939	4.37118	4.28619	4.27404	4.36511	4.31654	4.37725	4.52903	4.39547	4.41368	4.49260	4.52903	4.38332	4.22548	4.26797	4.32868	4.31654	4.40761	4.42582	4.34690	4.47439	4.38939	4.28011	4.37118	4.37118	4.23155	4.51082	4.36511	4.34083	4.45011	4.35297	4.42582	4.41368	4.40761	4.29833	4.41368	4.40761	4.48653	4.50475	4.41368	4.40761	4.35297	4.26190	4.15262	4.26797	4.38332	4.31047	4.31654	4.29833	4.11620	4.14048	4.26797	4.28619	4.27404	4.25583	4.34690	4.21940	4.14655	4.19512	4.37725	4.24976	4.32868	4.38939	4.34083	4.40154	4.37118	4.43796	4.35297	4.31047	4.46225	4.41368	4.56546	4.41368	4.41975	4.29833	4.24369	4.19512	4.18298	4.32261	4.33475	4.19512	4.15869	4.24369	4.31047	4.37725	4.24976	4.18905	4.22548	4.18298	4.29833	4.48653	4.55938	4.59581	4.60795	4.50475	4.33475	4.44403	4.42582	4.37725	4.26190	4.42582	4.32261	4.37725	4.38332	4.34083	4.31047	4.35297	4.29833	4.32261	4.48046	4.37725	4.32261	4.39547	4.26797	4.40761	4.31654	4.34690	4.33475	4.33475	4.45618	4.51082	4.47439	4.40154	4.45011	4.38332	4.31047	4.23155	4.26190	4.23762	4.32261	4.34083	4.32868	4.31047	4.23762	4.24369	4.14048	4.44403	4.39547	4.34690	4.17084	4.30440	4.23762	4.25583	4.26190	4.18298	4.04334	4.01906	4.00692	4.13441	4.26190	4.24369	4.32261	4.30440	4.28619	4.20726	4.23155	4.11620	4.22548	4.31047	4.28619	4.12227	4.20119	4.26797	4.13441	4.11012	4.09191	4.08584	4.06763	4.02513	4.18298	4.04941	3.87942	4.09798	3.90371	3.96442	3.93406	4.05548	3.98263	3.93406	4.09191	4.07977	4.04334	4.07370	4.15262	4.13441	4.03727	3.89764	3.82478	3.92799	3.98870	3.90978	4.03727	4.03120	3.89764	4.00692	4.07370	3.83085	3.91585	3.87335	3.93406	4.20726	4.13441	4.22548	4.06763	4.04941	4.20119	4.00692	3.98263	3.94013	3.94621	3.82478	4.04334	4.12834	3.94013	3.90371	3.87335	3.92799	3.98263	4.04334	3.97656	3.96442	4.00084	3.84300	3.83085	3.80050	3.77621	4.01906	3.98870	3.91585	4.01299	4.08584	3.97656	4.04941	4.04941	3.78836	3.85514	4.01299	3.78229	3.89157	3.92192	3.90371	3.97049	3.98263	3.93406	3.94013	3.92192	3.89764	3.89764	3.92799	3.80050	3.86728	3.94621	3.83693	3.83085	3.81264	3.84907	3.78836	3.94013	3.87942	3.94013	3.87942	3.98870	3.95835	3.94621	3.91585	3.78229	3.72158	3.86121	4.08584	4.07370	3.97049	3.90371	3.83085	3.84907	3.93406	3.83693	3.86728	3.82478	3.71550	3.57587	3.73979	3.70336	3.63658	3.68515	3.62444	3.66086	3.79443	3.60622	3.75800	3.78229	3.66694	3.75800	3.81871	3.89157	3.87942	3.83693	3.80050	3.94013	3.98263	4.14655	4.08584	4.12834	3.98263	3.95228	3.87335	3.78229	3.79443	3.98263	3.73979	3.84907	3.97049	3.92799	3.85514	3.78229	3.89764	3.81871	3.85514	3.94013	3.79443	3.94621	3.86728	3.73372	4.01906	3.87942	3.96442	4.11012	4.00084	3.97049	3.92799	3.87942	4.01299	3.92192	3.88549	3.92799	3.89157	3.70336	3.68515	3.88549	3.78836	3.59408	3.94621	3.91585	3.94621	3.92799	3.79443	3.89764	3.76407	3.76407	3.75800	3.66086	3.70943	3.93406	3.81871	3.75193	3.77014	3.79443	3.73372	3.83085	3.61230	3.70943	3.69729	3.77014	3.68515	3.51516	3.49087	3.54551	3.64265	3.65479	3.59408	3.72158	3.79443	3.77014	3.81264	3.69729	3.66694	3.79443	3.77014	3.78229	3.60622	3.69729	3.69122	3.69122	3.66086	3.58801	3.64265	3.54551	3.51516	3.70336	3.63051	3.58801	3.60015	3.66086	3.77014	3.55158	3.70336	3.60622	3.46052	3.48480	3.57587	3.61230	3.66086	3.80657	3.64872	3.73979	3.65479	3.70943	3.78229	3.60622	3.76407	3.62444	3.78229	3.72158	3.79443	3.70943	3.74586	3.53337	3.61230	3.43016	3.56980	3.58194	3.72765	3.64265	3.61837	3.66086	3.73979	3.71550	3.85514	3.80050	3.67301	3.64872	3.64872	3.56980	3.48480	3.43623	3.32088	3.29660	3.20553	3.13875	3.31481	3.28446	3.41195	3.40588	3.36945	3.36338	3.49087	3.48480	3.43016	3.51516	3.58801	3.58801	3.50909	3.56373	3.71550	3.72158	3.58801	3.50909	3.47873	3.32695	3.33910	3.38159	3.47873	3.41802	3.48480	3.46659	3.24196	3.46052	3.41195	3.42409	3.32088	3.55158	3.53944	3.72765	3.61230	3.64872	3.67301	3.68515	3.70943	3.77621	3.66694	3.56373	3.48480	3.50302	3.55158	3.51516	3.47266	3.34517	3.41195	3.48480	3.33303	3.27839	3.32695	3.33303	3.41195	3.36338	3.42409	3.44838	3.29660	3.15696	3.22375	3.26624	3.32695	3.35124	3.38159	3.21160	3.22375	3.27231	3.30874	3.39374	3.53337	3.39981	3.43623	3.33303	3.27839	3.46052	3.39374	3.32088	3.27839	3.29660	3.42409	3.30874	3.28446	3.30267	3.38767	3.40588	3.39981	3.41195	3.39981	3.45445	3.34517	3.21768	3.18125	3.24803	3.27231	3.19339	3.22375	3.36338	3.31481	3.23589	3.20553	3.21160	3.39981	3.37552	3.24803	3.33303	3.31481	3.46659	3.41802	3.52730	3.54551	3.44231	3.43623	3.47873	3.30267	3.33303	3.35731	3.30874	3.28446	3.22982	3.18732	3.19339	3.32695	3.36338	3.28446	3.21768	3.21160	3.24196	3.20553	3.25410	3.10840	3.19339	3.24803	3.09018	2.97483	2.87162	3.07804	2.99912	2.99912	2.96876	3.16911	3.04768	3.22375	3.24196	3.29053	3.40588	3.33910	3.35124	3.13268	3.21768	3.18125	3.19339	3.32695	3.24196	3.18732	3.19946	3.18732	3.24803	3.38767	3.24803	3.24196	3.24803	3.22375	3.15089	3.12661	3.19339	3.34517	3.15696	3.15089	3.18732	3.21768	3.04768	3.12661	3.09018	3.04161	3.16304	3.14482	3.13875	3.06590	3.05983	3.07197	3.04161	3.15696	3.09018	3.19946	3.10840	3.18732	3.00519	3.05983	3.05983	3.25410	3.16304	3.11447	3.08411	3.19339	3.02947	3.11447	3.00519	3.07804	2.94448	2.94448	3.09625	3.09018	3.16304	3.10232	2.99912	2.97483	2.99304	3.07197	3.12661	3.12054	3.15089	3.14482	3.09018	3.10232	3.24803	3.09018	3.09018	3.05376	2.95055	3.10840	3.24196	3.11447	3.15089	3.01733	2.97483	2.99912	2.96876	2.94448	2.97483	2.88377	2.98090	2.98090	3.03554	3.13268	3.19946	3.16911	3.26624	3.03554	3.16304	3.17518	3.08411	3.02947	2.95055	2.98090	3.01126	3.08411	2.92626	2.92019	2.93233	2.96876	3.02947	2.93841	3.10840	3.05376	3.03554	3.21768	3.13875	3.24196	3.12054	3.07197	3.07197	3.00519	2.87162	2.85948	3.01126	3.09018	3.14482	2.98697	3.04768	3.14482	3.18125	3.28446	3.34517	3.33303	3.15089	3.20553	3.07804	3.13875	3.13268	3.05983	3.20553	3.13268	3.03554	3.02340	3.01733	3.16304	3.23589	3.26017	3.21160	3.28446	3.22982	3.16911	3.18732	3.16911	3.11447	3.06590	2.92626	2.85341	2.95662	2.98697	3.11447	3.03554	3.10840	3.09625	3.13268	3.13268	3.24803	3.18732	3.08411	2.96876	2.98697	2.94448	3.01733	3.02340	3.00519	3.07804	2.98697	2.95055	3.02340	3.04768	2.95055	3.03554	3.09018	3.01733	3.16911	2.96269	2.97483	3.02340	2.99304	3.07197	3.01126	2.99304	2.97483	3.04768	3.06590	3.12054	2.94448	2.98090	2.94448	2.95055	2.96269	2.95055	2.95662	2.88377	2.88377	2.88377	2.93841	3.01126	2.95055	2.87162	2.76841	2.88984	2.96876	2.97483	2.99912	2.97483	2.87162	2.80484	2.87162	2.85948	2.81091	2.82913	2.86555	2.93841	2.65306	2.68342	2.78663	2.68342	2.71377	2.80484	2.78663	2.72592	2.76841	2.74413	2.75627	2.74413	2.81091	2.75020	2.82913	2.82305	2.73806	2.68949	2.67128	2.84127	2.79270	2.91412	2.84734	2.94448	2.89591	2.86555	2.96876	2.88984	2.79877	2.89591	2.82305	2.79270	2.69556	2.67128	2.64092	2.62878	2.68342	2.62271	2.71985	2.83520	2.73806	2.88377	2.84127	2.75627	2.75020	2.81698	2.88377	2.98090	2.87162	2.79270	2.88377	2.84734	2.73199	2.87769	2.70163	2.71985	2.65914	2.72592	2.70770	2.87162	2.70163	2.73806	2.81698	2.65914	2.70163	2.66521	2.68342	2.78056	2.70163	2.82913	2.79270	2.92626	2.93841	2.88377	2.93841	2.88377	2.88377	2.75020	2.70770	2.77449	2.78056	2.80484	2.71377	2.70163	2.76841	2.79877	2.70770	2.70770	2.85948	2.75020	2.80484	2.65306	2.63485	2.67128	2.72592	2.74413	2.79270	2.79877	2.73806	2.59235	2.53164	2.63485	2.64699	2.68342	2.61664	2.57414	2.56200	2.71377	2.54986	2.58628	2.55593	2.58628	2.70163	2.63485	2.61664	2.72592	2.68949	2.54986	2.68949	2.59842	2.64699	2.53771	2.56807	2.65914	2.63485	2.82913	2.75627	2.77449	2.69556	2.49522	2.67735	2.75020	2.62878	2.62878	2.65914	2.75627	2.60450	2.61057	2.64092	2.56807	2.58628	2.61664	2.75020	2.64699	2.54378	2.70770	2.79877	2.77449	2.76841	2.65914	2.74413	2.66521	2.66521	2.64699	2.58628	2.46486	2.50736	2.52557	2.48307	2.58628	2.54378	2.51343	2.55593	2.73199	2.73199	2.65914	2.60450	2.75020	2.65306	2.73199	2.65914	2.77449	2.84734	2.77449	2.82913	2.87162	2.68342	2.70770	2.65914	2.69556	2.58021	2.56807	2.51950	2.65914	2.56200	2.54986	2.58021	2.53164	2.53164	2.62878	2.54378	2.67128	2.68949	2.61664	2.64092	2.68949	2.63485	2.60450	2.51950	2.63485	2.64699	2.73199	2.75020	2.61664	2.69556	2.65306	2.70163	2.70770	2.59842	2.73199	2.66521	2.64092	2.56200	2.64699	2.62878	2.70163	2.56200	2.77449	2.61057	2.66521	2.56200	2.55593	2.64092	2.61057	2.67735	2.69556	2.68949	2.65914	2.75627	2.75020	2.83520	2.76841	2.80484	2.77449	2.79877	2.71985	2.76234	2.61664	2.57414	2.61664	2.52557	2.59842	2.68949	2.61057	2.72592	2.63485	2.69556	2.66521	2.75020	2.68342	2.68342	2.70163	2.71985	2.79877	2.80484	2.73806	2.75020	2.65306	2.70163	2.73199	2.55593	2.59235	2.57414	2.59235	2.73806	2.55593	2.65914	2.58628	2.55593	2.65914	2.65306	2.71377	2.69556	2.75020	2.79270	2.77449	2.92626	2.90198	2.84734	2.87769	2.75020	2.74413	2.81091	2.77449	2.78663	2.73199	2.71377	2.75627	2.86555	2.82913	2.87162	2.78056
8	0.99489	1.03017	0.93844	0.94550	0.98078	1.03017	1.05839	1.05839	1.00194	1.09367	1.12190	1.00194	1.04428	0.96666	0.98783	1.00194	1.00900	0.95961	1.03722	1.01606	0.96666	1.01606	1.09367	0.89610	1.04428	1.11484	1.15012	1.06545	1.05134	0.95961	0.78321	0.99489	1.15717	1.00194	1.03722	0.95255	0.94550	1.03017	1.03017	1.03017	1.09367	1.17129	0.98783	1.26301	1.15012	0.99489	1.05839	1.03017	1.00900	0.95255	0.93138	1.03722	1.12895	0.93844	1.14306	1.07250	1.04428	1.00194	0.88199	0.89610	1.00900	1.08662	0.93138	1.10778	1.19245	1.00900	0.98078	1.04428	1.02311	0.85377	1.02311	0.95961	0.93844	1.07956	1.00900	1.00194	1.05839	0.97372	1.11484	1.12190	1.00900	1.08662	1.14306	1.13601	1.20657	1.07250	1.09367	1.07956	1.07250	1.05134	1.09367	1.05839	0.99489	0.98783	1.08662	1.07250	1.21362	1.24185	1.08662	1.03017	0.96666	1.06545	1.01606	0.85377	0.86788	1.02311	0.96666	1.04428	0.88905	0.88199	0.93844	1.13601	1.08662	0.88905	1.05134	1.05839	1.02311	0.87494	0.91022	1.03017	1.14306	0.98783	1.14306	1.23479	1.24890	1.10778	1.11484	1.04428	1.04428	1.01606	1.08662	1.10073	1.07250	0.88905	1.03017	0.98783	1.05134	0.99489	1.18540	1.04428	1.01606	1.15717	1.12895	1.25596	1.13601	1.11484	1.05839	1.07956	1.05839	1.05134	0.96666	1.01606	0.96666	1.05134	1.03722	0.93844	0.91727	0.96666	0.93138	1.13601	1.00900	0.99489	0.96666	0.92433	1.08662	0.98783	0.91022	0.98078	0.95255	0.97372	1.02311	0.99489	1.04428	1.07250	1.12895	1.05839	1.12190	0.99489	1.16423	1.13601	1.16423	0.99489	1.03722	0.99489	1.01606	1.07956	1.17129	1.06545	1.22068	1.10073	1.12895	1.07250	1.01606	1.12190	0.95255	1.12190	1.11484	1.10778	0.98783	1.05839	1.15012	1.07250	0.98078	0.98783	1.19245	1.07956	1.12190	1.23479	1.16423	1.13601	1.07250	1.20657	1.11484	1.22068	1.14306	1.05134	1.12190	1.01606	0.93844	1.17129	1.12190	1.03017	1.15012	1.06545	1.12190	1.00900	1.11484	1.10073	1.02311	1.05839	1.07250	1.13601	1.12190	1.00194	0.96666	0.94550	1.03017	1.13601	1.01606	1.04428	1.09367	1.11484	1.07956	1.04428	1.00194	1.02311	0.96666	1.02311	1.13601	1.11484	1.20657	1.09367	1.12895	1.09367	1.06545	1.13601	1.09367	1.13601	1.07956	1.06545	1.15717	1.15717	1.10073	0.98078	1.05839	1.16423	1.00900	0.98078	1.10778	1.22773	1.00900	0.96666	1.07956	1.11484	1.07956	1.08662	1.15717	1.10073	1.15012	1.03722	1.08662	1.11484	1.11484	1.11484	1.05839	1.08662	1.21362	1.07250	1.15012	1.22068	1.18540	1.05134	0.99489	1.15717	1.05839	1.08662	0.95255	1.16423	1.19951	1.22773	1.09367	1.07956	1.05134	1.07250	1.10073	1.07956	1.17834	0.93844	0.99489	1.00194	1.01606	1.04428	1.11484	1.03722	1.22773	1.12895	0.93844	1.15717	0.93138	1.03722	1.06545	0.98078	1.02311	1.02311	1.04428	1.03722	0.94550	1.01606	0.88905	1.03017	0.99489	1.04428	1.05134	0.96666	0.98783	1.10073	1.00900	1.10778	0.95961	1.04428	0.96666	1.14306	1.07956	0.86788	0.86083	0.92433	1.00194	1.11484	1.00194	0.92433	0.92433	1.04428	1.09367	1.04428	1.04428	1.14306	1.02311	1.03722	0.90316	0.93138	0.93138	0.87494	1.16423	1.09367	1.03722	1.10073	1.02311	1.00194	1.06545	1.15717	1.19245	1.29829	1.09367	1.11484	1.08662	0.88905	1.18540	1.07956	1.26301	1.09367	1.08662	1.12190	1.13601	1.10073	1.06545	1.15012	1.11484	1.09367	1.15012	1.03017	1.07250	1.13601	1.18540	0.89610	0.97372	0.98783	1.10778	1.13601	1.12895	1.09367	1.05134	1.03017	1.03722	1.20657	0.95961	1.03722	1.19245	1.00194	0.96666	1.03722	1.10778	1.04428	0.98783	1.12190	0.99489	1.02311	1.00194	0.96666	1.07250	1.02311	1.10778	1.03017	1.06545	1.01606	1.02311	0.96666	0.96666	1.00900	1.17129	1.12190	1.12190	1.09367	1.15012	1.05134	1.10073	1.05134	1.10073	0.98078	1.10073	1.10073	1.00194	0.92433	1.22773	1.05839	0.98783	0.93138	0.85377	1.02311	0.95255	1.04428	0.98783	0.94550	1.08662	0.95961	1.07956	1.17834	0.94550	1.12190	0.97372	1.09367	1.07250	1.05134	1.09367	1.05839	1.03017	1.03017	0.85377	0.96666	0.97372	0.97372	1.12190	1.10778	1.02311	1.05839	1.03722	1.01606	1.02311	0.98078	0.93138	1.02311	1.08662	1.04428	1.15012	1.10778	1.05839	1.13601	1.09367	1.12895	0.99489	1.22068	0.93844	1.00194	1.09367	0.97372	1.07956	0.95255	1.07250	1.03722	0.92433	1.02311	1.09367	1.00900	0.94550	1.03722	1.06545	0.95255	0.94550	0.84671	0.99489	1.00900	1.12190	1.03017	0.92433	1.10073	1.22773	1.03722	0.94550	0.96666	1.18540	0.97372	0.94550	1.04428	1.12895	1.11484	1.03017	0.98783	1.16423	1.17834	0.98078	1.04428	1.05839	1.00900	0.91022	1.05134	0.95255	0.98783	1.05839	1.07956	1.11484	1.03017	1.01606	1.00194	1.20657	1.17129	1.00900	1.01606	1.21362	1.16423	1.17129	1.20657	1.22068	0.91022	1.00194	0.98783	0.95255	0.93138	1.08662	1.00194	0.95961	0.99489	0.90316	0.98078	0.96666	0.99489	0.98078	1.00900	1.01606	0.91727	0.90316	1.06545	0.98783	0.97372	1.03017	1.04428	0.95961	0.87494	1.05839	1.01606	1.03722	0.98783	1.03017	1.01606	1.00194	0.91727	1.02311	0.97372	1.00194	1.03722	1.26301	1.00900	1.11484	1.07250	1.05839	1.09367	1.19245	1.07956	1.05134	1.04428	1.04428	1.10073	0.99489	1.09367	1.10073	0.92433	1.05134	1.07956	1.07250	1.11484	1.07956	1.07250	1.09367	1.01606	0.95255	1.04428	1.10778	1.06545	1.06545	1.10073	1.03722	1.11484	1.16423	1.05134	1.12190	0.99489	1.22773	1.17834	1.10778	1.18540	1.14306	1.22773	1.17129	1.24185	1.19951	0.98783	1.12895	0.99489	1.02311	1.10778	1.07956	1.16423	1.00900	1.08662	1.06545	1.12190	0.99489	1.19951	0.95255	0.92433	1.07956	0.97372	1.10073	0.93138	0.95255	1.08662	1.04428	1.18540	1.16423	1.13601	1.01606	1.23479	1.29124	1.16423	1.02311	1.13601	1.11484	1.22068	1.30535	1.07956	1.02311	1.08662	1.06545	1.08662	1.19245	1.07250	1.17129	1.12190	1.14306	1.06545	1.09367	1.15717	1.07250	1.05839	1.10778	1.08662	1.13601	1.12895	1.13601	1.05134	1.11484	1.13601	1.08662	1.14306	1.10073	1.17129	1.19245	1.17834	1.15012	1.03722	1.10778	1.15012	1.16423	1.05839	1.12895	1.17129	1.17834	1.09367	1.02311	1.03017	1.03017	1.08662	1.12895	1.12190	1.16423	1.06545	0.99489	1.00900	1.03722	1.05134	1.14306	1.11484	1.15012	1.02311	1.15717	1.10073	1.06545	1.08662	1.16423	1.12895	1.14306	1.25596	1.13601	1.12190	1.23479	1.14306	1.17129	1.16423	0.99489	1.15012	1.17834	1.06545	1.15012	1.16423	1.16423	1.13601	1.06545	1.07250	1.08662	1.09367	1.04428	1.11484	1.15012	1.15012	1.02311	1.16423	1.08662	1.10073	1.02311	1.18540	1.11484	1.07956	1.17129	1.23479	0.97372	1.22068	1.04428	1.13601	1.11484	1.07250	1.14306	1.05839	1.18540	1.21362	1.14306	1.23479	1.16423	1.15012	1.23479	1.21362	1.11484	1.19245	1.19245	1.22068	1.01606	1.02311	0.98078	1.17129	1.17129	1.20657	1.19245	1.15012	0.98783	1.05134	1.13601	1.11484	1.13601	1.06545	1.11484	1.03017	1.01606	0.93138	1.12190	1.10778	1.12895	1.26301	1.29124	1.15012	1.10778	1.12190	1.14306	1.11484	1.07250	1.16423	1.28418	1.21362	1.12895	1.23479	1.10778	1.03017	1.12895	1.14306	1.02311	0.96666	1.20657	1.09367	1.09367	1.20657	1.00900	1.03722	1.19245	1.17834	1.24185	1.31241	1.24890	1.16423	1.10073	1.10778	1.15717	1.13601	1.05839	1.18540	1.06545	1.05134	1.07956	1.09367	1.16423	1.24890	1.29829	1.25596	1.09367	1.12895	1.29124	1.15717	1.33357	1.19951	1.19245	1.29829	1.15012	1.19245	1.12190	1.06545	1.06545	1.19245	0.96666	1.07956	1.06545	1.16423	1.28418	1.27713	1.24890	1.32652	1.39002	1.23479	1.31946	1.32652	1.18540	1.33357	1.15012	1.12895	1.05839	1.20657	1.12190	1.20657	1.29124	1.24890	1.18540	1.23479	1.15717	1.27007	1.24185	1.25596	1.24890	1.15717	1.11484	1.12895	1.20657	1.05839	1.02311	1.14306	1.10778	1.02311	1.06545	1.13601	1.17834	1.19245	1.15717	1.10778	1.03722	1.11484	1.14306	1.10073	1.22068	1.09367	1.15717	1.33357	1.25596	1.43941	1.23479	1.15717	1.20657	1.15717	1.20657	1.07956	1.25596	1.15012	1.11484	1.15717	1.20657	1.17129	1.06545	1.17834	1.03722	1.07956	1.05839	1.12190	1.24890	1.24890	1.13601	1.19245	1.14306	1.31241	1.12895	1.06545	1.33357	1.22068	1.22068	1.14306	1.14306	1.25596	1.18540	1.11484	1.17834	1.12190	1.27713	1.26301	1.21362	1.19245	1.21362	1.11484	1.15012	1.17129	1.20657	1.00900	1.21362	1.14306	1.14306	1.12895	1.24890	1.17129	1.21362	1.16423	1.03017	1.05839	1.04428	1.00900	1.19951	1.19951	1.03722	1.17129	1.15012	1.21362	1.09367	1.14306	1.07250	1.08662	1.24185	1.14306	1.27713	1.12190	1.24185	1.14306	1.17834	0.95255	1.13601	1.15012	1.20657	1.21362	1.26301	1.20657	1.12895	1.17129	1.19245	1.00900	1.05134	1.24185	1.15012	1.07250	1.00900	1.10778	1.19951	1.22773	1.00900	1.03017	1.01606	1.03722	1.15012	1.29124	1.13601	1.15717	1.19951	1.09367	1.07956	1.07956	1.10073	1.03017	1.04428	1.07956	1.18540	1.17129	1.04428	1.19951	1.24185	1.17834	1.14306	1.11484	1.17129	1.07956	1.22773	1.13601	1.22068	1.22068	1.07956	1.05134	1.12895	1.20657	1.06545	1.09367	1.19951	1.36180	1.09367	1.15012	1.29124	1.12190	1.05134	1.12190	1.22068	1.12190	1.16423	0.95961	1.05839	0.93138	1.11484	0.95255	1.07250	1.19245	1.03722	1.17834	1.03017	1.07250	1.17129	1.14306	1.10073	1.29829	1.14306	1.22068	1.13601	1.24890	1.12190	1.21362	1.38297	1.19245	1.01606	1.08662	1.16423	1.20657	1.23479	1.12895	1.12190	1.10073	1.17129	1.24890	1.23479	1.11484	1.09367	1.24890	1.17129	1.20657	1.13601	1.27007	1.17129	1.16423	1.14306	1.16423	1.16423	1.15012	1.17129	1.15012	1.12190	1.19951	1.33357	1.22068	1.23479	1.10778	1.17129	1.11484	1.19951	1.24185	1.21362	0.99489	1.11484	1.22773	1.17129	1.19951	1.12190	1.20657	1.29829	1.28418	1.27713	1.19951	1.23479	1.10778	1.12895	1.19951	1.19951	1.22068	1.15717	1.03017	1.17129	1.16423	1.27713	1.29124	1.24185	1.17129	1.20657	1.17834	1.17129	1.09367	1.04428	1.17834	1.09367	1.20657	1.20657	1.17129	1.15012	1.02311	1.08662	1.13601	1.02311	1.03017	1.08662	1.19951	1.06545	0.98078	1.22773	1.06545	1.21362	1.23479	1.19951	1.19245	1.22773	1.19951	1.22773	1.15717	1.10778	1.32652	1.27713	1.17129	1.19245	1.22068	1.17129	1.10073	1.24185	1.14306	1.20657	1.28418	1.39002	1.17129	1.06545	1.13601	1.12895	1.22773	1.27713	1.10778	1.02311	1.10778	1.07956	1.03722	1.05839	1.24185	1.24185	1.15012	1.15717	1.15012	1.10778	1.16423	1.07250	1.10778	1.22773	1.22773	1.26301	1.24890	1.35474	1.23479	1.35474	1.31241	1.21362	1.24890	1.22773	1.27007	1.17129	1.19951	1.11484	1.26301	1.12190	1.27007	1.10073	1.13601	1.29124	1.34769	1.31946	1.28418	1.21362	1.42530	1.25596	1.22068	1.22773	1.22773	1.27007	1.17834	1.27713	1.31946	1.16423	1.19951	1.23479	1.22068	1.34769	1.24890	1.17129	1.15012	1.36885	1.29124	1.27713	1.17834	1.10778	1.20657	1.08662	1.31241	1.27007	1.27713	1.31241	1.42530	1.33357	1.15717	1.24185	1.29829	1.29124	1.27713	1.27713	1.22068	1.18540	1.15717	1.25596	1.28418	1.32652	1.33357	1.38297	1.25596	1.19245	1.25596	1.25596	1.16423	1.36885	1.40413	1.36885	1.24185	1.26301	1.34769	1.31946	1.31241	1.27007	1.24185	1.39002	1.22773	1.48880	1.39002	1.41824	1.27007	1.34063	1.40413	1.27713	1.38297	1.41824	1.37591	1.26301	1.27713	1.30535	1.36885	1.32652	1.36885	1.44647	1.39002	1.29829	1.25596	1.23479	1.27007	1.16423	1.15012	1.17129	1.24185	1.34063	1.39002	1.20657	1.31946	1.39708	1.24185	1.40413	1.36180	1.41824	1.24185	1.40413	1.47469	1.36180	1.31946	1.38297	1.22773	1.44647	1.48175	1.42530	1.17129	1.26301	1.36180	1.48880	1.40413	1.41824	1.20657	1.27713	1.16423	1.19245	1.17834	1.12895	1.17129	1.26301	1.17834	1.25596	1.06545	1.18540	1.24185	1.27007	1.34769	1.18540	1.29829	1.29829	1.29124	1.30535	1.35474	1.34063	1.28418	1.35474	1.38297	1.38297	1.27713	1.32652	1.30535	1.19951	1.24185	1.39002	1.42530	1.20657	1.41824	1.31946	1.35474	1.33357	1.32652	1.43941	1.44647	1.35474	1.28418	1.28418	1.36180	1.36885	1.41119	1.45352	1.38297	1.35474	1.34769	1.34769	1.29124	1.29829	1.29829	1.39002	1.36180	1.44647	1.36180	1.40413	1.46058	1.45352	1.30535	1.38297	1.38297	1.48175	1.39708	1.24890	1.31946	1.36180	1.46764	1.31241	1.24890	1.39002	1.29124	1.29829	1.36885	1.28418	1.49586	1.39002	1.55231	1.40413	1.43941	1.48175	1.52408	1.48880	1.41824	1.57348	1.59464	1.54525	1.48880	1.46764	1.63698	1.64404	1.48880	1.47469	1.43941	1.42530	1.46764	1.47469	1.53820	1.27713	1.48880	1.41119	1.45352	1.48175	1.48175	1.47469	1.46058	1.54525	1.46058	1.44647	1.45352	1.33357	1.43236	1.45352	1.46764	1.48175	1.50997	1.36885	1.41824	1.49586	1.43941	1.47469	1.65815	1.30535	1.42530	1.47469	1.48175	1.43236	1.65109	1.53114	1.56642	1.48175	1.56642	1.46764	1.41824	1.58053	1.48880	1.56642	1.46764	1.50292	1.63698	1.50292	1.65109	1.60876	1.48175	1.55936	1.52408	1.46764	1.46764	1.43236	1.58053	1.45352	1.65815	1.58759	1.55936	1.50292	1.47469	1.51703	1.62992	1.80632	1.54525	1.44647	1.41824	1.58053	1.55936	1.61581	1.55936	1.60876	1.50292	1.62287	1.67931	1.71459	1.63698	1.71459	1.55936	1.58759	1.55231	1.74282	1.60170	1.60170	1.71459	1.58053	1.65109	1.69343	1.56642	1.70048	1.60876	1.52408	1.60170	1.55231	1.56642	1.69343	1.42530	1.58053	1.44647	1.55936	1.55231	1.70754	1.70754	1.64404	1.69343	1.72165	1.71459	1.86277	1.73576	1.53820	1.62992	1.87688	1.70754	1.89099	1.67931	1.71459	1.74282	1.70048	1.55231	1.79927	1.66520	1.56642	1.65815	1.70754	1.58053	1.75693	1.53820	1.68637	1.67931	1.70754	1.65815	1.70754	1.77104	1.69343	1.63698	1.66520	1.74282	1.77104	1.73576	1.77104	1.91216	1.77810	1.77810	1.70754	1.70048	1.91216	1.79927	1.77810	1.71459	1.79221	1.78515	1.82043	1.88394	1.69343	1.66520	1.75693	1.77810	1.86277	1.80632	1.85571	1.69343	1.82043	1.82749	1.80632	1.73576	1.91216	1.75693	1.77104	1.84160	1.69343	1.74282	1.67931	1.58053	1.74282	2.03211	1.94038	1.77810	1.94038	1.87688	1.95450	1.76399	1.89805	1.86277	1.91216	1.75693	1.82749	1.92627	2.02506	1.70754	1.74987	1.84866	1.87688	1.86277	1.70754	1.76399	1.60876	1.81338	1.92627	1.85571	1.93333	1.98978	2.03211	2.03211	1.96155	1.97566	1.96861	2.05328	1.97566	1.96861	1.95450	2.08150	1.92627	1.83455	1.96861	1.81338	2.03211	1.95450	1.88394	1.96861	1.77104	1.96155	1.99683	1.98978	2.06739	2.04622	2.18734	1.91216	1.99683	1.99683	2.05328	2.24379	2.09562	2.13795	1.96155	2.18029	2.10267	2.13795	2.19440	2.12384	2.08150	2.17323	2.08856	2.20851	2.00389	2.15912	2.15912	2.10267	2.07445	1.98978	2.10973	2.20851	2.05328	2.28613	2.31435	2.37080	2.36374	2.08856	2.18734	2.19440	2.09562	2.13795	2.21557	2.45547	2.18734	2.39197	2.34257	2.21557	2.30024	2.13795	2.25085	2.10973	2.06739	2.23673	2.14501	2.06034	2.02506	2.30024	2.03211	2.09562	2.21557	2.37080	2.37080	2.06034	2.20145	2.10973	2.16617	2.15912	2.13090	2.17323	2.08150	2.38491	2.42019	2.39902	2.40608	2.26496	2.51897	2.54014	2.34257	2.41313	2.42724	2.39902	2.25790	2.37080	2.27907	2.34257	2.37080	2.27907	2.36374	2.32846	2.20145	2.46958	2.58953	2.56836	2.35669	2.40608	2.32141	2.18734	2.44841	2.39902	2.51897	2.30024	2.58953	2.29318	2.45547	2.42724	2.38491	2.45547	2.41313	2.44136	2.66715	2.34257	2.61776	2.46252	2.48369	2.56131	2.61776	2.63892	2.46958	2.56131	2.46252	2.49075	2.53308	2.49075	2.66715	2.46958	2.57542	2.80827	2.68126	2.66009	2.58953	2.80827	2.47664	2.68831	2.58248	2.51897	2.72359	2.56131	2.58248	2.68126	2.52603	2.38491	2.66715	2.66009	2.54014	2.70243	2.90705	2.90705	2.54720	2.74476	2.84355	2.76593	2.79415	2.84355	2.71654	2.68126	2.70243	2.72359	2.58953	2.68831	2.75887	2.81532	2.75182	2.61776	2.92822	2.83649	2.73771	2.67420	2.63187	2.77299	2.56131	2.78710	2.73771	2.80121	2.89999	2.82238	2.79415	2.94938	3.15401	2.71654	2.82238	2.60364	2.72359	2.95644	2.92116	2.90705	3.01994	3.09756	2.84355	3.11873	3.05522	2.80827	2.79415	2.92116	2.87883	2.66715	2.92822	2.89294	2.86471	2.91411	2.84355	2.85766	3.13284	2.94938	2.97761	2.93527	2.89294	3.03406	3.13990	2.87177	3.16106	3.00583	3.04817	2.70948	3.06228	3.04817	2.82238	2.70948	3.08345	2.97761	2.99878	3.15401	2.92116	2.94938	2.97055	3.17518	2.98466	3.04111	3.28101	3.18929	3.37274	3.20340	3.24573	3.28807	3.00583	3.17518	3.00583	3.28101	3.25985	3.26690	3.09050	3.42919	3.30924	3.39391	3.16812	3.36569	3.11167	3.20340	3.17518	3.28807	3.09756	3.20340	3.19634	3.29513	3.18929	3.23162	3.24573	3.35863	3.16812	3.28807	3.36569	3.15401	3.08345	3.01994	3.17518	3.62676	3.30924	3.26690	3.35157	3.25985	3.35157	3.26690	3.62676	3.46447	3.40802	3.29513	3.50680	3.44330	3.65498	3.59853	3.69026	3.35157	3.66204	3.50680	3.45741	3.39391	3.31629	3.31629	3.48564	3.62676	3.49269	3.64792	3.64087	3.41508	3.52797	3.60559	3.45741	3.60559	3.64792	3.66909	3.43624	3.54914	3.56325	3.74671	3.66909	3.88783	3.64792	3.66909	3.68320	3.42213	3.26690	3.30924	3.66204	3.53503	3.72554	3.52092	3.61970	3.63381	3.62676	3.70437	3.73259	3.48564	3.47152	3.53503	3.44330	3.43624	3.45741	3.52797	3.70437	3.69731	3.83138	4.03600	3.59853	3.57031	3.69731	3.61264	3.59853	3.37274	3.59853	3.30218	3.29513	3.29513	3.18929	3.45741	3.45036	3.49975	3.52092	3.63381	3.69731	3.68320	3.39391	3.66909	3.32335	3.46447	3.45741	3.59148	3.54208	3.58442	3.54208	3.52797	3.60559	3.55620	3.63381	3.54208	3.57031	3.72554	3.32335	3.33746	3.37980	3.38685	3.42213	3.50680	3.35157	3.42919	3.45741	3.33041	3.40097	3.38685	3.27396	3.74671	3.66909	3.28807	3.55620	3.33746	3.49975	3.31629	3.52797	3.35863	3.69026	3.38685	3.47152	3.47858	3.48564	3.43624	3.58442	3.73965	3.74671	3.80315	3.47858	3.79610	3.72554	3.77493	3.59853	3.83843	3.57031	3.28807	3.41508	3.45036	3.57736	3.42919	3.56325	3.62676	3.64792	3.51386	3.54914	3.54208	3.45036	3.35157	3.52797	3.61970	3.51386	3.52092	3.59853	3.49975	3.38685	3.45036	3.56325	3.61264	3.40802	3.42213	3.66204	3.42213	3.74671	3.63381	3.60559	3.50680	3.41508	3.32335	3.37980	3.43624	3.35863	3.57031	3.26690	3.53503	3.59853	3.57736	3.32335	3.75376	3.59853	3.62676	3.49975	3.36569	3.47858	3.09756	3.47152	3.71848	3.37980	3.50680	3.66204	3.61264	3.57031	3.37274	3.46447	3.39391	3.45036	3.46447	3.21045	3.27396	3.33041	3.43624	3.35157	3.11873	3.17518	2.99172	2.99878	3.45036	3.45036	3.16106	3.42919	3.16106	3.37274	3.46447	3.27396	3.45741	3.61970	3.32335	3.54914	3.39391	3.34452	3.44330	3.34452	3.28807	3.41508	3.21751	3.12578	3.19634	3.54914	3.50680	3.23868	3.59148	3.38685	3.48564	3.45036	3.31629	3.13990	3.43624	3.42919	3.25279	3.47858	3.43624	3.38685	3.40097	3.33746	3.36569	3.52092	3.09050	3.20340	3.41508	3.35157	3.38685	3.51386	3.37980	3.37274	3.23162	3.39391	3.28101	3.46447	3.09756	3.28101	3.30924	3.27396	3.17518	3.41508	3.16106	3.13990	3.30924	3.00583	3.10462	3.42213	3.24573	3.47858	3.27396	3.33746	3.22457	3.06934	3.02700	3.21751	3.28101	3.23868	3.29513	3.04111	3.28101	3.09050	2.99172	3.11167	2.94938	3.11167	3.17518	3.13284	3.09756	3.10462	3.12578	3.06934	3.13284	3.00583	3.05522	3.27396	3.09050	2.95644	2.92822	3.13284	3.04111	3.01994	3.09050	2.87177	2.86471	2.86471	2.88588	2.93527	2.61776	3.06228	2.78710	3.06228	2.94938	2.89294	2.84355	2.94233	2.98466	3.23868	3.05522	3.05522	3.16812	3.06228	3.06934	2.90705	3.28807	3.02700	3.11167	3.12578	2.93527	2.81532	2.88588	2.88588	2.69537	2.80827	2.84355	2.58953	2.83649	2.85766	2.87883	2.83649	3.04817	2.87883	2.99878	2.90705	2.61776	2.89294	2.99172	2.89999	2.97055	3.18929	2.86471	2.81532	3.04111	2.86471	2.97055	2.76593	2.74476	2.80121	2.82943	2.85060	2.99878	2.73771	2.73065	2.97761	2.73065	2.90705	2.74476	2.75182	2.76593	2.63187	2.68126	2.76593	2.82943	2.67420	2.77299	2.63187	2.72359	2.60364	2.89294	2.82943	2.61776	2.40608	2.68126	2.73771	2.78710	2.69537	2.68126	2.80121	2.80827	2.69537	2.89999	2.69537	2.61776	2.65304	2.57542	2.51897	2.30729	2.54014	2.52603	2.56131	2.57542	2.63892	2.85766	2.78710	2.50486	2.64598	2.43430	2.56131	2.66009	2.65304	2.87177	2.73771	2.73065	2.86471	2.69537	2.67420	2.56836	2.47664	2.63187	2.56836	2.49075	2.62481	2.66009	2.73771	2.84355	2.73065	2.68831	2.68126	2.75182	2.67420	2.69537	2.70948	2.66715	2.56836	2.80121	2.53308	2.85060	2.66715	2.64598	2.60364	2.73771	2.72359	2.50486	2.44841	2.81532	2.80827	2.63187	2.49075	2.55425	2.84355	2.54720	2.56836	2.37080	2.51897	2.53308	2.50486	2.71654	2.51192	2.45547	2.56836	2.36374	2.62481	2.39902	2.58248	2.61776	2.39197	2.48369	2.51192	2.54720	2.71654	2.86471	2.59659	2.70948	2.54720	2.56836	2.45547	2.61776	2.57542	2.46252	2.66715	2.59659	2.35669	2.52603	2.54014	2.50486	2.44841	2.52603	2.63187	2.62481	2.58248	2.60364	2.38491	2.56131	2.34257	2.71654	2.78710	2.63892	2.46958	2.34257	2.54014	2.37785	2.67420	2.37785	2.70243	2.46958	2.47664	2.37080	2.48369	2.42019	2.41313	2.61776	2.39902	2.40608	2.25790	2.32141	2.53308	2.31435	2.29318	2.30729	2.43430	2.36374	2.55425	2.50486	2.37785	2.39197	2.56131	2.37080	2.50486	2.21557	2.44136	2.38491	2.34963	2.42019	2.33552	2.28613	2.37785	2.42019	2.36374	2.56836	2.65304	2.39197	2.40608	2.36374	2.32846	2.44841	2.43430	2.45547	2.30729	2.63187	2.49075	2.29318	2.47664	2.34963	2.35669	2.42019	2.28613	2.39902	2.42019	2.46252	2.62481	2.54014	2.56131	2.46958	2.17323	2.35669	2.25790	2.19440	2.36374	2.52603	2.16617	2.46958	2.56131	2.41313	2.32846	2.41313	2.34257	2.49075	2.30729	2.21557	2.21557	2.46958	2.31435	2.35669	2.34257	2.32846	2.22262	2.18734	2.30024	2.18029	2.21557	2.22262	2.25085	2.25790	2.15206	2.17323	2.26496	2.55425	2.56836	2.38491	2.36374	2.42724	2.35669	2.42724	2.36374	2.70948	2.56131	2.37080	2.27907	2.54720	2.37080	2.30024	2.39902	2.08150	2.14501	2.32141	2.38491	2.37080	2.28613	2.24379	2.28613	2.28613	2.43430	2.38491	2.68831	2.58953	2.53308	2.44841	2.16617	2.32141	2.56836	2.47664	2.48369	2.39197	2.38491	2.38491	2.26496	2.27201	2.37785	2.29318	2.27201	2.28613	2.27201	2.12384	2.25085	2.29318	2.21557	2.29318	2.31435	2.20145	2.32846	2.15912	2.25790	2.35669	2.26496	2.30729	2.26496	2.42724	2.42019	2.42019	2.32141	2.05328	2.29318	2.03917	2.13090	2.25790	2.17323	2.28613	2.10973	2.10973	2.18029	2.40608	2.42724	2.42019	2.39197	2.22968	2.16617	2.31435	2.20145	2.18734	2.24379	2.27907	2.44841	2.37785	2.34257	2.28613	2.28613	2.18029	2.34257	2.13795	2.17323	2.26496	2.34257	2.34963	2.30729	2.49780	2.51897	2.27201	2.49780	2.31435	2.25790	2.43430	2.42019	2.12384	2.20145	2.27907	2.43430	2.35669	2.03917	2.27907	2.11678	2.17323	2.22968	2.14501	2.26496	2.13090	2.23673	1.95450	2.30729	2.32846	2.22262	2.39902	2.34963	2.38491	2.46252	2.40608	2.32846	2.34257	2.17323	2.21557	2.42019	2.38491	2.55425	2.35669	2.34257	2.37785	2.27907	2.27201	2.22262	2.18029	2.22262	2.15912	2.37080	2.55425	2.27907	2.39197	2.35669	2.50486	2.26496	2.34257	2.35669	2.23673	2.46252	2.33552	2.30024	2.25085	2.30729	2.36374	2.09562	2.47664	2.44136	2.18029	2.32141	2.30024	2.25085	2.38491	2.37785	2.40608	2.23673	2.30024	2.33552	2.16617	2.09562	2.30024	2.43430	2.42019	2.38491	2.22262	2.39902	2.30024	2.18734	2.25085	2.22968	2.35669	2.47664	2.37785	2.26496	2.25085	2.26496	2.08150	2.23673	2.31435	2.08150	2.31435	2.20851	2.27201	2.18734	2.18734	2.32846	2.34257	2.38491	2.41313	2.16617	2.27201	2.26496	2.32846	2.39197	2.28613	2.34963	2.22262	2.27907	2.22968	2.28613	2.20145	2.15912	2.08150	2.17323	2.22262	2.54014	2.30729	2.18029	2.27907	2.10973	2.24379	2.18029	2.35669	2.29318	2.36374	2.35669	2.12384	2.38491	2.34963	2.30024	2.35669	2.25085	2.37080	2.12384	2.08150	2.11678	2.11678	2.25085	2.22262	2.14501	2.22262	2.25790	2.15206	2.39902	2.15912	2.23673	2.32141	2.34963	2.33552	2.44841	2.31435	2.19440	2.27201	2.24379	2.32141	2.29318	2.24379	2.28613	2.26496	2.27907	2.22262	2.18029	2.22968	2.27907	2.34257	2.21557	2.27907	2.46958	2.39197	2.29318	2.40608	2.42724	2.34963	2.39902	2.22968	2.26496	2.37080	2.30024	2.23673	2.34963	2.41313	2.49780	2.38491	2.29318	2.23673	2.25790	2.32141	2.11678	2.20851	2.19440	2.19440	2.11678	2.38491	2.27907	2.36374	2.13090	2.22968	2.30729	2.30024	2.30729	1.96861	2.13795	2.13090	2.39197	2.27201	2.30729	2.25790	2.13795	2.12384	2.30729	2.24379	2.32846	2.40608	2.18734	2.16617	2.43430	2.31435	2.26496	2.22262	2.29318	2.17323	2.16617	2.13795	2.10267	2.24379	2.20851	2.20851	2.19440	2.16617	2.09562	2.22968	2.10267	2.32141	2.22262	2.43430	2.27907	2.37080	2.26496	2.22262	2.27201	2.26496	2.30729	2.20145	1.99683	2.11678	1.95450	2.11678	2.18734	2.22262	2.41313	2.34257	2.32141	2.22968	2.18029	2.30024	2.24379	2.12384	2.08150	2.08856	2.16617	2.13090	2.10973	2.32141	2.34963	2.34257	2.31435	2.20851	2.29318	2.22262	2.14501	2.13795	2.12384	2.29318	2.30729	2.27907	2.22262	2.12384	2.18029	2.26496	2.21557	2.06034	2.13090	2.19440	2.18029	2.17323	2.45547	2.36374	2.46252	2.49780	2.51192	2.52603	2.36374	2.04622	2.51192	2.44136	2.40608	2.32141	2.33552	2.43430	2.33552	2.55425	2.38491	2.27907	2.44136	2.31435	2.17323	2.44841	2.12384	2.44136	2.43430	2.34963	2.39902	2.49780	2.30024	2.19440	2.40608	2.45547	2.59659	2.52603	2.18734	2.32141	2.40608	2.09562	2.33552	2.08856	2.32846	2.31435	2.34257	2.22968	2.21557	2.12384	2.39197	2.27201	2.10973	2.08856	2.30024	2.37785	2.27907	2.05328	2.10267	2.36374	2.27907	2.20851	2.22262	2.22262	2.34963	2.35669	2.24379	2.36374	2.39197	2.30729	2.22968	2.25790	2.09562	2.27907	2.34257	2.25085	2.25790	2.26496	2.22262	2.42019	2.56836	2.49075	2.37785	2.44136	2.25085	2.37080	2.29318	2.15206	2.26496	2.03917	2.22968	2.39902	2.32141	2.28613	2.10267	2.32846	2.23673	2.25790	2.40608	2.52603	2.70948	2.45547	2.21557	2.46958	2.44841	2.27907	2.47664	2.51192	2.36374	2.22968	2.25790	2.24379	2.32141	2.11678	2.10973	2.41313	2.31435	2.20145	2.36374	2.26496	2.18734	2.32141	2.11678	2.10267	2.35669	2.37080	2.32141	2.57542	2.32846	2.48369	2.49075	2.51897	2.49075	2.23673	2.27907	2.20145	2.06739	2.25790	2.30024	2.34257	2.54014	2.34963	2.11678	2.20851	2.01800	1.97566	1.98978	2.18029	2.44136	2.28613	2.15912	2.21557	2.31435	2.19440	2.14501	2.16617	2.42724	2.34963	2.51192	2.24379	2.11678	2.21557	2.29318	2.10267	2.29318	2.43430	2.10267	2.04622	2.06739	2.13795	2.23673	2.19440	2.19440	2.15912	2.09562	2.05328	2.12384	2.16617	2.25790	2.11678	2.00389	2.20851	2.15912	2.30024	2.13090	2.24379	2.32141	2.24379	1.98272	2.08150	2.18734	2.46958	2.20145	2.22262	1.98272	2.00389	2.15206	2.10973	2.09562	2.20851	2.06739	2.37080	2.33552	2.03211	1.94744	2.18029	2.25790	2.22262	1.94038	1.94744	2.11678	2.08856	2.20851	2.30729	2.09562	1.98978	2.00389	2.08150	2.12384	1.95450	2.15912	2.18734	2.18734	2.06034	2.06739	2.13090	2.22968	2.14501	2.08150	2.27907	2.31435	2.03917	2.13090	2.34257	2.26496	2.15912	2.22968	2.56131	2.10973	2.14501	2.00389	2.24379	2.34963	2.31435	2.20145	2.15912	2.06034	2.08150	2.01094	2.06739	2.16617	2.08856	2.23673	2.09562	2.08150	2.23673	1.98272	2.18029	2.15206	2.08856	1.89805	2.13795	2.03211	1.96861	2.04622	2.23673	2.08856	2.22262	2.13090	2.03211	2.08856	2.17323	2.25790	2.14501	2.20851	2.07445	2.12384	2.17323	1.93333	2.15912	2.34257	2.23673	2.32141	2.11678	2.08150	2.08150	2.15912	2.32846	2.09562	2.29318	2.18734	2.15912	2.10267	2.08856	2.12384	2.08150	2.34257	2.23673	2.39902	2.22968	2.25790	2.16617	2.18734	2.20145	2.09562	1.86983	2.38491	2.25085	2.08150	2.08856	2.13090	2.06739	2.09562	2.24379	2.23673	2.31435	2.23673	2.15206	2.24379	2.08150	2.12384	2.15912	2.09562	1.94744	2.13795	1.86277	2.08150	2.15206	2.31435	2.18029	2.28613	2.27201	2.24379	2.23673	2.21557	2.26496	2.45547	2.13090	2.18734	2.37785	2.23673	2.21557	2.18029	2.34257	2.06739	2.13795	2.34257	2.10973	2.08856	2.09562	2.08856	2.25790	2.35669	2.08856	2.03917	2.10267	2.27201	2.17323	2.19440	2.32846	2.21557	2.24379	2.20145	2.17323	2.37080	2.00389	2.17323	2.28613	2.21557	2.20851	2.14501	2.27907	2.21557	2.22968	2.40608	2.20145	2.09562	2.40608	2.08856	2.34963	2.20851	2.16617	2.18029	2.39197	2.49075	2.14501	2.08856	2.44841	2.39197	2.42724	2.11678	2.13795	2.05328	1.87688	1.96155	1.99683	2.13090	2.13090	2.14501	1.89805	2.10267	2.06739	1.91922	1.98978	2.10267	2.25790	2.10973	1.85571	2.27201	2.27907	2.14501	2.35669	2.46958	2.25790	2.13795	2.30729	2.17323	2.01800	2.25085	2.30729	2.05328	2.19440	2.18734	2.10267	2.14501	2.25085	2.25790	2.03917	2.27907	2.24379	2.07445	2.13090	2.03211	2.03211	2.15912	2.25085	2.06034	2.30024	2.12384	2.09562	2.08150	2.18734	2.13795	2.25085	2.02506	2.09562	2.25790	2.18029	2.25790	2.32846	2.12384	2.19440	1.94038	2.18734	2.12384	1.98272	2.18029	1.98272	2.15206	2.29318	2.07445	2.15206	2.38491	2.11678	2.22262	2.01800	2.13795	1.99683	1.98978	1.75693	1.96861	2.22262	2.11678	1.90511	1.91216	2.02506	2.02506	2.15206	2.02506	2.18029	2.15206	2.12384	2.06034	2.06739	2.07445	2.20145	2.04622	1.96155	2.02506	2.01800	2.13795	2.08856	2.34257	2.24379	2.15912	1.99683	2.20851	2.03211	2.33552	2.24379	2.17323	2.25790	2.16617	2.25085	2.18029	2.24379	2.25790	2.27201	2.14501	2.19440	2.30729	2.04622	2.26496	2.22262	2.10267	2.09562	2.01094	2.18734	2.32141	2.25790	2.31435	2.18029	2.20851	2.30024	2.10267	2.19440	2.19440	2.11678	2.41313	2.14501	2.14501	2.15206	2.20851	2.34257	2.12384	2.25085	2.03211	2.03211	2.08150	1.99683	2.05328	1.94744	2.09562	2.11678	2.16617	2.24379	2.17323	2.28613	2.20145	2.22968	2.09562	2.09562	1.97566	2.01800	2.15912	2.32846	2.16617	2.39197	2.13090	2.12384	2.03917	1.97566	2.15912	2.23673	2.15912	2.08150	2.32141	2.08150	2.32846	2.40608	2.34963	2.10973	2.03211	2.12384	2.07445	2.25790	2.22968	2.18029	2.16617	2.12384	2.19440	2.18734	2.06034	2.21557	2.21557	2.15206	2.08150	2.22262	2.15912	2.25085	2.18734	2.01800	2.38491	2.08856	2.02506	2.02506	1.92627	1.98272	2.06739	1.83455	1.84160	2.08856	2.03211	2.07445	2.12384	2.03917	2.03917	1.96861	2.01800	2.10267	2.14501	2.11678	2.05328	2.15206	2.35669	2.06034	2.16617	2.02506	2.22968	2.15912	2.25790	2.03917	2.14501	2.08856	2.15912	1.92627	2.07445	2.10973	2.13795	2.15912	2.16617	2.13090	2.27201	2.12384	2.04622	2.01094	1.94038	2.14501	2.10973	2.05328	1.89099	2.31435	1.96155	1.87688	2.03917	2.04622	1.97566	2.07445	2.16617	2.26496	2.05328	1.98978	1.98272	1.98272	2.12384	2.06034	2.07445	2.08856	2.10973	2.10267	2.01094	2.17323	2.30024	2.38491	2.10973	2.09562	1.94744	1.97566	2.10267	2.08150	2.02506	2.06034	2.20851	2.16617	2.27907	2.11678	2.04622	2.11678	2.20851	2.03917	2.30024	2.10267	2.11678	1.95450	2.14501	1.96155	2.22968	2.02506	2.05328	2.09562	2.04622	2.13795	1.91922	1.98272	2.15912	2.02506	2.05328	2.08856	2.03211	2.10973	2.18029	2.17323	2.05328	2.10267	1.96155	2.10267	2.01800	2.21557	2.18029	1.97566	1.96861	2.01094	2.03211	2.20851	1.96861	1.84160	1.96155	2.07445	2.27907	1.97566	2.04622	2.01800	2.00389	1.99683	2.16617	2.05328	2.00389	1.95450	1.94744	2.05328	2.07445	2.08856	2.18734	2.18734	1.94038	2.10267	2.06739	2.13795	1.87688	2.09562	2.07445	2.01800	2.03917	2.03211	2.24379	1.94744	1.96861	2.03211	2.16617	2.10267	2.11678	2.20145	2.21557	2.04622	1.99683	2.18734	2.05328	2.06034	1.84866	1.97566	1.96155	2.02506	2.10267	2.16617	2.07445	2.28613	2.03211	2.19440	2.17323	2.22262	2.22968	2.37785	2.23673	2.03211	2.07445	2.18029	2.22262	2.13795	1.80632	2.16617	2.02506	2.09562	2.13090	2.06739	1.94038	1.92627	2.15912	2.00389	2.12384	1.97566	2.13090	1.99683	2.17323	2.16617	2.02506	2.20851	2.13795	2.28613	2.23673	2.20145	2.10267	2.20145	2.08150	2.10267	2.10267	2.06739	2.28613	2.10973	2.12384	2.08856	2.13090	2.12384	2.23673	2.13795	2.05328	2.08856	1.96155	1.91922	2.17323	2.08856	2.01800	2.06739	1.98272	2.42019	2.32846	2.27201	2.15912	2.08150	2.14501	2.09562	2.11678	2.15206	2.11678	2.13090	2.06739	2.15206	2.14501	2.05328	2.26496	1.93333	2.12384	2.25790	2.09562	2.06739	2.08150	1.94744	2.13090	1.88394	1.87688	1.99683	1.98978	2.06739	1.98272	2.13795	1.89805	2.01094	2.15912	2.06034	2.08150	2.12384	2.01800	2.09562	2.06739	2.22968	2.14501	1.94744	2.10267	2.10973	2.06739	2.09562	2.02506	2.27201	2.10267	2.14501	1.89805	2.03211	2.19440	1.94038	2.13090	2.09562	2.08150	2.05328	1.94744	1.94038	2.09562	2.17323	2.09562	2.11678	2.13090	1.86983	2.07445	2.13795	1.94744	1.96155	1.99683	1.89099	2.24379	2.10973	2.16617	2.17323	2.25790	1.99683	2.12384	2.06739	2.18734	2.07445	1.87688	2.08856	1.94038	2.08856	1.92627	1.95450	2.08856	2.08856	2.18029	2.18734	1.99683	2.22968	2.06739	2.18734	1.93333	2.00389	1.99683	2.19440	2.27201	2.06739	2.03917	1.94744	1.90511	2.08856	2.08150	1.90511	1.88394	2.07445	2.12384	2.10973	1.97566	1.99683	2.18734	2.13090	1.99683	2.23673	1.96155	1.91922	1.93333	1.99683	1.91922	1.77810	1.78515	1.97566	1.92627	1.88394	2.01800	1.97566	2.18029	1.93333	2.00389	2.00389	1.89099	1.88394	2.03211	2.07445	2.15206	2.03211	2.03211	2.22262	2.08150	2.20145	2.08150	2.15206	2.07445	2.10267	2.06739	2.06034	1.98978	2.09562	2.16617	2.04622	2.03917	2.10973	2.10267	1.91216	1.94744	2.17323	2.01800	1.95450	1.84160	1.78515	1.89099	1.90511	2.20145	2.08150	1.98978	2.01800	2.03211	1.94744	1.96861	1.97566	1.95450	2.03917	2.02506	2.06739	2.11678	2.13795	2.01800	1.94744	2.15206	1.92627	1.94744	2.13795	1.82043	2.04622	2.10973	2.01094	1.95450	1.91922	2.08150	2.08856	1.98272	2.15206	2.08856	1.98978	2.18029	2.22968	2.01800	2.22968	2.09562	1.99683	2.07445	2.13795	1.99683	2.01800	1.89099	1.76399	1.84866	1.91216	2.04622	1.84160	2.06739	1.99683	2.03917	1.95450	2.18029	2.13090	2.28613	1.97566	2.12384	2.02506	1.93333	2.18734	2.09562	2.13090	2.11678	2.27907	2.06739	2.22968	2.15206	2.01094	2.07445	2.12384	2.14501	2.10267	2.12384	2.17323	2.00389	2.06739	2.03917	2.00389	2.07445	2.18734	1.92627	2.01800	1.87688	2.08150	1.96861	1.88394	1.86983	1.97566	1.96861	1.83455	1.78515	1.82043	1.98978	1.99683	1.87688	1.86983	1.94038
9	1.24559	1.18819	1.25707	1.23411	1.10783	1.09635	1.09635	1.20541	1.22263	1.05617	1.24559	1.06191	1.17097	1.25133	1.05617	1.14227	1.07913	1.18245	1.10783	1.05043	1.16523	1.16523	1.30873	1.33169	1.09635	1.12505	1.15949	1.26281	1.18819	1.18819	1.08487	1.14801	1.28577	1.07913	1.21115	1.09061	1.02173	0.95859	1.08487	1.33169	1.23411	1.20541	1.10783	1.10209	1.08487	1.10783	1.08487	1.14227	1.07913	1.08487	1.19967	1.15375	1.14227	1.06765	1.01599	1.18819	1.14801	1.04469	1.13653	1.19967	1.15375	1.19967	1.16523	1.18245	1.33743	1.16523	1.15375	1.15375	1.22263	1.28577	1.24559	1.19393	1.17097	1.19393	1.30299	1.11931	1.17097	1.20541	1.08487	1.15949	1.10209	1.23411	1.37187	1.22837	1.15375	1.21115	1.12505	1.07913	1.17097	1.21115	1.16523	1.24559	1.05043	1.23985	1.05617	1.14227	1.21115	1.15949	1.13653	1.00451	1.13079	1.13653	1.19393	1.36613	1.25707	1.22837	1.20541	1.15375	1.09635	1.18245	1.30873	1.18819	1.22837	1.22263	1.21115	1.22837	1.37187	1.23985	1.17097	1.10209	1.28003	1.14227	1.26281	1.26281	1.34317	1.21115	1.13079	1.24559	1.22837	1.17671	1.11931	1.31447	1.23411	1.17671	1.22837	1.24559	1.13653	1.17671	1.21689	1.29725	1.27429	1.17671	1.30873	1.10783	1.16523	1.18245	1.22263	1.18819	1.17097	1.30873	1.24559	1.10783	1.19393	1.13653	1.06191	1.22263	1.17097	1.21115	1.13653	1.15375	1.14227	1.33743	1.15949	1.13653	1.23985	1.18245	1.09061	1.19393	1.13653	1.21689	1.07913	1.21689	1.18245	1.13079	1.21115	1.19393	1.05043	1.08487	1.21115	1.11357	1.18245	1.28577	1.21115	1.13653	1.26855	1.22263	1.10209	1.29725	1.18245	1.11357	1.09635	1.10783	1.15375	1.13079	1.18819	1.15949	1.15375	1.22837	1.17097	1.29151	1.03895	1.18245	1.30873	1.04469	1.04469	1.13079	1.19967	1.07339	1.16523	1.06191	1.09061	1.16523	1.24559	1.06765	0.99303	1.19967	1.09061	1.10783	1.19393	1.18819	1.14801	1.14227	1.34317	1.11931	1.20541	1.25133	1.17097	1.26855	1.25133	1.21115	1.28577	1.14227	1.25133	1.26281	1.11357	1.21115	1.17097	1.42353	1.13653	1.11357	1.28003	1.26855	1.30873	1.11931	1.26281	1.18245	1.08487	1.18245	1.23985	1.34891	1.22263	1.29151	1.19967	1.33169	1.02173	1.17671	1.20541	1.22837	1.09635	1.21115	1.19967	1.07913	1.14227	1.20541	1.29151	1.14801	1.26855	1.07339	1.22263	1.07913	1.18245	1.11357	1.22263	1.29725	1.19967	1.18819	1.28003	1.17097	1.13079	1.23411	1.14227	1.13079	1.14801	1.28003	1.31447	1.33169	1.24559	1.28003	1.10209	1.21115	1.22837	1.19393	1.17097	1.19393	1.34891	1.28577	1.20541	1.18819	1.14801	1.12505	1.10783	1.12505	1.14801	1.37187	1.24559	1.18245	1.19967	1.19967	1.18819	1.28003	1.21689	1.33743	1.13079	1.26281	1.14227	1.22837	1.26855	1.11931	1.21689	1.34317	1.41779	1.34891	1.28577	1.27429	1.17097	1.26855	1.31447	1.11931	1.21115	1.09061	1.42353	1.19967	1.29725	1.32595	1.23985	1.36613	1.24559	1.25707	1.30873	1.33169	1.25707	1.33169	1.36039	1.23411	1.40631	1.46371	1.21689	1.29725	1.39483	1.34891	1.32021	1.29151	1.30299	1.19393	1.28003	1.29151	1.34891	1.23985	1.37187	1.21115	1.15949	1.21689	1.35465	1.34317	1.19967	1.47519	1.37761	1.14801	1.34891	1.40631	1.23985	1.14227	1.26281	1.25707	1.29151	1.26855	1.17097	1.14801	1.11357	1.17671	1.29725	1.31447	1.22837	1.21115	1.16523	1.17097	1.25707	1.07913	1.27429	1.25133	1.30299	1.33169	1.30299	1.30299	1.16523	1.37761	1.22263	1.17097	1.37761	1.38909	1.21115	1.32595	1.13653	1.16523	1.11357	1.22263	1.29725	1.15949	1.25707	1.41779	1.15949	1.25133	1.17671	1.16523	1.20541	1.22263	1.22837	1.18819	1.26281	1.44649	1.32595	1.20541	1.26855	1.26855	1.25707	1.29151	1.22837	1.47519	1.34891	1.42927	1.33743	1.23411	1.25133	1.25707	1.31447	1.30299	1.37761	1.28577	1.32021	1.32021	1.44075	1.33169	1.14801	1.32021	1.26281	1.33169	1.26855	1.27429	1.21689	1.29151	1.16523	1.30873	1.19967	1.45797	1.26855	1.21689	1.33743	1.36613	1.17097	1.34891	1.21115	1.37187	1.22837	1.22837	1.33743	1.13079	1.22263	1.17671	1.25133	1.25707	1.15949	1.37187	1.37187	1.22837	1.22837	1.28577	1.11931	1.26855	1.20541	1.27429	1.33169	1.38335	1.38335	1.30299	1.32595	1.26855	1.30299	1.24559	1.28003	1.32595	1.27429	1.26855	1.26281	1.18245	1.23985	1.28003	1.28003	1.23985	1.35465	1.36039	1.31447	1.45223	1.35465	1.39483	1.46371	1.38335	1.22837	1.18245	1.18245	1.23985	1.20541	1.23985	1.34891	1.29151	1.40057	1.44075	1.33169	1.34891	1.24559	1.15949	1.17671	1.45797	1.31447	1.28577	1.21689	1.37761	1.20541	1.41779	1.13653	1.23411	1.33743	1.13079	1.29725	1.23985	1.39483	1.32595	1.45797	1.18245	1.35465	1.32021	1.30299	1.14801	1.20541	1.27429	1.31447	1.28577	1.17097	1.13079	1.46371	1.21115	1.32021	1.21115	1.14801	1.29725	1.26281	1.15949	1.28577	1.24559	1.33743	1.36039	1.37187	1.23985	1.28003	1.30299	1.39483	1.21115	1.32021	1.25707	1.14801	1.29151	1.37187	1.37761	1.43501	1.20541	1.19967	1.34891	1.29151	1.32021	1.25707	1.37187	1.55555	1.38335	1.33743	1.35465	1.24559	1.24559	1.24559	1.32021	1.35465	1.20541	1.34891	1.37187	1.36613	1.36613	1.28003	1.45223	1.36613	1.26855	1.36039	1.22263	1.29725	1.19967	1.37187	1.18245	1.41205	1.30873	1.34891	1.43501	1.33743	1.27429	1.43501	1.26855	1.20541	1.20541	1.38909	1.34317	1.40631	1.25707	1.33743	1.22837	1.34891	1.52685	1.33743	1.43501	1.24559	1.61869	1.41205	1.41205	1.22263	1.40631	1.25133	1.27429	1.29725	1.36613	1.25707	1.38909	1.40631	1.37761	1.44649	1.16523	1.39483	1.28577	1.36613	1.34891	1.37187	1.30299	1.37761	1.43501	1.33169	1.30299	1.27429	1.43501	1.42353	1.34317	1.36613	1.42353	1.32595	1.33743	1.22263	1.24559	1.21115	1.23985	1.48667	1.31447	1.40057	1.26281	1.38909	1.24559	1.32595	1.29151	1.21689	1.28577	1.22837	1.28577	1.32021	1.24559	1.36039	1.35465	1.26281	1.36613	1.44075	1.26855	1.47519	1.31447	1.32595	1.44649	1.32595	1.29151	1.23411	1.41779	1.33743	1.46945	1.49815	1.42927	1.27429	1.21689	1.35465	1.37761	1.37761	1.33743	1.40631	1.38909	1.44075	1.32021	1.34317	1.33169	1.36039	1.32021	1.31447	1.27429	1.34317	1.38335	1.26281	1.42927	1.34891	1.40057	1.21115	1.32021	1.29725	1.37187	1.43501	1.41205	1.38909	1.61295	1.36039	1.42353	1.25133	1.35465	1.36613	1.34891	1.44649	1.31447	1.34891	1.33169	1.42927	1.25133	1.20541	1.42927	1.44075	1.50963	1.32595	1.40631	1.34891	1.34891	1.33169	1.34891	1.43501	1.26855	1.38909	1.42353	1.21115	1.52111	1.46945	1.42927	1.49815	1.50389	1.38335	1.32595	1.41205	1.36039	1.29725	1.58425	1.33169	1.63591	1.34317	1.42353	1.31447	1.36613	1.43501	1.26855	1.36613	1.51537	1.40057	1.22837	1.35465	1.32595	1.31447	1.52111	1.50963	1.48667	1.40057	1.38909	1.57851	1.34317	1.49241	1.54407	1.50389	1.44649	1.39483	1.28003	1.34317	1.38909	1.47519	1.26855	1.44075	1.56129	1.34317	1.35465	1.33743	1.38909	1.52685	1.50389	1.42353	1.46371	1.35465	1.50963	1.60721	1.46371	1.55555	1.29151	1.46945	1.41205	1.27429	1.48667	1.36613	1.42353	1.44649	1.36039	1.31447	1.57277	1.37761	1.34891	1.34891	1.38909	1.36039	1.45223	1.30873	1.41779	1.49241	1.40057	1.34891	1.54407	1.45797	1.51537	1.41779	1.45223	1.56703	1.52111	1.54407	1.49815	1.61295	1.63591	1.41205	1.49241	1.53259	1.36613	1.48667	1.53259	1.67609	1.50963	1.49241	1.33743	1.42927	1.57851	1.42927	1.46945	1.33169	1.51537	1.38909	1.33743	1.47519	1.40057	1.47519	1.46945	1.53259	1.45223	1.30299	1.45797	1.43501	1.44649	1.40631	1.35465	1.48667	1.33743	1.41205	1.48093	1.66461	1.49241	1.64739	1.37761	1.41779	1.46371	1.57277	1.48093	1.45797	1.53833	1.56129	1.46371	1.53833	1.23985	1.40631	1.36613	1.41205	1.33169	1.38335	1.46945	1.42353	1.47519	1.42353	1.36039	1.37761	1.49815	1.47519	1.56129	1.74497	1.42353	1.50963	1.34317	1.39483	1.34317	1.42353	1.36039	1.38335	1.45223	1.60721	1.20541	1.56703	1.39483	1.56129	1.36039	1.44649	1.54981	1.50963	1.41779	1.52111	1.60147	1.46371	1.65313	1.47519	1.53259	1.44649	1.53833	1.53259	1.38909	1.40631	1.48667	1.38909	1.45797	1.44649	1.70479	1.36613	1.48667	1.46945	1.50963	1.56703	1.50389	1.34891	1.58425	1.40631	1.43501	1.44649	1.40631	1.30873	1.53259	1.44649	1.51537	1.48667	1.52111	1.42353	1.49815	1.58425	1.48093	1.63017	1.39483	1.38909	1.52685	1.51537	1.61869	1.39483	1.37187	1.58425	1.53259	1.56703	1.48093	1.37761	1.50963	1.48667	1.56129	1.51537	1.51537	1.58425	1.53833	1.51537	1.43501	1.64165	1.48667	1.50389	1.50389	1.59573	1.38909	1.41205	1.36613	1.49241	1.63591	1.52111	1.45223	1.62443	1.53833	1.37187	1.49815	1.61869	1.60721	1.33169	1.47519	1.55555	1.54407	1.62443	1.58999	1.60147	1.48667	1.57277	1.52685	1.49815	1.54407	1.30299	1.59573	1.52685	1.69905	1.51537	1.71053	1.57851	1.56703	1.57851	1.57277	1.70479	1.60721	1.55555	1.45797	1.48667	1.39483	1.48093	1.45797	1.44075	1.52685	1.32595	1.53833	1.54407	1.44075	1.39483	1.44075	1.42927	1.41205	1.39483	1.44649	1.48093	1.65887	1.44649	1.50389	1.56703	1.53833	1.52111	1.49241	1.46945	1.46945	1.34317	1.53833	1.52685	1.58425	1.44649	1.54981	1.49815	1.49241	1.41205	1.60147	1.59573	1.60721	1.56703	1.46371	1.50389	1.43501	1.67609	1.45223	1.60721	1.42353	1.38335	1.61295	1.59573	1.76793	1.53259	1.51537	1.65887	1.42353	1.45223	1.55555	1.58425	1.60721	1.66461	1.52685	1.43501	1.62443	1.66461	1.47519	1.56129	1.44075	1.56703	1.70479	1.78515	1.66461	1.60721	1.67035	1.53833	1.62443	1.49241	1.48093	1.61869	1.59573	1.56703	1.66461	1.56703	1.57277	1.68183	1.64739	1.43501	1.41779	1.49241	1.46945	1.57277	1.57851	1.62443	1.65313	1.63017	1.76793	1.74497	1.68757	1.54981	1.65313	1.53833	1.48093	1.54407	1.72201	1.51537	1.56129	1.60721	1.68183	1.60147	1.48667	1.67035	1.63591	1.57277	1.50963	1.69331	1.61295	1.71053	1.43501	1.58999	1.68757	1.63591	1.54407	1.64165	1.66461	1.38909	1.58425	1.55555	1.58999	1.64165	1.44649	1.54407	1.64165	1.44075	1.54407	1.61295	1.69905	1.67035	1.61869	1.65313	1.48093	1.67609	1.66461	1.68757	1.71053	1.61869	1.69905	1.55555	1.56129	1.58999	1.50963	1.58425	1.58999	1.62443	1.61869	1.46371	1.62443	1.77941	1.49241	1.44649	1.55555	1.60147	1.84829	1.70479	1.55555	1.56129	1.46945	1.61869	1.60147	1.45223	1.42927	1.58425	1.64165	1.65313	1.65313	1.71053	1.58999	1.55555	1.66461	1.59573	1.76219	1.57851	1.76219	1.49815	1.56703	1.69905	1.56129	1.58425	1.50389	1.65313	1.77367	1.54981	1.63591	1.48093	1.67035	1.52111	1.64165	1.54981	1.51537	1.59573	1.62443	1.63591	1.68183	1.57851	1.76793	1.68757	1.50389	1.48667	1.68757	1.67609	1.66461	1.63017	1.56703	1.48093	1.54407	1.56703	1.57851	1.56703	1.64165	1.63017	1.52111	1.58999	1.56129	1.60147	1.65313	1.58999	1.57277	1.61295	1.57277	1.71053	1.71053	1.68183	1.77367	1.70479	1.59573	1.79089	1.78515	1.64739	1.72201	1.67035	1.71053	1.63591	1.67035	1.69905	1.62443	1.73349	1.63591	1.56703	1.64165	1.69905	1.67609	1.80811	1.60721	1.59573	1.76793	1.61869	1.58425	1.63017	1.53259	1.64739	1.66461	1.64739	1.67035	1.54981	1.77367	1.53833	1.64739	1.61295	1.77367	1.88273	1.75071	1.70479	1.61295	1.57277	1.63591	1.75071	1.83681	1.58425	1.80237	1.61295	1.72775	1.73923	1.72201	1.71627	1.69331	1.68183	1.83681	1.83107	1.83681	1.80811	1.52111	1.81959	1.48093	1.55555	1.40631	1.65313	1.82533	1.85977	1.69905	1.60147	1.83107	1.62443	1.56129	1.66461	1.57851	1.67609	1.69905	1.70479	1.55555	1.65313	1.72775	1.79663	1.76793	1.53833	1.78515	1.61869	1.54407	1.71627	1.67035	1.88273	1.93439	1.71053	1.69331	1.80237	1.64165	1.68757	1.65313	1.67609	1.68183	1.57851	1.69905	1.69905	1.74497	1.73349	1.71627	1.63591	1.65887	1.87125	1.76793	1.73923	1.80237	1.62443	1.80237	1.78515	1.81385	1.58999	1.77941	1.72201	1.65313	1.77941	1.85403	1.79089	1.72775	1.77367	1.72775	1.85403	1.80811	1.71627	1.73349	1.81959	1.52685	1.76219	1.60147	1.72775	1.66461	1.71053	1.58999	1.67609	1.72775	1.75071	1.70479	1.64165	1.67035	1.71627	1.69905	1.60721	1.71627	1.67609	1.84255	1.87699	1.69331	1.77941	1.64165	1.52111	1.75645	1.67035	1.73349	1.61869	1.75645	1.62443	1.67035	1.75071	1.75645	1.80811	1.60147	1.77941	1.72201	1.62443	1.75645	1.78515	1.58425	1.76793	1.61295	1.73923	1.75071	1.72775	1.65313	1.60721	1.63591	1.69905	1.60147	1.77941	1.63017	1.92291	1.73349	1.71053	1.79089	1.74497	1.87699	1.88847	1.85977	1.77367	1.75645	1.79089	1.69331	1.55555	1.73349	1.77941	1.73349	1.66461	1.77941	1.84829	2.02049	1.67035	1.72201	1.83681	1.90569	1.72775	1.64165	1.64165	1.71053	1.96883	1.76219	1.95161	1.77367	1.94587	1.85403	1.71627	1.79663	1.75071	1.83107	1.78515	1.75071	1.85977	1.93439	1.94587	1.93439	1.92865	1.83107	1.75645	2.05493	1.98031	1.93439	1.93439	1.93439	1.92291	1.96883	1.94013	1.98605	1.88273	1.80237	1.77941	1.84255	1.65887	1.73923	1.71627	1.77367	1.79089	1.79089	1.76793	1.61869	1.96309	1.93439	1.88847	1.77367	1.95735	1.94587	1.72201	1.80237	1.99753	1.80237	1.82533	1.89421	1.78515	1.75645	2.00327	1.87125	1.92291	1.94587	1.81959	1.76219	1.79089	1.79089	1.87125	1.87699	2.00901	1.87125	1.73923	1.71053	1.64739	1.71627	1.88273	1.77367	1.77941	1.72201	1.87699	1.81385	1.81959	1.91717	1.87125	1.99179	1.62443	1.67609	1.68183	1.87699	1.76793	2.02049	1.72775	1.78515	1.89421	1.77941	1.76219	1.84255	1.98031	1.84829	1.73923	1.81385	1.77941	1.83681	1.75071	1.78515	1.82533	1.66461	1.77367	1.95161	1.78515	1.87699	1.65313	1.63017	1.96309	1.79089	1.82533	1.93439	2.09512	1.71053	1.82533	1.80237	1.83681	1.83681	1.76219	1.79663	1.87699	1.91717	1.91717	1.96309	1.91143	2.03771	1.87699	2.07790	1.89421	1.96309	1.95161	1.94013	1.88273	1.79089	1.83107	2.04345	1.87699	1.92865	1.88273	1.77367	1.90569	2.02623	1.89995	1.91143	1.84255	1.98605	1.96309	1.90569	1.79663	1.86551	1.73349	1.75645	1.88847	1.88847	1.84255	1.91717	2.11234	1.98031	1.92865	1.91717	2.02049	1.73923	1.99753	1.71627	1.92291	1.89995	1.88847	1.96309	1.90569	1.94013	1.98031	1.89995	2.04919	2.08364	1.81959	1.99753	2.00327	2.01475	1.85977	1.94013	1.85403	1.87125	1.75645	1.87125	2.00327	1.94013	1.77941	1.82533	1.90569	2.00327	1.95161	1.98031	1.69905	1.83107	1.99753	1.74497	2.10660	1.92291	1.83107	2.06642	1.87699	1.75071	1.91717	1.77941	1.81385	1.78515	1.71053	2.00327	2.00327	1.83107	1.97457	2.02623	1.91143	1.97457	1.85977	1.75071	2.06642	1.79663	1.89995	1.79089	2.00901	1.91717	1.95735	1.96309	2.02623	2.08938	1.95735	1.91143	1.79089	1.80811	1.84829	1.95161	2.02623	1.80811	1.95735	1.94587	2.08364	1.96309	2.07790	1.84829	1.85403	1.87125	1.92291	1.85977	2.02623	1.83107	1.84255	1.91717	1.84829	2.00901	2.03197	1.99753	1.81959	1.87125	1.99179	2.06068	1.98031	2.05493	2.02049	1.98031	1.78515	1.95735	1.96309	1.95735	1.93439	1.86551	1.96309	1.93439	1.79089	1.94013	1.88847	1.81385	1.79089	2.07790	1.95161	2.04345	2.10086	2.25010	1.83107	1.91143	1.80237	1.91717	1.87125	1.87699	2.09512	1.91717	1.97457	1.95735	1.84829	1.92291	2.12382	2.01475	1.83681	1.95735	1.91717	1.87699	1.68183	1.84829	1.94013	2.12956	1.96883	1.81385	1.98031	1.80237	1.80811	1.81385	1.95161	1.88847	1.73923	1.97457	1.89995	2.06642	2.12382	1.89995	1.91717	1.76219	1.92865	1.87699	1.99179	1.96883	1.90569	2.11808	1.95161	2.08938	1.92291	1.98031	2.00901	2.12956	1.90569	1.88273	1.85977	1.89421	1.85977	1.94013	1.72775	1.89421	1.88273	1.99753	1.85403	1.91717	2.02623	1.77941	1.87699	1.84829	1.88273	1.79663	1.72775	2.00901	1.85403	1.92291	2.11234	1.87125	1.88847	1.94013	1.80811	1.91143	1.82533	1.74497	1.79089	1.67609	1.81385	2.00327	1.75645	1.69905	1.86551	1.84255	1.88273	1.79089	1.80237	1.87125	1.71627	1.72201	1.91143	1.84829	1.89995	1.67609	1.73349	1.75071	1.77941	1.84255	1.94013	1.79663	1.81385	1.80811	1.78515	1.86551	1.85403	1.87699	1.81385	1.76793	1.57851	1.76793	1.74497	1.86551	1.69905	1.85977	1.55555	1.80237	1.77941	1.69331	1.73349	1.64165	1.76219	1.68183	1.77367	1.71053	1.58425	1.68183	1.77367	1.68183	1.83681	1.63591	1.57277	1.64739	1.54407	1.70479	1.66461	1.54407	1.52111	1.48667	1.47519	1.50389	1.73349	1.66461	1.80811	1.58999	1.78515	1.64165	1.67609	1.68757	1.64165	1.41205	1.61295	1.69905	1.69331	1.57277	1.49815	1.54981	1.71053	1.52111	1.48667	1.66461	1.56703	1.63591	1.50963	1.50963	1.46945	1.61295	1.48093	1.58999	1.48667	1.58999	1.68183	1.49241	1.67609	1.48667	1.67035	1.52685	1.60147	1.69331	1.65887	1.65887	1.61295	1.65313	1.53259	1.40057	1.53259	1.71627	1.52685	1.48093	1.54981	1.41779	1.51537	1.68183	1.64739	1.58999	1.47519	1.64739	1.54407	1.68183	1.61295	1.37761	1.63017	1.52111	1.39483	1.59573	1.38909	1.40631	1.39483	1.41205	1.35465	1.40631	1.43501	1.53259	1.54407	1.44075	1.57851	1.40631	1.57851	1.63591	1.56703	1.50963	1.60147	1.44075	1.53259	1.48667	1.51537	1.44649	1.30873	1.38335	1.42353	1.14227	1.36613	1.37761	1.38909	1.33743	1.31447	1.42927	1.45223	1.38335	1.40057	1.58425	1.47519	1.43501	1.36039	1.51537	1.54407	1.46371	1.43501	1.35465	1.46371	1.61869	1.40631	1.54981	1.27429	1.48093	1.52111	1.46371	1.37761	1.30299	1.36039	1.38909	1.47519	1.38909	1.44649	1.44649	1.31447	1.38335	1.40057	1.37187	1.42927	1.25707	1.54407	1.53259	1.48093	1.38335	1.51537	1.40057	1.45223	1.51537	1.22837	1.51537	1.33743	1.34317	1.41205	1.22263	1.42927	1.37761	1.40631	1.41205	1.44075	1.36039	1.44649	1.33743	1.48667	1.44649	1.45223	1.31447	1.50963	1.29151	1.45223	1.28577	1.41779	1.35465	1.29151	1.37187	1.46371	1.37761	1.38909	1.38335	1.23411	1.44649	1.44649	1.29151	1.42353	1.24559	1.26281	1.38335	1.38335	1.37187	1.40057	1.56129	1.46945	1.57277	1.43501	1.40057	1.38909	1.46945	1.54981	1.30873	1.35465	1.47519	1.37761	1.37187	1.47519	1.39483	1.39483	1.44075	1.36613	1.63591	1.59573	1.42353	1.34891	1.34317	1.41779	1.39483	1.44649	1.46371	1.52685	1.40631	1.36613	1.37761	1.50963	1.43501	1.51537	1.40057	1.57277	1.61869	1.48093	1.48093	1.49241	1.45797	1.57277	1.47519	1.43501	1.48667	1.42927	1.58999	1.47519	1.41205	1.58999	1.53259	1.46371	1.48667	1.63017	1.40631	1.51537	1.38335	1.53259	1.39483	1.32021	1.44075	1.44075	1.50963	1.43501	1.67609	1.51537	1.50963	1.42353	1.54407	1.44075	1.52111	1.44075	1.54407	1.53259	1.51537	1.40057	1.41779	1.55555	1.53259	1.41205	1.49241	1.41205	1.59573	1.48667	1.53259	1.50389	1.49241	1.36613	1.52685	1.40631	1.61295	1.50963	1.54407	1.53833	1.47519	1.53259	1.60147	1.49815	1.60147	1.53259	1.34891	1.47519	1.54407	1.54981	1.41779	1.32021	1.58425	1.49241	1.45797	1.71053	1.36613	1.48667	1.48093	1.50963	1.53833	1.45223	1.58425	1.47519	1.40057	1.52685	1.38335	1.54407	1.31447	1.45223	1.36613	1.37761	1.45797	1.32021	1.50963	1.33169	1.34317	1.53259	1.24559	1.39483	1.48093	1.39483	1.42927	1.29725	1.46371	1.37761	1.35465	1.49815	1.40057	1.23411	1.37761	1.30299	1.56703	1.58999	1.33743	1.48093	1.48667	1.47519	1.42353	1.36039	1.33743	1.53833	1.48667	1.38909	1.28003	1.52111	1.38909	1.28003	1.40631	1.46371	1.40631	1.37187	1.50963	1.35465	1.41205	1.44075	1.45223	1.53833	1.46945	1.43501	1.49241	1.33169	1.33743	1.34891	1.33169	1.38909	1.41205	1.48093	1.33743	1.56129	1.36613	1.46945	1.33169	1.43501	1.49241	1.37761	1.52111	1.42353	1.40631	1.36039	1.50389	1.54981	1.57851	1.29151	1.41779	1.30299	1.52685	1.49815	1.46945	1.39483	1.35465	1.39483	1.57277	1.45223	1.49815	1.49241	1.41205	1.46945	1.34317	1.53833	1.50963	1.46371	1.39483	1.26281	1.42353	1.33743	1.52111	1.41205	1.33743	1.33169	1.53259	1.45797	1.54407	1.39483	1.41779	1.40057	1.57851	1.44075	1.32595	1.56129	1.49815	1.30873	1.53833	1.41779	1.73923	1.46371	1.61869	1.36039	1.45797	1.54407	1.39483	1.42927	1.46945	1.38335	1.57277	1.63591	1.38909	1.56129	1.52685	1.42927	1.46945	1.60721	1.65313	1.56703	1.46945	1.53259	1.48667	1.45797	1.43501	1.58425	1.56129	1.36613	1.60147	1.56129	1.66461	1.48093	1.58425	1.45797	1.52685	1.40057	1.45797	1.50389	1.57277	1.40631	1.49815	1.47519	1.50963	1.48667	1.49815	1.35465	1.41205	1.40631	1.44075	1.49241	1.45797	1.61869	1.45797	1.58999	1.58999	1.51537	1.38335	1.52111	1.46371	1.48093	1.53259	1.56703	1.44075	1.56129	1.46371	1.48093	1.60147	1.58425	1.49241	1.44649	1.54981	1.48093	1.40631	1.72201	1.54981	1.49241	1.50389	1.58999	1.44075	1.46945	1.68757	1.60721	1.48667	1.55555	1.54981	1.65313	1.66461	1.61869	1.64165	1.69331	1.67035	1.50963	1.60147	1.63017	1.46945	1.54407	1.44075	1.65313	1.71627	1.49241	1.68757	1.56129	1.64165	1.59573	1.59573	1.79089	1.61869	1.53259	1.67035	1.49241	1.76219	1.61869	1.52111	1.48667	1.66461	1.64739	1.75645	1.59573	1.60721	1.65887	1.75071	1.77367	1.48093	1.59573	1.65887	1.79663	1.66461	1.56129	1.65887	1.53259	1.56129	1.65887	1.55555	1.66461	1.46945	1.47519	1.75645	1.54407	1.48667	1.69331	1.63017	1.63591	1.53833	1.75071	1.59573	1.66461	1.61869	1.56129	1.63017	1.68757	1.56703	1.58999	1.72775	1.68183	1.73923	1.60147	1.58999	1.56129	1.56129	1.72201	1.48093	1.58999	1.70479	1.55555	1.64165	1.48667	1.58425	1.66461	1.67035	1.83107	1.68183	1.52111	1.74497	1.66461	1.52111	1.72201	1.76793	1.66461	1.73349	1.62443	1.77941	1.72775	1.72201	1.68757	1.67035	1.64739	1.66461	1.67035	1.96309	1.76793	1.56703	1.58999	1.89995	1.75071	1.62443	1.59573	1.88847	1.65887	1.64165	1.37761	1.76219	1.59573	1.70479	1.56703	1.78515	1.74497	1.64739	1.68183	1.55555	1.68757	1.67609	1.73923	1.68757	1.61295	1.54981	1.67609	1.74497	1.68757	1.69331	1.62443	1.65313	1.85977	1.73349	1.73923	1.68757	1.67035	1.89421	1.87125	1.69331	1.71053	1.63591	1.92865	1.89421	1.73349	1.75071	1.91717	1.67035	1.72201	1.84255	1.81385	1.78515	1.80811	1.50963	1.58999	1.81959	1.65887	1.83681	1.68757	1.73349	1.64739	1.86551	1.80811	1.68183	1.80237	1.81385	1.82533	1.79663	1.78515	1.71053	1.81385	1.65313	1.64165	1.57277	1.68757	1.63591	1.85977	1.74497	1.78515	1.83107	1.70479	1.71627	1.73349	1.56129	1.69905	1.77941	1.68183	1.52111	1.60721	1.63591	1.66461	1.50963	1.72201	1.71053	1.66461	1.70479	1.63017	1.73923	1.58425	1.64165	1.67035	1.84829	1.71053	1.92865	1.67609	1.67035	1.75645	1.72201	1.69331	1.69331	1.88847	1.71053	1.67035	1.83107	1.62443	1.96309	1.68757	1.80237	1.87699	1.56703	1.54407	1.76793	1.78515	1.87699	1.71627	1.66461	1.80237	1.79089	1.76219	1.85977	1.86551	1.68757	2.02623	1.64165	1.69905	1.76793	1.87125	1.67035	1.99179	1.66461	1.67609	1.90569	1.69905	1.80237	1.85977	1.79663	1.80811	1.84829	1.88273	1.83681	1.93439	1.87125	1.72775	1.85977	1.96309	1.81385	1.93439	1.73923	1.85403	1.83107	1.82533	1.79089	1.74497	1.81385	1.93439	1.77367	1.81385	1.79089	1.87699	1.98031	1.72201	1.81385	1.74497	1.70479	1.88273	2.08364	1.74497	1.73349	1.82533	1.85403	1.87699	1.81959	1.86551	1.85977	1.82533	1.78515	1.87125	1.73923	1.85403	1.92865	1.96883	1.74497	1.88847	1.75071	1.97457	1.79089	1.76793	1.84255	2.04919	1.64739	1.87699	1.84255	1.83107	1.87699	1.98031	1.73349	1.96883	1.77941	1.81959	1.84255	1.64165	1.87125	1.73923	1.83681	1.67609	1.71053	1.80811	1.90569	1.64739	2.03197	1.85403	1.91143	2.07790	1.92291	1.79663	1.88847	1.90569	1.92291	1.89995	1.85403	1.72775	2.06068	1.77941	1.84829	1.77941	1.85977	1.69331	1.81385	1.79663	2.06642	1.91717	1.91143	1.85403	1.91717	1.91143	1.85977	1.95735	1.89421	1.83107	1.94013	2.03197	1.88273	1.86551	2.11808	1.85403	2.23288	1.99179	1.93439	1.83107	1.86551	2.01475	2.08938	2.10660	1.81385	1.80237	1.90569	1.73923	1.84829	1.95161	2.18122	2.06642	1.95161	1.87125	1.81959	1.73349	1.83681	1.87699	1.75071	1.92291	1.96883	1.73923	1.88847	1.95161	1.79089	1.75645	1.99179	1.83107	1.77941	1.87699	2.02623	1.79089	2.02049	1.96309	1.84829	1.89995	1.87699	1.88847	1.81959	1.77367	1.77367	1.93439	1.77367	1.81385	1.92291	1.64165	1.92291	1.88847	1.76219	1.87699	1.78515	1.92291	1.92291	2.02623	1.89995	1.94013	1.87699	1.83681	1.96883	1.87699	2.00901	1.88273	1.94587	1.91717	1.95735	1.96883	1.83107	1.87125	1.74497	2.09512	1.88273	1.85977	1.93439	1.92291	1.89421	2.10086	1.95161	1.87125	1.81385	1.79663	1.98031	2.08364	1.89421	1.86551	1.87699	2.01475	1.88273	1.80237	1.74497	1.94587	1.84255	1.91143	1.94013	2.09512	2.00327	1.83107	1.98031	1.92291	1.87125	1.86551	1.89421	1.79089	1.92291	1.99753	1.82533	1.98605	1.83107	2.21566	1.88273	1.81385	1.79089	1.88847	1.75645	1.95161	1.86551	1.80237	2.02049	1.80237	1.70479	1.96309	1.85977	1.94013	2.03197	1.90569	2.01475	2.03197	1.94013	1.91143	1.81959	1.91717	2.09512	1.95161	2.06642	1.90569	1.91717	1.86551	2.02049	1.89995	1.66461	1.75071	1.75645	1.98031	1.95161	1.99753	1.99753	1.87699	1.70479	2.11234	1.82533	1.86551	1.92291	1.94587	1.89995	1.79663	1.92291	1.97457	1.96883	1.89995	1.89995	2.08364	1.99753	1.96883	2.18122	1.74497	1.85977	1.91143	2.02623	1.99179	1.85977	1.85403	1.98605	1.93439	1.92291	1.83681	1.79089	2.20418	2.06068	2.10086	1.79663	1.95735	1.96309	2.04919	1.98031	2.06642	1.79663	2.00327	1.97457	1.88273	2.03771	1.92291	1.95735	1.92865	2.02623	1.91143	1.83107	1.94013	2.00327	1.85977	1.95161	1.88273	1.91143	1.98605	1.97457	1.91143	1.85977	1.94587	2.02623	1.86551	1.67035	1.87699	1.86551	1.92865	1.99753	1.89421	1.98031	2.04345	1.94013	2.04345	1.95735	2.11808	2.08364	1.90569	1.96309	1.95161	2.07790	1.96883	1.92291	2.03771	2.10086	1.99753	1.99179	1.78515	1.87699	2.08938	1.98031	1.93439	1.94587	1.90569	1.94587	1.87125	2.01475	1.97457	1.91717	1.88847	1.89421	2.04345	2.03197	1.95735	1.85977	2.01475	1.88273	1.98031	1.88847	1.85977	1.97457	1.78515	1.86551	1.82533	1.85403	1.90569	1.79089	1.87699	2.01475	1.94587	2.14104	1.88847	1.90569	1.97457	1.92865	2.32472	1.86551	1.95161	1.77367	1.77367	1.87125	1.83681	1.92865	1.77941	2.02049	2.04345	2.06642	1.92291	1.77941	2.00327	1.99753	1.97457	1.84829	1.85403	1.84829	1.99179	1.81385	2.00327	2.17548	1.91717	1.96883	1.95161	1.79663	1.76793	1.83681	2.00901	1.97457	1.94013	2.21566	1.99179	1.99179	1.87125	2.19844	1.81959	2.01475	2.23288	1.93439	1.68183	1.98605	2.14104	1.84829	1.96309	2.06068	2.12956	2.04345	2.03771	1.93439	2.00327	2.04345	1.98031	1.99179	2.07216	2.20992	2.00327	2.31324	2.00327	2.10660	1.94587	1.88847	2.05493	2.11808	1.92291	1.96883	1.91143	1.92291	2.06068	1.84829	1.99179	1.98031	2.06642	2.01475	1.76793	1.99179	1.72201	1.82533	1.98031	2.07790	1.98605	1.95161	2.07216	2.02049	1.88273	1.97457	1.94013	2.14104	2.03197	2.14104	2.10660	1.89421	2.06642	1.87125	2.26158	2.10660	2.01475	2.00327	1.98031	1.96309	2.07216	1.94587	2.00901	1.91717	1.67609	1.83107	1.95161	1.99179	1.74497	2.06068	1.99179	1.98605	2.13530	2.19270	2.09512	1.98031	1.91143	2.08364	1.94587	1.87125	2.06068	2.13530	2.05493	1.99179	1.88847	2.03771	2.00901	1.91143	1.82533	1.85977	2.03197	1.92291	1.96883	2.02049	1.98031	2.04345	2.15252	1.98031	1.94013	1.94587	2.22140	1.88273	2.00327	1.95161	1.87699	1.92291	1.94587	1.98605	1.87125	1.86551	1.94013	1.98031	1.98031	2.08938	1.89421	2.08938	2.00901	1.96309	1.92865	1.85403	1.92865	1.87125	2.12382	1.91717	1.84255	2.06068	1.95161	1.99179	1.83107	2.09512	2.07790	2.00327	2.20418	1.91143	1.92865	1.99753	2.09512	1.84829	1.97457	1.76219	1.96309	2.02623	1.88273	2.02049	2.10086	1.99753	1.82533	2.08938	2.04919	1.93439	1.98605	2.02049	2.14678	2.10660	1.96309	1.85977	2.19270	1.92865	1.92291	2.29602	2.11234	2.08938	1.93439	2.04919	1.99179	1.97457	1.97457	1.98605	2.13530	1.94013	2.02623	2.06642	1.88273	1.87699	1.96883	2.06068	1.98605	2.07216	1.96309	2.10086	2.04919	1.98605	2.08364	1.86551	1.98031	2.11808	1.80811	1.98605	1.96883	2.02623	1.84829	1.88847	2.02623	1.87125	1.80811	2.01475	1.95735	1.77941	1.94587	1.99753	1.89421	1.96883	1.98031	1.97457	2.03197	2.10086	1.90569	1.81959	1.85403	1.89421	1.95735	1.98031	1.83107	2.04919	2.07216	2.14678	1.89995	1.99179	1.89995	2.07790	2.08938	1.96883	1.94013	2.07216	1.93439	1.93439	1.89421	1.94013	1.89421	1.80237	1.99179	1.93439	1.97457	1.91717	1.91143	2.03197	2.00901	2.00901	1.92865	2.24436	2.04919	1.88273	1.96309	1.87699	1.87125	1.99753	1.74497	2.05493	2.02623	2.01475	2.02049	1.94587	1.97457	1.88273	1.95161	1.84255	1.94587	1.94013	1.92865	2.00327	2.08364	2.15826	1.87699	1.91143	1.86551	1.80811	1.95735	1.97457	2.00327	2.12382	1.96309	1.96883	2.00327	1.99179	1.98605	1.95735	1.99753	1.79663	1.87699	1.72201	2.08938	1.90569	2.02623	2.07216	1.77941	1.88847	2.11808	2.11234	2.01475	2.12382	2.07216	1.92865	2.03197	1.76219	1.88273	1.78515	1.98605	1.93439	2.08938	1.82533	1.98605	1.99753	2.02623	1.98031	1.78515	1.89421	1.95161	1.72201	1.99179	1.93439	1.94013	1.88847	2.02049	1.87699	1.84255	1.99753	1.95735	2.13530	1.98031	2.03771	2.05493	1.94587	1.94013	1.91717	1.77941	1.63591	1.93439	1.98031	1.99753	2.00901	1.87699	1.99753	1.85977	1.76793	1.91143	1.78515	2.03771	2.01475	2.11808	2.02623	2.06068	1.89421	2.26158	1.96309	1.88847	1.94587	1.99753	1.75645	1.81959	1.96883	1.83107	2.07216	1.99753	1.86551	1.88847	1.90569	1.88847	1.98605	1.98605	2.08364	2.04345	2.14104	1.75071	2.06642	1.82533	2.00327	1.81959	1.86551	2.06642	1.92291	2.08364	2.08938	2.04919	1.97457	1.90569	2.01475	1.91717	1.96883	1.91143	2.16974	1.92291	1.83107	1.77941	1.87125	1.97457	1.89995	2.03771	2.03771	2.11234	1.84829	1.94013	1.74497	1.93439	1.89995	1.90569	1.85403	1.98605	1.83107	1.88273	1.84255	2.08938	1.94013	2.09512	1.92291	1.99179	1.96309	1.99753	1.94587	1.94587	1.96883	2.04919	2.00327	2.02623	1.92865	2.00327	1.80237	1.96883	2.06068	1.98605	1.89421	1.90569	1.94587	2.11234	1.92291	1.90569	1.97457	2.02623	2.14678	1.93439	1.87125	1.90569	1.69331	1.88273	1.86551	2.10660	2.10660	1.83107	1.92291	1.96883	2.12382	2.07790	1.95161	1.86551	1.94013	1.99753	1.67035	1.86551	2.06642	1.84829	2.15252	2.11234	1.81385	1.92865	1.75071	1.91143	1.96309	2.01475	2.20418	1.99753	1.95735	1.95735	1.99179	1.99179	2.02623	2.07216	1.85403	1.96883	1.96309	2.02049	2.10660	2.00327	1.78515	2.00901	1.88847	1.99753	1.95735	1.87699	1.88847	1.97457	1.93439	1.95735	1.87125	1.81959	2.04919	1.99753	1.94013	1.99179	1.87699	1.94587	1.95161	1.86551	1.85403	2.00327	1.91143	1.72775	1.86551	1.89421	1.92865	1.92865	2.03771	1.77367	1.76219	1.89421	2.04919	1.92291	1.89995	1.91717	1.96309	1.91143	1.90569	2.16974	1.90569	1.64739	1.88847	1.76219	1.99753	1.71053	1.82533	1.83681	1.77941	1.85977	1.88273	2.10086	2.01475	1.92291	1.77941	1.85403	1.84829	1.95161	1.98605	2.02049	1.77941	1.95735	1.90569	1.91717	1.93439	1.98605	1.88847	1.98605	1.91717	1.82533	2.10660	1.80237	1.71053	1.88273	1.96309	2.16400	1.95161	1.98031	1.95735	1.88273	1.75071	1.99753	1.96309	1.80237	1.91717	1.79663	1.92291	1.99179	1.96883	1.84255	1.86551	1.85403	1.96883	1.75645	1.79663	1.84829	1.88847	2.00327	2.10660	2.23288	1.70479	1.87125	1.99753	1.94587	1.79089	1.96309	2.08938	2.04345	1.88847	1.95161	1.91717	1.93439	1.91717	2.07790	1.98031	1.78515	1.92291	1.99753	1.93439	1.91717	2.04919	1.89995	1.91717	1.83107	1.89995	1.87699	1.88273	1.89421	1.95735	2.02049	1.96309	2.00901	1.85977	1.83107	1.88273	1.88847	2.08364	1.88273	1.99753	1.93439	1.92291	1.78515	1.94587	1.91143	2.02049	1.95161	1.87125	1.89995	1.88847	1.81959	1.76793	1.72201	1.86551	1.95161	1.80237	2.11234	1.73349	1.89995	1.87699	1.96883	1.84255	1.85977	1.73923	1.79089	1.85403	2.03771	1.95161	1.92865	2.04919	1.85977	2.08364	1.65313	1.86551	1.86551	1.95161	1.94587	1.87699	1.72775	1.89421	1.71053	1.82533	1.83681	1.79089	1.87125	1.76219	1.88847	1.88273	1.99179	2.04345	1.85403	1.96309	2.04345	1.95735	2.12382	2.17548	1.96309	1.92291	1.95735	1.95161	1.75645	1.81959	1.91717	1.89995	1.99753	2.00327	1.94013	1.98031	1.89995	1.91717	1.88273	1.84829	1.96883	1.98031	1.85403	2.00327	1.88847	1.71053	1.94013	1.96883	1.93439	1.96883	1.83107	1.98605	1.89421	2.01475	1.92291	1.96309	2.01475	1.94013	1.89421	1.76793	1.87699	1.91717	1.96883	1.85403	1.94013	2.12382	2.08938	2.05493	1.84829	1.88273	1.80237	1.94587	2.02623	1.98605	1.84829	1.85403	1.94013	1.83107	1.79663	1.74497	1.76793	2.04345	1.92865	1.94587	1.88847	1.80811	1.84255	1.84255	1.84255	1.84829	1.91143	1.78515	1.79663	1.81385	1.59573	1.81959	2.02049	2.03197	1.89995	1.92865	1.83107	2.03197	1.95735	1.87125	2.00901	1.65887	1.85977	1.81959	1.99753	1.79663	1.85403	1.77367	1.89995	1.91717	1.94587	1.92291	1.87125	1.68183	1.85977	1.99179	1.90569	1.95735	1.86551	1.87125	1.84829	2.05493	1.89421	1.85977	2.00901	1.96883	2.01475	1.79663	2.04345	2.02623	1.91717	1.88273	1.88273	1.76793	1.89995	2.04919	1.71627	1.93439	1.73349	1.81959	1.81959	1.85403	1.81959	1.89421	1.76219	1.68757	1.80811	1.84829	1.76793	1.89995	1.73923	1.91717	2.12382	1.72201	1.77941	1.88273	1.92865	1.88847	1.89995	1.88273	1.82533	1.85403	1.88847	1.81385	1.98031	1.92291	1.82533	1.88273	1.73349	1.85977	1.98605	1.85977	1.95735	1.84255	2.05493	1.88273	1.85403	1.64165	1.81385	1.67035	1.84255	1.76219	1.89995	1.85977	1.82533	1.96883	1.69331	1.89421	1.88847	1.91143	1.69905	1.89421	1.98605	1.72201	1.87699	1.85977	1.92291	1.80237	1.80237	1.73923	1.75645	1.83681	1.85403	1.89995	1.69905	1.93439	1.88847	1.72201	1.88847	1.80811	1.86551	1.76793	1.75071	1.85977	1.81385	1.79089	1.93439	1.80237	1.95161	1.77367	1.82533	1.89995	1.77367	1.99179	1.73923	1.90569	1.85403	2.00327	1.98605	1.78515	1.93439	1.71627	1.79089	1.82533	1.73349	1.77367	1.71627	1.96883	1.91717	1.93439	1.91143	1.83681	1.82533	1.82533	1.72201	1.87699	1.64739	1.88847	1.84829	1.73923	1.73923	1.84255	1.83107	1.77367	1.87699	1.81385	1.88847	1.97457	1.82533	1.77367	1.85977	1.96883	1.70479	1.62443	1.69905	1.92865	1.88273	1.87699	1.83681	1.84829	1.95161	1.83681	1.85977	1.80237	1.82533	1.91143	1.79089	1.88273	1.99179	1.85403	1.80811	1.96309	2.09512	1.87699	1.91717	1.95161	1.74497	1.65313	1.84255	1.75645	1.72201
10	1.08518	1.20443	1.19250	0.95400	1.12691	1.10903	1.21039	1.07921	1.22828	1.11499	1.07325	1.09710	1.26405	0.98978	1.19250	1.09114	1.05536	1.04940	1.09114	1.03151	1.18654	1.12691	1.07325	1.10306	1.08518	1.18654	1.06133	1.13288	1.01363	1.10306	1.19846	1.13288	1.16269	1.18058	1.03151	1.08518	1.13884	1.19846	1.31771	1.10903	1.17461	1.00170	1.03748	1.18654	1.19250	1.16865	1.09710	1.02555	1.11499	1.18058	1.19250	1.06729	1.16269	1.06133	1.13884	0.96593	1.18058	1.06133	1.01959	1.04344	1.17461	1.07325	1.10903	1.19846	1.22231	1.03748	1.06729	1.13288	1.06729	1.23424	1.01959	1.20443	1.13884	1.14480	0.99574	0.98978	1.15076	1.27598	1.07325	1.15673	1.09114	1.13288	1.28790	1.07921	1.06133	1.00766	1.28194	1.24616	1.04344	1.15076	1.21635	1.18058	1.20443	1.12691	1.09114	1.31175	1.07325	1.22231	1.16865	1.20443	1.13288	1.19846	1.12691	1.05536	1.15673	1.16269	1.25213	1.15673	1.25809	1.17461	1.02555	1.08518	1.07325	1.19846	1.14480	1.03748	1.15673	1.13884	1.03748	1.10306	1.26405	1.10903	1.14480	1.22231	1.01363	1.12095	1.16865	1.05536	1.14480	1.10903	1.11499	1.13884	1.12691	1.06729	1.12691	1.19846	1.38926	1.38330	1.01363	1.16269	1.07921	1.18058	1.16269	1.19250	1.24616	1.24020	1.10903	1.10306	1.25809	1.21039	1.22828	1.04344	1.00170	0.97189	1.12691	1.17461	1.07325	1.17461	1.12691	1.10306	1.12095	1.16269	1.07325	1.06729	1.18654	1.08518	1.09114	1.25213	1.28790	1.06133	1.28790	1.10306	1.10306	1.10306	1.17461	1.13288	1.18058	1.17461	1.17461	1.21635	1.30579	1.16865	1.28194	1.16865	1.10903	1.13288	1.17461	1.23424	1.06729	1.40119	1.21635	1.11499	1.00170	1.01363	1.13884	1.21635	1.05536	1.13288	1.12095	1.04940	1.32368	1.30579	1.18058	1.17461	0.97189	1.25809	1.16865	1.18654	1.25809	1.10306	1.23424	1.15673	1.22231	1.10306	1.22828	1.21635	1.27598	1.15673	1.22828	1.14480	1.23424	1.04940	1.15076	1.31771	1.14480	1.12095	1.15673	1.12691	1.34156	1.29386	1.14480	1.09710	1.10306	1.19250	1.17461	1.19846	1.15076	1.06729	1.16269	1.08518	1.15673	1.11499	1.20443	1.19250	1.22231	1.07325	1.16865	1.26405	1.18058	1.28790	1.13288	1.11499	1.07921	1.16269	1.22231	0.97785	1.24020	1.29983	1.14480	1.07921	1.01959	1.16269	1.20443	1.19846	1.15076	1.19846	1.15076	1.19250	1.19250	1.08518	1.10306	1.19250	1.16269	1.02555	1.15076	1.11499	1.11499	1.20443	1.13288	1.10903	1.19846	1.19250	1.23424	1.27001	1.12095	1.00766	1.18654	1.25809	1.20443	1.07325	1.21635	1.14480	1.09114	1.28790	1.13288	1.15076	1.18058	1.12691	1.16865	1.11499	1.15673	1.09710	1.17461	1.24616	1.12095	0.97189	1.31175	1.15673	0.97785	1.03151	1.10306	1.25213	1.20443	1.19250	1.10903	1.13884	1.16865	1.19846	1.10306	0.99574	1.08518	1.21635	1.19846	1.22828	1.28194	1.18654	1.20443	1.27001	1.23424	1.16865	1.29386	1.22231	1.09114	1.22231	1.10306	1.14480	1.23424	1.09114	1.36541	1.17461	1.25213	1.15673	1.05536	1.20443	1.24020	1.22231	1.06133	1.13288	1.15673	1.13288	1.16269	1.19250	0.94208	1.09710	1.11499	1.15673	1.24020	1.32368	1.22828	1.19250	1.31175	1.06133	1.05536	1.08518	1.15673	1.10306	1.21039	1.30579	1.25809	1.29386	1.21635	1.21635	1.24020	1.23424	1.09114	1.16865	1.32368	1.24616	1.18058	1.05536	1.29983	1.41311	1.26405	1.34753	1.27598	1.18654	1.21635	1.12095	1.13288	1.24020	1.10903	1.23424	1.21635	1.07921	1.29983	0.97785	1.19846	1.25809	1.27001	1.20443	1.23424	1.21039	1.28194	1.32368	1.13884	1.13884	1.10306	1.32964	1.27001	1.09710	1.35945	1.22828	1.24020	1.15076	1.24020	1.24020	1.39523	1.19250	1.31771	1.35349	1.26405	1.33560	1.22231	1.28194	1.29386	1.25213	1.25809	1.35349	1.08518	1.15673	1.23424	1.15076	1.18058	1.21635	1.40119	1.31771	1.22828	1.16269	1.08518	0.95996	1.01363	1.21039	1.34156	1.17461	1.14480	1.15673	1.24616	1.22231	1.22231	1.11499	1.13288	1.35945	1.24020	1.16269	1.31175	1.13288	1.34156	1.20443	1.18654	1.07921	1.22828	1.11499	1.27598	1.16865	1.14480	1.24616	1.17461	1.18654	1.19846	1.09114	1.20443	1.24020	1.27598	1.12095	1.21039	1.22828	1.29983	1.20443	1.26405	1.07921	1.24020	1.15673	1.24616	1.12095	1.10903	1.27001	1.17461	1.38926	1.20443	1.22828	1.14480	1.22231	1.12691	1.06133	1.21635	1.28194	1.21635	1.23424	1.23424	1.21635	1.28790	1.25213	1.16269	1.23424	1.20443	1.19846	1.23424	1.25809	1.22828	1.30579	1.31175	1.22231	1.16865	1.18654	1.25213	1.26405	1.31771	1.31175	1.29983	1.26405	1.25213	1.15076	1.09114	1.50851	1.28194	1.28790	1.19846	1.10306	1.39523	1.28790	1.27598	1.19846	1.17461	1.22231	1.24020	1.27598	1.23424	1.18058	1.28790	1.17461	1.43696	1.24616	1.24616	1.22828	1.36541	1.41311	1.21635	1.22828	1.36541	1.31175	1.21039	1.21635	1.24616	1.34753	1.24616	1.13288	1.17461	1.15673	1.16865	1.25213	1.43100	1.17461	1.18654	1.26405	1.27001	1.41908	1.19250	1.33560	1.29983	1.22231	1.25213	1.46081	1.12691	1.24020	1.18058	1.24020	1.14480	1.31175	1.29983	1.40715	1.30579	1.13884	1.15076	1.28194	1.05536	1.50255	1.10903	1.36541	1.25213	1.48466	1.22231	1.26405	1.33560	1.17461	1.21635	1.20443	1.17461	1.38926	1.38330	1.30579	1.05536	1.33560	1.33560	1.32368	1.37138	1.57410	1.25809	1.32964	1.33560	1.24616	1.32368	1.26405	1.29386	1.23424	1.13288	1.21635	1.28194	1.23424	1.37734	1.30579	1.19250	1.18654	1.34156	1.22828	1.30579	1.33560	1.22231	1.28194	1.35349	1.31771	1.34156	1.19846	1.27598	1.28194	1.27598	1.24020	1.43100	1.30579	1.25809	1.29386	1.34753	1.23424	1.29386	1.19846	1.25213	1.25213	1.52044	1.40119	1.29983	1.18654	1.22231	1.20443	1.34156	1.16269	1.23424	1.28194	1.29386	1.40119	1.37734	1.20443	1.20443	1.32368	1.22828	1.37138	1.28790	1.33560	1.35945	1.32368	1.26405	1.32368	1.43696	1.32964	1.35349	1.18654	1.19250	1.22231	1.37138	1.10903	1.13884	1.24020	1.15076	1.32964	1.35349	1.36541	1.31771	1.20443	1.36541	1.45485	1.21039	1.24616	1.36541	1.40715	1.27001	1.30579	1.21039	1.32368	1.26405	1.31175	1.37138	1.52640	1.38926	1.32964	1.34753	1.47274	1.34753	1.32964	1.25809	1.21039	1.27598	1.40119	1.43100	1.15076	1.29386	1.32964	1.25213	1.34753	1.28790	1.29386	1.29983	1.39523	1.34156	1.32368	1.37734	1.42504	1.34753	1.39523	1.37138	1.13884	1.28790	1.26405	1.44293	1.36541	1.23424	1.35945	1.22231	1.08518	1.27598	1.31771	1.25809	1.28790	1.44293	1.29386	1.36541	1.50851	1.55025	1.36541	1.22828	1.33560	1.31175	1.11499	1.20443	1.33560	1.38330	1.39523	1.27598	1.29983	1.28194	1.30579	1.47274	1.47274	1.20443	1.49659	1.46081	1.27598	1.41908	1.35945	1.31771	1.46678	1.43100	1.40119	1.45485	1.15673	1.19250	1.15076	1.29386	1.25809	1.31175	1.31771	1.42504	1.26405	1.26405	1.53833	1.42504	1.46081	1.30579	1.43100	1.38926	1.30579	1.65161	1.47274	1.31771	1.33560	1.33560	1.22231	1.32964	1.33560	1.50851	1.27598	1.42504	1.22231	1.33560	1.38330	1.44293	1.25213	1.30579	1.29386	1.24020	1.31771	1.32964	1.40715	1.24616	1.17461	1.18058	1.40119	1.21635	1.33560	1.30579	1.41908	1.22828	1.32368	1.41908	1.49063	1.29983	1.46081	1.34753	1.40119	1.21039	1.28790	1.31175	1.28194	1.29983	1.29386	1.38926	1.35945	1.28194	1.36541	1.35349	1.36541	1.18654	1.32368	1.34156	1.16865	1.50255	1.34156	1.40715	1.30579	1.43100	1.40715	1.50255	1.28194	1.24616	1.47870	1.35349	1.56218	1.45485	1.38330	1.34156	1.29386	1.37734	1.34156	1.32964	1.27598	1.36541	1.32368	1.42504	1.28790	1.44293	1.43100	1.45485	1.34156	1.38330	1.29983	1.28790	1.27001	1.40119	1.38330	1.45485	1.31771	1.31771	1.32368	1.31771	1.41311	1.23424	1.38330	1.46678	1.43696	1.41908	1.29983	1.49659	1.43696	1.53236	1.38926	1.32964	1.34753	1.46081	1.40715	1.35945	1.31175	1.32368	1.40119	1.36541	1.39523	1.30579	1.32964	1.43100	1.41311	1.37734	1.34156	1.47870	1.43696	1.37734	1.51448	1.24616	1.30579	1.26405	1.39523	1.35945	1.34156	1.41311	1.40715	1.34753	1.38330	1.39523	1.40715	1.43696	1.25809	1.37734	1.44889	1.38926	1.54429	1.30579	1.41311	1.32368	1.41311	1.44889	1.40119	1.50851	1.57410	1.56218	1.48466	1.37138	1.34156	1.21635	1.35945	1.24020	1.43696	1.41908	1.40119	1.41311	1.39523	1.44293	1.32964	1.33560	1.30579	1.41311	1.50851	1.44889	1.34753	1.41908	1.46678	1.44293	1.35349	1.34156	1.41908	1.31771	1.37734	1.44889	1.37734	1.54429	1.28194	1.35349	1.52044	1.50851	1.41311	1.44293	1.30579	1.45485	1.50851	1.44293	1.51448	1.32368	1.47870	1.37734	1.49659	1.58603	1.37734	1.44293	1.44293	1.38330	1.43100	1.36541	1.37734	1.43696	1.40119	1.54429	1.31175	1.51448	1.35945	1.52044	1.47274	1.47870	1.45485	1.31771	1.57410	1.27001	1.62180	1.37138	1.49063	1.30579	1.46678	1.44889	1.47274	1.37734	1.47274	1.31771	1.43696	1.44889	1.43100	1.44293	1.45485	1.49063	1.39523	1.29983	1.37734	1.37734	1.38926	1.55621	1.46081	1.49063	1.28790	1.28790	1.38330	1.35349	1.34753	1.50851	1.34156	1.48466	1.36541	1.43696	1.49063	1.50851	1.32368	1.38926	1.29386	1.53236	1.55025	1.44293	1.50851	1.49063	1.49063	1.42504	1.44889	1.46678	1.45485	1.55025	1.35349	1.46678	1.39523	1.56218	1.37138	1.46081	1.27001	1.50255	1.59199	1.50851	1.48466	1.32368	1.28194	1.40119	1.60988	1.52640	1.41908	1.47870	1.54429	1.34753	1.37734	1.46678	1.28790	1.49063	1.54429	1.47274	1.58603	1.62776	1.55621	1.53833	1.50851	1.41908	1.58006	1.37734	1.55621	1.51448	1.42504	1.47274	1.41908	1.34156	1.50851	1.37734	1.48466	1.53833	1.55621	1.41311	1.54429	1.44889	1.36541	1.28790	1.55025	1.49063	1.47870	1.47274	1.59795	1.59795	1.47274	1.53833	1.40119	1.54429	1.46081	1.56814	1.56814	1.41311	1.38330	1.34156	1.47274	1.43696	1.47870	1.62180	1.35945	1.44889	1.47274	1.46678	1.29983	1.46678	1.50851	1.33560	1.53236	1.59795	1.65758	1.37734	1.43100	1.55621	1.46678	1.50851	1.52640	1.54429	1.49659	1.62180	1.78875	1.47870	1.43100	1.50851	1.34156	1.46081	1.63969	1.88415	1.47274	1.37138	1.52640	1.32368	1.48466	1.41908	1.46678	1.66354	1.52640	1.44889	1.51448	1.52044	1.43696	1.62776	1.53236	1.46678	1.59795	1.71124	1.52640	1.72913	1.49063	1.42504	1.56814	1.60988	1.46081	1.52640	1.46081	1.45485	1.59199	1.52044	1.55621	1.52044	1.40715	1.49063	1.49659	1.47274	1.43696	1.32964	1.57410	1.50851	1.53833	1.55025	1.48466	1.52044	1.48466	1.49063	1.53833	1.72316	1.47274	1.68739	1.49659	1.34753	1.48466	1.46678	1.40119	1.42504	1.78279	1.59199	1.44889	1.48466	1.41311	1.46678	1.40119	1.32368	1.35349	1.71720	1.60391	1.49063	1.42504	1.47274	1.67546	1.55621	1.46081	1.60988	1.62180	1.52044	1.58006	1.40119	1.63969	1.50255	1.68143	1.66354	1.78875	1.48466	1.49659	1.47274	1.40119	1.59199	1.39523	1.56814	1.50255	1.53236	1.52640	1.53236	1.55621	1.54429	1.61584	1.80068	1.72913	1.64565	1.73509	1.71124	1.46081	1.52044	1.65758	1.44293	1.62180	1.64565	1.62180	1.60391	1.46678	1.69931	1.62180	1.63373	1.67546	1.72316	1.53833	1.68143	1.62180	1.62776	1.63373	1.50851	1.49063	1.41311	1.53236	1.64565	1.58603	1.69931	1.69931	1.61584	1.58006	1.59199	1.41311	1.69931	1.59795	1.59199	1.50851	1.50851	1.49659	1.68739	1.69931	1.67546	1.51448	1.53833	1.59199	1.68739	1.50851	1.69335	1.58006	1.65161	1.66354	1.58006	1.56218	1.49063	1.54429	1.63373	1.59795	1.75894	1.63373	1.58006	1.60391	1.53236	1.77683	1.56814	1.59199	1.68739	1.52640	1.60988	1.62776	1.67546	1.74105	1.63373	1.50851	1.52044	1.52640	1.62776	1.59199	1.65758	1.78279	1.59199	1.68739	1.66354	1.68739	1.59199	1.47870	1.62776	1.75894	1.71124	1.63373	1.71124	1.78279	1.78875	1.65758	1.62180	1.62180	1.65758	1.64565	1.59795	1.66950	1.59199	1.80068	1.47274	1.59795	1.76490	1.59795	1.64565	1.68739	1.71124	1.71720	1.74701	1.62180	1.70528	1.70528	1.69931	1.74105	1.52640	1.73509	1.52640	1.72316	1.68739	1.77086	1.76490	1.52640	1.81260	1.72316	1.63969	1.65161	1.63969	1.61584	1.68739	1.69335	1.60391	1.74701	1.50255	1.75298	1.81260	1.72913	1.74105	1.73509	1.58006	1.63373	1.78875	1.63969	1.64565	1.75298	1.71124	1.46678	1.69335	1.64565	1.68143	1.64565	1.59199	1.60391	1.63373	1.79471	1.65758	1.60988	1.73509	1.57410	1.97359	1.83645	1.80068	1.84241	1.66950	1.89608	1.72316	1.75894	1.69931	1.65161	1.75894	1.55025	1.84838	1.74105	1.78875	1.85434	1.70528	1.72913	1.55025	1.59199	1.65161	1.58006	1.70528	1.68143	1.72913	1.79471	1.80664	1.96763	1.71720	1.57410	1.84838	1.72913	1.60391	1.71720	1.69335	1.67546	1.57410	1.78279	1.81856	1.83049	1.88415	1.81856	1.65758	1.62776	1.84241	1.73509	1.75298	1.86626	1.66950	1.68739	1.77683	1.81856	1.74701	1.72913	1.77086	1.66950	1.72913	1.69931	1.76490	1.77086	1.66354	1.94378	1.80068	1.72913	1.56218	1.58603	1.77086	1.79471	1.77086	1.61584	1.77683	1.75894	1.69931	1.62180	1.66354	1.71124	1.66950	1.66354	1.77683	1.74701	1.68143	1.80068	1.78875	1.93781	1.89608	1.82453	1.87223	1.69335	1.91993	1.83645	1.93185	1.75894	1.89608	1.80068	1.54429	1.83645	1.80664	1.63969	1.92589	1.93781	1.78279	1.97955	1.82453	1.75894	1.88415	1.62180	1.74701	1.74701	1.80664	1.73509	1.63969	1.84241	1.80664	1.85434	1.89608	1.60391	1.81260	1.65161	1.89011	1.86030	1.93781	1.84838	1.79471	1.88415	1.85434	1.87223	1.84838	1.88415	1.78875	1.74701	1.85434	1.87819	1.62776	1.76490	1.89011	1.81260	1.91993	1.66950	1.84241	1.92589	1.83645	1.66950	1.80068	1.71124	1.77683	1.75298	1.84241	1.83049	1.92589	1.80068	1.72913	1.72316	1.89011	1.80664	1.91993	1.84838	1.77683	1.63969	1.85434	1.66354	1.94378	1.86626	1.67546	2.02129	2.02725	1.88415	1.75298	2.00340	1.84241	1.83049	1.78279	1.84838	1.90800	1.93185	1.93781	1.66950	1.82453	1.88415	1.64565	1.74105	1.88415	2.03321	1.98551	2.00936	1.83645	1.70528	1.86030	1.90204	1.93781	1.79471	1.77683	2.10476	1.81260	1.86626	1.95570	1.98551	1.78279	1.88415	1.69335	1.86030	1.80664	2.00340	1.93185	2.06303	1.95570	1.83645	1.94974	1.95570	1.84241	1.90800	1.90800	1.96166	2.16439	2.00936	1.95570	1.83645	1.83049	2.00340	1.85434	1.83645	1.75894	1.82453	1.87819	1.88415	2.01533	1.86030	1.80068	1.84241	1.91396	1.93185	1.82453	1.98551	1.91993	1.88415	1.90204	1.83049	2.00936	1.99148	2.13458	1.99148	2.05110	1.97955	1.84241	2.04514	1.86030	1.86626	1.90800	2.03918	1.83049	1.99148	2.13458	2.02129	1.99744	2.14650	2.07495	2.08091	1.94974	2.12265	1.89011	1.95570	1.93185	1.93185	1.89011	1.80664	1.96166	2.05706	1.91993	2.04514	1.73509	2.03321	2.03918	1.91993	1.92589	1.83645	1.84241	1.93781	2.03321	1.89608	1.96166	1.90800	1.83049	1.87819	2.08688	1.78875	2.03918	1.98551	1.91396	1.80068	2.11669	1.97359	2.09880	1.77683	1.96166	1.95570	2.01533	1.84838	2.06303	1.96166	2.06303	2.02129	2.01533	2.00340	1.88415	2.13458	2.10476	1.92589	2.02129	1.92589	2.02725	1.93185	2.08091	1.94378	1.89608	1.91993	1.81856	1.93781	1.96763	1.97359	1.90204	1.83645	2.26575	1.99744	1.81260	1.96166	2.15843	2.05706	1.90800	1.89011	1.99744	1.99744	2.01533	2.04514	2.06899	2.06899	1.71720	2.02725	2.09284	2.04514	1.99744	2.00340	1.99744	1.81260	1.90800	1.87223	2.10476	1.94378	2.03321	1.91396	1.89011	1.96166	1.83049	1.83645	2.05706	2.00340	2.20016	1.96763	1.90204	1.97359	2.11669	1.96763	2.09880	2.02129	1.78875	2.01533	1.86626	1.99744	1.87223	2.11073	2.13458	2.22401	2.00340	1.93781	2.11073	2.04514	2.00936	2.05110	1.89608	1.99744	1.91993	2.05706	2.10476	1.88415	1.92589	2.14650	1.96763	2.11669	2.02129	2.03321	2.18824	1.89608	1.89011	1.84838	2.17631	1.94974	1.83645	2.00936	2.00936	1.91396	1.93781	2.25979	2.25383	2.34326	1.92589	1.89011	1.84838	2.20613	2.10476	2.21209	2.06303	1.81856	1.99744	1.97359	2.08091	2.08688	1.95570	1.97359	2.12861	1.92589	2.18824	2.00936	2.02725	2.12861	2.13458	2.11669	1.98551	1.99148	2.13458	1.89608	2.00340	1.95570	2.00936	1.76490	2.05110	1.86626	2.00340	1.94974	1.97955	1.86030	1.96166	2.09284	1.79471	1.90204	2.00936	2.15843	1.93781	1.97955	2.04514	1.98551	1.93185	1.95570	1.92589	2.05706	1.96166	1.92589	2.03321	2.00936	1.99744	1.90800	1.91396	1.90204	1.98551	1.99148	1.87223	1.96166	1.90204	2.08688	2.02725	1.94974	1.78279	2.10476	2.05110	1.87223	2.03918	1.86030	1.83049	1.74701	1.91993	2.20613	1.81260	1.62180	2.02725	2.10476	1.77086	1.81856	1.93781	1.77683	2.02129	1.90800	1.89608	1.89011	1.74105	1.79471	1.89011	1.82453	1.85434	1.78279	1.76490	1.83645	1.90800	1.86030	1.96763	1.81260	1.92589	1.96166	1.87819	1.83645	1.78875	1.76490	1.87819	2.11669	2.06899	1.88415	2.06303	1.72913	1.96763	1.63373	1.56814	1.76490	1.82453	1.86626	1.83049	1.78875	1.90204	1.81260	1.86626	1.81260	1.85434	1.84241	1.72316	1.61584	1.70528	1.66950	1.80068	1.55621	1.86030	1.83645	1.77086	1.59199	1.75894	1.76490	1.89608	1.72316	1.91993	1.70528	1.77683	1.77683	1.72913	1.56218	1.71124	1.71720	1.71124	1.78279	1.65161	1.71720	1.70528	1.49063	1.69335	1.82453	1.89608	1.78279	1.68739	1.60988	1.64565	1.67546	1.77086	1.73509	1.71124	1.59795	1.74105	1.61584	1.70528	1.59199	1.74105	1.85434	1.75894	1.84838	1.72913	1.77086	1.68739	1.77683	1.79471	1.80664	1.83049	1.71124	1.71720	1.76490	1.69335	1.69931	1.72316	1.49659	1.52640	1.81260	1.52044	1.81856	1.57410	1.68143	1.73509	1.73509	1.76490	1.60391	1.74105	1.53236	1.77086	1.57410	1.54429	1.57410	1.45485	1.62180	1.73509	1.72913	1.74105	1.64565	1.68143	1.71720	1.65758	1.62180	1.79471	1.56814	1.87223	1.57410	1.58006	1.73509	1.64565	1.72913	1.77683	1.84838	1.61584	1.77086	1.62180	1.89011	1.67546	1.74701	1.57410	1.71720	1.59199	1.65161	1.79471	1.62180	1.84241	1.65758	1.72316	1.77683	1.68143	1.75298	1.79471	1.62180	1.72913	1.58603	1.62776	1.69931	1.52044	1.66354	1.62776	1.63373	1.65161	1.56814	1.61584	1.64565	1.70528	1.81260	1.43100	1.63373	1.68143	1.59795	1.55621	1.62180	1.70528	1.64565	1.85434	1.55025	1.72913	1.70528	1.71124	1.72913	1.81856	1.69335	1.59199	1.64565	1.60391	1.71124	1.64565	1.86030	1.56814	1.69335	1.56218	1.73509	1.75298	1.72913	1.59199	1.55621	1.61584	1.65161	1.62776	1.62776	1.72316	1.69931	1.66950	1.72316	1.62180	1.60391	1.76490	1.55621	1.65758	1.72316	1.73509	1.58603	1.66354	1.65161	1.74105	1.61584	1.70528	1.75894	1.62776	1.71720	1.66950	1.78875	1.59795	1.46081	1.77086	1.73509	1.74701	1.78875	1.73509	1.69335	1.63373	1.53833	1.69931	1.61584	1.59199	1.77683	1.65758	1.58603	1.60988	1.66950	1.70528	1.88415	1.64565	1.49659	1.76490	1.68143	1.66354	1.55621	1.63373	1.58006	1.59199	1.68143	1.66950	1.63969	1.78875	1.61584	1.76490	1.72913	1.71124	1.75894	1.39523	1.54429	1.51448	1.58603	1.49063	1.49659	1.56218	1.67546	1.59795	1.55025	1.63969	1.49063	1.60988	1.72316	1.72316	1.56814	1.70528	1.49063	1.63969	1.76490	1.65161	1.53833	1.53236	1.49659	1.56218	1.72913	1.46678	1.60391	1.43100	1.55025	1.49063	1.68739	1.55025	1.47870	1.59795	1.47870	1.41908	1.44889	1.58006	1.55025	1.50255	1.52640	1.47274	1.48466	1.49659	1.56814	1.65758	1.41908	1.52640	1.39523	1.55621	1.50255	1.62776	1.61584	1.52044	1.56814	1.57410	1.60391	1.65758	1.49659	1.38926	1.51448	1.49063	1.58006	1.52044	1.43696	1.45485	1.51448	1.37138	1.47274	1.48466	1.69931	1.48466	1.53236	1.60988	1.71124	1.64565	1.60988	1.65161	1.66354	1.56814	1.41908	1.56814	1.53236	1.28790	1.58603	1.59199	1.48466	1.37138	1.71124	1.67546	1.60988	1.42504	1.62776	1.50851	1.62776	1.46081	1.61584	1.58006	1.49063	1.55025	1.59795	1.55025	1.62776	1.68739	1.65758	1.48466	1.69335	1.52640	1.35945	1.63969	1.53236	1.44889	1.43696	1.57410	1.70528	1.58603	1.56218	1.46081	1.50851	1.71720	1.38330	1.59199	1.64565	1.51448	1.53833	1.49063	1.50851	1.59795	1.52640	1.51448	1.48466	1.60391	1.65161	1.70528	1.60988	1.65758	1.44293	1.65758	1.75894	1.72913	1.52640	1.52640	1.50851	1.66354	1.55621	1.66950	1.66950	1.75894	1.55621	1.49659	1.64565	1.64565	1.71124	1.57410	1.59795	1.41908	1.56814	1.66950	1.60391	1.58603	1.60391	1.68143	1.49063	1.60391	1.63373	1.52640	1.53236	1.49063	1.75894	1.81260	1.52044	1.67546	1.53833	1.56814	1.73509	1.50851	1.84241	1.74701	1.63969	1.62776	1.74105	1.62776	1.58006	1.66354	1.68143	1.74701	1.63373	1.77683	1.78875	1.60391	1.74701	1.65758	1.65758	1.53833	1.67546	1.74105	1.66354	1.80664	1.53236	1.65758	1.72913	1.62180	1.68739	1.62180	1.51448	1.56814	1.67546	1.71124	1.63969	1.59795	1.81856	1.58603	1.85434	1.60988	1.69931	1.61584	1.71124	1.62180	1.74701	1.64565	1.66950	1.66354	1.71720	1.83645	1.55025	1.56814	1.72316	1.66354	1.63373	1.54429	1.67546	1.68739	1.63969	1.72913	1.62776	1.70528	1.46081	1.68143	1.78279	1.77683	1.47274	1.65758	1.71720	1.53236	1.63373	1.73509	1.59795	1.78279	1.50255	1.74105	1.58006	1.82453	1.77086	1.58603	1.69931	1.68739	1.59795	1.59199	1.47274	1.65161	1.71124	1.71124	1.67546	1.68143	1.70528	1.60988	1.63969	1.97955	1.80068	1.76490	1.46678	1.63969	1.77086	1.65161	1.74701	1.68143	1.86030	1.75298	1.63969	1.62776	1.63373	1.79471	1.84241	1.66354	1.56218	1.77086	1.74701	1.52044	1.85434	1.63373	1.60988	1.68739	1.81260	1.66354	1.75894	1.69931	1.82453	1.62776	1.71124	1.75298	1.74701	1.58603	1.72316	1.83049	1.59795	1.53833	1.49659	1.60391	1.74701	1.74105	1.60988	1.82453	1.72913	1.84241	1.74105	1.70528	1.80664	1.62776	1.53833	1.86030	1.67546	1.87819	1.86626	1.63969	1.70528	1.56814	1.65161	1.77086	1.84241	1.68143	1.73509	1.87223	1.78875	1.68739	1.56814	1.70528	1.71720	1.82453	1.66354	1.68143	1.82453	1.67546	1.81260	1.74105	1.80664	1.61584	1.89608	1.64565	1.64565	1.77086	1.68739	1.70528	1.82453	1.75298	1.66354	1.82453	1.77086	1.84241	1.67546	1.71124	1.70528	1.66950	1.83645	1.80068	1.53833	1.60988	1.86626	1.84838	1.84241	1.71720	1.69931	1.74105	1.84241	1.83049	1.67546	1.99148	1.78875	1.78279	1.66354	1.88415	1.88415	1.80068	1.77683	1.78279	1.87223	1.66354	1.77683	1.64565	1.71720	1.65161	1.67546	1.87819	1.81260	1.66354	1.61584	1.60391	1.61584	1.75298	1.60988	1.66950	1.66354	1.80068	1.80068	1.67546	1.59199	1.73509	1.78875	1.78875	1.58603	1.68739	1.79471	1.78279	1.85434	1.98551	1.94378	1.88415	1.78875	1.89011	1.91396	1.82453	1.84241	1.75298	1.97955	1.71124	1.69335	1.78279	1.66950	1.58603	1.92589	1.87223	1.68143	1.83049	1.86626	1.86626	1.96166	1.77086	1.83049	1.74701	1.77086	1.92589	1.78875	1.76490	1.60391	1.65161	1.77683	1.80664	2.00936	1.80068	1.80068	1.71124	1.70528	1.65161	1.76490	1.75298	1.84838	1.57410	1.54429	1.77683	1.78875	1.69931	1.65758	1.72913	1.87819	1.64565	1.72913	1.72913	1.97955	1.78875	1.74105	1.71720	1.78279	1.87819	1.84838	1.74105	1.90204	1.77683	1.97955	1.63373	1.58603	1.59795	1.84838	1.92589	1.83645	1.70528	1.68143	1.68143	1.82453	1.75894	1.92589	1.83645	1.99148	1.93185	1.73509	1.88415	1.75298	1.78875	2.04514	1.88415	1.87819	1.77086	1.94974	1.78279	1.80664	1.83049	1.90800	1.69335	1.90800	1.77683	1.75298	1.80068	1.76490	1.89011	1.86030	1.87223	1.86626	1.68739	1.43696	1.86626	1.96763	1.83645	1.89011	1.84241	1.77086	1.87223	1.83645	1.99148	1.78279	1.77086	1.83049	1.62180	1.92589	1.70528	2.00340	1.82453	1.65758	1.84241	1.94378	1.78875	1.69335	1.74701	1.75894	1.73509	1.91993	1.66950	2.06303	1.70528	1.72913	1.83645	1.69335	1.75894	1.87819	1.69335	1.72913	1.76490	1.80068	1.60391	1.74701	1.91993	1.74105	1.85434	1.47274	1.84838	1.86030	1.80068	1.85434	2.05706	1.84838	1.72913	1.65161	1.75894	1.70528	1.76490	1.69931	1.86626	1.93781	1.89608	1.84241	1.91396	1.78875	1.84241	1.86030	1.98551	1.93781	1.76490	1.84838	1.92589	1.90204	1.77086	1.90204	1.68143	1.82453	1.97359	1.66950	1.87819	1.90800	1.63373	1.86626	2.05110	1.75894	1.86626	1.75894	1.96763	1.86030	1.63373	1.73509	1.84838	1.83645	1.78279	1.87223	1.76490	1.64565	1.84241	1.74105	1.75894	1.69335	1.94378	1.75298	1.79471	1.83049	1.91993	1.78875	1.90800	1.82453	1.97359	2.08688	2.12861	1.79471	1.98551	1.95570	1.93185	1.88415	2.12861	1.77683	1.86030	1.77086	1.79471	1.84241	1.72316	1.84838	1.85434	1.99148	1.91993	1.87819	1.93781	1.99148	1.84241	1.78279	1.88415	1.98551	1.78279	1.76490	1.70528	2.11073	1.80664	1.86030	1.84241	1.78875	1.84241	1.75894	1.89608	1.75298	1.88415	1.83645	1.72913	1.90800	1.87223	1.90800	1.78875	1.89011	1.99744	1.78279	1.97955	1.84838	1.88415	1.84838	1.80664	2.14650	1.77683	2.03918	1.91396	1.87819	1.88415	1.81260	1.90800	1.85434	1.89011	1.89011	1.88415	1.86030	1.80068	1.77683	1.90204	1.89608	1.73509	1.72913	1.88415	1.88415	1.97359	1.75298	2.03918	1.95570	1.74701	1.81260	2.11073	2.03918	1.80664	1.76490	1.78875	1.95570	1.86030	1.87819	2.17631	2.00340	1.95570	1.96166	1.87223	1.87819	1.65161	1.81260	1.84241	2.01533	1.86626	1.99148	1.87819	1.62776	1.91993	1.71720	1.72316	1.81856	1.81856	1.88415	2.03918	1.81856	1.77683	1.90800	1.85434	1.84838	1.74701	1.74701	1.78279	1.97955	2.03321	1.84241	1.81260	1.65758	1.81856	2.00340	1.97955	1.63969	1.85434	2.05706	1.96166	1.86030	1.87819	1.83645	1.83049	1.98551	1.94378	1.84241	1.96166	1.86626	1.75298	1.79471	1.80068	1.82453	1.88415	1.89011	1.92589	1.75298	1.87819	2.07495	1.93185	1.75298	1.89608	1.91993	1.84241	1.99744	1.91396	1.84241	1.99148	1.99148	1.99148	2.14650	1.98551	1.87223	2.03321	1.88415	1.76490	1.89608	1.85434	2.02129	1.76490	1.96166	2.08688	1.85434	1.90800	1.73509	1.90204	1.94974	1.83049	1.94378	1.83049	1.84838	1.83049	2.03918	1.95570	1.97359	1.80664	1.93781	1.63373	1.89608	1.80664	1.82453	1.89608	1.80664	1.81260	1.98551	1.82453	1.83645	1.78875	1.76490	1.94974	1.71720	1.87819	1.93185	1.93781	1.91993	2.11073	1.90800	1.73509	1.84241	2.05706	1.87819	1.90204	2.04514	1.89608	2.03321	1.82453	1.79471	1.86626	1.75894	1.90800	1.74701	1.78875	1.91396	2.00936	1.80664	1.78875	2.05110	1.84838	1.84241	1.87223	1.88415	1.75298	1.99744	1.91993	1.87223	1.96763	1.78875	1.80664	1.90204	1.71124	2.14054	1.92589	1.72913	1.70528	1.96166	1.78875	1.90204	1.95570	1.84838	2.00936	1.89608	1.96166	1.92589	1.68739	1.95570	1.90204	1.95570	1.75894	2.02129	2.05706	2.06899	1.96166	1.93781	1.90800	2.03321	1.83645	1.78279	1.82453	1.93781	1.92589	1.94378	1.76490	1.90204	1.81260	1.87223	1.94974	1.80664	1.94378	2.11073	1.81856	1.89608	1.89011	1.94378	1.90204	1.89608	1.84838	1.93185	1.86626	1.86626	1.79471	1.90800	1.84838	2.00340	2.14054	1.72913	1.80664	1.86626	1.71720	1.90204	1.75298	1.70528	1.86626	1.85434	1.98551	1.83049	1.86030	1.97955	1.80068	1.75298	1.82453	1.79471	1.78279	2.05110	1.78875	1.97359	1.96166	1.90204	1.82453	1.87223	1.81856	1.93185	1.95570	1.89011	1.77683	1.87819	1.89608	1.97359	1.89608	1.89608	1.83049	1.88415	1.86626	2.18824	2.00936	1.89011	1.72316	2.03321	2.06899	1.78279	1.81856	1.68143	1.93781	1.81260	2.00340	1.81260	2.00936	1.77086	1.81260	1.90800	2.01533	2.06303	1.99148	1.81260	1.87819	1.86030	1.92589	1.80664	1.86030	1.75894	1.84241	1.90800	1.79471	2.12861	1.91396	1.89608	1.80664	1.88415	1.97955	1.65161	1.80068	1.70528	1.97955	1.79471	1.86030	1.98551	1.89011	1.85434	1.69335	1.87223	1.74701	2.01533	1.98551	1.80664	1.91396	1.92589	1.79471	1.94974	1.91396	2.09284	1.99148	1.98551	1.95570	1.69931	1.97955	2.00936	1.90204	2.05110	1.96166	1.85434	1.87223	1.86030	1.95570	1.78279	1.87819	1.86626	1.93781	1.91993	1.83645	1.78875	2.05110	1.86626	1.89608	1.63969	1.85434	1.94378	1.93185	2.05706	2.08688	1.90204	1.73509	1.98551	1.86626	1.90800	1.83645	2.00936	2.00936	1.76490	1.75298	1.91396	1.87819	1.94378	2.00936	1.96166	1.81856	1.95570	1.72316	1.85434	1.89608	1.95570	1.74701	2.06303	2.04514	1.84241	1.92589	1.84241	1.88415	1.86626	1.93781	1.83645	1.91993	1.87223	1.74105	1.86030	1.94378	1.93185	1.81260	2.02129	1.85434	1.66950	1.73509	1.80664	1.85434	1.79471	1.90204	1.60391	1.85434	1.72913	1.74105	1.96166	1.89011	1.94974	1.83645	1.71720	1.94378	1.87819	1.86626	1.90204	1.80664	1.91396	1.93781	1.74105	1.76490	1.80664	1.87819	1.97955	1.78875	1.84838	1.72913	1.90204	1.96763	1.79471	1.79471	1.89011	1.81260	1.92589	1.81856	1.83645	1.86030	1.65161	1.99148	1.72913	1.84838	1.96763	1.80664	1.78875	1.64565	1.90800	1.93781	1.86626	1.73509	1.95570	1.91396	1.84838	1.80664	1.96166	1.83049	1.82453	1.84838	1.78875	1.89608	1.95570	2.00340	1.83645	1.77683	1.83049	1.52044	1.80068	1.81260	1.80664	1.80068	1.74105	1.81260	1.60391	1.84241	1.72913	1.81856	1.61584	1.83049	1.72316	1.77086	1.65758	1.69335	1.89011	1.73509	1.84241	1.90800	2.01533	1.77683	1.84241	1.79471	1.82453	1.96166	1.91993	1.83645	1.80664	1.88415	1.96763	1.79471	1.77086	1.80068	1.84838	1.87223	1.76490	1.71720	1.79471	1.54429	1.84241	1.94378	1.88415	1.60988	1.82453	1.80664	2.19420	1.74105	1.73509	1.83645	1.97955	1.87819	1.76490	1.87223	1.88415	1.90204	1.81856	1.81856	1.78875	1.67546	1.87819	1.71720	1.91396	1.92589	1.91993	1.72913	1.88415	1.91396	1.80068	1.97955	1.78875	1.83645	1.97955	1.72913	1.90800	1.78875	1.82453	1.75298	1.89011	1.69335	1.78279	1.91993	1.82453	1.69335	2.01533	1.82453	1.86030	1.88415	1.71124	1.82453	1.97359	1.97955	1.74105	1.76490	1.82453	1.79471	1.78875	1.94378	1.85434	1.73509	1.83645	1.69931	1.73509	1.89608	1.72316	1.95570	1.84241	1.69931	1.74105	1.86626	1.86030	1.80664	1.81856	2.03918	1.83049	1.99148	1.83049	1.90800	1.72913	1.82453	1.87223	1.80068	1.72913	1.80068	1.87223	1.87819	1.81856	1.80068	1.71720	1.96166	1.71124	1.83645	1.89011	1.91993	1.82453	1.82453	1.83645	1.74701	1.89608	1.75298	1.90800	1.82453	1.87819	1.87223	1.76490	1.57410	1.87223	1.76490	1.89608	1.58006	1.89011	1.82453	1.94974	1.89011	1.68739	1.69931	1.75894	1.79471	1.96763	1.69931	1.71124	1.80068	1.83049	1.80068	1.94378	1.64565	1.83645	1.94974	1.75298	1.96166	1.94378	1.75894	1.84838	1.87819	1.85434	1.71124	1.86626	2.03918	1.88415	1.88415	1.80664	1.90204	1.69335	1.72316	1.59199	1.93781	1.79471	1.81856	1.88415	1.83645	1.62776	1.91993	1.75298	1.83645	1.77683	1.88415	1.73509	1.84838	1.90800	1.70528	1.91396	1.75298	1.86030	1.63969	1.84241	1.72316	1.77086	1.93781	1.83645	1.93185	1.95570	1.96763	2.05110	1.92589	1.99744	1.64565	1.72316	1.71124	1.59199	1.77683	1.73509	1.72316	1.73509	1.86030	1.80664	1.66354	1.86626	1.78279	1.57410	1.80068	1.87223	1.64565	1.77683	1.63969	1.77683	1.79471	1.88415	1.88415	1.90204	1.69931	1.94974	1.96166	1.84241	1.76490	1.84241	1.67546	1.77086	1.60988	1.97955	1.96763	1.71124	1.77683	1.81856	1.83645	1.83645	1.79471	1.65758	1.92589	1.84838	1.72316	1.71124	1.77683	1.63373	1.79471	1.52640	1.87819	1.99148	1.71720	1.78875	1.72913	1.77086	1.66950	1.77086	1.66950	1.97955	1.57410	1.78279	1.87223	1.99148	1.96166	1.88415	1.87223	1.74701	1.56814	1.69931	1.89011	1.78279	2.08688	1.66950	1.74105	1.81856	1.88415	1.87819	2.00340	1.74105	1.73509	1.77086	1.89011	1.82453	1.69931	1.87223	1.77086	1.93781	1.81856	1.82453	1.83645	1.70528	1.78279	1.79471	1.97955	1.77086	1.69335	1.81856	1.81260	1.82453	1.83049	1.80068	1.95570	1.78279	1.70528	1.60391	1.78875	1.81856	1.53236	1.66354	1.72913	2.00340	1.77683	1.69335	1.72913	1.81856	1.62776	1.67546	1.81856	1.91396	1.83049	2.02725	1.74701	1.89011	1.78875	1.89011	1.69335	1.89608	1.78875	1.63373	1.73509	1.93781	1.90204	1.90800	1.69931	1.85434	1.77683	1.79471	1.81260	1.88415	1.92589	1.80664	1.83049	1.94378	1.77086	1.62180	1.76490	1.84838	1.84838	1.71124	1.76490	1.74701	1.77086	1.80664	1.75298	1.70528	1.75298	1.85434	1.81260	1.78279	1.75894	1.81260	1.82453	1.83049	1.81856	1.68143	1.60988	1.84241	1.68143	1.87819	1.69335	1.58006	1.64565	1.88415	1.67546	1.75894	1.72316	1.87223	1.63969	1.82453	1.54429	1.78875	1.89608	1.80068	1.79471	1.74105	1.90204	1.72316	1.72913	1.84241	1.99744	1.77086	1.76490	1.69931	1.83049	1.59199	1.63969	1.77086	1.79471	1.78875	1.79471	1.71720	1.63373	1.80068	1.78875	1.68143	1.78875	1.63969	1.83645	1.81260	1.76490	2.15246	1.72316	1.72913	1.98551	1.86030	1.80068	1.93185	1.80068	1.71124	1.78875	1.93781	1.89011	1.84241	1.82453	1.75298	1.91993	1.83645	1.75298	1.86030	1.94974	1.87223	1.81856	1.86030	1.71720	1.90204	1.75894	1.89011	1.68739	1.78875	1.65758	1.77086	1.75894	1.65758	1.86030	1.84838	1.74105	1.89011	1.70528	1.87819	1.77086	1.73509	1.60988	1.70528	1.60988	1.91993	1.62776	1.92589	2.07495	1.62180	1.75298	1.73509	1.77683	1.84241	1.77683	1.63969	1.60988	1.78875	1.65161	1.89011	1.49063	1.83645	1.83645	1.65161	1.86030	1.89011	1.60391	1.80664	1.72913	1.90800	1.72316	1.78279	1.80664	1.69931	1.69335	1.77086	1.71124	1.62180	1.74701	1.88415	1.68739	1.68739	1.64565	1.63373	1.71720	1.73509	1.88415	1.66354	1.63373	1.60988	1.63373	1.61584	1.77086	1.67546	2.00340	1.80068	1.81856	1.75298	1.75298	1.65758	1.65758	1.69931	1.61584	1.80068	1.69335	1.68143	1.70528	1.74701	1.85434	1.83049	1.96166	1.83049	1.84838	1.71124	1.63373	1.61584	1.75298	1.71720	1.54429	1.67546	1.69931	1.66354	1.56814	1.67546	1.82453	1.66950	1.75894	1.60391	1.83645	1.60391	1.82453	2.06303	1.84241	1.75894	1.59795	1.65758	1.99744	1.74701	1.86626	1.80664	1.60988	1.69335	1.74701	1.93781	1.71124	1.49063	1.60988	1.63969	1.68143	1.71124	1.90204	1.78279	1.97359	1.62776	1.84838	1.88415	1.77086	1.63969	1.63373	1.66950	1.60988	1.58006	1.58603	1.59795	1.77086	1.91396	1.83645	1.60391	1.79471	1.69931	1.78875	1.74105	1.79471	1.78875	1.60988	1.94974	1.84838	1.59795	1.59795	1.68143	1.62180	1.71124	1.74105	1.67546	1.91396	1.82453	1.72913	1.68143	1.51448	1.69335	1.72316	1.78875	1.81260	1.74701	1.77086	1.81260	1.56814	1.68739	1.66354	1.81260	1.65161	1.77086	1.63969	1.68143	1.64565	1.55025	1.68143	1.62180	1.81260	1.72913	1.55025	1.70528	1.68143	1.73509	1.58603	1.82453	1.68739	1.59199	1.82453	1.91396	1.81260	1.83049	1.69335	1.64565	1.59795	1.81260	1.74701	1.59199	1.73509	1.56814	1.79471	1.75894	1.71124	1.76490	1.66950	1.71720	1.65758	1.70528	1.71720	1.66950	1.68739	1.72316	1.60988	1.75894	1.80068	1.49063	1.70528	1.73509	1.57410	1.74105	1.75894	1.69931	1.65758	1.71720	1.72913	1.58006	1.67546	1.49659	1.74105	1.71720	1.67546
11	1.17755	1.15701	1.15017	1.15017	1.19125	1.25286	1.19125	1.11594	1.17755	1.12963	1.13648	1.05432	1.14332	1.10909	1.25286	1.19809	1.00640	1.04063	1.08855	1.15701	1.02009	1.12278	1.16386	1.12278	1.17071	1.17071	1.13648	1.30078	1.20494	1.16386	1.14332	1.10909	1.03378	1.16386	1.07486	1.05432	1.12963	0.98586	1.04063	1.02009	1.04747	1.04063	1.10909	1.19809	1.12278	1.14332	1.14332	1.15017	1.15701	1.12278	1.19125	1.19809	1.23917	1.15701	1.20494	1.34186	1.11594	1.13648	1.09540	1.12963	1.08855	1.07486	1.06117	0.93793	1.07486	1.15701	1.06801	1.06801	0.99955	1.02694	1.03378	1.17071	1.05432	1.01324	1.06801	1.07486	1.04747	1.10224	1.13648	1.12963	1.04747	1.13648	1.04747	1.08171	1.02009	0.96532	0.96532	1.02009	1.04063	1.09540	1.06801	1.13648	1.14332	1.13648	1.11594	1.05432	1.06801	1.10224	0.99955	1.08855	1.00640	1.00640	1.04063	1.06801	0.93109	1.06801	0.98586	1.06801	1.05432	0.99955	0.98586	1.02694	1.10224	1.16386	1.14332	1.21178	1.15017	1.17755	1.06117	1.16386	1.10224	1.01324	1.15701	1.07486	1.12963	1.06117	1.05432	1.06117	0.99955	1.03378	1.09540	1.06117	1.10224	0.98586	1.04747	0.95847	0.99955	1.04747	1.12963	0.96532	1.06117	1.06801	1.05432	0.98586	1.02009	1.05432	1.08171	1.10224	1.08171	1.04063	1.08171	1.04063	1.10909	1.14332	1.10224	1.10224	1.02009	1.05432	1.08855	1.09540	0.97217	0.95847	1.03378	1.03378	1.00640	1.09540	1.04063	1.02009	0.99270	1.10224	1.06117	1.06801	1.15701	1.21178	1.17755	1.17071	1.12963	1.16386	1.11594	1.16386	1.20494	1.22548	1.15017	1.11594	1.14332	1.15017	1.16386	1.12278	1.06801	1.09540	1.06117	1.07486	1.12963	1.15017	1.09540	1.02694	1.00640	1.02009	1.06801	1.05432	1.08855	0.99270	1.02694	1.12278	1.08855	1.15701	1.25971	1.12278	1.04747	1.20494	1.21863	1.11594	1.10224	1.10909	1.18440	1.15017	1.17071	1.08855	1.10909	1.06117	1.03378	1.07486	1.07486	1.04747	0.97901	1.10224	1.02694	1.15701	1.21863	1.19125	1.15017	1.15701	1.05432	1.10224	1.06117	1.04747	1.13648	1.12963	1.17755	1.17755	1.10224	0.94478	1.07486	1.06801	1.06117	1.15017	1.08855	1.04063	1.05432	1.04747	1.11594	1.02694	1.10909	1.00640	1.08855	1.09540	1.07486	1.08171	1.12963	1.08171	1.02009	1.13648	1.15701	1.17755	1.22548	1.11594	1.10909	1.13648	1.06801	1.08171	1.10909	1.10909	1.02009	1.08171	1.15701	1.14332	1.08855	1.08171	1.15701	1.15017	1.15701	1.01324	1.12963	1.06117	1.17071	1.09540	1.15017	1.09540	1.12963	1.08171	1.08855	1.11594	1.06801	1.19125	1.17755	1.10224	1.12963	1.02694	1.08171	1.08855	1.08855	1.17071	1.17755	1.06801	1.12963	0.99270	1.09540	1.02694	1.10224	1.01324	1.07486	1.06801	1.04747	1.23917	1.13648	1.16386	1.10224	1.02009	0.98586	1.02694	1.06801	1.06117	1.06801	1.14332	1.14332	1.12278	1.18440	1.19809	1.10909	1.15017	1.04063	1.19809	1.28025	1.21178	1.15017	1.12278	1.19125	1.14332	1.15701	1.08171	1.04747	1.12963	1.10224	1.13648	1.08855	1.14332	1.11594	1.08171	1.07486	1.07486	1.19809	1.19125	1.23917	1.24602	1.19125	1.11594	1.15701	1.08855	1.13648	1.01324	1.07486	1.19125	1.12963	1.06801	1.08855	1.10909	1.22548	1.12278	1.23917	1.13648	1.11594	1.20494	1.18440	1.19809	1.13648	1.24602	1.23917	1.13648	1.19125	1.11594	1.17755	1.02694	1.08855	1.21863	1.19809	1.13648	1.12963	1.12963	1.19125	1.17071	1.07486	1.05432	1.21863	1.20494	1.30078	1.19125	1.22548	1.19125	1.32132	1.35555	1.24602	1.25286	1.21178	1.23917	1.25971	1.25971	1.23232	1.28709	1.28025	1.28709	1.43771	1.30078	1.46509	1.26655	1.28025	1.23917	1.21863	1.13648	1.22548	1.29394	1.27340	1.34186	1.28709	1.35555	1.32817	1.35555	1.30078	1.30078	1.30078	1.35555	1.33502	1.25971	1.23917	1.17755	1.28025	1.19809	1.32817	1.30078	1.35555	1.36240	1.31448	1.31448	1.35555	1.25286	1.32132	1.34186	1.25971	1.34186	1.31448	1.28025	1.24602	1.30078	1.25971	1.26655	1.27340	1.37609	1.16386	1.16386	1.10909	1.30763	1.27340	1.26655	1.29394	1.20494	1.19125	1.19809	1.31448	1.33502	1.39663	1.23917	1.19809	1.20494	1.23232	1.23232	1.29394	1.25971	1.29394	1.31448	1.32817	1.27340	1.22548	1.17755	1.17071	1.15017	1.15701	1.15701	1.24602	1.19809	1.22548	1.34871	1.24602	1.25286	1.18440	1.24602	1.19809	1.20494	1.32132	1.28025	1.28025	1.27340	1.21178	1.25971	1.22548	1.21178	1.25286	1.35555	1.27340	1.22548	1.23232	1.25286	1.26655	1.27340	1.23917	1.20494	1.23232	1.16386	1.23232	1.20494	1.31448	1.32132	1.21178	1.24602	1.19125	1.22548	1.18440	1.16386	1.12278	1.11594	1.21863	1.18440	1.09540	1.15017	1.17071	1.14332	1.30763	1.12963	1.17071	1.06801	1.08171	1.12278	1.28709	1.24602	1.23917	1.12278	1.04063	1.11594	1.14332	1.15017	1.15701	1.20494	1.30078	1.21178	1.12963	1.15701	1.19809	1.12278	1.18440	1.22548	1.28709	1.32132	1.29394	1.32817	1.47194	1.36240	1.41717	1.35555	1.32132	1.27340	1.30078	1.22548	1.29394	1.21178	1.29394	1.19809	1.26655	1.30078	1.38294	1.28709	1.27340	1.24602	1.30763	1.30078	1.33502	1.17071	1.10909	1.16386	1.19125	1.15017	1.28025	1.21863	1.27340	1.27340	1.26655	1.30078	1.22548	1.31448	1.29394	1.27340	1.28709	1.38294	1.30763	1.21863	1.31448	1.12278	1.29394	1.29394	1.21863	1.29394	1.29394	1.28025	1.23232	1.18440	1.23917	1.23917	1.23232	1.28709	1.17755	1.17755	1.24602	1.23232	1.15701	1.20494	1.30078	1.29394	1.23232	1.23917	1.32817	1.34186	1.33502	1.36240	1.33502	1.29394	1.34186	1.30078	1.33502	1.36240	1.30763	1.26655	1.23232	1.25286	1.30763	1.24602	1.33502	1.32817	1.34871	1.34186	1.32132	1.23917	1.25286	1.17071	1.24602	1.23232	1.34186	1.25286	1.22548	1.30078	1.29394	1.33502	1.33502	1.23232	1.23917	1.26655	1.23232	1.22548	1.26655	1.16386	1.21863	1.23232	1.21863	1.28709	1.23917	1.13648	1.21863	1.30078	1.17755	1.26655	1.23917	1.32817	1.40348	1.30763	1.35555	1.24602	1.19125	1.34871	1.25286	1.21863	1.19125	1.08855	1.25286	1.14332	1.10909	1.10909	1.08855	1.14332	1.09540	1.14332	1.21863	1.17071	1.21863	1.12963	1.13648	1.19125	1.18440	1.24602	1.23232	1.27340	1.25286	1.19809	1.30078	1.25971	1.22548	1.25971	1.10909	1.23917	1.31448	1.22548	1.27340	1.22548	1.19809	1.15701	1.28025	1.26655	1.27340	1.19809	1.16386	1.24602	1.20494	1.29394	1.24602	1.21178	1.10224	1.23917	1.25971	1.33502	1.19809	1.24602	1.36240	1.41032	1.34871	1.17755	1.28709	1.25971	1.25286	1.25286	1.30763	1.23232	1.29394	1.29394	1.16386	1.25286	1.19809	1.34186	1.21178	1.25286	1.28709	1.32132	1.22548	1.26655	1.27340	1.24602	1.17071	1.26655	1.19809	1.14332	1.28025	1.25971	1.30763	1.23917	1.29394	1.19125	1.12963	1.12278	1.11594	1.28025	1.12963	1.22548	1.20494	1.30078	1.26655	1.18440	1.27340	1.20494	1.35555	1.16386	1.12963	1.21863	1.20494	1.21863	1.17071	1.20494	1.18440	1.19125	1.08171	1.11594	1.17755	1.03378	1.28025	1.19125	1.08171	1.16386	1.18440	1.25286	1.27340	1.27340	1.30763	1.25286	1.24602	1.35555	1.30763	1.32817	1.40348	1.34871	1.33502	1.30078	1.32132	1.31448	1.35555	1.20494	1.19125	1.19125	1.23232	1.22548	1.17755	1.23232	1.19125	1.34871	1.28709	1.25971	1.27340	1.21863	1.32817	1.38294	1.28709	1.36240	1.39663	1.31448	1.34871	1.37609	1.41717	1.47879	1.43086	1.46509	1.37609	1.35555	1.22548	1.23917	1.22548	1.29394	1.22548	1.19809	1.28709	1.23232	1.28709	1.21863	1.21178	1.24602	1.25286	1.18440	1.25971	1.30078	1.28709	1.23917	1.30763	1.31448	1.24602	1.25971	1.12963	1.17071	1.22548	1.23917	1.14332	1.28025	1.25971	1.21178	1.39663	1.18440	1.17071	1.24602	1.19125	1.20494	1.18440	1.21863	1.26655	1.12963	1.10909	1.16386	1.12963	1.14332	1.06801	1.14332	1.13648	1.16386	1.10224	1.28025	1.26655	1.21863	1.14332	1.13648	1.16386	1.19125	1.24602	1.20494	1.32132	1.18440	1.29394	1.17071	1.19125	1.28025	1.36925	1.31448	1.28709	1.30078	1.39663	1.47194	1.27340	1.21178	1.16386	1.29394	1.32817	1.30763	1.23232	1.21863	1.24602	1.32817	1.32132	1.23917	1.14332	1.15017	1.21178	1.20494	1.15017	1.23232	1.29394	1.23232	1.19125	1.32817	1.30078	1.28025	1.22548	1.24602	1.24602	1.27340	1.32817	1.38979	1.39663	1.30078	1.25286	1.28025	1.38979	1.30763	1.32817	1.28709	1.43771	1.48563	1.47879	1.47879	1.54040	1.37609	1.37609	1.36240	1.38294	1.31448	1.41032	1.31448	1.33502	1.31448	1.32132	1.32132	1.32132	1.30763	1.28025	1.25286	1.30078	1.29394	1.34186	1.41032	1.25286	1.25286	1.19809	1.23232	1.32132	1.22548	1.20494	1.23232	1.22548	1.21178	1.28709	1.24602	1.17071	1.23917	1.29394	1.24602	1.28709	1.19809	1.23917	1.29394	1.36240	1.34186	1.21863	1.24602	1.20494	1.25971	1.24602	1.38294	1.30078	1.28709	1.30763	1.27340	1.30763	1.26655	1.28025	1.28709	1.25286	1.24602	1.31448	1.20494	1.17071	1.21863	1.27340	1.37609	1.25971	1.30763	1.26655	1.28709	1.19809	1.10224	1.20494	1.17071	1.15017	1.27340	1.24602	1.23232	1.38294	1.39663	1.36240	1.30078	1.37609	1.48563	1.34186	1.34186	1.19809	1.23917	1.32132	1.30763	1.29394	1.40348	1.28709	1.27340	1.32817	1.21178	1.24602	1.34871	1.34186	1.33502	1.37609	1.28025	1.36925	1.29394	1.40348	1.42402	1.37609	1.37609	1.25971	1.28025	1.35555	1.40348	1.43086	1.26655	1.30763	1.44456	1.49933	1.39663	1.43086	1.37609	1.22548	1.24602	1.30078	1.45140	1.35555	1.42402	1.40348	1.43771	1.32132	1.46509	1.32817	1.29394	1.38294	1.32132	1.33502	1.23232	1.23232	1.23917	1.28709	1.27340	1.41032	1.36925	1.36925	1.38294	1.38979	1.36240	1.47879	1.44456	1.40348	1.29394	1.26655	1.26655	1.31448	1.19809	1.25286	1.38979	1.34871	1.30078	1.28709	1.23917	1.33502	1.32817	1.21178	1.23917	1.24602	1.15701	1.20494	1.25286	1.29394	1.24602	1.28025	1.32817	1.21863	1.14332	1.17071	1.15017	1.14332	1.17755	1.25971	1.19809	1.19809	1.17755	1.20494	1.28709	1.21863	1.12963	1.28025	1.26655	1.25286	1.24602	1.19809	1.19125	1.31448	1.32817	1.22548	1.30763	1.23232	1.23917	1.14332	1.19125	1.20494	1.21863	1.22548	1.23232	1.18440	1.24602	1.16386	1.18440	1.15017	1.28025	1.44456	1.28025	1.38294	1.34186	1.32132	1.34871	1.23232	1.37609	1.36240	1.34186	1.36240	1.32132	1.30763	1.31448	1.26655	1.35555	1.21178	1.30078	1.27340	1.28709	1.34186	1.21863	1.39663	1.23232	1.28025	1.30078	1.34186	1.43086	1.36240	1.30078	1.35555	1.41717	1.46509	1.42402	1.43771	1.38294	1.32817	1.32132	1.43086	1.37609	1.43086	1.44456	1.36925	1.43771	1.50617	1.40348	1.48563	1.41032	1.30763	1.32817	1.36925	1.43086	1.38294	1.34186	1.29394	1.31448	1.41717	1.33502	1.34186	1.39663	1.41032	1.28025	1.38294	1.39663	1.41717	1.41032	1.37609	1.32132	1.39663	1.38979	1.45140	1.48563	1.42402	1.38294	1.44456	1.45825	1.30763	1.38294	1.42402	1.37609	1.34186	1.49248	1.47879	1.38294	1.38979	1.30763	1.31448	1.21863	1.34871	1.27340	1.41032	1.38294	1.39663	1.36925	1.41717	1.34186	1.38294	1.36240	1.39663	1.43771	1.42402	1.50617	1.38979	1.47879	1.52671	1.52671	1.45825	1.62940	1.54725	1.51302	1.52671	1.58148	1.58148	1.58833	1.45140	1.49933	1.42402	1.27340	1.35555	1.49248	1.42402	1.56094	1.66364	1.54040	1.54725	1.56779	1.58833	1.58148	1.55410	1.59517	1.48563	1.45140	1.41032	1.34186	1.34871	1.43086	1.40348	1.30763	1.40348	1.38979	1.41032	1.34186	1.29394	1.32817	1.35555	1.36925	1.39663	1.36240	1.43086	1.49248	1.41032	1.50617	1.40348	1.43771	1.40348	1.47879	1.32132	1.43086	1.45825	1.53356	1.41032	1.51986	1.40348	1.43771	1.41032	1.49248	1.49248	1.43086	1.43086	1.33502	1.37609	1.25971	1.28709	1.24602	1.34871	1.48563	1.56094	1.33502	1.47879	1.52671	1.46509	1.38294	1.28709	1.38979	1.49248	1.49248	1.38294	1.50617	1.53356	1.48563	1.52671	1.46509	1.54725	1.45140	1.44456	1.56094	1.52671	1.47194	1.55410	1.57463	1.44456	1.43086	1.52671	1.51302	1.38294	1.32817	1.32132	1.47879	1.43771	1.38979	1.49248	1.42402	1.43086	1.44456	1.39663	1.38979	1.41032	1.40348	1.49933	1.41717	1.39663	1.49248	1.49248	1.51986	1.45825	1.49933	1.43771	1.48563	1.59517	1.49248	1.48563	1.47194	1.45825	1.49933	1.62256	1.54040	1.45825	1.54040	1.51302	1.49248	1.42402	1.48563	1.43086	1.55410	1.41032	1.41717	1.46509	1.43086	1.42402	1.37609	1.42402	1.59517	1.51986	1.50617	1.43086	1.45825	1.48563	1.51302	1.49933	1.43771	1.50617	1.49933	1.50617	1.51302	1.48563	1.45825	1.47194	1.45140	1.36925	1.51986	1.43086	1.53356	1.52671	1.44456	1.36240	1.41717	1.39663	1.43771	1.44456	1.55410	1.61571	1.52671	1.47194	1.54725	1.45825	1.50617	1.47879	1.47194	1.54040	1.60887	1.46509	1.52671	1.49933	1.49248	1.36240	1.47879	1.56094	1.56094	1.52671	1.45140	1.51986	1.56094	1.54725	1.53356	1.56779	1.60887	1.67733	1.53356	1.60202	1.40348	1.35555	1.49933	1.48563	1.53356	1.47879	1.55410	1.41717	1.45825	1.54040	1.51986	1.40348	1.49933	1.58833	1.53356	1.47879	1.52671	1.54040	1.32817	1.45825	1.49933	1.39663	1.49933	1.45140	1.43771	1.42402	1.41032	1.34186	1.43086	1.48563	1.47879	1.42402	1.40348	1.47879	1.44456	1.47879	1.40348	1.44456	1.46509	1.49933	1.51986	1.61571	1.51986	1.62940	1.49933	1.66364	1.61571	1.60202	1.51302	1.47879	1.56094	1.57463	1.62940	1.64310	1.62256	1.62940	1.38979	1.59517	1.62256	1.53356	1.56779	1.58148	1.71156	1.69102	1.60202	1.72525	1.70471	1.73210	1.69102	1.69102	1.61571	1.62940	1.62940	1.57463	1.59517	1.58148	1.62940	1.59517	1.66364	1.67048	1.60202	1.56779	1.54725	1.58148	1.51986	1.58148	1.72525	1.58148	1.61571	1.63625	1.58148	1.48563	1.60202	1.64994	1.60202	1.59517	1.54725	1.63625	1.60887	1.59517	1.64310	1.60887	1.58148	1.62256	1.77318	1.65679	1.57463	1.46509	1.50617	1.57463	1.65679	1.49248	1.52671	1.62940	1.51302	1.54725	1.69787	1.61571	1.64310	1.69787	1.62256	1.80741	1.73210	1.64310	1.64310	1.57463	1.54040	1.49248	1.35555	1.63625	1.54725	1.55410	1.55410	1.51986	1.57463	1.58833	1.57463	1.54040	1.49933	1.48563	1.56094	1.64310	1.60887	1.57463	1.56094	1.59517	1.55410	1.63625	1.58148	1.48563	1.31448	1.51302	1.54040	1.62256	1.53356	1.55410	1.60887	1.59517	1.54040	1.34186	1.49933	1.34871	1.45825	1.50617	1.43771	1.39663	1.49248	1.49248	1.45825	1.58148	1.47879	1.69102	1.68417	1.67733	1.67733	1.64310	1.67733	1.68417	1.67048	1.71841	1.69787	1.62256	1.69102	1.62940	1.58148	1.61571	1.57463	1.62256	1.57463	1.67048	1.62940	1.75264	1.70471	1.67733	1.73210	1.74579	1.78002	1.76633	1.70471	1.73894	1.75264	1.80741	1.75264	1.65679	1.80741	1.60202	1.75264	1.71841	1.76633	1.63625	1.58833	1.65679	1.57463	1.47879	1.54040	1.64310	1.61571	1.60202	1.57463	1.45825	1.44456	1.43086	1.49248	1.45825	1.66364	1.43086	1.44456	1.53356	1.58148	1.64310	1.68417	1.63625	1.66364	1.64310	1.58833	1.62940	1.76633	1.73210	1.67733	1.76633	1.64310	1.64310	1.64310	1.58148	1.65679	1.59517	1.64994	1.51986	1.64310	1.56094	1.65679	1.52671	1.64994	1.63625	1.66364	1.62940	1.58833	1.63625	1.69102	1.67733	1.71841	1.55410	1.57463	1.65679	1.57463	1.50617	1.51986	1.55410	1.43771	1.60887	1.62256	1.54725	1.63625	1.69102	1.70471	1.80056	1.93064	1.82110	1.80741	1.88272	1.82110	1.62256	1.69787	1.73894	1.62256	1.74579	1.73210	1.69102	1.65679	1.64310	1.72525	1.69787	1.93064	1.80741	1.75264	1.75264	1.67733	1.61571	1.59517	1.52671	1.67733	1.57463	1.51986	1.58833	1.49933	1.54725	1.54725	1.36925	1.34871	1.36240	1.45140	1.43771	1.48563	1.46509	1.53356	1.57463	1.72525	1.62256	1.59517	1.60887	1.68417	1.78687	1.62940	1.58148	1.47194	1.51986	1.44456	1.55410	1.67048	1.56779	1.47879	1.55410	1.58833	1.68417	1.60202	1.66364	1.69102	1.67048	1.76633	1.73894	1.67733	1.67733	1.66364	1.68417	1.78002	1.58148	1.56779	1.54040	1.75948	1.60202	1.62940	1.69102	1.76633	1.82110	1.67733	1.75264	1.65679	1.56779	1.53356	1.63625	1.64994	1.53356	1.51302	1.62940	1.58148	1.67048	1.58833	1.62256	1.47194	1.64994	1.46509	1.54040	1.53356	1.52671	1.62256	1.45140	1.44456	1.41032	1.40348	1.42402	1.28025	1.30078	1.36925	1.54040	1.42402	1.46509	1.44456	1.53356	1.58148	1.54725	1.45825	1.43086	1.47879	1.52671	1.49248	1.49933	1.51986	1.48563	1.40348	1.38294	1.18440	1.30763	1.30763	1.30763	1.44456	1.38979	1.40348	1.41717	1.47879	1.52671	1.47879	1.43086	1.41032	1.24602	1.38979	1.31448	1.34186	1.35555	1.45825	1.49248	1.39663	1.44456	1.47194	1.41032	1.46509	1.44456	1.44456	1.45140	1.57463	1.56094	1.59517	1.45825	1.37609	1.45825	1.43086	1.45140	1.43771	1.42402	1.41717	1.34186	1.40348	1.38979	1.38979	1.57463	1.47879	1.47194	1.43771	1.38979	1.34871	1.36240	1.36925	1.45140	1.45140	1.51302	1.47194	1.48563	1.45825	1.43771	1.37609	1.39663	1.42402	1.36925	1.23232	1.28025	1.34186	1.28025	1.23232	1.17071	1.26655	1.30763	1.43086	1.33502	1.43771	1.41717	1.39663	1.32132	1.33502	1.29394	1.23917	1.25286	1.11594	1.18440	1.14332	1.15701	1.26655	1.33502	1.33502	1.13648	1.25286	1.15701	1.16386	1.09540	1.27340	1.24602	1.23917	1.18440	1.28025	1.19125	1.13648	1.18440	1.19125	1.20494	1.22548	1.28709	1.19809	1.15017	1.15701	1.17755	1.30078	1.23917	1.20494	1.25971	1.27340	1.25971	1.23232	1.15701	1.21863	1.19809	1.23232	1.31448	1.20494	1.18440	1.21178	1.17755	1.25971	1.25286	1.22548	1.22548	1.29394	1.26655	1.25286	1.25286	1.29394	1.30078	1.28025	1.22548	1.21178	1.16386	1.34871	1.27340	1.22548	1.25286	1.34186	1.32817	1.25971	1.19809	1.25286	1.18440	1.30763	1.39663	1.34871	1.25286	1.34871	1.21178	1.32817	1.30078	1.19125	1.23232	1.35555	1.32817	1.33502	1.23232	1.18440	1.32817	1.33502	1.21863	1.19809	1.35555	1.29394	1.17071	1.10224	1.16386	1.10224	1.25971	1.20494	1.13648	1.13648	1.07486	1.23232	1.11594	1.09540	1.08171	1.14332	1.15701	1.15017	1.10909	1.22548	1.25971	1.23917	1.30763	1.19125	1.27340	1.23232	1.17755	1.29394	1.28025	1.34186	1.30763	1.29394	1.33502	1.21178	1.23917	1.34871	1.17071	1.15017	1.21178	1.15017	1.15701	1.20494	1.18440	1.15017	1.25971	1.23917	1.02694	1.18440	1.18440	1.06801	1.08171	1.17071	1.07486	1.22548	1.01324	1.06801	1.12963	1.06117	1.13648	1.16386	0.92424	1.02694	1.07486	1.13648	1.06117	1.20494	1.13648	1.19125	1.12278	1.11594	1.10224	1.17755	1.19125	1.20494	1.15701	1.12963	1.27340	1.19809	1.15701	1.19809	1.28025	1.25971	1.29394	1.28025	1.30078	1.31448	1.21178	1.25971	1.22548	1.17071	1.21863	1.27340	1.21863	1.30763	1.29394	1.27340	1.43086	1.33502	1.28025	1.27340	1.31448	1.20494	1.21178	1.33502	1.30078	1.35555	1.27340	1.34186	1.33502	1.35555	1.34871	1.27340	1.25286	1.32817	1.29394	1.36240	1.35555	1.38294	1.28709	1.41032	1.30763	1.20494	1.24602	1.27340	1.26655	1.21178	1.24602	1.18440	1.29394	1.35555	1.28709	1.32132	1.40348	1.43086	1.36925	1.32132	1.33502	1.36240	1.35555	1.28709	1.29394	1.25286	1.29394	1.29394	1.32132	1.43086	1.32132	1.25971	1.21178	1.23917	1.23917	1.17071	1.25971	1.18440	1.15701	1.30078	1.21863	1.26655	1.17755	1.17071	1.16386	1.21178	1.21178	1.28025	1.26655	1.28709	1.34186	1.26655	1.26655	1.24602	1.33502	1.40348	1.28025	1.37609	1.42402	1.19125	1.36240	1.22548	1.38979	1.33502	1.23917	1.36925	1.30763	1.12963	1.16386	1.15017	1.22548	1.13648	1.20494	1.21178	1.20494	1.18440	1.36240	1.19809	1.28709	1.21178	1.15701	1.19125	1.33502	1.21178	1.28709	1.33502	1.43086	1.41032	1.30763	1.36240	1.34871	1.29394	1.21863	1.25971	1.30078	1.25286	1.33502	1.36240	1.30763	1.42402	1.38979	1.41717	1.36240	1.39663	1.36925	1.34871	1.40348	1.32132	1.31448	1.32817	1.48563	1.45140	1.51986	1.47879	1.44456	1.31448	1.31448	1.35555	1.38294	1.32817	1.28709	1.25286	1.17755	1.25971	1.10909	1.15701	1.23232	1.32132	1.30763	1.28709	1.36925	1.40348	1.37609	1.30078	1.41032	1.33502	1.23232	1.28025	1.31448	1.35555	1.37609	1.44456	1.37609	1.33502	1.38294	1.38294	1.41032	1.41032	1.35555	1.30763	1.32132	1.38294	1.38294	1.34871	1.35555	1.31448	1.45825	1.48563	1.45825	1.47194	1.53356	1.39663	1.41717	1.40348	1.45825	1.43771	1.37609	1.49248	1.36925	1.41032	1.42402	1.36925	1.38979	1.37609	1.47879	1.51302	1.51302	1.54725	1.47194	1.43771	1.45825	1.47879	1.32817	1.34186	1.47194	1.36925	1.29394	1.33502	1.41032	1.43086	1.57463	1.46509	1.31448	1.38979	1.47194	1.45825	1.39663	1.34186	1.39663	1.34871	1.43771	1.58833	1.51986	1.43086	1.44456	1.43086	1.36240	1.55410	1.49933	1.49933	1.48563	1.50617	1.43771	1.38294	1.36240	1.32132	1.45825	1.45140	1.47194	1.34186	1.36240	1.32817	1.27340	1.22548	1.35555	1.29394	1.29394	1.29394	1.29394	1.30763	1.29394	1.34186	1.33502	1.40348	1.33502	1.36925	1.47194	1.45825	1.38294	1.32132	1.22548	1.26655	1.40348	1.34186	1.43086	1.45140	1.50617	1.52671	1.61571	1.56779	1.51986	1.52671	1.61571	1.50617	1.41717	1.67733	1.54725	1.51302	1.56779	1.52671	1.51302	1.60202	1.43771	1.52671	1.54040	1.59517	1.60887	1.62256	1.62940	1.65679	1.62256	1.51986	1.48563	1.42402	1.47194	1.43086	1.51302	1.53356	1.35555	1.45140	1.38294	1.41717	1.44456	1.38979	1.38979	1.44456	1.34871	1.24602	1.31448	1.36240	1.38979	1.40348	1.60887	1.54040	1.47194	1.48563	1.51986	1.47194	1.52671	1.48563	1.42402	1.47194	1.40348	1.49933	1.54040	1.56094	1.60202	1.57463	1.62256	1.68417	1.56094	1.51986	1.57463	1.47879	1.47879	1.50617	1.55410	1.47879	1.54040	1.69787	1.54040	1.53356	1.62940	1.63625	1.58148	1.56779	1.46509	1.57463	1.53356	1.48563	1.49933	1.49933	1.50617	1.50617	1.47879	1.36925	1.28025	1.43086	1.36925	1.46509	1.45825	1.46509	1.42402	1.41717	1.45140	1.37609	1.35555	1.48563	1.43086	1.47194	1.34871	1.52671	1.40348	1.49248	1.41032	1.43771	1.44456	1.65679	1.53356	1.38979	1.43086	1.44456	1.58148	1.50617	1.41717	1.50617	1.47194	1.49933	1.44456	1.48563	1.45825	1.49248	1.55410	1.58148	1.71156	1.60202	1.64994	1.67048	1.52671	1.49248	1.45140	1.58148	1.56094	1.55410	1.47879	1.50617	1.49248	1.51986	1.49248	1.54725	1.55410	1.52671	1.41717	1.56094	1.56779	1.54725	1.47194	1.61571	1.54040	1.54040	1.45825	1.45825	1.39663	1.49248	1.51302	1.50617	1.48563	1.58833	1.54040	1.54725	1.47879	1.47194	1.51302	1.58833	1.59517	1.38979	1.57463	1.64994	1.58148	1.53356	1.54040	1.47194	1.49933	1.56779	1.54040	1.64310	1.59517	1.49248	1.48563	1.56779	1.51302	1.43086	1.43086	1.47194	1.46509	1.46509	1.52671	1.54040	1.46509	1.56779	1.49248	1.35555	1.37609	1.28709	1.32132	1.36925	1.33502	1.32132	1.41032	1.49933	1.50617	1.51986	1.45825	1.56779	1.54725	1.51986	1.51986	1.54040	1.59517	1.43086	1.35555	1.45825	1.56779	1.51986	1.40348	1.43771	1.43086	1.45140	1.49933	1.49248	1.34871	1.47879	1.40348	1.38979	1.39663	1.49248	1.54725	1.59517	1.46509	1.44456	1.46509	1.41032	1.41717	1.47194	1.61571	1.49248	1.63625	1.45825	1.57463	1.47194	1.52671	1.38979	1.41032	1.39663	1.42402	1.49248	1.43086	1.36925	1.47194	1.60887	1.54725	1.50617	1.61571	1.53356	1.54040	1.54725	1.35555	1.35555	1.45140	1.44456	1.38294	1.36925	1.38979	1.36240	1.28025	1.20494	1.44456	1.45825	1.53356	1.58833	1.47194	1.48563	1.45825	1.49933	1.56094	1.54040	1.36240	1.45825	1.45140	1.39663	1.34871	1.36240	1.47879	1.41032	1.47879	1.58148	1.49933	1.47879	1.60202	1.73210	1.71841	1.59517	1.75264	1.70471	1.36925	1.56779	1.57463	1.48563	1.58148	1.49248	1.49933	1.45140	1.42402	1.26655	1.35555	1.38294	1.47879	1.52671	1.58148	1.55410	1.45140	1.39663	1.38979	1.53356	1.45825	1.41717	1.43086	1.41717	1.47879	1.43771	1.48563	1.61571	1.55410	1.38979	1.49248	1.50617	1.43771	1.48563	1.44456	1.37609	1.45825	1.40348	1.47194	1.51302	1.53356	1.46509	1.49933	1.51986	1.53356	1.54040	1.51302	1.55410	1.45825	1.47879	1.58833	1.50617	1.51986	1.54040	1.64310	1.73894	1.70471	1.70471	1.71156	1.75948	1.79371	1.66364	1.68417	1.63625	1.51302	1.59517	1.46509	1.66364	1.50617	1.62940	1.69102	1.72525	1.64310	1.54040	1.64310	1.62256	1.66364	1.60887	1.64310	1.58148	1.49248	1.47194	1.41717	1.43086	1.55410	1.44456	1.47194	1.58148	1.37609	1.46509	1.45140	1.52671	1.47879	1.50617	1.38294	1.51986	1.60887	1.45825	1.44456	1.36925	1.44456	1.28709	1.34871	1.36240	1.34186	1.40348	1.41717	1.40348	1.39663	1.38979	1.45825	1.45825	1.45825	1.44456	1.39663	1.36240	1.51986	1.48563	1.46509	1.53356	1.43771	1.47879	1.50617	1.51302	1.57463	1.47194	1.40348	1.52671	1.42402	1.41032	1.52671	1.47194	1.52671	1.37609	1.42402	1.50617	1.58833	1.54725	1.47194	1.55410	1.49933	1.40348	1.49248	1.49933	1.42402	1.51302	1.43086	1.51302	1.64310	1.49248	1.49933	1.62256	1.51986	1.54725	1.57463	1.43771	1.44456	1.43771	1.47879	1.45825	1.40348	1.44456	1.48563	1.45140	1.37609	1.50617	1.54725	1.50617	1.53356	1.46509	1.42402	1.47194	1.51302	1.41032	1.43086	1.47194	1.43771	1.40348	1.48563	1.45825	1.48563	1.55410	1.54040	1.56779	1.65679	1.67733	1.69102	1.67048	1.59517	1.56094	1.43086	1.48563	1.47194	1.60202	1.67048	1.71156	1.58148	1.66364	1.62256	1.44456	1.64994	1.63625	1.56779	1.60887	1.69787	1.56094	1.52671	1.60887	1.61571	1.47194	1.50617	1.51302	1.50617	1.47194	1.40348	1.47879	1.41032	1.49248	1.45825	1.52671	1.52671	1.60202	1.56779	1.38979	1.42402	1.47879	1.33502	1.30763	1.28025	1.35555	1.47879	1.51302	1.54725	1.48563	1.51986	1.55410	1.56779	1.41717	1.44456	1.45825	1.41717	1.28709	1.40348	1.50617	1.50617	1.55410	1.56779	1.49248	1.58148	1.37609	1.55410	1.65679	1.63625	1.57463	1.56779	1.58148	1.40348	1.55410	1.49248	1.29394	1.51302	1.49248	1.54725	1.49248	1.58148	1.65679	1.46509	1.53356	1.48563	1.55410	1.45825	1.46509	1.39663	1.45140	1.51986	1.49248	1.55410	1.45825	1.51986	1.41032	1.46509	1.54040	1.45140	1.46509	1.38979	1.34871	1.46509	1.39663	1.49933	1.46509	1.48563	1.54725	1.51986	1.34186	1.38294	1.28709	1.34871	1.47879	1.58833	1.52671	1.59517	1.49248	1.34871	1.52671	1.48563	1.54040	1.45140	1.63625	1.62940	1.58833	1.62940	1.58833	1.60202	1.62256	1.71156	1.68417	1.64310	1.69787	1.70471	1.71156	1.60202	1.56094	1.54725	1.59517	1.71156	1.63625	1.58148	1.58148	1.47194	1.56094	1.56779	1.54725	1.58833	1.54725	1.51302	1.50617	1.49933	1.61571	1.50617	1.48563	1.60202	1.54040	1.52671	1.42402	1.47194	1.47879	1.64310	1.59517	1.60887	1.56779	1.64994	1.62940	1.51986	1.49248	1.44456	1.47879	1.54725	1.54040	1.55410	1.65679	1.56779	1.59517	1.64310	1.62940	1.62940	1.67733	1.70471	1.56779	1.62256	1.56094	1.53356	1.51302	1.68417	1.60887	1.64994	1.60887	1.56779	1.62940	1.60887	1.55410	1.58833	1.54725	1.50617	1.56094	1.49248	1.49933	1.47879	1.41717	1.38294	1.41717	1.39663	1.43086	1.45140	1.47194	1.40348	1.54040	1.54040	1.52671	1.44456	1.47879	1.49933	1.57463	1.54725	1.47879	1.53356	1.45140	1.49248	1.52671	1.46509	1.51302	1.58148	1.51302	1.49933	1.47879	1.52671	1.54725	1.41717	1.43086	1.43771	1.49933	1.47879	1.40348	1.51986	1.48563	1.51986	1.43771	1.52671	1.57463	1.62256	1.62940	1.62256	1.63625	1.45825	1.45825	1.49248	1.45140	1.41032	1.46509	1.44456	1.50617	1.51302	1.52671	1.47194	1.54725	1.54040	1.62256	1.60887	1.50617	1.60202	1.53356	1.56094	1.66364	1.55410	1.75264	1.60202	1.58833	1.60887	1.59517	1.60887	1.51302	1.64994	1.59517	1.69102	1.49933	1.41717	1.49933	1.47879	1.47194	1.58148	1.53356	1.56094	1.57463	1.54725	1.51302	1.51302	1.55410	1.67048	1.65679	1.61571	1.53356	1.48563	1.59517	1.62256	1.56779	1.52671	1.67048	1.75264	1.59517	1.64994	1.58833	1.46509	1.61571	1.68417	1.72525	1.69102	1.67733	1.67048	1.59517	1.65679	1.59517	1.57463	1.60887	1.71156	1.57463	1.76633	1.64310	1.60887	1.61571	1.68417	1.47879	1.62256	1.62940	1.71156	1.56094	1.42402	1.55410	1.53356	1.51986	1.46509	1.64310	1.58833	1.68417	1.76633	1.60202	1.67733	1.59517	1.60887	1.73894	1.77318	1.71841	1.58148	1.75948	1.71156	1.72525	1.76633	1.85533	1.81425	1.74579	1.72525	1.75264	1.69102	1.72525	1.75948	1.56094	1.67048	1.68417	1.62256	1.63625	1.75948	1.60887	1.62256	1.57463	1.80056	1.71841	1.69102	1.67048	1.68417	1.58833	1.60887	1.59517	1.43771	1.58148	1.53356	1.53356	1.54040	1.49248	1.44456	1.48563	1.51986	1.65679	1.71841	1.70471	1.54725	1.52671	1.56094	1.45825	1.70471	1.65679	1.78002	1.70471	1.67048	1.69787	1.64994	1.54725	1.53356	1.47879	1.40348	1.41717	1.45140	1.54040	1.64994	1.60887	1.58148	1.61571	1.60202	1.56779	1.48563	1.64994	1.41717	1.48563	1.49248	1.57463	1.61571	1.56094	1.56094	1.55410	1.54725	1.51986	1.62256	1.64994	1.69787	1.47194	1.54725	1.49248	1.58833	1.55410	1.52671	1.51986	1.54725	1.48563	1.43771	1.43771	1.56779	1.63625	1.51302	1.55410	1.46509	1.47879	1.50617	1.45825	1.42402	1.43086	1.36925	1.40348	1.36240	1.54725	1.58148	1.54040	1.48563	1.51302	1.47879	1.54040	1.41717	1.56094	1.52671	1.47879	1.50617	1.49933	1.41717	1.42402	1.47194	1.56094	1.53356	1.54725	1.53356	1.49933	1.54725	1.49248	1.49933	1.42402	1.41717	1.40348	1.49248	1.53356	1.58148	1.57463	1.61571	1.44456	1.40348	1.35555	1.45140	1.47194	1.46509	1.44456	1.52671	1.38294	1.49933	1.52671	1.45825	1.36925	1.57463	1.42402	1.45825	1.47194	1.53356	1.52671	1.38979	1.50617	1.60887	1.45825	1.43771	1.51986	1.54040	1.52671	1.56094	1.64994	1.46509	1.52671	1.53356	1.50617	1.51986	1.48563	1.49248	1.41717	1.54040	1.62940	1.56779	1.55410	1.60202	1.51986	1.56094	1.41717	1.58833	1.60202	1.54040	1.46509	1.56779	1.72525	1.69787	1.67048	1.61571	1.72525	1.72525	1.73210	1.78002	1.66364	1.62256	1.67733	1.62256	1.58148	1.53356	1.64310	1.69787	1.51302	1.56779	1.53356	1.48563	1.33502	1.55410	1.51302	1.63625	1.64994	1.71156	1.63625	1.62256	1.56779	1.70471	1.72525	1.74579	1.64994	1.69787	1.65679	1.69102	1.47194	1.43771	1.48563	1.48563	1.51986	1.42402	1.45140	1.43086	1.35555	1.41032	1.45825	1.35555	1.46509	1.42402	1.51302	1.56094	1.45140	1.47194	1.36925	1.28709	1.31448	1.45825	1.42402	1.47879	1.55410	1.45825	1.54040	1.57463	1.56094	1.71156	1.53356	1.54725	1.61571	1.67733	1.62256	1.63625	1.56094	1.51986	1.51986	1.45825	1.45140	1.54725	1.47194	1.65679	1.61571	1.60202	1.65679	1.58148	1.64994	1.56779	1.47194	1.50617	1.54040	1.54040	1.56779	1.59517	1.49933	1.50617	1.54725	1.43086	1.41717	1.33502	1.41717	1.45825	1.42402	1.41717	1.42402	1.54040	1.62940	1.54725	1.36240	1.39663	1.31448	1.31448	1.34871	1.33502	1.46509	1.38294	1.45140	1.46509	1.43086	1.45825	1.59517	1.47879	1.54725	1.54040	1.52671	1.38979	1.50617	1.40348	1.51986	1.60202	1.60887	1.62256	1.56779	1.49933	1.54725	1.40348	1.41717	1.34186	1.43771	1.47194	1.39663	1.43086	1.38979	1.45825	1.40348	1.37609	1.30763	1.35555	1.28025	1.41717	1.36240	1.45825	1.36925	1.36925	1.25971	1.45140	1.52671	1.45825	1.49248	1.45140	1.47194	1.57463	1.52671	1.54725	1.51302	1.45825	1.36240	1.50617	1.47194	1.52671	1.49248	1.54040	1.56094	1.55410	1.62256	1.58833	1.69102	1.65679	1.60202	1.56779	1.58148	1.51986	1.54725	1.54040	1.51986	1.48563	1.52671	1.55410	1.62940	1.54725	1.51986	1.54040	1.51986	1.52671	1.51302	1.52671	1.43086	1.57463	1.47194	1.51302	1.44456	1.52671	1.47194	1.56094	1.52671	1.51302	1.51986	1.52671	1.32817	1.32817	1.45140	1.56779	1.49248	1.46509	1.45825	1.58833	1.58148	1.41032	1.43086	1.49248	1.50617	1.47879	1.51302	1.47879	1.43086	1.54040	1.43771	1.40348	1.30763	1.30078	1.44456	1.33502	1.41032	1.36240	1.36240	1.43771	1.29394	1.42402	1.30763	1.28025	1.32132	1.41717	1.34186	1.21863	1.32817	1.31448	1.24602	1.31448	1.40348	1.28025	1.38294	1.35555	1.45825	1.45140	1.45825	1.40348	1.34186	1.40348	1.38294	1.47194	1.32817	1.44456	1.40348	1.32132	1.47194	1.42402	1.58833	1.59517	1.49248	1.47879	1.31448	1.39663	1.34186	1.42402	1.44456	1.45140	1.55410	1.46509	1.46509	1.50617	1.32817	1.48563	1.49248	1.46509	1.56094	1.51986	1.52671	1.57463	1.50617	1.54725	1.40348	1.35555	1.45825	1.44456	1.61571	1.58148	1.60887	1.65679	1.66364	1.47879	1.46509	1.44456	1.47194	1.47194	1.45825	1.30763	1.34871	1.37609	1.49248	1.51302	1.55410	1.38294	1.60887	1.63625	1.58833	1.46509	1.60202	1.60887	1.69102	1.64310	1.56094	1.56779	1.47879	1.47194	1.46509	1.48563	1.51986	1.50617	1.55410	1.41717	1.48563	1.43086	1.33502	1.37609	1.36925	1.40348	1.46509	1.43771	1.56779	1.38294	1.49933	1.38979	1.49933	1.41717	1.47194	1.56779	1.37609	1.49248	1.51986	1.56094	1.45140	1.55410	1.49933	1.34871	1.50617	1.42402	1.43086	1.42402	1.43771	1.39663	1.33502	1.24602	1.35555	1.39663	1.44456	1.51986	1.41717	1.36240	1.37609	1.47879	1.34186	1.32817	1.33502	1.29394	1.30763	1.29394	1.25286	1.36240	1.36925	1.38294	1.39663	1.45825	1.47194	1.52671	1.47879	1.47879	1.32817	1.38294	1.38979	1.32132	1.40348	1.44456	1.46509	1.44456	1.32132	1.42402	1.40348	1.48563	1.40348	1.43771	1.36925	1.48563	1.51302	1.36925	1.41032	1.38294	1.26655	1.30763	1.30078	1.37609	1.44456	1.43086	1.47194	1.40348	1.45140	1.43086	1.39663	1.37609	1.36240	1.45825	1.35555	1.37609	1.45825	1.33502	1.36240	1.34871	1.36240	1.39663	1.39663	1.41717	1.36240	1.36925	1.49248	1.49248	1.44456	1.53356	1.62256	1.70471	1.57463	1.46509	1.43771	1.45825	1.43086	1.43086	1.43771	1.48563	1.45825	1.48563	1.37609	1.28025	1.41717	1.41032	1.38979	1.49933	1.44456	1.38979	1.51302	1.50617	1.30078	1.34871	1.25286	1.27340	1.30763	1.30078	1.36925	1.48563	1.45140	1.45825	1.55410	1.34871	1.34871	1.54040	1.54725	1.51986	1.53356	1.46509	1.56779	1.60887	1.49933	1.45140	1.51986	1.49933	1.52671	1.48563	1.48563	1.34871	1.28709	1.41032	1.34871	1.38979	1.32132	1.36925	1.33502	1.36925	1.40348	1.35555	1.49248	1.43771	1.47879	1.44456	1.41032	1.48563	1.42402	1.57463	1.50617	1.47194	1.52671	1.43771	1.57463	1.45825	1.47879	1.54040	1.47194	1.38979	1.47194	1.36240	1.40348	1.40348	1.45140	1.47194	1.40348	1.30763	1.43771	1.39663	1.53356	1.44456	1.60887	1.63625	1.55410	1.48563	1.50617	1.60202	1.51302	1.54040	1.45825	1.45825	1.31448	1.35555	1.45140	1.39663	1.56779	1.46509	1.47194	1.36925	1.38979	1.28709	1.32132	1.43086	1.35555	1.50617	1.42402	1.47879	1.47194	1.34186	1.46509	1.44456	1.47194	1.44456	1.54040	1.48563	1.56779	1.58148	1.67048	1.64994	1.57463	1.54040	1.44456	1.49248	1.42402	1.40348	1.41717	1.39663	1.47194	1.51986	1.68417	1.69102	1.68417	1.58833	1.60202	1.60202	1.51986	1.49933	1.56094	1.42402	1.45140	1.54725
[truncated: 2,850,421 more chars]
