# Supplementary material for: Systematic discovery of conservation states for single-nucleotide annotation of the human genome
Source: Commun Biol. 2019 Jul 2;2:248. doi: 10.1038/s42003-019-0488-1 (PMC6606595; doi:10.1038/s42003-019-0488-1)
Supplement: Supplementary file 6 — Supplementary Data 3 [file 42003_2019_488_MOESM6_ESM.zip › Supplementary Data 3/Fig3e_STAT_positional_enrichments.txt]

State (User order)	-50	-49	-48	-47	-46	-45	-44	-43	-42	-41	-40	-39	-38	-37	-36	-35	-34	-33	-32	-31	-30	-29	-28	-27	-26	-25	-24	-23	-22	-21	-20	-19	-18	-17	-16	-15	-14	-13	-12	-11	-10	-9	-8	-7	-6	-5	-4	-3	-2
1	0.45330	0.47817	0.44777	0.42566	0.43671	0.43671	0.40631	0.39525	0.38973	0.38696	0.37038	0.34274	0.34550	0.34274	0.34550	0.32339	0.31786	0.31510	0.29299	0.31233	0.27640	0.27087	0.27364	0.25982	0.25982	0.26535	0.26535	0.27087	0.26535	0.25429	0.27087	0.23494	0.25153	0.24600	0.23218	0.21836	0.22389	0.22389	0.20730	0.21007	0.20454	0.18243	0.18795	0.17413	0.16031	0.18243	0.17690	0.16860	0.17413
2	1.74922	1.78516	1.68332	1.73923	1.76918	1.74922	1.78516	1.70728	1.77917	1.74522	1.77118	1.78116	1.71926	1.70728	1.73923	1.73524	1.75121	1.80912	1.74922	1.78316	1.82509	1.75521	1.70728	1.73524	1.76319	1.71926	1.72725	1.81511	1.75121	1.76120	1.74922	1.75920	1.71926	1.73524	1.67933	1.79315	1.79514	1.70728	1.73124	1.66735	1.68532	1.75521	1.68731	1.70129	1.66735	1.79315	2.04874	1.95489	1.66934
3	1.17851	1.04309	1.29197	1.26269	1.20413	1.20413	1.20413	1.34687	1.16753	1.24439	1.19315	1.20779	1.21511	1.25537	1.11995	1.32125	1.17485	1.10165	1.22975	1.20413	1.16021	1.29197	1.32125	1.27367	1.20047	1.25171	1.19681	1.09067	1.21877	1.20779	1.19681	1.24439	1.22609	1.23341	1.21511	1.15289	1.01747	1.16753	1.13825	1.21877	1.22243	1.16021	1.22609	1.17851	1.29563	1.24073	0.90402	0.95526	1.38713
4	1.54690	1.58287	1.60224	1.61608	1.62438	1.63545	1.69079	1.64098	1.64929	1.57457	1.56073	1.55243	1.58010	1.60501	1.51092	1.49985	1.51092	1.54690	1.53306	1.53583	1.54413	1.54136	1.58287	1.59948	1.61054	1.57180	1.54413	1.58841	1.58841	1.54413	1.52199	1.52476	1.54966	1.54966	1.57734	1.57457	1.51922	1.53860	1.59117	1.60501	1.61885	1.60224	1.57457	1.56627	1.62992	1.70463	1.77105	1.73230	1.73230
5	2.35681	2.42105	2.41503	2.39696	2.43711	2.52042	2.47425	2.44213	2.47224	2.46421	2.48730	2.46321	2.42205	2.48629	2.45116	2.49031	2.49232	2.54853	2.48730	2.42607	2.40499	2.46020	2.54953	2.48128	2.50135	2.49734	2.54050	2.50336	2.51038	2.47726	2.49131	2.52946	2.44012	2.52544	2.47927	2.49533	2.48730	2.47425	2.49432	2.52243	2.52845	2.51741	2.43912	2.44113	2.59370	2.75028	3.23208	3.20598	2.86772
6	2.19527	2.13009	2.17246	2.12869	2.11007	2.11054	2.15011	2.12264	2.14871	2.13661	2.16268	2.18643	2.12776	2.14732	2.14965	2.11054	2.16082	2.15616	2.13754	2.13102	2.12963	2.18550	2.12776	2.17339	2.19481	2.15570	2.18457	2.18736	2.17246	2.15896	2.16361	2.15523	2.12124	2.11659	2.13614	2.15710	2.13475	2.15523	2.08865	2.08586	2.09377	2.10402	2.09098	2.06118	2.20459	2.27303	2.78052	2.70836	2.24416
7	1.74461	1.69730	1.72687	1.75052	1.78206	1.72293	1.67167	1.68350	1.75250	1.75644	1.81952	1.83332	1.81952	1.79981	1.81755	1.74855	1.81755	1.79586	1.80966	1.80966	1.77024	1.75644	1.78009	1.75250	1.79784	1.81361	1.83135	1.88654	1.82543	1.86880	1.82740	1.81361	1.85500	1.88852	1.87669	1.88654	1.97525	1.93977	1.89837	1.93583	1.90034	1.98905	1.96343	1.97722	2.04031	2.01862	2.02848	2.00285	1.87275
8	2.38503	2.30485	2.29568	2.24070	2.23382	2.24070	2.29339	2.32547	2.31172	2.28423	2.32317	2.17654	2.28423	2.27964	2.24528	2.22008	2.31630	2.24299	2.32088	2.40565	2.34609	2.36900	2.31859	2.27506	2.35525	2.30714	2.15592	2.15822	2.25444	2.30255	2.24757	2.16738	2.32317	2.28423	2.23153	2.17884	2.33234	2.26819	2.40565	2.29110	2.29339	2.27964	2.50875	2.51334	2.41024	2.38274	2.09406	1.96347	2.35067
9	2.00361	2.05579	2.01479	2.12475	2.08189	2.05020	2.04275	2.16949	2.10798	2.16017	2.03343	2.03156	2.04275	2.05206	2.16203	2.17135	2.02970	2.06325	2.05952	2.10612	2.12103	2.05952	2.08561	2.02597	2.08934	2.02038	2.02597	1.99242	2.02411	2.15085	1.95887	2.03529	2.08002	2.14712	2.09121	2.04834	2.12848	2.01479	2.12475	2.11171	1.98497	2.10239	2.18626	2.14153	2.25895	2.16762	1.90855	1.88246	2.25522
10	1.99994	1.95541	1.96316	1.85280	1.91476	1.99607	1.92637	2.04834	1.90314	1.93218	1.99607	2.00575	2.03673	1.94573	1.92637	1.99026	1.97671	1.99801	2.00769	1.98252	1.92831	1.97477	1.99801	1.96703	1.92250	1.95929	1.97865	1.99994	1.94186	1.99607	2.04060	1.95929	2.07158	1.97284	1.98058	1.99413	2.02317	1.99994	1.97284	2.03866	1.98833	1.91282	2.00962	2.13353	1.96122	1.92637	1.50044	1.51593	2.36586
11	1.78063	1.72505	1.71171	1.71394	1.79174	1.80063	1.77840	1.79174	1.78730	1.81842	1.79174	1.78507	1.78063	1.79174	1.78730	1.77396	1.74951	1.72950	1.72061	1.70727	1.75840	1.73172	1.77174	1.80953	1.81842	1.86510	1.81842	1.82509	1.78507	1.77618	1.83398	1.85176	1.86066	1.85843	1.76507	1.82953	1.86066	1.80730	1.84509	1.83176	1.79174	1.92512	1.87844	1.83620	1.79841	1.76284	1.81620	1.77618	1.76951
12	1.87242	1.90359	1.93031	1.91918	1.93922	1.89692	1.91473	1.90805	1.97039	1.93254	1.98152	1.95926	1.92141	2.00156	2.03495	1.98375	1.94144	1.88133	1.99043	1.98375	1.91918	1.87910	1.93031	1.87465	1.94590	1.90582	1.91918	1.89469	1.92141	1.94590	1.99043	1.95480	1.92809	1.93476	1.97484	1.97261	1.99710	2.02605	2.07280	1.98820	1.97707	1.96593	2.08171	1.94367	2.02382	2.07726	2.21529	2.08839	1.96148
13	1.90345	1.89940	1.94260	1.89535	1.93180	1.95340	1.92910	1.93720	1.83190	1.91155	1.90885	1.90750	1.91560	1.99390	1.94530	1.95475	1.97770	1.89805	1.93045	1.93180	1.95205	1.90480	1.97095	1.99525	1.94935	1.99255	1.96825	1.98850	1.95205	1.96555	1.98985	1.93585	1.92505	1.94800	1.96420	1.96555	1.96150	1.96555	1.90480	1.93045	1.91965	1.89940	1.96150	1.93450	1.99525	2.05870	2.20584	2.12484	1.94665
14	1.95326	1.97287	2.03702	1.98356	2.04415	2.12791	2.04059	2.06554	2.04950	1.96039	2.04059	2.04593	2.03346	2.03524	2.03881	2.01564	1.99603	2.02989	2.05841	2.08158	2.05841	2.03881	2.05485	2.11366	2.11544	2.08871	2.05485	2.04059	2.03881	2.06197	2.00316	1.97643	1.97999	2.02989	1.98356	2.04593	2.01742	1.99069	2.00851	2.00494	1.98712	2.01207	2.08158	2.08514	2.08336	2.13326	2.25623	2.16356	2.10475
15	1.91426	2.04928	1.97088	2.04274	2.00354	1.92297	1.99483	1.85981	1.93821	1.97741	2.02532	1.95781	2.01879	1.94474	2.04492	2.01443	1.94692	2.09065	2.02097	2.04057	2.06017	1.95781	1.98177	2.06452	2.03403	2.11897	1.98177	1.99483	2.09719	2.02968	2.01443	2.01443	2.08412	2.14510	2.11679	2.05581	2.08194	2.05145	2.04057	2.03403	2.03185	2.05581	2.02968	2.09065	2.22785	2.15163	1.67688	1.53097	2.38901
16	1.61863	1.59770	1.49537	1.59770	1.63956	1.62095	1.55816	1.55351	1.56514	1.52560	1.56049	1.43258	1.55584	1.51863	1.67212	1.63956	1.52328	1.59770	1.54886	1.56049	1.49305	1.56281	1.48142	1.51630	1.53026	1.63026	1.58840	1.59537	1.55119	1.61165	1.65351	1.67910	1.63258	1.64654	1.69072	1.63026	1.68607	1.62793	1.69305	1.61630	1.64886	1.74654	1.68840	1.63956	1.57677	1.56281	1.33025	1.24653	1.76514
17	1.59333	1.58242	1.60268	1.57540	1.63932	1.63075	1.63854	1.60814	1.60502	1.61749	1.59801	1.67206	1.58086	1.57696	1.57306	1.60112	1.64166	1.59567	1.59645	1.62295	1.61048	1.57774	1.61593	1.61282	1.58086	1.60736	1.59099	1.60424	1.59956	1.63075	1.55825	1.62997	1.56137	1.63698	1.64478	1.62841	1.57228	1.65647	1.60502	1.62529	1.59956	1.61204	1.55903	1.54110	1.59956	1.69544	1.91293	1.85914	1.48342
18	1.62419	1.67196	1.70204	1.67727	1.61535	1.58881	1.59942	1.59235	1.70912	1.59942	1.61004	1.73920	1.66135	1.58173	1.65427	1.68966	1.67373	1.76574	1.67373	1.58704	1.68435	1.79935	1.76750	1.65604	1.68435	1.61712	1.65073	1.74097	1.70558	1.65250	1.61535	1.61358	1.70558	1.67019	1.61358	1.64366	1.67196	1.64896	1.72681	1.78874	1.67904	1.59942	1.78343	1.77989	1.67196	1.68966	1.36588	1.28626	1.97805
19	2.07656	2.13137	2.06873	2.14546	2.17052	2.10945	2.08126	2.07499	2.09848	2.12197	1.97633	2.04994	2.08596	2.13137	2.15486	2.24256	2.20341	2.12197	2.20654	2.18462	2.22690	2.10788	2.13294	2.07656	2.11728	2.20028	2.19088	2.12511	2.16426	2.06246	2.07656	2.13137	2.22220	2.11571	2.14546	2.10318	2.11728	2.19714	2.21124	2.11258	2.22690	2.11884	2.21907	2.40229	2.19558	2.20184	1.71794	1.66782	2.37411
20	1.72423	1.73722	1.75833	1.72586	1.74534	1.73073	1.76320	1.80541	1.79405	1.79729	1.77456	1.73398	1.78431	1.72748	1.79729	1.81191	1.74047	1.77132	1.76320	1.75833	1.72423	1.78918	1.76807	1.74372	1.77781	1.80379	1.77456	1.78593	1.80866	1.81028	1.82327	1.82002	1.81028	1.78431	1.75183	1.75671	1.75508	1.79242	1.82977	1.80054	1.82165	1.80541	1.80704	1.79405	1.75021	1.80054	1.90770	1.83788	1.87360
21	1.93128	1.89485	1.89224	1.93128	1.91567	1.95992	1.93909	1.93128	1.91827	1.96252	1.89745	1.95992	2.00677	1.99636	1.99896	1.93909	1.99375	1.96252	1.95471	1.93128	1.98855	1.99636	1.97033	1.97814	1.99115	2.02759	2.00156	2.05362	1.92348	1.93649	1.90265	1.88183	1.89745	1.83238	1.83498	1.89485	1.92608	1.94690	1.94950	1.90526	1.91567	1.98334	1.88704	1.94430	1.80375	1.83498	1.93128	1.89224	1.85060
22	1.59143	1.58325	1.59961	1.64052	1.62825	1.59552	1.55870	1.60370	1.64052	1.60779	1.65689	1.66916	1.62416	1.62416	1.65280	1.62825	1.61598	1.65280	1.66098	1.62007	1.68143	1.62416	1.64870	1.61598	1.58325	1.62007	1.62007	1.60370	1.54643	1.65689	1.60779	1.72644	1.69780	1.68962	1.61598	1.63643	1.68552	1.70598	1.73462	1.71825	1.65689	1.58325	1.62416	1.71007	1.64052	1.57097	1.69780	1.59961	1.63643
23	1.25817	1.32453	1.30595	1.29002	1.30329	1.28471	1.30595	1.31656	1.30064	1.24224	1.28206	1.29798	1.27940	1.29798	1.30064	1.32453	1.33780	1.29002	1.32984	1.38027	1.27675	1.28737	1.24490	1.36169	1.34576	1.27940	1.26082	1.27409	1.23693	1.27144	1.27675	1.34311	1.27940	1.30329	1.31391	1.34842	1.29798	1.39354	1.34576	1.33514	1.35903	1.37496	1.34045	1.29267	1.32984	1.36434	1.39089	1.29267	1.29002
24	1.33658	1.27368	1.28626	1.31142	1.30513	1.27682	1.38375	1.34601	1.30513	1.29255	1.27054	1.25167	1.27682	1.32400	1.28940	1.32400	1.24223	1.28311	1.19191	1.23280	1.19820	1.21707	1.18248	1.22336	1.25481	1.23594	1.19191	1.20764	1.21707	1.22965	1.27997	1.30513	1.22336	1.33029	1.30827	1.24223	1.28311	1.27997	1.29255	1.28626	1.30198	1.29569	1.31771	1.29569	1.28311	1.26110	1.31771	1.28940	1.32714
25	1.06739	1.06196	1.04295	0.99678	1.04023	1.01036	1.05653	1.04566	1.04295	1.01850	1.11085	1.05110	1.13801	1.12986	1.14344	1.12171	1.14887	1.14344	1.11900	1.12714	1.12714	1.16245	1.12986	1.12986	1.15430	1.16517	1.16245	1.17603	1.15159	1.07282	1.14616	1.07554	1.11085	1.10542	1.07554	1.08369	1.07011	1.07282	1.15702	1.14344	1.08097	1.07826	1.05924	1.09455	1.15702	1.08640	1.09727	1.06196	1.04838
26	1.52414	1.53797	1.56795	1.51492	1.48033	1.48033	1.48033	1.45958	1.54028	1.55411	1.49416	1.48494	1.41115	1.42268	1.43882	1.41807	1.49647	1.51492	1.48955	1.51261	1.48494	1.50800	1.54028	1.58640	1.51722	1.51261	1.53567	1.54489	1.57487	1.61407	1.58870	1.54489	1.56564	1.63251	1.60715	1.56103	1.61176	1.56334	1.54028	1.53336	1.53567	1.58409	1.57948	1.55181	1.61637	1.64865	1.59793	1.52875	1.62559
27	1.60257	1.50470	1.55538	1.56587	1.51868	1.57985	1.46800	1.60607	1.71617	1.60432	1.55713	1.61655	1.65150	1.64976	1.60257	1.60956	1.65325	1.55014	1.59908	1.59208	1.51344	1.60781	1.65500	1.61655	1.55538	1.59908	1.61830	1.63403	1.59908	1.58509	1.69519	1.59908	1.69869	1.67422	1.60257	1.65325	1.68646	1.65849	1.66024	1.71791	1.67597	1.74937	1.71791	1.66199	1.67947	1.59383	1.21635	1.27926	1.86996
28	1.29078	1.20775	1.21152	1.16246	1.21907	1.22662	1.15113	1.20020	1.23417	1.27191	1.24171	1.27946	1.23794	1.27568	1.27946	1.30210	1.23417	1.26059	1.26059	1.23417	1.17000	1.21152	1.24549	1.23794	1.13981	1.13226	1.12849	1.10207	1.12849	1.16246	1.15491	1.18133	1.16246	1.11717	1.10207	1.12471	1.15113	1.14736	1.13604	1.18133	1.14736	1.09829	1.16623	1.20397	1.15868	1.18510	1.21907	1.15868	1.26813
29	1.47824	1.39460	1.40187	1.42369	1.39460	1.45096	1.39096	1.43642	1.40187	1.38551	1.42733	1.37278	1.40914	1.36187	1.38914	1.39642	1.36369	1.38369	1.46551	1.42187	1.41460	1.42551	1.44187	1.38732	1.38005	1.39460	1.34550	1.42005	1.38914	1.40914	1.43096	1.48551	1.46005	1.46005	1.51278	1.51278	1.48005	1.48187	1.42914	1.42187	1.44914	1.45642	1.46005	1.48187	1.42914	1.47460	1.50733	1.48005	1.46551
30	1.39085	1.38372	1.34449	1.38015	1.36410	1.36945	1.42830	1.42651	1.42651	1.37123	1.41581	1.42295	1.43364	1.42116	1.43899	1.41225	1.36410	1.36410	1.35519	1.36232	1.41581	1.39620	1.39085	1.44256	1.34805	1.36945	1.39798	1.37837	1.35340	1.30704	1.34805	1.30526	1.38015	1.38728	1.33557	1.36054	1.40511	1.38193	1.39442	1.32666	1.39085	1.39263	1.29099	1.33557	1.40511	1.35519	1.41046	1.39620	1.36054
31	1.29445	1.26269	1.31563	1.29181	1.32622	1.33946	1.34475	1.31298	1.32622	1.28916	1.20710	1.26534	1.25475	1.26269	1.28387	1.30769	1.29710	1.29181	1.28916	1.30240	1.29181	1.24945	1.26004	1.32357	1.30504	1.32622	1.35799	1.33681	1.35534	1.35534	1.33151	1.36593	1.32887	1.26269	1.28651	1.34210	1.36593	1.42417	1.38711	1.38446	1.32887	1.42152	1.43211	1.32622	1.38446	1.35534	1.41093	1.38711	1.35534
32	0.70222	0.67701	0.67521	0.72563	0.69682	0.66441	0.71483	0.70762	0.70942	0.68602	0.69322	0.67161	0.70762	0.70762	0.72923	0.70942	0.71483	0.72203	0.71303	0.72563	0.71843	0.72383	0.71303	0.70042	0.74544	0.75084	0.75084	0.74003	0.76884	0.71483	0.74544	0.75984	0.73463	0.70222	0.73463	0.71663	0.69862	0.74724	0.70942	0.70582	0.70042	0.73643	0.71483	0.71122	0.68242	0.68602	0.71663	0.73103	0.71483
33	1.00593	1.05064	1.06927	1.04691	1.11397	1.08044	1.01338	0.97240	0.99103	0.91279	0.92397	0.92024	0.95005	0.96495	0.99848	1.02456	0.96867	1.02828	1.07299	1.09162	1.12143	1.12143	1.14005	1.14378	1.07672	1.10652	1.09907	1.09535	1.16241	1.12888	1.13260	1.07299	1.09162	1.02456	1.01711	1.04319	1.07672	1.11770	1.06554	1.06182	1.13633	1.10280	1.05064	1.02083	1.00966	1.03574	1.05436	1.08044	1.06182
34	1.60395	1.62022	1.51936	1.58443	1.56491	1.61046	1.58769	1.59419	1.56491	1.61046	1.52587	1.61046	1.59094	1.66251	1.68854	1.62673	1.61046	1.59745	1.57793	1.56816	1.52587	1.59419	1.57467	1.65601	1.55190	1.63323	1.60395	1.67553	1.62998	1.65601	1.67878	1.68529	1.61046	1.74060	1.66251	1.70481	1.62673	1.69830	1.62673	1.60721	1.56491	1.65275	1.64625	1.58443	1.57467	1.61046	1.64950	1.61046	1.63323
35	1.64816	1.68152	1.69541	1.65094	1.65233	1.59674	1.72876	1.68568	1.70375	1.73988	1.76490	1.70097	1.68707	1.67040	1.59674	1.65233	1.60647	1.63566	1.58146	1.60786	1.62037	1.62871	1.68290	1.71070	1.63288	1.62176	1.66901	1.66901	1.73988	1.69958	1.70931	1.66623	1.75378	1.69819	1.68707	1.63010	1.68846	1.73015	1.66206	1.61342	1.69263	1.72598	1.61481	1.63010	1.66623	1.65372	1.80937	1.66067	1.62315
36	1.17519	1.25895	1.23520	1.23645	1.17519	1.18769	1.18894	1.18769	1.17269	1.19519	1.20644	1.19644	1.18769	1.21144	1.26395	1.23145	1.20269	1.23145	1.22769	1.18644	1.23770	1.20394	1.19144	1.21144	1.26395	1.23520	1.22644	1.24520	1.24645	1.26270	1.26020	1.22394	1.21894	1.24145	1.24020	1.28520	1.26395	1.26895	1.29771	1.29521	1.28270	1.29396	1.22269	1.27395	1.26270	1.25520	1.32646	1.26145	1.21894
37	1.76213	1.77228	1.81579	1.78534	1.83682	1.77518	1.87671	1.82159	1.81217	1.84480	1.81724	1.85060	1.84480	1.81652	1.79766	1.81579	1.84480	1.88396	1.88251	1.88106	1.88033	1.82377	1.82595	1.83537	1.83465	1.84407	1.82087	1.81869	1.88323	1.88468	1.87381	1.85350	1.85640	1.87018	1.88976	1.89774	1.86438	1.84045	1.85350	1.87816	1.86003	1.82450	1.88686	1.90209	1.89919	1.93472	2.13196	2.05510	1.89121
38	1.57460	1.58934	1.59302	1.64827	1.59855	1.63906	1.63538	1.62985	1.68142	1.57829	1.58013	1.61696	1.62801	1.59670	1.63722	1.62249	1.59670	1.57460	1.62433	1.55987	1.62985	1.61512	1.69984	1.64643	1.69431	1.66853	1.51751	1.62801	1.64274	1.60960	1.60960	1.60960	1.64643	1.60039	1.65379	1.63906	1.66853	1.66669	1.65564	1.61512	1.64827	1.72009	1.69063	1.69615	1.73483	1.79192	1.90610	1.79192	1.63722
39	1.56110	1.61377	1.61377	1.56828	1.56828	1.55870	1.60898	1.61617	1.60898	1.62575	1.61856	1.52518	1.60659	1.58265	1.54194	1.58265	1.55152	1.53955	1.57068	1.54913	1.57786	1.52997	1.54194	1.59222	1.61138	1.63532	1.60898	1.58744	1.58265	1.62575	1.57546	1.62335	1.64011	1.61138	1.69757	1.66405	1.59222	1.66405	1.65687	1.66166	1.66166	1.66405	1.69279	1.62096	1.61377	1.56589	1.64729	1.56349	1.63053
40	1.16785	1.21422	1.13474	1.13474	1.13474	1.14357	1.16123	1.17669	1.17006	1.19876	1.15019	1.16344	1.14799	1.11266	1.15019	1.14136	1.15902	1.12812	1.17227	1.11266	1.13474	1.11266	1.13474	1.17227	1.12591	1.15019	1.18552	1.24071	1.13915	1.15240	1.18552	1.17889	1.23188	1.19655	1.13695	1.10383	1.11929	1.11708	1.11929	1.07072	1.14136	1.09942	1.09942	1.12591	1.16123	1.17669	1.15902	1.18110	1.16344
41	1.36226	1.31005	1.33853	1.29581	1.33853	1.31479	1.36226	1.28157	1.32429	1.34090	1.36938	1.34327	1.39786	1.44295	1.41447	1.36700	1.33853	1.35039	1.38124	1.35751	1.39311	1.36938	1.37887	1.35039	1.35514	1.40260	1.34327	1.38836	1.41922	1.45007	1.45956	1.42159	1.41210	1.46194	1.44770	1.46431	1.44295	1.40260	1.34327	1.34327	1.42871	1.47855	1.50940	1.39548	1.47618	1.49279	1.50940	1.36938	1.40735
42	1.46929	1.48957	1.49408	1.51211	1.47154	1.45577	1.43098	1.50084	1.50985	1.47380	1.44450	1.43774	1.46253	1.46028	1.47605	1.46253	1.45352	1.44225	1.46478	1.48281	1.53014	1.55492	1.58873	1.48957	1.46253	1.42647	1.47831	1.42647	1.45577	1.44901	1.49633	1.49183	1.48507	1.46929	1.42422	1.50535	1.46253	1.50535	1.50535	1.42197	1.48507	1.50535	1.48281	1.43774	1.49859	1.50535	1.53690	1.55492	1.46478
43	1.37331	1.36662	1.38502	1.38167	1.46196	1.45862	1.44189	1.44356	1.41178	1.46029	1.45193	1.43018	1.48538	1.50211	1.42684	1.40844	1.45026	1.45527	1.45695	1.41513	1.48371	1.46698	1.49375	1.47869	1.47033	1.46866	1.46364	1.46364	1.50546	1.46698	1.49040	1.48371	1.43353	1.49876	1.46531	1.47702	1.44858	1.44189	1.50546	1.52720	1.52051	1.51382	1.51047	1.46029	1.49542	1.50880	1.53389	1.41178	1.46698
44	0.92747	0.91769	0.94377	0.91443	0.92584	0.94377	0.92910	0.88509	0.90628	0.86553	0.91280	0.92095	0.91769	0.89813	0.96660	0.94051	0.95844	0.89324	0.95518	0.92747	0.94540	0.96334	0.94214	0.98290	0.98127	0.97149	0.97475	1.00898	1.03180	0.98127	0.97638	0.98616	1.02202	1.01224	0.98290	0.95192	0.96986	0.94540	0.95355	0.94377	0.94540	0.94377	0.98616	0.95844	0.91932	0.95518	0.98616	0.96497	0.96497
45	1.31018	1.31216	1.28239	1.27246	1.26650	1.26452	1.25658	1.22283	1.29628	1.23077	1.23077	1.30819	1.32804	1.27643	1.30025	1.27246	1.32209	1.28834	1.27444	1.26650	1.27444	1.25459	1.33995	1.35583	1.34591	1.31018	1.28239	1.30025	1.31613	1.36576	1.33003	1.28239	1.23474	1.28239	1.32010	1.31216	1.38164	1.36378	1.35385	1.33797	1.28040	1.32209	1.33400	1.36378	1.35782	1.40149	1.41142	1.38958	1.33003
46	1.35857	1.23898	1.27485	1.31073	1.28681	1.28921	1.27007	1.29399	1.31552	1.30117	1.28681	1.32987	1.32987	1.30595	1.38966	1.32269	1.29160	1.32030	1.32987	1.33226	1.32748	1.32030	1.32987	1.32987	1.39445	1.37292	1.36096	1.36814	1.34183	1.28921	1.31552	1.33226	1.29160	1.29399	1.34183	1.27725	1.38010	1.37053	1.36575	1.35857	1.43750	1.38727	1.32987	1.31312	1.32987	1.31312	1.36096	1.29160	1.27246
47	1.76559	1.50055	1.60656	1.80229	1.60249	1.63511	1.76559	1.64326	1.67996	1.71258	1.69627	1.72481	1.62287	1.80636	1.56579	1.71666	1.78598	1.63511	1.95316	1.74520	1.83083	1.74112	1.67996	1.90423	1.73705	1.58618	1.77782	1.68811	1.74112	1.65549	1.59841	1.71666	1.80229	1.74520	1.73705	1.72074	1.76967	1.73705	1.77374	1.85530	1.87976	1.81452	1.83083	1.85122	1.73705	1.50462	1.38230	1.72074	1.54948
48	1.44406	1.43780	1.34069	1.38454	1.42213	1.38454	1.39081	1.50044	1.44406	1.35009	1.48478	1.47852	1.42840	1.40021	1.37515	1.41274	1.46912	1.55056	1.47539	1.57876	1.49731	1.59442	1.43780	1.38141	1.37515	1.39707	1.56309	1.40021	1.47852	1.50044	1.46599	1.53490	1.52550	1.53803	1.49418	1.46599	1.59442	1.56623	1.57249	1.48791	1.63201	1.35322	1.60382	1.53803	1.44093	1.50671	1.23105	1.50984	1.49418
49	1.84252	1.81494	1.70185	1.75426	1.82873	1.89493	1.58876	1.84804	1.77632	1.73495	1.80391	1.76529	1.78460	1.79287	1.96940	1.86183	1.70737	1.70461	1.83425	1.71288	1.83976	1.89769	1.80115	1.71564	1.84804	1.83701	1.86459	1.92803	1.75426	1.77908	1.75150	1.93354	1.74874	1.81218	1.82046	1.87562	1.74322	1.71840	1.86183	1.90320	1.90596	1.91700	1.91975	1.89769	1.79287	1.79287	1.35983	1.78460	1.68254
50	2.08628	2.11795	2.19819	2.13484	2.11795	2.14118	2.02715	2.11795	2.16230	2.12640	2.18552	2.08205	2.22564	2.00815	2.13696	2.06727	2.20242	2.11795	2.12006	2.16230	2.12429	2.11795	2.11795	2.23409	2.12640	2.06094	2.16441	1.99970	2.11373	2.07783	2.27843	2.16230	2.09050	1.99548	1.93635	2.07361	2.05038	2.02926	1.99970	2.06305	2.14329	2.33756	2.24043	2.30589	2.24254	2.09261	1.57738	2.20664	2.02715
51	1.71578	1.72938	1.74751	1.74524	1.70218	1.65458	1.77017	1.68405	1.67725	1.70218	1.66818	1.67498	1.68405	1.71578	1.65458	1.73391	1.65005	1.74751	1.76791	1.72484	1.79964	1.80871	1.65685	1.69538	1.72031	1.68405	1.70218	1.68858	1.74978	1.67498	1.69311	1.68858	1.75204	1.72938	1.82911	1.79964	1.75884	1.59112	1.68631	1.74524	1.74298	1.92430	1.69765	1.83590	1.73391	1.62285	1.21034	1.70671	1.62512
52	1.67433	1.73484	1.71467	1.75165	1.67433	1.68105	1.74157	1.71803	1.59700	1.73821	1.77855	1.67433	1.63398	1.59027	1.60036	1.67769	1.77855	1.81217	1.63062	1.73821	1.73148	1.66088	1.69786	1.70458	1.66088	1.55329	1.70458	1.65752	1.67433	1.76510	1.82562	1.75502	1.78191	1.61717	1.69786	1.74493	1.75502	1.68777	1.76846	1.74829	1.75165	1.68441	1.59700	1.81890	1.73148	1.63734	1.50286	1.70458	1.76846
53	2.07747	2.05075	2.04073	2.25115	2.17767	2.13091	2.02069	2.09751	1.94053	2.15763	1.99063	2.14093	2.28121	2.25449	2.12089	2.07747	2.17099	2.03071	2.16431	2.03739	2.12089	2.02069	2.02403	2.08081	1.93719	2.15095	2.13091	2.28455	1.98061	2.01067	2.05075	2.26785	1.98729	2.02737	2.23111	2.07079	2.00065	2.24447	2.08749	2.11755	2.22443	2.03071	2.25115	2.25783	2.15763	2.10419	1.85369	1.84701	2.12423
54	1.30189	1.44381	1.35125	1.22168	1.21551	1.33891	1.23402	1.32040	1.41295	1.27721	1.29572	1.34508	1.32040	1.28338	1.37593	1.30806	1.28955	1.29572	1.26487	1.12913	1.36976	1.30806	1.26487	1.28338	1.30806	1.22785	1.30189	1.09211	1.22168	1.22785	1.34508	1.29572	1.30806	1.25870	1.50551	1.24019	1.20934	1.25870	1.33274	1.30189	1.33891	1.21551	1.33274	1.42529	1.33891	1.14764	0.91935	1.16615	1.34508
55	2.19645	2.19645	2.00183	2.08524	1.97958	2.02963	2.05743	1.97402	2.09636	2.09080	2.14640	2.03519	2.14640	2.22981	2.15752	2.04075	2.00183	2.05743	1.95734	2.17421	2.09636	2.02407	2.20757	2.17421	2.03519	2.23537	2.15752	2.20201	1.99627	1.94622	2.14084	1.98514	2.12972	2.20201	2.21869	2.25206	2.24649	2.06855	2.16309	2.22425	2.14084	2.18533	2.20201	2.40219	2.34103	2.16309	1.51249	1.57922	1.69043
56	1.73385	1.65464	1.62823	1.74265	1.56663	1.71185	1.58423	1.75145	1.61503	1.63263	1.69424	1.54022	1.76465	1.67664	1.55782	1.65024	1.83506	1.71185	1.71625	1.69424	1.73825	1.76905	1.76905	1.55342	1.73825	1.71185	1.72505	1.77345	1.75145	1.73825	1.74705	1.66344	1.92308	1.58423	1.73385	1.63263	1.71625	1.57543	1.67224	1.77345	1.83506	1.75585	1.87907	1.79106	1.78226	1.68104	1.11776	1.42580	1.26738
57	1.51910	1.42522	1.50630	1.42522	1.50203	1.46363	1.46790	1.36975	1.51483	1.56177	1.48496	1.51483	1.65992	1.46790	1.54470	1.55751	1.53190	1.61298	1.38682	1.55751	1.49777	1.68125	1.60018	1.52764	1.56177	1.40816	1.36975	1.56604	1.44656	1.57457	1.53617	1.63005	1.48070	1.56177	1.50630	1.49350	1.44229	1.60871	1.56604	1.62578	1.54897	1.60444	1.68125	1.57031	1.60018	1.34415	1.08385	1.21613	1.27161
58	1.30346	1.51708	1.43742	1.43380	1.48087	1.41932	1.47725	1.49898	1.39035	1.43380	1.47725	1.37587	1.32156	1.43380	1.33966	1.51346	1.42656	1.44829	1.59311	1.53518	1.39760	1.55329	1.37949	1.40122	1.38311	1.41208	1.50984	1.38311	1.47363	1.49536	1.52070	1.51708	1.60760	1.47001	1.51708	1.49898	1.34329	1.43380	1.49173	1.61484	1.67639	1.57501	1.44104	1.48811	1.33966	1.27811	1.12966	1.25639	1.36139
59	1.25004	1.35970	1.21245	1.30330	1.23125	1.18112	1.18738	1.24378	1.18738	1.25004	1.19992	1.27824	1.12473	1.24691	1.19678	1.25631	1.22185	1.29390	1.18738	1.32210	1.17172	1.28764	1.30017	1.27511	1.26884	1.28137	1.26884	1.29704	1.20305	1.26884	1.27197	1.23751	1.33150	1.18425	1.23125	1.22185	1.25004	1.38476	1.24691	1.27824	1.28137	1.30330	1.17799	1.34090	1.22185	1.16859	0.99941	1.15919	1.12473
60	1.27744	1.22261	1.33775	1.36516	1.31582	1.22261	1.25551	1.35968	1.20068	1.16230	1.21165	1.10200	1.17875	1.20068	1.12941	1.17327	1.16230	1.21165	1.12941	1.32130	1.21165	1.31033	1.17327	1.17327	1.26647	1.23358	1.35968	1.16779	1.27196	1.18424	1.25003	1.34323	1.16779	1.18972	1.24454	1.32130	1.38709	1.25551	1.28840	1.46385	1.19520	1.19520	1.12941	1.29389	1.15134	1.18424	1.10748	1.21165	1.27744
61	1.23350	1.54711	1.50181	1.37985	1.34849	1.31016	1.29274	1.37637	1.34152	1.52271	1.42167	1.39030	1.31016	1.36591	1.31713	1.28229	1.42863	1.36243	1.36591	1.49135	1.46348	1.44606	1.35546	1.33455	1.55408	1.37288	1.38334	1.36591	1.39030	1.51923	1.42863	1.41470	1.41470	1.48439	1.51923	1.42863	1.36940	1.37288	1.44954	1.64467	1.45303	1.34849	1.46348	1.45303	1.33804	1.38682	1.13594	1.32410	1.28229
62	1.32396	1.27506	1.19608	1.37662	1.33148	1.45560	1.31644	1.24121	1.17727	1.32020	1.25626	1.31268	1.30891	1.33900	1.14342	1.24873	1.29011	1.26378	1.37662	1.30891	1.42927	1.29387	1.42175	1.22617	1.27130	1.32396	1.36157	1.34653	1.29387	1.26754	1.29387	1.39166	1.45936	1.27130	1.41047	1.42175	1.43304	1.36533	1.43304	1.47065	1.43680	1.44056	1.56468	1.42927	1.19608	1.19608	1.10957	1.35405	1.27506
63	1.70027	1.80245	1.68392	1.77384	1.68800	1.77792	1.81879	1.63487	1.66348	1.61444	1.66348	1.66757	1.68392	1.76975	1.65939	1.63078	1.67166	1.78610	1.72070	1.74114	1.65939	1.59400	1.67166	1.71253	1.67574	1.77384	1.79836	1.70435	1.81471	1.71253	1.73705	1.71661	1.63896	1.78610	1.84740	1.89236	1.74114	1.76157	1.65122	1.74114	1.80653	1.74114	1.75749	1.61444	1.85558	1.62670	1.25885	1.71253	1.64713
64	1.34229	1.37202	1.40601	1.36353	1.38902	1.34441	1.35291	1.36353	1.37627	1.39963	1.38689	1.42087	1.41450	1.43786	1.35928	1.36141	1.38477	1.33592	1.34229	1.36565	1.43362	1.34441	1.33592	1.30618	1.28919	1.30831	1.31256	1.36778	1.39539	1.39114	1.39539	1.34866	1.35716	1.37627	1.38052	1.32955	1.35503	1.36990	1.34441	1.34229	1.35716	1.32105	1.30194	1.31680	1.27008	1.31256	1.34654	1.33592	1.35503
65	1.33953	1.34671	1.32157	1.30002	1.29464	1.35748	1.32336	1.30182	1.31080	1.32157	1.37005	1.34671	1.35389	1.38262	1.38801	1.37005	1.35030	1.33055	1.30361	1.33234	1.36287	1.32875	1.34850	1.33773	1.36107	1.45444	1.43469	1.40058	1.44008	1.44367	1.41315	1.40058	1.41853	1.38621	1.34132	1.32336	1.32336	1.29284	1.29104	1.34850	1.36107	1.34312	1.33234	1.33953	1.30182	1.25872	1.24256	1.23538	1.21383
66	1.67920	1.65414	1.67920	1.65665	1.66667	1.71680	1.70176	1.64913	1.61905	1.62657	1.64913	1.64662	1.66667	1.66417	1.70928	1.75439	1.64662	1.70677	1.67670	1.67168	1.64913	1.67168	1.68923	1.73685	1.78447	1.74687	1.72432	1.72181	1.70427	1.71680	1.66918	1.70928	1.72181	1.75189	1.68923	1.72933	1.72682	1.69424	1.74437	1.71179	1.76191	1.66918	1.65414	1.56141	1.58146	1.55890	1.52883	1.52381	1.56642
67	1.04545	1.05055	1.03355	1.03355	1.02675	1.02165	1.03185	1.04375	0.99615	1.00975	0.98935	0.95706	0.96386	0.97236	0.96046	0.94346	0.96556	0.96726	0.98935	1.01485	1.03355	1.01145	0.98255	0.96896	0.97575	0.97236	0.92816	0.95196	0.92986	0.95876	0.90776	0.94176	0.92646	0.94516	0.96046	0.96726	0.95706	0.93666	0.91456	0.93156	0.88906	0.89246	0.87886	0.85846	0.85166	0.80576	0.80066	0.80746	0.78876
68	0.73970	0.73685	0.73401	0.74539	0.77099	0.75108	0.74823	0.71836	0.73116	0.70983	0.71836	0.72547	0.72974	0.72974	0.75677	0.77526	0.74254	0.73116	0.72832	0.74254	0.70271	0.69702	0.69276	0.68991	0.69845	0.67711	0.66573	0.68564	0.69702	0.67995	0.67853	0.69702	0.68422	0.70983	0.69418	0.69418	0.70129	0.71694	0.71694	0.68991	0.67426	0.65435	0.67995	0.66573	0.63586	0.62732	0.63586	0.61594	0.63017
69	0.80238	0.82417	0.81872	0.86411	0.83143	0.80420	0.78423	0.81691	0.82598	0.85684	0.83688	0.77878	0.83143	0.81328	0.82054	0.84777	0.82780	0.76971	0.81691	0.78786	0.77878	0.84777	0.82961	0.85321	0.84958	0.83325	0.84777	0.83688	0.86048	0.82780	0.84958	0.80965	0.82054	0.84414	0.91131	0.87318	0.83325	0.81509	0.82598	0.84232	0.84595	0.83688	0.80965	0.80057	0.81872	0.80238	0.86955	0.84958	0.83325
70	0.85350	0.80736	0.85679	0.78100	0.86338	0.92600	0.93588	0.80077	0.83702	0.87327	0.89963	1.01827	0.83702	0.89963	0.88316	0.86668	0.92600	0.97872	0.88975	0.88645	0.91941	0.78100	0.85020	0.83373	0.84361	0.86998	0.79418	0.88975	0.81066	0.96554	0.81725	0.85679	0.90622	0.94906	0.79748	0.88645	0.91611	0.85679	0.85020	0.78100	0.80077	0.80736	0.80736	0.86668	0.86338	0.82714	0.66237	0.68873	0.74475
71	0.99284	1.00101	0.89478	0.93155	1.02552	0.88661	0.89478	0.84984	1.03369	0.91112	0.99284	0.98467	0.93155	0.88661	0.99692	1.01327	1.07455	0.97241	0.93155	1.01327	0.96424	1.07455	0.98875	0.96832	1.03369	1.03778	0.98467	0.92338	0.93155	1.00509	1.02144	0.97241	0.90295	1.00101	1.02144	1.00918	0.95198	0.97241	0.93564	1.00509	1.02552	0.95198	0.98467	0.85801	0.95198	0.87435	0.81306	0.86618	0.85801
72	0.81298	0.79498	0.79359	0.79498	0.76451	0.77697	0.81575	0.81021	0.78528	0.81298	0.82683	0.80606	0.78390	0.77420	0.78113	0.80467	0.77282	0.82129	0.81575	0.79913	0.75897	0.78390	0.79913	0.80744	0.78390	0.78805	0.79359	0.77005	0.77005	0.74789	0.75343	0.76451	0.79913	0.77836	0.78667	0.80190	0.81021	0.77974	0.79359	0.77697	0.74789	0.77697	0.73958	0.76451	0.78805	0.78667	0.80467	0.78667	0.76174
73	0.61975	0.62429	0.61748	0.60840	0.64018	0.63564	0.64927	0.63564	0.62656	0.61748	0.60613	0.62883	0.61975	0.61294	0.59705	0.57662	0.57435	0.61067	0.59705	0.59932	0.56527	0.54938	0.53803	0.55165	0.54257	0.55846	0.51987	0.51079	0.51079	0.52668	0.51760	0.52441	0.51079	0.52668	0.51760	0.49716	0.50398	0.50852	0.49035	0.49262	0.49716	0.47900	0.46311	0.43587	0.46084	0.47446	0.47673	0.46084	0.46538
74	0.49849	0.48502	0.51309	0.53442	0.52095	0.52993	0.50860	0.49962	0.52544	0.51870	0.52656	0.50972	0.49288	0.51870	0.53218	0.50411	0.50523	0.52993	0.49288	0.50635	0.51309	0.51870	0.49513	0.51983	0.49064	0.49962	0.51197	0.50523	0.47379	0.49064	0.46706	0.47267	0.47155	0.45920	0.46032	0.43113	0.45134	0.45246	0.47492	0.43787	0.43338	0.39633	0.40082	0.40980	0.37836	0.34243	0.37387	0.36713	0.37275
75	0.42783	0.41906	0.42176	0.41029	0.42176	0.42311	0.41569	0.41906	0.40894	0.40691	0.40894	0.41434	0.39882	0.39814	0.39139	0.38600	0.37790	0.35158	0.34618	0.35698	0.35428	0.33943	0.36035	0.35495	0.35495	0.34821	0.34281	0.33876	0.34753	0.34281	0.34888	0.32729	0.32796	0.31109	0.29692	0.30299	0.30097	0.30569	0.29962	0.28815	0.29220	0.28815	0.28545	0.28207	0.26790	0.27870	0.27937	0.28477	0.27735
76	0.18419	0.18292	0.18121	0.17055	0.16543	0.15946	0.17012	0.17865	0.17567	0.17567	0.16458	0.16629	0.16714	0.16543	0.15776	0.15691	0.15861	0.15819	0.15733	0.16160	0.15776	0.15733	0.15477	0.15222	0.14284	0.14497	0.14795	0.14753	0.15094	0.15051	0.14198	0.13900	0.13729	0.13729	0.13260	0.13815	0.14497	0.13900	0.13559	0.13857	0.13772	0.13175	0.12877	0.12322	0.12919	0.11981	0.12450	0.12877	0.11555
77	0.20738	0.21418	0.21928	0.21248	0.20058	0.18868	0.20398	0.20568	0.20228	0.20398	0.20228	0.20398	0.18018	0.18698	0.18018	0.17169	0.17339	0.17848	0.17678	0.17678	0.16999	0.16999	0.16659	0.16149	0.15639	0.16319	0.16149	0.16149	0.15639	0.15129	0.15639	0.15979	0.15129	0.15299	0.15469	0.15639	0.16149	0.15639	0.14279	0.14449	0.14449	0.14789	0.15469	0.15299	0.14109	0.15299	0.15129	0.14619	0.14449
78	0.22094	0.21070	0.19899	0.20924	0.20192	0.20924	0.21070	0.20924	0.21070	0.20924	0.19899	0.18875	0.19753	0.18583	0.19899	0.18875	0.17705	0.17558	0.17412	0.15217	0.15949	0.15949	0.15802	0.17412	0.17558	0.15802	0.15949	0.15802	0.15364	0.15510	0.15364	0.16680	0.14632	0.15217	0.15071	0.14778	0.15510	0.16095	0.15802	0.16534	0.15949	0.15802	0.15802	0.15510	0.16973	0.16388	0.16534	0.16973	0.16827
79	0.14722	0.14196	0.13670	0.14143	0.12881	0.12934	0.12671	0.11988	0.12356	0.12513	0.12145	0.12250	0.12671	0.12881	0.12619	0.12671	0.11725	0.11777	0.11830	0.11199	0.11672	0.12093	0.11777	0.11672	0.11304	0.11146	0.11462	0.10831	0.10883	0.10568	0.10095	0.10410	0.09937	0.09779	0.09832	0.09779	0.09464	0.10042	0.09727	0.09359	0.09148	0.08991	0.08938	0.08833	0.08938	0.09148	0.09148	0.09201	0.08938
80	0.35049	0.35184	0.35049	0.35993	0.36128	0.36532	0.36532	0.38554	0.36263	0.37745	0.36802	0.36667	0.34914	0.37071	0.37071	0.37071	0.38285	0.37476	0.34510	0.35858	0.34240	0.33566	0.32623	0.31679	0.30601	0.30601	0.33297	0.31005	0.30736	0.30331	0.29253	0.29657	0.28309	0.27365	0.27770	0.27770	0.28579	0.28444	0.28444	0.28579	0.26287	0.26691	0.25478	0.24804	0.23995	0.23186	0.22108	0.23456	0.22108
81	0.32255	0.32255	0.33104	0.31576	0.30558	0.30388	0.31407	0.31576	0.30897	0.28181	0.28690	0.28011	0.28351	0.28521	0.27842	0.25974	0.25465	0.25465	0.27332	0.25974	0.25974	0.27672	0.27332	0.26144	0.26144	0.25295	0.25804	0.27502	0.26144	0.26144	0.24276	0.24107	0.24446	0.24616	0.24107	0.23088	0.24107	0.23428	0.24107	0.23597	0.24616	0.24107	0.23597	0.23767	0.23597	0.23258	0.24107	0.22749	0.23258
82	0.81494	0.84605	0.85227	0.84916	0.84605	0.83361	0.84916	0.83050	0.83361	0.82428	0.82117	0.82739	0.80250	0.79939	0.78073	0.80250	0.81183	0.79317	0.79006	0.80561	0.83050	0.81494	0.83361	0.81805	0.82117	0.81494	0.82739	0.83050	0.86160	0.82739	0.82428	0.81183	0.83672	0.83983	0.83361	0.85227	0.85227	0.82739	0.83983	0.84605	0.82739	0.79317	0.77451	0.76829	0.76829	0.78073	0.78695	0.78073	0.77140
83	0.12456	0.12845	0.12326	0.12975	0.12715	0.12715	0.11548	0.12456	0.12456	0.12326	0.11548	0.11418	0.12067	0.12067	0.12585	0.12067	0.11288	0.10769	0.11418	0.11677	0.10380	0.11677	0.12067	0.11548	0.11677	0.11548	0.11158	0.11418	0.11677	0.10769	0.11288	0.11418	0.11548	0.11288	0.11418	0.12067	0.12196	0.11418	0.11418	0.11158	0.11029	0.10250	0.11158	0.11029	0.11029	0.10510	0.10380	0.10639	0.10899
84	0.45930	0.43790	0.43595	0.43595	0.43790	0.42622	0.42816	0.43206	0.42622	0.42427	0.43206	0.43595	0.43790	0.43400	0.42622	0.41065	0.38924	0.38340	0.39702	0.41454	0.42816	0.42038	0.39508	0.40870	0.39897	0.41065	0.40870	0.40481	0.40870	0.38729	0.39313	0.39897	0.40286	0.39702	0.39508	0.39897	0.40481	0.40092	0.39119	0.38729	0.37756	0.37756	0.39313	0.39702	0.39508	0.40286	0.40481	0.39313	0.39508
85	0.07751	0.07509	0.07266	0.06176	0.07024	0.07509	0.07509	0.07024	0.07145	0.06661	0.06419	0.06176	0.06176	0.05934	0.06055	0.06176	0.06419	0.06055	0.06176	0.06661	0.07024	0.06540	0.07145	0.06540	0.06782	0.06540	0.06176	0.06055	0.06298	0.06419	0.05934	0.06540	0.06176	0.06055	0.06298	0.06176	0.06055	0.06055	0.06055	0.05692	0.05692	0.06298	0.06176	0.05086	0.05571	0.05692	0.05571	0.05208	0.05208
86	0.06087	0.06194	0.06300	0.06300	0.05980	0.05766	0.05660	0.05446	0.05660	0.05553	0.05873	0.05446	0.05446	0.05019	0.04699	0.04805	0.04912	0.04912	0.04912	0.04699	0.04271	0.04485	0.04699	0.04805	0.04805	0.04805	0.04805	0.04592	0.04485	0.04699	0.04485	0.04271	0.04378	0.04485	0.04378	0.04378	0.04271	0.04378	0.04378	0.04378	0.04592	0.04271	0.04165	0.04165	0.03951	0.04165	0.04165	0.03951	0.04058
87	0.24223	0.23158	0.27417	0.22093	0.28481	0.25553	0.21827	0.20230	0.19165	0.19431	0.21561	0.25287	0.19431	0.19964	0.18633	0.20496	0.22625	0.19697	0.17036	0.22093	0.19697	0.18367	0.18367	0.19431	0.19165	0.21028	0.17568	0.18100	0.19165	0.17834	0.19697	0.12511	0.17302	0.16503	0.14640	0.15971	0.15172	0.12777	0.15971	0.14640	0.14906	0.12244	0.12244	0.17302	0.12511	0.11180	0.07719	0.13575	0.17302
88	0.32226	0.35247	0.30463	0.38016	0.33233	0.36254	0.34743	0.29960	0.30212	0.32226	0.32226	0.31470	0.36002	0.27442	0.32478	0.33233	0.33233	0.36254	0.29708	0.30715	0.33485	0.28198	0.30463	0.30715	0.31219	0.28953	0.25428	0.27946	0.25176	0.33988	0.30967	0.25428	0.25176	0.26939	0.29708	0.26687	0.19134	0.27694	0.23666	0.23918	0.22155	0.24925	0.23666	0.25680	0.25680	0.22155	0.16868	0.18882	0.22659
89	1.13109	1.06040	1.08691	1.09575	1.03831	1.11342	0.91459	1.14435	0.99412	1.07365	1.07807	1.04273	1.06924	1.19737	0.98087	0.82623	1.01180	1.07365	1.10016	1.04273	1.01180	1.15318	1.06482	0.97645	1.05598	0.99412	1.30341	0.98529	0.99412	0.89250	1.00296	1.17969	1.01180	1.06924	1.21946	1.04714	1.09133	1.11784	1.15760	0.98971	1.02505	1.03831	1.06040	1.24597	1.03831	0.94994	0.68042	0.80855	0.84390
90	0.22985	0.23598	0.22678	0.23444	0.21759	0.22219	0.23598	0.21759	0.22219	0.22525	0.21606	0.20993	0.22525	0.22831	0.22372	0.22219	0.21606	0.21606	0.22065	0.21146	0.20380	0.19767	0.18847	0.18847	0.18541	0.18235	0.19307	0.18541	0.17928	0.17928	0.17928	0.17928	0.19307	0.19460	0.19460	0.20227	0.19614	0.19920	0.18388	0.17622	0.18541	0.17775	0.17775	0.16702	0.16089	0.16243	0.16396	0.16549	0.15017
91	0.58856	0.59193	0.59193	0.59699	0.58519	0.58856	0.57001	0.56832	0.59025	0.57170	0.56832	0.56832	0.57844	0.55652	0.55315	0.56664	0.57844	0.58013	0.56495	0.55315	0.53122	0.53797	0.52785	0.49918	0.51098	0.50593	0.50424	0.51267	0.51942	0.49749	0.50255	0.51098	0.51098	0.52785	0.51267	0.51436	0.49243	0.48063	0.49412	0.49412	0.48569	0.48906	0.46377	0.45196	0.44016	0.44016	0.40811	0.41317	0.41149
92	0.13040	0.13595	0.12577	0.12855	0.12577	0.12115	0.11653	0.11745	0.11468	0.11283	0.11190	0.11283	0.11283	0.11190	0.10635	0.10265	0.10450	0.10543	0.11098	0.11190	0.11283	0.10265	0.09341	0.09710	0.09341	0.09526	0.09803	0.09433	0.08046	0.08416	0.08693	0.08786	0.08971	0.08601	0.09248	0.09156	0.08786	0.08416	0.08508	0.09063	0.09156	0.09156	0.08601	0.08138	0.08231	0.07583	0.07491	0.08046	0.07676
93	0.13295	0.12793	0.13797	0.13797	0.13546	0.13295	0.13546	0.13295	0.12542	0.12542	0.12291	0.12542	0.12291	0.11539	0.12291	0.11790	0.12542	0.12793	0.13044	0.14047	0.13546	0.13295	0.12542	0.14047	0.13295	0.13797	0.13044	0.12793	0.12291	0.11288	0.12041	0.11539	0.11539	0.12542	0.12793	0.13044	0.13295	0.12542	0.12291	0.11790	0.11790	0.11037	0.11037	0.10786	0.10034	0.10536	0.10285	0.10786	0.10536
94	0.11476	0.11476	0.13261	0.10711	0.10711	0.11986	0.14282	0.12751	0.12751	0.12496	0.11731	0.12751	0.12751	0.11221	0.12241	0.12751	0.13006	0.12751	0.12241	0.12241	0.11986	0.12496	0.10966	0.10966	0.12751	0.11476	0.11221	0.10201	0.10201	0.09436	0.10711	0.10711	0.11221	0.09946	0.10201	0.10966	0.11986	0.11476	0.11221	0.11731	0.10711	0.10711	0.10966	0.11476	0.10201	0.10201	0.10711	0.09946	0.09691
95	0.34064	0.32961	0.32803	0.31541	0.31541	0.32172	0.32803	0.34064	0.32172	0.32172	0.30280	0.29649	0.30910	0.30910	0.30437	0.30122	0.30595	0.30595	0.30753	0.29964	0.29964	0.29333	0.28229	0.28702	0.29806	0.30437	0.28545	0.27441	0.28860	0.28387	0.29649	0.29333	0.29018	0.29018	0.27756	0.27599	0.26337	0.26968	0.26337	0.27283	0.27914	0.26810	0.25391	0.25391	0.25075	0.25706	0.26652	0.29491	0.27756
96	0.00773	0.00754	0.00773	0.00754	0.00792	0.00810	0.00792	0.00735	0.00716	0.00773	0.00660	0.00547	0.00490	0.00547	0.00565	0.00565	0.00565	0.00471	0.00509	0.00547	0.00603	0.00509	0.00547	0.00584	0.00660	0.00622	0.00622	0.00565	0.00603	0.00660	0.00622	0.00603	0.00509	0.00547	0.00509	0.00490	0.00433	0.00433	0.00415	0.00452	0.00471	0.00471	0.00452	0.00415	0.00377	0.00320	0.00358	0.00358	0.00358
97	0.04301	0.04153	0.04449	0.04301	0.04153	0.03559	0.03856	0.04301	0.04746	0.04894	0.05042	0.04746	0.04449	0.04449	0.04301	0.04449	0.04004	0.04301	0.04301	0.04301	0.04598	0.04598	0.04598	0.04449	0.04746	0.04449	0.05042	0.05042	0.04746	0.04598	0.04004	0.03708	0.03856	0.03708	0.03856	0.03856	0.03856	0.03559	0.03559	0.03559	0.03559	0.03559	0.03559	0.03411	0.03559	0.03708	0.04004	0.04004	0.03856
98	0.05926	0.05926	0.06255	0.06255	0.06584	0.06913	0.06584	0.06584	0.05926	0.05926	0.06255	0.06584	0.05926	0.05597	0.05267	0.05597	0.06255	0.06255	0.06584	0.07572	0.07901	0.06913	0.06913	0.06913	0.05926	0.05926	0.05926	0.06255	0.05926	0.05926	0.05926	0.05267	0.05267	0.05267	0.04938	0.04609	0.04938	0.04938	0.05267	0.05267	0.04609	0.04609	0.04280	0.04280	0.03951	0.03951	0.04280	0.04609	0.04609
99	0.08074	0.08590	0.08590	0.08933	0.08590	0.08590	0.08590	0.08074	0.07731	0.08246	0.08246	0.08246	0.08246	0.07903	0.07387	0.07044	0.06356	0.06185	0.06356	0.06700	0.07044	0.07044	0.06700	0.06700	0.07044	0.07559	0.07215	0.06700	0.06185	0.06356	0.06013	0.05841	0.06013	0.05498	0.06013	0.05841	0.06013	0.06356	0.06185	0.06528	0.05841	0.05841	0.05154	0.05326	0.05669	0.06013	0.06013	0.05841	0.05841
100	0.64986	0.66975	0.63660	0.62997	0.62333	0.61670	0.65649	0.67638	0.68302	0.67638	0.66975	0.68302	0.68302	0.66975	0.66975	0.64323	0.62333	0.61670	0.62997	0.62333	0.60344	0.64323	0.62997	0.61007	0.62333	0.62333	0.62997	0.65649	0.64986	0.66312	0.65649	0.64323	0.64986	0.63660	0.61670	0.61007	0.61670	0.61007	0.56365	0.57692	0.57692	0.62333	0.64323	0.62333	0.59018	0.59681	0.61007	0.63660	0.60344
[truncated: 52 more columns]
