# Supplementary material for: Systematic discovery of conservation states for single-nucleotide annotation of the human genome
Source: Commun Biol. 2019 Jul 2;2:248. doi: 10.1038/s42003-019-0488-1 (PMC6606595; doi:10.1038/s42003-019-0488-1)
Supplement: Supplementary file 6 — Supplementary Data 3 [file 42003_2019_488_MOESM6_ESM.zip › Supplementary Data 3/Fig3f_POU5F1_positional_enrichments.txt]

State (User order)	-50	-49	-48	-47	-46	-45	-44	-43	-42	-41	-40	-39	-38	-37	-36	-35	-34	-33	-32	-31	-30	-29	-28	-27	-26	-25	-24	-23	-22	-21	-20	-19	-18	-17	-16	-15	-14	-13	-12	-11	-10	-9	-8	-7	-6	-5	-4	-3	-2
1	0.62846	0.61916	0.60150	0.59778	0.55873	0.55501	0.56431	0.55687	0.53549	0.54479	0.53456	0.52526	0.51504	0.50202	0.50760	0.49551	0.47506	0.44996	0.44810	0.44531	0.43509	0.44345	0.43230	0.43880	0.41463	0.40627	0.38674	0.39697	0.37466	0.37280	0.36908	0.36071	0.34956	0.34770	0.35049	0.33468	0.32260	0.31516	0.31051	0.31795	0.31423	0.31330	0.32538	0.32538	0.33003	0.33468	0.29656	0.33003	0.31516
2	2.36614	2.38226	2.29898	2.35607	2.38898	2.33659	2.38024	2.36413	2.36748	2.37689	2.38696	2.31644	2.32920	2.39166	2.34532	2.36748	2.38898	2.35405	2.33659	2.35136	2.38159	2.39838	2.39032	2.38159	2.41315	2.37017	2.37084	2.41987	2.39032	2.42121	2.33054	2.39368	2.40107	2.42390	2.41114	2.41853	2.39972	2.38696	2.42659	2.40039	2.42256	2.45480	2.47293	2.75098	2.74830	2.80135	2.24659	2.67845	2.35539
3	1.63603	1.57941	1.70990	1.69143	1.63234	1.70005	1.65204	1.64342	1.65081	1.61757	1.57079	1.70374	1.62742	1.61757	1.65819	1.62988	1.62126	1.72467	1.67050	1.69882	1.67297	1.62496	1.58679	1.66804	1.60157	1.64342	1.66435	1.61018	1.60526	1.59049	1.65942	1.59418	1.62372	1.60280	1.63357	1.67050	1.64219	1.60526	1.59295	1.57202	1.62865	1.61634	1.56464	1.27042	1.30120	1.19163	1.91794	1.40091	1.86377
4	1.98252	1.99648	1.95367	1.97508	2.00858	2.02161	2.01324	1.99369	1.97414	1.99741	2.01417	2.04581	1.98624	2.01044	2.03371	2.02720	2.05140	2.01975	2.03464	2.04023	2.04488	2.02627	2.01510	1.97694	1.99555	1.99090	2.01975	1.97601	1.99090	1.97414	1.98811	2.01510	2.02068	2.04209	2.04581	2.03371	2.02627	2.05791	2.07932	2.05512	2.01510	2.09514	2.16030	2.24872	2.29153	2.24779	2.10352	2.19194	2.17984
5	2.42843	2.41729	2.42944	2.39635	2.38994	2.43045	2.43045	2.43687	2.40074	2.42674	2.41256	2.39197	2.41560	2.41425	2.43721	2.43653	2.44632	2.46624	2.42910	2.40344	2.45105	2.42235	2.41830	2.42235	2.44362	2.47637	2.49055	2.49933	2.47265	2.49764	2.47704	2.46523	2.48987	2.46455	2.44902	2.49527	2.47367	2.49629	2.51452	2.57799	2.47434	2.51688	2.59014	2.87407	2.83525	3.03545	2.42775	2.89737	2.60905
6	1.95830	1.95720	1.97835	1.97913	1.99573	1.98132	1.96942	1.97052	2.00732	1.99526	1.99870	1.98946	1.98383	1.97474	1.99291	1.98821	2.00559	2.01515	1.99557	2.01327	2.02689	1.98774	1.99917	1.99040	2.01609	2.03425	2.01170	2.04302	2.05257	2.02721	1.99448	1.98571	1.99682	2.01938	1.98022	1.98899	2.01092	2.01076	2.04427	2.03989	2.00058	2.00920	2.02767	2.28998	2.25804	2.52629	1.75801	2.40086	2.00137
7	2.19932	2.20662	2.19004	2.19667	2.19203	2.21258	2.17678	2.20728	2.21922	2.22850	2.19667	2.22585	2.18872	2.22585	2.19932	2.21855	2.24640	2.25369	2.24773	2.26032	2.21060	2.22982	2.24706	2.24176	2.23911	2.25502	2.22850	2.22651	2.29149	2.28950	2.32265	2.31403	2.31801	2.27955	2.30409	2.28552	2.30409	2.29679	2.28287	2.29215	2.29414	2.26497	2.27093	2.35448	2.41150	2.37636	2.12904	2.37039	2.27756
8	2.42664	2.43589	2.48598	2.47904	2.51218	2.44513	2.42433	2.47365	2.51988	2.44668	2.42202	2.51064	2.57768	2.51141	2.58770	2.55764	2.53221	2.47750	2.53838	2.55764	2.52990	2.51526	2.54917	2.50755	2.51295	2.49985	2.53529	2.47133	2.53067	2.61621	2.60773	2.61158	2.62854	2.62623	2.60850	2.55995	2.61158	2.60927	2.59232	2.50832	2.61236	2.67015	2.66399	2.48058	2.46209	2.28793	2.65705	2.47596	2.56843
9	2.03238	1.89572	1.88694	1.87629	1.87879	1.91014	1.96217	1.94399	1.92895	1.93459	1.93584	1.90575	1.90450	1.96656	1.91766	1.96781	1.94086	1.90826	1.97032	1.93333	1.93020	1.97471	1.98098	1.96029	1.90888	1.95026	1.99101	1.96719	1.89321	2.01671	1.97471	1.96342	1.95716	1.95402	1.96280	1.92769	1.92142	1.85873	1.89008	1.98286	2.00229	1.98223	1.98160	1.95465	1.91641	1.68320	2.11764	1.96844	2.03991
10	1.81356	1.80053	1.82137	1.84156	1.84156	1.88454	1.85198	1.80053	1.84677	1.83439	1.80639	1.83374	1.83374	1.83635	1.82984	1.87802	1.78816	1.85523	1.80770	1.85914	1.82788	1.81291	1.87347	1.82984	1.89105	1.86565	1.87086	1.88454	1.75886	1.80835	1.85458	1.85198	1.82788	1.83700	1.81942	1.88388	1.83635	1.84156	1.79663	1.83244	1.81616	1.80118	1.81356	1.60518	1.75886	1.51661	1.99524	1.64750	1.92751
11	1.66065	1.63149	1.62401	1.63523	1.62700	1.64869	1.63448	1.67186	1.63897	1.62999	1.62476	1.64420	1.64495	1.62700	1.64869	1.63971	1.63373	1.64270	1.62551	1.62925	1.67710	1.68682	1.68458	1.71747	1.67560	1.69056	1.66364	1.64644	1.65317	1.68757	1.64719	1.69504	1.67710	1.67560	1.69130	1.68233	1.66289	1.68158	1.68383	1.65168	1.68607	1.64495	1.59635	1.67411	1.71673	1.74813	1.52980	1.70551	1.60607
12	1.79575	1.76729	1.75531	1.78077	1.79276	1.81897	1.78302	1.79201	1.78452	1.77778	1.80698	1.75606	1.80024	1.79126	1.77853	1.76130	1.77703	1.76954	1.79650	1.80624	1.79800	1.81372	1.83245	1.83245	1.82945	1.81073	1.81971	1.80099	1.81148	1.80024	1.75981	1.73060	1.78826	1.78602	1.80474	1.80174	1.80773	1.82421	1.81447	1.80923	1.79276	1.80923	1.78527	1.94852	1.91931	1.96799	1.66470	1.91407	1.75906
13	1.82940	1.84529	1.83576	1.88116	1.83984	1.84347	1.85982	1.86481	1.86164	1.88661	1.85710	1.86481	1.86391	1.85800	1.88025	1.85755	1.86027	1.86345	1.87889	1.88525	1.88570	1.86254	1.85982	1.86300	1.89160	1.90023	1.88343	1.87707	1.94110	1.94473	1.89206	1.89342	1.87435	1.88706	1.91476	1.89751	1.86436	1.88933	1.89070	1.88933	1.87753	1.87617	1.88752	2.03872	2.02101	2.13044	1.76492	2.12499	1.92339
14	1.69938	1.73535	1.71377	1.71437	1.71797	1.73355	1.70118	1.74494	1.75333	1.76113	1.75453	1.74074	1.74015	1.72876	1.71137	1.68500	1.73535	1.71437	1.72995	1.74614	1.74854	1.75573	1.75153	1.74794	1.74794	1.72936	1.72576	1.74734	1.78270	1.76532	1.78091	1.77791	1.81148	1.79290	1.77251	1.77012	1.75273	1.73895	1.76772	1.74794	1.74794	1.74494	1.73655	1.85344	1.84564	1.88101	1.60947	1.84505	1.71557
15	1.75064	1.80045	1.90593	1.85026	1.85099	1.89568	1.83561	1.84660	1.80851	1.79166	1.86564	1.90080	1.88322	1.84440	1.85392	1.80485	1.84440	1.79899	1.88249	1.83122	1.79166	1.86931	1.85539	1.86198	1.88029	1.80631	1.85685	1.83634	1.88835	1.84147	1.83048	1.84074	1.85026	1.88029	1.86564	1.81657	1.81510	1.86418	1.79679	1.80485	1.86784	1.84440	1.82316	1.55873	1.58364	1.31408	2.32858	1.50087	2.05756
16	1.59885	1.63640	1.56834	1.54879	1.57382	1.57773	1.55113	1.57460	1.61449	1.56130	1.57460	1.61606	1.55426	1.53314	1.56913	1.58712	1.49482	1.52767	1.49325	1.55348	1.51594	1.57617	1.56130	1.55035	1.60667	1.55426	1.56991	1.50733	1.55113	1.53236	1.56209	1.59807	1.55974	1.54409	1.56600	1.60745	1.54801	1.56834	1.52923	1.49012	1.57147	1.58164	1.57460	1.45023	1.40486	1.20931	1.72713	1.40017	1.67864
17	1.66306	1.63684	1.63946	1.66070	1.67407	1.65808	1.63029	1.66542	1.63369	1.67486	1.67564	1.64392	1.65834	1.68535	1.69478	1.64444	1.68063	1.64864	1.66227	1.64969	1.70422	1.64104	1.65441	1.65991	1.63265	1.66044	1.65283	1.69138	1.68115	1.67224	1.63579	1.65336	1.65493	1.69924	1.68246	1.65362	1.67748	1.62688	1.69557	1.67827	1.62793	1.63448	1.64130	1.87097	1.83741	2.02173	1.32641	1.94439	1.57234
18	1.55557	1.52998	1.57402	1.58354	1.56688	1.51927	1.59068	1.56747	1.54188	1.58473	1.54902	1.50558	1.52760	1.56866	1.53653	1.57402	1.53474	1.58949	1.60675	1.55497	1.53474	1.61329	1.59961	1.59901	1.59723	1.58592	1.54486	1.57223	1.58949	1.55735	1.55438	1.56747	1.57045	1.55557	1.57997	1.58354	1.57045	1.61210	1.59425	1.58830	1.58175	1.63293	1.64186	1.41691	1.51391	1.16459	1.78766	1.26576	1.55914
19	1.97998	2.00685	1.90940	1.97050	1.96418	1.95575	1.98367	1.96418	1.95944	2.00053	2.01370	2.03318	2.00211	2.00053	1.97682	2.01264	1.99263	2.00527	1.99684	2.00053	1.96787	2.03108	2.02107	2.07901	2.05794	1.97208	2.01896	1.98209	2.01053	1.95154	2.01949	2.03529	2.01896	1.97577	1.98314	2.07796	2.00895	1.99631	1.96945	1.97156	2.05267	2.03213	2.03687	1.84514	1.99368	1.61707	2.22070	1.65604	2.14327
20	1.76167	1.76768	1.74802	1.73437	1.72945	1.77532	1.75730	1.79116	1.75676	1.76768	1.75293	1.75566	1.74966	1.77969	1.76713	1.76822	1.78297	1.78897	1.78515	1.77915	1.77423	1.80918	1.78515	1.80372	1.79225	1.76385	1.77587	1.80973	1.78351	1.76604	1.79280	1.79389	1.76440	1.76877	1.79389	1.79007	1.78679	1.81136	1.82829	1.81792	1.79444	1.78406	1.84249	1.92713	1.90693	1.89218	1.70433	1.91785	1.81901
21	1.75265	1.72989	1.78767	1.77191	1.76228	1.73339	1.73076	1.75878	1.75878	1.73164	1.76928	1.77016	1.73427	1.75615	1.76491	1.76316	1.78329	1.81481	1.75615	1.77629	1.76578	1.76928	1.76753	1.78417	1.77629	1.80080	1.80255	1.78679	1.79205	1.78154	1.80780	1.81743	1.82181	1.80780	1.79992	1.75265	1.79730	1.75353	1.81218	1.77366	1.76053	1.76841	1.76140	1.83844	1.84107	1.86996	1.62396	1.81656	1.68524
22	1.42694	1.41731	1.40630	1.41043	1.42143	1.44896	1.47510	1.46409	1.44758	1.37740	1.43519	1.45033	1.46547	1.40630	1.42281	1.43657	1.43657	1.45171	1.45996	1.47510	1.47372	1.44207	1.42281	1.44896	1.46134	1.45996	1.46547	1.47923	1.43382	1.48060	1.44483	1.44620	1.43244	1.52601	1.54390	1.53152	1.49299	1.51363	1.50124	1.51225	1.53564	1.51088	1.48748	1.56041	1.58105	1.55216	1.41593	1.54940	1.45446
23	1.22848	1.25437	1.27312	1.23383	1.23562	1.19991	1.24455	1.23651	1.22401	1.20169	1.18919	1.19991	1.26776	1.23830	1.20169	1.23473	1.22044	1.22580	1.24455	1.23294	1.24008	1.21151	1.23026	1.23116	1.23026	1.22580	1.24187	1.26687	1.24990	1.25526	1.24901	1.26865	1.28026	1.29990	1.29008	1.29990	1.28383	1.27669	1.25615	1.25794	1.25348	1.24276	1.22223	1.29008	1.29454	1.29990	1.12402	1.30704	1.21598
24	1.31164	1.31587	1.32751	1.29260	1.29683	1.32857	1.34126	1.34020	1.37934	1.33597	1.34972	1.31270	1.28520	1.31799	1.33915	1.33280	1.34443	1.30001	1.32963	1.32011	1.32857	1.32116	1.32857	1.32539	1.31482	1.27356	1.32857	1.29683	1.29683	1.30107	1.32011	1.30212	1.32222	1.29155	1.35290	1.33915	1.35924	1.32222	1.35395	1.31799	1.30212	1.30847	1.31376	1.35607	1.38780	1.40473	1.21962	1.42271	1.28837
25	1.19763	1.19672	1.24513	1.19946	1.18575	1.18301	1.20585	1.19489	1.21590	1.18210	1.18667	1.18027	1.19580	1.19763	1.18849	1.20402	1.20494	1.17662	1.21133	1.21773	1.23326	1.22138	1.20220	1.22960	1.22321	1.22504	1.21773	1.21316	1.22504	1.22960	1.18027	1.19946	1.19672	1.20951	1.20311	1.19854	1.19672	1.19672	1.20311	1.17662	1.20494	1.21590	1.23600	1.27437	1.28167	1.24696	1.07430	1.22686	1.14921
26	1.58368	1.56352	1.57670	1.57670	1.57593	1.59842	1.62866	1.60307	1.60384	1.63254	1.61858	1.60540	1.58833	1.57593	1.58833	1.62168	1.63874	1.62323	1.62711	1.61082	1.61780	1.60462	1.64805	1.64495	1.65270	1.66201	1.64107	1.62091	1.61470	1.62091	1.61393	1.64262	1.58988	1.60307	1.62401	1.62556	1.59144	1.65270	1.66977	1.65658	1.62711	1.59764	1.59764	1.69226	1.69846	1.74267	1.49604	1.72095	1.62168
27	1.58356	1.58062	1.55828	1.59825	1.54888	1.50185	1.57650	1.55476	1.53653	1.56710	1.59825	1.53947	1.59767	1.55417	1.53477	1.55769	1.61060	1.55240	1.59238	1.62823	1.54065	1.58473	1.56769	1.55946	1.65762	1.53242	1.56592	1.54359	1.53947	1.55828	1.64234	1.59414	1.65116	1.56181	1.59355	1.61589	1.60119	1.65174	1.55769	1.56240	1.62118	1.59296	1.60766	1.42603	1.54476	1.24087	1.90450	1.30552	1.69524
28	1.05618	1.07395	1.04349	1.04095	1.05872	1.06634	1.03206	1.04856	1.02698	1.03714	1.04729	1.02571	1.10061	1.08919	1.08284	1.08030	1.09680	1.07649	1.09299	1.05745	1.06634	1.06760	1.09426	1.05745	1.11077	1.10188	1.10823	1.11838	1.14123	1.14377	1.11077	1.07522	1.09934	1.12727	1.13742	1.13235	1.12981	1.13615	1.13362	1.12219	1.11204	1.12854	1.10442	1.16154	1.14758	1.15393	1.01937	1.07649	1.05999
29	1.32404	1.33260	1.36379	1.37052	1.38030	1.39070	1.36623	1.37357	1.37113	1.39681	1.37969	1.35828	1.36440	1.37296	1.38397	1.38886	1.38336	1.40048	1.37480	1.36562	1.37908	1.37113	1.40599	1.36685	1.38458	1.35951	1.40293	1.41516	1.39620	1.41332	1.37541	1.38886	1.39192	1.37418	1.37418	1.40476	1.36012	1.36501	1.38580	1.40782	1.39926	1.37663	1.39987	1.42678	1.46164	1.46225	1.28857	1.46470	1.33199
30	1.37524	1.37524	1.37764	1.38483	1.34945	1.35305	1.36624	1.36444	1.37764	1.39203	1.35125	1.37044	1.34345	1.36504	1.33865	1.37104	1.38184	1.39983	1.39503	1.35785	1.35305	1.32366	1.36504	1.38424	1.34885	1.35545	1.36624	1.35365	1.37704	1.34165	1.37044	1.36204	1.36744	1.41062	1.41962	1.39803	1.42862	1.43821	1.43761	1.42502	1.39863	1.40343	1.40823	1.50359	1.47060	1.47960	1.29427	1.48260	1.43222
31	1.29281	1.31417	1.29459	1.32842	1.26788	1.27233	1.29459	1.28212	1.27322	1.27856	1.31952	1.33643	1.34178	1.33910	1.29192	1.34890	1.36849	1.34712	1.30171	1.35780	1.29192	1.33910	1.32842	1.34356	1.35780	1.34979	1.39787	1.39965	1.38807	1.37828	1.39787	1.39253	1.39965	1.40677	1.39342	1.39876	1.38807	1.40321	1.39342	1.38986	1.37294	1.38095	1.40232	1.45129	1.49225	1.51005	1.32397	1.46465	1.36493
32	0.72856	0.71705	0.72311	0.71826	0.72190	0.69888	0.69464	0.70554	0.70918	0.72129	0.72311	0.72250	0.73340	0.73461	0.71402	0.72008	0.72432	0.71766	0.72250	0.69404	0.69283	0.68677	0.70312	0.71402	0.70676	0.72553	0.73764	0.73643	0.72129	0.71887	0.71281	0.71645	0.72129	0.70736	0.70736	0.74491	0.72311	0.71342	0.71221	0.74612	0.73583	0.72129	0.71826	0.75944	0.75823	0.78125	0.65891	0.78973	0.69888
33	1.12405	1.09272	1.10776	1.11152	1.12781	1.11778	1.11653	1.12029	1.14159	1.14034	1.11402	1.16665	1.12656	1.14786	1.11528	1.13157	1.17041	1.16415	1.14410	1.14786	1.17292	1.18796	1.13909	1.14911	1.16039	1.15538	1.16039	1.14034	1.16665	1.12530	1.14786	1.12405	1.12530	1.13533	1.12405	1.12405	1.16290	1.18044	1.18796	1.17793	1.11152	1.13407	1.14285	1.18044	1.16164	1.16540	1.06766	1.14034	1.08395
34	1.71585	1.69944	1.68630	1.66661	1.68740	1.73445	1.70162	1.72351	1.71585	1.73445	1.67536	1.70819	1.71038	1.71147	1.69615	1.71694	1.74649	1.76400	1.76509	1.72570	1.74211	1.76290	1.78370	1.72460	1.75524	1.68083	1.73883	1.65238	1.67317	1.71366	1.75087	1.74868	1.74430	1.72023	1.71476	1.77713	1.75087	1.71147	1.69725	1.73883	1.74977	1.74977	1.73883	1.81762	1.80011	1.82528	1.58891	1.72023	1.65676
35	1.63082	1.59202	1.60791	1.56585	1.57566	1.59997	1.57660	1.59483	1.60090	1.57239	1.55930	1.60277	1.65839	1.62427	1.62567	1.61913	1.62240	1.60651	1.60745	1.56585	1.59015	1.60978	1.58407	1.60371	1.57753	1.63409	1.65559	1.62661	1.63456	1.67382	1.64671	1.63222	1.65325	1.68410	1.65419	1.68363	1.68737	1.67055	1.68550	1.68971	1.64998	1.64858	1.62567	1.72851	1.69906	1.77291	1.43590	1.72570	1.55883
36	1.36453	1.33299	1.35023	1.35065	1.35402	1.36957	1.37252	1.36158	1.36999	1.36200	1.35948	1.38135	1.36243	1.42424	1.40363	1.37462	1.40363	1.40195	1.36579	1.37252	1.37420	1.39060	1.36453	1.40153	1.34729	1.37714	1.38934	1.37084	1.37084	1.35486	1.37967	1.38766	1.38219	1.39691	1.39564	1.37084	1.40153	1.39733	1.41625	1.39522	1.38723	1.36579	1.36831	1.45494	1.48017	1.50329	1.22240	1.51170	1.34518
37	1.81856	1.81124	1.82148	1.82100	1.85100	1.84685	1.85831	1.85856	1.87685	1.86392	1.81270	1.83807	1.85221	1.84075	1.83417	1.83929	1.83197	1.85124	1.82782	1.84880	1.86514	1.82856	1.84392	1.87246	1.84587	1.88661	1.86661	1.88368	1.88490	1.90295	1.88441	1.86953	1.88783	1.87295	1.87904	1.87539	1.87514	1.84953	1.88319	1.88783	1.87563	1.88587	1.89173	2.01636	1.98783	2.06734	1.69294	2.07246	1.89295
38	1.71211	1.70220	1.69724	1.71087	1.72140	1.73317	1.73751	1.71707	1.73999	1.70468	1.73317	1.68733	1.70963	1.69786	1.69724	1.73937	1.71397	1.73565	1.73131	1.73565	1.70344	1.70530	1.70468	1.73007	1.72760	1.74060	1.71335	1.76290	1.69848	1.76167	1.73193	1.76105	1.73255	1.73751	1.73999	1.73751	1.73193	1.74990	1.73813	1.74370	1.73565	1.74618	1.75361	1.88741	1.85892	1.93511	1.57212	1.89794	1.73813
39	1.59052	1.63964	1.63642	1.63803	1.65897	1.63401	1.60904	1.60260	1.60340	1.61468	1.61951	1.63159	1.61629	1.64850	1.67427	1.70648	1.70407	1.65575	1.67427	1.67991	1.66300	1.65897	1.67588	1.70487	1.68555	1.67991	1.65172	1.65575	1.67427	1.71212	1.67749	1.68313	1.69118	1.71937	1.70809	1.67991	1.72017	1.72179	1.70326	1.72098	1.67024	1.68394	1.66139	1.77735	1.79104	1.79104	1.57683	1.79265	1.70326
40	1.21926	1.24376	1.23336	1.23782	1.22742	1.25044	1.26158	1.23559	1.22223	1.23262	1.20960	1.23114	1.23114	1.22965	1.19846	1.18807	1.21257	1.26084	1.23633	1.25564	1.26158	1.25861	1.26307	1.26901	1.23039	1.21406	1.23633	1.26084	1.27643	1.28980	1.29351	1.28608	1.29054	1.25267	1.29054	1.26604	1.24079	1.23411	1.25490	1.24302	1.22891	1.25341	1.28237	1.31876	1.33509	1.35960	1.14574	1.33732	1.22891
41	1.35622	1.34265	1.36420	1.35303	1.33387	1.31870	1.32030	1.32429	1.35542	1.34504	1.37538	1.35223	1.34983	1.32269	1.34265	1.32988	1.35861	1.34903	1.31391	1.36420	1.36819	1.33387	1.37059	1.34185	1.41529	1.37218	1.38735	1.40012	1.35941	1.35542	1.32668	1.36021	1.34504	1.36021	1.34584	1.34345	1.34025	1.33946	1.39693	1.38575	1.33546	1.35223	1.34185	1.45201	1.43205	1.43524	1.20695	1.44003	1.35223
42	1.31886	1.30900	1.31886	1.31204	1.31204	1.32341	1.31962	1.35069	1.32568	1.28323	1.34766	1.32720	1.33553	1.31962	1.34615	1.30294	1.25822	1.24230	1.28854	1.30143	1.30143	1.30370	1.29006	1.30749	1.31810	1.29536	1.31734	1.32265	1.36434	1.33326	1.33023	1.33932	1.31810	1.32871	1.29233	1.33553	1.34387	1.35600	1.37722	1.37798	1.35827	1.35751	1.34766	1.43407	1.42497	1.46287	1.26807	1.41588	1.33099
43	1.33284	1.37110	1.39417	1.36548	1.37842	1.39361	1.38854	1.38910	1.38123	1.39586	1.41273	1.37954	1.40767	1.39304	1.39248	1.39698	1.40880	1.40767	1.42286	1.38742	1.43074	1.40317	1.40767	1.42342	1.39698	1.41667	1.40092	1.39023	1.37954	1.40036	1.39473	1.42961	1.41048	1.41836	1.40880	1.37954	1.39586	1.38742	1.42230	1.42961	1.40092	1.40880	1.43524	1.49263	1.49319	1.49994	1.30134	1.49657	1.39473
44	0.94683	0.93038	0.94902	0.93641	0.96876	0.98575	0.96602	0.96382	0.98192	0.97972	0.97698	0.97588	0.98904	0.97972	0.96931	0.96437	0.96656	0.96328	0.97534	0.95944	0.98027	0.97369	0.97753	0.94409	0.96985	0.97753	0.98301	0.95779	0.96821	0.99124	0.99562	0.97260	0.97314	1.01974	1.01262	1.00439	1.00056	1.03674	1.00165	1.03071	1.01152	1.02632	1.03893	1.07292	1.07567	1.07457	0.88378	1.07786	1.00110
45	1.26394	1.27863	1.27462	1.29064	1.25860	1.27863	1.26127	1.28797	1.29398	1.28330	1.27195	1.31869	1.28597	1.32136	1.30467	1.30734	1.34272	1.32136	1.34005	1.30533	1.29999	1.33605	1.32136	1.30934	1.29999	1.33471	1.32136	1.32870	1.28931	1.32403	1.30734	1.32136	1.31735	1.36810	1.34807	1.37277	1.35675	1.38212	1.36075	1.34072	1.37143	1.37010	1.33471	1.40482	1.40348	1.42018	1.21052	1.40148	1.24724
46	1.30891	1.29202	1.34350	1.32259	1.33304	1.32580	1.30489	1.29523	1.32017	1.36040	1.37166	1.33626	1.34431	1.34029	1.33304	1.34029	1.34029	1.32098	1.34753	1.35557	1.38373	1.35235	1.34833	1.35718	1.37327	1.36040	1.38614	1.38775	1.39660	1.36281	1.35074	1.36281	1.41671	1.39499	1.42234	1.39580	1.42234	1.40464	1.42958	1.42395	1.41188	1.44567	1.43039	1.50601	1.52049	1.52049	1.30408	1.50762	1.41349
47	1.53195	1.53880	1.62932	1.45377	1.51000	1.53057	1.57720	1.57309	1.50589	1.54429	1.47160	1.54017	1.55800	1.56898	1.54840	1.42634	1.46474	1.51137	1.47297	1.55663	1.49629	1.59503	1.57172	1.51960	1.51275	1.47023	1.53880	1.54840	1.44691	1.43046	1.49903	1.65812	1.57583	1.59229	1.61423	1.53195	1.53195	1.49354	1.41126	1.49903	1.58818	1.53743	1.51412	1.26862	1.34131	1.22062	1.78430	1.23708	1.38108
48	1.50875	1.51191	1.53403	1.52139	1.53087	1.51296	1.50453	1.51823	1.52034	1.52139	1.50980	1.48135	1.50453	1.40233	1.57828	1.52244	1.46660	1.49821	1.55826	1.49821	1.56143	1.53614	1.58250	1.43078	1.52244	1.56880	1.53825	1.52350	1.56143	1.55616	1.52560	1.49400	1.48135	1.44658	1.47398	1.59198	1.50137	1.57828	1.49400	1.49294	1.57828	1.62569	1.60778	1.26747	1.25904	1.21901	2.12299	1.27801	1.68364
49	1.64117	1.72095	1.62632	1.66807	1.71631	1.68384	1.66807	1.71353	1.57808	1.68106	1.73951	1.73672	1.66250	1.73487	1.75157	1.70889	1.76548	1.71817	1.66436	1.67828	1.65508	1.74507	1.73394	1.67549	1.74971	1.65323	1.70425	1.71446	1.70796	1.69405	1.71631	1.74322	1.66993	1.72652	1.70425	1.69034	1.69126	1.69776	1.70889	1.69961	1.76363	1.75342	1.79981	1.39346	1.38511	1.31553	2.32769	1.40738	1.88238
50	1.97517	1.97943	1.99506	2.01423	1.93398	1.98369	2.03341	1.97801	1.97446	1.99293	1.99080	1.93185	1.96523	2.07176	1.96594	2.05969	2.01566	2.03554	2.01566	2.05827	2.00500	2.05472	2.00003	2.06821	2.01566	2.00926	2.01210	2.01423	2.02063	2.03554	2.01281	2.06324	2.04904	1.99435	2.00571	2.00855	2.04051	2.00003	2.00216	2.05330	2.12574	2.12006	2.08668	1.52417	1.53127	1.53980	2.77845	1.78057	2.37006
51	1.56663	1.62075	1.60856	1.57273	1.61313	1.61999	1.65506	1.56434	1.62762	1.55977	1.53766	1.66192	1.60474	1.58264	1.56129	1.65658	1.61313	1.67641	1.62533	1.59102	1.54986	1.58035	1.54757	1.57654	1.61999	1.59483	1.61847	1.55290	1.57425	1.58492	1.62762	1.58187	1.61237	1.55977	1.57044	1.63981	1.62075	1.72062	1.55900	1.58797	1.65049	1.68860	1.67717	1.22662	1.21290	1.18850	2.29467	1.27160	1.86471
52	1.56281	1.57299	1.57751	1.60692	1.52437	1.51645	1.53794	1.42824	1.56281	1.56055	1.50740	1.55151	1.52776	1.49836	1.54585	1.55264	1.50062	1.58543	1.57865	1.47009	1.47235	1.48252	1.49609	1.59787	1.48026	1.56960	1.48818	1.60352	1.51532	1.46782	1.57186	1.56621	1.58882	1.49383	1.51645	1.50288	1.54472	1.49949	1.57412	1.51871	1.54133	1.51306	1.55377	1.35587	1.40224	1.26767	1.78559	1.27784	1.55377
53	1.89292	1.97606	1.82777	1.91202	1.94235	1.84799	1.88169	1.96819	1.89405	1.89405	1.95471	1.85136	1.85023	1.88618	1.95246	1.94123	1.94460	1.86035	1.92550	1.93561	1.99066	1.95808	1.94572	1.87158	1.85922	1.83675	1.96370	1.93898	1.94460	1.81766	1.96931	1.94235	1.84686	1.87607	1.98617	1.97606	1.98055	1.90416	1.87270	1.87495	1.94348	1.92438	1.93561	1.59747	1.72104	1.62443	2.18164	1.73677	2.10525
54	1.66232	1.62496	1.84287	1.70382	1.73703	1.66647	1.63741	1.66854	1.75571	1.64364	1.74118	1.73910	1.84287	1.60421	1.67269	1.71835	1.59798	1.64987	1.74740	1.67269	1.70382	1.70797	1.80551	1.74533	1.82212	1.75156	1.70797	1.72458	1.74740	1.69967	1.75986	1.69137	1.70382	1.69967	1.73080	1.70590	1.74948	1.79929	1.67269	1.87607	1.70797	1.73288	1.67684	1.26386	1.13727	1.21613	2.31396	1.43611	1.88230
55	1.93390	2.08165	1.93016	1.91706	1.92454	1.95073	2.03302	1.97130	1.93764	1.94512	1.94138	2.11158	2.05921	2.11906	2.02180	1.98626	1.96382	2.12280	2.10971	2.04050	2.04237	2.04799	2.07043	2.06108	1.94325	2.13776	1.98626	2.00310	2.00684	2.09474	2.09661	2.04611	1.95073	1.99562	2.10971	1.96756	1.97691	2.10783	2.15272	1.90958	2.14711	2.09474	1.96569	1.53739	1.42891	1.26433	2.92516	1.53178	2.21444
56	1.55267	1.50975	1.64148	1.49939	1.54823	1.49642	1.60892	1.56451	1.56155	1.51123	1.58079	1.55563	1.56747	1.52603	1.54379	1.50383	1.52751	1.53935	1.50531	1.54971	1.58819	1.61188	1.68440	1.59855	1.54971	1.60151	1.48754	1.48162	1.52011	1.56747	1.60892	1.64000	1.69032	1.62964	1.50531	1.48606	1.65628	1.56747	1.48458	1.54527	1.61928	1.68144	1.61780	1.11011	1.15155	0.93693	2.26610	1.10863	1.74213
57	1.43094	1.48117	1.41945	1.50557	1.46251	1.43955	1.41371	1.49265	1.45821	1.45534	1.50126	1.54719	1.42376	1.48261	1.42520	1.48835	1.54863	1.41371	1.47399	1.49839	1.59312	1.50270	1.53140	1.44816	1.54145	1.54863	1.42376	1.48117	1.56728	1.46395	1.50557	1.54145	1.52136	1.51992	1.59886	1.49409	1.49696	1.45534	1.47974	1.52997	1.62469	1.57446	1.45390	1.13958	1.08791	0.91712	2.22893	1.00754	1.55437
58	1.30672	1.38344	1.33595	1.34082	1.35056	1.28602	1.39806	1.32986	1.31890	1.34204	1.39075	1.35909	1.33351	1.31646	1.35300	1.35300	1.29941	1.34691	1.38710	1.37979	1.29332	1.31890	1.27749	1.32864	1.35787	1.32499	1.38466	1.28724	1.38344	1.36030	1.47843	1.40415	1.36274	1.31890	1.35543	1.33717	1.37492	1.33108	1.39684	1.37492	1.37614	1.34813	1.45164	1.17641	1.12892	1.01688	1.84621	1.05220	1.49061
59	1.11171	1.08432	1.09169	1.12014	1.08748	1.05903	1.11277	1.12436	1.11804	1.10855	1.09485	1.15281	1.08116	1.13490	1.15281	1.13806	1.14333	1.14438	1.07694	1.16546	1.06746	1.13595	1.07799	1.12436	1.17283	1.10645	1.09380	1.14965	1.16019	1.08748	1.09275	1.09591	1.15386	1.04954	1.08221	1.14649	1.13911	1.13068	1.17705	1.11488	1.20971	1.14333	1.11804	0.88726	0.89991	0.89043	1.53638	0.83774	1.19496
60	1.24842	1.21154	1.11749	1.08430	1.21154	1.22998	1.16913	1.24658	1.25764	1.18388	1.20232	1.10090	1.16360	1.23551	1.18757	1.24473	1.17282	1.17282	1.18019	1.16360	1.18572	1.22076	1.21339	1.24289	1.17097	1.21339	1.19126	1.17835	1.22261	1.18019	1.24105	1.13778	1.17466	1.25580	1.18757	1.24473	1.25211	1.22814	1.13225	1.18204	1.28715	1.24289	1.28715	1.02160	1.04189	0.93125	1.63567	0.94231	1.34616
61	1.30560	1.32435	1.32904	1.26458	1.33725	1.29740	1.28685	1.29388	1.28216	1.23294	1.31029	1.33021	1.36069	1.27279	1.38530	1.30091	1.31498	1.28451	1.31498	1.32084	1.37944	1.37475	1.23880	1.32904	1.33021	1.39585	1.30560	1.32787	1.29623	1.32201	1.31146	1.34545	1.29037	1.26927	1.25989	1.29740	1.34076	1.33725	1.32435	1.36420	1.39233	1.41929	1.35951	1.12980	1.04425	1.03604	1.75448	1.07706	1.46148
62	1.32708	1.31316	1.20310	1.31063	1.30304	1.31443	1.17780	1.26509	1.23852	1.32581	1.31063	1.30937	1.29672	1.31822	1.35111	1.27268	1.19930	1.35870	1.30304	1.38654	1.30937	1.26888	1.32708	1.30051	1.32708	1.40425	1.30810	1.30051	1.30178	1.26256	1.39539	1.34352	1.40298	1.38654	1.38274	1.35870	1.35997	1.31822	1.27647	1.32581	1.29165	1.39666	1.41057	1.09051	1.01713	1.03864	1.86727	1.05002	1.45485
63	1.42420	1.49156	1.46957	1.61116	1.51906	1.51631	1.53418	1.46682	1.55205	1.53281	1.56030	1.53830	1.57955	1.57680	1.50806	1.60841	1.61666	1.48881	1.54518	1.50669	1.53281	1.55755	1.56167	1.53693	1.53006	1.56855	1.60017	1.54655	1.58642	1.56167	1.55343	1.51768	1.62491	1.60154	1.59329	1.56717	1.61529	1.65241	1.49844	1.54930	1.63316	1.59054	1.60154	1.24687	1.25786	1.22349	2.07444	1.16163	1.62629
64	1.36729	1.32871	1.34157	1.35014	1.36300	1.35300	1.34586	1.36657	1.33728	1.33514	1.34086	1.32157	1.33086	1.35729	1.38158	1.34086	1.36086	1.33228	1.34157	1.33086	1.34943	1.35371	1.36086	1.37086	1.35157	1.40158	1.37157	1.37229	1.36943	1.39729	1.38515	1.39015	1.38443	1.37729	1.38872	1.40872	1.41729	1.41015	1.41586	1.44158	1.42444	1.45301	1.45730	1.49230	1.49659	1.49873	1.29014	1.48230	1.37300
65	1.26648	1.30151	1.28279	1.29789	1.29970	1.30816	1.31540	1.32205	1.32809	1.33292	1.32627	1.30695	1.31057	1.30634	1.27615	1.28822	1.28037	1.28581	1.33473	1.32809	1.32688	1.33171	1.30151	1.30695	1.32084	1.31299	1.32446	1.31057	1.31903	1.31299	1.30393	1.30332	1.31057	1.31359	1.33654	1.31842	1.32325	1.33352	1.33714	1.33473	1.31540	1.35285	1.31117	1.32929	1.31299	1.32627	1.30997	1.31359	1.27313
66	1.62274	1.64297	1.60335	1.60250	1.57300	1.59829	1.58649	1.55698	1.58733	1.58480	1.63285	1.64634	1.63538	1.63117	1.59998	1.59829	1.56288	1.55024	1.56036	1.56120	1.59660	1.61093	1.63791	1.62358	1.62442	1.58059	1.58396	1.58565	1.54518	1.57722	1.56710	1.58649	1.57469	1.58986	1.58396	1.57637	1.55193	1.57469	1.56710	1.54518	1.55783	1.57216	1.59660	1.60503	1.56036	1.55530	1.51821	1.53844	1.55614
67	0.99087	0.97715	0.99601	1.00859	0.97715	0.97372	0.95999	0.96800	0.95256	0.92683	0.92797	0.94055	0.94341	0.93827	0.94170	0.96057	0.96514	0.94799	0.94741	0.93998	0.96057	0.94227	0.93598	0.94627	0.92797	0.95256	0.94170	0.94513	0.94513	0.93141	0.92855	0.93998	0.93998	0.94398	0.93541	0.93369	0.96400	0.96342	0.95656	0.98572	0.95999	0.91654	0.92512	0.88795	0.85879	0.87995	0.88967	0.86965	0.84450
68	0.79902	0.80811	0.80763	0.79136	0.79902	0.78801	0.82103	0.79758	0.80141	0.81433	0.81672	0.81002	0.81576	0.79375	0.79375	0.77701	0.77270	0.77653	0.77366	0.77366	0.76840	0.76505	0.76026	0.76553	0.75356	0.75165	0.76026	0.76218	0.76840	0.76122	0.77222	0.76409	0.74208	0.73921	0.74017	0.75021	0.75213	0.75452	0.75452	0.76600	0.74591	0.74160	0.73730	0.72055	0.71290	0.72581	0.72151	0.71481	0.68993
69	0.78766	0.78827	0.76263	0.81025	0.80659	0.80537	0.80781	0.80781	0.79132	0.79071	0.79254	0.83040	0.80109	0.80109	0.82674	0.80170	0.80109	0.82796	0.82429	0.82857	0.85482	0.82674	0.84322	0.83223	0.79621	0.84689	0.82246	0.81391	0.83590	0.83895	0.82491	0.84811	0.83956	0.84811	0.84383	0.85605	0.85299	0.85849	0.84505	0.86581	0.87864	0.85849	0.83956	0.90062	0.89879	0.91344	0.72049	0.88169	0.79193
70	0.72378	0.73708	0.76922	0.75259	0.76479	0.80580	0.78474	0.75703	0.79915	0.82131	0.83683	0.73154	0.81134	0.82131	0.83018	0.80801	0.79028	0.77144	0.75481	0.77920	0.73486	0.79693	0.76368	0.76922	0.79139	0.74040	0.77920	0.81023	0.76811	0.79693	0.76700	0.76922	0.80247	0.80026	0.80358	0.71934	0.79693	0.82797	0.86011	0.81356	0.80691	0.81134	0.82907	0.63178	0.64730	0.60075	1.07403	0.59631	0.88006
71	0.84378	0.94822	0.86851	0.89463	0.90837	0.93036	0.91661	0.90562	0.90287	0.88638	0.88088	0.88363	0.93723	0.91386	0.87401	0.83416	0.88501	0.93860	0.94685	0.89875	0.91249	0.86027	0.88088	0.91661	0.94272	0.86577	0.85340	0.94410	0.90424	0.92074	0.88226	0.92486	0.95784	1.02380	0.91936	0.94822	0.90287	0.95784	0.95234	0.90012	0.99220	0.90699	0.92348	0.74621	0.77232	0.68574	1.32751	0.68437	1.08564
72	0.80776	0.78866	0.79006	0.80357	0.80217	0.80450	0.81521	0.80357	0.78307	0.80030	0.80170	0.82173	0.79425	0.80357	0.80916	0.83245	0.80683	0.80869	0.82034	0.81381	0.82313	0.82593	0.82779	0.81475	0.81288	0.81568	0.82453	0.81801	0.81661	0.80543	0.82453	0.80822	0.81847	0.80124	0.82406	0.81335	0.83804	0.83804	0.82686	0.84176	0.81894	0.80589	0.79984	0.85620	0.83384	0.86133	0.70481	0.84130	0.74068
73	0.63070	0.61925	0.59863	0.58260	0.60169	0.59100	0.58947	0.59405	0.60551	0.60016	0.59405	0.58794	0.60016	0.59787	0.59634	0.59100	0.57573	0.58031	0.60169	0.60932	0.60551	0.60627	0.60703	0.61543	0.59787	0.60932	0.60092	0.59482	0.58565	0.57573	0.59176	0.58260	0.58871	0.60627	0.60092	0.59252	0.60016	0.57954	0.56962	0.56427	0.55893	0.56275	0.54824	0.54671	0.54213	0.55358	0.52380	0.53526	0.52762
74	0.52075	0.53321	0.52151	0.52113	0.50678	0.48979	0.48412	0.49696	0.49205	0.51509	0.50376	0.50263	0.49054	0.47393	0.46902	0.48412	0.48865	0.49469	0.49621	0.50602	0.49583	0.48223	0.48299	0.48223	0.46902	0.46071	0.46864	0.46109	0.47317	0.46939	0.47997	0.46448	0.44787	0.47279	0.47581	0.47317	0.46184	0.45655	0.44107	0.42408	0.43956	0.42748	0.42483	0.41011	0.39613	0.40822	0.40104	0.38594	0.38254
75	0.49480	0.49389	0.50070	0.49389	0.49185	0.48663	0.48436	0.48527	0.47869	0.47823	0.46575	0.46688	0.45781	0.44850	0.44555	0.43443	0.43783	0.41672	0.40832	0.40946	0.40923	0.40356	0.39925	0.39062	0.38608	0.38676	0.38949	0.38835	0.37814	0.36815	0.36929	0.36565	0.35953	0.35272	0.34432	0.34750	0.33456	0.33093	0.33229	0.32707	0.32026	0.31413	0.30460	0.30324	0.29802	0.29779	0.28735	0.29438	0.28485
76	0.20752	0.20422	0.20465	0.19733	0.19274	0.18902	0.18772	0.18686	0.18572	0.18400	0.18299	0.18213	0.17697	0.17439	0.17324	0.16894	0.16808	0.16736	0.16894	0.17037	0.16664	0.16607	0.16234	0.16234	0.15646	0.15718	0.15230	0.14786	0.14628	0.14398	0.14198	0.13724	0.13681	0.13724	0.13839	0.13767	0.13509	0.13022	0.12735	0.12735	0.12419	0.12362	0.12276	0.12634	0.12548	0.12850	0.11831	0.12075	0.12204
77	0.26929	0.26758	0.26129	0.26129	0.25728	0.25271	0.25042	0.24070	0.24128	0.23384	0.24070	0.22927	0.23098	0.23384	0.22813	0.22641	0.22698	0.23098	0.22412	0.22412	0.20926	0.21726	0.21440	0.21097	0.20583	0.19725	0.20011	0.20125	0.20068	0.19153	0.19382	0.18982	0.18982	0.18696	0.17953	0.18639	0.18696	0.18696	0.18810	0.18639	0.18410	0.18582	0.17552	0.17267	0.17038	0.17152	0.16237	0.17438	0.16809
78	0.24804	0.24558	0.24804	0.24607	0.24853	0.24902	0.25099	0.24705	0.24312	0.23721	0.23623	0.23721	0.24558	0.23820	0.23081	0.22934	0.23180	0.23377	0.23081	0.22688	0.21507	0.22294	0.21261	0.21261	0.21949	0.21507	0.21605	0.21359	0.20818	0.20424	0.20129	0.20522	0.20325	0.20079	0.19883	0.19292	0.19390	0.19489	0.18701	0.17569	0.17520	0.18406	0.18111	0.18062	0.17766	0.17816	0.17028	0.17816	0.17373
79	0.15332	0.15173	0.15191	0.14890	0.14696	0.14961	0.14766	0.15244	0.14837	0.14890	0.14855	0.14519	0.14395	0.14218	0.13935	0.13776	0.13794	0.13971	0.13829	0.13352	0.13069	0.13316	0.12998	0.12450	0.12627	0.12361	0.11955	0.11848	0.12096	0.11884	0.11636	0.11530	0.11601	0.11265	0.11371	0.10964	0.10964	0.10734	0.10840	0.10752	0.10168	0.10133	0.09868	0.10080	0.10045	0.10168	0.09709	0.10098	0.09850
80	0.44616	0.44117	0.43754	0.42485	0.44253	0.43573	0.42802	0.41261	0.41986	0.41261	0.40444	0.39719	0.38631	0.38177	0.38948	0.39084	0.37905	0.36273	0.36500	0.36772	0.36726	0.36999	0.37815	0.36137	0.35865	0.36908	0.36046	0.35865	0.34505	0.35774	0.34641	0.34913	0.33326	0.33371	0.32419	0.31784	0.30787	0.30152	0.30696	0.30288	0.30061	0.29880	0.28701	0.27704	0.27295	0.27794	0.27250	0.26706	0.25391
81	0.32433	0.32376	0.32319	0.32433	0.31234	0.31691	0.31462	0.31634	0.31291	0.31519	0.30434	0.29806	0.29920	0.30549	0.31120	0.30149	0.29407	0.29349	0.29635	0.30149	0.29978	0.29920	0.29521	0.30263	0.29635	0.29863	0.29178	0.29121	0.28778	0.28493	0.27465	0.27922	0.28265	0.28093	0.27180	0.26095	0.25295	0.25181	0.25410	0.24839	0.24553	0.24382	0.24096	0.24268	0.24153	0.24039	0.22212	0.23582	0.22897
82	0.68422	0.67585	0.68212	0.69363	0.70200	0.70305	0.69468	0.69468	0.69572	0.69468	0.69886	0.69363	0.69363	0.69886	0.69259	0.69782	0.70305	0.70409	0.69572	0.69886	0.69782	0.70409	0.67375	0.67166	0.66643	0.67689	0.69259	0.69363	0.67271	0.66120	0.66748	0.67271	0.66434	0.67166	0.65911	0.64237	0.64132	0.64341	0.64760	0.65283	0.64655	0.62772	0.64446	0.65388	0.64655	0.64760	0.65911	0.64237	0.64865
83	0.15274	0.15536	0.15405	0.14881	0.15100	0.14794	0.15100	0.15361	0.14925	0.14969	0.15012	0.14794	0.14750	0.14489	0.14750	0.14401	0.14401	0.14489	0.14445	0.14358	0.14096	0.13965	0.13703	0.13878	0.13528	0.13179	0.13310	0.13267	0.12961	0.13092	0.13267	0.12874	0.12743	0.12656	0.12612	0.12568	0.13310	0.13005	0.13136	0.12830	0.12176	0.12176	0.12350	0.12525	0.12307	0.12219	0.11914	0.12176	0.11783
84	0.46869	0.47459	0.46804	0.47720	0.47524	0.47786	0.47262	0.46738	0.46542	0.46869	0.45037	0.45233	0.45102	0.45495	0.45495	0.45691	0.45298	0.44906	0.45102	0.45037	0.46280	0.46280	0.45953	0.45364	0.45953	0.45560	0.44447	0.45429	0.45822	0.45495	0.45626	0.46084	0.45298	0.45037	0.46149	0.44709	0.44906	0.44906	0.45429	0.45364	0.45953	0.45037	0.44055	0.44447	0.44513	0.43858	0.43138	0.44251	0.43531
85	0.12668	0.12261	0.11976	0.12179	0.12139	0.11772	0.11609	0.11487	0.11202	0.11487	0.10917	0.10754	0.10876	0.10713	0.10957	0.11039	0.11080	0.10876	0.10469	0.09695	0.09858	0.09654	0.09776	0.09776	0.09247	0.09165	0.09450	0.09206	0.09206	0.09043	0.09124	0.08554	0.09247	0.09124	0.09247	0.09206	0.09124	0.08676	0.08636	0.08513	0.08554	0.08513	0.08269	0.08432	0.08065	0.08147	0.08065	0.08025	0.08147
86	0.06429	0.06357	0.06429	0.06357	0.06250	0.06321	0.06142	0.06034	0.06070	0.06070	0.05926	0.05783	0.05783	0.05675	0.05711	0.05711	0.05388	0.05316	0.05352	0.05603	0.05388	0.05352	0.05459	0.05136	0.04992	0.04992	0.05028	0.05028	0.05064	0.04633	0.04597	0.04597	0.04597	0.04777	0.04669	0.04669	0.04526	0.04633	0.04597	0.04669	0.04741	0.04669	0.04490	0.04526	0.04526	0.04418	0.04238	0.04310	0.04382
87	0.24531	0.24531	0.23815	0.26322	0.23725	0.23725	0.23994	0.24173	0.23367	0.23188	0.25068	0.25158	0.24800	0.24083	0.22382	0.23188	0.24173	0.24800	0.24442	0.23904	0.23367	0.20502	0.21039	0.23725	0.20323	0.20681	0.21308	0.19428	0.20771	0.19517	0.20592	0.20860	0.19786	0.18354	0.16832	0.18980	0.18175	0.19338	0.14951	0.14146	0.15936	0.13609	0.15757	0.10475	0.10654	0.10565	0.19965	0.10206	0.13161
88	0.35650	0.34550	0.33025	0.37513	0.32263	0.33110	0.32517	0.32009	0.30739	0.30485	0.33787	0.30739	0.32941	0.34041	0.35142	0.35058	0.29384	0.33618	0.33195	0.33703	0.31586	0.30570	0.31924	0.30908	0.32348	0.31416	0.27436	0.30061	0.28537	0.32263	0.29215	0.29807	0.29723	0.26336	0.28368	0.25150	0.26166	0.25997	0.25404	0.23287	0.25489	0.22864	0.22271	0.16513	0.18630	0.14904	0.35820	0.14988	0.20239
89	1.03729	1.00906	1.10417	0.93475	0.99866	1.03581	0.97934	0.94070	0.99123	0.91395	0.97339	1.03432	1.03729	0.98380	1.00163	1.01946	1.01946	0.99271	0.98528	0.99866	0.96893	1.04324	1.04027	0.93624	1.03878	0.97191	1.02095	0.93773	0.96596	0.99271	1.05810	1.03581	0.98528	1.01500	1.03729	1.05216	1.04621	1.06553	1.06702	0.94813	1.07296	1.05959	0.94367	0.70738	0.74156	0.58106	1.54851	0.56174	1.11011
90	0.29120	0.28604	0.28759	0.28450	0.27522	0.27110	0.26800	0.26903	0.27470	0.26955	0.26233	0.25615	0.24687	0.25048	0.25718	0.25409	0.24893	0.24378	0.24996	0.25100	0.25203	0.24430	0.24430	0.24481	0.23296	0.23760	0.22780	0.23502	0.22780	0.23399	0.22883	0.22059	0.21698	0.22213	0.22059	0.22059	0.21440	0.21079	0.21234	0.21389	0.20255	0.20152	0.20358	0.19585	0.19069	0.19276	0.18915	0.17987	0.18090
91	0.64437	0.63813	0.63359	0.62508	0.61771	0.62054	0.61657	0.62168	0.62111	0.61374	0.62054	0.61941	0.61941	0.60920	0.60920	0.59842	0.59161	0.58594	0.58821	0.58537	0.58084	0.58708	0.59218	0.58594	0.59048	0.58481	0.57857	0.56382	0.56042	0.55134	0.54737	0.54227	0.54227	0.53603	0.53376	0.53432	0.54000	0.53206	0.52355	0.52525	0.52014	0.51901	0.49802	0.49802	0.49178	0.49916	0.48441	0.48214	0.47647
92	0.14215	0.13873	0.14060	0.14495	0.13998	0.13749	0.13438	0.13655	0.13780	0.13811	0.13749	0.13407	0.12629	0.12691	0.12909	0.12411	0.12909	0.12722	0.12349	0.12567	0.11913	0.11820	0.12007	0.11727	0.11602	0.11447	0.11571	0.11696	0.11789	0.11385	0.11291	0.11229	0.11074	0.10825	0.10389	0.10016	0.09643	0.09518	0.09767	0.09829	0.09238	0.09021	0.08927	0.09114	0.08896	0.09456	0.08990	0.08896	0.08554
93	0.13499	0.12740	0.13331	0.13246	0.13331	0.12403	0.12150	0.11559	0.11981	0.11981	0.11137	0.10884	0.11306	0.10715	0.11053	0.11306	0.11306	0.11559	0.10546	0.11053	0.11559	0.11306	0.10293	0.10125	0.09618	0.09956	0.10209	0.10546	0.10631	0.10462	0.10800	0.09534	0.09956	0.09787	0.09618	0.10125	0.10125	0.09956	0.09956	0.09871	0.09956	0.09534	0.09028	0.08437	0.08690	0.09197	0.08690	0.08437	0.08268
94	0.16212	0.16384	0.15783	0.14925	0.14754	0.13553	0.13553	0.12609	0.13381	0.13810	0.14840	0.13810	0.14239	0.13982	0.14239	0.13982	0.13467	0.14325	0.13896	0.14068	0.13810	0.13896	0.14496	0.14068	0.13038	0.13296	0.13210	0.13296	0.12695	0.12009	0.13038	0.12009	0.11151	0.10636	0.10379	0.10465	0.11151	0.11837	0.11666	0.11065	0.10722	0.10208	0.10465	0.10465	0.10465	0.11408	0.09864	0.09607	0.09092
95	0.34691	0.35433	0.35168	0.34691	0.35062	0.34320	0.35327	0.34373	0.34107	0.34266	0.34160	0.33789	0.34001	0.33524	0.32728	0.32834	0.33046	0.31561	0.32569	0.31773	0.32145	0.31455	0.29811	0.29546	0.29652	0.29439	0.28113	0.29439	0.28432	0.28166	0.28750	0.28326	0.28803	0.28485	0.28166	0.28379	0.28485	0.28166	0.28379	0.28007	0.27742	0.27052	0.26522	0.27052	0.26787	0.30129	0.26257	0.25673	0.25249
96	0.00773	0.00761	0.00716	0.00697	0.00691	0.00704	0.00710	0.00691	0.00659	0.00659	0.00685	0.00685	0.00653	0.00672	0.00678	0.00691	0.00697	0.00697	0.00678	0.00685	0.00634	0.00640	0.00589	0.00551	0.00602	0.00609	0.00647	0.00647	0.00602	0.00615	0.00577	0.00558	0.00520	0.00507	0.00532	0.00526	0.00558	0.00545	0.00507	0.00526	0.00520	0.00412	0.00412	0.00444	0.00418	0.00399	0.00368	0.00368	0.00355
97	0.05238	0.05138	0.05188	0.04839	0.04889	0.04988	0.05038	0.05038	0.04839	0.04889	0.04988	0.05088	0.05138	0.05138	0.05138	0.04938	0.04889	0.04689	0.04639	0.04390	0.04041	0.04041	0.04290	0.04489	0.04340	0.04489	0.04440	0.04440	0.04589	0.04539	0.04489	0.04440	0.04390	0.04290	0.04290	0.03891	0.03991	0.04240	0.04290	0.04340	0.04190	0.04041	0.04090	0.04041	0.03841	0.03941	0.03891	0.03791	0.03891
98	0.07530	0.07308	0.07197	0.07197	0.07308	0.07197	0.06755	0.06644	0.06422	0.06533	0.06422	0.06422	0.06422	0.06533	0.06422	0.06422	0.06090	0.05758	0.05536	0.05426	0.05426	0.05315	0.05315	0.05426	0.05647	0.05426	0.05315	0.04983	0.05315	0.05536	0.05536	0.05536	0.05315	0.05204	0.04872	0.04983	0.05204	0.05536	0.05758	0.05647	0.05536	0.05426	0.05315	0.05204	0.05094	0.05094	0.05204	0.05094	0.05094
99	0.11557	0.11441	0.10979	0.11037	0.10632	0.10401	0.10285	0.10285	0.10170	0.09881	0.10054	0.10054	0.10112	0.10112	0.09939	0.09592	0.09765	0.09823	0.10054	0.09765	0.09534	0.09303	0.09188	0.09245	0.09245	0.08841	0.08552	0.08379	0.08321	0.08321	0.08436	0.08552	0.08610	0.08610	0.08494	0.08263	0.08379	0.08379	0.08321	0.08205	0.08205	0.07974	0.07743	0.07916	0.07974	0.08032	0.08147	0.08090	0.08032
100	0.80294	0.81186	0.78733	0.77841	0.77841	0.79179	0.78733	0.78287	0.79179	0.78510	0.76279	0.76949	0.76279	0.78064	0.80071	0.78956	0.78064	0.80071	0.80740	0.80294	0.80071	0.79625	0.82525	0.81186	0.83640	0.82079	0.80294	0.79402	0.81409	0.81632	0.81409	0.80740	0.78956	0.80071	0.79625	0.79179	0.77618	0.77395	0.76056	0.74495	0.75387	0.78064	0.78064	0.78733	0.79625	0.79625	0.76949	0.80071	0.79179
[truncated: 52 more columns]
