# Supplementary material for: Systematic discovery of conservation states for single-nucleotide annotation of the human genome
Source: Commun Biol. 2019 Jul 2;2:248. doi: 10.1038/s42003-019-0488-1 (PMC6606595; doi:10.1038/s42003-019-0488-1)
Supplement: Supplementary file 6 — Supplementary Data 3 [file 42003_2019_488_MOESM6_ESM.zip › Supplementary Data 3/Fig4c_DNase_enrichments.txt]

state (User order)	Genome %	E003-DNase.macs2.narrowPeak.gz	E004-DNase.macs2.narrowPeak.gz	E005-DNase.macs2.narrowPeak.gz	E006-DNase.macs2.narrowPeak.gz	E007-DNase.macs2.narrowPeak.gz	E008-DNase.macs2.narrowPeak.gz	E017-DNase.macs2.narrowPeak.gz	E021-DNase.macs2.narrowPeak.gz	E022-DNase.macs2.narrowPeak.gz	E028-DNase.macs2.narrowPeak.gz	E029-DNase.macs2.narrowPeak.gz	E032-DNase.macs2.narrowPeak.gz	E033-DNase.macs2.narrowPeak.gz	E034-DNase.macs2.narrowPeak.gz	E046-DNase.macs2.narrowPeak.gz	E050-DNase.macs2.narrowPeak.gz	E051-DNase.macs2.narrowPeak.gz	E055-DNase.macs2.narrowPeak.gz	E056-DNase.macs2.narrowPeak.gz	E057-DNase.macs2.narrowPeak.gz	E059-DNase.macs2.narrowPeak.gz	E080-DNase.macs2.narrowPeak.gz	E081-DNase.macs2.narrowPeak.gz	E082-DNase.macs2.narrowPeak.gz	E083-DNase.macs2.narrowPeak.gz	E084-DNase.macs2.narrowPeak.gz	E085-DNase.macs2.narrowPeak.gz	E086-DNase.macs2.narrowPeak.gz	E088-DNase.macs2.narrowPeak.gz	E089-DNase.macs2.narrowPeak.gz	E090-DNase.macs2.narrowPeak.gz	E091-DNase.macs2.narrowPeak.gz	E092-DNase.macs2.narrowPeak.gz	E093-DNase.macs2.narrowPeak.gz	E094-DNase.macs2.narrowPeak.gz	E097-DNase.macs2.narrowPeak.gz	E098-DNase.macs2.narrowPeak.gz	E100-DNase.macs2.narrowPeak.gz	E109-DNase.macs2.narrowPeak.gz	E114-DNase.macs2.narrowPeak.gz	E116-DNase.macs2.narrowPeak.gz	E117-DNase.macs2.narrowPeak.gz	E118-DNase.macs2.narrowPeak.gz	E119-DNase.macs2.narrowPeak.gz	E120-DNase.macs2.narrowPeak.gz	E121-DNase.macs2.narrowPeak.gz	E122-DNase.macs2.narrowPeak.gz	E123-DNase.macs2.narrowPeak.gz
1	0.60421	3.26287	2.26681	1.85362	2.00346	3.48757	3.10730	2.04858	3.00054	3.00885	1.93023	2.29180	3.18376	3.06171	3.05162	2.62145	2.73613	2.92930	2.26383	2.19534	1.84632	2.01835	2.92342	2.52926	2.65462	2.51150	2.06350	2.19079	3.09560	2.11786	2.50775	2.22713	2.57639	2.97178	2.78024	1.82465	2.93519	2.30648	3.42489	2.32016	2.51953	2.52732	1.45380	4.04667	2.04698	1.57945	2.06941	1.82211	1.75839
2	0.83635	2.10925	2.11814	1.96642	2.36513	3.15798	2.23316	2.36855	1.81436	1.71814	1.71729	1.05157	1.23646	1.27006	1.26389	1.19944	1.76362	1.63507	2.36261	2.31433	1.75593	2.51250	2.92086	5.20186	5.41507	2.81234	2.10345	1.97033	3.17569	3.75462	3.39552	3.58596	1.44745	2.97016	1.74761	2.19509	2.31495	2.14580	1.80534	1.69605	1.52066	1.28275	1.75340	1.47744	1.73290	2.50387	2.22154	2.77421	1.31123
3	0.45630	2.29423	1.96364	1.76000	2.08101	2.84649	2.29389	2.06872	2.09925	2.04166	1.70508	1.44522	1.82340	1.77141	1.79732	1.59301	1.94532	1.94129	2.15251	2.10175	1.70345	2.17016	2.55873	3.45459	3.62861	2.52596	1.89753	1.85659	2.82868	2.86620	2.85535	2.88729	1.79031	2.67433	2.00092	1.85431	2.40632	2.02458	2.30218	1.76141	1.79799	1.63821	1.54588	2.36568	1.76099	2.02937	2.06810	2.29330	1.40658
4	0.60350	3.62891	3.18766	3.05221	3.33306	4.21209	3.68139	3.27816	2.92883	2.85627	2.94447	2.76182	2.99944	3.16160	2.95958	2.94930	3.27668	3.45991	3.37287	3.29451	2.69548	3.21589	3.86749	4.89537	5.00165	3.45048	3.30735	3.58480	4.02128	3.91604	4.14388	4.09670	2.72428	4.22757	3.24859	3.56266	3.67562	3.57814	3.33258	3.02678	2.95183	2.69931	2.56062	3.40311	2.94141	3.13980	3.12599	3.65923	2.22577
5	1.66379	3.07871	3.02026	3.12821	3.45806	3.59848	3.12943	3.45538	2.53175	2.47409	3.11496	2.73810	2.47918	2.73266	2.57371	2.68391	2.91937	2.98265	3.52592	3.49377	2.86431	3.30655	3.53181	5.07881	5.05158	3.50699	3.28365	3.41919	3.73355	4.17814	4.39317	4.45274	2.54444	4.06560	2.88971	3.91190	3.59295	3.71540	3.18133	2.89766	2.83257	2.50234	2.91698	2.68840	3.04716	3.70586	3.43725	3.85757	2.18886
6	3.58689	1.75470	1.98067	2.07314	2.33133	1.97795	1.89112	2.20359	1.60829	1.54523	2.25623	2.01644	1.91384	1.99470	1.96980	2.01769	1.94425	1.92137	2.27545	2.26318	2.15339	2.19343	2.17769	2.37918	2.41574	2.31632	2.25507	2.29219	1.98284	2.42075	2.49183	2.56485	1.84138	2.33455	1.96060	2.41540	2.15233	2.32550	2.06777	2.11462	2.02214	1.98600	2.26271	1.68664	2.17321	2.44225	2.28680	2.57310	1.81305
7	0.84717	3.40201	2.47932	2.24950	2.57230	3.82810	3.42063	2.32475	2.73842	2.58965	2.33781	2.61330	2.99208	2.94400	2.92157	2.76766	2.88543	3.08832	2.63679	2.51527	2.11716	2.46916	2.91606	2.88879	2.90795	2.79209	2.67527	2.96101	3.29788	2.80546	3.16282	3.02955	2.45584	3.55755	2.98937	2.73345	3.20827	2.86066	3.01679	2.64605	2.47977	2.37425	2.06695	3.64185	2.51999	2.09031	2.48138	2.56906	1.93812
8	0.72892	2.33778	2.31526	2.40773	2.72049	2.73035	2.41380	2.64557	1.99591	1.92306	2.44821	2.08403	2.01671	2.14080	2.08498	2.10805	2.23986	2.25811	2.69318	2.64942	2.30590	2.63758	2.62462	3.49994	3.54410	2.77467	2.47793	2.56258	2.70229	3.19027	3.27904	3.40008	1.98207	2.97581	2.25397	2.74028	2.71708	2.69767	2.38254	2.19468	2.19526	2.03872	2.33302	2.06850	2.42921	2.81227	2.63380	3.10893	1.82562
9	0.89603	1.65177	1.85513	1.91601	2.14650	1.85472	1.79621	1.97723	1.54057	1.46532	2.08116	1.85742	1.81605	1.85316	1.85178	1.88348	1.78922	1.75926	2.06235	2.04253	2.02120	2.03692	1.95341	2.06128	2.11564	2.17181	2.07558	2.09319	1.76190	2.19498	2.22782	2.32664	1.70113	2.09011	1.83136	2.07879	1.93845	2.05236	1.86982	1.92836	1.86216	1.87501	2.09495	1.54646	2.00653	2.19096	2.07642	2.37884	1.69940
10	0.86260	1.72454	1.84165	1.90730	2.05657	1.88600	1.82349	1.92378	1.61339	1.55699	1.99774	1.86402	1.81461	1.86398	1.86181	1.88072	1.78790	1.77178	1.99663	1.97914	1.93611	1.95692	1.92607	2.00101	2.03734	2.12317	2.03386	2.06170	1.81282	2.10851	2.13980	2.20271	1.71585	2.07131	1.85532	2.04397	1.92819	2.01603	1.88681	1.91453	1.83973	1.85788	1.96711	1.62367	1.92862	2.07987	2.03278	2.21761	1.66998
11	0.75125	1.37018	1.43055	1.49664	1.54810	1.41008	1.40687	1.46034	1.34632	1.32304	1.55257	1.50484	1.45066	1.44358	1.48742	1.47651	1.40041	1.36559	1.53976	1.53720	1.53040	1.49207	1.46300	1.39256	1.37645	1.59242	1.60426	1.58857	1.38635	1.50577	1.52994	1.52710	1.42430	1.51885	1.47470	1.52531	1.46756	1.51718	1.50454	1.57036	1.45384	1.50525	1.54291	1.36342	1.53076	1.58083	1.59583	1.57931	1.38106
12	0.75010	1.17132	1.26137	1.29338	1.32614	1.22106	1.19110	1.30333	1.14621	1.12902	1.36875	1.20888	1.12977	1.13363	1.16357	1.19019	1.16739	1.11904	1.34593	1.36314	1.35961	1.36535	1.31496	1.48469	1.43839	1.39608	1.36012	1.31128	1.20151	1.39355	1.38555	1.41330	1.17886	1.26749	1.22279	1.30491	1.21949	1.31432	1.22864	1.29045	1.22836	1.19970	1.34293	1.08348	1.34330	1.46796	1.41530	1.34091	1.16903
13	1.23710	1.23854	1.37292	1.42352	1.52267	1.34061	1.27787	1.49209	1.21196	1.18577	1.54683	1.35101	1.26412	1.28961	1.32413	1.33719	1.30666	1.27066	1.51656	1.52639	1.52116	1.55156	1.46498	1.62402	1.61191	1.53554	1.52127	1.50468	1.32867	1.56458	1.55828	1.59977	1.31646	1.43390	1.37027	1.46882	1.36460	1.48528	1.35767	1.42524	1.34852	1.35653	1.50472	1.19541	1.51756	1.64600	1.56407	1.60771	1.28041
14	0.93708	2.04661	2.11050	2.09728	2.27111	2.14966	2.17108	2.06563	1.86135	1.78948	2.19015	2.19478	2.18389	2.16806	2.21196	2.18878	2.11234	2.07755	2.22353	2.17850	2.09502	2.08934	2.14269	1.82407	1.83938	2.33697	2.37004	2.39304	2.02441	2.17653	2.25498	2.24465	2.08074	2.44876	2.17965	2.27829	2.22231	2.24614	2.19355	2.24469	2.20363	2.10066	2.21462	2.03549	2.07093	2.12699	2.21841	2.30967	2.06357
15	0.76686	1.96147	2.07458	2.12817	2.30326	2.14980	2.10165	2.09667	1.79203	1.71518	2.23965	2.09254	2.06907	2.11114	2.10136	2.12625	2.00963	2.00567	2.21277	2.18509	2.15054	2.14525	2.14319	2.11527	2.17579	2.37191	2.28943	2.33808	1.99785	2.30907	2.38679	2.44351	1.91412	2.36840	2.08906	2.28119	2.15912	2.25795	2.11346	2.14378	2.06814	2.06748	2.21388	1.82490	2.12866	2.26273	2.24124	2.48692	1.83999
16	0.71810	1.15779	1.24464	1.25457	1.30177	1.15000	1.18581	1.24199	1.18592	1.15492	1.29746	1.27715	1.28708	1.28386	1.31838	1.29155	1.20208	1.18045	1.26711	1.26143	1.32136	1.28462	1.20647	1.10737	1.12128	1.34505	1.31513	1.29903	1.12125	1.23948	1.21629	1.25163	1.21921	1.20032	1.26433	1.22787	1.19318	1.23688	1.22779	1.30418	1.26047	1.32855	1.33319	1.12593	1.28164	1.30755	1.30526	1.33136	1.28485
17	2.14240	1.00017	1.13591	1.16085	1.23994	1.00630	1.04186	1.20413	1.04605	1.01243	1.24327	1.17724	1.18057	1.17515	1.22174	1.18937	1.10458	1.07545	1.21165	1.21285	1.26861	1.24291	1.13075	1.08453	1.09580	1.24512	1.23691	1.21185	1.01722	1.18874	1.14768	1.19743	1.12950	1.09399	1.13889	1.19191	1.11377	1.17263	1.12771	1.22798	1.17399	1.25081	1.30176	0.99944	1.24776	1.29340	1.24200	1.30275	1.25348
18	0.94391	1.27663	1.35526	1.39463	1.41459	1.28614	1.29985	1.36590	1.29629	1.27216	1.43167	1.40059	1.35973	1.36765	1.39900	1.39089	1.31527	1.28723	1.39908	1.39836	1.43276	1.39559	1.35661	1.27619	1.28114	1.50025	1.45430	1.43216	1.26943	1.38004	1.37546	1.39271	1.34674	1.34890	1.40223	1.37701	1.31858	1.39136	1.37935	1.43084	1.37263	1.41612	1.41786	1.25272	1.38858	1.45806	1.46903	1.42765	1.33714
19	1.06641	2.00988	2.12869	2.22420	2.42251	2.26373	2.13053	2.27183	1.81894	1.74895	2.32328	2.07957	2.00236	2.07617	2.05224	2.08682	2.04399	2.03470	2.36050	2.33510	2.22072	2.28961	2.28927	2.57590	2.62281	2.51749	2.35041	2.39683	2.19242	2.58192	2.65587	2.72933	1.93074	2.52116	2.10893	2.46123	2.28810	2.40868	2.20562	2.17503	2.08686	2.04992	2.25101	1.84857	2.23621	2.48911	2.39197	2.66917	1.81132
20	1.02862	1.97782	1.83778	1.88642	1.94186	2.15428	2.01032	1.81316	1.74438	1.69309	1.93175	1.92281	1.84077	1.90642	1.88187	1.93702	1.93936	2.00036	1.92875	1.90433	1.82886	1.85945	1.98313	1.94477	1.91650	2.00526	2.03357	2.13415	1.97431	1.92777	2.00306	1.96651	1.78503	2.12984	1.97380	2.05780	1.89932	2.00714	1.86366	1.95067	1.76564	1.78566	1.74377	1.97294	1.98571	1.82450	1.90196	1.94082	1.61817
21	0.64163	1.34517	1.42542	1.48299	1.52288	1.41223	1.38369	1.49406	1.33256	1.30944	1.55339	1.40471	1.33786	1.33078	1.34992	1.34070	1.34795	1.31398	1.55031	1.54102	1.51490	1.47746	1.45882	1.49367	1.49330	1.63431	1.50746	1.46094	1.41380	1.54290	1.56217	1.55894	1.39581	1.48614	1.43292	1.51027	1.41824	1.49323	1.48141	1.47646	1.38836	1.38667	1.46764	1.31693	1.52684	1.60104	1.60485	1.54065	1.31224
22	0.40821	1.67527	1.56959	1.52889	1.60045	1.72126	1.67924	1.49852	1.56894	1.52350	1.62041	1.68028	1.63374	1.61294	1.63273	1.65797	1.68278	1.67364	1.61707	1.59207	1.55688	1.50084	1.63642	1.33127	1.29447	1.70211	1.70457	1.73693	1.62352	1.52183	1.56613	1.51102	1.65603	1.73984	1.74192	1.63981	1.62431	1.65712	1.67344	1.70659	1.61086	1.56160	1.46511	1.78358	1.61033	1.46769	1.61996	1.47778	1.54367
23	0.62917	0.99464	0.98730	0.99816	0.98167	0.88458	0.96883	0.98947	1.07974	1.06583	0.99260	1.10617	1.15804	1.09446	1.12344	1.08678	1.02824	1.01435	1.01103	1.00336	1.01168	0.97704	0.92623	0.73919	0.73484	0.95160	0.94659	0.92927	0.89450	0.86048	0.83207	0.82279	1.09675	0.86070	1.04917	0.87918	0.99648	0.92579	1.07328	1.04360	1.10838	1.12026	1.12123	1.11088	0.98900	0.95611	0.98649	0.89185	1.27023
24	0.53103	0.84299	0.88261	0.94288	0.91833	0.75094	0.79253	0.94094	0.94525	0.97405	0.92463	1.00477	0.91393	0.89268	0.91113	0.90068	0.88847	0.84234	0.93936	0.95570	0.95803	0.92748	0.84490	0.71997	0.71027	0.90746	0.86240	0.80750	0.78437	0.82442	0.76000	0.76041	0.94146	0.73487	0.91681	0.82154	0.83969	0.85112	0.92909	0.91839	0.94968	0.95452	0.94253	0.90792	0.92291	0.95794	0.96252	0.83784	1.05329
25	0.61489	0.77922	0.89007	0.91790	0.85931	0.72423	0.76173	0.89584	0.88047	0.90860	0.89769	0.89529	0.84324	0.82370	0.83792	0.85708	0.81599	0.81516	0.86480	0.88524	0.94537	0.90639	0.77500	0.77232	0.75060	0.85332	0.81281	0.76065	0.73665	0.77269	0.71353	0.72599	0.88299	0.66341	0.84541	0.78959	0.73357	0.78802	0.82657	0.83686	0.85067	0.90966	0.89774	0.78725	0.89679	0.92500	0.89925	0.84246	1.01897
26	0.72427	0.89837	1.00362	1.03042	1.03846	0.87124	0.89843	1.03316	0.96492	0.94687	1.04612	1.03435	1.03781	1.01472	1.05421	1.02484	0.96757	0.94230	1.02753	1.02933	1.08058	1.05705	0.96398	0.87789	0.87926	1.05969	1.04175	1.00162	0.85449	0.97201	0.90280	0.92311	1.00033	0.86233	0.97957	0.94984	0.91884	0.93709	0.95188	1.04167	1.02278	1.10160	1.08424	0.90941	1.06685	1.05212	1.02652	1.08618	1.18077
27	0.95560	1.20887	1.28429	1.32051	1.36493	1.16439	1.22924	1.31907	1.24541	1.22134	1.33686	1.36946	1.39635	1.37953	1.41332	1.38651	1.27524	1.26076	1.33083	1.32957	1.34565	1.33105	1.26918	1.09638	1.11533	1.37404	1.34106	1.32987	1.14456	1.26765	1.22544	1.25079	1.29889	1.22955	1.31864	1.25921	1.27447	1.27507	1.30698	1.33358	1.36034	1.43998	1.39363	1.20302	1.29940	1.35153	1.34588	1.38559	1.44060
28	0.44249	8.31335	4.96927	4.36038	5.50760	10.54949	7.36668	5.08459	6.19666	5.90115	5.31880	7.08790	7.89260	7.91480	7.78762	8.24847	8.61145	9.02418	6.33855	6.14658	3.92517	4.69856	7.46817	6.06800	5.06858	6.03574	6.48759	7.60748	9.17594	5.37565	7.01766	5.93679	6.28702	9.25720	8.38358	6.20739	7.52943	6.65576	7.45426	6.93925	5.17104	5.83871	3.00827	11.36073	6.26936	3.39129	5.35167	4.01331	3.65170
29	0.91848	0.82429	0.87107	0.93361	0.81869	0.77386	0.77378	0.89172	0.92445	0.93149	0.90669	0.85105	0.74659	0.73845	0.75683	0.80435	0.81356	0.78815	0.87341	0.89010	0.94287	0.91200	0.82482	0.88455	0.85195	0.86414	0.85178	0.79064	0.81408	0.81780	0.77625	0.77390	0.88462	0.69397	0.86610	0.80241	0.73490	0.82575	0.80623	0.86868	0.85041	0.83082	0.85186	0.79899	0.91596	0.97664	0.96230	0.76601	0.89955
30	0.93657	0.62119	0.70958	0.76053	0.67264	0.53479	0.59389	0.74390	0.74471	0.76540	0.73958	0.65502	0.61590	0.58183	0.60933	0.62123	0.63687	0.61430	0.70368	0.71697	0.80987	0.75664	0.64460	0.70778	0.69365	0.64870	0.65783	0.59355	0.58335	0.65855	0.56760	0.58539	0.67949	0.47431	0.66553	0.60412	0.54277	0.61657	0.59762	0.65442	0.71039	0.70241	0.74605	0.55997	0.74697	0.79292	0.73309	0.67772	0.85857
31	0.63088	0.88241	0.89522	0.90386	0.80463	0.77298	0.86110	0.85829	0.94590	0.97273	0.88397	0.88332	0.85967	0.84152	0.86233	0.85960	0.86396	0.85361	0.84856	0.85032	0.92489	0.84845	0.83270	0.77438	0.75934	0.84139	0.83947	0.78936	0.79315	0.79111	0.74163	0.72910	0.94228	0.72661	0.90561	0.78092	0.77307	0.82250	0.85574	0.87329	0.93258	0.88952	0.90294	0.88314	0.87742	0.87710	0.90346	0.75379	1.07604
32	0.92750	0.68521	0.63787	0.66591	0.59071	0.57946	0.66329	0.67757	0.77303	0.80799	0.63890	0.74696	0.76055	0.72658	0.72997	0.73717	0.70572	0.69216	0.65040	0.65817	0.71329	0.66372	0.58322	0.54753	0.53303	0.53677	0.57272	0.55969	0.59984	0.53022	0.50400	0.50049	0.75721	0.49254	0.69897	0.55971	0.64371	0.58961	0.65548	0.64958	0.78328	0.74115	0.71953	0.76673	0.65776	0.63815	0.64291	0.53753	0.90100
33	0.44825	0.65747	0.57259	0.58226	0.55994	0.58855	0.57801	0.63001	0.74686	0.75818	0.60001	0.68053	0.70442	0.64854	0.70266	0.69551	0.70635	0.69404	0.59767	0.60522	0.61593	0.60208	0.59304	0.47227	0.45295	0.49918	0.58212	0.58327	0.61919	0.51222	0.47884	0.47075	0.68588	0.50179	0.66908	0.55152	0.56650	0.57372	0.58600	0.66069	0.69340	0.66947	0.62628	0.74608	0.64376	0.55233	0.58075	0.51963	0.86195
34	0.51331	0.80094	0.83389	0.84085	0.83036	0.75163	0.78874	0.84876	0.86076	0.84563	0.87563	0.88176	0.92835	0.87273	0.93461	0.87903	0.84626	0.82563	0.83977	0.83690	0.93141	0.87805	0.80590	0.62869	0.63449	0.80622	0.90262	0.88523	0.71364	0.77826	0.70570	0.72274	0.88365	0.71794	0.85929	0.80572	0.79154	0.80825	0.80476	0.93051	0.92409	0.91606	0.93783	0.81301	0.91613	0.85880	0.84086	0.87376	1.09838
35	1.20174	1.56270	1.55018	1.52657	1.64739	1.53868	1.60182	1.54174	1.50817	1.47257	1.57345	1.71653	1.79866	1.74965	1.79230	1.72786	1.61750	1.61481	1.62282	1.59392	1.54613	1.54637	1.54270	1.24836	1.27190	1.63583	1.66719	1.67542	1.46473	1.50636	1.50972	1.51309	1.60335	1.64677	1.65792	1.54218	1.66984	1.60197	1.66338	1.65551	1.69302	1.73098	1.66365	1.61178	1.52632	1.51296	1.59508	1.63459	1.74716
36	1.33582	0.76671	0.85735	0.88997	0.89960	0.67272	0.76552	0.91199	0.88444	0.86644	0.91017	0.92805	0.95099	0.91429	0.94301	0.92045	0.83773	0.81422	0.88106	0.89356	0.96225	0.93083	0.79473	0.70009	0.70771	0.83697	0.83691	0.80623	0.69849	0.79261	0.71546	0.74125	0.90971	0.67745	0.82713	0.78921	0.79861	0.79009	0.81926	0.87532	0.92900	1.00658	1.00439	0.77267	0.91865	0.92205	0.87361	0.88238	1.13774
37	2.30300	1.09535	1.26056	1.30911	1.44461	1.12302	1.15704	1.38756	1.11758	1.07856	1.39673	1.31482	1.34433	1.33102	1.39292	1.35863	1.23795	1.21457	1.38642	1.38666	1.40965	1.41720	1.28987	1.20694	1.23021	1.40793	1.37721	1.36099	1.10709	1.38305	1.31543	1.38852	1.23446	1.25354	1.25656	1.33377	1.28474	1.31384	1.25767	1.34089	1.34279	1.43174	1.49322	1.10262	1.38254	1.47106	1.38831	1.57206	1.44710
38	0.90682	0.84184	0.96743	0.99172	1.03417	0.80245	0.85050	1.05683	0.91093	0.90672	1.05969	1.01661	0.99799	0.97693	1.02773	1.02042	0.94667	0.90873	1.02972	1.04474	1.08483	1.09466	0.96661	0.94154	0.94628	0.99572	1.00270	0.95367	0.83021	0.97530	0.91208	0.95381	0.97673	0.83820	0.94828	0.93242	0.90134	0.94831	0.90927	0.97891	1.01786	1.09295	1.10305	0.80335	1.05242	1.12561	1.04297	1.08374	1.15545
39	0.69750	0.74078	0.82596	0.85191	0.83683	0.67844	0.72947	0.87415	0.81608	0.80222	0.87126	0.84056	0.79868	0.78013	0.81365	0.82041	0.79430	0.76547	0.84242	0.87741	0.90787	0.90780	0.80913	0.83771	0.82185	0.82407	0.84739	0.78138	0.69878	0.83325	0.74786	0.77385	0.80871	0.68428	0.81275	0.77468	0.72670	0.77867	0.73726	0.82156	0.87415	0.89131	0.90839	0.69500	0.86953	0.92024	0.86281	0.82237	0.98102
40	0.75647	0.62480	0.70719	0.74281	0.67174	0.52790	0.58835	0.74179	0.76095	0.76736	0.71556	0.69342	0.65352	0.62202	0.62140	0.66516	0.64129	0.62611	0.68656	0.69858	0.77929	0.75144	0.61433	0.67193	0.65496	0.61003	0.63164	0.57310	0.57201	0.63480	0.55645	0.56809	0.71589	0.45468	0.64945	0.56989	0.58046	0.60715	0.61310	0.64384	0.71436	0.73235	0.75580	0.59424	0.70182	0.78234	0.71707	0.64013	0.86694
41	0.70368	0.79885	0.87073	0.94930	0.86600	0.76971	0.75981	0.92600	0.89570	0.90477	0.94429	0.86014	0.80290	0.78597	0.82184	0.83133	0.82257	0.79507	0.88474	0.90485	0.98812	0.95110	0.83663	0.90777	0.89518	0.88661	0.88340	0.82250	0.81118	0.87162	0.83334	0.84089	0.90663	0.72268	0.86652	0.82048	0.78972	0.85114	0.84153	0.88897	0.86208	0.88402	0.89794	0.78086	0.93556	1.00378	0.95875	0.84515	0.90919
42	0.74108	1.15103	1.13359	1.15881	1.15552	1.10104	1.14274	1.15417	1.18644	1.18123	1.17688	1.25757	1.26161	1.21148	1.26658	1.21736	1.18987	1.15841	1.16965	1.16413	1.19591	1.15808	1.13073	0.95320	0.92828	1.17125	1.21239	1.18401	1.10209	1.07676	1.09341	1.06747	1.25762	1.13432	1.24972	1.15881	1.17813	1.18842	1.22870	1.26177	1.29594	1.24372	1.20676	1.22229	1.15186	1.19613	1.24606	1.03979	1.28273
43	0.99839	0.97010	0.99834	1.01996	0.97035	0.85685	0.94723	1.00970	1.01994	1.03804	1.00728	1.05726	1.01087	0.98147	1.01974	0.99921	0.98346	0.95665	0.98347	1.00692	1.04867	0.99624	0.95294	0.83558	0.83200	0.92920	0.98516	0.92080	0.86122	0.89312	0.85628	0.85490	1.04741	0.84076	0.99913	0.90775	0.90917	0.90385	0.96185	0.98194	1.10676	1.07072	1.07037	0.94758	0.98758	1.02280	1.02563	0.89288	1.21306
44	1.02456	0.83854	0.73068	0.73941	0.71027	0.71594	0.79478	0.75102	0.88450	0.91282	0.73315	0.92377	1.00439	0.93053	0.97779	0.93146	0.87695	0.87738	0.76154	0.75177	0.76666	0.75911	0.69238	0.54481	0.54962	0.59306	0.71335	0.71610	0.73101	0.61229	0.60366	0.58866	0.91077	0.64609	0.83633	0.67584	0.81119	0.70659	0.80020	0.80278	0.99259	0.92149	0.88617	0.98553	0.75765	0.68863	0.71702	0.61662	1.08417
45	0.84128	0.76436	0.78485	0.81581	0.76413	0.68136	0.73210	0.82820	0.84382	0.86541	0.84138	0.85731	0.81195	0.79614	0.83559	0.83957	0.78736	0.77578	0.79318	0.81403	0.88173	0.82147	0.76224	0.69824	0.68376	0.73447	0.80975	0.75965	0.72903	0.71755	0.67784	0.67764	0.85854	0.64344	0.82475	0.73321	0.73456	0.75968	0.76895	0.83992	0.88959	0.86787	0.88276	0.79006	0.83672	0.85230	0.84404	0.72942	0.92834
46	0.69822	0.85132	0.91829	0.93788	0.93218	0.75182	0.82774	0.94984	0.94495	0.94985	0.95370	1.02853	1.03328	0.98401	1.03695	0.99782	0.92256	0.89240	0.93412	0.94823	0.99152	0.92732	0.86375	0.68986	0.68695	0.86272	0.92066	0.87586	0.76830	0.81656	0.76374	0.78357	0.98836	0.76091	0.92795	0.84139	0.86894	0.85026	0.90474	0.99219	1.01817	1.07250	1.05244	0.91502	0.96462	0.93864	0.93742	0.91820	1.15912
47	0.40957	1.67269	1.60210	1.65052	1.65256	1.65311	1.66014	1.58421	1.63145	1.61182	1.61790	1.74375	1.71434	1.74063	1.73356	1.73595	1.64790	1.65747	1.63659	1.62141	1.58190	1.57035	1.64734	1.42974	1.43886	1.76069	1.69966	1.72329	1.62138	1.60609	1.65745	1.63801	1.62166	1.71471	1.75405	1.65337	1.68595	1.68288	1.73390	1.69810	1.67115	1.69619	1.58792	1.68762	1.56087	1.60188	1.69955	1.63205	1.54010
48	0.53314	0.93861	0.97840	1.00622	0.98106	0.84233	0.91426	0.99593	1.02401	1.01696	0.99689	1.04667	1.04261	1.02682	1.04094	1.03980	0.97181	0.95240	0.97404	0.98496	1.03116	1.00943	0.94454	0.83606	0.83870	0.97879	0.96971	0.93808	0.86387	0.91707	0.86444	0.87444	1.00688	0.83578	0.99758	0.89935	0.91169	0.92258	0.94551	0.98659	1.03581	1.09038	1.04492	0.90924	0.98466	1.01190	0.99465	0.95544	1.14082
49	0.60547	1.54354	1.56193	1.57809	1.66038	1.53406	1.57879	1.56030	1.50735	1.46976	1.59402	1.67117	1.71976	1.70916	1.73662	1.70420	1.57933	1.58783	1.61000	1.58999	1.56838	1.56637	1.56933	1.31180	1.33632	1.69638	1.66151	1.67819	1.46118	1.56264	1.55593	1.57602	1.55853	1.62428	1.64149	1.56193	1.62475	1.59427	1.62867	1.63423	1.64374	1.70841	1.64966	1.53916	1.54369	1.56754	1.61689	1.70232	1.64093
50	0.79088	2.21254	2.22003	2.28197	2.47062	2.46525	2.33096	2.29319	1.96641	1.88615	2.36733	2.21576	2.17502	2.25030	2.20719	2.23385	2.17879	2.20152	2.40573	2.36434	2.24914	2.32224	2.36946	2.51429	2.58331	2.55523	2.43418	2.53195	2.32008	2.60238	2.71579	2.77061	2.02632	2.66099	2.24508	2.52040	2.41584	2.48344	2.30246	2.26637	2.18968	2.12668	2.28638	2.06223	2.29375	2.43866	2.40388	2.69663	1.85896
51	0.73682	1.42933	1.45191	1.47447	1.49749	1.44338	1.44980	1.42360	1.40946	1.38187	1.50217	1.50882	1.48521	1.49061	1.51249	1.50723	1.43195	1.41193	1.48300	1.47315	1.49034	1.46169	1.45338	1.30764	1.31521	1.58352	1.56064	1.55510	1.39170	1.45487	1.47860	1.48356	1.44841	1.49920	1.52514	1.45907	1.44387	1.48873	1.48387	1.53139	1.47278	1.49462	1.48622	1.41172	1.46013	1.49668	1.54236	1.49122	1.39740
52	0.49672	1.53193	1.50637	1.52314	1.55208	1.54032	1.53686	1.46886	1.49758	1.47473	1.53973	1.58836	1.56767	1.57430	1.59310	1.58874	1.51738	1.50058	1.54037	1.52704	1.51860	1.50398	1.53333	1.36318	1.36257	1.66532	1.62241	1.61751	1.50019	1.51461	1.55717	1.54443	1.52027	1.60225	1.62954	1.52668	1.54866	1.57293	1.59930	1.61020	1.53352	1.56820	1.51528	1.55141	1.49189	1.52968	1.61353	1.50959	1.44468
53	0.50001	2.35241	2.29328	2.32474	2.50609	2.60039	2.45337	2.32255	2.07948	2.00406	2.39102	2.27571	2.25386	2.31414	2.27850	2.29334	2.25870	2.28326	2.45247	2.40726	2.26534	2.34741	2.45645	2.60400	2.65706	2.64404	2.48139	2.56874	2.44094	2.65106	2.79250	2.81708	2.09175	2.76787	2.34663	2.56190	2.51657	2.54596	2.41930	2.32115	2.23308	2.19318	2.28345	2.20336	2.30412	2.45647	2.47050	2.70029	1.89743
54	0.27067	2.70281	2.04184	1.86183	2.08963	3.08136	2.62462	2.03180	2.41896	2.35105	1.81814	1.88748	2.31724	2.22974	2.22880	2.02337	2.26633	2.35622	2.20531	2.13023	1.74409	2.09975	2.57450	2.85125	2.94965	2.50961	2.03421	2.10812	2.98702	2.61999	2.79836	2.71780	2.09459	2.84040	2.38459	2.00837	2.67319	2.23793	2.65889	2.04733	2.02799	1.90804	1.60660	3.12435	1.95143	1.87262	2.11208	2.14991	1.53886
55	0.30033	2.18277	2.16337	2.23214	2.38154	2.42560	2.27247	2.23246	1.94930	1.87215	2.28823	2.17325	2.11658	2.19894	2.14966	2.17840	2.14539	2.18110	2.33191	2.29523	2.17902	2.25785	2.34835	2.47302	2.54601	2.47807	2.37935	2.48190	2.30188	2.54623	2.64111	2.68665	1.97915	2.58169	2.19194	2.47708	2.34640	2.41797	2.23799	2.21985	2.14727	2.07030	2.22319	2.04362	2.22691	2.35932	2.32511	2.60743	1.82190
56	0.37950	1.38251	1.35153	1.38514	1.36709	1.39029	1.36599	1.32577	1.37019	1.34478	1.39029	1.43062	1.37768	1.38899	1.39874	1.41419	1.36488	1.36334	1.36473	1.35663	1.37930	1.35160	1.37062	1.21258	1.21327	1.45378	1.44776	1.45911	1.33959	1.34214	1.35237	1.34265	1.36911	1.38470	1.43562	1.38086	1.33625	1.38876	1.37423	1.43843	1.36687	1.37773	1.34485	1.37152	1.37710	1.35918	1.41472	1.34875	1.30565
57	0.39137	1.19350	1.16979	1.19160	1.17366	1.11417	1.16592	1.16253	1.23119	1.22481	1.17164	1.27733	1.28925	1.27760	1.28810	1.27694	1.20651	1.20736	1.16754	1.16766	1.18620	1.16363	1.15490	0.95571	0.97122	1.18711	1.19797	1.19327	1.10276	1.10246	1.07590	1.07389	1.21888	1.10499	1.23860	1.11885	1.16334	1.14024	1.18994	1.21088	1.26359	1.28546	1.22283	1.20887	1.15660	1.14553	1.18041	1.15067	1.30139
58	0.46124	1.22749	1.16170	1.19471	1.15462	1.14726	1.18120	1.14818	1.25960	1.27310	1.17962	1.29738	1.26180	1.24671	1.27351	1.27211	1.20773	1.20171	1.17266	1.17572	1.18200	1.12724	1.16380	0.97243	0.95584	1.19320	1.22428	1.20395	1.16701	1.08945	1.11182	1.08733	1.24898	1.14224	1.28982	1.12747	1.18238	1.17514	1.25184	1.27209	1.25839	1.26173	1.19652	1.30412	1.16503	1.15076	1.23446	1.08300	1.19997
59	0.53306	1.33174	1.10681	1.09618	1.05052	1.18498	1.24922	1.06259	1.33149	1.34848	1.05419	1.31946	1.39068	1.33858	1.35310	1.32179	1.28335	1.29779	1.10793	1.09429	1.06127	1.04454	1.11125	0.86168	0.85386	1.03451	1.11088	1.11780	1.19695	0.97954	1.03197	0.97989	1.28155	1.11960	1.32339	1.03672	1.23677	1.10533	1.27812	1.18771	1.33391	1.26282	1.14207	1.51635	1.05481	0.99572	1.12312	0.88992	1.29343
60	0.30461	0.91960	0.88743	0.95537	0.83595	0.82680	0.84099	0.89722	1.03445	1.04730	0.87412	0.91457	0.87884	0.86213	0.85437	0.89041	0.87957	0.87024	0.85984	0.86916	0.92147	0.89039	0.84831	0.83271	0.81551	0.86907	0.84524	0.79350	0.88967	0.83289	0.81913	0.79314	0.95980	0.73959	0.95352	0.78311	0.84079	0.84572	0.91007	0.88073	0.91913	0.90246	0.87343	0.96587	0.85287	0.93575	0.95181	0.74446	0.92667
61	0.47928	0.95445	0.93108	0.98342	0.84427	0.85266	0.88930	0.91157	1.04975	1.07908	0.91110	0.92099	0.85095	0.84533	0.85063	0.88319	0.89676	0.88659	0.89686	0.90621	0.95165	0.90399	0.89447	0.86592	0.84752	0.92296	0.88179	0.82757	0.90658	0.85037	0.82359	0.80313	0.95156	0.76590	0.99123	0.82820	0.81567	0.87148	0.91395	0.91071	0.93075	0.90127	0.86788	0.93689	0.90398	0.95424	0.98487	0.77643	0.96828
62	0.44401	1.11669	1.08163	1.11119	1.06355	1.01404	1.05778	1.06887	1.19435	1.20171	1.05967	1.20270	1.18681	1.16649	1.16581	1.15613	1.11217	1.10251	1.08308	1.08549	1.07716	1.05538	1.04606	0.84413	0.84386	1.11259	1.05041	1.02980	1.03273	0.97576	0.95498	0.92926	1.15451	0.96664	1.17874	0.98753	1.06305	1.03288	1.17017	1.12202	1.12992	1.17344	1.09253	1.20299	1.05031	1.04223	1.10679	0.99225	1.22163
63	0.40860	2.03736	1.80573	1.82383	1.84362	2.15619	2.01996	1.73752	1.86306	1.82278	1.85777	1.94291	1.88622	1.90850	1.88700	1.92186	1.93265	1.97421	1.88381	1.84654	1.75483	1.73958	1.92484	1.71907	1.68088	2.02677	1.95278	2.03209	2.01661	1.82410	1.95248	1.86658	1.85320	2.10964	2.04527	1.92060	1.91713	1.94219	1.98597	1.94740	1.75825	1.78362	1.63249	2.12506	1.87914	1.72068	1.90737	1.74760	1.58385
64	0.78631	0.83087	0.86301	0.91228	0.84715	0.77817	0.78702	0.90998	0.92812	0.93285	0.91973	0.93089	0.86347	0.85300	0.85559	0.88029	0.85729	0.84779	0.90615	0.91040	0.94793	0.90383	0.82462	0.78059	0.74320	0.86436	0.86041	0.82772	0.81945	0.80333	0.78063	0.77194	0.92164	0.72569	0.88999	0.80749	0.78657	0.82400	0.85925	0.90435	0.87481	0.91611	0.88597	0.86042	0.94125	0.92989	0.92504	0.80053	0.94242
65	0.93007	0.97677	0.90255	0.90120	0.88698	0.87332	0.91488	0.91925	1.02016	1.03179	0.92901	1.01573	0.99941	0.96656	0.97174	0.97745	0.95924	0.96519	0.91674	0.92252	0.94395	0.91090	0.89267	0.76379	0.74368	0.88764	0.89208	0.87214	0.92051	0.83381	0.81304	0.78765	0.98946	0.82211	1.00852	0.84708	0.91732	0.88509	0.98806	0.94840	0.99933	0.98501	0.93382	1.06223	0.93677	0.88595	0.93825	0.80338	1.03136
66	0.66634	1.39702	1.35335	1.37144	1.40248	1.41671	1.36911	1.35054	1.38272	1.36050	1.40288	1.40515	1.40023	1.37892	1.38871	1.40893	1.35785	1.35052	1.40643	1.39628	1.37733	1.34351	1.39772	1.24102	1.21514	1.50334	1.40573	1.39157	1.40196	1.34933	1.41073	1.37784	1.38143	1.42943	1.46933	1.37612	1.41442	1.41617	1.48383	1.42990	1.37499	1.40672	1.32217	1.51246	1.38798	1.38531	1.47447	1.34917	1.29343
67	0.98242	1.15842	1.08232	1.04590	1.03796	1.15310	1.11582	1.01153	1.17866	1.17445	1.04883	1.09955	1.13292	1.11051	1.10831	1.10498	1.10437	1.12238	1.02599	1.02439	1.06185	1.05564	1.01981	0.95913	0.92363	1.07475	1.06685	1.06238	1.12144	0.96890	0.99991	0.97329	1.09849	1.05586	1.15460	0.98803	1.07872	1.03931	1.11882	1.10565	1.05050	1.11315	1.03848	1.28862	1.05564	0.98794	1.05794	0.97201	1.04224
68	1.17402	0.59782	0.63076	0.61874	0.57823	0.53303	0.54408	0.60535	0.71433	0.74652	0.61436	0.59665	0.60433	0.58008	0.58714	0.58504	0.56178	0.55850	0.56762	0.58352	0.68741	0.63508	0.52957	0.54807	0.53015	0.52729	0.56244	0.52484	0.55285	0.50643	0.46665	0.46966	0.65186	0.42583	0.58671	0.47805	0.53790	0.51288	0.56222	0.59298	0.63201	0.67399	0.67138	0.60782	0.64384	0.59347	0.57890	0.53132	0.76495
69	0.91995	0.62894	0.60263	0.60852	0.55836	0.52230	0.59277	0.61365	0.72766	0.76333	0.59989	0.67550	0.63733	0.60587	0.62309	0.62692	0.62704	0.61358	0.58078	0.58657	0.66659	0.61741	0.53930	0.53576	0.51501	0.49936	0.53096	0.50134	0.57022	0.50913	0.47568	0.46262	0.68602	0.44096	0.64945	0.51656	0.54136	0.54192	0.58659	0.59280	0.67773	0.63100	0.65474	0.70872	0.61590	0.61851	0.60729	0.48631	0.79192
70	0.50678	0.92454	0.75864	0.76166	0.68715	0.78813	0.85728	0.74823	0.99120	1.03924	0.72073	0.90070	0.91766	0.88109	0.87997	0.89115	0.87761	0.87876	0.75348	0.74786	0.77189	0.73635	0.74133	0.63271	0.61618	0.68619	0.69829	0.69670	0.84051	0.65773	0.67004	0.63409	0.90084	0.67895	0.94073	0.67745	0.79684	0.74109	0.86725	0.79485	0.88971	0.84338	0.76382	1.08566	0.74055	0.71347	0.78159	0.58124	0.92773
71	0.40875	0.98478	0.83083	0.84764	0.80462	0.88838	0.91613	0.85285	1.06400	1.08709	0.83962	1.04698	1.07636	1.04389	1.04201	1.04957	1.00128	1.01154	0.87780	0.87709	0.86105	0.83392	0.86049	0.67749	0.66503	0.81377	0.83343	0.82335	0.95394	0.75182	0.78715	0.73441	1.01896	0.81111	1.04296	0.78136	0.94415	0.84966	1.03727	0.94063	0.97107	0.99959	0.86687	1.22698	0.87084	0.80662	0.90554	0.69134	0.99928
72	1.20582	0.68341	0.63302	0.64493	0.61499	0.59503	0.65945	0.67325	0.78412	0.79898	0.66017	0.78942	0.81627	0.77256	0.80149	0.78370	0.74267	0.73395	0.66492	0.67471	0.70252	0.66643	0.61102	0.50827	0.50231	0.54421	0.60846	0.58742	0.64460	0.54334	0.53236	0.51273	0.78891	0.52955	0.72634	0.56802	0.67591	0.60478	0.71948	0.69391	0.78136	0.77981	0.74576	0.83764	0.69123	0.64238	0.66929	0.54761	0.89712
73	0.73565	0.57667	0.54459	0.51665	0.53424	0.49178	0.55079	0.57143	0.68872	0.73313	0.57822	0.70874	0.75103	0.70474	0.74445	0.70761	0.63879	0.65173	0.54433	0.56130	0.63326	0.56047	0.51354	0.40066	0.41266	0.43901	0.50729	0.49204	0.56025	0.44533	0.42121	0.40966	0.72889	0.43994	0.60991	0.46544	0.59453	0.50060	0.62423	0.60343	0.73094	0.75272	0.68604	0.67731	0.62938	0.51582	0.52670	0.43904	0.77163
74	1.48747	0.68145	0.71003	0.72908	0.76962	0.61260	0.65353	0.81394	0.80005	0.81692	0.84000	0.78173	0.77187	0.75161	0.77362	0.73961	0.71133	0.69451	0.74683	0.77816	0.87661	0.79176	0.69602	0.58488	0.58524	0.65476	0.71722	0.67078	0.67815	0.62753	0.56004	0.56194	0.83674	0.57379	0.71559	0.62381	0.66873	0.61951	0.75328	0.73424	0.78198	0.86489	0.85893	0.74922	0.87019	0.75528	0.72014	0.63999	0.90013
75	2.47480	0.45300	0.51796	0.43484	0.46567	0.37353	0.42286	0.48661	0.63179	0.66197	0.50463	0.54903	0.54021	0.51489	0.52403	0.48555	0.48556	0.47984	0.45090	0.47970	0.57986	0.48288	0.44558	0.32944	0.33644	0.40368	0.39889	0.35193	0.48831	0.36349	0.32119	0.32573	0.63150	0.31402	0.47496	0.34538	0.46408	0.38187	0.53602	0.47341	0.53733	0.63500	0.57636	0.51258	0.55753	0.45016	0.45489	0.37664	0.64833
76	3.91681	0.58595	0.74944	0.65286	0.40107	0.30470	0.56149	0.44810	0.74313	0.79427	0.51439	0.47751	0.38877	0.39047	0.36801	0.37834	0.44057	0.42386	0.38620	0.41951	0.58510	0.47816	0.35400	0.30884	0.29781	0.33898	0.43185	0.35729	0.40350	0.33088	0.24407	0.23790	0.62220	0.24931	0.37000	0.35553	0.30830	0.33362	0.36815	0.44183	0.45294	0.52893	0.54599	0.34340	0.47858	0.44362	0.41788	0.33007	0.66114
77	0.98246	0.36913	0.38086	0.35017	0.35904	0.27341	0.34494	0.37628	0.54064	0.56836	0.40060	0.44499	0.47626	0.46382	0.46548	0.41675	0.42365	0.42458	0.34108	0.37057	0.45924	0.37373	0.36057	0.20817	0.22177	0.25254	0.31768	0.29066	0.38691	0.26210	0.22111	0.21227	0.57821	0.24572	0.36986	0.28019	0.38097	0.30389	0.44403	0.40625	0.46276	0.54659	0.50035	0.43385	0.46449	0.32268	0.32299	0.25140	0.54816
78	1.14136	0.55465	0.60580	0.54295	0.43640	0.36782	0.54717	0.46640	0.69710	0.73498	0.51219	0.51648	0.52249	0.51739	0.51686	0.48710	0.50079	0.50854	0.43204	0.45145	0.58072	0.48782	0.40766	0.29365	0.31452	0.33014	0.44669	0.41115	0.44152	0.33089	0.28362	0.27612	0.66667	0.32333	0.44761	0.35584	0.40834	0.37849	0.44703	0.50360	0.55932	0.60368	0.58752	0.48352	0.52342	0.41982	0.42146	0.31900	0.73633
79	3.17635	0.49863	0.60579	0.54839	0.30312	0.26640	0.50092	0.34685	0.65080	0.70462	0.43699	0.39528	0.38671	0.38033	0.35366	0.35327	0.40731	0.39193	0.31472	0.33148	0.50413	0.39009	0.30354	0.20848	0.21228	0.23596	0.38174	0.33400	0.33706	0.25352	0.18137	0.17574	0.59553	0.21888	0.31193	0.34909	0.28622	0.28720	0.29147	0.40992	0.44921	0.43822	0.49474	0.34993	0.42895	0.32686	0.31296	0.24806	0.67785
80	1.23885	0.37347	0.36624	0.33883	0.36356	0.30784	0.34659	0.39168	0.51629	0.53289	0.39126	0.44134	0.46983	0.44478	0.45445	0.42676	0.40480	0.39925	0.36993	0.38426	0.44144	0.37931	0.32171	0.25057	0.25611	0.26983	0.34038	0.31076	0.37994	0.28218	0.25635	0.24744	0.53960	0.25834	0.36467	0.30666	0.39903	0.30930	0.42323	0.42566	0.50084	0.50282	0.50665	0.46387	0.44407	0.33300	0.33552	0.28297	0.57433
81	0.98373	0.48805	0.44739	0.41834	0.35173	0.36242	0.46600	0.39853	0.60991	0.65321	0.41211	0.49644	0.56360	0.53485	0.53067	0.51475	0.51843	0.51520	0.37619	0.37903	0.46413	0.40642	0.35562	0.25194	0.25795	0.27605	0.34896	0.32906	0.43197	0.30340	0.26628	0.25360	0.59585	0.30222	0.44893	0.33136	0.41759	0.33318	0.42337	0.43462	0.54654	0.53394	0.52186	0.52479	0.44845	0.34329	0.35923	0.28712	0.67470
82	0.53691	1.69001	0.97942	0.91026	0.91164	1.68629	1.41875	0.99489	1.49926	1.51432	0.87787	1.52210	1.83732	1.85609	1.78145	1.82257	1.95273	2.00152	1.07725	1.04325	0.81956	0.93076	1.28142	0.96526	0.83409	1.04259	1.00780	1.12367	1.76150	1.00104	1.17143	0.98424	1.39661	1.41361	1.78212	1.06939	1.50057	1.26951	1.69751	1.32667	1.35772	1.36873	0.81001	2.45355	0.99715	0.70749	0.99124	0.62651	1.01749
83	1.28714	0.29680	0.36812	0.33963	0.21094	0.17971	0.28858	0.25011	0.38946	0.42742	0.28973	0.26963	0.26423	0.25582	0.22997	0.24175	0.26444	0.27631	0.21459	0.23701	0.33695	0.27382	0.19478	0.16787	0.16175	0.14846	0.20643	0.18703	0.22190	0.15045	0.11831	0.11501	0.36796	0.12976	0.22302	0.22250	0.19444	0.20762	0.20418	0.24427	0.29178	0.29288	0.29593	0.21080	0.28915	0.23620	0.21454	0.18398	0.39414
84	0.85810	0.26518	0.25798	0.26852	0.26147	0.23069	0.23849	0.29384	0.36001	0.38767	0.28548	0.32743	0.38360	0.36631	0.36585	0.34884	0.34993	0.34404	0.26452	0.27613	0.34631	0.30967	0.23596	0.20821	0.20522	0.18577	0.22266	0.21177	0.25911	0.19030	0.17038	0.16895	0.38413	0.17700	0.30517	0.23897	0.27688	0.24852	0.28827	0.29063	0.39597	0.35848	0.34759	0.30306	0.33098	0.26257	0.24028	0.20991	0.43104
85	1.37898	0.24396	0.29176	0.25650	0.19181	0.14763	0.22214	0.22309	0.36341	0.40126	0.22687	0.25565	0.27257	0.26677	0.25751	0.23614	0.26138	0.25778	0.19377	0.21357	0.26219	0.20647	0.17518	0.11396	0.11722	0.11172	0.18434	0.16610	0.21759	0.13354	0.09629	0.09119	0.43514	0.11346	0.19942	0.17755	0.21075	0.16584	0.22159	0.24289	0.31701	0.28646	0.32822	0.25081	0.25407	0.18920	0.18215	0.12538	0.44329
86	1.56392	0.24934	0.30201	0.27121	0.16651	0.14789	0.25116	0.19932	0.33933	0.37619	0.22288	0.22205	0.21371	0.21042	0.20242	0.19980	0.22299	0.22376	0.15896	0.16981	0.25685	0.22202	0.15549	0.12190	0.12208	0.10735	0.18028	0.17115	0.18718	0.12203	0.08997	0.08393	0.32313	0.11310	0.18663	0.19161	0.17486	0.16512	0.16081	0.20996	0.25036	0.23475	0.25881	0.18974	0.23189	0.18581	0.16642	0.13586	0.36374
87	0.62740	0.49170	0.50439	0.45246	0.33677	0.32434	0.46138	0.37223	0.64077	0.69271	0.40046	0.44409	0.47097	0.46201	0.44810	0.43304	0.45797	0.45808	0.34010	0.35424	0.45482	0.37017	0.33371	0.22691	0.23627	0.26387	0.36116	0.33302	0.41695	0.27715	0.23194	0.22125	0.61688	0.26867	0.38457	0.33012	0.38036	0.31864	0.39340	0.42899	0.49468	0.49076	0.48880	0.46278	0.42045	0.31624	0.32799	0.25413	0.62439
88	0.66333	0.57256	0.62833	0.55717	0.47859	0.40759	0.53076	0.51518	0.74227	0.78513	0.54265	0.56942	0.53992	0.52697	0.52367	0.50184	0.52609	0.52148	0.46245	0.49206	0.60638	0.50667	0.45260	0.34178	0.34609	0.41930	0.46266	0.41239	0.52500	0.39434	0.33721	0.33145	0.68034	0.34739	0.49365	0.40072	0.46442	0.41417	0.53288	0.51773	0.55416	0.62912	0.59389	0.52626	0.55999	0.47370	0.47587	0.37946	0.67100
89	0.37798	1.09193	0.92186	0.93079	0.87160	1.01505	1.00408	0.91406	1.13375	1.15965	0.90531	1.09145	1.10226	1.09014	1.07661	1.09547	1.07004	1.08858	0.92754	0.92735	0.91868	0.89178	0.94454	0.79036	0.76887	0.90103	0.92466	0.93399	1.05197	0.84159	0.86801	0.81984	1.05684	0.90863	1.11657	0.88577	0.99447	0.93755	1.05862	1.00937	1.03439	1.02482	0.89502	1.27422	0.93606	0.85473	0.94792	0.76919	1.01944
90	1.08988	0.40710	0.45903	0.39979	0.28310	0.26175	0.39960	0.33622	0.54612	0.58961	0.36620	0.35105	0.35485	0.34879	0.34154	0.33324	0.37395	0.36322	0.27257	0.29257	0.42123	0.35054	0.27937	0.22442	0.22666	0.21998	0.28506	0.24763	0.31446	0.22479	0.18136	0.17499	0.45884	0.18675	0.32908	0.26573	0.28566	0.27355	0.29888	0.33489	0.37540	0.39423	0.40655	0.34601	0.38745	0.29775	0.29896	0.23309	0.56209
91	0.99028	0.45169	0.39745	0.36556	0.38317	0.40609	0.40425	0.40371	0.52237	0.55357	0.39388	0.50488	0.53419	0.50830	0.51993	0.52140	0.54465	0.53499	0.38277	0.39804	0.42876	0.42224	0.39037	0.31880	0.30688	0.31066	0.34748	0.34938	0.46038	0.33145	0.30948	0.30114	0.51121	0.31748	0.46377	0.34400	0.43951	0.37534	0.42762	0.43565	0.52089	0.49605	0.46058	0.57044	0.43570	0.34307	0.35320	0.31287	0.60574
92	1.80582	0.37454	0.48524	0.35725	0.19796	0.19531	0.36871	0.22648	0.47769	0.53030	0.25501	0.22995	0.26343	0.25654	0.24579	0.25208	0.30224	0.29819	0.18324	0.19264	0.29336	0.23858	0.19644	0.14473	0.15176	0.14674	0.22571	0.20896	0.24702	0.17040	0.12158	0.11822	0.42516	0.14949	0.22844	0.21517	0.20937	0.20935	0.18419	0.26053	0.30053	0.28341	0.29896	0.26197	0.25071	0.20464	0.19118	0.16134	0.45848
93	0.66576	0.43058	0.54253	0.42148	0.22355	0.24457	0.45095	0.26064	0.53479	0.60116	0.31452	0.32080	0.35095	0.35813	0.34401	0.34795	0.37956	0.37997	0.20422	0.20774	0.33466	0.27980	0.23423	0.17211	0.18178	0.16385	0.26799	0.25783	0.28265	0.19779	0.14043	0.13551	0.47285	0.19465	0.30084	0.31039	0.25576	0.27915	0.21276	0.32762	0.38348	0.35237	0.36315	0.31547	0.32256	0.21242	0.20857	0.20471	0.53087
94	0.65484	0.38251	0.40082	0.29280	0.16226	0.19276	0.37160	0.21212	0.45350	0.51570	0.20297	0.21036	0.22302	0.22921	0.22958	0.23697	0.28510	0.27994	0.14714	0.15202	0.22131	0.19564	0.19834	0.13263	0.13851	0.13358	0.18721	0.18442	0.20665	0.14137	0.11147	0.10638	0.33061	0.14328	0.24666	0.23591	0.19961	0.21958	0.16439	0.23076	0.25084	0.20872	0.24793	0.27739	0.19652	0.15374	0.14367	0.13257	0.39361
95	1.05895	0.47473	0.41487	0.39773	0.29749	0.38206	0.43315	0.35966	0.46894	0.52393	0.30069	0.46141	0.48648	0.49788	0.47420	0.51110	0.59956	0.60356	0.27041	0.28495	0.31915	0.30028	0.37070	0.27549	0.25531	0.25539	0.29147	0.30951	0.43069	0.26702	0.25387	0.23418	0.44358	0.30083	0.45384	0.41266	0.39084	0.39771	0.38999	0.38824	0.47218	0.36697	0.32056	0.53762	0.30671	0.24916	0.25964	0.24034	0.43970
96	8.86181	0.11475	0.10043	0.19824	0.07437	0.10958	0.13444	0.16377	0.08899	0.10331	0.08520	0.14222	0.10026	0.10514	0.08117	0.13141	0.13937	0.16655	0.03528	0.03533	0.09156	0.08509	0.10760	0.05951	0.05123	0.05770	0.09212	0.11863	0.07779	0.04369	0.04860	0.04160	0.07197	0.06816	0.11835	0.22174	0.10852	0.16064	0.10383	0.10792	0.07941	0.08612	0.05631	0.11912	0.07356	0.04834	0.03608	0.09377	0.05386
97	1.12606	0.24607	0.25904	0.21727	0.11379	0.12684	0.20293	0.14584	0.29229	0.34809	0.10617	0.16362	0.15960	0.14686	0.15099	0.16634	0.17504	0.17917	0.10015	0.10080	0.17046	0.13001	0.14445	0.09284	0.07334	0.09360	0.13477	0.14086	0.12312	0.08241	0.06258	0.06594	0.18661	0.08208	0.15661	0.19979	0.13268	0.17194	0.12941	0.16245	0.19158	0.10897	0.11737	0.19645	0.09837	0.11921	0.10058	0.09570	0.22750
98	0.50728	0.30131	0.40142	0.27789	0.16736	0.18341	0.29474	0.19977	0.40939	0.45135	0.21860	0.24947	0.29150	0.28820	0.28383	0.27274	0.28199	0.28877	0.16502	0.17666	0.23347	0.19448	0.17773	0.11405	0.11851	0.09494	0.19089	0.19388	0.21861	0.13004	0.09261	0.08810	0.39951	0.13060	0.21032	0.22363	0.19954	0.19245	0.16944	0.27056	0.32839	0.25696	0.29883	0.27071	0.21528	0.18249	0.18013	0.15286	0.47430
99	0.97210	0.20506	0.27302	0.21317	0.13220	0.11227	0.19467	0.16852	0.30385	0.34522	0.16343	0.18890	0.19416	0.19953	0.19079	0.19188	0.20908	0.20906	0.13239	0.13911	0.19779	0.14744	0.13338	0.08082	0.08660	0.07555	0.13213	0.11811	0.16351	0.10267	0.07147	0.06938	0.31515	0.09130	0.15455	0.14353	0.16128	0.14036	0.14385	0.18491	0.24036	0.20419	0.21133	0.18452	0.17422	0.14400	0.13320	0.09787	0.34490
100	0.25184	0.78819	0.80779	0.90898	0.51806	0.62866	0.70138	0.88538	0.92685	0.97128	0.51928	0.64938	0.73442	0.74105	0.73025	0.70459	0.91926	0.91095	0.56263	0.58787	0.58042	0.62231	0.64719	0.54199	0.52223	0.65026	0.45030	0.43079	0.58902	0.54967	0.45003	0.42864	0.97182	0.41794	0.79367	0.44799	0.49415	0.70218	0.63662	0.66510	0.90918	0.66880	0.58347	1.09813	0.60354	0.69421	0.67900	0.41799	0.96724
Base	100	1.90809	2.44608	1.52573	2.55872	2.01306	2.12199	1.95221	2.47108	2.36726	2.32630	1.34648	2.06013	1.53693	1.96858	1.64387	1.93498	1.58444	2.67805	2.54357	2.96467	2.87437	2.03987	2.47959	2.33457	3.21098	1.79136	1.30518	2.24758	3.25732	2.79821	3.14315	2.74010	2.17985	2.11469	1.08445	2.10855	1.74708	2.35890	2.00859	1.70880	2.32147	2.29780	1.84112	2.23246	2.48176	2.97779	1.80783	2.77968
[truncated: 5 more columns]
