# Supplementary material for: Systematic discovery of conservation states for single-nucleotide annotation of the human genome
Source: Commun Biol. 2019 Jul 2;2:248. doi: 10.1038/s42003-019-0488-1 (PMC6606595; doi:10.1038/s42003-019-0488-1)
Supplement: Supplementary file 6 — Supplementary Data 3 [file 42003_2019_488_MOESM6_ESM.zip › Supplementary Data 3/Fig5d_DNase_conditional_PhastCons.xlsx]

## Sheet: Sheet1
State	Fold Enrichment of Fetal Brain DHS within non-exonic bases not in PhastCons	Fold Enrichment of Fetal Brain DHS within non-exonic bases in PhastCons
1	1.37274	8.64437
2	4.37796	7.78686
3	4.26065	7.27246
4	4.2035	7.73734
5	4.14237	6.87709
6	2.13203	4.72141
7	2.45889	6.33867
8	3.45674	5.50029
9	2.0776	4.39448
10	2.01659	4.59249
11	1.366	2.92198
12	1.41139	3.46086
13	1.54889	3.80379
14	1.77521	3.97633
15	2.17205	4.41559
16	1.15237	2.05266
17	1.0989	2.16332
18	1.3143	2.60773
19	2.55556	5.30961
20	1.62283	5.47177
21	1.47055	3.463
22	1.21757	3.47296
23	0.754766	0.790928
24	0.734623	0.942704
25	0.77253	1.33848
26	0.885762	1.545
27	1.14095	1.86816
28	3.69638	10.1355
29	0.866127	1.79591
30	0.727946	0.998172
31	0.778871	1.06713
32	0.550998	0.696405
33	0.434333	1.44021
34	0.636109	1.11269
35	1.27326	2.01741
36	0.734622	0.982493
37	1.22365	2.37933
38	0.957767	1.75755
39	0.844658	1.52806
40	0.682849	1.00925
41	0.923703	1.69422
42	0.947472	1.43446
43	0.86081	1.12293
44	0.567807	0.609387
45	0.709891	0.924404
46	0.71314	0.859282
47	1.4631	2.74707
48	0.866069	1.09664
49	1.35372	2.00063
50	2.51349	4.75327
51	1.33947	2.33474
52	1.39087	2.6533
53	2.62852	5.64266
54	3.28657	5.80911
55	2.42979	4.61394
56	1.20622	2.44694
57	0.983694	1.44174
58	0.97591	1.28176
59	0.870704	0.727125
60	0.848162	1.11813
61	0.876134	1.1625
62	0.862614	0.982059
63	1.60022	4.14588
64	0.746216	1.61858
65	0.757303	1.16112
66	1.20823	3.08709
67	0.922314	2.55285
68	0.55074	1.21108
69	0.540052	0.635691
70	0.632963	0.672011
71	0.674966	0.940217
72	0.517619	0.721766
73	0.427788	0.714268
74	0.597324	2.40687
75	0.348689	0.785457
76	0.306827	1.50125
77	0.227373	0.707674
78	0.320721	0.853241
79	0.220422	0.735046
80	0.26188	0.851478
81	0.258742	0.646209
82	0.85542	0.793842
83	0.165638	0.991256
84	0.209936	0.505689
85	0.120066	1.02098
86	0.126449	0.730402
87	0.242253	0.711597
88	0.357736	1.22269
89	0.76248	1.89905
90	0.234514	0.5736
91	0.306981	0.896373
92	0.156751	0.685947
93	0.188363	0.902014
94	0.14136	1.15489
95	0.236283	0.471312
96	0.0542158	1.40284
97	0.0762848	0.375383
98	0.12466	0.557583
99	0.0905546	0.572354
100	0.567149	0.55775
		0.0217951
		4.92478
		0.0399832
