# Supplementary material for: Systematic discovery of conservation states for single-nucleotide annotation of the human genome
Source: Commun Biol. 2019 Jul 2;2:248. doi: 10.1038/s42003-019-0488-1 (PMC6606595; doi:10.1038/s42003-019-0488-1)
Supplement: Supplementary file 6 — Supplementary Data 3 [file 42003_2019_488_MOESM6_ESM.zip › Supplementary Data 3/Fig6c_GWAS_common_variants_enrichments.xlsx]

## Sheet: GWAS_common_variants_enrichment
State	Genome %	GWAS_all_catalog_sorted.txt.gz	commonSNPs147.txt.gz	SNP.147.enrichment	log2 fold enrichment SNP 147	log2 (GWAS fold enrichment/common SNP enrichment)
1	0.60421	1.45691	0.24031	6.06263	2.59994	2.59994
2	0.83635	1.07077	0.48697	2.19884	1.13674	1.13674
3	0.4563	1.27125	0.61735	2.0592	1.04209	1.04209
4	0.6035	1.17195	0.53264	2.20027	1.13768	1.13768
5	1.66379	1.19577	0.5431	2.20175	1.13865	1.13865
6	3.58689	1.14054	0.60219	1.89399	0.921426	0.921426
7	0.84717	1.21326	0.65178	1.86146	0.896432	0.896432
8	0.72892	1.21462	0.70292	1.72796	0.789073	0.789073
9	0.89603	1.11303	0.68667	1.62091	0.696804	0.696804
10	0.8626	1.07358	0.74652	1.43811	0.524177	0.524177
11	0.75125	1.0566	0.72159	1.46427	0.550178	0.550178
12	0.7501	1.34313	0.70082	1.91651	0.938483	0.938483
13	1.2371	1.11876	0.68055	1.64391	0.717128	0.717128
14	0.93708	1.18916	0.67472	1.76245	0.817582	0.817582
15	0.76686	1.00856	0.78517	1.28451	0.36122	0.36122
16	0.7181	0.99909	0.8329	1.19953	0.262471	0.262471
17	2.1424	1.19702	0.67467	1.77423	0.827193	0.827193
18	0.94391	1.14282	0.81332	1.40513	0.490703	0.490703
19	1.06641	1.18808	0.73461	1.61729	0.693582	0.693582
20	1.02862	1.2812	0.70136	1.82674	0.869269	0.869269
21	0.64163	1.08645	0.73786	1.47243	0.558203	0.558203
22	0.40821	1.24647	0.74812	1.66614	0.736507	0.736507
23	0.62917	1.28589	0.78838	1.63105	0.705804	0.705804
24	0.53103	1.03484	0.80335	1.28816	0.365307	0.365307
25	0.61489	1.1337	0.77041	1.47155	0.557341	0.557341
26	0.72427	1.15919	0.72473	1.59948	0.677602	0.677602
27	0.9556	0.95844	0.81404	1.17739	0.235588	0.235588
28	0.44249	1.08093	1.03711	1.04225	0.0597042	0.0597042
29	0.91848	1.18553	0.77816	1.5235	0.607393	0.607393
30	0.93657	1.10288	0.75786	1.45526	0.541273	0.541273
31	0.63088	1.13722	0.78391	1.4507	0.536751	0.536751
32	0.9275	1.1356	0.79674	1.42531	0.511274	0.511274
33	0.44825	0.95352	1.02641	0.928985	-0.106272	-0.106272
34	0.51331	1.27873	0.88815	1.43977	0.525836	0.525836
35	1.20174	1.04159	0.73465	1.4178	0.503659	0.503659
36	1.33582	0.96752	0.73639	1.31387	0.393821	0.393821
37	2.303	1.08041	0.67071	1.61085	0.687818	0.687818
38	0.90682	1.08295	0.70311	1.54023	0.623144	0.623144
39	0.6975	1.15991	0.73081	1.58716	0.666445	0.666445
40	0.75647	1.04931	0.77292	1.35759	0.44105	0.44105
41	0.70368	1.13525	0.75521	1.50322	0.58806	0.58806
42	0.74108	0.97498	0.75471	1.29186	0.36945	0.36945
43	0.99839	1.10594	0.77269	1.43129	0.517311	0.517311
44	1.02456	1.0479	0.86805	1.20719	0.271651	0.271651
45	0.84128	1.13708	0.79433	1.4315	0.517523	0.517523
46	0.69822	1.13685	0.75228	1.51121	0.5957	0.5957
47	0.40957	1.34175	1.01939	1.31623	0.39641	0.39641
48	0.53314	1.05938	0.93618	1.1316	0.178362	0.178362
49	0.60547	1.37824	0.90213	1.52776	0.61142	0.61142
50	0.79088	1.17737	0.91603	1.2853	0.362101	0.362101
51	0.73682	0.9599	0.97573	0.983776	-0.0235979	-0.0235979
52	0.49672	1.17802	0.82069	1.4354	0.521455	0.521455
53	0.50001	1.05834	0.76781	1.37839	0.462982	0.462982
54	0.27067	1.20315	2.07841	0.57888	-0.788664	-0.788664
55	0.30033	1.0843	7.68101	0.141166	-2.82453	-2.82453
56	0.3795	1.34079	7.38583	0.181535	-2.46168	-2.46168
57	0.39137	1.00109	8.02262	0.124783	-3.0025	-3.0025
58	0.46124	1.13626	1.01604	1.11832	0.161336	0.161336
59	0.53306	1.05	1.15605	0.908265	-0.138814	-0.138814
60	0.30461	1.08578	0.98916	1.09768	0.134456	0.134456
61	0.47928	0.87056	0.99016	0.879211	-0.185718	-0.185718
62	0.44401	1.26058	1.02222	1.23318	0.302382	0.302382
63	0.4086	1.15812	0.95284	1.21544	0.281479	0.281479
64	0.78631	1.00301	0.76943	1.30358	0.382474	0.382474
65	0.93007	1.22548	0.89879	1.36348	0.447291	0.447291
66	0.66634	1.06906	0.84551	1.2644	0.338449	0.338449
67	0.98242	1.02033	0.9729	1.04875	0.0686724	0.0686724
68	1.17402	1.08785	0.88931	1.22325	0.290721	0.290721
69	0.91995	1.1228	0.8623	1.3021	0.380839	0.380839
70	0.50678	1.22492	1.1054	1.10812	0.148119	0.148119
71	0.40875	1.09547	1.0349	1.05853	0.0820586	0.0820586
72	1.20582	1.03384	0.83664	1.2357	0.305334	0.305334
73	0.73565	1.25885	1.028	1.22456	0.292266	0.292266
74	1.48747	1.14938	0.85332	1.34695	0.429697	0.429697
75	2.4748	1.09587	0.89513	1.22426	0.291908	0.291908
76	3.91681	0.97042	0.84207	1.15242	0.204669	0.204669
77	0.98246	1.05136	0.96166	1.09328	0.128658	0.128658
78	1.14136	1.03427	0.89218	1.15926	0.213206	0.213206
79	3.17635	1.03645	0.92033	1.12617	0.171427	0.171427
80	1.23885	1.05967	1.13493	0.933688	-0.0989883	-0.0989883
81	0.98373	1.18449	1.11003	1.06708	0.0936674	0.0936674
82	0.53691	1.033	1.58939	0.649935	-0.621633	-0.621633
83	1.28714	0.88946	0.8368	1.06293	0.0880469	0.0880469
84	0.8581	1.0377	0.94206	1.10152	0.139499	0.139499
85	1.37898	0.94461	1.04069	0.907677	-0.13975	-0.13975
86	1.56392	1.08018	1.0959	0.985656	-0.0208444	-0.0208444
87	0.6274	0.884	5.42167	0.163049	-2.61662	-2.61662
88	0.66333	0.97419	4.89696	0.198938	-2.32961	-2.32961
89	0.37798	0.96925	8.36235	0.115906	-3.10897	-3.10897
90	1.08988	0.99443	1.30203	0.763754	-0.388821	-0.388821
91	0.99028	1.14582	1.83628	0.62399	-0.680406	-0.680406
92	1.80582	1.01156	1.46001	0.692845	-0.529396	-0.529396
93	0.66576	0.97064	1.48913	0.651817	-0.617461	-0.617461
94	0.65484	1.06452	1.68157	0.633051	-0.659606	-0.659606
95	1.05895	0.75919	2.27253	0.334073	-1.58177	-1.58177
96	8.86181	0.13953	0.27218	0.512639	-0.963986	-0.963986
97	1.12606	0.65521	1.30633	0.501565	-0.99549	-0.99549
98	0.50728	0.87265	1.57283	0.554828	-0.849888	-0.849888
99	0.9721	0.98406	1.49408	0.658639	-0.602439	-0.602439
100	0.25184	0.90918	1.05631	0.860713	-0.216395	-0.216395
