# Supplementary material for: Systematic discovery of conservation states for single-nucleotide annotation of the human genome
Source: Commun Biol. 2019 Jul 2;2:248. doi: 10.1038/s42003-019-0488-1 (PMC6606595; doi:10.1038/s42003-019-0488-1)
Supplement: Supplementary file 6 — Supplementary Data 3 [file 42003_2019_488_MOESM6_ESM.zip › Supplementary Data 3/Fig6e_heritability_partitioning.txt]

Category	Prop._SNPs	Prop._h2	Prop._h2_std_error	Enrichment	Enrichment_std_error	Enrichment_p
BMI_PCinTop7	0.0154093461375	0.326535914449	0.0411487847142	21.1907702984	2.67037837602	3.89414432581e-12
BMI_PCexceptTop7	0.0178505442751	0.0738948035215	0.0444320840012	4.13963867894	2.48911648386	0.214163763123
cardio_PCinTop7	0.0154093461375	0.11420571099	0.0784096813147	7.41145730458	5.08844960811	0.208488282434
cardio_PCexceptTop7	0.0178505442751	-0.0578010635768	0.0891286222451	-3.2380560887	4.99304787974	0.396343001123
edu_PCinTop7	0.0154093461375	0.28870181839	0.0667136380159	18.7355008975	4.32942692185	2.32641817845e-05
edu_PCexceptTop7	0.0178505442751	0.0201429464463	0.0582083178459	1.12842197615	3.26087075826	0.968586436976
HEIGHT_PCinTop7	0.0154093461375	0.190348641545	0.0346566700998	12.3528045802	2.24906818177	7.6975617665e-07
HEIGHT_PCexceptTop7	0.0178505442751	0.10967284748	0.0439659864588	6.14394977482	2.4630053729	0.0395537937134
LDL_PCinTop7	0.0154093461375	0.258601825718	0.0850709885043	16.7821413972	5.52073966962	0.00421601818485
LDL_PCexceptTop7	0.0178505442751	-0.0214595221333	0.0701487293951	-1.20217746879	3.92978098112	0.576085634325
menarche_PCinTop7	0.0154093461375	0.298317662195	0.0511933646412	19.3595276226	3.32222822333	2.11296556484e-07
menarche_PCexceptTop7	0.0178505442751	0.0442405850174	0.064233589674	2.47838857659	3.5984107086	0.680496020646
scz_PCinTop7	0.0154093461375	0.105463141592	0.0705592274805	6.84410231626	4.57898906617	0.1985789322
scz_PCexceptTop7	0.0178505442751	0.0735686238037	0.0662510993885	4.12136586256	3.71143301668	0.402823352548
smoking_PCinTop7	0.0154093461375	-0.0571891327394	0.0694895413052	-3.71132767276	4.50957105415	0.304732429013
smoking_PCexceptTop7	0.0178505442751	0.130965370167	0.0767726405155	7.3367718176	4.30085712414	0.141873791567
