# Supplementary material for: Systematic discovery of conservation states for single-nucleotide annotation of the human genome
Source: Commun Biol. 2019 Jul 2;2:248. doi: 10.1038/s42003-019-0488-1 (PMC6606595; doi:10.1038/s42003-019-0488-1)
Supplement: Supplementary file 6 — Supplementary Data 3 [file 42003_2019_488_MOESM6_ESM.zip › Supplementary Data 3/SupFig11a_exon_phase1_start_positional_enrichments.txt]

State (User order)	-500	-499	-498	-497	-496	-495	-494	-493	-492	-491	-490	-489	-488	-487	-486	-485	-484	-483	-482	-481	-480	-479	-478	-477	-476	-475	-474	-473	-472	-471	-470	-469	-468	-467	-466	-465	-464	-463	-462	-461	-460	-459	-458	-457	-456	-455	-454	-453	-452
1	6.97557	6.92094	7.03495	7.01594	6.92094	7.02069	7.26770	7.22851	7.22020	7.26414	7.17151	7.24989	7.44108	7.05395	7.14064	7.31520	7.15132	7.21189	7.35795	7.20595	7.20357	7.16082	7.25108	7.08601	7.18814	7.24158	6.98863	7.14895	7.03732	7.14301	7.03495	6.90669	6.98507	7.10857	6.85325	6.90788	6.96726	6.90907	6.88650	7.10263	6.98507	6.89125	7.04920	6.93282	7.06701	7.05276	7.20239	6.81406	7.07888
2	1.83165	2.06414	1.82650	1.78875	1.76816	1.68237	1.72098	1.71411	1.80849	1.75958	1.82822	1.78875	1.93374	1.85910	1.82479	1.78618	1.87026	1.79219	1.73299	1.81878	1.88741	1.78446	1.77846	1.66264	1.80076	1.75958	1.72613	1.78875	1.94575	1.81878	1.85310	1.76387	1.89342	1.77674	1.91144	1.78618	1.78961	1.71840	1.78704	1.95433	1.84881	1.86682	1.75615	1.84452	1.78189	1.83251	1.76387	1.85996	1.75186
3	4.18436	3.86515	3.97837	3.87773	4.17650	4.27242	3.91547	3.89502	3.80225	3.85414	3.85414	3.84628	3.37768	4.09630	3.90131	3.99723	3.77080	4.01453	4.06642	3.95792	3.88402	3.90760	3.86515	4.05699	3.80854	3.85728	3.88716	3.75193	3.82898	3.88716	4.01296	4.34161	3.99881	3.85571	4.02397	3.96893	4.15763	4.12461	4.20323	3.71262	3.84785	4.01768	4.03340	4.12146	3.76136	3.97208	3.97994	4.22524	4.10259
4	3.38606	3.38131	3.49425	3.47166	3.29808	3.17443	3.12688	3.12688	3.34207	3.51566	3.47166	3.57748	3.63455	3.67735	3.64644	3.49544	3.42767	3.17206	3.25409	3.35396	3.34564	3.32186	3.24101	3.24577	3.24696	3.25885	3.19583	3.48950	3.41697	3.45621	3.47048	3.39676	3.50733	3.44670	3.46453	3.40627	3.59056	3.44313	3.51684	3.36466	3.38368	3.44670	3.31473	3.31829	3.43243	3.52636	3.51803	3.65714	3.57272
5	1.53440	1.58442	1.48523	1.39381	1.54388	1.56588	1.57278	1.64005	1.55768	1.48437	1.51672	1.49645	1.55510	1.52965	1.48394	1.49429	1.58787	1.59952	1.58528	1.56243	1.51283	1.55165	1.53267	1.54820	1.55380	1.52922	1.55294	1.54733	1.50637	1.52707	1.60943	1.55855	1.52362	1.59132	1.57364	1.60124	1.58054	1.62884	1.61418	1.59003	1.56588	1.55208	1.57235	1.59046	1.62194	1.55639	1.50464	1.52836	1.58744
6	1.45568	1.46608	1.44947	1.42507	1.50348	1.48108	1.46268	1.48408	1.45868	1.45848	1.44247	1.43187	1.50689	1.49828	1.49428	1.47708	1.43367	1.52009	1.49188	1.48268	1.52669	1.53149	1.52389	1.50969	1.45308	1.54869	1.55529	1.51929	1.49448	1.56090	1.47988	1.53909	1.54729	1.47588	1.48108	1.48468	1.46028	1.47688	1.52749	1.50308	1.51649	1.51069	1.58550	1.55069	1.56650	1.55429	1.55930	1.54849	1.56510
7	5.01905	5.15965	5.22317	5.27653	5.32650	5.31210	5.25536	5.12577	4.99026	5.08512	5.09782	5.17574	5.14779	5.13085	5.24519	5.16473	5.26891	5.25959	5.14694	5.09528	5.17913	5.19692	5.18167	5.22656	5.21470	5.40611	5.44423	5.49674	5.34598	5.44423	5.53485	5.37393	5.37139	5.47387	5.35868	5.33328	5.21724	5.55857	5.46286	5.54247	5.50182	5.60515	5.67036	5.65766	5.52807	5.51029	5.50521	5.53824	5.45524
8	2.22463	2.26499	2.06123	2.25810	2.07698	2.31814	2.29255	2.18132	2.00512	2.12324	2.20593	2.15474	2.01201	2.23841	2.08879	2.18427	2.14194	2.12915	2.24333	2.15080	2.29058	2.13899	2.13505	2.28074	2.31913	2.35948	2.23939	2.06713	2.16557	2.21183	2.08091	2.22463	2.38508	2.07009	2.35161	2.13308	2.17836	2.19510	2.19510	2.14982	2.22955	2.11143	2.20494	2.16065	2.07993	2.08190	2.20100	2.19116	2.20494
9	1.55110	1.55110	1.62076	1.49504	1.38293	1.58393	1.62717	1.59354	1.57031	1.54389	1.57031	1.51186	1.63598	1.62717	1.54549	1.69363	1.72967	1.64959	1.66000	1.55030	1.54309	1.46782	1.43739	1.43659	1.63438	1.58953	1.43178	1.65199	1.60475	1.55190	1.58633	1.54149	1.61996	1.50465	1.35731	1.57192	1.74488	1.67441	1.72566	1.50545	1.51907	1.55750	1.52707	1.53989	1.52387	1.68883	1.68803	1.87621	1.67441
10	1.84328	1.63866	1.63367	1.58293	1.75345	1.63200	1.72267	1.72184	1.76925	1.67609	1.80419	1.67942	1.44734	1.68690	1.80003	1.76010	1.67027	1.57960	1.59041	1.75511	1.66445	1.74097	1.69356	1.62951	1.75678	1.73349	1.80918	1.74430	1.80835	1.55881	1.63616	1.69772	1.63367	1.77923	1.79005	1.62452	1.62785	1.67692	1.66029	1.72849	1.87323	1.70104	1.80668	1.68274	1.76509	1.84994	1.68025	1.57128	1.85077
11	1.54439	1.68383	1.67046	1.69625	1.80990	1.68192	1.76406	1.79271	1.78602	1.78411	1.86148	1.78029	1.85670	1.71917	1.62843	1.73827	1.70771	1.61029	1.66186	1.73445	1.78602	1.80990	1.77074	1.70389	1.60360	1.56731	1.62079	1.67714	1.66950	1.60169	1.62939	1.60551	1.65231	1.62557	1.77838	1.69720	1.71821	1.64849	1.67523	1.56826	1.53293	1.60074	1.60265	1.57781	1.60169	1.59214	1.67332	1.61888	1.66186
12	1.20336	1.16796	1.14692	1.20336	1.14596	1.13831	1.11248	1.16605	1.18327	1.09718	1.07900	1.12205	1.07135	1.06848	1.05605	0.98909	1.00630	0.97187	0.98717	1.04839	0.95369	1.03691	1.13448	1.10866	1.00056	1.05509	1.03883	1.09909	1.00535	1.08666	1.07709	1.06657	1.07613	1.01300	0.99387	1.03596	0.98335	0.92500	1.00248	0.97091	0.97761	1.07996	0.99483	1.05126	1.04935	1.10579	1.05605	1.06178	1.01204
13	1.14260	1.16638	1.18436	1.13506	1.08054	1.16928	1.08286	1.11940	1.05560	1.15014	1.15478	1.13448	1.15304	1.13564	1.07822	1.08924	1.16348	1.07590	1.14202	1.12404	1.08924	1.11592	1.10142	1.10664	1.20582	1.14840	1.15536	1.15362	1.14550	1.14840	1.16522	1.18204	1.08982	1.11766	1.23134	1.16638	1.12520	1.12810	1.11940	1.11186	1.09504	1.13854	1.11476	1.10548	1.13158	1.10838	1.12984	1.19248	1.13564
14	1.90428	1.94869	1.95482	1.92649	1.83766	1.81623	1.89356	1.79555	1.79172	1.87825	1.99310	2.02449	1.89203	1.85298	1.85528	1.97472	1.93874	1.88437	1.97472	1.87365	1.88667	1.87365	1.89356	1.92725	1.91270	1.96171	1.85451	1.86600	1.90811	1.96707	1.93720	1.98008	2.05282	2.02603	2.02679	2.01607	1.96554	2.01301	2.01990	2.01454	2.02220	1.83920	1.92266	2.05206	2.04670	1.93491	1.98238	1.82465	1.85681
15	1.74500	1.84792	1.69354	1.67202	1.61869	1.73564	1.87225	1.87880	1.74687	1.75529	1.84418	1.78804	1.78710	1.67950	1.73845	1.84792	1.82453	1.81049	1.72067	1.87973	1.75155	1.75903	1.78430	1.71319	1.65892	1.71599	1.73751	1.73564	1.92371	1.72067	1.91061	1.72909	1.69915	1.82079	1.86851	1.77681	1.81049	1.76090	1.68792	1.89096	1.73377	1.81049	1.74687	1.92932	1.81704	1.55412	1.88441	1.76558	1.82172
16	1.11508	1.14006	1.21700	1.39485	1.29494	1.19702	1.19902	1.20101	1.11009	1.23199	1.21400	1.28994	1.14706	1.33890	1.34989	1.11109	1.21001	1.34190	1.21200	1.19202	1.10709	1.18503	1.24098	1.33291	1.15705	1.15405	1.19502	1.19302	1.14806	1.04514	1.07512	1.09210	1.18902	1.04814	1.24098	1.25497	1.14106	1.24398	1.19702	1.20001	1.31292	1.28295	1.20101	1.16704	1.13707	1.02516	1.24098	1.09410	1.08411
17	1.24654	1.21539	1.22142	1.19195	1.07473	1.15075	1.17286	1.18760	1.12530	1.21506	1.12530	1.11458	1.17688	1.09549	1.07942	1.11090	1.12798	1.14573	1.16013	1.11157	1.12966	1.17989	1.15578	1.18090	1.15812	1.12329	1.12765	1.12865	1.11191	1.14305	1.13803	1.13635	1.19798	1.12530	1.10454	1.08009	1.19362	1.12999	1.10889	1.06435	1.08344	1.12530	1.14171	1.14674	1.17453	1.19329	1.11358	1.10688	1.11291
18	1.20104	1.33255	1.18964	1.17824	1.32418	1.15011	1.36979	1.23373	1.37207	1.29226	1.18964	1.24133	1.26565	1.26413	1.30290	1.24817	1.17215	1.16759	1.18736	1.20332	1.40704	1.17976	1.22384	1.26109	1.17443	1.19268	1.26185	1.30366	1.23373	1.28238	1.18052	1.30594	1.25425	1.25273	1.13111	1.21396	1.17291	1.28314	1.37511	1.24209	1.17291	1.23297	1.13111	1.24209	1.28694	1.22156	1.25045	1.24589	1.22232
19	1.67064	1.66458	1.73860	1.92968	1.79040	1.79175	1.71101	1.97341	1.96601	1.81934	1.75676	1.87653	1.82808	1.83481	1.87989	1.83548	1.84356	1.76618	1.87854	1.80655	1.76214	1.86105	1.86105	1.91690	1.95727	1.70765	1.77964	1.88393	1.87653	1.98149	1.91488	2.01782	1.80924	1.84154	1.86307	1.85634	1.91151	1.78973	1.78637	1.84692	1.93170	1.89200	1.72783	1.99023	1.92699	1.84288	1.80857	1.96467	1.74398
20	1.58484	1.55833	1.57019	1.54647	1.60367	1.54089	1.54787	1.56112	1.56670	1.50183	1.52834	1.51718	1.50183	1.55763	1.45509	1.49765	1.55763	1.51578	1.48021	1.49904	1.49625	1.45579	1.52973	1.49276	1.47114	1.45230	1.52066	1.51090	1.50671	1.52485	1.56042	1.61274	1.46416	1.52066	1.49834	1.51857	1.55205	1.59251	1.54787	1.54229	1.48858	1.54438	1.46765	1.40417	1.44812	1.53462	1.45091	1.50811	1.56740
21	1.47947	1.48954	1.54210	1.48618	1.62373	1.51750	1.58459	1.65057	1.62932	1.65057	1.54993	1.59242	1.56111	1.61031	1.64945	1.65952	1.62150	1.71878	1.65169	1.70201	1.65728	1.49066	1.62261	1.74674	1.66734	1.59689	1.58571	1.54769	1.62261	1.62485	1.56334	1.61702	1.53986	1.64498	1.59689	1.62932	1.53203	1.54545	1.64274	1.68971	1.60025	1.50743	1.57005	1.52309	1.51079	1.44369	1.56670	1.58683	1.52980
22	1.36397	1.31300	1.40440	1.25148	1.23214	1.10383	1.12844	1.21808	1.23039	1.23742	1.23039	1.27960	1.42022	1.39737	1.39912	1.24972	1.25675	1.21632	1.20226	1.12668	1.29015	1.35694	1.32530	1.47646	1.49404	1.43779	1.49404	1.43955	1.38330	1.32003	1.33936	1.28839	1.32530	1.34639	1.34991	1.37100	1.21105	1.22160	1.29015	1.22863	1.23742	1.29894	1.22511	1.12668	1.27433	1.35342	1.34112	1.29015	1.23917
23	0.96936	0.91348	0.83935	0.93971	0.92716	0.84961	0.83023	0.90207	0.83251	0.80400	0.80970	0.81198	0.81768	0.79487	0.76750	0.76864	0.76294	0.75496	0.78461	0.77663	0.72645	0.71618	0.75040	0.80514	0.72873	0.67627	0.70364	0.69908	0.71162	0.70706	0.70364	0.67741	0.72987	0.76066	0.75610	0.74584	0.74470	0.76978	0.75724	0.71504	0.73101	0.76408	0.84277	0.74698	0.80286	0.80628	0.78917	0.69566	0.72303
24	0.70261	0.67829	0.69450	0.69585	0.74179	0.77287	0.69180	0.80530	0.74179	0.71342	0.77017	0.73639	0.68775	0.68640	0.68775	0.73639	0.72288	0.69180	0.65937	0.63640	0.74585	0.65126	0.74855	0.66883	0.68099	0.70531	0.70126	0.65397	0.67829	0.67829	0.73774	0.73234	0.70531	0.66207	0.68234	0.62289	0.68775	0.67423	0.57290	0.63100	0.61208	0.57965	0.65126	0.66207	0.64181	0.64316	0.66478	0.64856	0.79854
25	0.70715	0.70014	0.76199	0.75499	0.74099	0.68147	0.71065	0.77599	0.67331	0.75732	0.72815	0.74099	0.80050	0.76082	0.64297	0.68381	0.70131	0.67097	0.63830	0.60679	0.63830	0.58812	0.58929	0.68381	0.61146	0.55078	0.56362	0.65814	0.66047	0.65580	0.59279	0.64180	0.59279	0.59979	0.62079	0.61963	0.62079	0.63013	0.65814	0.57762	0.63013	0.64647	0.59746	0.70948	0.66980	0.66397	0.64880	0.62663	0.66980
26	1.05308	1.06794	1.08181	1.17196	1.16205	1.09865	1.16602	1.14224	1.11153	1.08478	1.05308	1.03822	1.03327	1.08478	1.08478	1.06101	1.06002	1.11252	1.02336	0.99463	0.95897	0.99760	1.04516	1.01444	1.08676	1.07488	1.09667	1.06596	0.97383	0.99166	1.00256	1.05011	1.02039	1.03822	1.04813	1.03030	1.06794	1.04516	1.07289	1.01246	0.99463	1.07388	1.08974	1.13332	1.01345	1.07587	1.09568	1.06497	1.05506
27	1.28846	1.12477	1.16682	1.27644	1.19235	1.15105	1.21337	1.27044	1.23515	1.19385	1.26894	1.21863	1.21262	1.28921	1.35078	1.31924	1.19986	1.33801	1.24941	1.27720	1.32975	1.20061	1.17733	1.32450	1.17958	1.29146	1.23665	1.18034	1.23665	1.20962	1.33877	1.27344	1.20061	1.24716	1.18559	1.27945	1.36054	1.21638	1.27795	1.27419	1.34402	1.28545	1.15931	1.24040	1.31549	1.25016	1.23665	1.21112	1.22464
28	4.40414	4.42846	4.44792	4.27279	4.09118	4.18685	4.03929	4.23225	4.20469	4.43819	4.32955	4.22090	4.23063	4.42035	4.37333	4.37981	4.40252	4.49170	4.63602	4.56953	4.47873	4.41224	4.49170	4.28576	4.50467	4.33603	4.31819	4.32955	4.30360	4.14307	4.25009	4.08793	4.08307	4.21279	4.08145	4.17063	4.18036	4.30522	4.25495	4.28414	4.29063	4.23225	4.22252	4.19009	4.32144	4.50792	4.49332	4.37333	4.25171
29	0.53121	0.49684	0.52731	0.54215	0.57261	0.54059	0.56949	0.53434	0.50934	0.55621	0.52652	0.51793	0.47184	0.49606	0.48122	0.51793	0.51324	0.52496	0.57808	0.58590	0.58590	0.58121	0.63745	0.59761	0.59839	0.54684	0.53980	0.48200	0.53356	0.56090	0.59683	0.59839	0.54371	0.55777	0.58433	0.60543	0.57574	0.62417	0.56793	0.55699	0.54684	0.54918	0.50934	0.56324	0.56480	0.56558	0.58433	0.56090	0.52809
30	0.38305	0.34322	0.33096	0.29419	0.32253	0.34398	0.36543	0.37003	0.34552	0.33632	0.34245	0.36160	0.33479	0.37922	0.38152	0.37386	0.37080	0.37156	0.35624	0.37769	0.34092	0.35701	0.36314	0.37003	0.35241	0.34781	0.35854	0.41063	0.36620	0.37003	0.35318	0.38459	0.39761	0.39838	0.41293	0.39378	0.37769	0.36467	0.38765	0.37769	0.42213	0.39761	0.40757	0.37999	0.36620	0.42519	0.40527	0.41063	0.37616
31	0.58117	0.57890	0.50952	0.51862	0.47313	0.44356	0.49473	0.50725	0.52089	0.49360	0.48109	0.51634	0.48905	0.44697	0.49815	0.47768	0.47085	0.54137	0.53795	0.55388	0.53568	0.54137	0.54819	0.51521	0.56525	0.54819	0.56297	0.55160	0.54591	0.50383	0.49928	0.52203	0.58572	0.53227	0.49246	0.54250	0.54364	0.54023	0.56070	0.55160	0.53568	0.53795	0.52772	0.58231	0.51179	0.50838	0.51748	0.47881	0.47199
32	0.30480	0.31021	0.27463	0.33187	0.28468	0.28623	0.26070	0.26844	0.29010	0.32646	0.28855	0.25993	0.25993	0.33342	0.30402	0.29242	0.28933	0.28778	0.24059	0.23053	0.26534	0.28933	0.27385	0.29087	0.37674	0.34889	0.37210	0.33110	0.33574	0.30712	0.31563	0.26612	0.29784	0.28778	0.27231	0.29706	0.26457	0.31176	0.34348	0.32491	0.31253	0.33033	0.33419	0.32027	0.30248	0.29165	0.31872	0.31950	0.31640
33	0.32974	0.33134	0.33455	0.36496	0.41298	0.41298	0.44820	0.39857	0.43059	0.38897	0.40017	0.35215	0.32814	0.37937	0.36816	0.40818	0.40498	0.35215	0.32814	0.35375	0.34095	0.40017	0.34095	0.31534	0.36336	0.40338	0.40178	0.36176	0.42739	0.44499	0.40658	0.42098	0.44339	0.44019	0.45300	0.48021	0.51863	0.49942	0.48021	0.41618	0.49622	0.47861	0.45940	0.43379	0.40338	0.41778	0.39217	0.39537	0.41938
34	0.91697	0.87643	0.87084	0.89740	0.86804	0.88202	0.79116	0.82471	0.87084	0.81912	0.90998	0.90439	0.92116	0.82052	0.97568	0.89740	0.88901	0.88482	0.88202	0.86385	0.91836	0.89181	0.96309	0.96449	0.83170	0.90718	0.77719	0.76740	0.74504	0.81912	0.84568	0.90578	0.93514	0.84288	0.84288	0.88482	0.85407	0.89600	0.93374	0.90578	0.96030	0.91138	0.92535	0.93933	0.86525	0.83729	0.88901	0.94772	0.84568
35	1.63357	1.56968	1.65148	1.55535	1.56670	1.68730	1.69387	1.57744	1.57446	1.67715	1.63954	1.59476	1.64551	1.53147	1.50639	1.55714	1.61745	1.58222	1.59177	1.58401	1.52012	1.59834	1.62103	1.52490	1.55953	1.57744	1.66700	1.53326	1.60371	1.57386	1.55893	1.62998	1.55475	1.52669	1.54998	1.64730	1.53445	1.50997	1.45146	1.64909	1.49982	1.52251	1.54759	1.51475	1.46758	1.53505	1.53445	1.64670	1.56849
36	0.69022	0.66981	0.69129	0.69774	0.69022	0.70687	0.68753	0.66336	0.71332	0.69129	0.71654	0.72298	0.73749	0.70902	0.68163	0.67088	0.74662	0.71976	0.68109	0.64564	0.70419	0.73212	0.67088	0.68109	0.66175	0.63006	0.67303	0.70633	0.68163	0.70043	0.65155	0.63275	0.69237	0.65155	0.63275	0.70096	0.61663	0.61556	0.66497	0.65477	0.66659	0.67733	0.69129	0.60482	0.70795	0.71493	0.66390	0.65262	0.73641
37	1.44625	1.45528	1.46619	1.42070	1.39391	1.39796	1.36711	1.33128	1.40014	1.37739	1.37708	1.40637	1.33533	1.38767	1.40169	1.38799	1.38767	1.37677	1.42911	1.46494	1.41665	1.51230	1.49205	1.45372	1.42039	1.44843	1.40979	1.41945	1.38051	1.41883	1.39453	1.42537	1.40637	1.44812	1.52632	1.44282	1.41011	1.42475	1.46089	1.40730	1.40917	1.45809	1.43597	1.46650	1.48301	1.40263	1.41198	1.40761	1.38674
38	0.91389	0.85059	0.86799	0.80074	0.82527	0.86641	0.83634	0.88145	0.80470	0.82052	0.83872	0.86087	0.84267	0.83714	0.81656	0.77463	0.79995	0.75089	0.83714	0.80390	0.90597	0.83951	0.87195	0.79441	0.86404	0.89885	0.85929	0.89411	0.86562	0.85533	0.79837	0.77700	0.74693	0.87432	0.82448	0.86641	0.87432	0.84980	0.87116	0.87274	0.88382	0.83081	0.92734	0.86008	0.83397	0.85533	0.89964	0.90044	0.92496
39	0.56064	0.56681	0.55550	0.61825	0.58224	0.59870	0.59767	0.60693	0.54932	0.55447	0.58430	0.57093	0.60385	0.65014	0.60693	0.53595	0.57401	0.57196	0.55755	0.54830	0.51435	0.63265	0.59150	0.57916	0.60590	0.55858	0.56476	0.58636	0.58019	0.63471	0.62339	0.61619	0.64294	0.59356	0.58739	0.57916	0.55138	0.60076	0.54007	0.57710	0.51846	0.55241	0.61516	0.60899	0.56784	0.54624	0.62030	0.60899	0.59767
40	0.34336	0.33103	0.31870	0.32154	0.34810	0.35284	0.35189	0.36802	0.38035	0.41450	0.39078	0.38035	0.39363	0.38035	0.42208	0.40311	0.37656	0.39837	0.38889	0.35000	0.38699	0.39742	0.36802	0.42493	0.38414	0.37466	0.30637	0.31395	0.32344	0.29593	0.31585	0.33956	0.31301	0.35189	0.30162	0.36043	0.36138	0.35095	0.34146	0.39268	0.35000	0.30447	0.32154	0.31206	0.32249	0.33292	0.36138	0.30637	0.31490
41	0.69540	0.67603	0.67093	0.66583	0.62301	0.58936	0.56489	0.60669	0.61383	0.62301	0.65870	0.61485	0.61485	0.54959	0.55571	0.50371	0.52818	0.54857	0.56489	0.57101	0.54653	0.55061	0.59344	0.62199	0.63117	0.64034	0.59752	0.52308	0.55571	0.52002	0.49555	0.43947	0.54042	0.58630	0.58222	0.54042	0.54959	0.54551	0.51798	0.58426	0.54959	0.60975	0.63117	0.58732	0.60160	0.63321	0.62097	0.66583	0.67705
42	0.97498	0.96336	0.94400	1.07277	0.97788	1.08051	1.09116	1.02920	0.95561	0.90430	0.99628	1.01564	0.93722	0.91785	0.96433	1.00983	0.97595	1.00112	0.88978	0.89074	0.79877	0.89268	0.84330	0.91495	0.90817	0.93528	0.86460	0.87719	0.90817	0.93431	0.94012	0.91108	0.96046	0.89849	0.96917	0.97207	0.92657	0.86460	0.90624	0.96433	1.02242	0.96046	1.00112	1.00402	0.94109	0.94012	0.90817	0.92850	0.89849
43	0.57566	0.59578	0.56488	0.59362	0.59147	0.58931	0.58572	0.56775	0.58212	0.55410	0.60081	0.55050	0.55122	0.62237	0.62165	0.64249	0.64106	0.61159	0.61734	0.62956	0.58284	0.57781	0.57566	0.58212	0.58069	0.56488	0.58931	0.57637	0.63674	0.64177	0.66477	0.57350	0.57853	0.55410	0.53397	0.55769	0.56200	0.59434	0.56416	0.56056	0.54403	0.52176	0.57637	0.56919	0.58284	0.60368	0.61015	0.57997	0.52822
44	0.52454	0.49793	0.51894	0.55395	0.52524	0.55465	0.55115	0.53784	0.54555	0.58477	0.63239	0.58547	0.54695	0.52314	0.55395	0.54625	0.53014	0.54205	0.51473	0.54135	0.54415	0.52314	0.53084	0.51543	0.52944	0.50423	0.56025	0.53084	0.48182	0.46571	0.49092	0.49162	0.50983	0.51964	0.47902	0.49022	0.50773	0.50143	0.49442	0.48742	0.47902	0.49302	0.51683	0.52664	0.48462	0.45661	0.50073	0.50633	0.48742
45	0.70107	0.69340	0.70960	0.66269	0.64478	0.61664	0.60981	0.57826	0.63455	0.66355	0.62517	0.58423	0.63625	0.65331	0.67463	0.65672	0.62943	0.67463	0.70534	0.67975	0.69084	0.64222	0.68572	0.60896	0.64649	0.64222	0.62858	0.64905	0.66440	0.59446	0.68828	0.76163	0.67890	0.63796	0.70534	0.72410	0.66099	0.61152	0.60896	0.62090	0.75225	0.68572	0.67293	0.71472	0.63966	0.60811	0.67719	0.68146	0.64052
46	1.08518	1.04408	1.00400	0.99578	1.05230	1.03791	1.09238	1.20747	1.14273	1.06977	1.07080	1.11909	1.13656	1.09854	1.13862	1.03483	1.02147	1.06052	0.99372	1.04716	1.05024	1.04819	1.05538	1.13040	1.08929	1.08621	1.01941	1.07799	1.07080	1.12423	1.17253	1.07593	1.12526	1.16431	1.02969	1.15198	1.10265	1.10779	1.07902	1.13451	1.06566	1.07593	0.95673	0.93104	0.93412	0.99681	0.93515	0.97317	0.89610
47	1.31217	1.58020	1.64853	1.48035	1.55217	1.58721	1.50487	1.62926	1.67831	1.26136	1.63627	1.61174	1.61349	1.34720	1.52239	1.82372	1.47334	1.39626	1.61349	1.56619	1.84474	1.68532	1.49787	1.51538	1.40326	1.40151	1.53991	1.51013	1.69583	1.50838	1.73437	1.66430	1.48385	1.39275	1.65729	1.56444	1.40852	1.64853	1.49611	1.62575	1.73787	1.49611	1.53290	1.60123	1.56619	1.60999	1.62751	1.45056	1.56619
48	0.68637	0.81288	0.78731	0.70387	0.82634	0.67964	0.83845	0.80481	0.68368	0.84787	0.70925	0.76712	0.83576	0.70656	0.66484	0.79135	0.74021	0.75232	0.65946	0.82096	0.75636	0.64734	0.60562	0.80884	0.79269	0.76443	0.82230	0.67157	0.77251	0.62446	0.72136	0.68503	0.76443	0.74021	0.83980	0.82768	0.76443	0.85729	0.74963	0.77116	0.69848	0.84922	0.65946	0.89094	0.73213	0.69983	0.73348	0.78327	0.70791
49	1.58087	1.72190	1.56665	1.55836	1.61406	1.54177	1.39719	1.69820	1.58087	1.81907	1.62235	1.58087	1.71005	1.57495	1.55836	1.59272	1.59984	1.65672	1.47659	1.54295	1.59865	1.52873	1.53940	1.59509	1.70768	1.52399	1.59984	1.60695	1.80841	1.77759	1.78589	1.51214	1.61998	1.63894	1.51807	1.53703	1.65316	1.61406	1.62709	1.36519	1.59865	1.54295	1.67449	1.59509	1.61643	1.52162	1.66620	1.33794	1.58443
50	1.92788	1.93876	1.98866	2.01679	2.09209	2.05217	1.98685	1.86437	2.02223	2.04400	1.75913	1.87979	1.89522	1.87344	1.84532	1.87072	1.93786	2.10751	1.97052	1.95963	1.90066	2.08937	2.06033	1.96417	2.15378	2.07031	2.10842	2.04310	1.94874	1.91518	1.94874	1.90066	1.77818	1.94874	1.92243	1.95147	1.79905	1.86981	1.81266	2.05308	1.95872	1.98685	1.93604	1.95328	1.83443	2.04037	1.98685	1.98231	1.98685
51	1.21530	1.22991	1.23868	1.30782	1.36916	1.27276	1.27081	1.28347	1.24452	1.23965	1.30392	1.18122	1.30976	1.26107	1.29808	1.18122	1.32437	1.42662	1.33898	1.23575	1.34579	1.18122	1.30002	1.30976	1.36819	1.23965	1.33313	1.31950	1.44707	1.39351	1.41883	1.38182	1.19485	1.25620	1.27178	1.37988	1.42370	1.25036	1.31268	1.29808	1.36332	1.24160	1.30002	1.11013	1.21628	1.12182	1.25426	1.25231	1.40227
52	1.37516	1.29282	1.36071	1.37516	1.15848	1.20760	1.26971	1.23071	1.56439	1.29571	1.38527	1.44305	1.40405	1.43294	1.31882	1.55283	1.48783	1.41272	1.46905	1.65972	1.47772	1.54705	1.40838	1.10070	1.50516	1.56728	1.40549	1.43727	1.22926	1.31882	1.24515	1.23649	1.35349	1.54272	1.43294	1.32460	1.42138	1.36505	1.35349	1.37227	1.46327	1.42138	1.39105	1.20471	1.39394	1.26538	1.17148	1.35060	1.35060
53	2.31177	2.16110	2.29025	2.22424	2.22567	2.19841	2.44810	2.00038	2.34047	2.31321	2.34191	2.23428	2.22567	2.28020	2.40218	2.15392	2.26155	2.16971	2.20989	2.15105	2.34478	1.96594	2.32038	2.39787	2.31751	2.28164	2.31895	2.36056	2.36630	2.30890	2.15249	2.25150	2.40648	2.23285	2.32469	2.39787	2.30460	2.29312	2.14962	2.14818	2.13383	2.15536	2.34047	2.22567	2.49402	2.38783	2.18119	2.22711	2.48110
54	4.66033	4.52779	4.44296	4.82204	4.59936	4.66563	4.38729	4.73456	5.07388	4.43500	4.70275	4.57020	4.61527	4.17786	4.46416	4.54899	4.84060	4.78227	4.81674	5.16401	4.83794	5.02881	4.61527	4.80083	4.70805	4.26004	5.16136	4.46151	4.67094	4.53309	4.42440	4.78227	4.61792	5.01025	4.82204	5.15075	4.72130	4.95724	5.04737	4.53839	4.66563	4.86180	4.88036	4.77167	4.80878	4.59936	4.80083	4.64708	4.68154
55	2.12150	1.81569	1.82047	2.04505	2.39624	2.01877	1.91842	1.76314	1.73924	2.09283	2.02115	1.96382	1.83481	1.68907	1.83959	1.94470	1.74402	1.62935	1.77030	2.17406	2.01160	1.92798	1.92559	2.09999	1.75836	1.91604	1.83481	2.07610	2.02832	1.97815	1.92081	1.56006	2.01160	2.18839	1.73686	1.92320	1.83003	2.04027	2.04027	1.93754	1.72013	2.07133	2.01638	2.17167	1.86109	2.36040	2.00682	1.91842	1.88259
56	1.02475	1.15143	1.42180	1.20248	1.37075	1.39533	1.24786	1.12685	1.21760	1.28756	1.27622	1.24786	1.32537	1.21760	1.36319	1.18168	1.23084	1.12874	1.15521	1.29323	1.19113	1.33294	1.43125	1.28189	1.28756	1.05311	1.17223	1.22328	1.37453	1.14765	1.31403	1.15710	1.15332	1.23651	1.21760	1.19113	1.09282	1.19870	1.22139	1.24975	1.27054	1.16467	1.13820	1.23840	1.07013	1.27243	1.19303	1.18168	1.00207
57	1.00283	1.00100	0.91300	0.98083	0.90017	0.92950	1.08900	0.93133	1.15133	0.87817	0.81767	1.06333	0.95883	0.98450	0.97900	0.89467	0.91667	0.96433	0.97350	0.86900	0.86533	1.09267	1.02300	0.87633	0.84333	1.00833	0.98083	1.08167	1.04317	1.09817	1.04500	0.77917	0.96067	1.03767	1.00283	0.85800	1.12200	0.84883	0.98817	1.00467	0.90383	0.98633	0.91850	0.97533	0.94233	1.04500	0.89833	0.94417	1.02667
58	1.26626	1.08270	1.13870	1.14648	1.00803	1.12315	1.18537	1.13248	1.21182	1.23360	1.25382	1.22271	0.97070	1.25537	1.16204	1.18537	1.23671	1.27715	1.25071	1.34715	1.15893	1.16982	1.14804	1.21960	1.23204	1.13715	1.23671	1.13715	1.31604	1.36116	1.14804	1.24915	1.18693	1.21804	1.20715	1.16048	1.30360	1.26782	1.24448	1.33315	1.14181	1.19937	1.37049	1.16982	1.19004	1.21960	1.09048	1.02670	1.16048
59	0.72551	0.68244	0.78205	0.71205	0.83858	0.74032	0.85204	0.95434	0.83724	0.88435	0.83454	0.99068	0.98126	0.86819	0.80628	0.81974	0.81974	0.82781	0.86954	0.91531	0.85608	0.80897	0.75782	0.80897	0.81031	0.87223	0.75782	0.76455	0.78205	0.73224	0.66629	0.81166	0.73494	0.71744	0.83724	0.69590	0.92473	0.86819	0.78609	0.81704	0.79012	0.79955	0.75647	0.66629	0.85070	0.76993	0.71071	0.80224	0.79282
60	0.61951	0.57946	0.63364	0.40986	0.50880	0.45462	0.53471	0.63364	0.54413	0.53706	0.58888	0.70902	0.63599	0.62657	0.51822	0.54884	0.55355	0.54648	0.55355	0.54177	0.46404	0.47582	0.63128	0.60066	0.59359	0.60773	0.61008	0.53942	0.53706	0.48995	0.41222	0.47817	0.53000	0.46875	0.56062	0.47346	0.46404	0.55120	0.55120	0.39809	0.53942	0.63599	0.47817	0.54648	0.52293	0.45933	0.44991	0.60537	0.55120
61	0.47906	0.59434	0.57038	0.56290	0.54943	0.55541	0.50751	0.54793	0.54344	0.60781	0.57338	0.52996	0.54943	0.54793	0.42217	0.53595	0.66769	0.63027	0.58535	0.53445	0.58685	0.47607	0.49254	0.57787	0.50451	0.58685	0.51350	0.47607	0.53445	0.54493	0.54194	0.49852	0.58835	0.53296	0.56440	0.48056	0.53296	0.47008	0.47607	0.58835	0.52397	0.57787	0.53595	0.53745	0.59583	0.50451	0.49553	0.56440	0.55092
62	0.88233	0.93081	0.99706	0.83062	0.86132	1.07948	0.94697	0.81284	0.93566	0.96313	0.90334	0.95343	1.03100	0.95020	0.95182	0.87586	0.72719	0.85486	0.85162	0.93727	0.82900	1.02615	0.90657	0.80153	0.91303	0.85001	0.82900	0.77567	0.86617	0.80638	0.90495	0.81122	0.83385	0.90818	0.84678	1.02615	0.90172	0.94212	0.89526	0.89202	0.95989	0.84839	0.74982	0.78860	0.93889	0.88071	0.78698	1.06493	1.01161
63	1.77358	1.84382	1.63485	1.95620	1.81397	2.16868	1.80870	1.69982	1.90001	1.78411	1.59973	1.64714	1.50842	1.48559	1.72265	1.69280	1.66822	1.72441	1.78411	1.77533	1.81748	1.96674	1.56812	1.63485	1.74899	2.07912	1.85260	1.85787	1.64012	1.89299	1.83153	1.74021	1.84733	1.59973	1.75426	1.64363	1.79114	1.45925	1.57515	1.77358	1.69280	1.78236	1.71212	1.63485	1.65417	1.66470	1.72090	1.73494	1.67875
64	0.78840	0.76924	0.74825	0.75008	0.77015	0.75829	0.72362	0.73548	0.79297	0.77015	0.81395	0.80300	0.76285	0.82490	0.86140	0.84589	0.82308	0.80574	0.73913	0.78567	0.77107	0.80027	0.81852	0.80300	0.83768	0.84498	0.85137	0.80757	0.79570	0.76650	0.80209	0.73092	0.77837	0.80939	0.71267	0.74917	0.80939	0.80027	0.75738	0.78475	0.78749	0.78019	0.77745	0.76194	0.77472	0.74734	0.66887	0.70628	0.68164
65	0.85556	0.84553	0.87253	0.92499	0.89567	0.89876	0.96433	0.90647	0.98671	0.94968	0.89490	0.92422	0.98825	1.01834	1.01525	0.94505	0.98979	0.94428	1.00214	0.94813	0.99056	0.98131	1.01756	1.01911	1.00368	0.98285	0.95662	0.93039	0.91187	0.88256	0.87330	0.89644	0.94890	0.85556	0.91573	0.89027	0.92885	0.93965	0.94968	0.92730	0.97282	0.87947	0.87176	0.89644	0.91959	0.92190	0.87021	0.84707	0.91805
66	1.53767	1.55489	1.54520	1.55920	1.63027	1.51182	1.41491	1.53982	1.55813	1.52690	1.58612	1.58720	1.60443	1.61304	1.64212	1.60550	1.61304	1.58505	1.57105	1.56674	1.60550	1.51613	1.55059	1.50321	1.56136	1.62489	1.57966	1.50536	1.49890	1.59151	1.59258	1.65934	1.64965	1.72180	1.61197	1.62919	1.67011	1.55059	1.52582	1.56782	1.57212	1.54305	1.65181	1.54628	1.54305	1.62812	1.58505	1.47521	1.61520
67	1.52279	1.57538	1.51841	1.55347	1.51549	1.63819	1.55127	1.53009	1.53448	1.45341	1.49577	1.45122	1.44537	1.53302	1.52644	1.58049	1.52133	1.48554	1.51403	1.38183	1.34239	1.39133	1.41324	1.40666	1.42857	1.46144	1.43515	1.41908	1.39498	1.40447	1.42346	1.49358	1.50380	1.49139	1.51476	1.51768	1.54762	1.55931	1.49577	1.48773	1.51037	1.56369	1.49723	1.59071	1.50745	1.50015	1.51184	1.53229	1.54105
68	0.86296	0.85196	0.85624	0.85318	0.83118	0.83851	0.81590	0.83546	0.79695	0.83546	0.78718	0.79818	0.80734	0.77984	0.82690	0.79695	0.81529	0.81223	0.80796	0.83729	0.81835	0.80123	0.77067	0.76701	0.77006	0.76395	0.81407	0.85013	0.85746	0.82751	0.88924	0.86785	0.82446	0.88680	0.81957	0.84707	0.83729	0.83729	0.86968	0.84035	0.84035	0.81040	0.82385	0.78351	0.78718	0.78106	0.79940	0.76884	0.78901
69	0.41415	0.44379	0.41883	0.43599	0.44457	0.47109	0.47109	0.44457	0.43755	0.44301	0.43755	0.45081	0.42429	0.44613	0.42039	0.48045	0.42351	0.45627	0.48825	0.43365	0.44769	0.42663	0.40791	0.42507	0.44379	0.40479	0.41103	0.45627	0.42975	0.43053	0.41805	0.39231	0.42663	0.37437	0.39309	0.44613	0.38997	0.44379	0.41805	0.40479	0.41181	0.39231	0.38607	0.39621	0.39075	0.41181	0.39933	0.43989	0.44379
70	0.44598	0.34688	0.51819	0.47005	0.49129	0.45165	0.55075	0.54934	0.47147	0.48138	0.50970	0.52952	0.55925	0.47430	0.55500	0.52669	0.58049	0.48138	0.56066	0.58049	0.51253	0.45873	0.53518	0.51961	0.47572	0.60597	0.53093	0.53943	0.52952	0.46156	0.47147	0.60314	0.50262	0.55500	0.51111	0.44032	0.56066	0.48987	0.43183	0.51819	0.55359	0.61871	0.59040	0.47147	0.48421	0.47572	0.48421	0.49271	0.40209
71	0.91281	1.10415	0.91105	0.91105	0.69689	1.00058	1.05675	0.97600	1.03393	0.92861	0.88648	0.97600	0.97074	0.91808	0.98303	1.07957	0.99180	0.96372	1.03042	1.06553	0.95494	0.99707	0.89174	1.02867	0.94441	0.89174	1.07957	0.91281	0.92334	0.94441	0.93212	0.97776	1.01287	0.93036	1.03920	0.91632	0.88999	0.92334	1.08133	1.04095	1.03042	1.06728	0.87419	0.85664	0.86366	0.99531	1.05324	0.97600	0.81275
72	0.64324	0.57362	0.61468	0.62777	0.68609	0.62539	0.65038	0.64562	0.59921	0.66942	0.58612	0.61408	0.65812	0.65752	0.62837	0.59385	0.58671	0.67002	0.65871	0.61706	0.66823	0.64800	0.72119	0.67835	0.67597	0.68668	0.63789	0.65574	0.69085	0.69918	0.67954	0.73547	0.69799	0.66526	0.62420	0.61825	0.63551	0.66823	0.65931	0.67418	0.72714	0.68728	0.74142	0.72298	0.68490	0.63908	0.67180	0.68251	0.68966
73	1.17042	1.18408	1.17725	1.13629	1.24552	1.23480	1.22407	1.21431	1.21821	1.26308	1.26991	1.22114	1.21724	1.26796	1.20944	1.20066	1.23577	1.23870	1.20846	1.26308	1.24357	1.21041	1.25040	1.22602	1.16067	1.22309	1.19676	1.16847	1.21139	1.27674	1.29137	1.27966	1.26991	1.25820	1.28746	1.21529	1.25820	1.23089	1.21919	1.21431	1.22504	1.25040	1.18993	1.17920	1.14409	1.14799	1.21724	1.23382	1.21334
74	1.11959	1.13116	1.15721	1.15094	1.14853	1.15673	1.15914	1.17265	1.11669	1.13068	1.14949	1.12441	1.13165	1.14998	1.16831	1.16975	1.16252	1.16493	1.13406	1.11959	1.13792	1.19291	1.14708	1.15914	1.19870	1.17409	1.13888	1.11717	1.12827	1.14178	1.14371	1.11959	1.07762	1.09450	1.14178	1.14805	1.14805	1.14901	1.11139	1.14998	1.13936	1.12248	1.11283	1.13213	1.15866	1.13792	1.08486	1.11283	1.11814
75	1.44443	1.41775	1.40528	1.43370	1.43022	1.42500	1.42181	1.43370	1.47342	1.42964	1.45486	1.49458	1.46936	1.49516	1.46211	1.46762	1.48038	1.45225	1.46994	1.47661	1.46327	1.49313	1.46820	1.47197	1.46501	1.47081	1.45689	1.47806	1.51981	1.50763	1.50473	1.50705	1.51343	1.51082	1.47545	1.46443	1.46385	1.46675	1.47661	1.48386	1.46791	1.48502	1.50328	1.53111	1.50879	1.50589	1.53227	1.53865	1.53923
76	0.50285	0.51824	0.52099	0.52337	0.52539	0.53491	0.52154	0.49736	0.48270	0.47428	0.49150	0.47977	0.48380	0.48655	0.47995	0.47006	0.47373	0.46438	0.46658	0.45999	0.45303	0.45596	0.46017	0.45870	0.43984	0.44497	0.46219	0.46310	0.44973	0.44735	0.45907	0.44753	0.45669	0.45999	0.45577	0.48069	0.48765	0.47867	0.46951	0.45669	0.45412	0.45632	0.46585	0.45101	0.44735	0.44936	0.45174	0.45394	0.45412
77	1.32554	1.36717	1.31240	1.32846	1.29998	1.32846	1.36206	1.33650	1.32116	1.30655	1.34526	1.29268	1.32116	1.30582	1.32043	1.30509	1.33650	1.38689	1.37374	1.36936	1.36206	1.33796	1.31386	1.31459	1.30071	1.28684	1.27661	1.25324	1.26858	1.26127	1.26712	1.24667	1.30290	1.30582	1.30363	1.28976	1.27515	1.32408	1.30436	1.31167	1.30582	1.32846	1.31240	1.30217	1.34088	1.35914	1.35841	1.39638	1.36425
78	0.58778	0.55509	0.58464	0.56641	0.54818	0.53812	0.55887	0.56452	0.55384	0.55635	0.55761	0.56515	0.58841	0.56578	0.57521	0.58087	0.53435	0.54692	0.55069	0.55698	0.54818	0.55258	0.54692	0.55635	0.57333	0.57647	0.58778	0.57773	0.56892	0.53812	0.56452	0.54001	0.54755	0.54064	0.55447	0.54566	0.53812	0.52681	0.52932	0.53246	0.53058	0.56452	0.55195	0.55635	0.57144	0.59533	0.61230	0.59973	0.55258
79	0.28304	0.28824	0.28711	0.27288	0.28395	0.29027	0.27130	0.28463	0.28214	0.26791	0.26949	0.26791	0.28756	0.28191	0.28508	0.28146	0.27830	0.26723	0.29456	0.28214	0.28304	0.27152	0.28440	0.27559	0.27694	0.27627	0.27175	0.27265	0.27220	0.28169	0.27333	0.27943	0.28417	0.28259	0.27785	0.27423	0.27243	0.27310	0.26610	0.27988	0.28124	0.27288	0.26723	0.27378	0.27807	0.27356	0.27649	0.27446	0.27559
80	1.30720	1.35296	1.35933	1.30604	1.32052	1.32284	1.32110	1.31879	1.32226	1.30546	1.34369	1.34021	1.31184	1.33500	1.33153	1.38018	1.42130	1.32110	1.29678	1.31184	1.29098	1.31936	1.27766	1.33326	1.36280	1.35527	1.39524	1.42535	1.35469	1.35006	1.36686	1.35354	1.35817	1.35527	1.33964	1.33384	1.31589	1.36802	1.39466	1.40103	1.37902	1.40045	1.37960	1.36164	1.43057	1.40508	1.42767	1.42477	1.35875
81	0.63456	0.62435	0.63310	0.64040	0.61924	0.57621	0.56016	0.60247	0.57256	0.56673	0.60101	0.58569	0.56235	0.55798	0.54849	0.55652	0.55652	0.54412	0.57038	0.54704	0.54120	0.54704	0.53172	0.51130	0.48723	0.52661	0.49306	0.51275	0.52880	0.54704	0.51932	0.51421	0.53828	0.53026	0.53609	0.56454	0.55652	0.55214	0.54193	0.56819	0.58861	0.56381	0.54631	0.56527	0.54776	0.56308	0.55214	0.50692	0.52297
82	2.44158	2.36006	2.40416	2.45361	2.41619	2.39347	2.44024	2.45093	2.40950	2.40817	2.46697	2.36941	2.30928	2.40683	2.27052	2.32264	2.25181	2.31061	2.39748	2.38812	2.46296	2.52310	2.59259	2.63936	2.56586	2.54047	2.52711	2.61130	2.45761	2.48835	2.47365	2.53245	2.60863	2.54314	2.50706	2.46697	2.48568	2.48568	2.47098	2.43089	2.46029	2.48835	2.45227	2.49370	2.40817	2.36674	2.35204	2.35872	2.38545
83	0.26757	0.24806	0.23914	0.24806	0.24639	0.24249	0.24472	0.24249	0.25197	0.26089	0.26089	0.26534	0.26980	0.25977	0.26200	0.26702	0.25921	0.26089	0.26144	0.23859	0.24360	0.23580	0.23803	0.23190	0.23692	0.23357	0.23692	0.22800	0.22577	0.23134	0.22242	0.22632	0.22131	0.22577	0.24360	0.24862	0.24249	0.24639	0.24082	0.24862	0.23023	0.22409	0.23301	0.22409	0.22800	0.23357	0.22632	0.23190	0.23023
84	0.83951	0.87296	0.86710	0.85289	0.85623	0.84620	0.86878	0.87714	0.88550	0.86627	0.87379	0.85038	0.81693	0.81108	0.81944	0.81944	0.83031	0.82446	0.85373	0.84118	0.86042	0.86042	0.83115	0.82948	0.83115	0.83031	0.82279	0.87965	0.85540	0.88801	0.88466	0.86710	0.85707	0.80941	0.80105	0.81108	0.82697	0.81610	0.80188	0.81610	0.81359	0.84536	0.84369	0.84704	0.82948	0.84704	0.84620	0.85122	0.85540
85	0.36423	0.36891	0.36162	0.36110	0.35954	0.32676	0.34602	0.33457	0.34133	0.33561	0.33717	0.32936	0.35070	0.35382	0.36215	0.36319	0.35954	0.35746	0.36579	0.38088	0.37463	0.36891	0.37307	0.36995	0.36162	0.34393	0.34341	0.34602	0.33041	0.33613	0.33457	0.33145	0.33041	0.30387	0.32416	0.31792	0.29346	0.29867	0.28618	0.29190	0.29086	0.31219	0.31740	0.30127	0.29034	0.27993	0.27837	0.28254	0.29502
86	0.14681	0.14911	0.13810	0.13947	0.14085	0.13810	0.14727	0.15003	0.14498	0.15140	0.15232	0.15874	0.14773	0.15140	0.15003	0.14727	0.15278	0.15966	0.15966	0.15782	0.15645	0.14865	0.13397	0.13672	0.12571	0.13213	0.14314	0.14314	0.13764	0.13259	0.13397	0.13305	0.13351	0.13764	0.13121	0.13213	0.13305	0.13856	0.13030	0.13534	0.14223	0.13167	0.13718	0.13810	0.13810	0.13626	0.13488	0.12892	0.12663
87	0.71019	0.60955	0.62671	0.72849	0.66788	0.72391	0.65415	0.57982	0.59240	0.71591	0.65644	0.78110	0.78338	0.76165	0.72391	0.62671	0.68160	0.84743	0.66330	0.71591	0.76737	0.71133	0.67588	0.61184	0.65415	0.68274	0.68046	0.57296	0.72048	0.62213	0.58897	0.60955	0.61298	0.69990	0.61070	0.58897	0.70333	0.70905	0.73306	0.65301	0.69990	0.65644	0.65530	0.63586	0.61070	0.66673	0.60612	0.69647	0.72277
88	1.09358	1.03733	1.15523	1.07952	1.10115	1.05896	1.00921	0.99839	1.04057	1.25150	1.02651	1.07411	1.04057	0.97459	1.11846	1.14117	1.09574	1.06113	1.09358	1.07303	1.20283	0.98757	1.15848	0.99839	0.99514	1.03300	1.08709	1.07519	1.03625	1.18768	0.96053	1.13144	1.01245	1.08060	1.05355	1.00812	0.94647	0.96486	1.04815	1.09899	1.14009	0.96810	1.03192	1.04057	1.02976	1.07843	1.02435	0.99839	1.08925
89	0.77640	0.92827	0.95864	0.94915	1.00040	0.78020	0.90738	0.75552	0.96623	0.70996	0.96054	1.06304	1.00799	0.84854	0.97952	0.87321	0.86562	0.85233	0.85044	0.92637	0.93396	0.93016	0.86182	0.91877	0.84854	0.92447	0.78210	1.06304	0.84664	0.92257	0.90738	0.84664	0.86182	0.99281	0.94725	1.02508	0.95674	0.95294	0.81816	0.99471	0.94155	0.81627	0.90928	0.85044	1.01179	0.93776	0.93396	0.89979	0.78210
90	0.33971	0.34695	0.35221	0.36933	0.36999	0.36406	0.35419	0.36472	0.36867	0.34629	0.34300	0.33181	0.32127	0.34497	0.33641	0.33378	0.34826	0.31864	0.32325	0.32325	0.31535	0.32720	0.32983	0.32786	0.34036	0.33115	0.33905	0.33641	0.35090	0.33576	0.36143	0.35221	0.34826	0.36275	0.36736	0.35748	0.34826	0.32588	0.32917	0.34563	0.33839	0.33115	0.32983	0.32917	0.31403	0.33707	0.31535	0.29889	0.28572
91	0.87526	0.89917	0.88540	0.86584	0.81802	0.82961	0.78397	0.84411	0.84990	0.87309	0.87309	0.89337	0.90787	0.86874	0.86657	0.86294	0.86294	0.87091	0.82672	0.78831	0.79556	0.82164	0.80933	0.81875	0.80063	0.82237	0.81512	0.81150	0.82527	0.80860	0.80281	0.79628	0.83614	0.87381	0.88323	0.89120	0.85280	0.84121	0.84990	0.81947	0.78252	0.77527	0.75716	0.76730	0.74919	0.77890	0.78397	0.77745	0.78831
92	0.23045	0.23125	0.23045	0.23324	0.24396	0.23443	0.24198	0.22290	0.22171	0.22410	0.20940	0.21257	0.21297	0.21218	0.22290	0.22092	0.21893	0.20900	0.20900	0.22569	0.22251	0.21853	0.22728	0.22847	0.22926	0.21814	0.21218	0.21575	0.21694	0.21973	0.22370	0.21774	0.22012	0.23602	0.23602	0.22966	0.24277	0.23800	0.24595	0.23602	0.22608	0.22767	0.23165	0.22847	0.22966	0.23045	0.22410	0.23482	0.24436
93	0.10885	0.11316	0.11963	0.15412	0.15088	0.12610	0.12394	0.13687	0.11208	0.13472	0.12502	0.13472	0.11532	0.11855	0.11424	0.10885	0.12071	0.12717	0.13148	0.12610	0.14118	0.12825	0.12178	0.12502	0.13041	0.16166	0.15519	0.14981	0.12286	0.13795	0.15088	0.14981	0.12933	0.12071	0.12610	0.11532	0.12610	0.13148	0.10885	0.11747	0.12071	0.13472	0.13148	0.13364	0.14442	0.14657	0.13903	0.13256	0.13256
94	0.17641	0.17422	0.16545	0.18517	0.18079	0.18079	0.16545	0.17860	0.19284	0.19284	0.17312	0.15230	0.16983	0.19394	0.17531	0.16983	0.17312	0.15778	0.15230	0.13806	0.14135	0.14354	0.15230	0.17203	0.15340	0.16436	0.15997	0.16216	0.15997	0.15997	0.17641	0.18079	0.16874	0.16983	0.17970	0.16655	0.16545	0.17750	0.17531	0.16326	0.17750	0.18627	0.17203	0.15559	0.16107	0.15888	0.14463	0.13477	0.14682
95	0.57119	0.58068	0.56374	0.56916	0.61591	0.58135	0.59355	0.58068	0.57661	0.56238	0.57051	0.53934	0.53731	0.56238	0.57729	0.60304	0.58813	0.60033	0.57593	0.60642	0.60033	0.61117	0.59829	0.61862	0.62472	0.62133	0.61726	0.63014	0.61523	0.62336	0.62269	0.65792	0.62404	0.62472	0.64776	0.61591	0.63082	0.61523	0.59491	0.60913	0.56509	0.56374	0.57593	0.59287	0.59491	0.61523	0.60981	0.59423	0.58745
96	0.01093	0.00907	0.00923	0.01061	0.01117	0.01142	0.01134	0.01036	0.01061	0.01053	0.01053	0.00988	0.01069	0.01053	0.01012	0.00988	0.00939	0.01044	0.01190	0.01182	0.01142	0.01134	0.01117	0.00947	0.01077	0.01263	0.01174	0.01215	0.01069	0.01069	0.01061	0.01182	0.01239	0.01036	0.01093	0.01036	0.01044	0.01125	0.01044	0.01020	0.01028	0.01053	0.01020	0.01150	0.01360	0.01190	0.01198	0.01393	0.01441
97	0.07328	0.07774	0.08347	0.08092	0.07774	0.08538	0.08538	0.08984	0.08793	0.08666	0.08602	0.08538	0.08283	0.07328	0.06691	0.06818	0.07009	0.07264	0.07455	0.07519	0.07519	0.07455	0.07774	0.07774	0.07391	0.07901	0.07583	0.07774	0.07710	0.07710	0.07583	0.07391	0.07646	0.07965	0.08029	0.08283	0.08602	0.07583	0.07328	0.07200	0.07073	0.07200	0.07455	0.07391	0.07583	0.07519	0.07073	0.06691	0.06882
98	0.12871	0.12023	0.11315	0.11457	0.11033	0.11457	0.11598	0.12588	0.14144	0.12871	0.12871	0.13154	0.13861	0.13437	0.13437	0.14427	0.14003	0.13579	0.11881	0.13154	0.16549	0.15700	0.13720	0.14144	0.15417	0.15134	0.14851	0.15417	0.15417	0.14851	0.12588	0.12588	0.11881	0.10891	0.11457	0.13720	0.12871	0.13154	0.13013	0.12588	0.13013	0.12447	0.13296	0.13013	0.14003	0.14993	0.15417	0.15842	0.15559
99	0.20446	0.21331	0.21258	0.21036	0.22070	0.22660	0.22512	0.22586	0.22512	0.22808	0.22734	0.22439	0.22881	0.22512	0.21700	0.22512	0.20667	0.20667	0.20372	0.20077	0.20667	0.21110	0.21848	0.22586	0.22291	0.21848	0.22660	0.22660	0.20962	0.20962	0.20077	0.19929	0.19338	0.19043	0.19486	0.20077	0.20077	0.21700	0.22439	0.23103	0.23989	0.22734	0.22217	0.21110	0.20815	0.21110	0.21553	0.21479	0.21922
100	0.20228	0.20798	0.20513	0.21083	0.19373	0.19089	0.19373	0.18234	0.19373	0.21368	0.20798	0.21938	0.21368	0.22222	0.19373	0.19373	0.20228	0.20513	0.20513	0.22792	0.22507	0.21653	0.22792	0.23077	0.22222	0.21083	0.22507	0.22222	0.22507	0.23362	0.22792	0.22507	0.22222	0.23932	0.20513	0.21653	0.21653	0.20513	0.21083	0.20798	0.20798	0.23932	0.22507	0.22507	0.23932	0.20798	0.21083	0.20228	0.19089
[truncated: 952 more columns]
