# Supplementary material for: Systematic discovery of conservation states for single-nucleotide annotation of the human genome
Source: Commun Biol. 2019 Jul 2;2:248. doi: 10.1038/s42003-019-0488-1 (PMC6606595; doi:10.1038/s42003-019-0488-1)
Supplement: Supplementary file 6 — Supplementary Data 3 [file 42003_2019_488_MOESM6_ESM.zip › Supplementary Data 3/SupFig11b_exon_phase2_start_positional_enrichments.txt]

State (User order)	-500	-499	-498	-497	-496	-495	-494	-493	-492	-491	-490	-489	-488	-487	-486	-485	-484	-483	-482	-481	-480	-479	-478	-477	-476	-475	-474	-473	-472	-471	-470	-469	-468	-467	-466	-465	-464	-463	-462	-461	-460	-459	-458	-457	-456	-455	-454	-453	-452
1	6.30979	6.25265	6.23897	6.41844	6.46512	6.18343	6.28565	6.38303	6.16895	6.23816	6.19712	6.24621	6.32106	6.27438	6.19148	6.15366	6.23253	6.25265	6.29369	6.18424	6.25506	6.30416	6.19068	6.18585	6.22689	6.21563	6.05627	6.13434	6.08927	6.16895	6.24943	6.14722	6.18826	6.13112	6.05788	6.04098	6.12629	6.01845	6.08605	6.04098	6.03937	6.11824	6.02086	6.25345	6.05949	6.15446	6.19792	6.14480	6.19712
2	1.85418	1.91407	1.85360	1.88500	1.81871	1.91523	1.82046	1.90128	1.93151	1.93558	1.84662	1.92570	1.86930	1.77627	1.89837	1.74952	1.86232	1.88035	1.88383	1.82395	1.83499	1.83383	1.84720	1.75883	1.92046	1.90477	1.88732	1.91930	1.98617	1.90593	1.83441	1.84488	1.89546	1.87744	1.79488	1.84430	1.89837	1.99431	1.99082	1.98791	1.86581	1.95070	1.88325	1.88616	1.94023	1.85941	1.87511	1.96407	1.93616
3	3.77047	3.87597	4.01558	3.67988	4.03263	4.07526	3.91327	3.80564	3.89302	3.83548	3.92926	3.83334	3.91647	3.93032	3.98254	4.15732	3.89409	3.74596	3.81310	3.87491	3.75342	3.87064	3.96443	4.12641	3.78219	3.88663	4.04649	4.06993	3.93565	3.95270	3.87597	3.76514	3.84294	3.86532	4.07419	3.77153	3.94098	3.75342	3.82588	3.95377	4.10510	3.87278	4.19888	3.91860	4.03903	4.17011	4.01878	4.02837	4.02730
4	3.45351	3.42128	3.39066	3.44867	3.37374	3.25448	3.42772	3.34231	3.31653	3.49621	3.42047	3.32700	3.38582	3.44706	3.53731	3.58807	3.61385	3.56712	3.54214	3.64528	3.54939	3.57357	3.59049	3.56309	3.59532	3.51555	3.53247	3.57598	3.56793	3.60821	3.63561	3.62514	3.55745	3.44384	3.53086	3.60096	3.56067	3.54617	3.61869	3.54939	3.60257	3.60902	3.47849	3.56631	3.56148	3.64608	3.64044	3.62997	3.49782
5	1.74018	1.73287	1.74398	1.77730	1.73959	1.83049	1.78285	1.74485	1.76648	1.80477	1.77730	1.80272	1.74222	1.85329	1.81500	1.82581	1.79776	1.70891	1.76619	1.73755	1.85709	1.82815	1.84744	1.82464	1.82055	1.82377	1.83487	1.80331	1.72410	1.74690	1.82406	1.82757	1.88456	1.79133	1.80886	1.78723	1.78460	1.84627	1.79454	1.75655	1.74895	1.81558	1.80243	1.83780	1.79805	1.77116	1.87053	1.84657	1.86147
6	1.49683	1.51649	1.56991	1.51649	1.53900	1.55310	1.52639	1.51026	1.50904	1.53412	1.53601	1.52029	1.50809	1.50144	1.54374	1.52761	1.50836	1.51595	1.56462	1.50985	1.57343	1.55377	1.56421	1.55676	1.52110	1.50456	1.52652	1.52327	1.55011	1.56055	1.55283	1.57275	1.55011	1.56340	1.50795	1.57492	1.55391	1.56855	1.56909	1.56842	1.54374	1.55147	1.53276	1.53846	1.52869	1.58618	1.52869	1.54347	1.50551
7	5.40021	5.38070	5.33133	5.52764	5.38414	5.34109	5.38357	5.29402	5.33707	5.47885	5.24638	5.29632	5.40021	5.28139	5.37725	5.33248	5.34855	5.49779	5.63211	5.52133	5.54429	5.58275	5.56208	5.47885	5.50238	5.43236	5.52133	5.56036	5.50411	5.47770	5.45876	5.44211	5.50009	5.52936	5.50525	5.41743	5.37553	5.43350	5.43063	5.51157	5.68262	5.72395	5.70443	5.76700	5.62924	5.64474	5.69410	5.65851	5.48631
8	2.27954	2.39295	2.34492	2.22350	2.32357	2.23418	2.30422	2.36693	2.46700	2.29955	2.45366	2.49168	2.50169	2.51170	2.48435	2.38561	2.36627	2.57908	2.53571	2.54439	2.29088	2.28821	2.46500	2.38828	2.37227	2.31290	2.33825	2.21016	2.38561	2.41163	2.45699	2.46367	2.52437	2.48835	2.45032	2.47767	2.47767	2.37494	2.37027	2.45833	2.40429	2.33691	2.31957	2.33891	2.49635	2.40763	2.38561	2.42764	2.54639
9	1.61508	1.52011	1.62540	1.53639	1.68455	1.57981	1.66067	1.54345	1.63679	1.55919	1.58035	1.67967	1.59826	1.61074	1.40397	1.59175	1.62919	1.69703	1.55213	1.64222	1.61237	1.69378	1.59446	1.53259	1.56081	1.65307	1.75999	1.56407	1.65524	1.66556	1.62105	1.63191	1.65090	1.52174	1.57058	1.61183	1.66176	1.57004	1.63408	1.58632	1.64819	1.55267	1.67967	1.57275	1.46964	1.52228	1.59446	1.59338	1.58795
10	1.79663	1.63596	1.75209	1.69854	1.58804	1.69966	1.80057	1.76280	1.70248	1.75604	1.83045	1.84454	1.71658	1.77408	1.84172	1.73011	1.78592	1.78479	1.72052	1.66020	1.68501	1.87724	1.70023	1.73462	1.68388	1.72447	1.71545	1.79493	1.86653	1.83214	1.76618	1.66246	1.68557	1.83834	1.75604	1.76562	1.77633	1.76506	1.79606	1.84342	1.76900	1.86935	1.75716	1.77013	1.83101	1.69515	1.63878	1.70981	1.76280
11	1.60593	1.57550	1.62017	1.57745	1.65447	1.68619	1.69720	1.71402	1.68360	1.69655	1.72762	1.65706	1.54055	1.59945	1.77163	1.67778	1.70237	1.63700	1.66159	1.74380	1.67066	1.65188	1.69461	1.63894	1.78134	1.73085	1.64218	1.68684	1.58262	1.59622	1.65124	1.64153	1.57227	1.68360	1.62923	1.69331	1.76646	1.67842	1.75157	1.72179	1.73797	1.76904	1.71856	1.75998	1.76387	1.76192	1.74639	1.72568	1.70626
12	1.13256	1.11440	1.16303	1.10727	1.10662	1.05930	1.11376	1.09107	1.10274	1.07486	1.09496	1.05671	1.02494	1.06124	1.12348	1.11376	1.07680	1.11829	1.09366	1.19674	1.11959	1.10468	1.12867	1.08977	1.10598	1.12283	1.07810	1.11311	1.07680	1.19803	1.08653	1.11051	1.13385	1.13385	1.14747	1.15395	1.16367	1.17794	1.13580	1.15395	1.14228	1.12478	1.15265	1.12218	1.10079	1.14098	1.25119	1.17405	1.15265
13	1.09001	1.08805	1.16352	1.15762	1.16823	1.16784	1.16548	1.09709	1.13246	1.05699	1.09669	1.08294	1.09158	1.12382	1.12735	1.11202	1.11988	1.10495	1.13718	1.10220	1.09394	1.07940	1.07547	1.06800	1.06289	1.06918	1.04834	1.05738	1.06918	1.06485	1.09630	1.10849	1.14347	1.12735	1.11674	1.13521	1.11084	1.11477	1.10888	1.11556	1.10691	1.17374	1.12657	1.11124	1.11871	1.11045	1.12499	1.11281	1.11124
14	1.75761	1.95896	1.77526	1.81106	1.77837	1.78979	1.75554	1.79394	1.84791	1.87697	1.84428	1.84012	1.76851	1.85310	1.85517	1.82923	1.83234	1.84946	1.82456	1.83026	1.94443	1.92730	1.84376	1.90603	1.89150	1.76073	1.92315	1.96519	1.94287	1.88268	1.89617	1.82767	1.82871	1.83960	1.89928	1.90291	1.91018	1.82248	1.88838	1.87593	1.87074	1.89046	1.95273	1.94495	1.90810	1.87852	1.84843	1.89513	1.91641
15	1.81738	1.72797	1.63349	1.79519	1.68485	1.77933	1.66836	1.86748	1.95815	1.93342	1.75841	1.68168	1.80026	1.87572	1.77806	1.74319	1.81104	1.77046	1.78821	1.86684	1.77806	1.77870	1.76475	1.88143	1.78314	1.78631	1.75587	1.90679	1.84782	1.87762	1.76475	1.85670	1.89982	1.77997	1.85543	1.90616	1.81801	1.87635	1.85987	1.83957	1.88777	1.88840	1.85289	1.86240	1.85543	1.84782	1.88650	1.82372	1.89601
16	1.20062	1.25141	1.16405	1.14103	1.19520	1.24667	1.26563	1.18504	1.12749	1.22500	1.20739	1.17760	1.23854	1.15186	1.12071	1.08415	1.09024	1.12952	1.14103	1.12545	1.10446	1.16473	1.05638	1.17286	1.15796	1.25547	1.17353	1.23786	1.17827	1.29678	1.27375	1.19520	1.28459	1.17827	1.37668	1.29610	1.32319	1.19927	1.22026	1.16202	1.23448	1.16541	1.25141	1.19249	1.29881	1.33605	1.19182	1.21281	1.22635
17	1.09085	1.12989	1.14034	1.12876	1.12921	1.16848	1.15146	1.11196	1.16712	1.13398	1.16666	1.14556	1.12717	1.11037	1.10742	1.13443	1.11196	1.11945	1.09017	1.09562	1.16803	1.14260	1.12989	1.10425	1.13330	1.11060	1.15554	1.13852	1.17279	1.15486	1.11151	1.14056	1.12989	1.13466	1.10788	1.13148	1.10152	1.13580	1.15214	1.13239	1.12853	1.11968	1.13012	1.18460	1.12853	1.18550	1.18142	1.11060	1.20820
18	1.28330	1.25754	1.17820	1.22817	1.21942	1.29206	1.30854	1.29103	1.24105	1.30236	1.19108	1.20138	1.25651	1.29103	1.29103	1.17460	1.28587	1.20345	1.24002	1.22817	1.22560	1.15605	1.25290	1.19984	1.26115	1.26218	1.24260	1.26733	1.18541	1.21993	1.25393	1.30493	1.13493	1.28381	1.13544	1.24827	1.26578	1.33327	1.21839	1.23693	1.18284	1.25033	1.19263	1.24981	1.26269	1.24105	1.28690	1.38633	1.22972
19	1.84495	1.82352	1.78567	1.92430	1.82717	1.94938	1.83674	1.87094	1.92202	1.82261	1.88599	1.99589	1.96351	1.86456	1.98905	1.92430	1.95667	1.86365	1.84541	1.85954	1.89648	1.84586	1.77792	1.92703	1.95485	2.08572	1.83948	2.01960	1.93524	1.95986	1.93205	1.98357	1.94983	2.05152	2.03465	1.85726	1.88052	1.96533	2.06474	2.04285	1.96442	1.85726	1.98221	1.98677	1.97217	1.93615	1.91837	1.79297	1.76880
20	1.54778	1.62105	1.59174	1.51138	1.57945	1.59931	1.58938	1.68629	1.61869	1.56385	1.54116	1.63476	1.62011	1.64280	1.59742	1.62389	1.58465	1.64800	1.57851	1.66218	1.60971	1.63760	1.65226	1.62153	1.57473	1.65604	1.64233	1.61255	1.51469	1.54069	1.53596	1.55440	1.58843	1.62436	1.54447	1.58702	1.62531	1.54400	1.58182	1.57993	1.54967	1.54494	1.54872	1.57378	1.55818	1.52981	1.58323	1.55534	1.57898
21	1.62111	1.51728	1.60671	1.67037	1.63702	1.57336	1.62793	1.50364	1.54456	1.54456	1.53092	1.55138	1.51121	1.51121	1.54380	1.51046	1.52258	1.51804	1.42178	1.56351	1.53092	1.54835	1.55290	1.50591	1.50364	1.53244	1.57033	1.51955	1.51879	1.55138	1.66127	1.68780	1.68174	1.58170	1.59155	1.59307	1.54608	1.54380	1.51046	1.55972	1.53622	1.41648	1.59458	1.56730	1.62111	1.67189	1.63930	1.62793	1.51576
22	1.49500	1.36873	1.41518	1.43782	1.42590	1.32227	1.28415	1.30440	1.39017	1.30202	1.39493	1.34252	1.31512	1.29130	1.30202	1.33537	1.24484	1.40089	1.41995	1.35681	1.26390	1.23293	1.13763	1.09355	1.16264	1.12810	1.20553	1.21744	1.23412	1.25556	1.38421	1.41757	1.42352	1.26151	1.30440	1.33418	1.21506	1.33061	1.29130	1.27343	1.32346	1.32227	1.30678	1.31750	1.35800	1.28772	1.30083	1.32346	1.38898
23	0.87569	0.82313	0.76207	0.76980	0.82622	0.77753	0.78371	0.84400	0.83704	0.82004	0.88032	0.85482	0.87028	0.88728	0.88264	0.84632	0.78526	0.83704	0.83318	0.79531	0.82004	0.77598	0.84632	0.82854	0.85559	0.80149	0.81076	0.79608	0.75589	0.70333	0.79067	0.77057	0.77598	0.72188	0.80535	0.78139	0.83859	0.79453	0.73116	0.75898	0.79144	0.81617	0.81385	0.79299	0.80458	0.71724	0.76980	0.77753	0.75125
24	0.72891	0.73075	0.73990	0.82049	0.71701	0.69412	0.68588	0.68954	0.73899	0.77562	0.74906	0.74540	0.69686	0.71976	0.73624	0.76738	0.78111	0.75913	0.74631	0.77287	0.67214	0.72617	0.67672	0.71793	0.76188	0.76554	0.68221	0.66573	0.69778	0.63185	0.62635	0.63002	0.65749	0.66207	0.65108	0.68954	0.69137	0.75364	0.76921	0.76188	0.76463	0.72159	0.72250	0.68954	0.70144	0.73258	0.72983	0.74540	0.66848
25	0.75684	0.76079	0.73311	0.72283	0.76000	0.76079	0.70859	0.79796	0.73153	0.76870	0.65956	0.72125	0.68645	0.75763	0.74655	0.69436	0.72678	0.70859	0.75446	0.75604	0.70306	0.77661	0.79638	0.75842	0.73944	0.70622	0.73074	0.69752	0.77107	0.75604	0.67380	0.71018	0.70306	0.70859	0.69673	0.67775	0.70859	0.70148	0.69278	0.67063	0.73074	0.78135	0.73786	0.71808	0.78610	0.69910	0.68408	0.69752	0.77898
26	1.00374	0.98830	1.01516	0.96077	0.97420	0.97219	0.94063	1.00173	0.98696	1.00710	1.06820	1.03396	1.06216	1.10311	1.02590	1.13265	1.13198	1.13265	1.06820	1.06283	1.06216	1.17159	1.09304	1.05208	1.00710	1.07760	1.09640	1.05141	1.08230	1.07626	1.07827	1.04671	0.97554	0.98226	0.95137	0.95809	1.00307	0.93459	0.93728	0.97689	0.92989	0.93593	0.95943	0.96010	0.99770	1.00374	1.04940	1.04671	0.94802
27	1.25487	1.29100	1.22485	1.26658	1.24622	1.28744	1.20246	1.16226	1.26505	1.22078	1.21213	1.26098	1.22434	1.21976	1.27930	1.35665	1.26200	1.10272	1.14954	1.24520	1.28286	1.08186	1.21722	1.16175	1.18159	1.30067	1.19177	1.22739	1.13885	1.28744	1.18617	1.20755	1.28795	1.16124	1.25640	1.27777	1.26607	1.26301	1.19483	1.11239	1.17498	1.21111	1.20602	1.27624	1.24164	1.21264	1.29609	1.16684	1.24826
28	4.81457	4.85303	4.78600	4.84754	4.81237	4.66291	4.82996	4.78820	5.03766	4.90688	4.86292	4.88271	4.88490	4.79918	4.75742	4.69698	4.84204	4.64643	4.90249	4.83875	4.91348	4.89479	5.00909	4.90139	4.84754	4.72116	4.70357	4.56291	4.70577	4.78270	4.89809	4.91458	4.84534	4.78050	4.94095	4.89150	4.83545	5.04425	5.09151	4.99040	4.85303	4.94645	4.80688	4.86842	4.83325	5.00030	4.85523	4.82666	4.98271
29	0.55220	0.57655	0.57232	0.58291	0.56067	0.56491	0.58926	0.56755	0.58661	0.61679	0.58132	0.57285	0.56491	0.53102	0.52573	0.58132	0.54320	0.60938	0.54479	0.60885	0.57814	0.55273	0.53791	0.55061	0.58714	0.56120	0.54214	0.55432	0.55908	0.53738	0.55855	0.49661	0.50932	0.52890	0.52626	0.54902	0.58502	0.59085	0.59455	0.63056	0.55008	0.56438	0.60250	0.58820	0.60885	0.58079	0.56120	0.55485	0.53208
30	0.36812	0.39304	0.41122	0.36656	0.37020	0.36501	0.38318	0.38629	0.39252	0.37902	0.37435	0.39200	0.38162	0.40083	0.40758	0.40031	0.37643	0.33541	0.35099	0.36397	0.36864	0.33904	0.33697	0.35306	0.36345	0.38058	0.36916	0.37747	0.35774	0.39668	0.37591	0.36293	0.37124	0.37176	0.38525	0.36604	0.35306	0.36189	0.36293	0.37539	0.40395	0.35047	0.38785	0.37227	0.39823	0.40239	0.37747	0.35203	0.33281
31	0.49331	0.54572	0.50718	0.53185	0.50949	0.54880	0.58888	0.54495	0.52028	0.49716	0.51258	0.49947	0.51720	0.45245	0.52105	0.53030	0.47249	0.48791	0.48097	0.50256	0.49408	0.49176	0.48868	0.47018	0.50564	0.45939	0.47172	0.44629	0.52183	0.48329	0.44937	0.45400	0.47327	0.48637	0.46787	0.47404	0.53262	0.51258	0.50564	0.50487	0.47943	0.50256	0.51103	0.46787	0.46710	0.47789	0.48791	0.47558	0.45631
32	0.32663	0.31667	0.31772	0.31195	0.31981	0.30513	0.33030	0.32086	0.30566	0.30251	0.31719	0.30251	0.31772	0.33135	0.31614	0.35232	0.31824	0.34550	0.33187	0.28993	0.32296	0.31614	0.31877	0.31247	0.33449	0.31614	0.34183	0.35494	0.34393	0.34813	0.34865	0.37119	0.32401	0.34970	0.32401	0.30618	0.32715	0.30461	0.27682	0.26896	0.29150	0.31824	0.29517	0.29412	0.29045	0.30199	0.27525	0.28207	0.30146
33	0.41875	0.41766	0.41007	0.38620	0.39162	0.38403	0.38729	0.38186	0.39054	0.40464	0.37427	0.43393	0.45888	0.39162	0.42634	0.45346	0.43719	0.46648	0.46648	0.49251	0.49360	0.46539	0.43610	0.40356	0.39379	0.41224	0.40356	0.41875	0.39488	0.41766	0.43068	0.47299	0.42308	0.42959	0.42200	0.41007	0.41332	0.39596	0.39271	0.38620	0.40139	0.37644	0.40139	0.40898	0.42634	0.43610	0.45129	0.42091	0.40356
34	0.96249	0.88860	0.88292	0.89239	0.89902	0.88860	0.86586	0.89807	0.86965	0.79387	0.87818	0.82229	0.80334	0.85165	0.80334	0.83081	0.90660	0.88386	0.85071	0.90944	0.90565	0.87344	0.84407	0.80523	0.84881	0.86492	0.88955	0.87723	0.84313	0.90565	0.93123	0.93028	0.89997	0.84597	0.86871	0.83176	0.88102	0.88386	0.82323	0.80997	0.88765	0.85828	0.81944	0.87344	0.93028	0.88386	0.91418	0.90376	0.93786
35	1.53441	1.47776	1.49395	1.46684	1.56112	1.57407	1.54412	1.52753	1.48464	1.55667	1.49597	1.48181	1.48464	1.52996	1.54493	1.54170	1.54898	1.56719	1.58783	1.52713	1.53037	1.53967	1.50164	1.55788	1.57366	1.47291	1.54453	1.52349	1.47048	1.50042	1.58095	1.52146	1.44741	1.52672	1.51620	1.51580	1.51094	1.49152	1.57852	1.50083	1.47250	1.52753	1.53522	1.52187	1.48464	1.58580	1.43123	1.52592	1.53037
36	0.68219	0.62759	0.64179	0.71678	0.71750	0.72042	0.71678	0.72187	0.71896	0.65271	0.65817	0.67819	0.67346	0.66399	0.67418	0.67964	0.66071	0.63742	0.62577	0.65598	0.64288	0.62613	0.65962	0.61521	0.66690	0.66035	0.63669	0.67091	0.69785	0.61994	0.66399	0.66690	0.68183	0.69384	0.66909	0.70258	0.66581	0.64907	0.65416	0.67200	0.62722	0.59337	0.57662	0.66909	0.67455	0.67892	0.67782	0.68984	0.67673
37	1.38219	1.35875	1.40013	1.37501	1.36170	1.39591	1.35305	1.39507	1.36804	1.40710	1.37796	1.38134	1.38768	1.43350	1.43054	1.37775	1.35474	1.42674	1.39929	1.37015	1.37881	1.41534	1.39908	1.40288	1.42801	1.40816	1.42568	1.39633	1.42547	1.40309	1.41090	1.36635	1.38620	1.41893	1.42611	1.42019	1.44511	1.40499	1.40541	1.43455	1.39676	1.43286	1.40499	1.35769	1.35664	1.37290	1.34524	1.39021	1.41724
38	0.78989	0.79954	0.82904	0.82046	0.86604	0.81241	0.88481	0.83118	0.80383	0.84673	0.85317	0.81080	0.87676	0.90518	0.87194	0.83654	0.93039	0.86014	0.88481	0.87194	0.88641	0.92556	0.89124	0.86282	0.84834	0.87354	0.86604	0.87462	0.86604	0.81617	0.86389	0.83922	0.82635	0.80973	0.78131	0.81348	0.82314	0.81134	0.84298	0.76683	0.79901	0.74806	0.80169	0.73305	0.74163	0.76200	0.81617	0.81348	0.77756
39	0.72994	0.69090	0.72297	0.76062	0.69996	0.64628	0.72785	0.67068	0.67835	0.68323	0.62327	0.66022	0.61351	0.63931	0.65883	0.68881	0.67556	0.68811	0.67974	0.63443	0.62815	0.61421	0.62815	0.61979	0.66301	0.65046	0.60445	0.64001	0.66998	0.62885	0.60654	0.58214	0.58981	0.60933	0.59748	0.61909	0.57238	0.61072	0.61003	0.56471	0.59608	0.59748	0.55983	0.58493	0.58563	0.55913	0.55913	0.58911	0.61560
40	0.36255	0.33491	0.31113	0.31820	0.33684	0.32913	0.35420	0.31563	0.32784	0.31820	0.29570	0.30663	0.31820	0.31820	0.30084	0.28606	0.29506	0.28541	0.31370	0.32655	0.29570	0.30984	0.29891	0.32463	0.29506	0.32591	0.32913	0.34520	0.34198	0.30020	0.35034	0.34905	0.38505	0.35934	0.35484	0.33298	0.30406	0.30856	0.31177	0.34455	0.31177	0.32398	0.32655	0.32205	0.29698	0.31177	0.33491	0.33491	0.29698
41	0.63645	0.65304	0.63576	0.64474	0.61296	0.63991	0.60121	0.61572	0.61019	0.66409	0.62056	0.64544	0.61987	0.68483	0.73182	0.64405	0.69174	0.66824	0.59844	0.60605	0.61987	0.64820	0.67170	0.70625	0.69174	0.63231	0.63507	0.61641	0.57218	0.56873	0.60466	0.64544	0.63714	0.65580	0.64336	0.61088	0.59153	0.58324	0.62954	0.61019	0.66064	0.61296	0.62678	0.60397	0.64336	0.59292	0.66202	0.68483	0.63300
42	0.96654	0.98229	0.94948	0.98623	0.93373	0.90618	0.99017	0.97901	1.01051	0.91208	1.01051	1.03807	1.03610	1.01838	1.00854	0.98360	0.90486	0.96786	0.99738	0.92455	0.88452	0.92455	0.95539	0.94030	0.92061	0.94292	0.96523	0.90880	0.88912	0.85499	0.89633	0.89174	0.89371	0.94358	0.97770	0.94948	0.99410	0.96982	1.00854	0.95276	0.96064	0.95473	0.97442	0.97442	0.94817	0.87796	0.91077	0.93898	0.89240
43	0.62295	0.58740	0.57814	0.57668	0.58983	0.59811	0.57376	0.59811	0.57230	0.59032	0.62587	0.58009	0.61029	0.56012	0.60542	0.60444	0.60785	0.59665	0.62685	0.60201	0.64146	0.70137	0.66338	0.70234	0.64146	0.61418	0.61857	0.59373	0.58642	0.58058	0.58301	0.55574	0.60980	0.61370	0.57522	0.58350	0.55866	0.55428	0.60737	0.58399	0.58058	0.55622	0.59470	0.64049	0.60737	0.57132	0.61808	0.57473	0.63318
44	0.53490	0.58379	0.60467	0.56053	0.57002	0.56385	0.57524	0.56528	0.56575	0.55436	0.56433	0.54724	0.55768	0.54961	0.54297	0.52683	0.53442	0.56053	0.57002	0.58806	0.59613	0.58711	0.58758	0.58711	0.60942	0.57239	0.57714	0.57524	0.55863	0.56148	0.58568	0.56528	0.56717	0.57572	0.58046	0.56955	0.51686	0.51117	0.50263	0.55768	0.54866	0.54487	0.56433	0.53490	0.56100	0.52920	0.53585	0.54344	0.51544
45	0.63062	0.61039	0.65027	0.59767	0.67860	0.63929	0.63351	0.63814	0.63409	0.64045	0.61328	0.61444	0.66010	0.64334	0.60519	0.56935	0.55548	0.56184	0.59421	0.56299	0.53814	0.57976	0.54450	0.56473	0.58554	0.60692	0.59710	0.60635	0.60461	0.63062	0.64565	0.67051	0.67340	0.66473	0.63062	0.61964	0.58322	0.56646	0.60808	0.62773	0.60750	0.58149	0.59536	0.64334	0.64392	0.63062	0.57918	0.56299	0.54681
46	1.02866	1.07254	1.06488	1.03145	1.11781	1.05443	1.10945	1.12756	1.08647	1.09134	1.10875	1.06627	1.03493	1.04050	1.03354	1.04050	1.00359	0.97086	1.02448	1.06418	1.01543	0.96807	0.96807	0.95623	0.98757	0.99105	0.94857	0.97503	0.97573	0.99802	0.97016	1.02170	0.98618	0.96389	1.04259	1.05861	1.03354	1.05443	1.02936	0.95275	1.01195	1.00707	1.05513	1.00777	0.99941	0.99105	0.98896	1.00568	0.93325
47	1.61591	1.70852	1.56011	1.56961	1.60404	1.50193	1.50431	1.53636	1.58742	1.48650	1.64797	1.56367	1.56130	1.48650	1.49718	1.49125	1.46038	1.55417	1.54111	1.47937	1.54943	1.57673	1.56011	1.48412	1.58979	1.37489	1.41763	1.44138	1.62066	1.44138	1.51262	1.73939	1.58742	1.42832	1.48412	1.42951	1.48412	1.43901	1.43901	1.66578	1.54468	1.69190	1.65628	1.43901	1.32859	1.52093	1.71565	1.60879	1.60523
48	0.76525	0.88747	0.80265	0.73515	0.75796	0.68681	0.64303	0.82728	0.73880	0.69958	0.76434	0.73151	0.81724	0.75157	0.77711	0.69593	0.71600	0.76343	0.74792	0.84278	0.82089	0.65854	0.69046	0.82454	0.71691	0.69685	0.76981	0.73424	0.67587	0.75704	0.73242	0.73880	0.69228	0.67678	0.78167	0.64759	0.78167	0.69320	0.69137	0.68225	0.69776	0.70323	0.78167	0.70049	0.77802	0.76525	0.68590	0.72330	0.75157
49	1.56533	1.66653	1.55088	1.64002	1.67215	1.46012	1.64645	1.63199	1.56774	1.53481	1.61031	1.56212	1.75487	1.59103	1.59505	1.66974	1.69625	1.62717	1.63360	1.62236	1.48341	1.67697	1.57658	1.57256	1.46253	1.57095	1.56453	1.57738	1.61432	1.55810	1.49626	1.54043	1.60870	1.55971	1.60147	1.55088	1.50831	1.67054	1.54686	1.49546	1.72917	1.44968	1.64886	1.65288	1.63280	1.39266	1.86812	1.64083	1.48984
50	2.05608	2.07330	2.12433	2.15692	2.08990	1.96262	2.07145	2.23439	2.08436	2.04686	2.21102	2.13417	2.17967	2.14031	1.98045	2.11203	2.07084	1.95278	2.05116	2.10957	1.93926	1.95770	2.12002	1.95278	2.25714	2.14339	2.16306	1.99213	2.21225	2.15323	2.21963	2.00566	1.95340	2.07514	2.24300	2.07698	2.02472	2.12925	1.90114	2.10158	2.12494	2.11879	2.07883	2.07821	2.09543	2.18581	2.01980	2.14769	2.25345
51	1.34766	1.21830	1.36284	1.35030	1.38858	1.37274	1.11799	1.33380	1.28100	1.28892	1.24272	1.40375	1.38594	1.21104	1.16749	1.30608	1.32984	1.31400	1.30542	1.30476	1.22226	1.20972	1.34502	1.32918	1.25922	1.41629	1.22622	1.20906	1.20774	1.24074	1.32324	1.30212	1.34898	1.32852	1.35558	1.32984	1.35096	1.26582	1.36218	1.31532	1.26846	1.28034	1.26912	1.31004	1.28166	1.22490	1.24734	1.29882	1.38198
52	1.39307	1.32846	1.48901	1.34706	1.35294	1.13463	1.45866	1.43909	1.33434	1.40678	1.36175	1.28832	1.30301	1.29224	1.33923	1.35294	1.48803	1.34706	1.53992	1.44790	1.31965	1.24916	1.42832	1.34706	1.41069	1.31280	1.48020	1.39993	1.49391	1.29616	1.42244	1.27951	1.30692	1.34412	1.43713	1.33336	1.30301	1.53111	1.44692	1.53894	1.34804	1.41265	1.28539	1.32161	1.52719	1.38426	1.43027	1.40091	1.40972
53	2.29323	2.57623	2.25822	2.41285	2.29128	2.33310	2.37589	2.37686	2.41382	2.29128	2.07732	2.19014	2.39437	2.18139	2.31657	2.35450	2.23779	2.52080	2.29906	2.10456	2.32629	2.33213	2.31754	2.53150	2.46245	2.52858	2.21640	2.41771	2.42452	2.40798	2.27183	2.46634	2.39631	2.52177	2.57137	2.44689	2.59763	2.33407	2.61124	2.25335	2.59568	2.50038	2.34574	2.25043	2.39145	2.26113	2.38464	2.34866	2.25627
54	4.94963	4.65858	4.96221	4.54540	4.66218	4.87956	4.82387	4.66936	4.97299	4.36394	5.06821	4.71428	4.72685	5.22092	4.64780	4.99095	4.97838	5.09516	4.54001	4.98556	5.03946	4.60828	4.94065	4.92628	4.52923	4.88855	5.11133	4.87417	4.87417	4.84902	4.70529	5.10234	4.80411	5.04305	4.72326	5.35566	4.78255	5.10953	4.82387	4.79153	4.86699	4.74841	5.14007	4.65679	5.02150	4.82926	4.86699	4.89394	4.92268
55	1.95106	1.88953	1.98668	2.06116	1.99477	1.94296	1.97372	1.88629	1.76162	2.19393	2.24250	2.05792	1.94782	2.04011	1.78590	1.98506	2.26193	2.27488	2.05306	2.34289	1.82476	2.21174	1.70980	1.96725	2.14049	1.90896	2.11459	1.93810	2.20688	1.92677	2.22145	2.10649	2.00125	1.94458	1.90410	2.02068	2.14697	1.86200	1.75514	2.22307	1.96077	2.13078	2.24412	2.17288	2.32831	1.93163	2.13726	2.00449	1.95915
56	1.17117	1.24933	1.19808	1.18526	1.19552	1.07122	1.19552	1.26215	1.05457	1.36594	1.23396	1.07763	1.11351	1.23652	1.30315	1.25190	1.29546	1.10582	1.10582	1.19680	1.12504	1.16604	1.12120	1.28009	1.19808	1.23139	1.05969	1.32878	1.22499	1.20833	1.14042	1.04303	1.19808	1.35056	1.27880	1.18655	1.19295	1.14170	1.27240	1.22755	1.36978	1.26343	1.21474	1.12888	1.04431	1.33647	1.04560	1.28137	1.23652
57	1.01636	1.01139	1.04121	1.03873	0.93560	0.95921	1.05239	0.85235	1.03127	0.92193	0.92069	1.18161	0.97412	1.06606	0.88341	1.17789	1.02506	0.99772	0.97909	1.02382	1.00394	1.07352	1.02133	0.93187	1.04370	1.16546	0.91572	0.95921	1.00269	0.98281	0.89087	1.04991	0.92317	1.08967	0.98157	0.84117	0.96169	1.03500	1.03500	1.13067	1.02630	0.85732	0.98778	0.94554	0.92566	1.00269	0.98281	0.95548	1.08346
58	1.14810	1.29465	1.15021	1.24720	1.14705	1.21347	1.26829	1.24193	1.14283	1.05638	1.24826	1.24720	1.20925	1.19871	1.18079	1.25986	1.22190	1.31362	1.17762	1.10909	1.20925	1.18817	1.10066	1.25248	1.05744	1.10382	1.24720	1.17235	1.15548	1.17762	1.16181	1.09117	1.19027	1.09328	1.19238	1.22401	1.21136	1.28516	1.09961	1.18500	1.06587	1.21452	1.16708	1.22190	1.14389	1.07747	1.17973	1.12491	1.25775
59	0.84656	0.82923	0.79639	0.87575	0.82923	0.86572	0.81919	0.76446	0.80004	0.88488	0.75625	0.87575	0.75990	0.80733	0.77541	0.80004	0.81828	0.83926	0.82467	0.85477	0.87940	0.72979	0.86116	0.77267	0.83014	0.81737	0.88852	0.79730	0.83744	0.82284	0.75442	0.88761	0.84565	0.75716	0.83105	0.84930	0.83014	0.90038	0.85112	0.82011	0.87484	0.92866	0.86298	0.83379	0.80642	0.98340	0.78270	0.78544	0.79912
60	0.58109	0.50287	0.62579	0.64016	0.61142	0.63697	0.61940	0.55874	0.51564	0.40549	0.48690	0.54597	0.55395	0.48211	0.54597	0.64335	0.49329	0.45338	0.51085	0.52522	0.56992	0.54597	0.59546	0.54916	0.55236	0.51723	0.47254	0.52841	0.48531	0.61940	0.59865	0.60344	0.65931	0.57630	0.50127	0.60983	0.58588	0.60025	0.55395	0.48371	0.54278	0.63856	0.60025	0.59067	0.55555	0.54757	0.51085	0.59386	0.63856
61	0.67572	0.51034	0.56919	0.53977	0.64630	0.57426	0.49107	0.55803	0.56919	0.58745	0.53267	0.58238	0.57832	0.57731	0.54789	0.50121	0.74269	0.63108	0.66152	0.52049	0.61586	0.65137	0.59862	0.65137	0.52556	0.53571	0.62905	0.57021	0.54586	0.60876	0.50324	0.57731	0.55397	0.58441	0.58238	0.60673	0.57426	0.59456	0.59557	0.60978	0.65442	0.64427	0.47889	0.57731	0.56006	0.53470	0.49513	0.47483	0.57528
62	0.88492	0.87396	0.91558	0.90244	0.74364	0.97363	0.96815	0.82797	0.87725	0.91011	0.87506	0.89477	1.09081	1.04262	1.00977	0.89258	0.99005	1.02072	0.93968	0.85425	1.06343	0.85644	0.98129	1.08972	0.95391	0.87506	0.85316	0.92106	0.87177	1.02072	0.90463	0.87944	0.92325	1.03496	1.06234	0.91558	0.81701	0.90025	0.81811	0.86411	0.90025	0.87725	0.87177	0.87615	0.93748	0.94515	0.80935	0.87834	0.96377
63	1.86845	1.98746	1.88630	1.81609	1.84584	1.99817	1.88868	1.92796	1.79705	1.87202	1.97913	1.76491	1.77443	1.77800	1.78514	1.82442	1.72564	1.70184	1.90415	1.84703	1.89939	1.70303	1.54831	1.68756	1.53879	1.65780	1.80419	1.64471	1.76253	1.67685	1.56498	1.63162	1.64471	1.75896	1.73992	1.74230	1.78752	1.71493	1.73516	1.64471	1.78157	1.74468	1.61377	1.68756	1.66613	1.70660	1.65899	1.70660	1.77800
64	0.87260	0.91342	0.88064	0.92207	0.89053	0.87631	0.91156	0.89424	0.92145	0.87260	0.86518	0.84663	0.83859	0.82436	0.85095	0.86456	0.86951	0.87260	0.91465	0.90228	0.90167	0.85961	0.91527	0.84106	0.84230	0.87260	0.90228	0.88188	0.88930	0.86085	0.91836	0.94310	0.91589	0.86765	0.82807	0.84539	0.81138	0.83982	0.91651	0.96413	0.92331	0.88435	0.89486	0.87136	0.87755	0.89610	0.88126	0.88930	0.89301
65	0.88413	0.89720	0.88622	0.80099	0.86112	0.82139	0.83916	0.82714	0.87367	0.87106	0.87106	0.89249	0.89406	0.86635	0.87681	0.84334	0.80936	0.83341	0.84648	0.84700	0.88308	0.85589	0.83864	0.82243	0.80152	0.85798	0.87367	0.80936	0.76440	0.80256	0.86008	0.87471	0.80831	0.80831	0.81616	0.84073	0.82452	0.86112	0.87628	0.86530	0.83184	0.81929	0.82348	0.77224	0.75969	0.82243	0.83080	0.78949	0.74505
66	1.68139	1.65220	1.62009	1.72956	1.73321	1.70840	1.63177	1.69453	1.71277	1.66315	1.60112	1.59528	1.66680	1.66388	1.65293	1.67483	1.61207	1.60185	1.55879	1.52960	1.69088	1.62666	1.67264	1.74926	1.75145	1.71277	1.73613	1.78283	1.76897	1.79524	1.69380	1.66826	1.70694	1.66461	1.65220	1.66315	1.71715	1.63323	1.59674	1.60769	1.58433	1.68066	1.62593	1.63615	1.58652	1.54858	1.54274	1.58579	1.61863
67	1.41069	1.42208	1.33447	1.32655	1.39188	1.36713	1.34189	1.29091	1.31912	1.36614	1.41861	1.45425	1.45079	1.39634	1.43940	1.48345	1.48791	1.45970	1.51959	1.45970	1.45227	1.49088	1.45227	1.45722	1.41069	1.37703	1.39040	1.40327	1.42554	1.41663	1.43049	1.38297	1.33199	1.35278	1.33001	1.31417	1.32556	1.34535	1.26418	1.35575	1.39634	1.32308	1.38941	1.37802	1.43396	1.47999	1.45178	1.43841	1.42901
68	0.81597	0.85035	0.84124	0.84290	0.82798	0.87520	0.83088	0.85988	0.85532	0.85905	0.82136	0.80479	0.79816	0.80272	0.79029	0.79361	0.77455	0.77331	0.77580	0.77994	0.78118	0.79982	0.77704	0.73810	0.76503	0.75964	0.72692	0.73562	0.75633	0.75757	0.76130	0.77000	0.78656	0.81266	0.80520	0.79402	0.79236	0.76917	0.77290	0.77911	0.78159	0.77331	0.78118	0.77952	0.80479	0.80769	0.76337	0.76917	0.79526
69	0.45564	0.42816	0.40014	0.43609	0.40860	0.39274	0.41759	0.40754	0.41600	0.37741	0.43186	0.37900	0.39909	0.35997	0.38428	0.36948	0.34940	0.35891	0.36526	0.38058	0.38693	0.38534	0.39486	0.40490	0.39539	0.38270	0.39697	0.40120	0.34623	0.38006	0.39591	0.36473	0.40543	0.44084	0.40860	0.42181	0.39539	0.38481	0.37530	0.39380	0.38006	0.38323	0.33143	0.37530	0.35838	0.38217	0.44084	0.43873	0.41230
70	0.45866	0.40876	0.45098	0.43467	0.47401	0.53350	0.48840	0.45770	0.48648	0.61506	0.47401	0.52966	0.45002	0.51911	0.53446	0.45770	0.53734	0.42699	0.51335	0.53254	0.40492	0.45866	0.50088	0.47593	0.45866	0.56900	0.50568	0.46729	0.57380	0.48744	0.44235	0.53350	0.52679	0.42316	0.52295	0.54885	0.54981	0.47305	0.52103	0.52679	0.52870	0.42603	0.47785	0.52487	0.58340	0.53062	0.52870	0.50855	0.51623
71	0.96245	0.93033	1.05525	0.90773	1.02907	1.00290	0.93866	1.11592	1.07428	1.01956	0.90297	0.97316	1.01718	0.87917	0.86966	0.96959	0.88393	1.00171	1.00171	1.02550	0.90773	1.01480	0.90654	0.81493	0.96721	1.06357	0.98862	1.03145	0.99219	1.06952	0.96007	1.02669	0.97078	1.01004	1.02550	1.00052	1.10640	1.06595	0.93033	0.93271	1.11592	0.97673	0.90178	0.96959	0.83278	0.99219	1.00052	0.97316	1.07666
72	0.69525	0.67670	0.63395	0.65895	0.64121	0.66057	0.69121	0.63476	0.64201	0.65331	0.66661	0.68799	0.67710	0.68678	0.68073	0.64081	0.72630	0.69041	0.66178	0.65492	0.66420	0.63839	0.68355	0.73033	0.67508	0.63234	0.65008	0.67629	0.64040	0.64524	0.64443	0.66178	0.67387	0.68960	0.67468	0.68315	0.68194	0.72025	0.72428	0.70533	0.64927	0.72670	0.71823	0.68839	0.69162	0.63032	0.65734	0.67468	0.67831
73	1.27973	1.24867	1.20438	1.16075	1.15546	1.16802	1.22090	1.25197	1.23677	1.19248	1.21694	1.19446	1.20372	1.17860	1.22157	1.20967	1.24140	1.26916	1.20372	1.14951	1.18851	1.13960	1.11184	1.12373	1.15679	1.15084	1.15480	1.16141	1.14621	1.11911	1.11778	1.14885	1.14951	1.14489	1.18058	1.16670	1.20107	1.19380	1.20901	1.19116	1.19843	1.24801	1.21892	1.23875	1.24668	1.27643	1.26321	1.27841	1.25462
74	1.14421	1.16938	1.16022	1.16774	1.15205	1.15172	1.12721	1.10694	1.05103	1.11576	1.07228	1.07948	1.05725	1.04188	1.07261	1.04221	1.07948	1.10236	1.10236	1.09353	1.04613	1.06248	1.11053	1.10138	1.10563	1.07719	1.09157	1.10498	1.06150	1.09190	1.10007	1.11674	1.13374	1.09026	1.10073	1.10661	1.07719	1.12001	1.12949	1.11969	1.14192	1.09190	1.09353	1.06967	1.08765	1.10432	1.07425	1.08275	1.09746
75	1.30372	1.30235	1.30333	1.29940	1.30313	1.30333	1.28938	1.31198	1.29822	1.30746	1.30608	1.28270	1.29822	1.32887	1.31473	1.31316	1.29626	1.26875	1.28191	1.32494	1.32750	1.32337	1.36287	1.36149	1.33143	1.36051	1.38448	1.37407	1.34459	1.34479	1.34420	1.34774	1.36424	1.33556	1.33673	1.34086	1.36680	1.37977	1.39686	1.42181	1.40354	1.39607	1.40531	1.39784	1.38939	1.37269	1.36523	1.38094	1.39254
76	0.47438	0.46967	0.47264	0.47376	0.48568	0.48121	0.48469	0.48742	0.49685	0.48655	0.48916	0.49884	0.48456	0.47873	0.47351	0.46160	0.48134	0.48022	0.46011	0.46917	0.45290	0.45402	0.46259	0.46160	0.47053	0.45675	0.47128	0.47190	0.47215	0.47699	0.47848	0.48320	0.46296	0.46520	0.46209	0.46582	0.45129	0.45564	0.44583	0.44409	0.44558	0.44744	0.44459	0.45266	0.44521	0.44868	0.44483	0.43242	0.43590
77	1.09337	1.09089	1.14484	1.12356	1.14583	1.12702	1.12999	1.09733	1.10772	1.09931	1.10030	1.13643	1.11168	1.08396	1.10673	1.10426	1.12999	1.11614	1.16712	1.15326	1.11663	1.12851	1.12158	1.16415	1.11663	1.15128	1.12999	1.13395	1.12257	1.09733	1.07060	1.07555	1.06020	1.05723	1.06466	1.10030	1.06862	1.04437	1.03397	1.02556	1.03397	1.05229	1.06218	1.08198	1.06961	1.06416	1.05476	1.04140	1.05130
78	0.58070	0.57517	0.58710	0.57687	0.58752	0.58539	0.59263	0.59519	0.58284	0.57559	0.59562	0.59519	0.58965	0.57474	0.59008	0.57985	0.58454	0.56451	0.57048	0.58582	0.59349	0.59093	0.60116	0.60456	0.58795	0.55855	0.56281	0.56366	0.57133	0.57644	0.58965	0.56409	0.56835	0.56111	0.58454	0.58411	0.55898	0.56792	0.56025	0.55429	0.55046	0.54364	0.53427	0.53299	0.57431	0.56494	0.55003	0.54364	0.56665
79	0.26883	0.27465	0.28521	0.28598	0.28139	0.27894	0.27036	0.26761	0.26485	0.26225	0.26409	0.26470	0.25720	0.25720	0.26133	0.25689	0.24709	0.24954	0.24648	0.24066	0.23684	0.23928	0.23944	0.24097	0.24281	0.24832	0.25184	0.24403	0.24786	0.24740	0.24388	0.24418	0.24464	0.26087	0.27358	0.26608	0.25965	0.25842	0.25796	0.25000	0.25291	0.24510	0.24526	0.24020	0.24740	0.24495	0.24464	0.24189	0.24020
80	1.26824	1.23134	1.25607	1.26667	1.28080	1.27099	1.28512	1.22388	1.23213	1.26588	1.27452	1.25843	1.28276	1.28276	1.26039	1.27373	1.24979	1.27609	1.26863	1.30043	1.29336	1.28787	1.23880	1.22899	1.29140	1.27962	1.27295	1.27256	1.28119	1.27923	1.23762	1.19288	1.19405	1.24037	1.25529	1.26981	1.23723	1.23998	1.21800	1.20897	1.21878	1.21368	1.19405	1.20858	1.19445	1.15559	1.14695	1.16344	1.15441
81	0.51904	0.53782	0.53189	0.53040	0.55364	0.51854	0.52645	0.52299	0.54820	0.54869	0.55858	0.56600	0.55364	0.53040	0.53535	0.56155	0.57242	0.55166	0.56698	0.57440	0.55166	0.57835	0.57786	0.56105	0.55809	0.55611	0.56995	0.56896	0.55512	0.57736	0.56896	0.54523	0.55166	0.55759	0.53831	0.57835	0.55858	0.56946	0.55957	0.53337	0.55660	0.54573	0.56847	0.59170	0.58082	0.57044	0.58676	0.57984	0.57143
82	2.41641	2.35301	2.40917	2.51876	2.40554	2.37566	2.36207	2.38290	2.43453	2.47347	2.47800	2.41822	2.43000	2.40645	2.38200	2.38924	2.36026	2.37566	2.42547	2.41460	2.50517	2.48253	2.51423	2.52419	2.47075	2.47257	2.42456	2.47619	2.47075	2.43090	2.42819	2.36479	2.36026	2.34758	2.41822	2.44087	2.49159	2.48887	2.52057	2.55680	2.54955	2.51332	2.46804	2.54955	2.56766	2.52147	2.55861	2.55770	2.59665
83	0.27390	0.26332	0.25879	0.25690	0.26408	0.25728	0.25879	0.26408	0.26408	0.26370	0.26824	0.27768	0.27315	0.27541	0.27806	0.27088	0.27126	0.26710	0.26748	0.27088	0.26597	0.26786	0.28032	0.28486	0.29393	0.29581	0.28637	0.29090	0.26975	0.28221	0.28901	0.28448	0.27428	0.27050	0.26106	0.27428	0.27352	0.27201	0.27126	0.27881	0.26975	0.26559	0.26408	0.26408	0.26446	0.27352	0.27164	0.27579	0.27428
84	0.78430	0.76843	0.78147	0.79053	0.79393	0.79450	0.80300	0.79280	0.78147	0.77807	0.76730	0.76730	0.79280	0.77467	0.76050	0.75767	0.77353	0.79393	0.79450	0.79507	0.80243	0.78487	0.77353	0.76220	0.76503	0.79677	0.81717	0.81717	0.82057	0.82850	0.79960	0.81320	0.79790	0.77750	0.79167	0.78543	0.79280	0.79167	0.78940	0.79960	0.78430	0.79053	0.82000	0.81547	0.79677	0.80300	0.79677	0.79903	0.80187
85	0.35616	0.34699	0.34699	0.34594	0.34241	0.35052	0.34417	0.36709	0.38085	0.37203	0.35546	0.35123	0.36180	0.35793	0.36815	0.38790	0.37309	0.39143	0.36886	0.36357	0.37767	0.38367	0.39107	0.39213	0.38367	0.38402	0.37520	0.36568	0.38332	0.37238	0.37662	0.36498	0.37662	0.37520	0.38085	0.37344	0.37133	0.35369	0.34805	0.34770	0.35616	0.35793	0.35299	0.36251	0.36392	0.38332	0.37944	0.34981	0.36180
86	0.16448	0.16106	0.16417	0.16417	0.16075	0.16169	0.15609	0.16448	0.16044	0.16106	0.16138	0.16324	0.15733	0.15516	0.15671	0.15298	0.15080	0.15267	0.14987	0.15111	0.15485	0.15858	0.15329	0.15547	0.14987	0.14956	0.15422	0.14676	0.14707	0.14490	0.14676	0.14583	0.14272	0.14303	0.14552	0.14894	0.14987	0.14614	0.13961	0.13712	0.14054	0.14054	0.13619	0.13681	0.13681	0.13712	0.13681	0.14116	0.14179
87	0.73011	0.76809	0.69988	0.68748	0.63168	0.61773	0.60145	0.63788	0.58827	0.62005	0.62083	0.60300	0.64485	0.71073	0.65648	0.61850	0.68283	0.63400	0.64563	0.63090	0.62160	0.63323	0.65260	0.71383	0.63633	0.66345	0.59292	0.63400	0.68516	0.66113	0.68283	0.73631	0.77816	0.65493	0.59680	0.55495	0.57122	0.62470	0.66345	0.65183	0.59990	0.72546	0.65183	0.55650	0.59835	0.64098	0.58517	0.66035	0.57820
88	0.94641	1.01971	1.03438	1.02338	0.84304	0.96913	1.00359	1.00212	0.95007	0.93321	0.99552	0.92808	0.97280	0.99186	0.88336	1.04244	0.92735	0.97940	0.96620	0.90755	1.09742	1.09889	0.91195	0.93541	1.07543	1.00945	0.93174	0.95007	0.99039	0.94567	0.94054	0.88190	0.88923	0.98746	0.93688	0.85990	0.87750	0.90975	0.94787	0.97206	0.97353	0.98819	0.96107	1.02411	0.90169	0.94787	1.00359	1.07396	0.90389
89	0.99191	0.97261	0.94945	0.93401	0.94045	1.06910	0.87869	0.98676	0.84138	0.85554	1.01120	0.91729	0.93787	1.02536	1.05366	1.00734	0.89413	0.99062	0.88770	0.91986	0.82981	0.91986	0.81308	0.94045	0.87741	0.93144	0.97647	1.01120	1.10512	0.98419	0.90571	0.93015	1.08711	0.92243	0.83624	0.97390	1.07296	0.86840	0.95717	0.82080	0.81437	0.96232	1.01249	0.89413	0.96746	0.89156	1.00606	1.01764	0.90314
90	0.40200	0.39620	0.38594	0.38728	0.38193	0.36854	0.37747	0.38416	0.38951	0.36810	0.36586	0.38103	0.38371	0.40067	0.37523	0.38550	0.36765	0.37613	0.38951	0.36497	0.36185	0.36542	0.34400	0.33240	0.33820	0.34489	0.30831	0.32794	0.33552	0.31768	0.34846	0.34534	0.33374	0.36185	0.33865	0.35159	0.36051	0.35382	0.32972	0.32348	0.31857	0.33151	0.34266	0.33017	0.33062	0.31545	0.32348	0.32035	0.32259
91	0.80630	0.80777	0.77586	0.78862	0.82005	0.84067	0.86424	0.84509	0.86965	0.84018	0.85197	0.85737	0.84558	0.83036	0.82496	0.79746	0.82840	0.81759	0.80139	0.82251	0.82643	0.82742	0.85541	0.81858	0.80385	0.79206	0.82005	0.80483	0.79943	0.78273	0.76112	0.76653	0.78126	0.77340	0.76898	0.72822	0.75621	0.75081	0.76358	0.74836	0.77978	0.77782	0.77487	0.77193	0.75965	0.74492	0.77144	0.77193	0.75572
92	0.23885	0.23131	0.23212	0.22377	0.21893	0.22620	0.23185	0.22674	0.22458	0.22324	0.22539	0.21677	0.22593	0.22539	0.22216	0.21974	0.21866	0.21812	0.21327	0.20977	0.20735	0.21085	0.21300	0.21623	0.22108	0.22593	0.22754	0.22997	0.22270	0.23805	0.22647	0.21435	0.22485	0.20843	0.20600	0.20923	0.21273	0.21758	0.21327	0.21570	0.21354	0.21623	0.21543	0.21623	0.21273	0.21031	0.21543	0.21650	0.22297
93	0.14754	0.15339	0.16215	0.14754	0.15412	0.16361	0.16799	0.16215	0.15704	0.14316	0.14827	0.14900	0.14681	0.14389	0.14608	0.16142	0.16726	0.16069	0.14389	0.14900	0.14316	0.13732	0.14097	0.13513	0.13293	0.13220	0.13220	0.14097	0.13147	0.12125	0.12928	0.12198	0.12125	0.12928	0.13074	0.12636	0.13220	0.13513	0.12198	0.12125	0.12490	0.11248	0.11248	0.10810	0.10664	0.12052	0.11175	0.10226	0.10810
94	0.14926	0.15817	0.14035	0.14109	0.13812	0.14703	0.13961	0.15371	0.17451	0.15520	0.14629	0.15594	0.15371	0.15297	0.15669	0.16188	0.15743	0.14852	0.16188	0.15743	0.17451	0.15817	0.15966	0.16040	0.14480	0.14703	0.15669	0.16485	0.15743	0.17525	0.18639	0.19901	0.17822	0.17822	0.16560	0.15371	0.15520	0.14332	0.14852	0.15000	0.16040	0.14629	0.14480	0.13961	0.14183	0.14258	0.15297	0.14926	0.14703
95	0.60661	0.61809	0.63875	0.63003	0.60799	0.61350	0.60845	0.61074	0.58365	0.59605	0.58181	0.58732	0.57630	0.60523	0.59283	0.59651	0.58457	0.61763	0.61809	0.62360	0.61074	0.62819	0.62819	0.61993	0.63462	0.63554	0.58962	0.59651	0.59421	0.60018	0.61120	0.60707	0.61579	0.61166	0.60753	0.58457	0.59605	0.60110	0.58686	0.60248	0.58181	0.60753	0.60936	0.60891	0.60110	0.57584	0.57125	0.57998	0.58135
96	0.01229	0.01213	0.01207	0.01130	0.01152	0.01207	0.01185	0.01235	0.01235	0.01246	0.01290	0.01322	0.01355	0.01515	0.01575	0.01558	0.01536	0.01482	0.01355	0.01311	0.01355	0.01344	0.01246	0.01235	0.01235	0.01196	0.01218	0.01306	0.01257	0.01344	0.01372	0.01432	0.01394	0.01290	0.01257	0.01355	0.01251	0.01328	0.01355	0.01333	0.01421	0.01383	0.01377	0.01377	0.01405	0.01405	0.01361	0.01449	0.01624
97	0.07039	0.06909	0.06564	0.06823	0.06434	0.06391	0.06391	0.06391	0.06478	0.06434	0.06607	0.06434	0.06305	0.06650	0.06780	0.06650	0.06434	0.06564	0.06089	0.06262	0.06434	0.06650	0.06694	0.06823	0.06909	0.07125	0.07125	0.06780	0.07255	0.07298	0.06737	0.06909	0.06521	0.06953	0.06909	0.06434	0.06607	0.06564	0.07082	0.06607	0.06737	0.06391	0.06348	0.06694	0.06953	0.07082	0.07341	0.07946	0.08205
98	0.08819	0.09107	0.09011	0.08244	0.08819	0.10449	0.09394	0.09107	0.09969	0.11024	0.11407	0.11216	0.11407	0.09874	0.10640	0.09874	0.09011	0.09202	0.09298	0.09298	0.08340	0.07765	0.07765	0.07669	0.07381	0.07381	0.07285	0.07573	0.07669	0.07477	0.07956	0.07860	0.08436	0.07765	0.08244	0.07860	0.07285	0.07573	0.07860	0.07860	0.07285	0.07765	0.09586	0.09490	0.07189	0.07381	0.07381	0.07765	0.08915
99	0.17508	0.17758	0.17758	0.17758	0.17458	0.17058	0.17458	0.17758	0.17908	0.18109	0.18008	0.17258	0.16908	0.15907	0.16358	0.16408	0.16108	0.16158	0.16558	0.16958	0.17258	0.17558	0.16908	0.17008	0.17308	0.17308	0.17758	0.18109	0.17608	0.17608	0.18459	0.18559	0.18309	0.18059	0.17458	0.18209	0.17658	0.18209	0.17208	0.16458	0.16108	0.16258	0.16558	0.16958	0.17358	0.16658	0.16858	0.16108	0.15807
100	0.24136	0.27032	0.23943	0.23750	0.26067	0.24908	0.24522	0.23750	0.24908	0.27804	0.28577	0.30315	0.29156	0.28963	0.28963	0.27998	0.26646	0.26260	0.26839	0.27611	0.26839	0.25680	0.25101	0.24908	0.25101	0.26260	0.33404	0.31666	0.29735	0.27998	0.29928	0.30121	0.32245	0.30315	0.28384	0.27032	0.27225	0.26453	0.27032	0.27418	0.26453	0.27225	0.26646	0.26839	0.26453	0.27418	0.25680	0.24908	0.22784
[truncated: 952 more columns]
