# Supplementary material for: Systematic discovery of conservation states for single-nucleotide annotation of the human genome
Source: Commun Biol. 2019 Jul 2;2:248. doi: 10.1038/s42003-019-0488-1 (PMC6606595; doi:10.1038/s42003-019-0488-1)
Supplement: Supplementary file 6 — Supplementary Data 3 [file 42003_2019_488_MOESM6_ESM.zip › Supplementary Data 3/SupFig11cd_exon_start_protein_coding_positional_enrichments.txt]

State (User order)	-2000	-1999	-1998	-1997	-1996	-1995	-1994	-1993	-1992	-1991	-1990	-1989	-1988	-1987	-1986	-1985	-1984	-1983	-1982	-1981	-1980	-1979	-1978	-1977	-1976	-1975	-1974	-1973	-1972	-1971	-1970	-1969	-1968	-1967	-1966	-1965	-1964	-1963	-1962	-1961	-1960	-1959	-1958	-1957	-1956	-1955	-1954	-1953	-1952	-1951	-1950	-1949	-1948	-1947	-1946	-1945	-1944	-1943	-1942	-1941	-1940	-1939	-1938	-1937	-1936	-1935	-1934	-1933	-1932	-1931	-1930	-1929	-1928	-1927	-1926	-1925	-1924	-1923	-1922	-1921	-1920	-1919	-1918	-1917	-1916	-1915	-1914	-1913	-1912	-1911	-1910	-1909	-1908	-1907	-1906	-1905	-1904	-1903	-1902	-1901	-1900	-1899	-1898	-1897	-1896	-1895	-1894	-1893	-1892	-1891	-1890	-1889	-1888	-1887	-1886	-1885	-1884	-1883	-1882	-1881	-1880	-1879	-1878	-1877	-1876	-1875	-1874	-1873	-1872	-1871	-1870	-1869	-1868	-1867	-1866	-1865	-1864	-1863	-1862	-1861	-1860	-1859	-1858	-1857	-1856	-1855	-1854	-1853	-1852	-1851	-1850	-1849	-1848	-1847	-1846	-1845	-1844	-1843	-1842	-1841	-1840	-1839	-1838	-1837	-1836	-1835	-1834	-1833	-1832	-1831	-1830	-1829	-1828	-1827	-1826	-1825	-1824	-1823	-1822	-1821	-1820	-1819	-1818	-1817	-1816	-1815	-1814	-1813	-1812	-1811	-1810	-1809	-1808	-1807	-1806	-1805	-1804	-1803	-1802	-1801	-1800	-1799	-1798	-1797	-1796	-1795	-1794	-1793	-1792	-1791	-1790	-1789	-1788	-1787	-1786	-1785	-1784	-1783	-1782	-1781	-1780	-1779	-1778	-1777	-1776	-1775	-1774	-1773	-1772	-1771	-1770	-1769	-1768	-1767	-1766	-1765	-1764	-1763	-1762	-1761	-1760	-1759	-1758	-1757	-1756	-1755	-1754	-1753	-1752	-1751	-1750	-1749	-1748	-1747	-1746	-1745	-1744	-1743	-1742	-1741	-1740	-1739	-1738	-1737	-1736	-1735	-1734	-1733	-1732	-1731	-1730	-1729	-1728	-1727	-1726	-1725	-1724	-1723	-1722	-1721	-1720	-1719	-1718	-1717	-1716	-1715	-1714	-1713	-1712	-1711	-1710	-1709	-1708	-1707	-1706	-1705	-1704	-1703	-1702	-1701	-1700	-1699	-1698	-1697	-1696	-1695	-1694	-1693	-1692	-1691	-1690	-1689	-1688	-1687	-1686	-1685	-1684	-1683	-1682	-1681	-1680	-1679	-1678	-1677	-1676	-1675	-1674	-1673	-1672	-1671	-1670	-1669	-1668	-1667	-1666	-1665	-1664	-1663	-1662	-1661	-1660	-1659	-1658	-1657	-1656	-1655	-1654	-1653	-1652	-1651	-1650	-1649	-1648	-1647	-1646	-1645	-1644	-1643	-1642	-1641	-1640	-1639	-1638	-1637	-1636	-1635	-1634	-1633	-1632	-1631	-1630	-1629	-1628	-1627	-1626	-1625	-1624	-1623	-1622	-1621	-1620	-1619	-1618	-1617	-1616	-1615	-1614	-1613	-1612	-1611	-1610	-1609	-1608	-1607	-1606	-1605	-1604	-1603	-1602	-1601	-1600	-1599	-1598	-1597	-1596	-1595	-1594	-1593	-1592	-1591	-1590	-1589	-1588	-1587	-1586	-1585	-1584	-1583	-1582	-1581	-1580	-1579	-1578	-1577	-1576	-1575	-1574	-1573	-1572	-1571	-1570	-1569	-1568	-1567	-1566	-1565	-1564	-1563	-1562	-1561	-1560	-1559	-1558	-1557	-1556	-1555	-1554	-1553	-1552	-1551	-1550	-1549	-1548	-1547	-1546	-1545	-1544	-1543	-1542	-1541	-1540	-1539	-1538	-1537	-1536	-1535	-1534	-1533	-1532	-1531	-1530	-1529	-1528	-1527	-1526	-1525	-1524	-1523	-1522	-1521	-1520	-1519	-1518	-1517	-1516	-1515	-1514	-1513	-1512	-1511	-1510	-1509	-1508	-1507	-1506	-1505	-1504	-1503	-1502	-1501	-1500	-1499	-1498	-1497	-1496	-1495	-1494	-1493	-1492	-1491	-1490	-1489	-1488	-1487	-1486	-1485	-1484	-1483	-1482	-1481	-1480	-1479	-1478	-1477	-1476	-1475	-1474	-1473	-1472	-1471	-1470	-1469	-1468	-1467	-1466	-1465	-1464	-1463	-1462	-1461	-1460	-1459	-1458	-1457	-1456	-1455	-1454	-1453	-1452	-1451	-1450	-1449	-1448	-1447	-1446	-1445	-1444	-1443	-1442	-1441	-1440	-1439	-1438	-1437	-1436	-1435	-1434	-1433	-1432	-1431	-1430	-1429	-1428	-1427	-1426	-1425	-1424	-1423	-1422	-1421	-1420	-1419	-1418	-1417	-1416	-1415	-1414	-1413	-1412	-1411	-1410	-1409	-1408	-1407	-1406	-1405	-1404	-1403	-1402	-1401	-1400	-1399	-1398	-1397	-1396	-1395	-1394	-1393	-1392	-1391	-1390	-1389	-1388	-1387	-1386	-1385	-1384	-1383	-1382	-1381	-1380	-1379	-1378	-1377	-1376	-1375	-1374	-1373	-1372	-1371	-1370	-1369	-1368	-1367	-1366	-1365	-1364	-1363	-1362	-1361	-1360	-1359	-1358	-1357	-1356	-1355	-1354	-1353	-1352	-1351	-1350	-1349	-1348	-1347	-1346	-1345	-1344	-1343	-1342	-1341	-1340	-1339	-1338	-1337	-1336	-1335	-1334	-1333	-1332	-1331	-1330	-1329	-1328	-1327	-1326	-1325	-1324	-1323	-1322	-1321	-1320	-1319	-1318	-1317	-1316	-1315	-1314	-1313	-1312	-1311	-1310	-1309	-1308	-1307	-1306	-1305	-1304	-1303	-1302	-1301	-1300	-1299	-1298	-1297	-1296	-1295	-1294	-1293	-1292	-1291	-1290	-1289	-1288	-1287	-1286	-1285	-1284	-1283	-1282	-1281	-1280	-1279	-1278	-1277	-1276	-1275	-1274	-1273	-1272	-1271	-1270	-1269	-1268	-1267	-1266	-1265	-1264	-1263	-1262	-1261	-1260	-1259	-1258	-1257	-1256	-1255	-1254	-1253	-1252	-1251	-1250	-1249	-1248	-1247	-1246	-1245	-1244	-1243	-1242	-1241	-1240	-1239	-1238	-1237	-1236	-1235	-1234	-1233	-1232	-1231	-1230	-1229	-1228	-1227	-1226	-1225	-1224	-1223	-1222	-1221	-1220	-1219	-1218	-1217	-1216	-1215	-1214	-1213	-1212	-1211	-1210	-1209	-1208	-1207	-1206	-1205	-1204	-1203	-1202	-1201	-1200	-1199	-1198	-1197	-1196	-1195	-1194	-1193	-1192	-1191	-1190	-1189	-1188	-1187	-1186	-1185	-1184	-1183	-1182	-1181	-1180	-1179	-1178	-1177	-1176	-1175	-1174	-1173	-1172	-1171	-1170	-1169	-1168	-1167	-1166	-1165	-1164	-1163	-1162	-1161	-1160	-1159	-1158	-1157	-1156	-1155	-1154	-1153	-1152	-1151	-1150	-1149	-1148	-1147	-1146	-1145	-1144	-1143	-1142	-1141	-1140	-1139	-1138	-1137	-1136	-1135	-1134	-1133	-1132	-1131	-1130	-1129	-1128	-1127	-1126	-1125	-1124	-1123	-1122	-1121	-1120	-1119	-1118	-1117	-1116	-1115	-1114	-1113	-1112	-1111	-1110	-1109	-1108	-1107	-1106	-1105	-1104	-1103	-1102	-1101	-1100	-1099	-1098	-1097	-1096	-1095	-1094	-1093	-1092	-1091	-1090	-1089	-1088	-1087	-1086	-1085	-1084	-1083	-1082	-1081	-1080	-1079	-1078	-1077	-1076	-1075	-1074	-1073	-1072	-1071	-1070	-1069	-1068	-1067	-1066	-1065	-1064	-1063	-1062	-1061	-1060	-1059	-1058	-1057	-1056	-1055	-1054	-1053	-1052	-1051	-1050	-1049	-1048	-1047	-1046	-1045	-1044	-1043	-1042	-1041	-1040	-1039	-1038	-1037	-1036	-1035	-1034	-1033	-1032	-1031	-1030	-1029	-1028	-1027	-1026	-1025	-1024	-1023	-1022	-1021	-1020	-1019	-1018	-1017	-1016	-1015	-1014	-1013	-1012	-1011	-1010	-1009	-1008	-1007	-1006	-1005	-1004	-1003	-1002	-1001	-1000	-999	-998	-997	-996	-995	-994	-993	-992	-991	-990	-989	-988	-987	-986	-985	-984	-983	-982	-981	-980	-979	-978	-977	-976	-975	-974	-973	-972	-971	-970	-969	-968	-967	-966	-965	-964	-963	-962	-961	-960	-959	-958	-957	-956	-955	-954	-953	-952	-951	-950	-949	-948	-947	-946	-945	-944	-943	-942	-941	-940	-939	-938	-937	-936	-935	-934	-933	-932	-931	-930	-929	-928	-927	-926	-925	-924	-923	-922	-921	-920	-919	-918	-917	-916	-915	-914	-913	-912	-911	-910	-909	-908	-907	-906	-905	-904	-903	-902	-901	-900	-899	-898	-897	-896	-895	-894	-893	-892	-891	-890	-889	-888	-887	-886	-885	-884	-883	-882	-881	-880	-879	-878	-877	-876	-875	-874	-873	-872	-871	-870	-869	-868	-867	-866	-865	-864	-863	-862	-861	-860	-859	-858	-857	-856	-855	-854	-853	-852	-851	-850	-849	-848	-847	-846	-845	-844	-843	-842	-841	-840	-839	-838	-837	-836	-835	-834	-833	-832	-831	-830	-829	-828	-827	-826	-825	-824	-823	-822	-821	-820	-819	-818	-817	-816	-815	-814	-813	-812	-811	-810	-809	-808	-807	-806	-805	-804	-803	-802	-801	-800	-799	-798	-797	-796	-795	-794	-793	-792	-791	-790	-789	-788	-787	-786	-785	-784	-783	-782	-781	-780	-779	-778	-777	-776	-775	-774	-773	-772	-771	-770	-769	-768	-767	-766	-765	-764	-763	-762	-761	-760	-759	-758	-757	-756	-755	-754	-753	-752	-751	-750	-749	-748	-747	-746	-745	-744	-743	-742	-741	-740	-739	-738	-737	-736	-735	-734	-733	-732	-731	-730	-729	-728	-727	-726	-725	-724	-723	-722	-721	-720	-719	-718	-717	-716	-715	-714	-713	-712	-711	-710	-709	-708	-707	-706	-705	-704	-703	-702	-701	-700	-699	-698	-697	-696	-695	-694	-693	-692	-691	-690	-689	-688	-687	-686	-685	-684	-683	-682	-681	-680	-679	-678	-677	-676	-675	-674	-673	-672	-671	-670	-669	-668	-667	-666	-665	-664	-663	-662	-661	-660	-659	-658	-657	-656	-655	-654	-653	-652	-651	-650	-649	-648	-647	-646	-645	-644	-643	-642	-641	-640	-639	-638	-637	-636	-635	-634	-633	-632	-631	-630	-629	-628	-627	-626	-625	-624	-623	-622	-621	-620	-619	-618	-617	-616	-615	-614	-613	-612	-611	-610	-609	-608	-607	-606	-605	-604	-603	-602	-601	-600	-599	-598	-597	-596	-595	-594	-593	-592	-591	-590	-589	-588	-587	-586	-585	-584	-583	-582	-581	-580	-579	-578	-577	-576	-575	-574	-573	-572	-571	-570	-569	-568	-567	-566	-565	-564	-563	-562	-561	-560	-559	-558	-557	-556	-555	-554	-553	-552	-551	-550	-549	-548	-547	-546	-545	-544	-543	-542	-541	-540	-539	-538	-537	-536	-535	-534	-533	-532	-531	-530	-529	-528	-527	-526	-525	-524	-523	-522	-521	-520	-519	-518	-517	-516	-515	-514	-513	-512	-511	-510	-509	-508	-507	-506	-505	-504	-503	-502	-501	-500	-499	-498	-497	-496	-495	-494	-493	-492	-491	-490	-489	-488	-487	-486	-485	-484	-483	-482	-481	-480	-479	-478	-477	-476	-475	-474	-473	-472	-471	-470	-469	-468	-467	-466	-465	-464	-463	-462	-461	-460	-459	-458	-457	-456	-455	-454	-453	-452	-451	-450	-449	-448	-447	-446	-445	-444	-443	-442	-441	-440	-439	-438	-437	-436	-435	-434	-433	-432	-431	-430	-429	-428	-427	-426	-425	-424	-423	-422	-421	-420	-419	-418	-417	-416	-415	-414	-413	-412	-411	-410	-409	-408	-407	-406	-405	-404	-403	-402	-401	-400	-399	-398	-397	-396	-395	-394	-393	-392	-391	-390	-389	-388	-387	-386	-385	-384	-383	-382	-381	-380	-379	-378	-377	-376	-375	-374	-373	-372	-371	-370	-369	-368	-367	-366	-365	-364	-363	-362	-361	-360	-359	-358	-357	-356	-355	-354	-353	-352	-351	-350	-349	-348	-347	-346	-345	-344	-343	-342	-341	-340	-339	-338	-337	-336	-335	-334	-333	-332	-331	-330	-329	-328	-327	-326	-325	-324	-323	-322	-321	-320	-319	-318	-317	-316	-315	-314	-313	-312	-311	-310	-309	-308	-307	-306	-305	-304	-303	-302	-301	-300	-299	-298	-297	-296	-295	-294	-293	-292	-291	-290	-289	-288	-287	-286	-285	-284	-283	-282	-281	-280	-279	-278	-277	-276	-275	-274	-273	-272	-271	-270	-269	-268	-267	-266	-265	-264	-263	-262	-261	-260	-259	-258	-257	-256	-255	-254	-253	-252	-251	-250	-249	-248	-247	-246	-245	-244	-243	-242	-241	-240	-239	-238	-237	-236	-235	-234	-233	-232	-231	-230	-229	-228	-227	-226	-225	-224	-223	-222	-221	-220	-219	-218	-217	-216	-215	-214	-213	-212	-211	-210	-209	-208	-207	-206	-205	-204	-203	-202	-201	-200	-199	-198	-197	-196	-195	-194	-193	-192	-191	-190	-189	-188	-187	-186	-185	-184	-183	-182	-181	-180	-179	-178	-177	-176	-175	-174	-173	-172	-171	-170	-169	-168	-167	-166	-165	-164	-163	-162	-161	-160	-159	-158	-157	-156	-155	-154	-153	-152	-151	-150	-149	-148	-147	-146	-145	-144	-143	-142	-141	-140	-139	-138	-137	-136	-135	-134	-133	-132	-131	-130	-129	-128	-127	-126	-125	-124	-123	-122	-121	-120	-119	-118	-117	-116	-115	-114	-113	-112	-111	-110	-109	-108	-107	-106	-105	-104	-103	-102	-101	-100	-99	-98	-97	-96	-95	-94	-93	-92	-91	-90	-89	-88	-87	-86	-85	-84	-83	-82	-81	-80	-79	-78	-77	-76	-75	-74	-73	-72	-71	-70	-69	-68	-67	-66	-65	-64	-63	-62	-61	-60	-59	-58	-57	-56	-55	-54	-53	-52	-51	-50	-49	-48	-47	-46	-45	-44	-43	-42	-41	-40	-39	-38	-37	-36	-35	-34	-33	-32	-31	-30	-29	-28	-27	-26	-25	-24	-23	-22	-21	-20	-19	-18	-17	-16	-15	-14	-13	-12	-11	-10	-9	-8	-7	-6	-5	-4	-3	-2	-1	0	1	2	3	4	5	6	7	8	9	10	11	12	13	14	15	16	17	18	19	20	21	22	23	24	25	26	27	28	29	30	31	32	33	34	35	36	37	38	39	40	41	42	43	44	45	46	47	48	49	50	51	52	53	54	55	56	57	58	59	60	61	62	63	64	65	66	67	68	69	70	71	72	73	74	75	76	77	78	79	80	81	82	83	84	85	86	87	88	89	90	91	92	93	94	95	96	97	98	99	100	101	102	103	104	105	106	107	108	109	110	111	112	113	114	115	116	117	118	119	120	121	122	123	124	125	126	127	128	129	130	131	132	133	134	135	136	137	138	139	140	141	142	143	144	145	146	147	148	149	150	151	152	153	154	155	156	157	158	159	160	161	162	163	164	165	166	167	168	169	170	171	172	173	174	175	176	177	178	179	180	181	182	183	184	185	186	187	188	189	190	191	192	193	194	195	196	197	198	199	200	201	202	203	204	205	206	207	208	209	210	211	212	213	214	215	216	217	218	219	220	221	222	223	224	225	226	227	228	229	230	231	232	233	234	235	236	237	238	239	240	241	242	243	244	245	246	247	248	249	250	251	252	253	254	255	256	257	258	259	260	261	262	263	264	265	266	267	268	269	270	271	272	273	274	275	276	277	278	279	280	281	282	283	284	285	286	287	288	289	290	291	292	293	294	295	296	297	298	299	300	301	302	303	304	305	306	307	308	309	310	311	312	313	314	315	316	317	318	319	320	321	322	323	324	325	326	327	328	329	330	331	332	333	334	335	336	337	338	339	340	341	342	343	344	345	346	347	348	349	350	351	352	353	354	355	356	357	358	359	360	361	362	363	364	365	366	367	368	369	370	371	372	373	374	375	376	377	378	379	380	381	382	383	384	385	386	387	388	389	390	391	392	393	394	395	396	397	398	399	400	401	402	403	404	405	406	407	408	409	410	411	412	413	414	415	416	417	418	419	420	421	422	423	424	425	426	427	428	429	430	431	432	433	434	435	436	437	438	439	440	441	442	443	444	445	446	447	448	449	450	451	452	453	454	455	456	457	458	459	460	461	462	463	464	465	466	467	468	469	470	471	472	473	474	475	476	477	478	479	480	481	482	483	484	485	486	487	488	489	490	491	492	493	494	495	496	497	498	499	500	501	502	503	504	505	506	507	508	509	510	511	512	513	514	515	516	517	518	519	520	521	522	523	524	525	526	527	528	529	530	531	532	533	534	535	536	537	538	539	540	541	542	543	544	545	546	547	548	549	550	551	552	553	554	555	556	557	558	559	560	561	562	563	564	565	566	567	568	569	570	571	572	573	574	575	576	577	578	579	580	581	582	583	584	585	586	587	588	589	590	591	592	593	594	595	596	597	598	599	600	601	602	603	604	605	606	607	608	609	610	611	612	613	614	615	616	617	618	619	620	621	622	623	624	625	626	627	628	629	630	631	632	633	634	635	636	637	638	639	640	641	642	643	644	645	646	647	648	649	650	651	652	653	654	655	656	657	658	659	660	661	662	663	664	665	666	667	668	669	670	671	672	673	674	675	676	677	678	679	680	681	682	683	684	685	686	687	688	689	690	691	692	693	694	695	696	697	698	699	700	701	702	703	704	705	706	707	708	709	710	711	712	713	714	715	716	717	718	719	720	721	722	723	724	725	726	727	728	729	730	731	732	733	734	735	736	737	738	739	740	741	742	743	744	745	746	747	748	749	750	751	752	753	754	755	756	757	758	759	760	761	762	763	764	765	766	767	768	769	770	771	772	773	774	775	776	777	778	779	780	781	782	783	784	785	786	787	788	789	790	791	792	793	794	795	796	797	798	799	800	801	802	803	804	805	806	807	808	809	810	811	812	813	814	815	816	817	818	819	820	821	822	823	824	825	826	827	828	829	830	831	832	833	834	835	836	837	838	839	840	841	842	843	844	845	846	847	848	849	850	851	852	853	854	855	856	857	858	859	860	861	862	863	864	865	866	867	868	869	870	871	872	873	874	875	876	877	878	879	880	881	882	883	884	885	886	887	888	889	890	891	892	893	894	895	896	897	898	899	900	901	902	903	904	905	906	907	908	909	910	911	912	913	914	915	916	917	918	919	920	921	922	923	924	925	926	927	928	929	930	931	932	933	934	935	936	937	938	939	940	941	942	943	944	945	946	947	948	949	950	951	952	953	954	955	956	957	958	959	960	961	962	963	964	965	966	967	968	969	970	971	972	973	974	975	976	977	978	979	980	981	982	983	984	985	986	987	988	989	990	991	992	993	994	995	996	997	998	999	1000	1001	1002	1003	1004	1005	1006	1007	1008	1009	1010	1011	1012	1013	1014	1015	1016	1017	1018	1019	1020	1021	1022	1023	1024	1025	1026	1027	1028	1029	1030	1031	1032	1033	1034	1035	1036	1037	1038	1039	1040	1041	1042	1043	1044	1045	1046	1047	1048	1049	1050	1051	1052	1053	1054	1055	1056	1057	1058	1059	1060	1061	1062	1063	1064	1065	1066	1067	1068	1069	1070	1071	1072	1073	1074	1075	1076	1077	1078	1079	1080	1081	1082	1083	1084	1085	1086	1087	1088	1089	1090	1091	1092	1093	1094	1095	1096	1097	1098	1099	1100	1101	1102	1103	1104	1105	1106	1107	1108	1109	1110	1111	1112	1113	1114	1115	1116	1117	1118	1119	1120	1121	1122	1123	1124	1125	1126	1127	1128	1129	1130	1131	1132	1133	1134	1135	1136	1137	1138	1139	1140	1141	1142	1143	1144	1145	1146	1147	1148	1149	1150	1151	1152	1153	1154	1155	1156	1157	1158	1159	1160	1161	1162	1163	1164	1165	1166	1167	1168	1169	1170	1171	1172	1173	1174	1175	1176	1177	1178	1179	1180	1181	1182	1183	1184	1185	1186	1187	1188	1189	1190	1191	1192	1193	1194	1195	1196	1197	1198	1199	1200	1201	1202	1203	1204	1205	1206	1207	1208	1209	1210	1211	1212	1213	1214	1215	1216	1217	1218	1219	1220	1221	1222	1223	1224	1225	1226	1227	1228	1229	1230	1231	1232	1233	1234	1235	1236	1237	1238	1239	1240	1241	1242	1243	1244	1245	1246	1247	1248	1249	1250	1251	1252	1253	1254	1255	1256	1257	1258	1259	1260	1261	1262	1263	1264	1265	1266	1267	1268	1269	1270	1271	1272	1273	1274	1275	1276	1277	1278	1279	1280	1281	1282	1283	1284	1285	1286	1287	1288	1289	1290	1291	1292	1293	1294	1295	1296	1297	1298	1299	1300	1301	1302	1303	1304	1305	1306	1307	1308	1309	1310	1311	1312	1313	1314	1315	1316	1317	1318	1319	1320	1321	1322	1323	1324	1325	1326	1327	1328	1329	1330	1331	1332	1333	1334	1335	1336	1337	1338	1339	1340	1341	1342	1343	1344	1345	1346	1347	1348	1349	1350	1351	1352	1353	1354	1355	1356	1357	1358	1359	1360	1361	1362	1363	1364	1365	1366	1367	1368	1369	1370	1371	1372	1373	1374	1375	1376	1377	1378	1379	1380	1381	1382	1383	1384	1385	1386	1387	1388	1389	1390	1391	1392	1393	1394	1395	1396	1397	1398	1399	1400	1401	1402	1403	1404	1405	1406	1407	1408	1409	1410	1411	1412	1413	1414	1415	1416	1417	1418	1419	1420	1421	1422	1423	1424	1425	1426	1427	1428	1429	1430	1431	1432	1433	1434	1435	1436	1437	1438	1439	1440	1441	1442	1443	1444	1445	1446	1447	1448	1449	1450	1451	1452	1453	1454	1455	1456	1457	1458	1459	1460	1461	1462	1463	1464	1465	1466	1467	1468	1469	1470	1471	1472	1473	1474	1475	1476	1477	1478	1479	1480	1481	1482	1483	1484	1485	1486	1487	1488	1489	1490	1491	1492	1493	1494	1495	1496	1497	1498	1499	1500	1501	1502	1503	1504	1505	1506	1507	1508	1509	1510	1511	1512	1513	1514	1515	1516	1517	1518	1519	1520	1521	1522	1523	1524	1525	1526	1527	1528	1529	1530	1531	1532	1533	1534	1535	1536	1537	1538	1539	1540	1541	1542	1543	1544	1545	1546	1547	1548	1549	1550	1551	1552	1553	1554	1555	1556	1557	1558	1559	1560	1561	1562	1563	1564	1565	1566	1567	1568	1569	1570	1571	1572	1573	1574	1575	1576	1577	1578	1579	1580	1581	1582	1583	1584	1585	1586	1587	1588	1589	1590	1591	1592	1593	1594	1595	1596	1597	1598	1599	1600	1601	1602	1603	1604	1605	1606	1607	1608	1609	1610	1611	1612	1613	1614	1615	1616	1617	1618	1619	1620	1621	1622	1623	1624	1625	1626	1627	1628	1629	1630	1631	1632	1633	1634	1635	1636	1637	1638	1639	1640	1641	1642	1643	1644	1645	1646	1647	1648	1649	1650	1651	1652	1653	1654	1655	1656	1657	1658	1659	1660	1661	1662	1663	1664	1665	1666	1667	1668	1669	1670	1671	1672	1673	1674	1675	1676	1677	1678	1679	1680	1681	1682	1683	1684	1685	1686	1687	1688	1689	1690	1691	1692	1693	1694	1695	1696	1697	1698	1699	1700	1701	1702	1703	1704	1705	1706	1707	1708	1709	1710	1711	1712	1713	1714	1715	1716	1717	1718	1719	1720	1721	1722	1723	1724	1725	1726	1727	1728	1729	1730	1731	1732	1733	1734	1735	1736	1737	1738	1739	1740	1741	1742	1743	1744	1745	1746	1747	1748	1749	1750	1751	1752	1753	1754	1755	1756	1757	1758	1759	1760	1761	1762	1763	1764	1765	1766	1767	1768	1769	1770	1771	1772	1773	1774	1775	1776	1777	1778	1779	1780	1781	1782	1783	1784	1785	1786	1787	1788	1789	1790	1791	1792	1793	1794	1795	1796	1797	1798	1799	1800	1801	1802	1803	1804	1805	1806	1807	1808	1809	1810	1811	1812	1813	1814	1815	1816	1817	1818	1819	1820	1821	1822	1823	1824	1825	1826	1827	1828	1829	1830	1831	1832	1833	1834	1835	1836	1837	1838	1839	1840	1841	1842	1843	1844	1845	1846	1847	1848	1849	1850	1851	1852	1853	1854	1855	1856	1857	1858	1859	1860	1861	1862	1863	1864	1865	1866	1867	1868	1869	1870	1871	1872	1873	1874	1875	1876	1877	1878	1879	1880	1881	1882	1883	1884	1885	1886	1887	1888	1889	1890	1891	1892	1893	1894	1895	1896	1897	1898	1899	1900	1901	1902	1903	1904	1905	1906	1907	1908	1909	1910	1911	1912	1913	1914	1915	1916	1917	1918	1919	1920	1921	1922	1923	1924	1925	1926	1927	1928	1929	1930	1931	1932	1933	1934	1935	1936	1937	1938	1939	1940	1941	1942	1943	1944	1945	1946	1947	1948	1949	1950	1951	1952	1953	1954	1955	1956	1957	1958	1959	1960	1961	1962	1963	1964	1965	1966	1967	1968	1969	1970	1971	1972	1973	1974	1975	1976	1977	1978	1979	1980	1981	1982	1983	1984	1985	1986	1987	1988	1989	1990	1991	1992	1993	1994	1995	1996	1997	1998	1999	2000
1	5.45219	5.46450	5.46419	5.42258	5.43490	5.47214	5.47760	5.42399	5.43708	5.43599	5.45437	5.43941	5.41791	5.45235	5.43474	5.42757	5.43848	5.40264	5.42819	5.45500	5.39827	5.39204	5.40123	5.43427	5.41401	5.46450	5.44425	5.42804	5.46466	5.47214	5.46778	5.45609	5.42944	5.43334	5.51359	5.39843	5.49832	5.47136	5.49240	5.44954	5.45157	5.43380	5.38440	5.54118	5.39251	5.38783	5.47058	5.37116	5.46591	5.43864	5.42056	5.39095	5.47650	5.39484	5.38612	5.46061	5.44378	5.43817	5.48087	5.33376	5.40061	5.46996	5.38487	5.41619	5.40747	5.40653	5.42025	5.42913	5.43209	5.41464	5.47837	5.37116	5.40482	5.48071	5.39656	5.43505	5.48648	5.45437	5.43661	5.41729	5.45843	5.42025	5.48071	5.41058	5.44082	5.47650	5.42928	5.43162	5.48321	5.46887	5.44908	5.39812	5.39952	5.43941	5.47853	5.42508	5.37817	5.44284	5.44082	5.46575	5.38752	5.39827	5.44238	5.41931	5.43038	5.47370	5.44721	5.45250	5.39391	5.39812	5.43412	5.38362	5.44612	5.37100	5.38877	5.40669	5.43100	5.40840	5.37599	5.44752	5.41651	5.42741	5.44471	5.38300	5.40809	5.43801	5.39391	5.40248	5.39407	5.41417	5.33422	5.44736	5.42165	5.44970	5.40513	5.43645	5.48461	5.46404	5.42243	5.42196	5.45110	5.44128	5.48289	5.45048	5.48788	5.46310	5.47354	5.48991	5.44331	5.46388	5.45889	5.41058	5.49006	5.58871	5.57406	5.44565	5.52731	5.47058	5.50456	5.51110	5.47682	5.58824	5.48102	5.55910	5.54398	5.49427	5.57546	5.50253	5.48476	5.48258	5.56502	5.54055	5.52107	5.50720	5.50580	5.51780	5.53510	5.52513	5.50440	5.59899	5.53120	5.45999	5.56299	5.57593	5.46980	5.55411	5.46809	5.47308	5.58980	5.47900	5.54990	5.50658	5.52248	5.45328	5.49692	5.53307	5.46108	5.56814	5.52263	5.47837	5.51531	5.41121	5.41697	5.49707	5.50643	5.54975	5.48897	5.46295	5.36991	5.43895	5.42212	5.45110	5.47152	5.50456	5.40825	5.44113	5.49505	5.53042	5.44612	5.39594	5.48648	5.45999	5.48975	5.46435	5.46856	5.43271	5.50097	5.51297	5.48430	5.47510	5.48414	5.48585	5.53136	5.50378	5.53136	5.51749	5.50128	5.50798	5.51017	5.47526	5.51126	5.53385	5.64201	5.62221	5.58357	5.48741	5.59151	5.58544	5.57702	5.60102	5.56159	5.58653	5.49178	5.59899	5.61208	5.62611	5.63266	5.57640	5.58216	5.62767	5.62128	5.65416	5.60647	5.65089	5.65681	5.61115	5.69764	5.66336	5.66819	5.61255	5.62237	5.70496	5.61738	5.61131	5.63312	5.63343	5.70465	5.67941	5.61536	5.57157	5.62611	5.57920	5.65447	5.66304	5.55193	5.60258	5.68143	5.62751	5.61676	5.65790	5.62066	5.70933	5.73722	5.68330	5.66476	5.71182	5.68704	5.62845	5.66678	5.59759	5.58481	5.59307	5.59089	5.64652	5.63530	5.65245	5.59619	5.58279	5.59292	5.52404	5.56455	5.58076	5.58279	5.53650	5.51141	5.57577	5.56502	5.62377	5.60585	5.60071	5.54835	5.58793	5.63063	5.52933	5.66523	5.58310	5.54414	5.63188	5.51593	5.61754	5.57920	5.62237	5.60040	5.64762	5.56954	5.58247	5.61411	5.63640	5.60492	5.62081	5.58512	5.60975	5.62985	5.60959	5.60429	5.66195	5.63608	5.64216	5.67208	5.61629	5.62549	5.61520	5.56299	5.64232	5.62034	5.67894	5.63546	5.64902	5.65167	5.69374	5.65089	5.67878	5.63266	5.67208	5.67224	5.68455	5.69032	5.60320	5.67161	5.61427	5.66476	5.70699	5.63624	5.66943	5.60928	5.71915	5.66897	5.69281	5.67146	5.70450	5.71618	5.70621	5.68548	5.64902	5.75483	5.73224	5.74579	5.71213	5.69421	5.73411	5.79208	5.68860	5.68642	5.76325	5.65463	5.69078	5.69904	5.68393	5.77011	5.69624	5.73379	5.69530	5.74174	5.76621	5.72289	5.71556	5.71883	5.68393	5.70808	5.72943	5.70263	5.77540	5.70309	5.69530	5.82262	5.81203	5.74174	5.76060	5.74050	5.78538	5.81499	5.72460	5.70606	5.75717	5.71868	5.68720	5.77852	5.77166	5.80330	5.78382	5.71993	5.75655	5.83680	5.84351	5.77400	5.79426	5.73473	5.79317	5.80922	5.77073	5.75374	5.75125	5.68907	5.75826	5.76512	5.72943	5.71260	5.78475	5.75935	5.75717	5.78242	5.71104	5.71541	5.73676	5.72881	5.63795	5.74844	5.74673	5.78803	5.76294	5.79114	5.77385	5.74128	5.72616	5.71494	5.72055	5.73099	5.72616	5.77011	5.79410	5.78507	5.76746	5.72133	5.74766	5.81966	5.79894	5.69811	5.76512	5.74081	5.76979	5.78304	5.77883	5.75483	5.73317	5.74081	5.70948	5.69655	5.71354	5.74673	5.78444	5.79582	5.70465	5.86189	5.73052	5.75063	5.78772	5.72398	5.68751	5.77868	5.74860	5.67193	5.80642	5.78881	5.74455	5.75281	5.78725	5.69826	5.69748	5.69967	5.76216	5.72756	5.71837	5.68299	5.70870	5.71229	5.65385	5.69094	5.68533	5.58824	5.65478	5.66273	5.64606	5.69842	5.73317	5.65463	5.66102	5.66538	5.61286	5.68580	5.65697	5.58357	5.72242	5.65104	5.63188	5.69406	5.58341	5.54242	5.64777	5.63608	5.58918	5.65572	5.62050	5.61551	5.62190	5.58201	5.58871	5.58481	5.67629	5.61068	5.65198	5.66943	5.66086	5.73442	5.71291	5.70761	5.75811	5.71525	5.71728	5.74891	5.66211	5.65977	5.66710	5.71073	5.71213	5.76917	5.73598	5.68767	5.77198	5.71011	5.68034	5.66413	5.69998	5.69203	5.74611	5.62611	5.66554	5.69858	5.70948	5.63655	5.76637	5.68517	5.66024	5.74377	5.69608	5.64559	5.77275	5.71837	5.67255	5.75546	5.66585	5.68907	5.71494	5.71852	5.74159	5.82138	5.70933	5.72257	5.75966	5.77213	5.78366	5.76450	5.79083	5.80688	5.80548	5.77618	5.79504	5.77805	5.73738	5.74829	5.80283	5.81312	5.71431	5.85566	5.76730	5.74096	5.78538	5.72226	5.75031	5.84662	5.75343	5.76512	5.77992	5.75390	5.72491	5.82590	5.76652	5.72834	5.80236	5.75748	5.70232	5.76559	5.72211	5.72242	5.77743	5.80704	5.76761	5.81125	5.71260	5.75437	5.72351	5.71572	5.73270	5.76465	5.65432	5.66398	5.74548	5.72538	5.71354	5.68564	5.69141	5.72585	5.75468	5.77665	5.69421	5.73115	5.74205	5.72663	5.77431	5.67676	5.68751	5.69920	5.68268	5.73286	5.71852	5.76044	5.72990	5.75577	5.76263	5.72569	5.71961	5.74050	5.69717	5.68533	5.73863	5.69530	5.75873	5.72211	5.67832	5.83821	5.71525	5.68252	5.73052	5.73457	5.65650	5.77712	5.74689	5.71213	5.76138	5.73286	5.71260	5.72569	5.72164	5.77120	5.76153	5.82449	5.69483	5.81857	5.79130	5.75047	5.79629	5.83478	5.86002	5.76185	5.79597	5.76496	5.78008	5.80797	5.76964	5.75390	5.77868	5.79146	5.79146	5.77057	5.79317	5.84382	5.76512	5.78943	5.88683	5.81125	5.81109	5.87312	5.79052	5.84927	5.89415	5.86330	5.80439	5.82371	5.77494	5.81826	5.93171	5.83665	5.88013	5.89945	5.79769	5.86127	5.94340	5.91846	5.87171	5.92891	5.84600	5.86361	5.88761	5.81561	5.90101	5.93826	5.91254	5.87187	5.92267	5.91613	5.86657	5.96475	5.86610	5.91753	5.93592	5.89898	5.86065	5.97145	5.90335	5.86330	5.89758	5.95072	5.88979	5.94496	5.85052	5.86688	5.94387	5.91550	5.94028	5.91176	5.86174	5.95805	5.86002	5.86937	5.89431	5.92563	5.90740	5.84304	5.94729	5.94465	5.87701	5.87405	5.84958	5.91831	5.95446	5.86517	5.87904	5.98968	5.90350	5.77681	5.92033	5.91332	5.90163	6.00044	5.92049	5.95181	5.94091	5.87530	5.81094	5.94465	5.88776	5.87483	5.95618	5.88044	5.83384	6.00168	5.89150	5.92735	5.92657	5.89088	5.93483	5.95820	5.89478	5.82558	5.95337	5.91504	5.85862	5.92033	5.91285	5.90600	5.98688	5.89867	5.88761	5.91052	5.90008	5.88636	5.96568	5.82979	5.84273	5.89041	5.84974	5.83571	5.92719	5.82964	5.82574	5.91597	5.86860	5.89711	5.96319	5.90724	5.94371	5.95898	5.98111	5.89182	5.93483	5.84023	5.91628	5.95213	5.91083	5.85535	5.95883	5.91395	5.94449	5.95992	5.90740	5.81390	5.90849	5.94091	5.90335	5.88371	5.84086	5.90210	5.85021	5.94683	5.87078	5.88761	5.91395	5.89384	5.97566	5.88667	5.84444	5.87202	5.91239	5.94091	5.94558	5.95306	5.79566	5.97644	5.97581	5.91145	5.94527	5.99202	5.91722	5.92594	5.98376	6.01992	5.98844	5.98096	6.06168	5.99888	5.99436	5.99498	5.98251	6.03114	6.03581	5.95244	6.04625	6.02708	6.05701	6.03519	6.02069	6.04921	6.02973	5.92205	6.01103	6.01586	5.99186	5.96864	6.01695	5.95446	6.05077	6.05997	5.97129	5.92922	5.98501	5.95524	5.95103	6.03628	5.97348	5.96787	5.94823	5.97005	5.94200	5.99077	5.97690	5.94916	5.97394	5.93202	5.97207	5.99857	5.98922	6.00433	5.97285	5.99919	6.05093	6.04438	5.92470	6.04921	6.03846	5.98454	5.95400	6.00651	5.99342	6.03192	6.02397	5.97410	6.00355	6.01493	5.93561	6.05903	5.95197	6.00620	6.01025	5.97410	6.02693	5.95836	5.98111	5.96880	6.03581	5.96475	5.99934	6.01867	5.95010	5.94916	5.99592	5.96927	5.95898	6.01337	6.00511	6.00044	6.03098	6.06791	5.98236	6.02132	5.99498	6.01805	5.98438	5.99560	5.97971	6.01415	6.00885	5.97472	5.98875	5.95400	5.98329	6.01992	6.00449	5.91488	6.00277	5.95789	5.94558	6.03425	5.92392	5.94091	6.01446	5.93810	5.92392	6.02428	5.97675	5.98625	6.02225	6.02069	6.04547	5.99373	6.00885	6.02444	6.02833	6.03534	6.02599	6.05545	6.01384	6.03238	5.99218	6.01540	6.03519	6.04579	6.03145	6.00683	6.11124	6.00885	6.06620	6.05763	6.00854	6.11061	6.03815	5.99685	6.06137	6.05856	6.01010	6.00309	5.98812	5.94184	6.00589	5.98828	5.95353	6.02927	5.99623	5.92096	5.97768	6.03441	5.91301	5.92376	5.94948	5.94200	5.90927	5.93810	6.01462	5.95992	5.97628	5.96070	5.98828	5.95088	5.97285	5.97815	5.96007	5.95836	5.94714	5.98283	5.99732	5.99358	5.94839	5.95929	5.96942	5.94527	6.01384	5.95945	5.97192	5.94091	5.99981	5.92828	5.90257	6.00137	5.94418	5.96226	6.01602	5.96163	5.92517	5.92579	5.92517	5.93997	5.93810	5.96942	5.96444	5.94371	5.93374	5.88870	5.97083	5.90693	5.99296	5.99062	6.03612	6.00106	6.01384	6.02490	6.07446	6.01867	6.02163	6.00994	6.00854	6.05498	5.96428	6.00932	5.95883	6.01181	5.94402	5.97301	5.96849	6.01368	5.99732	5.98735	5.97223	5.96662	5.90740	6.02677	5.95976	5.91550	5.94418	5.97020	6.00402	5.94698	5.98454	5.98563	5.97379	5.98345	5.93763	5.95384	5.99280	5.91363	5.93233	5.96257	6.03254	6.03129	5.99545	5.98033	5.97737	5.95057	5.91893	6.02677	5.96179	6.02350	6.03129	6.05155	5.98610	6.02599	6.04906	5.94231	6.03706	6.02771	6.01103	6.01602	5.96911	5.99124	6.00044	5.98096	5.92220	6.02038	5.97379	5.98267	6.06059	6.00433	5.97940	5.93000	5.97955	5.96148	6.05701	5.93748	5.89540	6.03643	5.94698	5.99592	6.06152	6.01057	5.99202	6.02506	6.01618	5.96787	5.97098	6.01789	5.95992	6.06402	5.95742	5.92127	5.95119	5.92049	5.94340	6.02771	6.01586	6.01353	6.00589	6.00651	5.92454	5.94994	5.91239	5.86423	5.98485	5.94075	5.87452	5.93358	5.91098	5.89540	5.91706	5.90600	6.03628	5.94683	5.96350	5.99498	5.98407	5.99186	6.00573	5.98111	5.95774	5.96755	5.93420	6.02350	6.01212	5.96880	5.95228	6.01057	6.01228	5.99576	5.98080	5.97129	6.08038	6.02147	5.99529	5.98501	6.00636	6.06059	6.06885	6.05810	5.94620	6.03815	6.03612	5.97394	5.99109	5.96179	5.95633	5.94698	6.01540	5.87296	5.93545	5.95509	5.93530	6.00854	5.92953	5.94823	5.98376	5.98968	5.94511	6.03145	5.97145	6.02210	6.07586	6.04501	5.96787	6.04828	6.05825	6.01664	6.05716	6.05545	5.97020	6.01976	5.96942	5.95322	6.06277	5.99857	6.00511	6.06978	6.10921	6.07321	6.01462	6.06511	6.05295	6.03410	6.05888	6.07181	6.05358	5.96787	6.01789	6.03924	6.04391	6.05919	6.04781	5.96241	6.00137	5.99249	5.93748	5.98314	6.00106	5.97784	6.00090	6.00418	5.97768	5.99218	5.99373	5.98937	5.96662	6.07212	5.99919	6.02288	6.05358	5.96194	6.06339	6.10765	6.02599	6.01041	6.07882	6.01976	6.01415	6.07025	6.01088	6.00667	6.03176	6.00386	5.99109	6.06106	6.04547	5.96116	6.06075	5.97612	6.09160	6.02350	6.02615	6.04454	6.04423	6.05747	6.04189	6.03410	6.07103	6.01867	6.06604	6.03472	5.93358	5.97441	6.01960	6.02303	6.08739	6.04127	6.07991	6.04812	6.04859	6.03394	5.99186	5.99981	6.04766	6.01586	6.07150	6.07399	6.13664	6.10500	6.02911	6.09643	6.02350	6.05404	6.01446	6.01836	6.02257	6.08069	6.04314	6.00122	6.00527	6.01649	5.99249	6.04033	6.05856	6.09036	6.12277	6.09254	5.99140	6.08100	5.99716	6.04906	6.07197	6.01851	6.01805	6.08568	6.05482	6.01711	6.04314	5.97955	6.02038	6.06651	6.11856	6.04142	6.08958	5.99825	6.05825	6.05327	6.03051	6.05607	6.04579	6.03285	6.03098	6.03955	6.02319	6.07212	6.05763	6.08693	6.08334	6.07181	6.11389	6.14739	6.08833	5.99872	6.08412	6.04095	6.01462	6.04766	6.04843	6.01649	6.00277	6.05186	6.01353	6.04267	6.08397	5.99701	5.99545	6.07368	6.05810	6.03098	6.11093	6.06215	6.06199	6.06682	6.09191	6.07820	6.06106	6.00012	6.09410	6.09316	5.99950	6.06262	6.04719	6.04407	6.09877	6.06152	6.07602	6.10952	6.11825	6.12028	6.09207	6.01664	6.08069	6.07586	6.07867	6.06682	6.07228	6.15285	6.03519	6.10750	6.11295	6.08568	6.13274	6.21549	6.07913	6.08552	6.09612	6.01789	6.06090	6.12308	6.09394	6.11669	6.14677	6.02225	6.12012	6.16983	6.08397	6.11451	6.19352	6.09659	6.12620	6.14241	6.08833	6.16251	6.16391	6.09191	6.21752	6.16453	6.09986	6.14069	6.21768	6.10532	6.21269	6.16298	6.13524	6.16033	6.13742	6.07633	6.09643	6.11856	6.07056	6.09020	6.05591	6.13056	6.08132	6.03036	6.03799	6.05280	6.11295	6.13773	6.14022	6.08973	6.05856	6.08428	6.12776	6.13352	6.08506	6.14054	6.12791	6.12791	6.13368	6.14163	6.14381	6.22656	6.10111	6.06636	6.13306	6.09254	6.11326	6.19695	6.08287	6.08537	6.15285	6.09176	6.09971	6.11576	6.10874	5.99607	6.08459	5.98859	6.05841	6.04485	6.02646	6.05825	6.08365	5.99109	6.02475	6.05311	6.00496	5.99311	6.07539	5.99888	5.96506	5.99498	6.01228	6.07134	6.09145	6.10204	6.06262	6.13415	6.08194	6.11872	6.10921	6.06573	6.06932	6.07913	6.04750	6.03223	6.13446	6.03410	6.05062	6.08755	6.05482	6.08147	6.11934	6.13321	6.04376	6.05373	6.09254	6.05498	6.11342	6.07836	6.10859	6.07430	5.97285	6.04329	6.06604	6.07804	6.06433	6.07025	6.00838	6.04251	6.08319	6.05264	6.07602	6.10313	6.04532	6.06978	6.08194	6.02646	6.09706	6.12464	6.11700	6.12199	6.11420	6.13726	6.14116	6.08490	6.10454	6.11373	6.03207	6.01493	6.09519	6.12106	6.09410	6.16921	6.12324	6.06885	6.10485	6.10859	6.18417	6.21160	6.17731	6.18994	6.16407	6.15004	6.17046	6.21113	6.17357	6.11887	6.16765	6.16874	6.04906	6.14989	6.15924	6.13493	6.18059	6.15861	6.10080	6.15425	6.23497	6.18027	6.18168	6.18105	6.11732	6.15877	6.16064	6.12028	6.13633	6.13648	6.12916	6.18152	6.14864	6.09191	6.20942	6.24557	6.16282	6.18339	6.24588	6.21783	6.19072	6.21284	6.15737	6.14521	6.17201	6.16173	6.23529	6.19929	6.19305	6.21035	6.20427	6.21861	6.17295	6.19227	6.16422	6.14350	6.25586	6.15783	6.17077	6.18308	6.15612	6.19336	6.23466	6.27222	6.14163	6.23684	6.23248	6.20942	6.24277	6.19274	6.13648	6.22188	6.17357	6.10500	6.17560	6.18324	6.04485	6.19773	6.17887	6.17794	6.23045	6.22188	6.20427	6.23217	6.22594	6.19539	6.22484	6.16765	6.23264	6.18386	6.19960	6.30058	6.27939	6.18885	6.31383	6.33300	6.19336	6.26256	6.28734	6.26661	6.27456	6.32146	6.21020	6.26536	6.26817	6.24370	6.27331	6.31617	6.33300	6.27409	6.34001	6.37850	6.37663	6.44956	6.30230	6.41544	6.40889	6.41419	6.35481	6.44536	6.38645	6.38209	6.52406	6.36432	6.45658	6.53777	6.50349	6.48556	6.51502	6.43990	6.49491	6.55850	6.50754	6.58437	6.62894	6.53341	6.57361	6.64577	6.55273	6.63065	6.64608	6.63891	6.73023	6.71231	6.75267	6.75220	6.87890	6.75766	6.78555	6.79724	6.77761	6.81875	6.85459	6.85319	6.91007	6.87921	6.89869	6.89729	6.94685	6.93048	7.03817	6.99002	7.03162	7.01105	7.13650	7.02648	7.00342	7.14134	7.14165	7.15271	7.20866	7.20539	7.17094	7.19510	7.24528	7.26772	7.24029	7.31634	7.35328	7.38117	7.33816	7.38008	7.39192	7.35016	7.35935	7.38008	7.44398	7.42294	7.44366	7.45083	7.48449	7.52065	7.49306	7.39005	7.54636	7.48278	7.44896	7.57862	7.56195	7.60200	7.65607	7.54293	7.54808	7.62522	7.50865	7.56444	7.69597	7.65031	7.66698	7.77280	7.69020	7.63971	7.73352	7.62070	7.65607	7.68163	7.63800	7.71077	7.66168	7.59794	7.63550	7.67867	7.66184	7.64033	7.67540	7.63332	7.67384	7.63425	7.67041	7.63877	7.69690	7.60807	7.55088	7.55540	7.53997	7.64049	7.62631	7.51722	7.49291	7.57722	7.46236	7.55758	7.58267	7.43914	7.43011	7.45784	7.39099	7.37120	7.28923	7.31323	7.31416	7.24762	7.21770	7.23780	7.19572	7.09131	7.11219	7.08554	7.02227	7.00311	6.95947	6.87579	6.91708	6.82857	6.74878	6.64561	6.63221	6.56411	6.59185	6.61553	6.39876	6.47091	6.38100	6.32801	6.27908	6.32037	6.17404	6.14911	6.04906	5.99514	5.94605	5.89493	5.83540	5.73629	5.72086	5.65556	5.60382	5.55879	5.45796	5.34030	5.27734	5.10265	5.05558	5.04654	4.89896	4.87450	4.79689	4.68889	4.56594	4.55020	4.38423	4.36818	4.25815	4.08315	3.90876	3.82118	3.68124	3.52571	3.38530	3.22400	3.09419	2.94817	2.80355	2.72095	2.53987	2.40304	2.33962	2.22975	2.17598	2.10134	2.03900	2.01516	1.97433	1.92493	1.91667	1.93958	1.88176	1.90654	1.94612	1.98804	1.95532	2.00066	2.06612	2.00550	2.05474	2.09760	2.04508	2.13141	2.15806	2.12051	2.22336	2.20061	2.23209	2.33650	2.38107	2.34008	2.41208	2.48096	2.49031	2.53286	2.55389	2.60672	2.69742	2.78734	2.73810	2.97295	3.07502	3.16042	3.30270	3.41896	3.52384	3.68139	3.84767	3.90019	4.20844	4.40106	4.56079	4.96535	5.29246	5.49645	5.94293	6.62551	7.14570	8.03975	8.91354	9.99943	10.91249	12.16700	13.44036	15.31105	17.15417	17.66173	17.36642	17.92697	18.90673	24.48983	26.12537	16.95672	46.08136	81.16390	82.11546	72.49379	67.75643	60.39255	69.44791	68.17704	61.41299	69.29160	68.12156	61.84685	69.43840	68.42778	61.92025	70.17303	69.07311	62.33930	70.21775	69.08496	62.46101	70.54642	69.34053	62.85201	70.79607	69.60110	63.06083	71.18365	69.82083	63.35802	71.17118	70.03355	63.29631	71.45434	70.09230	63.45277	71.43486	69.96794	63.54191	71.47164	69.98212	63.21184	71.62077	69.99038	63.30363	71.30910	69.77595	63.20234	71.26484	69.77470	63.19626	71.00505	69.34599	62.88801	70.71332	68.90496	62.66672	70.32824	68.90621	62.49046	69.98477	67.97819	61.74851	69.16864	67.59061	61.05799	68.51334	66.93079	60.70283	67.91741	66.19055	59.77403	66.78773	65.04638	58.90912	66.06090	64.29446	58.10748	64.71117	62.93570	57.25208	63.62154	61.74945	56.18302	62.50947	60.42980	54.81927	61.01326	59.19851	53.84356	59.69876	57.60708	52.57659	58.13211	56.11134	51.15206	56.76820	54.73839	50.17542	55.33760	53.42093	48.41428	53.92164	51.80378	47.20356	52.27473	50.21251	46.12391	50.46045	48.60923	44.48806	48.76133	46.91214	42.90209	46.97728	45.22207	41.50265	45.40128	43.58700	40.02950	43.74861	41.95209	38.66341	42.28169	40.46242	37.11562	40.59832	38.91229	35.82059	39.10538	37.46548	34.28682	37.37244	35.75327	32.99289	35.92844	34.23571	31.49247	34.37924	32.89985	30.30108	32.93009	31.24983	29.08881	31.40411	29.96088	27.83991	30.23952	28.75126	26.57527	29.01540	27.58932	25.41474	27.58932	26.24193	24.49700	26.37455	25.19797	23.39553	25.31812	23.91775	22.45644	24.10662	22.92396	21.52156	23.24000	22.03552	20.75125	22.27380	21.04703	19.93590	21.31461	20.19007	19.05166	20.46840	19.32360	18.33558	19.51949	18.57261	17.47893	18.68949	17.71924	16.82753	17.96110	17.03386	16.27492	17.27603	16.44603	15.68616	16.76332	15.74055	15.15412	15.99986	15.37339	14.70437	15.56928	14.82842	14.14678	15.10768	14.35934	13.83526	14.63409	13.91068	13.43646	14.20615	13.62892	13.16671	13.82030	13.12494	12.79924	13.50316	12.92422	12.52215	13.13507	12.46434	12.30491	12.88230	12.35276	12.00586	12.62049	12.11308	11.93355	12.36772	11.93028	11.66270	12.24118	11.67299	11.50468	11.91500	11.40292	11.38702	11.80046	11.33996	11.21684	11.61159	11.17492	11.15591	11.53787	11.00724	11.01160	11.42411	10.86028	10.81805	11.25986	10.84641	10.76179	11.20095	10.85358	10.70600	11.13144	10.64663	10.72876	11.05415	10.67234	10.50793	11.02812	10.54081	10.60408	10.89519	10.58398	10.59146	10.97888	10.49297	10.52507	10.92153	10.44014	10.46056	10.73234	10.37313	10.40336	10.68481	10.31937	10.39729	10.76538	10.23303	10.37827	10.54159	10.27682	10.20327	10.43765	10.14467	10.09916	10.44497	10.12815	10.09122	10.41926	10.03402	10.11023	10.34290	10.04587	10.07470	10.34944	10.03480	10.06426	10.24830	10.08296	10.08218	10.28477	9.96421	10.03652	10.24581	9.96701	9.95423	10.31282	9.98649	10.00161	10.30191	10.00114	10.02608	10.15464	9.97590	9.99834	10.21277	9.91403	9.89330	10.04291	9.81211	9.91808	10.05646	9.87289	9.87211	9.97948	9.63383	9.63321	9.85060	9.67606	9.71798	9.88473	9.61373	9.64146	9.81616	9.57523	9.76177	9.81710	9.55045	9.63663	9.84421	9.58458	9.59845	9.73653	9.51025	9.62370	9.76364	9.45087	9.48547	9.64115	9.44261	9.42500	9.57975	9.39352	9.45851	9.58225	9.41768	9.44402	9.62557	9.43389	9.48500	9.60827	9.31576	9.34708	9.54983	9.35877	9.33368	9.55747	9.24174	9.33742	9.56386	9.23223	9.35456	9.55482	9.19421	9.28319	9.48859	9.23083	9.29192	9.51383	9.27150	9.33134	9.44885	9.21945	9.16101	9.34303	9.10475	9.14964	9.38075	9.21696	9.15618	9.32028	9.14278	9.14590	9.25420	9.05052	9.12283	9.19499	9.09634	9.20293	9.23613	9.03587	9.01686	9.14745	8.94502	8.99972	9.13499	8.95047	9.05504	9.13997	9.02403	9.01530	9.21509	9.02528	8.93006	9.10834	8.94393	8.89375	9.00751	8.73417	8.80601	8.96777	8.76128	8.81739	9.03026	8.82113	8.85510	9.00299	8.80383	8.75209	8.85448	8.70191	8.71921	8.80726	8.67355	8.79043	8.86383	8.66825	8.73090	8.83936	8.69817	8.68072	8.75957	8.57568	8.64892	8.73947	8.58815	8.63334	8.68898	8.51257	8.52519	8.66918	8.46815	8.55916	8.60358	8.49496	8.44088	8.57054	8.47049	8.47719	8.59812	8.47781	8.47859	8.56508	8.44665	8.43044	8.54482	8.36810	8.36950	8.50508	8.42981	8.45257	8.52753	8.35517	8.39475	8.49371	8.30873	8.32057	8.50586	8.30327	8.33849	8.53376	8.35906	8.35501	8.45787	8.25481	8.29268	8.41968	8.20977	8.23252	8.38135	8.18250	8.20073	8.41423	8.24172	8.27351	8.25543	8.12655	8.18889	8.40176	8.20338	8.22021	8.37792	8.13029	8.14821	8.34582	8.12437	8.23969	8.24686	8.10380	8.10380	8.25964	8.03928	8.16987	8.38649	8.10084	8.04255	8.20821	8.04396	8.09710	8.21164	8.03975	8.09055	8.17658	8.00609	7.96666	8.19964	8.01263	8.03242	8.23751	7.97367	8.04676	8.15600	8.09741	8.13216	8.19076	8.00827	8.05892	8.09725	7.93845	8.02603	8.13839	7.98489	7.89404	8.11330	7.93845	7.95450	8.05549	7.94780	8.00515	8.08759	7.95902	7.96900	8.06406	7.98614	8.01357	8.12858	7.93362	8.03897	8.14697	7.98022	7.98972	8.06889	7.96308	7.98365	8.11954	7.99035	7.97850	8.14260	7.93876	8.03476	8.10738	7.94204	7.96339	8.09912	7.97695	7.92521	8.03149	7.89965	7.99035	8.05549	7.89903	7.91009	8.05736	7.84339	7.95170	7.96385	7.84869	7.90214	8.04832	7.92474	7.92427	7.89404	7.81098	7.84557	7.94843	7.77887	7.84620	7.96915	7.84370	7.94406	8.02432	7.88438	7.91414	7.91757	7.89778	7.90526	7.90027	7.80163	7.90479	8.01092	7.82750	7.83513	7.95871	7.88921	7.84464	7.94983	7.77825	7.87097	7.90635	7.76563	7.81565	7.88812	7.82640	7.82453	7.99222	7.79446	7.88453	7.89716	7.79804	7.84542	7.80708	7.76438	7.89092	7.93892	7.78293	7.82827	7.85664	7.84308	7.93222	7.90806	7.74023	7.76516	7.89342	7.72947	7.78480	7.80848	7.70095	7.77825	7.79290	7.68194	7.69721	7.80552	7.73025	7.71716	7.69332	7.67571	7.68132	7.73321	7.69628	7.67820	7.76812	7.61368	7.70438	7.78417	7.56896	7.66231	7.67384	7.47390	7.63753	7.63612	7.53763	7.63254	7.68568	7.50491	7.60262	7.76874	7.60652	7.64922	7.69893	7.62553	7.68989	7.80350	7.70267	7.74771	7.77202	7.62880	7.70049	7.77919	7.52688	7.64376	7.69332	7.57940	7.68257	7.66496	7.53763	7.58267	7.65592	7.52221	7.57722	7.66059	7.47966	7.54402	7.65607	7.53483	7.63129	7.63005	7.42340	7.51644	7.59701	7.47919	7.58158	7.73368	7.50912	7.47873	7.53545	7.48745	7.53561	7.54013	7.43338	7.56662	7.54917	7.44164	7.53467	7.58594	7.44600	7.53343	7.56070	7.42870	7.48309	7.55057	7.48169	7.47499	7.52595	7.48340	7.49119	7.57659	7.47545	7.53763	7.57706	7.47358	7.46704	7.54839	7.46423	7.51099	7.60870	7.49603	7.56226	7.57005	7.53935	7.51660	7.60542	7.51504	7.55431	7.55369	7.48995	7.52922	7.70454	7.52189	7.51628	7.61026	7.53109	7.55743	7.64142	7.47919	7.58937	7.63503	7.45629	7.49914	7.62350	7.46642	7.53717	7.52423	7.45551	7.52906	7.62662	7.44522	7.48745	7.62942	7.56740	7.56615	7.63722	7.60683	7.55758	7.56662	7.55634	7.54808	7.60885	7.51239	7.53187	7.57597	7.54044	7.55711	7.47094	7.50039	7.55306	7.63238	7.47047	7.60948	7.59514	7.48138	7.56693	7.65046	7.44257	7.52860	7.67851	7.48481	7.51769	7.63254	7.56709	7.61992	7.64657	7.50616	7.58205	7.60200	7.51582	7.61057	7.57472	7.50179	7.55883	7.63893	7.49493	7.53530	7.56615	7.42730	7.41577	7.57769	7.44943	7.55680	7.57769	7.50522	7.47764	7.55119	7.41063	7.52221	7.66792	7.49743	7.50569	7.57285	7.48247	7.57800	7.63722	7.47203	7.53670	7.62241	7.56117	7.55306	7.51597	7.51940	7.53140	7.60013	7.51005	7.44242	7.53950	7.34907	7.42091	7.53608	7.43649	7.47530	7.53826	7.45940	7.43229	7.59919	7.45769	7.51036	7.57348	7.45753	7.50553	7.52034	7.47421	7.50226	7.62397	7.49712	7.49213	7.53327	7.49306	7.49369	7.57363	7.44413	7.45660	7.46860	7.40050	7.39707	7.48465	7.38335	7.52548	7.50304	7.41733	7.42450	7.47358	7.40844	7.45239	7.53779	7.43229	7.43166	7.41359	7.40003	7.53405	7.56896	7.42294	7.48917	7.50039	7.46112	7.41514	7.48839	7.44039	7.39644	7.51457	7.42200	7.46564	7.57379	7.37634	7.43275	7.48917	7.43634	7.44351	7.47810	7.43712	7.40766	7.47779	7.33520	7.37229	7.50787	7.37494	7.43229	7.50101	7.40159	7.49306	7.45255	7.37244	7.42029	7.45021	7.34361	7.43790	7.53047	7.39333	7.37868	7.47094	7.41281	7.36746	7.46065	7.36325	7.37619	7.38554	7.30029	7.38164	7.35250	7.33146	7.26367	7.34845	7.29266	7.21240	7.39535	7.23655	7.26133	7.36902	7.30201	7.30216	7.41920	7.33956	7.32912	7.39099	7.29920	7.31775	7.39177	7.32678	7.32273	7.42527	7.26492	7.28704	7.34658	7.23125	7.30076	7.41842	7.20570	7.28440	7.34595	7.29188	7.28595	7.26476	7.22876	7.34424	7.35000	7.20648	7.26554	7.29328	7.24980	7.28486	7.38741	7.31930	7.27224	7.39426	7.24902	7.33037	7.29234	7.18030	7.36824	7.33021	7.19510	7.26850	7.32242	7.21193	7.25198	7.38850	7.27723	7.32382	7.24310	7.21240	7.28595	7.30684	7.27208	7.29780	7.35343	7.27006	7.23328	7.30668	7.28533	7.31946	7.33816	7.20632	7.24715	7.37011	7.26679	7.28237	7.33660	7.28019	7.27536	7.40112	7.23983	7.30450	7.36886	7.27956	7.31728	7.35998	7.29811	7.31525	7.43229	7.33769	7.35141	7.42356	7.33146	7.37712	7.37946	7.29437	7.28969	7.44398	7.25853	7.28471	7.37322	7.35032	7.28003	7.36387	7.27240	7.37961	7.34408	7.31058	7.26975	7.39005	7.25728	7.31198	7.38818	7.21333	7.27349	7.39177	7.25292	7.31245	7.36808	7.27427	7.25697	7.34361	7.30076	7.33115	7.34969	7.33349	7.33395	7.42278	7.32741	7.32554	7.43572	7.35219	7.38273	7.41265	7.34642	7.31915	7.38476	7.34315	7.34767	7.44413	7.36964	7.32959	7.32741	7.29079	7.22159	7.24154	7.24964	7.30465	7.33847	7.22861	7.22315	7.31416	7.30933	7.34221	7.27099	7.33645	7.22502	7.29063	7.19074	7.21723	7.30045	7.25463	7.35530	7.33115	7.26710	7.26741	7.31136	7.28969	7.26320	7.30575	7.19183	7.27879	7.36917	7.26211	7.32772	7.31915	7.23001	7.24528	7.36761	7.24107	7.36372	7.25323	7.24216	7.28892	7.37852	7.22237	7.30185	7.35328	7.19572	7.31151	7.39005	7.27754	7.25494	7.28377	7.19339	7.21240	7.27738	7.15739	7.13089	7.22751	7.12965	7.25198	7.19042	7.12466	7.25619	7.18887	7.10487	7.11048	7.08227	7.12154	7.18372	7.24357	7.20741	7.17250	7.29281	7.19572	7.29250	7.20383	7.17733	7.23842	7.31136	7.15630	7.18731	7.18840	7.15115	7.23125	7.31198	7.23172	7.29749	7.19183	7.03677	7.24668	7.20274	7.12435	7.20429	7.25089	7.11718	7.24777	7.21894	7.13510	7.15380	7.20881	7.13417	7.21380	7.20320	7.09303	7.15630	7.12201	7.00186	7.16783	7.22300	7.12856	7.24123	7.15863	7.08664	7.23609	7.23858	7.13510	7.11593	7.18871	7.16674	7.25541	7.30481	7.10674	7.22424	7.18949	7.13432	7.19339	7.25884	7.21988	7.22003	7.21442	7.12700	7.14710	7.24310	7.11593	7.20087	7.19120	7.07822	7.15520	7.17858	7.09677	7.16861	7.15520	7.02570	7.09458	7.09926	7.08804	7.07775	7.13573	7.09474	7.13448	7.15926	7.07744	7.19292	7.19198	7.11188	7.10767	7.13744	7.00529	7.07479	7.14772	7.00513	7.06419	7.14056	7.03599	7.15178	7.18481	7.10378	7.14211	7.21832	7.08165	7.18076	7.19183	7.10284	7.16222	7.20570	7.15941	7.15224	7.11734	7.08960	7.09926	7.18326	7.08399	7.14258	7.13323	7.08352	7.19323	7.17889	7.07744	7.15411	7.22159	7.07495	7.14617	7.21707	7.12404	7.13853	7.20959	7.04892	7.26164	7.13323	7.17842	7.15146	7.22938	7.02851	7.17920	7.14804	7.13198	7.12217	7.26367	7.11656	7.16689	7.18372	7.14648	7.11609	7.13011	7.19229	7.15209	7.18528	7.12092	7.14710	7.11250	7.03007	7.12248	7.13276	7.13541	7.10331	7.14679	7.08461	7.18918	7.09677	7.01885	7.02274	7.08056	7.03100	7.11656	7.07900	7.10830	7.12092	7.09692	7.05968	7.11734	7.04955	7.01043	7.03536	7.10970	7.07510	7.13198	7.03116	7.07277	7.06653	7.07323	7.11017	7.10627	7.03957	7.06435	7.07588	7.07760	7.00139	7.03864	7.04596	7.03116	7.06404	7.00731	7.04861	7.05500	7.06918	7.04596	7.15443	7.06123	7.10736	7.15474	7.15380	7.10861	7.08025	6.99672	7.08710	7.13837	7.12186	6.99983	7.09988	7.13105	7.05033	7.08165	7.11219	7.01838	7.12871	7.07916	7.07448	7.16487	7.10549	7.06248	7.10097	7.09661	7.03521	7.10502	7.10347	7.10471	7.06809	7.08601	7.05453	7.10487	7.00840	7.06373	7.04861	7.02835	6.95589	7.03723	7.01978	6.97599	7.05921	7.06108	7.04830	7.06373	7.00856	6.96009	7.03879	7.01994	7.00451	7.12606	7.13121	7.04643	7.12762	6.99438	7.00014	7.10658	7.14804	7.00077	7.13261	7.09879	6.94420	7.07308	7.04939	6.98503	7.02305	7.03209	6.92082	7.03521	6.99516	6.95885	7.06544	7.07058	6.98970	7.00918	7.02913	6.89480	7.00092	6.97334	6.88233	7.02368	7.02711	6.92441	6.98924	6.94529	6.88030	7.02570	7.12357	6.94061	6.96804	6.95760	6.95869	7.00233	6.95370	6.95448	7.03895	7.06903	6.96539	7.04861	7.07775	6.96867	6.99578	7.08975	6.95168	7.04627	7.10939	6.98970	7.02835	7.04799	7.01199	6.99656	7.14024	6.95043	7.02056	7.10066	6.96695	7.06357	7.08087	7.01012	7.01464	7.10923	7.03786	7.01386	7.13479	6.99298	7.08570	7.13292	6.94996	7.05516	7.03583	6.91381	7.00607	7.03646	6.96352	7.03225	7.09209	6.96602	6.98254	7.01604	6.97755	7.00420	6.95152	6.95573	6.96243	7.08399	6.92487	6.97038	7.00170	6.88763	6.97194	7.01822	6.95822	6.97131	6.96789	6.98924	6.98191	6.99453	7.02165	6.99531	6.95277	7.01355	6.96524	7.00451	6.92503	6.95168	6.90773	6.87999	6.96835	6.99734	6.88872	6.92597	6.94794	6.91194	6.90088	6.88763	6.90711	6.95511	6.95869	6.86238	6.94669	6.92410	6.88576	6.97911	6.91771	6.92799	6.86737	6.94872	6.95152	6.96555	6.84212	6.94950	6.88701	6.83823	6.81142	6.93142	6.89277	6.90072	6.93532	6.91023	6.92861	6.92939	6.89667	6.91755	6.89215	6.99672	6.85631	6.89464	6.81890	6.87656	6.94451	6.98737	6.91599	6.89012	6.84103	6.90134	6.91178	6.95090	6.88046	6.84555	6.97350	6.94311	6.92176	6.91381	6.93672	6.88545	6.93828	6.85708	6.87033	6.79833	6.81142	6.95370	6.82592	6.81298	6.88202	6.92550	6.84057	6.88732	6.89012	6.75579	6.84072	6.85740	6.77246	6.88482	6.84181	6.88794	6.96368	6.87095	6.83449	6.91241	6.86316	6.81205	6.89667	6.86675	6.81750	6.87968	6.88747	6.83838	6.86550	6.95183	6.92347	6.99079	6.83932	6.87594	6.92799	6.87469	6.87516	6.87189	6.96446	6.89527	6.97069	6.88217	6.92098	7.05188	6.98705	6.89994	6.98487	6.95651	6.88903	6.99485	6.93298	6.88514	6.84306	6.93454	6.90991	6.96041	6.98705	6.95713	6.99469	6.94186	6.91708	6.95448	6.89932	6.91287	7.02446	6.93111	6.93703	6.96274	6.99734	6.92581	7.08383	7.02181	6.92830	7.02866	6.94809	6.92752	7.00591	7.00451	7.05687	7.02290	6.96711	6.96882	7.01417	6.91708	6.90275	7.04175	6.92067	6.99313	7.03988	6.95012	6.96119	7.04409	6.91412	6.85864	7.03381	6.98877	6.92706	6.99937	6.98970	6.95573	7.06232	6.95931	6.98861	7.00529	6.94373	6.87345	6.93594	6.97303	6.96274	6.95869	6.97879	6.86924	6.90758	6.93204	6.91552	6.96586	6.95947	6.91116	6.91786	6.92036	6.87392	6.93516	6.88498	6.90243	7.06529	6.89807	6.83464	6.94482	6.90134	6.83355	6.90088	6.93796	6.88467	6.94700	6.95698	6.87610	6.95246	6.87127	6.79662	6.90882	6.83168	6.75781	6.82794	6.81641	6.70997	6.77106	6.78742	6.74285	6.68473	6.69735	6.68987	6.73272	6.70171	6.69501	6.83885	6.73163	6.78820	6.86332	6.79787	6.69579	6.79631	6.81844	6.76280	6.80161	6.83542	6.78119	6.89090	6.80519	6.76623	6.82498	6.83620	6.79833	6.79381	6.92971	6.73288	6.81438	6.92036	6.81314	6.86051	6.91272	6.75548	6.91100	6.87828	6.76623	6.92550	6.92690	6.80192	6.87095	6.84695	6.72384	6.83807	6.77355	6.78883	6.82841	6.81922	6.80675	6.86519	6.84680	6.71075	6.85693	6.79148	6.90384	6.91973	6.89137	6.79662	6.91225	6.88436	6.78649	6.87095	6.89137	6.77028	6.85459	6.93952	6.75984	6.90290	6.80098	6.86659	6.89121	6.87485	6.83667	6.87797	6.86503	6.82155	6.92378	6.87968	6.83932	6.89667	6.92519	6.79288	6.89745	6.84586	6.79880	6.91615	6.87267	6.74706	6.81501	6.85428	6.76623	6.81407	6.75236	6.85397	6.84758	6.78477	6.80223	6.80067	6.79740	6.77948	6.77574	6.76265	6.67693	6.75548	6.74706	6.78337	6.85444	6.85303	6.80394	6.87345	6.79257	6.72961	6.79662	6.82124	6.79600	6.77262	6.76031	6.67382	6.68925	6.72758	6.69283	6.82436	6.75719	6.79132	6.80238	6.83199	6.74363	6.87189	6.70904	6.75283	6.84867	6.75267	6.73537	6.70950	6.73678	6.70327	6.74488	6.68395	6.71885	6.76124	6.75610	6.71324	6.78665	6.82685	6.73179	6.81142	6.73849	6.69610	6.77106	6.75252	6.68613	6.77605	6.77293	6.76904	6.79709	6.73428	6.75626	6.76872	6.75579	6.81064	6.83605	6.73693	6.72462	6.69470	6.67288	6.69875	6.72431	6.80332	6.81376	6.76981	6.77293	6.72961	6.72992	6.79709	6.65761	6.69906	6.76483	6.79116	6.74535	6.71558	6.66197	6.66836	6.70062	6.73070	6.71979	6.66618	6.67709	6.62831	6.65574	6.69174	6.70530	6.67615	6.73584	6.68956	6.64390	6.69330	6.72369	6.73553	6.71527	6.68987	6.70873	6.59699	6.69501	6.69065	6.64187	6.65948	6.71698	6.68114	6.66447	6.67693	6.65013	6.74441	6.70779	6.64670	6.69626	6.71231	6.72587	6.71137	6.69486	6.66197	6.70156	6.67803	6.66727	6.63797	6.72353	6.62426	6.62925	6.69938	6.60681	6.65917	6.71215	6.58811	6.64795	6.67491	6.64249	6.61288	6.62052	6.66852	6.60166	6.64296	6.59107	6.57579	6.64701	6.63922	6.70452	6.68628	6.60073	6.66275	6.66338	6.60665	6.66821	6.63797	6.65714	6.62987	6.60587	6.58748	6.63517	6.66338	6.56473	6.63657	6.56457	6.57065	6.62348	6.58031	6.61927	6.64327	6.61226	6.56909	6.65091	6.56083	6.54385	6.62317	6.62068	6.58499	6.64530
2	1.35010	1.36497	1.34425	1.34819	1.38782	1.38557	1.33108	1.37690	1.33637	1.31768	1.35101	1.33513	1.37510	1.37848	1.39987	1.39052	1.37048	1.40032	1.35607	1.34875	1.36710	1.33569	1.35742	1.33367	1.34999	1.38647	1.37048	1.36958	1.35123	1.36755	1.32151	1.35461	1.35067	1.34842	1.36136	1.35900	1.38861	1.31543	1.35483	1.34189	1.32061	1.35855	1.35551	1.31655	1.36429	1.35686	1.35146	1.31284	1.32534	1.34943	1.32241	1.31183	1.31633	1.32207	1.29618	1.34594	1.38140	1.34875	1.34369	1.34504	1.36508	1.35922	1.37476	1.36069	1.34853	1.37307	1.35720	1.38658	1.33941	1.37960	1.35877	1.37386	1.39942	1.39120	1.41732	1.36924	1.40741	1.42486	1.41281	1.35934	1.36350	1.37093	1.36789	1.37960	1.41630	1.41957	1.40077	1.38287	1.38050	1.43139	1.39739	1.38928	1.38940	1.41045	1.39221	1.37701	1.38759	1.38996	1.40493	1.35855	1.39885	1.34099	1.38039	1.36260	1.33367	1.36924	1.39626	1.34774	1.39795	1.35776	1.38928	1.34504	1.36643	1.38152	1.35573	1.38005	1.36474	1.43972	1.41326	1.38895	1.41236	1.41799	1.38208	1.39289	1.39030	1.43871	1.41889	1.40527	1.40246	1.44287	1.41979	1.44760	1.40921	1.39401	1.38332	1.40505	1.42114	1.40257	1.41540	1.42509	1.43702	1.41901	1.39784	1.38636	1.38028	1.42340	1.41822	1.41833	1.37296	1.37712	1.35990	1.36249	1.43173	1.40538	1.38061	1.36091	1.41158	1.40932	1.36001	1.36857	1.36305	1.41518	1.40403	1.40077	1.40932	1.38726	1.38579	1.37949	1.37915	1.41203	1.40110	1.36722	1.40741	1.42058	1.41495	1.44479	1.37667	1.43589	1.40730	1.40550	1.38163	1.41293	1.39874	1.38456	1.41270	1.39131	1.38669	1.41507	1.41416	1.41158	1.39874	1.39728	1.39930	1.38636	1.38039	1.37634	1.39356	1.37667	1.39491	1.36440	1.37893	1.37307	1.44085	1.38388	1.36688	1.39975	1.38129	1.40921	1.42632	1.43274	1.38883	1.40921	1.40268	1.41304	1.43049	1.39626	1.43004	1.41146	1.41563	1.44816	1.42813	1.43612	1.41518	1.42430	1.40763	1.40358	1.39559	1.39604	1.44366	1.43150	1.44749	1.40313	1.41811	1.43871	1.43252	1.43026	1.42002	1.43612	1.39514	1.41811	1.40460	1.40763	1.39199	1.37555	1.42824	1.40628	1.43499	1.44715	1.44220	1.41563	1.41371	1.41709	1.40662	1.38805	1.37701	1.38692	1.35663	1.40876	1.41338	1.39469	1.41124	1.42531	1.39660	1.38028	1.40358	1.36530	1.36339	1.40020	1.39795	1.37026	1.37352	1.37521	1.38883	1.41011	1.39097	1.40201	1.39052	1.41653	1.35934	1.40493	1.39063	1.39030	1.38084	1.42475	1.38579	1.40516	1.35258	1.37960	1.40302	1.38940	1.38636	1.37881	1.34200	1.33457	1.39536	1.39097	1.40842	1.38174	1.37105	1.35123	1.39041	1.36710	1.38951	1.39739	1.36148	1.42013	1.36969	1.42734	1.39807	1.40302	1.36226	1.36497	1.35157	1.35596	1.41732	1.39581	1.45627	1.40482	1.39874	1.41360	1.41180	1.40133	1.35450	1.42993	1.42385	1.39401	1.41822	1.39604	1.43116	1.39187	1.39998	1.44107	1.38714	1.38850	1.40178	1.41833	1.40414	1.39232	1.38726	1.37026	1.40989	1.40775	1.36969	1.41923	1.41495	1.37296	1.39176	1.39559	1.40741	1.39334	1.41034	1.41934	1.41439	1.41416	1.36755	1.36148	1.37848	1.43195	1.33423	1.43274	1.40775	1.38433	1.41642	1.38917	1.38230	1.42036	1.39052	1.38467	1.41112	1.38681	1.43116	1.40291	1.40178	1.39638	1.38883	1.35269	1.39277	1.38692	1.38501	1.39660	1.35990	1.39491	1.37983	1.35990	1.37521	1.37352	1.35371	1.37093	1.37746	1.40977	1.38039	1.37521	1.38940	1.39255	1.41608	1.37307	1.41225	1.40662	1.39795	1.42677	1.40279	1.44040	1.39244	1.41416	1.38917	1.39041	1.38185	1.34267	1.38320	1.36148	1.37825	1.37442	1.37071	1.40763	1.38399	1.39942	1.40381	1.39097	1.38591	1.39638	1.38050	1.38624	1.37848	1.39255	1.40550	1.42182	1.37532	1.37386	1.41630	1.36283	1.39041	1.41540	1.38005	1.40167	1.36024	1.38714	1.39322	1.38197	1.40944	1.44175	1.35754	1.42002	1.40640	1.38242	1.38365	1.37746	1.39007	1.35630	1.36879	1.38343	1.35281	1.42351	1.37431	1.40133	1.39716	1.40966	1.39424	1.38016	1.36125	1.36080	1.38782	1.41022	1.38377	1.44963	1.40448	1.38253	1.36969	1.41281	1.41371	1.39604	1.44355	1.40054	1.39356	1.39942	1.41056	1.40797	1.41293	1.41608	1.43702	1.41777	1.46944	1.43623	1.44501	1.43184	1.39165	1.43814	1.42880	1.40471	1.45301	1.41507	1.41045	1.40471	1.40471	1.41124	1.44051	1.37746	1.40347	1.40054	1.41236	1.41777	1.46888	1.42970	1.42891	1.38152	1.35461	1.40595	1.38647	1.39120	1.39480	1.37926	1.39852	1.42385	1.42948	1.40347	1.38005	1.42385	1.39998	1.43814	1.42193	1.41811	1.39424	1.41698	1.36733	1.40493	1.41563	1.43240	1.42295	1.40606	1.40336	1.44546	1.42599	1.48712	1.42880	1.44299	1.41225	1.37555	1.39897	1.41045	1.43342	1.39086	1.41067	1.41811	1.44974	1.42869	1.46899	1.43860	1.42869	1.38433	1.43792	1.41124	1.40538	1.42069	1.39964	1.41709	1.34819	1.41315	1.41112	1.40189	1.40516	1.41405	1.40201	1.41135	1.44276	1.40448	1.44445	1.43252	1.42036	1.42936	1.41844	1.42171	1.43420	1.43522	1.42103	1.42542	1.43015	1.47215	1.41225	1.40426	1.43668	1.43285	1.40685	1.45301	1.39367	1.45897	1.48824	1.38624	1.44287	1.41540	1.44873	1.45087	1.41067	1.42103	1.44963	1.41799	1.44693	1.47485	1.44603	1.41743	1.43409	1.43533	1.42880	1.45064	1.44535	1.39176	1.40820	1.40910	1.44501	1.39548	1.42013	1.42317	1.43240	1.42520	1.45976	1.43927	1.37003	1.39187	1.40842	1.37465	1.42565	1.43375	1.41743	1.37386	1.43747	1.40302	1.42002	1.42238	1.42846	1.44614	1.41743	1.43432	1.40718	1.44467	1.43015	1.40403	1.41867	1.43443	1.45909	1.45807	1.45244	1.44850	1.47834	1.43342	1.47755	1.43105	1.43702	1.45605	1.46111	1.40313	1.46156	1.42700	1.46809	1.43432	1.43533	1.42103	1.47462	1.45571	1.42441	1.43758	1.46629	1.47440	1.48273	1.47732	1.48081	1.48903	1.49624	1.47552	1.48228	1.45571	1.47113	1.48588	1.51605	1.44164	1.49230	1.48036	1.47879	1.47046	1.43657	1.43826	1.43353	1.46922	1.45909	1.41191	1.45762	1.47777	1.46246	1.46438	1.49522	1.47868	1.49579	1.47102	1.49264	1.52157	1.50795	1.49387	1.43691	1.49646	1.47327	1.46303	1.46573	1.45301	1.44389	1.43207	1.46404	1.48149	1.50479	1.43826	1.46595	1.44299	1.53226	1.47642	1.48993	1.43713	1.42677	1.47721	1.46370	1.44963	1.46021	1.42058	1.42959	1.46663	1.44940	1.47665	1.50626	1.45593	1.46235	1.45222	1.44073	1.49140	1.45773	1.46820	1.42846	1.44918	1.41338	1.43769	1.44490	1.46111	1.47969	1.45312	1.45267	1.47034	1.47710	1.47519	1.47766	1.44693	1.46787	1.42903	1.48453	1.47068	1.42205	1.41507	1.40944	1.44490	1.44738	1.44310	1.44738	1.48295	1.45683	1.44614	1.47192	1.47124	1.48566	1.49410	1.49905	1.48126	1.46426	1.52011	1.44355	1.50896	1.45773	1.45132	1.49219	1.48509	1.46595	1.47834	1.47676	1.45706	1.48003	1.45672	1.47721	1.45278	1.49095	1.50299	1.43387	1.47597	1.50288	1.49376	1.52562	1.46393	1.52123	1.51921	1.52664	1.49444	1.50018	1.49703	1.50952	1.50130	1.46336	1.52596	1.51166	1.52438	1.47879	1.47800	1.46122	1.46922	1.46798	1.46719	1.48667	1.46629	1.46663	1.45143	1.46449	1.46438	1.46167	1.48701	1.50243	1.46989	1.49207	1.50266	1.46764	1.51256	1.50412	1.49151	1.52483	1.47822	1.50007	1.50434	1.48374	1.49286	1.50750	1.48081	1.49387	1.46595	1.47811	1.50795	1.52247	1.48926	1.49219	1.51324	1.46843	1.50277	1.44118	1.47732	1.50783	1.45976	1.48836	1.48689	1.47631	1.48352	1.48689	1.44400	1.43364	1.48374	1.51290	1.47519	1.48656	1.46370	1.47338	1.43038	1.44141	1.44580	1.46179	1.44670	1.49354	1.45796	1.48430	1.46190	1.50783	1.45402	1.48948	1.48014	1.49826	1.50344	1.51526	1.48352	1.49894	1.48577	1.47226	1.44287	1.45683	1.45976	1.46674	1.48070	1.46426	1.46471	1.44422	1.47395	1.47834	1.45042	1.46775	1.49939	1.47215	1.47924	1.47766	1.44659	1.46595	1.50637	1.45244	1.44513	1.46044	1.49736	1.51189	1.51650	1.48802	1.52101	1.48971	1.50851	1.48791	1.50052	1.51211	1.49894	1.50817	1.45593	1.47766	1.49613	1.48273	1.48352	1.48915	1.45987	1.49106	1.46134	1.45751	1.47721	1.51842	1.48374	1.51504	1.49826	1.49264	1.46381	1.47507	1.49185	1.45289	1.48611	1.43736	1.47687	1.48036	1.48059	1.47924	1.48126	1.46888	1.47822	1.48892	1.46798	1.46494	1.47789	1.48599	1.45087	1.46798	1.45357	1.47856	1.44704	1.48475	1.52315	1.46967	1.48329	1.50153	1.43927	1.47676	1.50333	1.51087	1.47642	1.49016	1.42486	1.50052	1.46866	1.42283	1.46179	1.46989	1.47822	1.45965	1.49207	1.50007	1.46584	1.47372	1.43274	1.48183	1.46291	1.45616	1.44254	1.44670	1.49635	1.49466	1.42767	1.47541	1.47181	1.47958	1.49466	1.45987	1.49748	1.53148	1.45042	1.46269	1.46618	1.47642	1.47665	1.46944	1.48599	1.45773	1.48689	1.47260	1.45818	1.44862	1.44704	1.44636	1.48329	1.45841	1.48464	1.49849	1.48138	1.47091	1.50997	1.45368	1.41777	1.47924	1.46100	1.50682	1.49106	1.46089	1.44963	1.46077	1.42858	1.48858	1.49477	1.49230	1.50660	1.47620	1.44175	1.47665	1.48419	1.40617	1.45830	1.44828	1.46089	1.47901	1.44580	1.43792	1.43589	1.45424	1.45199	1.48228	1.46944	1.47012	1.48915	1.47496	1.46911	1.51875	1.49646	1.47541	1.49489	1.51977	1.49072	1.48622	1.44265	1.46359	1.47305	1.46978	1.48870	1.48881	1.45785	1.49095	1.47350	1.45717	1.51313	1.50052	1.47327	1.47395	1.49083	1.49838	1.46742	1.47732	1.46944	1.49365	1.51121	1.48318	1.49624	1.46021	1.50097	1.51695	1.46663	1.48262	1.51752	1.49905	1.48374	1.53643	1.50378	1.51549	1.51628	1.47440	1.48543	1.52551	1.52393	1.47485	1.49511	1.48757	1.48870	1.50311	1.48070	1.42610	1.48374	1.46685	1.43882	1.46348	1.46877	1.45942	1.50524	1.50502	1.53226	1.49106	1.48892	1.52168	1.48453	1.44997	1.49917	1.49635	1.50378	1.47147	1.55152	1.44456	1.44907	1.50941	1.48734	1.45818	1.45222	1.42981	1.50243	1.51065	1.46100	1.49173	1.48577	1.50209	1.48329	1.51335	1.47924	1.49556	1.45177	1.47946	1.49995	1.49601	1.45864	1.48295	1.45256	1.46449	1.45627	1.44918	1.43499	1.48734	1.47721	1.47147	1.45233	1.47620	1.43634	1.47327	1.47316	1.46674	1.49399	1.46674	1.47642	1.49444	1.50153	1.47980	1.51853	1.49872	1.49748	1.49826	1.48746	1.50997	1.54521	1.48329	1.44434	1.50997	1.46697	1.47215	1.47406	1.48723	1.48307	1.50896	1.49275	1.48509	1.50862	1.51481	1.51346	1.52641	1.49568	1.51211	1.47868	1.52146	1.51403	1.49658	1.53407	1.48475	1.56165	1.50322	1.49894	1.53834	1.49703	1.51279	1.54927	1.52157	1.50446	1.50806	1.46089	1.49579	1.54364	1.52191	1.47507	1.51414	1.49421	1.47575	1.49027	1.49826	1.50266	1.48363	1.53834	1.49748	1.50108	1.51009	1.52450	1.54870	1.48611	1.49995	1.49061	1.48566	1.47890	1.49624	1.49185	1.50513	1.49613	1.52067	1.51087	1.54217	1.57246	1.53992	1.52968	1.57685	1.51740	1.50660	1.53339	1.50851	1.48070	1.50772	1.51009	1.51054	1.50063	1.51313	1.53733	1.50209	1.49095	1.48059	1.48611	1.51087	1.51977	1.49883	1.53936	1.52866	1.51166	1.53587	1.57347	1.50885	1.51436	1.53958	1.55906	1.51121	1.51797	1.50491	1.49962	1.50671	1.46483	1.51887	1.55005	1.49748	1.47744	1.51470	1.53553	1.50806	1.48791	1.53925	1.54532	1.50885	1.46866	1.48599	1.51177	1.49736	1.50007	1.48115	1.48340	1.51515	1.53238	1.49928	1.52956	1.53711	1.53497	1.53981	1.53024	1.56919	1.53125	1.51121	1.56491	1.55456	1.52821	1.56885	1.54330	1.53395	1.51999	1.52270	1.51999	1.54814	1.57144	1.54803	1.53024	1.52472	1.54262	1.53677	1.54228	1.54870	1.53711	1.51403	1.51774	1.55467	1.53001	1.54758	1.62121	1.57921	1.54364	1.53812	1.57516	1.53947	1.51211	1.56424	1.54600	1.51875	1.50389	1.54037	1.52326	1.58495	1.55456	1.55917	1.57629	1.57223	1.57021	1.53103	1.58642	1.56345	1.54893	1.52438	1.56131	1.60139	1.52787	1.58867	1.55298	1.53632	1.61997	1.58991	1.58687	1.58923	1.55084	1.56581	1.60229	1.57730	1.62436	1.57291	1.54454	1.58585	1.56480	1.60578	1.55287	1.56863	1.55861	1.56739	1.58293	1.54105	1.52292	1.54296	1.58417	1.60049	1.59621	1.57189	1.61546	1.60274	1.60443	1.61344	1.62965	1.67322	1.58293	1.64676	1.59869	1.63111	1.59565	1.58124	1.59542	1.58585	1.57583	1.57156	1.59734	1.61929	1.57302	1.62019	1.59047	1.61614	1.63201	1.59621	1.63764	1.60454	1.64372	1.60409	1.60758	1.61445	1.59531	1.63415	1.60803	1.64080	1.63809	1.63888	1.59959	1.60601	1.65453	1.59925	1.61558	1.60871	1.56942	1.63776	1.65341	1.60893	1.65025	1.59914	1.63562	1.63731	1.61062	1.59464	1.61411	1.61895	1.61074	1.61029	1.60612	1.61479	1.66556	1.61884	1.63899	1.67041	1.60736	1.60972	1.64552	1.62109	1.64113	1.67086	1.67964	1.59666	1.65093	1.67356	1.63719	1.68909	1.62548	1.61727	1.66883	1.64406	1.66692	1.66590	1.66421	1.64293	1.65611	1.65982	1.63348	1.66523	1.60353	1.62019	1.65295	1.68234	1.65633	1.65836	1.67941	1.64384	1.68133	1.66669	1.63505	1.67513	1.64462	1.64474	1.62312	1.61096	1.59216	1.62199	1.62695	1.65363	1.63956	1.64507	1.62019	1.63663	1.67761	1.62661	1.69720	1.68301	1.65397	1.66849	1.65172	1.64642	1.64316	1.68088	1.66275	1.68425	1.64980	1.64170	1.65611	1.66140	1.68797	1.66601	1.64507	1.63359	1.63618	1.62807	1.64620	1.64192	1.65870	1.64339	1.64462	1.67277	1.63055	1.67772	1.64406	1.63866	1.67007	1.64868	1.64496	1.66072	1.66196	1.63663	1.61265	1.64665	1.65273	1.63303	1.67423	1.68223	1.68482	1.69022	1.64181	1.70339	1.65341	1.67952	1.65374	1.68290	1.65903	1.71150	1.73570	1.64946	1.70970	1.67558	1.69731	1.74302	1.66815	1.67423	1.74167	1.69585	1.72005	1.71747	1.75406	1.72884	1.73255	1.70452	1.71364	1.68876	1.71792	1.68268	1.69990	1.76013	1.73942	1.71589	1.69866	1.74009	1.71398	1.66973	1.69135	1.72535	1.69191	1.67997	1.68999	1.71893	1.70925	1.69945	1.74674	1.67592	1.72377	1.73030	1.72366	1.68932	1.69416	1.72309	1.72445	1.75282	1.70204	1.74696	1.70846	1.73447	1.73852	1.74370	1.74043	1.70925	1.72039	1.72039	1.79143	1.77083	1.75676	1.82138	1.81496	1.76610	1.78299	1.74685	1.71758	1.74392	1.78738	1.76239	1.74651	1.79740	1.74651	1.77106	1.78479	1.77623	1.81643	1.81980	1.77274	1.81620	1.78400	1.76588	1.77713	1.75327	1.76475	1.76802	1.77027	1.76576	1.79549	1.78558	1.77770	1.77151	1.75968	1.80877	1.83185	1.78265	1.80010	1.81035	1.77196	1.80652	1.79706	1.80472	1.78231	1.78862	1.77736	1.80066	1.80393	1.79447	1.76970	1.76880	1.74888	1.78873	1.75608	1.84018	1.80359	1.81935	1.82577	1.81294	1.78490	1.82059	1.77196	1.82374	1.82915	1.82802	1.86180	1.81035	1.86123	1.82296	1.87947	1.84896	1.85482	1.85437	1.83230	1.83275	1.85155	1.87936	1.91077	1.87880	1.91291	1.90278	1.93554	1.89884	1.92192	1.98024	1.89512	1.91460	1.88938	1.90244	1.92428	1.91629	1.91877	1.95648	1.92631	1.96301	1.94297	1.91955	1.96830	1.91820	1.97900	1.93509	1.88690	1.95164	1.93892	1.92766	1.99476	1.93937	1.94038	1.95693	1.98024	1.91190	1.90852	1.98947	1.95502	1.95423	1.97675	1.98384	1.99938	1.99003	1.98744	1.93565	2.02820	1.99859	1.98981	2.06738	2.02403	2.00399	2.03484	2.00028	1.97618	2.02324	2.01536	1.99082	2.03146	2.08134	2.09338	2.08539	2.07728	2.07863	2.04779	2.07042	2.01716	2.08539	2.05251	2.10048	2.15361	2.08618	2.07424	2.09068	2.13346	2.12310	2.07818	2.16938	2.13448	2.12198	2.12468	2.07762	2.09755	2.09068	2.11387	2.10779	2.12040	2.11353	2.13245	2.12603	2.13132	2.11241	2.13234	2.14314	2.06704	2.15091	2.12119	2.17793	2.12907	2.17793	2.20338	2.14247	2.18244	2.18018	2.17714	2.17242	2.13222	2.20901	2.20383	2.16195	2.18334	2.21520	2.15283	2.22071	2.26136	2.18232	2.19538	2.22972	2.17895	2.20360	2.22387	2.19111	2.24143	2.24875	2.20698	2.26980	2.28736	2.24402	2.24672	2.26316	2.23929	2.25742	2.22319	2.26631	2.21486	2.24109	2.23332	2.24976	2.25708	2.21621	2.23614	2.24672	2.25775	2.23434	2.24109	2.24087	2.28736	2.31101	2.31731	2.27419	2.33003	2.26237	2.30155	2.29479	2.30324	2.33848	2.26350	2.30200	2.33127	2.32114	2.34850	2.27149	2.33656	2.32621	2.35041	2.36809	2.35368	2.34917	2.32046	2.41999	2.36741	2.42033	2.39150	2.36370	2.37473	2.40907	2.40119	2.44836	2.40220	2.44915	2.44284	2.41413	2.47144	2.42111	2.43800	2.47628	2.46513	2.43552	2.52548	2.47268	2.50915	2.50544	2.40738	2.47166	2.51152	2.47898	2.52931	2.49047	2.53831	2.48562	2.52604	2.51208	2.54180	2.59461	2.58053	2.66553	2.61296	2.61780	2.58571	2.59990	2.64234	2.66058	2.65799	2.67026	2.66463	2.68614	2.67341	2.70685	2.72441	2.72036	2.74468	2.72734	2.73106	2.81324	2.80750	2.78465	2.82777	2.77767	2.83047	2.92605	2.84038	2.90556	2.89216	2.97142	2.95634	2.90748	2.93269	2.97289	3.00768	2.99315	3.03087	3.08761	3.09628	3.06273	3.07669	3.14097	3.11913	3.18207	3.23971	3.20740	3.27225	3.23881	3.28542	3.27168	3.28159	3.31942	3.37999	3.39102	3.42435	3.39192	3.42536	3.49043	3.51554	3.60572	3.63161	3.60414	3.61901	3.69871	3.65346	3.77347	3.81051	3.93874	3.89247	3.95158	3.98389	4.09580	4.17325	4.09400	4.23934	4.31376	4.33920	4.42747	4.49344	4.56201	4.64003	4.70949	4.79978	4.95661	5.05884	5.25564	5.34165	5.53822	5.68255	5.87349	6.09044	6.35873	6.45825	6.84836	7.12419	7.36748	7.70974	8.01574	8.19925	8.39751	8.55592	8.87678	8.78795	8.97495	9.18627	9.35999	9.62175	9.93721	10.32449	10.73070	11.28967	11.71873	12.10579	12.65194	13.25201	13.26811	12.72039	12.84254	12.88420	14.23802	14.02231	10.76740	11.68687	13.08854	12.87271	10.23139	9.48788	8.75406	9.64460	9.19866	8.63979	9.38622	9.09823	8.53430	9.24695	8.91337	8.37578	9.12277	8.82882	8.24091	8.94410	8.65882	8.11031	8.84965	8.55569	7.94245	8.64486	8.37376	7.90541	8.58721	8.28054	7.85362	8.50154	8.22132	7.75556	8.41766	8.10074	7.68317	8.36058	8.17065	7.66099	8.37792	8.09894	7.57565	8.25498	7.87996	7.54818	8.13091	8.01078	7.58713	8.17257	7.90980	7.42771	8.07530	7.90822	7.48243	8.06156	7.83302	7.44156	7.98039	7.62428	7.35757	7.92905	7.71323	7.38685	7.89809	7.53152	7.32999	7.78776	7.72099	7.41691	7.80858	7.59119	7.29858	7.89854	7.71469	7.37716	7.85159	7.64038	7.26773	7.79586	7.46554	7.36748	7.81658	7.57554	7.27257	7.79631	7.52116	7.18341	7.62215	7.55122	7.28473	7.69431	7.49707	7.24477	7.76828	7.58950	7.28181	7.71615	7.54446	7.20514	7.56011	7.35375	7.13139	7.55212	7.37198	7.10865	7.44415	7.30488	7.05056	7.42107	7.33427	7.04752	7.36287	7.16303	7.10527	7.28833	7.17384	7.01509	7.27314	7.14063	6.89125	7.24927	7.09413	6.81605	7.17451	7.03074	6.80850	7.06958	6.96893	6.81560	7.02241	6.83879	6.73870	6.99201	6.80726	6.72361	6.87279	6.78734	6.61475	6.81852	6.66541	6.56926	6.76077	6.59741	6.50520	6.61925	6.55936	6.43078	6.68072	6.49383	6.29625	6.54765	6.43236	6.30638	6.52333	6.42133	6.16554	6.37787	6.18693	6.04012	6.19627	6.19098	6.09134	6.23117	6.10519	5.99542	6.13705	6.07919	5.89781	6.01952	5.85075	5.81709	6.01085	5.84197	5.80133	5.87766	5.81687	5.69561	5.79773	5.71014	5.65193	5.67400	5.53462	5.50005	5.59068	5.46628	5.40695	5.53800	5.42395	5.31452	5.43768	5.35144	5.32904	5.40706	5.17806	5.14530	5.23222	5.11862	5.07685	5.23526	5.13652	5.04859	5.06424	5.02461	4.96123	5.06481	4.86902	4.82275	4.92712	4.89323	4.85022	4.87893	4.82343	4.68123	4.75126	4.71501	4.62393	4.74676	4.64262	4.59184	4.62978	4.57946	4.57619	4.60839	4.49569	4.50932	4.41970	4.50020	4.36544	4.47746	4.45145	4.27548	4.42387	4.33042	4.30892	4.36386	4.25814	4.24069	4.31500	4.24351	4.27458	4.27267	4.21885	4.22853	4.22842	4.16706	4.16684	4.20579	4.12552	4.13790	4.12608	4.10694	4.02994	4.09253	3.99053	3.98231	4.02262	3.96441	3.99267	3.99762	3.94674	4.01023	4.00415	3.92839	3.96182	4.04536	3.93401	3.88729	3.92805	3.95011	3.82717	3.84597	3.85149	3.78991	3.84485	3.78417	3.81535	3.90407	3.76964	3.80556	3.88178	3.81648	3.76041	3.82638	3.78968	3.82357	3.79385	3.67631	3.74127	3.77223	3.75287	3.72247	3.81636	3.72112	3.70209	3.72754	3.69579	3.71177	3.77538	3.70232	3.63657	3.64771	3.62227	3.58951	3.65728	3.60392	3.60482	3.61045	3.62002	3.57397	3.60358	3.54594	3.59176	3.60561	3.52838	3.51532	3.53389	3.44169	3.48041	3.53930	3.52838	3.51036	3.49741	3.55461	3.50924	3.56125	3.50012	3.45497	3.54583	3.40870	3.39767	3.50957	3.47873	3.46105	3.46465	3.45520	3.43200	3.46848	3.38573	3.41635	3.44518	3.43268	3.37492	3.40937	3.43718	3.37290	3.42446	3.40588	3.34250	3.39136	3.31244	3.38753	3.42604	3.35432	3.31503	3.36355	3.32449	3.32370	3.38720	3.27788	3.34903	3.33135	3.31131	3.27866	3.28587	3.23532	3.27394	3.35657	3.24658	3.24455	3.24027	3.21292	3.23847	3.27067	3.24973	3.20425	3.25806	3.25525	3.15482	3.21111	3.21821	3.18657	3.20729	3.23836	3.24298	3.21517	3.17554	3.12285	3.19243	3.19378	3.11046	3.17103	3.21055	3.14458	3.24151	3.15291	3.15370	3.24072	3.25074	3.17193	3.16664	3.14525	3.13805	3.14030	3.11069	3.10506	3.13827	3.09031	3.06205	3.12364	3.10067	3.11846	3.11666	3.06948	3.07129	3.09988	3.04100	3.05383	3.09324	3.06656	3.02704	3.01353	3.06746	3.06318	3.06284	3.11272	3.02884	3.04472	3.06352	3.07331	3.06509	3.03841	2.99878	3.04911	2.97064	2.98347	3.00981	2.99799	3.00070	3.00531	2.98460	2.97604	3.01049	2.95667	2.95577	3.01083	2.95960	2.96816	2.99259	2.93168	2.96816	3.01026	2.95071	2.94012	2.97998	2.96647	2.94801	2.95217	2.97086	2.89656	2.95848	2.93382	2.95487	2.99203	2.95701	2.92346	2.99844	2.94834	2.91412	2.94249	2.92560	2.84308	2.95758	2.94834	2.91119	2.97604	2.86604	2.96152	2.93855	2.90432	2.90669	2.91209	2.94080	2.82045	2.85951	2.86278	2.90567	2.95510	2.88845	2.87359	2.91761	2.91254	2.94012	2.95622	2.88980	2.86177	2.92661	2.84240	2.80097	2.88282	2.85062	2.87280	2.88271	2.84792	2.85163	2.89475	2.83317	2.87246	2.95589	2.86650	2.83666	2.82439	2.85332	2.86064	2.88563	2.84814	2.81583	2.84319	2.82011	2.84792	2.85479	2.87044	2.77271	2.88462	2.83340	2.78836	2.81583	2.82642	2.82788	2.87730	2.75774	2.77958	2.84251	2.85163	2.76112	2.75628	2.77564	2.77857	2.78532	2.78780	2.78926	2.81853	2.83385	2.79748	2.83137	2.79512	2.87055	2.84173	2.74490	2.82180	2.82506	2.80851	2.78183	2.79287	2.79039	2.75526	2.80030	2.76134	2.74198	2.78082	2.82169	2.70606	2.71935	2.74232	2.71372	2.75988	2.73567	2.73376	2.75324	2.76652	2.81651	2.76236	2.78026	2.74479	2.77519	2.73230	2.73106	2.74310	2.75887	2.67105	2.75301	2.70978	2.74648	2.77114	2.77170	2.74716	2.75977	2.74108	2.73275	2.68355	2.75447	2.76236	2.70302	2.67814	2.72306	2.73072	2.65686	2.67049	2.71676	2.65934	2.67353	2.69976	2.67431	2.69312	2.75020	2.69210	2.73916	2.70550	2.72036	2.68276	2.74400	2.74412	2.67353	2.72419	2.71586	2.66227	2.67634	2.67218	2.68816	2.71777	2.70494	2.62185	2.68895	2.70528	2.69683	2.71777	2.76979	2.66125	2.66463	2.67116	2.67229	2.67578	2.63277	2.67094	2.76269	2.66666	2.65540	2.65630	2.65596	2.65473	2.67330	2.62196	2.66294	2.68478	2.61296	2.66373	2.62208	2.62951	2.64043	2.63131	2.64189	2.64831	2.67308	2.62692	2.58627	2.65540	2.61183	2.65641	2.63581	2.63356	2.60406	2.60361	2.64504	2.61960	2.66880	2.59618	2.57243	2.59866	2.64988	2.56668	2.55486	2.62973	2.62016	2.56545	2.59157	2.61690	2.56533	2.57772	2.54000	2.58650	2.49609	2.54732	2.55993	2.52931	2.50747	2.54687	2.55948	2.55554	2.54439	2.53775	2.56151	2.56826	2.49069	2.54912	2.60519	2.60046	2.59269	2.57761	2.62185	2.61465	2.60553	2.60125	2.63469	2.63142	2.57535	2.52334	2.53325	2.52480	2.53190	2.54473	2.56196	2.59168	2.56398	2.55329	2.55565	2.49790	2.55576	2.54518	2.53077	2.54788	2.51861	2.55025	2.55790	2.54360	2.58808	2.57693	2.57186	2.56770	2.57502	2.49981	2.52751	2.55610	2.57851	2.53989	2.53651	2.52683	2.56331	2.52717	2.56961	2.53685	2.52593	2.49846	2.54349	2.53088	2.54867	2.52706	2.50094	2.50375	2.54619	2.53764	2.49891	2.49654	2.49857	2.56398	2.49992	2.50398	2.51591	2.50566	2.51512	2.46570	2.48236	2.51377	2.48180	2.49328	2.51557	2.51276	2.53955	2.51771	2.49486	2.51929	2.45962	2.48855	2.53032	2.50476	2.53527	2.48855	2.49868	2.46333	2.49429	2.48405	2.48675	2.49396	2.49429	2.43688	2.48045	2.51805	2.44712	2.47144	2.46412	2.50364	2.48484	2.42134	2.41515	2.46007	2.50431	2.47065	2.46558	2.53280	2.43541	2.41920	2.48270	2.49125	2.44217	2.43395	2.45489	2.44262	2.39297	2.44341	2.48652	2.41965	2.45523	2.43203	2.47954	2.44836	2.46153	2.45770	2.48180	2.43248	2.44667	2.43958	2.42978	2.47493	2.46176	2.41976	2.48517	2.43113	2.46547	2.51546	2.50589	2.47741	2.45331	2.42888	2.45455	2.47099	2.42888	2.41819	2.40378	2.43203	2.47178	2.45883	2.49170	2.49733	2.45703	2.44329	2.51355	2.49970	2.48202	2.48315	2.43823	2.51906	2.42528	2.44633	2.44521	2.46975	2.48157	2.44172	2.43552	2.41368	2.43203	2.40276	2.43733	2.45095	2.46536	2.41436	2.42292	2.48664	2.43158	2.46671	2.43226	2.41064	2.48078	2.45500	2.40850	2.39297	2.42235	2.39387	2.37799	2.35728	2.34501	2.41684	2.40513	2.38329	2.44149	2.41706	2.35807	2.38306	2.39027	2.35795	2.40862	2.39691	2.38374	2.37450	2.46705	2.41807	2.39511	2.37923	2.39623	2.36257	2.34298	2.39725	2.39094	2.41672	2.42269	2.38520	2.39725	2.39049	2.39409	2.38633	2.34748	2.38272	2.40333	2.34703	2.37912	2.43406	2.37000	2.39443	2.40220	2.37664	2.39387	2.40378	2.37394	2.34242	2.40614	2.39995	2.35559	2.36730	2.37237	2.35931	2.35784	2.36809	2.35052	2.32485	2.30448	2.34580	2.32643	2.30504	2.29479	2.35199	2.33882	2.31281	2.36302	2.34850	2.34636	2.35762	2.35255	2.33262	2.31236	2.31675	2.34073	2.30650	2.29896	2.33555	2.33138	2.34872	2.33532	2.36403	2.33746	2.34444	2.31382	2.38216	2.31844	2.36944	2.30650	2.33882	2.34185	2.31270	2.29750	2.32801	2.34962	2.34084	2.35514	2.34253	2.37248	2.35931	2.33555	2.37518	2.38374	2.30324	2.32215	2.33803	2.34670	2.40062	2.33386	2.31596	2.30178	2.40265	2.31506	2.32677	2.35525	2.35840	2.34793	2.28297	2.28759	2.34726	2.36527	2.25944	2.30369	2.37788	2.33803	2.34467	2.35852	2.34771	2.35762	2.34343	2.31979	2.37507	2.39499	2.36741	2.35604	2.42134	2.33319	2.38396	2.32035	2.32970	2.32992	2.34670	2.34073	2.33082	2.38779	2.33825	2.31754	2.30459	2.35064	2.31427	2.35109	2.31923	2.31596	2.33825	2.29097	2.33105	2.29457	2.31281	2.31945	2.32046	2.27971	2.35289	2.28590	2.30819	2.33251	2.36156	2.38103	2.39601	2.32778	2.42562	2.33274	2.37304	2.33566	2.29198	2.35660	2.35334	2.33240	2.33431	2.32395	2.33082	2.32958	2.33161	2.29772	2.32452	2.28781	2.33037	2.33701	2.29344	2.35413	2.31438	2.32215	2.34343	2.30977	2.32654	2.32519	2.31022	2.35289	2.28117	2.30166	2.28748	2.30977	2.34242	2.32103	2.27453	2.32643	2.30279	2.28905	2.28995	2.28477	2.26868	2.27036	2.26327	2.25821	2.27937	2.27566	2.26417	2.23366	2.25573	2.26001	2.29648	2.26699	2.28219	2.25539	2.27892	2.30797	2.29502	2.28072	2.30245	2.28826	2.34050	2.26687	2.36201	2.24661	2.26890	2.33859	2.29389	2.36538	2.33634	2.32350	2.29344	2.27115	2.28556	2.28151	2.32013	2.27746	2.28252	2.31675	2.30797	2.28151	2.30504	2.29660	2.27093	2.24999	2.30279	2.30132	2.30538	2.30785	2.28432	2.26834	2.34050	2.32350	2.32103	2.30977	2.26687	2.26552	2.26710	2.28646	2.25685	2.26868	2.23963	2.27059	2.20394	2.21655	2.23017	2.29513	2.26519	2.22623	2.31179	2.31754	2.28736	2.24222	2.26620	2.26046	2.26823	2.25899	2.27262	2.24211	2.23805	2.25866	2.23220	2.24087	2.28568	2.30639	2.30403	2.26811	2.24999	2.24841	2.30054	2.30887	2.22589	2.28174	2.26170	2.26057	2.24075	2.28264	2.28714	2.27554	2.30054	2.25505	2.29232	2.30279	2.31641	2.28691	2.26665	2.27498	2.22679	2.35435	2.26519	2.23659	2.27070	2.25258	2.30639	2.28354	2.29007	2.25708	2.25089	2.25032	2.28455	2.26203	2.27577	2.24053	2.27307	2.22837	2.24019	2.25595	2.29063	2.27779	2.24222	2.29434	2.31619	2.29997	2.31990	2.38025	2.30662	2.27960	2.30572	2.33521	2.31292	2.27858	2.25742	2.28579	2.24942	2.28354	2.31787	2.25122	2.29783	2.32531	2.26068	2.26642	2.26777	2.24807	2.25933	2.28275	2.26868	2.30493	2.24132	2.28973	2.28736	2.32418	2.28297	2.28005	2.25201	2.26260	2.26519	2.27577	2.29851	2.27487	2.26181	2.25719	2.29040	2.27228	2.22544	2.28826	2.24188	2.22905	2.24650	2.22263	2.26856	2.28072	2.23287	2.27971	2.27329	2.27599	2.31934	2.26147	2.27442	2.25911	2.24154	2.31855	2.32868	2.29434	2.28050	2.31900	2.33690	2.32576	2.25854	2.28106	2.24886	2.24064	2.26428	2.28680	2.26913	2.26383	2.24841	2.25866	2.20574	2.22702	2.28252	2.26913	2.26777	2.26102	2.23884	2.26935	2.26338	2.29344	2.28320	2.29446	2.28151	2.24470	2.22409	2.24267	2.25134	2.27329	2.24593	2.24312	2.24864	2.28748	2.29119	2.30065	2.27352	2.23659	2.28804	2.28917	2.22882	2.25978	2.23186	2.23794	2.28297	2.28095	2.26935	2.25483	2.27059	2.27689	2.22792	2.25787	2.20822	2.28061	2.25190	2.32947	2.33127	2.21711	2.27475	2.24650	2.22522	2.22297	2.25426	2.26980	2.25753	2.28365	2.34658	2.31517	2.26372	2.26428	2.26811	2.29952	2.26744	2.21734	2.26530	2.24199	2.24819	2.26642	2.27126	2.24019	2.26597	2.25055	2.19246	2.20529	2.25775	2.21531	2.22691	2.25201	2.26958	2.19381	2.25539	2.23558	2.21362	2.25156	2.26721	2.24762	2.26372	2.23614	2.20405	2.19369	2.20585	2.24042	2.21621	2.27138	2.24785	2.24312	2.23873	2.23873	2.22702	2.21306	2.21880	2.18919	2.22612	2.24289	2.24965	2.25595	2.22297	2.22364	2.23265	2.24424	2.25291	2.22679	2.25201	2.24976	2.27577	2.25911	2.21171	2.22105	2.22364	2.25325	2.20236	2.23873	2.22781	2.24886	2.24819	2.21677	2.22139	2.26057	2.25190	2.21351	2.20709	2.22893	2.30200	2.22612	2.30819	2.31202	2.22961	2.26316	2.23175	2.24875	2.19741	2.21069	2.24830	2.22420	2.22938	2.29581	2.23344	2.24717	2.27521	2.23411	2.20416	2.27656	2.23817	2.23411	2.27104	2.22195	2.27149	2.28725	2.22657	2.22623	2.26271	2.23693	2.23197	2.23118	2.26811	2.23377	2.23603	2.24199	2.19977	2.20428	2.21148	2.23389	2.23715	2.22139	2.20428	2.18818	2.22263	2.22387	2.19246	2.22578	2.18367	2.20563	2.18908	2.20732	2.21295	2.21362	2.18897	2.16758	2.19156	2.17275	2.22488	2.18885	2.18334	2.19786	2.18390	2.17940	2.21948	2.21903	2.23952	2.22544	2.24222	2.23918	2.22657	2.24683	2.23490	2.21632	2.21024	2.23918	2.20968	2.21351	2.20563	2.24616	2.30358	2.24717	2.20934	2.21756	2.21813	2.21722	2.19876	2.17838	2.21373	2.23389	2.25505	2.24233	2.26789	2.24289	2.24211	2.16600	2.23603	2.24289	2.17928	2.22240	2.20405	2.23659	2.24773	2.25438	2.22499	2.19910	2.20968	2.18379	2.22612	2.24053	2.21193	2.25179	2.20630	2.21002	2.21655	2.24954	2.24560	2.26079	2.24650	2.28196	2.22848	2.25685	2.24166	2.22837	2.23929	2.25348	2.29874	2.28016	2.22556	2.21002	2.26181	2.20754	2.18503	2.19516	2.17771	2.19595	2.22330	2.21554	2.23895	2.27183	2.23614	2.25618	2.26001	2.26215	2.24762	2.24672	2.25134	2.23164	2.28826	2.26530	2.28421	2.31799	2.20878	2.26170	2.24548	2.21283	2.25562	2.20833	2.26372	2.24042	2.19685	2.23130	2.24728	2.21891	2.21587	2.25055	2.24999	2.24211	2.26383	2.23524	2.26271	2.25787	2.27228	2.28781	2.28556	2.30189	2.26597	2.22578	2.26541	2.26327	2.27960	2.28905	2.21981	2.21509	2.24548	2.26428	2.24526	2.21058	2.24954	2.26586	2.25798	2.21880	2.23929	2.28252	2.25640	2.24638	2.24942	2.25190	2.24683	2.26519	2.23636	2.24492	2.23693	2.17985	2.27070	2.26507	2.26181	2.21981	2.22477	2.23141	2.23558	2.23006	2.19561	2.18919	2.21081	2.20698	2.23681	2.24458	2.19854	2.23355	2.21373	2.20765	2.18322	2.19088	2.17973	2.21295	2.19876	2.23704	2.18604	2.17861	2.19966	2.17838	2.15452	2.18942	2.16803	2.16544	2.22105	2.21745	2.20732	2.18548	2.21216	2.19201	2.19189	2.18063	2.18897	2.19865	2.18424	2.19099	2.17489	2.12085	2.16014	2.21666	2.19426	2.21903	2.21193	2.19854	2.19572	2.20754	2.15508	2.17647	2.18356	2.20113	2.16690	2.19212	2.17388	2.19347	2.23028	2.19887	2.16262	2.18604	2.14326	2.15283	2.21160	2.17872	2.23051	2.23546	2.19628	2.22375	2.20180	2.21880	2.21193	2.20934	2.17095	2.21160	2.24965	2.21272	2.18435	2.20889	2.20248	2.21250	2.18638	2.23614	2.18570	2.20630	2.19899	2.18998	2.24954	2.22454	2.17444	2.22353	2.18469	2.20799	2.23783	2.17793	2.19369	2.21295	2.17185	2.23929	2.20416	2.21002	2.20034	2.20540	2.22285	2.22961	2.21846	2.19212	2.18390	2.20011	2.18762	2.18548	2.18199	2.19550	2.22848	2.24920	2.22285	2.18345	2.20113	2.23377	2.19887	2.23141	2.22533	2.19201	2.17973	2.15283	2.16093	2.15823	2.15103	2.19910	2.21959	2.18401	2.13909	2.13301	2.14191	2.16476	2.16499	2.21441	2.18390	2.21925	2.20270	2.19234	2.17118	2.15868	2.17140	2.15598	2.12006	2.18007	2.13560	2.12524	2.14123	2.17411	2.13504	2.16240	2.16915	2.22128	2.21407	2.19279	2.19414	2.19651	2.20720	2.19797	2.19966	2.23422	2.18705	2.15778	2.17703	2.17129	2.18604	2.19054	2.16172	2.21092	2.11736	2.21407	2.16791	2.17343	2.18818	2.21497	2.19414	2.18885	2.18829	2.18424	2.22848	2.19279	2.18908	2.18063	2.19606	2.16915	2.18052	2.19020	2.19234	2.16532	2.18626	2.21261	2.23828	2.20067	2.16746	2.21891	2.18109	2.25032	2.21846	2.20293	2.26901	2.18007	2.19932	2.22781	2.22499	2.27205	2.21171	2.23850	2.22668	2.17624	2.23726	2.23400	2.18930	2.15395	2.25944	2.21813	2.20585	2.20946	2.25877	2.18998	2.23862	2.17872	2.22297	2.18987	2.18649	2.23591	2.16386	2.16375	2.24391	2.17602	2.17636	2.18503	2.21655	2.19775	2.25764	2.23006	2.20259	2.21959	2.26834	2.23141	2.25438	2.24109	2.26203	2.22477	2.17287	2.19189	2.20158	2.24301	2.20349	2.22319	2.22263	2.20687	2.21306	2.26744	2.18491	2.21745	2.25494	2.21767	2.22297	2.26823	2.24436	2.21925	2.18052	2.22905	2.25652	2.24357	2.24875	2.27194	2.24008	2.20124	2.21790	2.23130	2.26969	2.24064	2.23648	2.21306	2.24098	2.22207	2.20034	2.22375	2.19493	2.18097	2.22995	2.24492	2.24886	2.25190	2.23389	2.24481	2.23107	2.24199	2.19189	2.20687	2.25742	2.20743	2.22905	2.20720	2.22004	2.28005	2.31405	2.26305	2.22499	2.27149	2.20968	2.22240	2.19696	2.23164	2.22950	2.26597	2.21351	2.25640	2.21745	2.21216	2.23175	2.19065	2.23366	2.20529	2.21554	2.19707	2.19099	2.25854	2.26068	2.25877	2.24537	2.23242	2.22173	2.25032	2.22218	2.21576	2.22815	2.23636	2.23862	2.26552	2.23152	2.21666	2.24075	2.23051	2.22252	2.18897	2.20135	2.22522	2.20889	2.19899	2.18942	2.23073	2.17152	2.21722	2.23422	2.21891	2.21970	2.22038	2.21205	2.21722	2.22207	2.19369	2.22105	2.19977	2.18401	2.17534	2.16870	2.17872	2.18300	2.23276	2.28849	2.15801	2.26372	2.23985	2.23546	2.20270	2.21058	2.20957	2.20529	2.27577	2.21407	2.20405	2.19718	2.18255
3	2.91518	2.93643	2.99690	2.99401	2.89083	2.88134	2.94345	2.99731	3.00494	2.98637	2.97791	2.99690	3.00494	2.92013	2.88464	2.99194	2.91332	2.82562	2.92034	2.92137	2.96512	2.98266	2.99050	2.84523	2.97750	2.87886	2.90445	2.90713	2.95851	2.90693	2.99091	2.92859	2.96326	2.98410	2.91332	2.99112	2.86916	2.96615	2.87577	2.91539	3.04560	2.97378	3.01010	2.83924	2.97090	2.97193	2.85162	3.01134	2.95377	2.94820	2.92199	3.00371	2.92901	3.00061	3.02331	2.85699	2.87535	2.88650	2.81799	3.01072	2.97544	2.86359	2.95356	2.94304	2.95542	2.91993	2.90754	2.85781	3.00102	2.93602	2.84667	2.90115	2.90012	2.76454	2.87081	2.90837	2.73421	2.81695	2.84234	2.96677	2.92839	2.88691	2.87432	3.00247	2.83903	2.80643	2.89351	2.95501	2.87515	2.83903	2.88072	2.92653	3.01588	2.92302	2.84915	2.98039	3.01794	2.90569	2.90197	2.91332	3.06788	3.10585	2.94056	2.96058	2.90837	2.88815	2.84296	2.91869	2.94820	2.90754	2.92983	3.08749	2.93210	3.04044	3.00267	2.91312	3.00845	2.92570	3.01258	2.93107	2.95232	3.01671	2.98142	3.01650	2.95686	2.85823	3.02372	2.97317	3.05220	2.88010	3.02352	2.85451	2.93994	2.87577	3.05571	2.96945	2.88773	2.94964	3.01712	2.96099	2.92901	2.98059	2.93478	2.99731	3.06004	3.01175	2.91931	2.94861	3.09884	3.05674	3.08501	3.07799	2.94407	2.91002	2.84275	3.05199	2.89661	2.95831	3.09079	3.09615	3.14341	2.96986	3.07655	2.99875	3.01567	3.02352	2.90466	2.98658	3.00453	3.04477	2.98926	2.99937	3.00639	3.00309	2.97956	2.95810	3.03528	2.95294	3.02455	2.93251	3.04931	3.08439	2.96347	2.94675	3.01113	2.94613	3.04518	2.99153	2.85946	2.94469	2.96801	3.02641	3.04044	3.12669	3.00040	2.90775	2.96078	2.94221	2.91208	2.99999	2.97709	3.07779	2.95459	2.96409	2.97936	2.95728	2.96780	3.00102	3.04807	2.97317	3.08439	3.08790	2.91250	2.91353	2.98121	2.97399	2.96656	2.93953	2.98782	3.01258	2.97151	2.96821	2.96615	2.96780	3.02909	3.03941	3.04023	3.02537	2.99875	3.00680	2.99318	3.08212	2.96615	2.91724	3.00020	3.03053	3.11039	3.00123	3.06768	3.07118	3.04869	2.98286	2.92034	2.93107	2.91147	3.01856	2.92550	2.98204	2.95790	3.00329	2.99277	3.01217	3.18097	3.04436	3.03899	2.97647	3.03487	2.98410	3.00350	2.98225	2.98596	2.97007	3.12153	3.05488	2.96161	3.05591	2.95934	2.99277	2.98431	3.05323	3.05488	2.99710	3.01279	2.99628	3.00061	2.99050	2.90775	2.89269	2.99174	3.05860	3.00763	3.04168	2.96058	2.99566	3.14196	3.06768	3.02372	3.02744	3.04023	3.03095	3.01898	2.98823	2.93891	3.02228	2.96759	2.92158	2.92343	3.08501	2.95748	3.06107	3.09884	3.05220	2.95026	2.92467	3.07160	2.92674	3.02269	3.02826	2.95212	2.99421	3.01382	3.00660	3.08934	3.09430	3.10028	3.06045	3.03074	2.92777	3.01794	3.00206	3.07799	3.05777	3.00556	3.00660	2.85472	2.99896	3.05117	2.94696	3.03610	2.99607	3.00618	2.94097	3.09244	3.06664	3.03837	2.99380	3.01691	2.99421	3.10812	3.11019	3.02682	3.07098	3.03693	3.04395	3.04869	2.99772	2.98183	3.07985	2.96347	3.10915	3.10111	3.08377	2.99937	2.98761	3.06293	3.03074	3.02434	2.98844	3.15269	2.92013	2.98452	3.00701	2.95005	2.97420	2.97812	2.97750	3.04704	3.07304	2.97028	3.10007	3.00309	2.91435	3.00660	3.02496	3.06376	3.03734	3.07882	2.96718	3.09492	3.03177	3.09739	3.03507	3.02166	3.15269	3.05798	3.14444	3.10234	3.03404	3.09677	3.03507	2.96161	3.06396	3.10874	2.98782	3.06149	3.08377	3.08171	3.04168	3.00350	3.08976	3.02352	2.99834	3.06933	3.03796	3.03363	3.07366	3.06107	3.19397	3.11658	3.07696	3.12979	3.06912	3.11761	3.10358	2.95315	3.00247	3.07944	3.03755	3.11617	3.04312	2.96264	3.09347	3.16136	3.20243	3.08831	3.08872	3.07160	3.08418	3.05447	3.11184	3.08109	3.00783	3.02145	3.02372	3.12133	3.11658	3.07118	3.00866	3.07696	3.01010	3.05695	3.02331	3.13185	3.08357	3.07676	3.14795	3.13041	3.06025	2.98720	2.97358	3.03383	3.00969	3.09099	2.95047	3.03115	3.13577	3.04168	3.01361	2.99855	3.01547	2.94861	3.04745	3.11060	3.01340	3.09595	3.19603	3.12814	3.03115	3.01629	3.00309	2.98472	3.00680	3.08315	3.06210	2.98390	3.07015	3.18695	3.12834	3.10771	3.08955	3.05303	3.05179	3.06210	3.18076	3.15703	3.14506	3.16590	3.15744	3.01382	2.98266	2.99979	3.06190	2.98204	3.04126	2.98905	3.12566	3.04745	3.03301	2.99236	3.02248	3.04766	2.98410	2.96244	3.11204	3.13309	3.03136	3.15311	3.07098	3.05860	3.05076	3.05199	3.09780	3.12463	3.08480	3.02001	3.07469	3.07428	3.01815	3.12071	3.10028	3.07944	3.13577	3.01856	3.01155	3.05137	3.00866	3.01856	3.10111	3.05736	3.00474	3.15600	2.92137	3.07923	3.03260	3.05426	3.15269	3.12463	3.00267	3.01898	3.18262	3.06376	3.08336	3.05406	3.11782	3.02021	3.02991	3.14114	3.06747	3.13577	3.12277	3.12215	3.08171	3.14052	3.09058	3.17271	2.99896	3.00907	2.99999	3.00598	3.11349	3.14919	3.13330	3.06830	3.11514	2.98947	3.07036	3.10730	2.99607	3.02929	3.11060	3.04477	3.05653	3.04168	3.04642	3.15517	3.10565	3.17498	3.18076	3.12112	3.10152	3.22719	3.16879	3.06334	3.10792	3.07923	3.11101	3.07263	3.17477	3.03383	3.11225	3.14361	3.14011	3.11142	3.13144	3.08171	3.12298	3.12050	3.09987	3.14382	3.07036	3.05447	2.98617	3.01691	3.07779	3.02414	3.02475	3.02682	3.14857	3.06499	3.02269	3.02063	3.19170	2.95026	3.03982	3.14238	3.12876	3.07655	3.11803	3.00020	3.06107	3.11927	3.14960	3.04353	3.16673	3.02042	3.19624	3.19685	3.03817	3.01980	3.11246	3.04147	3.15476	3.08955	3.10172	3.09471	3.16879	3.08274	3.12215	3.09079	3.15208	3.02826	3.09760	2.99298	3.19211	3.19933	3.05633	2.94221	3.09285	3.08666	3.15538	3.04312	3.04869	3.11596	3.19170	3.05488	2.96140	3.07139	3.07572	3.16796	3.15785	3.12649	3.16962	3.08315	3.10730	3.01980	3.07944	3.17003	3.06995	3.13227	3.11596	2.93850	3.16673	3.13908	3.07077	3.13949	3.06561	3.15971	3.19231	3.13330	3.19252	3.12669	3.15063	3.10234	3.17209	3.05942	3.07036	2.99793	3.10565	3.05798	3.18158	3.15517	3.10936	3.10420	3.13949	3.17663	3.18881	3.06850	3.07964	3.19582	3.11225	3.03342	3.02888	3.07882	3.01898	3.05468	3.18798	3.04539	3.02579	3.02434	3.05447	3.01712	3.08274	3.16858	3.11638	3.08006	3.16962	3.11638	3.09285	3.12298	3.05034	3.03239	3.12380	3.05468	3.11473	3.05818	3.17416	3.15765	3.20800	3.11844	3.11988	3.17065	3.14981	3.15765	3.12092	3.13433	3.04498	3.01506	3.12422	3.04374	3.15517	3.07387	3.13392	3.23874	3.22286	3.09120	3.20078	3.20139	3.13247	3.16012	3.29549	3.18489	3.23771	3.16714	3.19912	3.18076	3.16569	3.11679	3.22182	3.17395	3.18777	3.11782	3.15558	3.11411	3.17436	3.13557	3.06706	3.18592	3.08274	3.19727	3.24019	3.13784	3.25071	3.20222	3.21027	3.09471	3.20985	3.15950	3.23813	3.19582	3.34068	3.28105	3.26454	3.18654	3.15662	3.18220	3.23668	3.04250	3.23854	3.31262	3.21687	3.18076	3.23998	3.14712	3.19004	3.06272	3.09430	3.28084	3.21212	3.13165	3.10812	3.18427	3.12834	3.18963	3.24617	3.09265	3.17436	3.10792	3.21357	3.15208	3.12876	3.11080	3.17003	3.28868	3.07944	3.07552	3.18654	3.14135	3.09203	3.14423	3.06169	3.11142	3.13577	3.20263	3.19231	3.18427	3.03260	3.24308	3.17539	3.12401	3.16693	3.18324	3.13949	3.22513	3.19871	3.07820	3.11287	3.19541	3.10833	3.27094	3.19933	3.26846	3.10565	3.19706	3.15249	3.25443	3.16755	3.22905	3.16219	3.18489	3.20470	3.28662	3.15393	3.10668	3.16920	3.23813	3.17312	3.09182	3.19871	3.23565	3.28394	3.20820	3.28971	3.16281	3.26867	3.18695	3.21935	3.18984	3.19665	3.18179	3.20903	3.19087	3.16652	3.13742	3.17271	3.14754	3.32521	3.13392	3.12938	3.20697	3.28456	3.20036	3.22740	3.23833	3.16858	3.20387	3.25278	3.25649	3.14898	3.13598	3.18592	3.22946	3.21687	3.13969	3.21254	3.28703	3.17044	3.18736	3.21378	3.19892	3.23544	3.21770	3.12587	3.30251	3.22038	3.28249	3.29797	3.31572	3.14485	3.31014	3.18984	3.11514	3.33387	3.32645	3.18427	3.23936	3.27032	3.15950	3.21522	3.17787	3.29487	3.27403	3.27981	3.17250	3.18716	3.24060	3.24019	3.26887	3.23544	3.22389	3.17746	3.24989	3.22781	3.27362	3.23255	3.19582	3.26949	3.22801	3.15889	3.24225	3.26929	3.13969	3.16611	3.15414	3.22265	3.23606	3.24968	3.16611	3.30437	3.17787	3.39165	3.28992	3.20201	3.26929	3.18922	3.20635	3.19974	3.21192	3.02723	3.17601	3.07758	3.14031	3.30725	3.15352	3.18076	3.20057	3.11823	3.16817	3.22513	3.21687	3.17725	3.11493	3.23544	3.20841	3.25855	3.13392	3.21605	3.22492	3.22863	3.26309	3.20016	3.24163	3.27506	3.25587	3.17168	3.24122	3.18447	3.23854	3.10853	3.09595	3.29735	3.08625	3.27176	3.22182	3.08914	3.24390	3.25608	3.25154	3.22451	3.16074	3.21708	3.16920	3.21378	3.19438	3.20222	3.19066	3.15084	3.16508	3.24555	3.16012	3.15847	3.25505	3.20614	3.21935	3.16631	3.12546	3.16322	3.18427	3.21047	3.24452	3.17106	3.11163	3.16879	3.11080	3.15682	3.29033	3.25195	3.18303	3.19933	3.21873	3.17684	3.22595	3.18468	3.08418	3.17292	3.18839	3.22843	3.21997	3.17663	3.06272	3.23936	3.18468	3.13784	3.21357	3.24494	3.21522	3.17312	3.27651	3.17292	3.19376	3.22574	3.16817	3.28394	3.20119	3.22306	3.12669	3.19046	3.20284	3.23606	3.17065	3.13020	3.24494	3.06087	3.24886	3.15620	3.21501	3.24824	3.19603	3.18014	3.24617	3.25175	3.17395	3.21233	3.23792	3.16343	3.25628	3.26082	3.20098	3.27073	3.21584	3.20222	3.19417	3.25752	3.17168	3.23028	3.26268	3.16425	3.29549	3.22347	3.13371	3.14671	3.20346	3.18262	3.12917	3.09265	3.22740	3.19314	3.26660	3.19954	3.20181	3.33945	3.15414	3.25443	3.14630	3.19706	3.22884	3.17890	3.15331	3.19995	3.17003	3.20697	3.18777	3.21171	3.16219	3.14093	3.27238	3.09884	3.22863	3.22636	3.22100	3.16817	3.10771	3.17457	3.21770	3.18427	3.21584	3.24927	3.21501	3.20243	3.15579	3.07964	3.06107	3.17643	3.14320	3.22017	3.26681	3.24762	3.14196	3.25030	3.19335	3.23916	3.08439	3.20511	3.24494	3.21254	3.29508	3.15290	3.23214	3.24659	3.13495	3.25752	3.20697	3.18633	3.25216	3.26186	3.23400	3.24824	3.25670	3.19046	3.20160	3.27032	3.38381	3.17787	3.32046	3.20449	3.27651	3.29735	3.09780	3.26062	3.21646	3.17622	3.20903	3.27176	3.22740	3.27011	3.27011	3.26124	3.26021	3.28125	3.21006	3.25587	3.26082	3.35348	3.33676	3.28621	3.17766	3.18241	3.34151	3.23028	3.23400	3.18282	3.24019	3.31076	3.34192	3.26144	3.29941	3.26475	3.24782	3.25587	3.31035	3.29384	3.18922	3.15558	3.28352	3.25381	3.25814	3.25897	3.15538	3.14444	3.16858	3.28290	3.28683	3.25938	3.22740	3.26598	3.30829	3.31654	3.23936	3.26186	3.28002	3.26557	3.23111	3.19004	3.27321	3.34894	3.36132	3.35575	3.25319	3.19933	3.25690	3.22905	3.19170	3.23359	3.20965	3.23771	3.35657	3.27444	3.26598	3.27754	3.45191	3.28332	3.24989	3.32686	3.29817	3.29549	3.26248	3.25505	3.28352	3.30313	3.23152	3.30519	3.31427	3.21873	3.31922	3.36008	3.27836	3.15620	3.40631	3.28394	3.29756	3.23359	3.34316	3.38237	3.45727	3.33326	3.37019	3.35100	3.27424	3.11617	3.27836	3.30808	3.25381	3.13350	3.30437	3.33470	3.20676	3.23524	3.29508	3.32975	3.34667	3.25567	3.33614	3.31592	3.43561	3.28765	3.28208	3.31964	3.31572	3.27919	3.26330	3.25051	3.23400	3.32892	3.29178	3.31633	3.34605	3.29302	3.17684	3.36359	3.27960	3.32356	3.40280	3.30829	3.30148	3.32500	3.38938	3.26227	3.38443	3.37226	3.35905	3.31592	3.33883	3.27568	3.33387	3.34110	3.30127	3.37370	3.35183	3.35513	3.39042	3.16074	3.35430	3.33965	3.35967	3.28167	3.33738	3.43004	3.30994	3.27094	3.33511	3.38154	3.31840	3.44799	3.33408	3.37576	3.29384	3.27816	3.31324	3.24535	3.35946	3.30767	3.25897	3.35162	3.41972	3.36689	3.32438	3.36586	3.33057	3.33883	3.36999	3.31138	3.26908	3.38134	3.35988	3.50928	3.45397	3.32459	3.32335	3.21790	3.37886	3.37989	3.33841	3.44675	3.35843	3.33945	3.27135	3.32170	3.31200	3.40156	3.33160	3.47708	3.39310	3.34089	3.40342	3.39042	3.31922	3.27424	3.37680	3.29756	3.44737	3.36648	3.32892	3.34337	3.33470	3.36916	3.42859	3.42426	3.44510	3.43478	3.42467	3.43561	3.47626	3.39475	3.30829	3.42591	3.29838	3.35245	3.32810	3.27609	3.39330	3.21728	3.24597	3.30251	3.55798	3.42178	3.49648	3.41559	3.40858	3.45397	3.46429	3.45439	3.36338	3.45542	3.42653	3.35368	3.44242	3.35080	3.33346	3.43891	3.36276	3.30210	3.36380	3.33305	3.40507	3.32108	3.37680	3.42219	3.48843	3.38711	3.31778	3.51217	3.41332	3.52166	3.43313	3.33387	3.47874	3.38938	3.33243	3.38175	3.43272	3.36008	3.53775	3.43623	3.42219	3.32211	3.48926	3.37783	3.34275	3.53445	3.38608	3.46801	3.41642	3.40754	3.37824	3.42859	3.39062	3.42859	3.60420	3.49194	3.45480	3.48575	3.46780	3.50494	3.44077	3.36503	3.37432	3.49772	3.48162	3.37246	3.49916	3.37432	3.48843	3.55591	3.44345	3.39702	3.50701	3.36524	3.44489	3.46862	3.40816	3.34832	3.43416	3.38113	3.42446	3.46388	3.34481	3.39248	3.55942	3.38608	3.46305	3.54147	3.51423	3.47853	3.36132	3.42405	3.46140	3.49091	3.46718	3.46058	3.45088	3.40362	3.48328	3.47440	3.45748	3.42467	3.53342	3.59202	3.41064	3.46243	3.42116	3.50845	3.46656	3.46120	3.35286	3.48472	3.50205	3.54312	3.48823	3.40672	3.43581	3.53156	3.50350	3.41972	3.50639	3.51898	3.48328	3.47832	3.56148	3.53631	3.58026	3.52269	3.50453	3.57531	3.53280	3.48183	3.60647	3.53528	3.52186	3.54786	3.58150	3.48678	3.68241	3.60399	3.65992	3.65084	3.53053	3.61658	3.59037	3.57366	3.53899	3.63206	3.57015	3.49029	3.56623	3.58934	3.60647	3.57098	3.67044	3.52805	3.63474	3.62009	3.48905	3.61947	3.59182	3.66363	3.53590	3.63350	3.70222	3.56087	3.57614	3.57923	3.57820	3.49648	3.53734	3.61307	3.63309	3.53115	3.55633	3.51237	3.56644	3.61039	3.54601	3.53672	3.56726	3.47935	3.50143	3.63763	3.50969	3.58645	3.65393	3.59966	3.52971	3.56974	3.62215	3.70015	3.65207	3.49524	3.65125	3.65538	3.63061	3.73338	3.72884	3.69850	3.62587	3.80498	3.65992	3.70593	3.76722	3.83614	3.63020	3.71439	3.62566	3.67312	3.74535	3.68777	3.64588	3.61472	3.57366	3.57593	3.70882	3.69830	3.70304	3.83944	3.71522	3.74968	3.76578	3.58233	3.72492	3.72327	3.65744	3.68860	3.69541	3.65187	3.73565	3.81282	3.73049	3.74824	3.73070	3.74844	3.68385	3.78517	3.81902	3.76247	3.74576	3.64671	3.69066	3.70449	3.73957	3.86586	3.66920	3.78084	3.67560	3.73874	3.77238	3.74039	3.78311	3.75732	3.76990	3.82892	3.82727	3.89248	3.77651	3.79467	3.89372	3.87267	3.96388	3.76908	3.86462	3.83222	3.82087	3.85183	3.85327	3.79590	3.82479	3.86173	3.82025	3.85018	3.89103	3.80602	3.88030	3.86648	3.71811	3.78435	3.88030	3.80127	3.86978	3.95273	3.91889	3.89103	3.85471	3.84625	3.81055	3.90981	3.88051	3.85348	3.94262	3.93829	3.95026	3.92529	3.92178	3.99607	3.92488	3.88897	4.01340	3.87081	3.91126	3.99731	3.95459	4.03342	3.99710	4.00783	3.97873	4.18798	4.11575	3.97296	4.05818	4.12256	4.13412	4.03755	4.13495	4.05488	3.92962	3.98719	4.00659	4.12587	4.08542	4.17168	4.04374	4.12360	4.25669	4.09821	4.13082	3.97729	4.19128	4.14464	4.11452	4.08996	4.16610	4.27362	4.24617	4.19479	4.13495	4.20098	4.16879	4.29054	4.27568	4.21996	4.22327	4.39867	4.28682	4.33119	4.24411	4.19871	4.27898	4.27341	4.24906	4.26309	4.34852	4.30251	4.32686	4.34976	4.39764	4.34728	4.39660	4.35327	4.32603	4.51361	4.39537	4.44262	4.37741	4.35368	4.36256	4.34976	4.45789	4.32582	4.47213	4.58294	4.52227	4.61782	4.39619	4.45954	4.48864	4.52599	4.54848	4.46780	4.52785	4.59243	4.62545	4.61658	4.54043	4.59615	4.60234	4.71914	4.74349	4.60936	4.53073	4.66383	4.59305	4.64279	4.69004	4.66590	4.54559	4.63783	4.71584	4.60069	4.65888	4.73998	4.61018	4.65496	4.65950	4.65331	4.74782	4.71872	4.65888	4.84976	4.78930	4.65248	4.58480	4.53920	4.61720	4.69355	4.71749	4.53321	4.82954	4.68426	4.78682	4.72347	4.70428	4.78888	4.81963	4.76392	4.76536	4.69953	4.75628	4.68612	4.81860	4.71687	4.77073	4.77134	4.74947	4.87968	4.80560	4.85079	4.75917	4.80993	4.74163	4.79714	4.80808	4.82809	4.67518	4.83779	4.69066	4.67580	4.79693	4.69499	4.74266	4.74699	4.75979	4.82004	4.86936	4.72017	4.83820	4.77898	4.72368	4.78022	4.78600	4.66672	4.79920	4.68323	4.70304	4.65083	4.71955	4.65104	4.71253	4.74287	4.75814	4.76825	4.66177	4.75773	4.65661	4.78827	4.65269	4.72842	4.64960	4.70510	4.64774	4.76660	4.67931	4.78950	4.74328	4.74287	4.75442	4.76041	4.76907	4.70820	4.68591	4.68137	4.69953	4.75422	4.90506	4.88092	4.89660	4.82871	4.72636	4.82851	4.70118	4.70944	4.78104	4.83841	4.66982	4.74122	4.68282	4.75979	4.80684	4.83944	4.87328	4.77155	4.78331	4.91105	4.89124	4.84068	4.95583	4.79673	4.86235	4.93168	5.05880	5.12607	5.06354	5.12689	5.20655	5.22739	5.35925	5.24369	5.44117	5.47543	5.55322	5.55653	5.60440	5.65723	5.60275	5.85946	5.87204	5.96490	5.94344	6.13742	6.27320	6.31674	6.27898	6.29321	6.56003	6.49957	6.80250	6.92074	6.80601	7.02660	7.11905	7.22924	7.41310	7.66238	7.70510	7.98037	8.04600	8.35635	8.49998	8.75586	8.95829	9.22387	9.50451	9.83117	9.87595	10.21314	10.65288	10.93848	11.32250	11.67847	12.01813	12.53711	12.79237	13.54742	14.00058	14.44259	14.99996	15.72530	16.36170	17.05340	17.82888	18.85240	20.05484	21.47683	22.42524	23.13365	25.64830	28.20318	30.05543	32.28303	29.43409	29.97061	45.29641	27.98465	2.02373	1.96017	16.05196	21.62726	29.17904	19.44320	21.05504	28.19575	19.92297	21.40770	28.15675	20.31546	21.53440	28.96092	20.08558	21.44815	28.67883	20.46383	21.69845	28.85857	20.61158	21.90006	28.80636	20.78843	22.07072	28.91552	20.54348	22.08620	28.71556	20.96094	22.14459	29.17264	20.75644	22.10085	29.15840	20.89697	22.14707	28.82803	20.72095	22.22404	29.28366	20.53420	22.42998	28.98940	21.10106	22.28203	29.06224	20.63861	22.22755	28.87755	20.91492	22.31876	28.78861	20.77708	22.32743	28.58680	20.69123	22.23395	28.24425	20.67122	22.17225	28.40293	20.62871	22.26758	28.29584	20.87159	21.90068	27.78944	20.39553	21.62561	27.65242	20.41059	21.70134	27.34949	19.85075	21.14439	27.14417	19.88728	21.49272	26.26159	19.86705	21.10663	26.03852	19.53028	21.04905	26.27005	19.70610	20.69309	25.41264	19.29153	20.62665	25.05730	18.89409	20.09528	24.98095	18.66937	20.02285	24.03749	18.45373	19.52925	23.96238	17.86190	19.14378	23.15615	17.79731	18.82578	22.54203	17.40523	18.40028	22.04080	17.30763	18.46012	21.54183	17.13532	17.92752	20.98880	16.59158	17.53173	20.41905	16.18918	17.33219	20.04452	15.64606	16.90668	19.77419	15.62356	16.31568	18.80742	15.02555	15.99583	18.81505	14.89286	15.96694	17.98282	14.47644	15.58539	17.54411	14.02617	14.97189	16.84828	13.72633	14.86397	16.46900	13.59509	14.45043	15.97953	13.07693	14.11284	15.93434	12.74924	13.80970	15.35654	12.54351	13.33075	14.62749	12.11697	13.12378	14.37367	11.98676	12.89741	13.82662	11.75379	12.45952	13.57631	11.29423	12.17661	13.28577	11.28928	12.25069	12.72634	10.83096	11.69291	12.44796	10.76039	11.46097	12.07756	10.53092	11.05342	11.80620	10.38090	10.90979	11.47748	10.06023	10.70261	11.30311	9.87389	10.50699	11.09799	9.65742	10.34933	10.63348	9.61718	10.06642	10.39102	9.39989	9.85367	10.36955	9.03774	9.64339	9.89308	8.94116	9.41970	9.72985	8.59738	9.25235	9.46696	8.68425	9.17662	9.33118	8.56085	8.92259	9.26494	8.45066	8.87142	8.93147	8.14628	8.63225	8.83386	8.14257	8.37720	8.44282	7.94426	8.41950	8.51339	7.94612	8.09449	8.37967	7.78104	8.32519	8.37080	7.68054	8.05549	8.08273	7.60192	8.04414	8.02557	7.62792	7.84274	7.79280	7.40671	7.92610	7.90732	7.42631	7.77711	7.96077	7.30291	7.67291	7.70551	7.35821	7.77113	7.69911	7.25070	7.55260	7.73213	7.18694	7.73110	7.45479	7.38339	7.47357	7.32231	6.93250	7.41042	7.39742	6.85285	7.35594	7.33531	7.03878	7.27588	7.25607	7.06044	7.27299	7.29858	6.89206	7.41641	7.03465	6.76989	7.23172	7.19540	6.82355	7.11946	7.20984	6.75174	7.09367	7.06725	6.74781	7.18467	6.93622	6.73440	6.94096	7.02330	6.65186	7.04166	6.94117	6.69375	6.92982	6.83799	6.60997	6.91538	6.97831	6.71480	6.91001	6.84006	6.52371	6.84233	6.90609	6.63040	6.78826	6.77340	6.67476	6.77588	6.70159	6.43271	6.71789	6.83242	6.60626	6.84790	6.60708	6.54043	6.63927	6.65392	6.54889	6.73523	6.79032	6.44035	6.61183	6.65722	6.27299	6.74678	6.68157	6.39495	6.61533	6.38009	6.41888	6.56003	6.51897	6.27691	6.58871	6.40506	6.28496	6.39165	6.33407	6.14505	6.45871	6.37018	6.19520	6.36317	6.60027	6.24059	6.53713	6.40877	6.17415	6.40341	6.44282	6.19396	6.41022	6.34769	6.09388	6.42528	6.34233	6.16878	6.26742	6.36791	6.09945	6.40444	6.22182	5.91290	6.24390	6.16610	5.94427	6.27691	6.18880	5.93766	6.12483	6.03506	5.91765	6.04579	6.15227	5.85203	5.98409	6.00927	5.89701	6.11946	5.97316	5.81261	5.92755	6.03135	5.81612	5.96057	6.05735	5.85161	6.03403	6.07262	5.81839	6.01897	5.86420	5.75112	5.83015	5.94344	5.78537	6.02990	5.97027	5.83469	5.94158	5.86936	5.67497	5.91785	5.83696	5.65826	5.77279	5.88174	5.75545	5.90836	5.89846	5.72986	6.08665	5.88731	5.66115	5.82665	5.88752	5.66940	5.78001	5.72532	5.52846	5.55797	5.72863	5.58707	5.76845	5.71109	5.61389	5.82561	5.72925	5.57324	5.75153	5.72739	5.56870	5.59367	5.63061	5.49710	5.68777	5.60089	5.49875	5.80477	5.66589	5.50246	5.71913	5.60811	5.43457	5.75029	5.49152	5.47192	5.62256	5.65764	5.51484	5.64402	5.56024	5.55384	5.49895	5.57551	5.40155	5.42652	5.57324	5.39516	5.54229	5.67621	5.46057	5.62277	5.47460	5.37184	5.54972	5.59945	5.44613	5.63515	5.61431	5.28249	5.58996	5.45129	5.26103	5.54373	5.39619	5.38628	5.55756	5.62772	5.37535	5.57799	5.55900	5.28414	5.53341	5.58356	5.28847	5.41105	5.29322	5.34419	5.43395	5.49730	5.18344	5.40878	5.45521	5.27093	5.40671	5.42817	5.16837	5.48657	5.36379	5.28868	5.45603	5.33593	5.14794	5.45624	5.28104	5.19231	5.35471	5.44427	5.28022	5.55880	5.41951	5.32025	5.43767	5.37700	5.22161	5.36482	5.52887	5.06024	5.30519	5.34398	5.11885	5.25731	5.24204	5.13597	5.28661	5.19313	5.14340	5.26495	5.43540	5.26660	5.37597	5.14670	5.18158	5.23337	5.43581	5.15351	5.23317	5.22863	5.18096	5.41166	5.13247	5.12896	5.38319	5.30415	5.17167	5.20902	5.25112	5.18220	5.29507	5.19809	5.07407	5.26804	5.31365	5.27609	5.15434	5.27134	5.04621	5.18055	5.15145	5.01526	5.14877	5.12339	5.09883	5.16858	5.08418	5.00019	5.14588	5.17415	5.08046	5.13824	5.07675	5.10564	5.18447	5.35595	5.07118	5.22141	5.16961	5.08789	5.16074	5.07531	4.99937	5.04869	5.13432	5.25814	5.14774	5.03507	5.07613	5.25958	5.02950	4.96883	5.30333	5.08232	5.01072	5.18323	5.04250	5.04642	5.19355	5.09429	5.02681	5.17126	4.98967	4.99772	5.03445	5.13845	4.99999	4.91517	5.07510	4.91641	5.04394	5.12070	5.13577	5.13845	5.05240	4.98348	5.09491	5.06519	4.84130	5.04064	5.06127	5.03754	4.94179	5.05673	5.02103	5.01422	4.93643	4.82046	5.05013	4.92260	4.83655	4.89681	4.84295	5.01402	5.06416	4.99380	4.90341	5.01959	4.99235	4.93870	5.09264	5.00618	5.00122	5.10048	5.06148	4.95418	5.03465	4.95376	4.99318	4.98699	5.08046	5.01835	5.09140	4.98513	4.84357	5.10708	4.89784	4.82995	4.97172	4.81447	4.71150	5.06086	4.88855	4.90919	4.88525	4.94860	4.96346	5.04084	4.98430	4.81633	4.97089	4.86833	4.86379	5.01835	4.96243	4.72161	4.90795	4.75855	4.73626	4.96408	4.79198	4.76660	4.96697	4.87514	4.81489	4.96573	4.82417	4.88484	5.03940	4.89289	4.80581	4.91621	4.90321	4.75958	4.91373	4.82025	4.75071	4.73358	4.69355	4.69603	4.90114	4.83325	4.79652	4.88608	4.82809	4.67312	4.85616	4.71790	4.66425	4.79239	4.76660	4.79838	4.73668	4.63350	4.68839	4.78022	4.68199	4.63928	4.77279	4.73255	4.62628	4.76598	4.69685	4.61204	4.72099	4.81468	4.68302	4.74411	4.73668	4.74514	4.88154	4.79858	4.64836	4.88030	4.77423	4.78001	4.88587	4.86214	4.77134	4.85533	4.73317	4.75319	4.73895	4.86193	4.81303	4.83098	4.81282	4.77630	4.76742	4.71914	4.60667	4.81798	4.80601	4.68406	4.68261	4.72017	4.66796	4.77052	4.77939	4.73358	4.73853	4.70779	4.62153	4.81984	4.71336	4.79858	4.79776	4.78765	4.57696	4.90713	4.81447	4.77423	4.69272	4.71418	4.66610	4.76185	4.79198	4.75442	4.75071	4.76371	4.63494	4.67910	4.75566	4.70139	4.73255	4.64217	4.74699	4.75442	4.68633	4.65021	4.56107	4.63205	4.67271	4.67209	4.70325	4.56932	4.75566	4.71976	4.58501	4.75339	4.66982	4.56066	4.76701	4.55612	4.54724	4.74431	4.64340	4.65909	4.68653	4.68406	4.65640	4.66941	4.65475	4.55756	4.77795	4.75422	4.67333	4.80044	4.76082	4.69747	4.65290	4.64113	4.57035	4.54724	4.61018	4.62071	4.69706	4.65909	4.54353	4.69871	4.68963	4.72079	4.69334	4.70634	4.44345	4.69128	4.57985	4.49008	4.65166	4.69045	4.68117	4.70201	4.66672	4.55426	4.65744	4.67126	4.71171	4.68591	4.72822	4.52702	4.67415	4.65929	4.66280	4.68550	4.68571	4.57716	4.53053	4.55797	4.48286	4.70180	4.58109	4.53135	4.64898	4.58934	4.49070	4.61080	4.57634	4.57159	4.57923	4.59470	4.50865	4.56210	4.60771	4.60544	4.71109	4.58913	4.44365	4.67725	4.40713	4.50267	4.56520	4.65929	4.52846	4.65207	4.49751	4.39619	4.44984	4.53878	4.50288	4.56974	4.46676	4.42570	4.55385	4.47502	4.54332	4.47316	4.51216	4.40156	4.41043	4.56004	4.46697	4.45934	4.51154	4.40589	4.55158	4.55385	4.51175	4.55261	4.56870	4.47667	4.57159	4.57448	4.47151	4.69499	4.58026	4.49380	4.54993	4.55612	4.35059	4.43519	4.45934	4.35987	4.49813	4.50494	4.55343	4.59140	4.49359	4.35946	4.48554	4.35141	4.34006	4.43602	4.43643	4.33222	4.39722	4.48637	4.36771	4.52434	4.35616	4.35121	4.38690	4.44221	4.40156	4.40733	4.51588	4.39743	4.47296	4.39516	4.35079	4.38649	4.45335	4.35038	4.48843	4.39330	4.40300	4.39083	4.47688	4.25360	4.45500	4.32335	4.24287	4.33800	4.49978	4.41435	4.47915	4.42962	4.29322	4.53115	4.45830	4.41703	4.47729	4.30705	4.47130	4.51732	4.44881	4.44510	4.50989	4.42075	4.34213	4.48307	4.51031	4.28497	4.37638	4.38525	4.30044	4.49937	4.40300	4.48162	4.54518	4.25504	4.36235	4.56024	4.44489	4.36400	4.47399	4.49813	4.27300	4.46078	4.39516	4.45149	4.46119	4.34522	4.34192	4.40775	4.31117	4.22471	4.47316	4.36606	4.41249	4.54353	4.51794	4.44365	4.57262	4.51319	4.31674	4.42281	4.49400	4.37803	4.49400	4.46635	4.33098	4.61183	4.41022	4.26763	4.50061	4.37597	4.35616	4.52165	4.43086	4.24720	4.33594	4.28517	4.31489	4.49772	4.35678	4.32149	4.40733	4.43540	4.34440	4.32562	4.50824	4.35121	4.37824	4.53589	4.35905	4.45665	4.38752	4.48596	4.51134	4.45129	4.28868	4.43478	4.36709	4.32603	4.50969	4.35224	4.27671	4.45335	4.35781	4.29343	4.45500	4.41910	4.38443	4.39929	4.42570	4.36194	4.41105	4.40795	4.34873	4.34006	4.35636	4.21873	4.31798	4.39041	4.26330	4.33924	4.43354	4.37473	4.29322	4.35905	4.25195	4.34109	4.30147	4.30168	4.36379	4.31943	4.42591	4.47089	4.42838	4.26846	4.47089	4.39124	4.39991	4.31695	4.27650	4.31324	4.31344	4.37184	4.38959	4.36627	4.55797	4.30085	4.43622	4.38071	4.28909	4.42054	4.32190	4.35451	4.30292	4.28146	4.32149	4.34543	4.32252	4.27135	4.34584	4.29425	4.27382	4.36503	4.43643	4.29528	4.41806	4.31365	4.46161	4.41373	4.36936	4.29652	4.43808	4.36586	4.34935	4.36668	4.28620	4.20903	4.38732	4.32933	4.29054	4.46780	4.34935	4.29322	4.34584	4.44014	4.33552	4.45026	4.34192	4.32005	4.32809	4.25216	4.33036	4.22285	4.24865	4.31324	4.36132	4.24184	4.14506	4.24184	4.26639	4.24225	4.40527	4.31984	4.27671	4.37494	4.38257	4.20882	4.33222	4.28393	4.31035	4.34295	4.34089	4.14237	4.27382	4.28579	4.18220	4.51732	4.27816	4.35905	4.40465	4.33759	4.29487	4.41641	4.24741	4.27754	4.41332	4.31757	4.31943	4.31984	4.27135	4.41352	4.29363	4.33078	4.38030	4.59924	4.38979	4.15785	4.39991	4.21893	4.45521	4.39722	4.34336	4.28579	4.32974	4.36627	4.35203	4.29033	4.33924	4.22120	4.38154	4.19665	4.26350	4.44943	4.29776	4.23957	4.29879	4.22904	4.10482	4.29590	4.27939	4.18220	4.25009	4.07304	4.22760	4.32355	4.32293	4.24493	4.38505	4.20057	4.28847	4.24576	4.18798	4.19190	4.28806	4.30539	4.31530	4.33944	4.19726	4.21192	4.25112	4.26000	4.16260	4.19438	4.24349	4.23296	4.34955	4.25133	4.19417	4.33036	4.32066	4.22925	4.33841	4.28827	4.28104	4.23627	4.20552	4.21480	4.26887	4.28992	4.21088	4.28435	4.23977	4.16404	4.30127	4.29446	4.38649	4.33697	4.23461	4.16445	4.42384	4.25133	4.32149	4.44138	4.23461	4.19974	4.34192	4.25587	4.21790	4.27774	4.26123	4.15847	4.16693	4.31984	4.15847	4.28785	4.16033	4.25050	4.16095	4.28600	4.22471	4.49338	4.21687	4.21852	4.27382	4.23730	4.10544	4.23338	4.25484	4.23400	4.20490	4.27609	4.22987	4.17353	4.26825	4.23152	4.27279	4.19974	4.25092	4.29301	4.21192	4.25504	4.16301	4.21026	4.17849	4.27093	4.25876	4.19953	4.32582	4.42178	4.27939	4.31303	4.21934	4.25504	4.19520	4.28166	4.23854	4.26227	4.19953	4.31097	4.28847	4.32747	4.28104	4.29755	4.18406	4.21315	4.29693	4.24658	4.30168	4.22966	4.20614	4.30601	4.25277	4.33140	4.34481	4.33119	4.19541	4.26268	4.30663	4.20531	4.24514	4.19788	4.24989	4.27382	4.33346	4.20614	4.26908	4.21295	4.25958	4.15290	4.18406	4.26123	4.34068	4.21728	4.20944	4.18839	4.30973	4.15001	4.20387	4.21233	4.15145	4.24142	4.20903	4.12071	4.22533	4.23234	4.07778	4.15744	4.31757	4.28125	4.27609	4.33594	4.19623	4.25608	4.19376	4.26866	4.20119	4.35389	4.15764	4.24060	4.24431	4.23915	4.23214	4.31674	4.14258	4.23915	4.32273	4.19458	4.15579	4.18798	4.16858	4.20449	4.31530	4.27692	4.26784	4.32293	4.16796	4.08067	4.12917	4.16879	4.19169	4.27444	4.10379	4.12091	4.32190	4.19912	4.08480	4.29033	4.12133	4.19788	4.31613	4.16714	4.18055	4.24658	4.13061	4.27362	4.24720	4.11534	4.04951	4.19850	4.22100	4.13041	4.29363	4.23998	4.15166	4.30416	4.08501	4.18715	4.29301	4.14258	4.08109	4.24369	4.14774	4.05323	4.23276	4.20180	4.12029	4.19912	4.24060	4.11452	4.18901	4.13866	4.08583	4.16610	4.09656	4.16920	4.21769	4.15764	4.16941	4.21893	4.14114	4.03115	4.22904	4.20449	4.22822	4.21831	4.20717	4.15641	4.20242	4.23111	4.12401	4.27093	4.16507	4.04518	4.17353	4.24019	4.07366	4.10771	4.17477	4.02372	4.21852	4.16342	4.11142	4.23441	4.16982	4.12504	4.34687	4.15352	4.15083	4.20717	4.23049	4.15888	4.21728	4.26474	4.16384	4.27444	4.08480	4.19231	4.21831	4.18199	4.06293	4.13144	4.16218	4.17064	4.27176	4.14382	4.16714	4.23544	4.26206	4.16899	4.19045	4.18963	4.20098	4.20820	4.23668	4.10750	4.15063	4.15558	4.17972	4.31427	4.13536	4.25773	4.23069	4.09574	4.02062	4.16322	4.21996	4.07325	4.31468	4.15352	4.23193	4.24142	4.15269	4.22863	4.21274	4.26392	4.19541	4.16198	4.02599	4.14939	4.16177	4.19809	4.12814	4.10131	4.13206	4.26185	4.08356	4.12483	4.18736	4.32562	4.20758	4.10523	4.14196	4.19541	4.24535	4.18179	4.16693	4.11390	4.16301	4.15207	3.99669	4.18385	4.16714	4.21460	4.18818	4.11121	4.11183	4.14815	4.14712	4.12999	4.10193	4.15868	4.03032	4.30581	4.16115	4.05137	4.13102	4.16198	4.25711	4.09780	4.07634	4.16941	4.20387	4.18571	4.27712	4.12999	4.07613	4.12174	4.15249	4.05240	4.06829	4.16466	4.15022	4.12463	4.24700	4.17126	4.06726	4.20119	4.21955	4.08975	4.14341	4.08790	4.08294	4.26928	4.08521	4.15022	4.15042	4.11390	4.11596	4.14960	4.05570	4.05240	4.19458	4.19149	4.08872	4.13742	4.07964	4.13329	4.17622	4.03713	4.11947	4.17704	4.13990	4.13268	4.27547	4.07551	4.08129	4.07510	3.98699	4.05694	4.12153	4.10193	4.19953	4.15001	4.08067	4.06045	4.11926	4.12153	4.09079	4.21707	4.03796	4.00350	4.07366	4.03734	4.15434	4.13907	4.03197	4.15414	4.06705	4.05075	4.19726	4.06850	4.07675	4.10523	4.07882	4.03796	4.17890	4.11596	4.02599	4.13660	4.17374	4.14423	4.17766	4.15042	4.13763	4.14980	4.15145	4.02991	4.15991	4.12628	4.05055	4.11926	4.02682	4.04229	4.06747	4.11741	4.09182	4.14217	4.16734	4.04188	4.08459	4.11658	4.03404	4.12071	4.05632	3.96099	4.05075	4.01278	3.97502	4.08026	4.07696	4.15434	4.11390	3.98162	4.01753	3.97296	4.04518	4.09326	4.05983	4.06953	4.02764	4.00247	4.12298	4.09306	4.01670	3.99132	4.03197	4.11802	4.09759	3.99359	4.09202	4.24989	4.04642	4.13515	4.16631	4.03589	4.09780	4.10152	4.09285	4.12174	4.09264	4.08398	4.13825	4.10647	4.12442	4.10647	4.10317	4.11431	3.98554	4.10853	4.13082	4.14072	4.14423	4.14712	4.16858	4.13350	4.08810	4.14774	4.07902	4.03012	4.14010	4.07304	4.05447	3.98575	4.14361	4.03589	4.10172	4.15125	4.05921	4.10956	4.01402	3.93437	4.01051	4.06540	4.00659	4.02166	4.07490	4.04848	3.95851	4.07448	4.08686	4.11596	4.15888	4.07036	4.08748	4.16507	3.96243	4.06210	4.08542	3.90816	3.91415	4.06809	4.05467	4.10255	4.18365	4.02970	4.09780	4.06045	4.11039	4.07221	4.05447	4.16384	4.04312	4.18901	3.99132	4.01794	3.98080	3.94200	4.01794	4.02970	3.88216	3.99091	4.01361	4.00412	3.99916	4.08501	3.95810	3.93169	4.10296	3.98224	4.01939	4.15063	3.97791	4.03507	4.15249	4.07469	4.11183	4.13887	4.06520	4.03115	4.09821	3.96635	4.05756	4.12566	4.14815	4.09471	4.19871	4.00701	4.00453	4.03713	4.12648	4.11637	4.11988	4.02640	4.12277	4.03899	4.04209	4.12463	4.08707	4.01258	4.04394	3.96738	4.13969	4.14196	4.22698	4.16776	4.05901	4.03796	3.95418	3.99772	4.05715	4.00247	4.08212	4.07221	4.32005	4.09945	4.09966	4.08934	4.13350	4.06375	4.17952	4.11348	4.18530	4.01134	4.07428	4.08171	4.09099	4.12979	4.17972	3.88670	4.15352	4.09677	4.02991	4.05632	4.12814	4.05901	4.00081	4.07572	4.09512	4.04105	4.11720	4.03878	4.09883	4.06809	4.07572	4.11823	4.08728	4.02062	4.07737	4.21584	3.94861	3.98389	4.05612	3.90795	3.92632	4.04663	4.02289	4.05983	4.04890	4.10709	3.98534	3.97027	3.99132	4.10523	4.05756	4.07036	4.11018	4.01051	4.05591	3.96615	3.92261	4.09285	4.00123	4.00969	4.05137	4.01381	4.18220	4.12855	3.99112	4.06602	4.01670	4.06747	4.13061	4.13825	4.02104	4.07861	4.11514	4.15723	4.05880	4.11101	4.01505	4.07551	3.98843	4.02970	4.04972	4.00969	4.10750	4.03816	3.90486	3.97667	4.01402	4.06788	3.98286	4.19665	4.10399	4.08418	4.06974	4.08872	4.10234	4.06953	4.07490	4.11720	4.12380	4.00040	4.09017	4.08831	4.05364	4.01835	3.97089	3.99834	3.84729	3.95892	3.97956	4.05632	4.05055	4.09636	3.94448	4.07572	4.12401	4.03094	4.04724	3.99070	3.93189	4.16734	4.04394	4.03837	3.96037	4.07201	4.14176	4.00597	4.05199	3.98121	4.03610	4.07407	3.94964	4.09739	3.92095	3.93973	4.02248	4.01010	3.90692	4.02145	3.98348	4.02537	4.02434	3.96058	4.00804	4.02826	3.95665	3.94427	4.03528	3.97316	4.01031	3.92364	3.94737	3.97192	3.97605	3.87267	4.06499	4.10771	3.93169	4.12339	3.97873	4.01794	4.02248	4.07840	4.01712
4	2.78921	2.78780	2.78578	2.79108	2.75816	2.75067	2.79607	2.74817	2.77361	2.75644	2.73476	2.75972	2.76971	2.70028	2.75707	2.74334	2.72742	2.72930	2.77875	2.73382	2.72461	2.70386	2.74240	2.76861	2.76331	2.77189	2.81636	2.78031	2.76846	2.74880	2.72337	2.73647	2.75894	2.72914	2.72103	2.72774	2.73398	2.74412	2.76300	2.77641	2.81854	2.81324	2.83336	2.87674	2.83477	2.84257	2.83352	2.86628	2.84475	2.87408	2.87736	2.90747	2.88126	2.86176	2.83508	2.86972	2.81698	2.82697	2.80122	2.85224	2.83633	2.78578	2.79654	2.74459	2.83196	2.78593	2.75691	2.81948	2.84148	2.80621	2.83851	2.82853	2.81870	2.86644	2.85224	2.81792	2.84787	2.82634	2.82931	2.82369	2.82556	2.77891	2.77782	2.78094	2.78609	2.76877	2.77969	2.78968	2.78187	2.78968	2.79795	2.92635	2.86160	2.85208	2.86441	2.85786	2.80575	2.81948	2.82228	2.80247	2.79982	2.81480	2.78250	2.81339	2.81979	2.82509	2.81682	2.80075	2.83445	2.82228	2.82775	2.82525	2.83960	2.82759	2.84226	2.82837	2.81948	2.82462	2.82993	2.81011	2.81292	2.83087	2.78406	2.78468	2.78515	2.79638	2.77158	2.76097	2.76690	2.79092	2.78812	2.76300	2.83523	2.83960	2.83789	2.86067	2.85833	2.87315	2.83851	2.84756	2.77626	2.76534	2.78874	2.78468	2.80902	2.80403	2.80060	2.78827	2.79124	2.82509	2.78172	2.78172	2.76690	2.76362	2.80231	2.83991	2.82213	2.82712	2.83367	2.77283	2.79514	2.79092	2.78156	2.74708	2.70589	2.76190	2.84350	2.82712	2.79467	2.74349	2.76892	2.83243	2.82759	2.83929	2.83960	2.78500	2.80621	2.80684	2.82353	2.79826	2.84584	2.83258	2.87736	2.86301	2.86457	2.84054	2.91278	2.86581	2.86129	2.84413	2.83991	2.83648	2.82853	2.88438	2.86535	2.87674	2.89296	2.86004	2.87346	2.86566	2.86535	2.93306	2.91262	2.88126	2.86160	2.85474	2.82853	2.88095	2.87081	2.92198	2.89561	2.91902	2.93743	2.91496	2.89827	2.94913	2.92651	2.89249	2.88547	2.89296	2.85349	2.86394	2.89624	2.92588	2.88813	2.89593	2.87892	2.86067	2.86613	2.86113	2.84631	2.85848	2.84647	2.86519	2.84085	2.87050	2.86410	2.88828	2.84725	2.85645	2.92214	2.91200	2.90966	2.87533	2.90388	2.91730	2.85115	2.87455	2.88235	2.89249	2.85614	2.88641	2.87627	2.89047	2.87736	2.87845	2.84584	2.81776	2.86457	2.80606	2.80575	2.84725	2.77501	2.84148	2.83508	2.84990	2.88142	2.87081	2.85848	2.85396	2.81292	2.78468	2.77641	2.81230	2.84928	2.83009	2.80091	2.85895	2.86644	2.83648	2.89749	2.89593	2.88376	2.89437	2.88937	2.85957	2.89733	2.87596	2.85349	2.84148	2.85505	2.86847	2.84319	2.80153	2.79139	2.79560	2.84054	2.81277	2.83523	2.83508	2.83430	2.87876	2.89437	2.90108	2.81324	2.83102	2.83102	2.87845	2.88423	2.92682	2.91028	2.85817	2.85879	2.87424	2.89093	2.85115	2.87315	2.87159	2.86472	2.88579	2.88454	2.86519	2.87845	2.90451	2.92542	2.87174	2.86488	2.87003	2.88017	2.90388	2.86675	2.86191	2.87674	2.87830	2.87658	2.90669	2.88501	2.90638	2.85864	2.89889	2.85973	2.84725	2.88563	2.86613	2.85911	2.88407	2.88157	2.83009	2.91699	2.86847	2.93056	2.87159	2.88251	2.94258	2.91340	2.93275	2.92479	2.89343	2.90357	2.87221	2.91387	2.94398	2.90357	2.88813	2.91574	2.92027	2.95522	2.90950	2.93540	2.95163	2.89546	2.87923	2.87237	2.90201	2.87580	2.95053	2.97643	2.96895	2.91293	2.90810	2.88625	2.90201	2.82681	2.84694	2.80980	2.81760	2.83523	2.87580	2.94570	2.89031	2.92916	2.90529	2.85130	2.90544	2.86207	2.87705	2.89608	2.88251	2.86129	2.91496	2.92698	2.89218	2.91512	2.93805	2.94757	2.94507	2.92698	2.92323	2.93275	2.91418	2.88828	2.90342	2.86035	2.83617	2.85973	2.85068	2.83367	2.86815	2.85130	2.87221	2.95366	2.88813	2.90685	2.87362	2.90856	2.86706	2.88423	2.90061	2.86753	2.88048	2.89187	2.84413	2.86925	2.88485	2.90264	2.87783	2.86441	2.77345	2.86441	2.79404	2.84600	2.83664	2.86987	2.87440	2.86347	2.85474	2.82587	2.87720	2.90279	2.90248	2.91371	2.90420	2.94445	2.89561	2.84054	2.85099	2.83851	2.87502	2.84834	2.86597	2.80762	2.84990	2.87518	2.88095	2.85255	2.92292	2.94336	2.92432	2.91777	2.92666	2.88423	2.99984	3.00701	2.95615	2.93743	2.96582	2.93337	2.94320	2.92838	2.87221	2.90794	2.86566	2.92058	2.93072	2.90310	2.87393	2.88750	2.92214	2.90732	2.88142	2.86347	2.81433	2.86457	2.88360	2.85895	2.89218	2.89483	2.89312	2.90856	2.96146	2.96598	2.90279	2.90076	2.87830	2.92432	2.90997	2.89702	2.95693	2.92385	2.87081	2.91746	2.93727	2.94180	2.97207	2.99937	2.92900	2.90700	2.90950	2.92339	2.92557	2.90841	2.94367	2.95787	2.95256	2.94320	2.98346	3.02730	3.06100	2.94929	2.97004	3.01138	2.94866	2.94507	2.97550	3.04711	3.04368	3.08456	3.00311	3.02823	2.97768	2.98158	2.98346	2.99516	2.98143	2.96317	2.99079	2.98829	2.96739	2.94055	2.92401	2.89655	2.90295	2.89140	2.89718	2.90810	2.94227	2.99141	2.92214	2.98268	2.96333	3.01248	2.99063	2.98829	2.97019	2.95085	2.96130	2.95709	3.00093	3.00514	3.04976	2.97690	3.00327	2.98720	2.99313	2.98704	2.94585	2.95537	2.98408	2.99843	2.94071	2.94835	2.96785	2.92089	2.94804	2.97581	2.95209	2.99422	2.93634	2.90669	2.88672	2.88376	2.88188	2.86644	2.91169	2.90310	2.84943	2.90217	2.92385	2.91356	2.93134	2.96739	2.97487	2.98283	2.97815	2.96021	2.92307	2.93134	2.95600	2.94024	2.91387	2.94429	2.90638	2.93946	2.98190	3.00514	2.99781	3.00249	2.98736	2.97643	2.99406	3.00920	3.03307	3.00608	2.97191	2.92682	2.91340	2.95412	2.98642	3.02543	3.03011	3.01887	3.03104	3.06209	3.03260	3.01092	3.04524	3.02761	3.05694	3.01762	3.03775	3.03947	3.00483	3.00577	2.95288	2.95802	2.97721	2.99531	3.08425	3.05460	3.09610	3.05616	3.03666	3.02074	3.02152	2.94570	2.99921	3.00951	3.04243	3.05195	3.01950	2.95100	2.90451	2.94445	2.93602	2.91387	2.97035	2.96302	2.98174	2.98346	2.96395	3.02543	3.04992	3.05694	3.00140	2.99781	2.97628	3.02730	3.00967	3.00046	3.02012	3.03276	3.00452	2.99906	3.00280	3.00062	3.02511	2.99469	2.98112	2.99032	2.98190	2.99079	2.99079	2.98689	2.96161	2.92354	2.99797	2.98330	2.97503	2.92354	2.91886	2.95288	2.92526	2.96879	2.99781	3.03307	3.01248	3.01466	3.00093	2.98205	2.95334	2.95818	2.98517	3.03120	3.00826	2.99828	2.91559	2.94149	2.98049	3.03229	3.06381	2.98408	2.98845	2.95927	2.96598	2.96364	2.97269	2.94117	2.93088	2.95428	2.94133	2.96255	2.97753	2.96489	2.99157	2.98954	2.98455	2.95943	2.96364	3.00936	2.98970	2.95756	2.96239	2.93228	2.91262	2.98002	2.95381	2.97597	2.99578	3.00951	2.99032	2.97909	2.99360	2.98533	3.02184	3.02262	3.00857	3.01450	2.96567	2.99984	2.97659	3.00951	2.99048	2.97019	2.97004	2.97846	2.98221	2.96832	2.96458	3.00202	3.02605	2.99297	2.98751	2.99719	2.97799	3.00358	2.98626	2.98330	2.97519	2.96270	2.99703	2.98720	2.96645	2.96629	3.06115	2.97035	3.03057	2.99375	3.00577	3.00233	2.99953	2.98049	2.99578	2.99422	3.04883	3.02870	3.03666	3.02543	3.00031	2.99984	3.00717	2.95865	3.02605	3.00920	2.98408	3.01996	2.98065	2.98143	2.91933	2.94523	2.93634	2.89983	2.92229	2.97363	2.94695	2.97051	2.98985	2.93290	2.97955	2.98408	3.01201	3.00389	3.05569	2.98860	3.02808	3.03869	3.06209	2.99750	3.01965	3.06084	3.03681	3.08612	3.06100	3.03681	3.05023	3.06911	3.07551	3.07145	3.05991	3.06209	3.03947	3.02792	3.06818	3.08066	3.07878	3.08565	3.01731	3.00748	3.05304	3.11607	3.13745	3.09267	3.08971	3.08409	3.13854	3.14088	3.14307	3.16850	3.10749	3.12075	3.11451	3.16912	3.09969	3.10063	3.11405	3.11280	3.07270	3.07769	3.10000	3.13043	3.17443	3.15040	3.16491	3.16054	3.13043	3.09610	3.10468	3.07535	3.10266	3.11717	3.09002	3.09314	3.05913	3.09158	3.13698	3.07832	3.14057	3.15914	3.14447	3.06833	3.07332	3.12388	3.09142	3.09969	3.08924	3.08362	3.05008	3.07426	3.07395	3.03884	3.03042	3.07036	3.08939	3.04586	3.07192	3.03525	2.99157	3.01482	2.98736	2.96832	2.95428	2.98564	2.99765	3.01606	2.99172	2.97940	2.98892	2.99828	2.99937	3.03011	3.01092	3.01606	3.07426	3.05569	3.00202	3.01560	3.06100	3.09376	3.05694	3.05694	2.99703	3.01482	2.97737	3.02496	2.98486	2.97690	3.00639	3.00623	3.03635	3.00608	3.00389	3.06474	3.06303	3.02137	3.00842	3.00374	3.11982	3.10905	3.04633	3.01560	2.97425	2.94835	3.02823	3.03026	3.08362	3.08877	3.06349	3.04462	3.13620	3.11498	3.08596	3.01248	3.04945	3.02106	3.04228	3.00483	3.03635	3.01294	3.02777	3.01825	3.04618	3.05445	3.09938	3.03588	3.03603	3.03120	3.06100	3.09345	3.12185	3.09095	3.08581	3.06584	3.08269	3.09626	3.07083	3.07270	3.09720	3.11249	3.10359	3.09002	3.06271	3.05991	3.07426	3.04696	3.04805	3.05913	3.04228	3.02995	3.04384	3.08409	3.01716	3.05429	3.11124	3.08955	3.12668	3.06537	3.06490	3.01669	2.98548	3.02761	3.05491	3.05382	3.04368	2.98814	3.06818	3.07925	3.00936	3.01045	3.02121	3.07754	3.05866	3.05694	3.02714	3.04883	3.01606	3.00389	3.02277	2.97456	2.99453	3.04321	3.06521	3.04820	3.10780	3.08877	3.09876	3.05944	3.06412	3.09735	3.03681	3.03853	3.06381	3.09329	3.07878	3.03884	3.05132	3.06178	3.01248	3.04540	3.11514	3.09423	3.09720	3.09673	3.04072	3.02948	3.06771	3.07504	3.01950	2.98954	3.00296	2.96052	3.03463	3.01981	3.01575	3.03167	3.07972	3.07067	3.04914	3.08456	3.01170	3.08627	3.05507	3.03900	3.07941	3.01310	3.01014	3.04056	3.06303	3.05413	3.04337	3.00327	3.02215	3.04820	3.07660	3.09423	3.03619	3.02823	3.02293	3.07691	3.06349	3.08955	3.08284	3.06334	3.02387	3.03635	3.09298	3.05803	3.04118	3.08674	3.08362	3.02262	3.11498	3.09704	3.10593	3.10905	3.11763	3.10188	3.06849	3.08456	3.08612	3.09860	3.08565	3.15758	3.13698	3.12481	3.14541	3.12668	3.13448	3.10780	3.11373	3.11966	3.08315	3.12731	3.10734	3.08877	3.04508	3.05273	3.02059	3.05616	3.08440	3.12310	3.08425	3.02230	3.04930	3.04602	3.06615	3.09064	3.05413	3.02480	3.03135	3.04087	3.03962	3.05663	3.09158	3.06755	3.04430	2.99048	2.98314	2.99048	3.00826	3.04321	3.05663	3.05023	3.03666	3.05164	3.08955	3.03838	3.04961	3.03728	3.07816	3.02699	3.07114	3.07239	3.06552	3.04930	3.05679	3.10281	3.11545	3.11202	3.11795	3.09610	3.12528	3.09189	3.11233	3.08253	3.03525	3.02933	3.04446	3.06381	3.03089	3.05959	3.04867	3.09517	3.12778	3.10344	3.09251	3.07208	3.07020	3.08846	3.11826	3.07660	3.10905	3.15134	3.12793	3.12325	3.12934	3.07317	3.08300	3.05351	3.10203	3.12029	3.15914	3.12606	3.16553	3.16335	3.12247	3.13324	3.17489	3.17942	3.15087	3.18129	3.18176	3.17942	3.13012	3.15804	3.11061	3.11795	3.13823	3.13823	3.08783	3.13714	3.14743	3.11561	3.08971	3.14837	3.15586	3.14853	3.16038	3.14073	3.14837	3.18925	3.14962	3.15914	3.16460	3.13620	3.17645	3.12606	3.14088	3.16787	3.20267	3.21811	3.16631	3.16756	3.12544	3.18410	3.19845	3.21437	3.21156	3.22217	3.21811	3.23528	3.18285	3.24261	3.22591	3.24885	3.20579	3.18285	3.17396	3.20766	3.24245	3.19705	3.16413	3.12263	3.09938	3.12153	3.14759	3.12918	3.20844	3.18582	3.18691	3.14587	3.27319	3.24042	3.16663	3.19565	3.22654	3.19440	3.15180	3.16288	3.13043	3.17770	3.18925	3.14821	3.19034	3.15711	3.13963	3.16460	3.20782	3.11951	3.11904	3.16553	3.14119	3.16928	3.13105	3.13246	3.14884	3.13464	3.09049	3.14587	3.14088	3.15836	3.14525	3.17567	3.22233	3.17177	3.21764	3.17911	3.14946	3.20984	3.19331	3.22435	3.21328	3.23964	3.22139	3.20563	3.19284	3.20485	3.18457	3.20766	3.21312	3.13854	3.19549	3.19580	3.20797	3.19955	3.17770	3.14962	3.13105	3.17380	3.17567	3.16850	3.17146	3.13370	3.16226	3.16179	3.14260	3.12497	3.17880	3.16975	3.24994	3.21920	3.27194	3.24401	3.18020	3.17255	3.15477	3.13511	3.15898	3.14322	3.18925	3.19034	3.18348	3.22716	3.16397	3.18410	3.19580	3.15040	3.18254	3.17645	3.21437	3.27412	3.27818	3.24042	3.24713	3.22030	3.22264	3.18628	3.22560	3.22841	3.24776	3.20782	3.26445	3.24495	3.20501	3.22311	3.21577	3.28973	3.27725	3.28567	3.30205	3.24573	3.26445	3.26102	3.23512	3.26180	3.26445	3.23918	3.25649	3.25228	3.22763	3.23215	3.28161	3.33294	3.32452	3.35510	3.31828	3.35198	3.38350	3.38615	3.31547	3.28473	3.29269	3.30314	3.29519	3.24308	3.23044	3.21889	3.24822	3.25150	3.24027	3.26039	3.28754	3.29753	3.28255	3.29737	3.29300	3.28427	3.30034	3.28707	3.26523	3.27132	3.30002	3.30611	3.31313	3.29410	3.32405	3.33092	3.32608	3.35619	3.32187	3.35666	3.35869	3.35838	3.38693	3.38428	3.37226	3.33529	3.31251	3.30829	3.34449	3.35916	3.33123	3.29644	3.31594	3.31360	3.34870	3.32670	3.31765	3.27490	3.28941	3.33544	3.35526	3.33529	3.34511	3.28536	3.30065	3.34012	3.33560	3.30221	3.34355	3.34667	3.33123	3.31063	3.34808	3.33076	3.34277	3.31500	3.34121	3.30923	3.29254	3.31157	3.28770	3.32265	3.27100	3.33700	3.35354	3.40144	3.37694	3.39504	3.38396	3.41845	3.42968	3.46010	3.41782	3.44216	3.44793	3.44606	3.45293	3.38771	3.36306	3.29378	3.33138	3.34153	3.36555	3.34995	3.40066	3.35682	3.37726	3.33045	3.32202	3.37133	3.38537	3.37616	3.38896	3.41252	3.41408	3.40175	3.35463	3.36587	3.34543	3.42157	3.47695	3.40955	3.38443	3.45854	3.49755	3.47695	3.46307	3.45995	3.43467	3.43717	3.48460	3.44700	3.44216	3.45012	3.43623	3.44793	3.42328	3.40799	3.45464	3.44637	3.45433	3.44372	3.47477	3.49053	3.47383	3.49848	3.45293	3.51627	3.48912	3.49802	3.48117	3.48257	3.46822	3.42671	3.48725	3.45090	3.46525	3.49302	3.51237	3.44216	3.40222	3.41532	3.45683	3.43764	3.48039	3.48975	3.48023	3.48460	3.46650	3.49942	3.42749	3.46884	3.50769	3.49521	3.48772	3.54186	3.55699	3.53297	3.49474	3.48990	3.53156	3.58414	3.65029	3.64967	3.63017	3.56807	3.61020	3.60240	3.57837	3.61722	3.57696	3.63781	3.61550	3.61581	3.63032	3.64124	3.64624	3.56854	3.58336	3.55418	3.62549	3.62923	3.57213	3.56760	3.62751	3.59912	3.65154	3.61191	3.65482	3.63906	3.63469	3.65575	3.61893	3.66184	3.62954	3.61956	3.58664	3.62658	3.61316	3.66122	3.56433	3.56713	3.54061	3.54529	3.55637	3.54685	3.62424	3.60567	3.60318	3.68805	3.70490	3.71816	3.71099	3.68259	3.64483	3.67261	3.71848	3.68384	3.68712	3.66792	3.65778	3.61472	3.62907	3.68275	3.63048	3.64218	3.65794	3.67354	3.70724	3.72955	3.76606	3.72815	3.76060	3.78291	3.73205	3.80788	3.78307	3.77683	3.77948	3.75779	3.78775	3.76216	3.76996	3.82145	3.86326	3.84969	3.81068	3.86155	3.82504	3.82114	3.82363	3.84579	3.83861	3.86888	3.88105	3.90009	3.89072	3.90976	3.90789	3.86560	3.87871	3.90539	3.89384	3.83783	3.88776	3.92474	3.86498	3.89400	3.92177	3.89650	3.90508	3.92427	3.98637	3.97108	3.92911	3.96483	3.97763	3.96998	3.95781	3.93940	3.93519	3.98122	4.02724	4.04597	3.99963	3.94237	3.89603	3.97482	4.01913	4.00899	3.94034	4.01929	4.05517	4.04222	4.01866	4.00337	4.01866	4.04207	4.03317	4.06859	4.05751	4.05299	4.02553	4.06797	4.11243	4.08669	4.03286	4.09605	4.07389	4.04753	4.11898	4.15487	4.18639	4.18795	4.23210	4.24958	4.23038	4.21712	4.20932	4.24146	4.21463	4.20058	4.22305	4.26424	4.26611	4.32883	4.27173	4.29186	4.32837	4.29638	4.35489	4.32899	4.29591	4.27267	4.22196	4.23382	4.27064	4.26955	4.28499	4.32181	4.31386	4.32868	4.29779	4.28655	4.30949	4.29467	4.29607	4.23663	4.27329	4.25816	4.34412	4.36019	4.35395	4.33289	4.38641	4.39421	4.35707	4.40092	4.41855	4.45038	4.49110	4.51216	4.49515	4.50639	4.46910	4.42198	4.43337	4.40092	4.46879	4.44960	4.52464	4.48454	4.53119	4.52995	4.51325	4.55382	4.52870	4.51247	4.54056	4.46083	4.47815	4.45537	4.47300	4.52449	4.54024	4.61155	4.57145	4.54430	4.54227	4.51981	4.56521	4.57082	4.59438	4.58767	4.52027	4.52277	4.50764	4.54274	4.52963	4.54383	4.59688	4.61186	4.69783	4.63823	4.66257	4.66101	4.65742	4.69065	4.66163	4.62855	4.64119	4.58892	4.58487	4.62762	4.61513	4.58533	4.55007	4.63292	4.63199	4.67458	4.62808	4.65945	4.63167	4.65476	4.64634	4.65929	4.65242	4.64712	4.63823	4.70516	4.65913	4.63651	4.64806	4.61420	4.66569	4.64540	4.68831	4.64384	4.66428	4.71827	4.73527	4.68363	4.69861	4.74885	4.66912	4.63604	4.76133	4.75134	4.71655	4.70656	4.75665	4.74588	4.81609	4.83513	4.92437	4.88193	4.90877	4.88131	4.90643	4.92734	4.94325	4.99084	5.08180	5.02891	5.09475	5.07337	5.12377	5.05683	5.08882	5.11768	5.14436	5.15716	5.18399	5.22425	5.26107	5.29258	5.32956	5.39946	5.32925	5.30756	5.36685	5.38666	5.41210	5.51523	5.54347	5.59636	5.70713	5.65705	5.70370	5.70199	5.78764	5.77750	5.89062	5.91886	5.94351	6.12278	6.13541	6.22341	6.24245	6.31702	6.26881	6.34402	6.42437	6.55355	6.63781	6.68399	6.74062	6.83705	6.99681	7.00181	7.12943	7.17515	7.10228	7.24380	7.26985	7.40980	7.44038	7.64493	7.73542	7.72310	7.89909	7.98833	8.03779	8.16760	8.14966	8.34391	8.48027	8.62132	8.63614	8.77578	8.89591	9.12464	9.34261	9.50580	9.66542	9.68289	9.88978	10.00570	10.25549	10.49967	10.73245	10.94339	11.17649	11.45249	11.80089	12.06940	12.38098	12.61938	12.95779	13.43491	13.81280	14.35232	15.04178	15.48660	15.94968	16.38342	17.16961	17.84519	18.66009	19.32319	20.19129	21.16534	21.82001	22.65239	23.48867	24.36130	24.95449	25.49137	26.00499	26.13324	26.34465	26.59085	26.87107	27.19794	27.72077	28.27964	28.73553	29.16818	29.48553	29.90305	30.04986	29.74937	29.36539	29.08097	28.91184	28.95381	27.89333	26.76731	24.66788	20.89807	20.63143	19.58187	19.35486	18.95685	19.27903	19.15078	18.81253	19.14626	18.96215	18.69816	19.00334	18.85247	18.58614	18.88882	18.87493	18.61625	18.89725	18.79568	18.53465	18.81502	18.75121	18.35273	18.70409	18.61422	18.33931	18.74154	18.56944	18.26863	18.60970	18.49081	18.22370	18.60907	18.50220	18.16129	18.55805	18.41373	18.14257	18.51452	18.32917	18.05909	18.42543	18.31435	18.03850	18.37832	18.18859	17.88919	18.25693	18.13991	17.80244	18.16535	18.00511	17.94801	18.14303	18.08156	17.86469	18.11386	17.98951	17.83177	18.08687	17.94629	17.70960	18.05738	17.94333	17.71663	17.91633	17.76796	17.58494	17.85112	17.74424	17.47105	17.70602	17.55499	17.49461	17.70414	17.47729	17.26057	17.42580	17.51208	17.34155	17.52269	17.23686	17.05291	17.21314	17.20971	16.96226	17.17804	16.96007	16.73135	16.75147	16.76083	16.56830	16.67268	16.57610	16.40308	16.59639	16.33224	16.15796	16.36969	16.27810	16.12957	16.32319	16.23317	16.00475	16.06108	15.97199	15.82283	15.99867	15.74731	15.59660	15.74856	15.58833	15.53715	15.73998	15.52982	15.39845	15.43543	15.33261	15.10981	15.13290	14.97657	14.87843	14.98062	14.66951	14.45592	14.63113	14.43298	14.16385	14.31675	14.19443	13.88535	13.84291	13.90501	13.73744	13.74992	13.55895	13.43351	13.43179	13.26953	13.17638	13.20072	13.10165	12.91442	12.99524	12.83953	12.74794	12.73000	12.59957	12.50595	12.45041	12.23338	12.13868	12.21248	12.02603	12.02650	12.10123	11.95286	11.82351	11.76235	11.57123	11.42238	11.47137	11.30271	11.20130	11.21799	11.14029	11.05901	11.01501	10.88551	10.79502	10.73058	10.57955	10.49264	10.46784	10.32711	10.23271	10.21352	10.07529	10.04034	10.08761	10.06296	10.00305	9.90585	9.83564	9.70411	9.63593	9.50378	9.53030	9.43435	9.38021	9.26194	9.20827	9.16302	8.97783	9.02151	8.96051	8.89919	8.91573	8.85051	8.70916	8.68950	8.69199	8.64051	8.59292	8.53550	8.43300	8.35967	8.28244	8.21831	8.22908	8.15980	8.14358	8.12813	8.08975	8.04637	8.02593	7.89020	7.84495	7.79487	7.62340	7.71607	7.67145	7.57394	7.56239	7.58704	7.54617	7.44787	7.39639	7.30355	7.25238	7.29528	7.21103	7.20229	7.11165	7.08278	7.09292	7.04081	6.94564	7.02911	6.96015	6.87075	6.77932	6.74406	6.72299	6.61206	6.66183	6.56385	6.56198	6.62423	6.57649	6.57181	6.55964	6.48303	6.52219	6.44215	6.34480	6.34074	6.32233	6.34948	6.31968	6.27974	6.23808	6.16303	6.22575	6.11295	6.08627	6.11950	6.04243	6.05397	5.99109	6.04991	6.01216	6.05366	5.98204	6.00545	5.97549	5.94398	5.93040	5.88297	5.86612	5.96941	5.96847	5.89140	5.92120	5.92853	5.80730	5.75644	5.81448	5.81120	5.68716	5.68420	5.63380	5.71041	5.68623	5.64160	5.59683	5.55844	5.55174	5.55376	5.57873	5.61586	5.60588	5.55829	5.52350	5.57358	5.50524	5.48090	5.47185	5.43191	5.36997	5.31833	5.36545	5.39322	5.32020	5.38276	5.35998	5.31957	5.28619	5.31380	5.27495	5.27745	5.23673	5.35187	5.34423	5.34095	5.33065	5.32410	5.29133	5.31770	5.34688	5.35109	5.34391	5.33877	5.23954	5.20505	5.16418	5.15872	5.13594	5.21676	5.16527	5.13968	5.16605	5.10676	5.13656	5.15029	5.09927	5.12049	5.22393	5.18602	5.13562	5.12111	5.07322	5.07961	5.07743	5.10676	5.02766	5.06807	5.06822	5.04685	5.06932	5.01642	5.02001	5.00847	5.07103	5.04560	5.00441	5.02157	4.95214	4.98694	4.97586	4.94419	4.98085	4.95480	4.93404	4.91111	4.88537	4.86493	4.90175	4.94403	4.89348	4.88271	4.88162	4.92577	4.94840	4.93997	4.83357	4.82764	4.74292	4.78442	4.83388	4.73028	4.76913	4.75977	4.75946	4.73075	4.73402	4.76273	4.76694	4.73200	4.70968	4.68566	4.71109	4.69143	4.60827	4.65461	4.63355	4.55865	4.61404	4.69127	4.65586	4.62840	4.54758	4.55132	4.58658	4.64665	4.67474	4.65898	4.60140	4.66007	4.68035	4.68675	4.63807	4.69143	4.64712	4.62606	4.61108	4.67614	4.60234	4.58050	4.58596	4.57160	4.62434	4.56677	4.56973	4.54571	4.49625	4.49983	4.52246	4.49047	4.45662	4.43696	4.45272	4.46769	4.46957	4.49578	4.48486	4.48813	4.44148	4.44413	4.36846	4.48283	4.44663	4.42432	4.40981	4.41823	4.43540	4.42104	4.43150	4.45818	4.42136	4.42962	4.43196	4.35583	4.32868	4.35224	4.34490	4.39858	4.44944	4.44601	4.46411	4.43867	4.38282	4.39265	4.38968	4.34927	4.33929	4.31900	4.36004	4.36846	4.32805	4.20761	4.23569	4.26502	4.28655	4.24521	4.31963	4.33039	4.29186	4.27173	4.24989	4.27719	4.25987	4.25644	4.23522	4.26721	4.20885	4.15861	4.12788	4.20698	4.19887	4.16064	4.18295	4.16033	4.18826	4.24973	4.25348	4.22742	4.22352	4.18373	4.22882	4.18545	4.18623	4.13334	4.15565	4.18919	4.13240	4.14644	4.14114	4.08918	4.12101	4.10525	4.12117	4.17905	4.15347	4.22274	4.21431	4.21743	4.14566	4.17734	4.22368	4.20090	4.14488	4.11134	4.10026	4.14676	4.20012	4.14832	4.17234	4.09511	4.13271	4.14925	4.12913	4.07577	4.05221	4.08513	4.09621	4.02490	4.07436	4.07826	4.07467	4.05424	4.08653	4.07670	4.11789	4.07608	4.05361	4.07483	4.03863	4.06079	4.00852	4.00322	4.04862	4.06110	4.05408	4.06250	4.05033	4.07358	4.08326	3.99541	4.12772	4.01804	4.05595	4.00821	4.01242	4.02272	3.97934	3.95329	3.93831	3.99916	3.98808	4.00914	4.04363	3.99932	3.98621	3.97529	3.99432	4.02303	4.05814	4.00446	4.01180	4.02865	4.03520	4.00790	4.03957	4.00228	4.00181	3.93722	3.98075	4.05049	3.97326	3.98559	3.96499	3.97342	4.00571	4.04550	4.03801	4.06562	3.98215	4.01991	3.98153	4.06656	4.10011	4.05392	4.01788	3.96234	3.89306	3.97638	3.94408	3.96327	3.96437	4.05564	4.00821	3.97170	4.06422	4.00025	4.04363	4.03036	4.01960	3.99916	3.97310	3.92661	3.99229	4.00790	3.99307	3.92739	3.94408	3.90913	3.97201	4.00836	3.94486	3.89478	3.92271	3.91038	3.99245	3.99042	3.99666	3.97622	3.99729	3.98215	3.98387	3.96952	3.95344	3.96671	3.97669	3.96515	3.92770	3.98793	3.97607	3.97435	4.00181	4.04441	4.03380	4.06968	4.03114	3.99557	3.95875	4.02724	3.95173	3.94986	3.87231	3.85890	3.89104	3.89228	3.87419	3.85952	3.84298	3.85968	3.86638	3.89041	3.88589	3.89884	3.91491	3.87684	3.90539	3.90664	3.88854	3.89119	3.87091	3.86919	3.92755	3.88355	3.93332	3.95516	3.94221	3.92208	3.89634	3.89962	3.91491	3.89416	3.91257	3.91272	3.91116	3.89244	3.92645	3.91194	3.92333	3.81349	3.82332	3.84376	3.86623	3.91007	3.94440	3.89353	3.89993	3.90024	3.88199	3.93441	3.87543	3.90929	3.87091	3.84095	3.82083	3.83955	3.80273	3.84641	3.82379	3.83144	3.82379	3.77870	3.80491	3.80195	3.81505	3.83970	3.82894	3.78603	3.71910	3.74063	3.74828	3.78650	3.78322	3.75155	3.75686	3.79103	3.81349	3.77776	3.79305	3.82676	3.83097	3.80975	3.78198	3.81521	3.78042	3.75389	3.71021	3.76934	3.77667	3.74562	3.67526	3.66980	3.72909	3.68072	3.67713	3.63875	3.62065	3.66044	3.67245	3.67136	3.74172	3.78900	3.71364	3.75748	3.70677	3.68680	3.70397	3.66902	3.66512	3.63875	3.73642	3.73704	3.63407	3.65575	3.67588	3.71458	3.68665	3.66184	3.74937	3.73377	3.73158	3.68056	3.66730	3.71130	3.66293	3.65404	3.67900	3.68821	3.67978	3.68275	3.66683	3.69554	3.59569	3.62673	3.64483	3.71255	3.74765	3.68509	3.74125	3.69991	3.72893	3.73829	3.69928	3.71504	3.69648	3.69663	3.73501	3.65404	3.68571	3.65435	3.68961	3.69117	3.70053	3.68524	3.71161	3.69632	3.69102	3.70787	3.72565	3.67526	3.69648	3.70038	3.70521	3.71192	3.65341	3.63266	3.66777	3.66449	3.66808	3.65653	3.65248	3.64811	3.65419	3.62673	3.63469	3.62268	3.58648	3.62393	3.59023	3.64624	3.59834	3.67900	3.67635	3.66746	3.70646	3.69039	3.68790	3.72456	3.73345	3.76403	3.71489	3.67307	3.67479	3.66730	3.71738	3.69086	3.69570	3.68524	3.68696	3.70100	3.62876	3.70490	3.67058	3.68509	3.63438	3.67931	3.63251	3.63360	3.64764	3.59272	3.58773	3.63469	3.60489	3.62876	3.62845	3.62174	3.60364	3.61893	3.61098	3.63095	3.61644	3.55013	3.57852	3.53936	3.55808	3.51487	3.57821	3.62034	3.65217	3.68571	3.64140	3.67682	3.66496	3.69897	3.67900	3.64499	3.62986	3.63438	3.62814	3.71754	3.67463	3.65825	3.72768	3.69663	3.72097	3.71692	3.67729	3.69086	3.67417	3.62159	3.58742	3.63906	3.63095	3.61207	3.64234	3.59257	3.62845	3.64639	3.67292	3.62127	3.64483	3.66730	3.67822	3.73158	3.69148	3.68337	3.65825	3.66995	3.69991	3.70911	3.75623	3.80881	3.81459	3.80023	3.71130	3.73408	3.73579	3.70022	3.67261	3.70194	3.65778	3.69538	3.68368	3.69242	3.67526	3.71348	3.74001	3.74672	3.64858	3.71489	3.69804	3.69242	3.68977	3.66933	3.62986	3.66434	3.72206	3.72144	3.70818	3.71520	3.71770	3.71504	3.73439	3.77636	3.75623	3.74172	3.79461	3.78244	3.81927	3.76747	3.72097	3.73189	3.73408	3.72394	3.75296	3.68899	3.64639	3.71255	3.69164	3.71770	3.68197	3.68041	3.68555	3.70116	3.69866	3.70833	3.74952	3.73127	3.76996	3.71099	3.67697	3.65997	3.68462	3.71145	3.71348	3.66621	3.66465	3.68119	3.67619	3.69944	3.75857	3.69226	3.70989	3.71754	3.69632	3.65856	3.68477	3.71738	3.60583	3.66730	3.67651	3.76669	3.72347	3.73423	3.74282	3.67526	3.67994	3.66870	3.67089	3.67292	3.66512	3.61144	3.64764	3.63344	3.66886	3.68462	3.64421	3.57650	3.57197	3.53062	3.51908	3.54826	3.49583	3.47649	3.54576	3.52017	3.59803	3.55075	3.58789	3.58960	3.56043	3.49302	3.55356	3.56167	3.60302	3.58164	3.62237	3.59179	3.57899	3.55294	3.60083	3.54123	3.55543	3.53733	3.47633	3.53016	3.55356	3.57213	3.59553	3.54623	3.54545	3.56698	3.55684	3.50831	3.57743	3.55730	3.51019	3.57072	3.54467	3.51019	3.55965	3.52828	3.52376	3.52797	3.54623	3.51705	3.53531	3.58086	3.55668	3.57868	3.64983	3.55200	3.56495	3.59054	3.59506	3.54685	3.56745	3.55574	3.54904	3.58960	3.59069	3.61566	3.58695	3.64936	3.63235	3.61098	3.58945	3.62986	3.56604	3.61269	3.58383	3.63407	3.60380	3.57400	3.56885	3.56542	3.58071	3.57665	3.57072	3.59023	3.61160	3.58820	3.55325	3.56308	3.59241	3.56479	3.56916	3.56854	3.54545	3.54264	3.58274	3.58196	3.61519	3.65061	3.63500	3.63282	3.63797	3.63344	3.64437	3.68025	3.70584	3.65482	3.66777	3.73657	3.71957	3.64499	3.67604	3.64405	3.60068	3.62096	3.62861	3.65451	3.64530	3.69398	3.65966	3.66184	3.66122	3.66808	3.59491	3.63656	3.62424	3.60224	3.61472	3.61566	3.61254	3.56136	3.60567	3.56511	3.57634	3.56370	3.55450	3.59288	3.57041	3.55418	3.62143	3.58617	3.59725	3.62798	3.62751	3.61207	3.69180	3.62330	3.68509	3.68774	3.72409	3.73143	3.70459	3.69008	3.68899	3.62814	3.63781	3.65622	3.65544	3.64171	3.65950	3.71052	3.65279	3.70943	3.65607	3.69102	3.72035	3.68025	3.71473	3.74016	3.66668	3.66980	3.68665	3.69991	3.67760	3.66808	3.72394	3.68883	3.68087	3.68665	3.67276	3.60676	3.61347	3.65544	3.62954	3.61472	3.62377	3.61831	3.62907	3.65919	3.63064	3.58679	3.62096	3.63890	3.64639	3.62580	3.65326	3.71972	3.66605	3.62564	3.64842	3.61378	3.62705	3.57852	3.60286	3.64733	3.64156	3.62252	3.61191	3.62439	3.63656	3.62205	3.62252	3.61971	3.64889	3.62689	3.58820	3.61550	3.63485	3.60068	3.66808	3.68072	3.66870	3.65435	3.64468	3.61472	3.61144	3.62517	3.63032	3.64639	3.62205	3.67011	3.69476	3.68275	3.62954	3.62580	3.63095	3.56916	3.59787	3.63500	3.65731	3.64780	3.64951	3.61925	3.64031	3.67229	3.62455	3.65747	3.63298	3.67339	3.62299	3.62424	3.65482	3.61987	3.57930	3.57509	3.63251	3.61238	3.63688	3.62798	3.63703	3.63251	3.56745	3.49786	3.52002	3.57665	3.56183	3.54435	3.56308	3.55824	3.58227	3.57103	3.63875	3.64561	3.59584	3.61488	3.58242	3.53187	3.55340	3.60177	3.51658	3.58632	3.52797	3.54592	3.52797	3.53609	3.54810	3.52969	3.55418	3.53843	3.52126	3.57572	3.62814	3.60786	3.59335	3.54498	3.56760	3.59600	3.54763	3.52860	3.55434	3.61956	3.62205	3.54061	3.51393	3.55216	3.50114	3.53156	3.50582	3.57103	3.48866	3.57197	3.61737	3.62861	3.63875	3.52906	3.57166	3.57353	3.51846	3.55496	3.56635	3.58196	3.53562	3.58742	3.54592	3.53874	3.56823	3.56370	3.56261	3.57525	3.54716	3.53094	3.53359	3.52220	3.51877	3.54763	3.51331	3.56620	3.56542	3.57291	3.56074	3.60520	3.56901	3.56339	3.54950	3.46650	3.50597	3.45105	3.50114	3.54841	3.50925	3.51065	3.53843	3.47352	3.47368	3.47773	3.49100	3.55933	3.55247	3.55465	3.55684	3.49770	3.54342	3.58008	3.54186	3.57416	3.60068	3.51986	3.51627	3.54514	3.55918	3.62049	3.52828	3.51206	3.51596	3.51175	3.54841	3.54732	3.49053	3.53546	3.56277	3.54279	3.52532	3.55138	3.52485	3.51299	3.51533	3.49568	3.46432	3.49521	3.55606	3.53983	3.55325	3.63532	3.59350	3.59849	3.59194	3.56713	3.54670	3.58804	3.59569	3.59662	3.55278	3.56869	3.58289	3.59101	3.56214	3.52610	3.50582	3.49864	3.48007	3.48351	3.48507	3.48039	3.47040	3.44747	3.52797	3.52875	3.52688	3.52735	3.48288	3.54186	3.46307	3.46478	3.55169	3.55091	3.63064	3.59085	3.55512	3.55512	3.58040	3.58133	3.62642	3.59506	3.56261	3.55465	3.54014	3.53234	3.61347	3.59428	3.54045	3.52797	3.57322	3.56308	3.49240	3.45558	3.52298	3.52392	3.54950	3.52579	3.52969	3.54919	3.60474	3.51533	3.54248	3.51019	3.50301	3.52298	3.49926	3.54482	3.50941	3.59725	3.53156	3.49989	3.51674	3.53655	3.55450	3.54763	3.55434	3.49474	3.47727	3.50987	3.51502	3.49396	3.49131	3.51783	3.55231	3.52594	3.56776	3.53796	3.49240	3.51814	3.44434	3.50114	3.48959	3.54014	3.51175	3.56511	3.55512	3.50519	3.51471	3.50379	3.56869	3.57010	3.54170	3.49349	3.51580	3.49490	3.49287	3.49568	3.47243	3.47695	3.52423	3.56604	3.54108	3.55730	3.50129	3.48413	3.51580	3.47180	3.44372	3.45417	3.49146	3.55793	3.54982	3.56183	3.51331	3.51580	3.51814	3.46931	3.42328	3.49880	3.48569	3.42125	3.42734	3.44372	3.43108	3.40768	3.39925	3.38334	3.44512	3.46104	3.47071	3.45339	3.46837	3.43420	3.47680	3.47961	3.47196	3.45355	3.43982	3.42219	3.40908	3.45495	3.47196	3.49458	3.50613	3.53671	3.51299	3.52064	3.54311	3.51112	3.50707	3.45137	3.50145	3.45745	3.45558	3.38693	3.38693	3.44653	3.46432	3.40534	3.45027	3.49318	3.53062	3.53999	3.50878	3.45480	3.44169	3.48288	3.46244	3.49318	3.43920	3.44715	3.48210	3.45963	3.45012	3.48226	3.49256	3.41985	3.40409	3.44278	3.47009	3.47087	3.48850	3.49100	3.54716	3.53375	3.52142	3.48647	3.47586	3.43654	3.44606	3.44091	3.50176	3.43015	3.51892	3.48709	3.49318	3.47758	3.52438	3.57634	3.50831	3.47836	3.45339	3.48413	3.47165	3.49739	3.46728	3.41080	3.46198	3.43826	3.43654	3.46338	3.48819	3.45371	3.47118	3.44138	3.47134	3.45558	3.46244	3.50613	3.46447	3.49911	3.49942	3.50660	3.50363	3.49193	3.45651	3.43046	3.44029	3.47024	3.49380	3.50909	3.47180	3.51970	3.45511	3.46354	3.44637	3.41252	3.40893	3.36072	3.44044	3.40674	3.46463	3.49022	3.47914	3.50551	3.48023	3.44466	3.49786	3.47180	3.39145	3.43810	3.44856	3.44294	3.44981	3.47477	3.48413	3.43342	3.46556	3.51970	3.57213	3.51674	3.55169	3.53905	3.51315	3.47102	3.52438	3.51814	3.46478	3.48444	3.50894	3.47633	3.46915	3.50691	3.50207	3.49396	3.50551	3.53172	3.55840	3.55216	3.51237	3.50379	3.50894	3.54435	3.47680	3.53172	3.52891	3.47602	3.51924	3.55746	3.55496	3.55918	3.57384	3.54139	3.58570	3.53546	3.51643	3.51721	3.53421	3.51190	3.46775	3.49630	3.55169	3.52938	3.54654	3.50519	3.54514	3.54061	3.53343	3.52454	3.46962	3.47290	3.45277	3.44372	3.43483	3.48351	3.53219	3.47711	3.49053	3.50863	3.49006	3.50176	3.50816	3.48975	3.47711	3.49474	3.48429	3.44934	3.45074	3.46478	3.45807	3.46104	3.49115	3.48678	3.47024	3.49895	3.46494	3.42500	3.47711	3.46213	3.43764	3.41610	3.44325	3.40284	3.41064	3.43155	3.52688	3.49911	3.45605	3.43483	3.45308	3.43701	3.43280	3.43530	3.44169	3.41595	3.43498	3.47180	3.49022	3.44169	3.42812	3.44653	3.46478	3.47227	3.47430	3.44653	3.46010	3.45137	3.37710	3.37148	3.39769	3.43654	3.47414	3.42749	3.40066	3.46135	3.43030	3.47961	3.42890	3.43904	3.42952	3.44544	3.43327	3.42344	3.48928	3.51721	3.48694	3.47976	3.55028	3.55247	3.54810	3.48787	3.45776	3.45152	3.42344	3.43405	3.44871	3.41548	3.40035	3.33669	3.44965	3.43732	3.41345	3.40877	3.39223	3.40362	3.40908	3.43171	3.43764	3.41704	3.43826	3.47056	3.45449	3.42250	3.42328	3.37866	3.40472	3.36633	3.33123	3.31734	3.30517	3.32436	3.33341	3.38069	3.39894	3.39785	3.38178	3.39941	3.41766	3.43530	3.44637	3.41626	3.46182	3.43998	3.40237	3.44419	3.38755	3.41033	3.40784	3.38318	3.41564	3.41376	3.42344	3.45090	3.46463	3.41314	3.41002	3.38225	3.42016	3.38084	3.42250	3.41813	3.38740	3.38490	3.40315	3.43249	3.41142	3.41845	3.48319	3.46556	3.42328	3.42656	3.41408	3.47586	3.47071	3.48351	3.42952	3.48912	3.49412	3.56479	3.51065	3.45183	3.47758	3.44825	3.46666	3.47321	3.48507	3.46073	3.43093	3.41501	3.43608	3.41782	3.46447	3.48101	3.49848	3.45495	3.42188	3.40191	3.42266	3.45714	3.45839	3.45683	3.41798	3.41330	3.41813	3.43888	3.42859	3.41174	3.39036	3.43358	3.37710	3.36040	3.34714	3.35619	3.35682	3.34012	3.43374	3.42547	3.41205	3.41704	3.40752	3.47165	3.49926	3.46962	3.44185	3.36087	3.38225	3.37850	3.35167	3.38318	3.42063	3.40862	3.40846	3.40799	3.41018	3.37367	3.40862	3.36446	3.36727	3.35916	3.33856	3.43498	3.40799	3.41158	3.42578	3.44138	3.41548	3.39286	3.32936	3.36087	3.43904	3.40284	3.41735	3.43077	3.42952	3.48007	3.48694	3.50675	3.56105	3.49022	3.50753	3.47024	3.48148	3.49037	3.48663	3.49287	3.48460	3.47180	3.46447	3.43218	3.46088	3.39286	3.44013	3.43233	3.46416	3.40877	3.38272	3.43639	3.44169	3.43732
5	1.44369	1.43350	1.43978	1.43503	1.43311	1.44142	1.44352	1.42603	1.44901	1.43039	1.44522	1.41788	1.40792	1.40277	1.44522	1.44165	1.42388	1.45155	1.42230	1.41669	1.43910	1.42597	1.42264	1.43797	1.44510	1.43107	1.41641	1.43848	1.43073	1.43780	1.44063	1.42513	1.45444	1.44646	1.42139	1.42269	1.40147	1.41064	1.46768	1.43203	1.41296	1.40894	1.45648	1.42926	1.43944	1.40962	1.44708	1.42286	1.44295	1.42292	1.42994	1.45603	1.40696	1.45240	1.43503	1.44007	1.42230	1.42009	1.43107	1.42275	1.41845	1.43622	1.44822	1.43860	1.44516	1.48098	1.46095	1.45031	1.44878	1.43418	1.47232	1.47074	1.44906	1.45580	1.46989	1.44607	1.42428	1.44607	1.41120	1.44827	1.46050	1.43973	1.46191	1.45229	1.44375	1.43939	1.41800	1.43565	1.43203	1.44125	1.43254	1.45320	1.42597	1.38642	1.40770	1.39309	1.42354	1.48025	1.45750	1.43865	1.46146	1.44329	1.41975	1.43146	1.43582	1.40820	1.43594	1.40736	1.41403	1.40487	1.41403	1.45280	1.44437	1.42235	1.43288	1.43214	1.45020	1.43050	1.44556	1.43418	1.42258	1.42948	1.43803	1.46129	1.44556	1.44889	1.44488	1.42597	1.41194	1.44301	1.44125	1.42281	1.45212	1.44012	1.43345	1.46706	1.43763	1.43039	1.43118	1.44176	1.41935	1.42382	1.41969	1.43345	1.44097	1.44465	1.42264	1.44516	1.44035	1.44137	1.44601	1.42348	1.43045	1.47057	1.46576	1.47934	1.47346	1.49111	1.47979	1.48964	1.46621	1.47555	1.46451	1.48132	1.46412	1.48081	1.46621	1.49604	1.43305	1.44703	1.45088	1.46768	1.46570	1.47210	1.50198	1.47102	1.48206	1.45376	1.44929	1.43458	1.46712	1.43758	1.45331	1.48608	1.45529	1.46723	1.48330	1.44844	1.46321	1.45144	1.48681	1.45523	1.45733	1.47476	1.45416	1.46434	1.43073	1.42988	1.44873	1.44216	1.44482	1.43973	1.42586	1.46859	1.44261	1.47176	1.46004	1.46197	1.44765	1.45812	1.46949	1.44176	1.45597	1.45110	1.45778	1.46474	1.46270	1.46791	1.48313	1.46282	1.48845	1.47991	1.45359	1.48387	1.47481	1.43724	1.50017	1.50939	1.52937	1.52179	1.48019	1.49258	1.51058	1.47323	1.47912	1.46219	1.46621	1.47668	1.48585	1.47340	1.47498	1.46633	1.47691	1.45772	1.45903	1.47697	1.49875	1.48664	1.47804	1.49943	1.48670	1.49066	1.45099	1.46474	1.47391	1.47012	1.45987	1.46978	1.43022	1.46440	1.43973	1.46333	1.46412	1.46395	1.47391	1.45280	1.47470	1.46548	1.46027	1.48693	1.47929	1.46644	1.45212	1.48087	1.48698	1.46401	1.48466	1.47680	1.44720	1.44731	1.44522	1.45076	1.44906	1.42049	1.45025	1.44007	1.45172	1.43797	1.42331	1.43735	1.44759	1.41664	1.40815	1.43033	1.44295	1.42626	1.42903	1.43322	1.45031	1.45444	1.46389	1.48098	1.46768	1.44516	1.43582	1.44957	1.46010	1.44663	1.45603	1.44097	1.43803	1.43458	1.43429	1.43899	1.45348	1.43927	1.43209	1.42705	1.45444	1.45546	1.46418	1.43995	1.43814	1.46446	1.46287	1.45852	1.45976	1.47278	1.46791	1.49881	1.46797	1.46214	1.48274	1.45201	1.43961	1.45586	1.45274	1.47368	1.48506	1.43180	1.44748	1.45563	1.46004	1.46072	1.46265	1.46072	1.46423	1.46372	1.47629	1.44109	1.48178	1.48896	1.49445	1.47697	1.44267	1.45303	1.47391	1.45410	1.47872	1.48500	1.47380	1.46808	1.47702	1.48240	1.48506	1.46508	1.46440	1.44380	1.46548	1.46808	1.44946	1.47397	1.46078	1.50611	1.48506	1.47453	1.46004	1.46236	1.45631	1.46700	1.45863	1.47730	1.46084	1.49706	1.47097	1.46497	1.46497	1.48806	1.47929	1.46966	1.46480	1.44776	1.46180	1.49383	1.47753	1.49326	1.46638	1.46938	1.47136	1.46491	1.46338	1.47527	1.47736	1.49989	1.50662	1.47583	1.49491	1.50328	1.47074	1.48381	1.46610	1.47012	1.48353	1.44522	1.44358	1.45942	1.43129	1.43429	1.47968	1.44725	1.43712	1.42133	1.45229	1.44986	1.45648	1.45257	1.46214	1.43028	1.43412	1.46129	1.44408	1.47685	1.45444	1.46406	1.45218	1.42315	1.42745	1.44573	1.44556	1.43073	1.46644	1.44957	1.44154	1.45970	1.47391	1.45342	1.47787	1.46446	1.45161	1.46944	1.46842	1.47487	1.48602	1.47510	1.51120	1.44946	1.49055	1.52490	1.49377	1.47521	1.49694	1.46191	1.48195	1.49043	1.49168	1.49298	1.49694	1.48121	1.45970	1.48098	1.46921	1.50322	1.50430	1.49530	1.45467	1.47844	1.47861	1.47651	1.46683	1.45620	1.47736	1.47046	1.48710	1.48885	1.46972	1.47227	1.48319	1.48059	1.46695	1.49202	1.49949	1.45563	1.47747	1.45704	1.50911	1.44601	1.45184	1.43531	1.46067	1.45863	1.47900	1.46802	1.45925	1.45093	1.46825	1.45371	1.45665	1.46219	1.47668	1.47600	1.46565	1.48410	1.48336	1.48455	1.48047	1.49870	1.48494	1.47312	1.48817	1.48494	1.46406	1.48953	1.47781	1.43548	1.44629	1.46802	1.48228	1.50345	1.49773	1.49530	1.50062	1.46791	1.45518	1.49009	1.47131	1.47538	1.49264	1.47125	1.48489	1.45518	1.46751	1.49111	1.48183	1.48081	1.48942	1.49558	1.49009	1.49258	1.51500	1.49055	1.46746	1.47974	1.49366	1.48240	1.47804	1.47963	1.46746	1.47985	1.48308	1.48432	1.44974	1.44024	1.46525	1.47097	1.47985	1.48987	1.47515	1.46497	1.48042	1.51375	1.47204	1.52524	1.47742	1.46101	1.46361	1.46248	1.45693	1.46723	1.47198	1.47306	1.46570	1.46972	1.47878	1.47951	1.47119	1.45020	1.47068	1.47798	1.47385	1.48274	1.47159	1.50107	1.49145	1.49270	1.48376	1.48743	1.48891	1.47215	1.47351	1.48132	1.48064	1.45088	1.51381	1.47917	1.44737	1.47906	1.47544	1.46157	1.46650	1.48930	1.47946	1.48093	1.49541	1.47232	1.48664	1.50764	1.48449	1.48517	1.51415	1.50622	1.48330	1.46531	1.51081	1.47068	1.46457	1.43763	1.45580	1.48036	1.48064	1.48676	1.45919	1.48613	1.45614	1.46429	1.42807	1.44856	1.45280	1.47006	1.47832	1.46542	1.43933	1.44901	1.44884	1.47363	1.45869	1.45733	1.46440	1.45976	1.43339	1.45071	1.42807	1.43073	1.45976	1.46972	1.45535	1.47493	1.48240	1.45337	1.45919	1.47431	1.44103	1.43809	1.46865	1.47991	1.46865	1.45846	1.46831	1.49502	1.46802	1.48274	1.49615	1.49689	1.48783	1.45761	1.48302	1.45750	1.50090	1.48857	1.48936	1.47663	1.48195	1.45450	1.45880	1.47725	1.46683	1.45093	1.44805	1.46169	1.46033	1.49966	1.47889	1.46101	1.49100	1.47629	1.50628	1.48998	1.51335	1.46123	1.46848	1.46757	1.45637	1.48104	1.47646	1.46508	1.47566	1.48687	1.50045	1.46661	1.52756	1.50453	1.50622	1.50351	1.47946	1.47193	1.50945	1.48500	1.50605	1.48319	1.47544	1.49989	1.49485	1.49813	1.52139	1.51341	1.53922	1.52479	1.53050	1.48794	1.48455	1.50628	1.51511	1.49208	1.52315	1.49145	1.51415	1.52903	1.51839	1.51301	1.53429	1.51330	1.54052	1.52173	1.50515	1.51998	1.50051	1.52241	1.51839	1.50305	1.50300	1.49723	1.51041	1.48449	1.48913	1.48421	1.46299	1.51205	1.52931	1.48002	1.50130	1.48025	1.48777	1.49904	1.49564	1.49366	1.49457	1.48251	1.48370	1.47419	1.46242	1.45942	1.47855	1.50781	1.47521	1.46316	1.45687	1.46944	1.49343	1.49875	1.50492	1.46966	1.47504	1.50187	1.50006	1.47595	1.50504	1.53016	1.50764	1.48421	1.47283	1.49717	1.48710	1.46853	1.49208	1.45936	1.47295	1.51052	1.48794	1.48206	1.49830	1.48704	1.50985	1.52462	1.48585	1.50255	1.47736	1.48591	1.51217	1.48823	1.51268	1.53514	1.54901	1.52320	1.53763	1.51771	1.51573	1.51188	1.51075	1.49694	1.51352	1.51341	1.51109	1.51517	1.47957	1.48093	1.48664	1.49191	1.51030	1.49145	1.49072	1.51737	1.51143	1.52122	1.48613	1.49740	1.48189	1.46355	1.48059	1.48823	1.47702	1.48777	1.51007	1.49677	1.48636	1.50011	1.50028	1.49445	1.46927	1.49626	1.51313	1.50764	1.54374	1.48959	1.47906	1.50809	1.50215	1.50226	1.49881	1.50537	1.52184	1.50379	1.48743	1.48223	1.48110	1.52077	1.51596	1.48047	1.46599	1.46367	1.49751	1.49094	1.48064	1.50628	1.49474	1.51109	1.52869	1.54612	1.54448	1.54906	1.55178	1.53984	1.51007	1.53616	1.53661	1.53209	1.54527	1.52858	1.53095	1.51115	1.52660	1.51268	1.51652	1.48002	1.48806	1.48992	1.50362	1.51086	1.52015	1.50690	1.51188	1.54459	1.51205	1.53248	1.52467	1.49242	1.52479	1.53118	1.53214	1.52201	1.51273	1.52360	1.54176	1.52937	1.56865	1.53384	1.57583	1.56644	1.55586	1.57555	1.56542	1.56650	1.54788	1.52071	1.57170	1.54720	1.54584	1.54341	1.54374	1.53401	1.53531	1.53062	1.54759	1.53095	1.52467	1.51867	1.50843	1.50356	1.52518	1.53656	1.55642	1.52456	1.50611	1.52133	1.51998	1.50934	1.53560	1.50453	1.52524	1.52360	1.51907	1.53973	1.54624	1.54437	1.53973	1.53424	1.55704	1.52088	1.55869	1.52603	1.52965	1.52762	1.52054	1.52609	1.54193	1.50266	1.52586	1.53033	1.54431	1.52863	1.54748	1.52462	1.54176	1.52909	1.53667	1.51290	1.49264	1.52388	1.52416	1.55388	1.53322	1.51743	1.48444	1.48070	1.51364	1.48851	1.54601	1.49043	1.51471	1.52032	1.50549	1.52648	1.50487	1.51850	1.50022	1.49496	1.52275	1.54024	1.55744	1.53180	1.53084	1.52875	1.53356	1.54346	1.52807	1.53356	1.50526	1.51652	1.51766	1.49502	1.51511	1.55891	1.51437	1.52552	1.55829	1.55908	1.53469	1.50894	1.52213	1.54674	1.53475	1.51454	1.51749	1.50837	1.53571	1.54573	1.53933	1.54629	1.54974	1.54080	1.54159	1.54329	1.54120	1.53311	1.55840	1.56406	1.52580	1.55082	1.54822	1.54788	1.57431	1.56095	1.54510	1.56746	1.61019	1.55427	1.52043	1.53678	1.55755	1.56531	1.57900	1.54244	1.54601	1.56129	1.54063	1.53497	1.51517	1.51437	1.53882	1.56616	1.54335	1.56123	1.54335	1.56717	1.53062	1.55659	1.53486	1.54256	1.58178	1.57736	1.54827	1.52592	1.54861	1.55037	1.55818	1.54527	1.53446	1.56446	1.58115	1.60005	1.60000	1.59202	1.57906	1.53809	1.56842	1.56112	1.56548	1.56672	1.58477	1.55495	1.53192	1.57238	1.56797	1.53661	1.58047	1.56259	1.57085	1.55512	1.59592	1.59451	1.60113	1.58336	1.60351	1.60158	1.58212	1.59513	1.61777	1.57363	1.54205	1.58659	1.57442	1.55433	1.55155	1.55042	1.55857	1.54906	1.56191	1.58064	1.56757	1.57368	1.55625	1.58359	1.58608	1.58183	1.61494	1.60407	1.56463	1.59417	1.56542	1.55806	1.57946	1.54561	1.54567	1.57148	1.58545	1.58715	1.56887	1.59292	1.58885	1.58908	1.56287	1.59417	1.61205	1.57419	1.58364	1.60837	1.57680	1.58670	1.60153	1.61732	1.59332	1.59853	1.60837	1.56802	1.56270	1.57040	1.57142	1.57498	1.60079	1.60747	1.60803	1.58885	1.58721	1.62213	1.58981	1.58562	1.60764	1.59536	1.59785	1.59507	1.62467	1.59485	1.61449	1.61126	1.57012	1.60645	1.60770	1.60073	1.64952	1.63843	1.61092	1.60441	1.60317	1.59853	1.60973	1.62960	1.60617	1.60311	1.60215	1.58579	1.60724	1.61703	1.58760	1.58857	1.62218	1.60888	1.60583	1.62303	1.62660	1.60549	1.61471	1.57368	1.62416	1.60085	1.64324	1.63226	1.60781	1.62552	1.64301	1.57827	1.61545	1.61222	1.61007	1.61884	1.58862	1.60498	1.61403	1.59904	1.60690	1.61867	1.58466	1.57957	1.59830	1.60373	1.62541	1.59326	1.59009	1.59728	1.59547	1.59841	1.59830	1.59292	1.60232	1.62513	1.61047	1.58964	1.56610	1.61126	1.56191	1.58268	1.61437	1.60249	1.59145	1.61126	1.59541	1.59564	1.59706	1.58777	1.59796	1.58517	1.60605	1.61618	1.63118	1.65801	1.62139	1.62286	1.63554	1.60385	1.62971	1.62371	1.61698	1.63809	1.60056	1.65580	1.62960	1.63435	1.59700	1.60979	1.58217	1.60424	1.62292	1.62371	1.60487	1.62473	1.62348	1.63395	1.66808	1.60543	1.59468	1.61517	1.63390	1.61369	1.61183	1.64674	1.60526	1.64086	1.64725	1.61630	1.60786	1.62779	1.61601	1.59853	1.60832	1.64341	1.61217	1.61907	1.63265	1.61375	1.66089	1.61013	1.60436	1.60583	1.64425	1.61098	1.59819	1.62716	1.62371	1.65365	1.62331	1.63503	1.62405	1.63328	1.63339	1.63809	1.61154	1.62660	1.65987	1.60181	1.63186	1.65404	1.61375	1.65257	1.64324	1.61460	1.63961	1.62716	1.62750	1.63333	1.61930	1.59830	1.63322	1.61692	1.61884	1.65523	1.64092	1.64431	1.62190	1.62705	1.61743	1.64590	1.64012	1.63395	1.60883	1.64725	1.62790	1.65614	1.63656	1.66910	1.65942	1.66282	1.68992	1.66044	1.65676	1.64199	1.62886	1.64527	1.65031	1.64516	1.61703	1.64867	1.65371	1.65172	1.65008	1.67125	1.67538	1.63129	1.63458	1.63984	1.63809	1.63005	1.67617	1.65693	1.67085	1.65054	1.65252	1.65206	1.63056	1.66667	1.67227	1.70430	1.68528	1.67923	1.65676	1.66706	1.63707	1.65857	1.64669	1.63248	1.65727	1.58930	1.61845	1.63339	1.63503	1.63509	1.67170	1.65546	1.65625	1.66599	1.62269	1.67889	1.69089	1.66061	1.66531	1.65653	1.68630	1.68127	1.68992	1.70634	1.63005	1.67532	1.70962	1.68947	1.67097	1.67481	1.69740	1.68115	1.68715	1.68534	1.67815	1.68087	1.67657	1.67419	1.66293	1.67759	1.68410	1.66768	1.65625	1.64725	1.63633	1.65891	1.65218	1.68817	1.67606	1.65818	1.66016	1.68755	1.68919	1.67459	1.70271	1.66276	1.67781	1.66044	1.66627	1.72015	1.70696	1.70504	1.70373	1.71211	1.69926	1.68732	1.69157	1.70153	1.70300	1.70628	1.70679	1.69858	1.67855	1.69423	1.68404	1.67017	1.65670	1.67312	1.66106	1.69247	1.71879	1.70945	1.73848	1.71120	1.73322	1.72298	1.72048	1.71369	1.71194	1.73667	1.73220	1.68466	1.72139	1.72286	1.72054	1.70424	1.70656	1.70939	1.71352	1.73022	1.75721	1.75127	1.73141	1.73565	1.76321	1.71794	1.71737	1.69994	1.73305	1.76395	1.71550	1.77493	1.73610	1.75427	1.76746	1.72875	1.75048	1.75274	1.72365	1.72490	1.71381	1.72580	1.73158	1.77221	1.76106	1.77447	1.75710	1.75354	1.74912	1.77612	1.75919	1.79213	1.76921	1.76683	1.78449	1.77017	1.77713	1.76729	1.76882	1.78704	1.78251	1.78025	1.76044	1.76304	1.79196	1.78030	1.76010	1.78115	1.80017	1.79094	1.78834	1.79038	1.80056	1.79445	1.78098	1.81347	1.80413	1.81301	1.77815	1.79485	1.79977	1.81607	1.79955	1.79915	1.83327	1.80187	1.83531	1.78025	1.78081	1.79768	1.78760	1.81692	1.81522	1.79145	1.80526	1.82252	1.81449	1.79083	1.80271	1.77521	1.82490	1.80651	1.76367	1.80860	1.82196	1.82405	1.80679	1.79406	1.80877	1.80294	1.81579	1.79824	1.79655	1.80871	1.82750	1.82247	1.81703	1.86502	1.84108	1.83248	1.87300	1.89660	1.86174	1.86406	1.83905	1.85201	1.87346	1.85189	1.83933	1.86627	1.89309	1.86966	1.88223	1.90985	1.89332	1.88874	1.89298	1.89338	1.89287	1.88647	1.86429	1.88477	1.90792	1.89932	1.88387	1.88947	1.92411	1.93265	1.94714	1.92088	1.93475	1.91386	1.92445	1.94459	1.92241	1.92943	1.91098	1.93129	1.87985	1.88421	1.91935	1.91092	1.91143	1.90786	1.91562	1.94374	1.90945	1.93129	1.97696	1.97770	1.94256	1.95512	1.95472	1.93718	1.93910	1.95642	1.96502	1.91330	1.95416	1.94623	1.98002	1.97685	2.01058	1.97425	1.98591	1.97300	1.98427	1.97306	2.02988	2.02818	1.98760	1.99360	1.98059	1.97097	1.98596	1.99021	1.99360	2.00577	2.00005	1.99417	2.01426	2.02196	1.99541	1.98625	1.98500	2.01630	2.00934	2.02829	2.02603	2.01856	2.01607	2.00951	2.02501	2.03243	2.00107	2.01947	2.02790	2.05789	2.01239	2.04872	2.06763	2.04889	2.03786	2.06514	2.06842	2.04476	2.05320	2.07521	2.01850	2.04884	2.06819	2.03741	2.02128	2.06304	2.12105	2.08602	2.08709	2.07498	2.05846	2.06644	2.06587	2.05416	2.06831	2.09077	2.08766	2.09875	2.08800	2.07838	2.08008	2.09841	2.10735	2.10124	2.09015	2.09479	2.11483	2.09451	2.14352	2.13073	2.16717	2.14108	2.16117	2.14940	2.13656	2.16655	2.15540	2.21092	2.18421	2.19502	2.19541	2.16316	2.17968	2.18642	2.21488	2.20668	2.21675	2.20464	2.18936	2.23724	2.15829	2.19321	2.20153	2.23039	2.21596	2.26446	2.22156	2.24935	2.22060	2.18047	2.22037	2.22762	2.22218	2.22977	2.21613	2.23186	2.26706	2.23854	2.26865	2.22462	2.26808	2.28817	2.26763	2.23192	2.23888	2.24114	2.25523	2.24386	2.28602	2.29072	2.26021	2.24199	2.27442	2.26508	2.26084	2.30934	2.28347	2.28426	2.27493	2.26055	2.28228	2.28245	2.24799	2.26893	2.32552	2.30990	2.29428	2.31981	2.26197	2.28987	2.30877	2.28500	2.25048	2.28042	2.28285	2.30073	2.30685	2.31301	2.33627	2.30617	2.30735	2.36666	2.34182	2.38313	2.35552	2.35382	2.36355	2.37221	2.35868	2.36429	2.35087	2.34906	2.37578	2.37340	2.42371	2.41301	2.39100	2.39428	2.40334	2.42037	2.40775	2.44652	2.44425	2.44369	2.46293	2.48698	2.47549	2.46168	2.44533	2.46044	2.45472	2.48806	2.46649	2.50119	2.45857	2.50967	2.51347	2.48811	2.46983	2.50294	2.53814	2.54374	2.50883	2.56734	2.57566	2.55291	2.53831	2.58415	2.51879	2.55421	2.58857	2.56180	2.58274	2.58930	2.60034	2.57493	2.58223	2.55999	2.58715	2.62490	2.62620	2.61686	2.62977	2.60871	2.60962	2.64165	2.64176	2.66582	2.69609	2.69151	2.68370	2.69926	2.71584	2.73848	2.72128	2.71930	2.76508	2.76593	2.73644	2.79004	2.75314	2.78845	2.80934	2.80888	2.82297	2.84205	2.83480	2.87793	2.86876	2.86191	2.86417	2.86366	2.83627	2.91250	2.91482	2.92422	2.94793	2.96480	2.97793	2.96146	3.03520	3.00158	2.96214	3.00973	3.07719	3.03480	3.01890	3.03027	3.08025	3.10152	3.12716	3.11273	3.17736	3.14114	3.17793	3.17917	3.21018	3.17430	3.18709	3.21267	3.27108	3.25919	3.26995	3.32467	3.31963	3.32077	3.31828	3.29779	3.33073	3.31324	3.33231	3.41771	3.43984	3.41907	3.42512	3.42575	3.47940	3.41992	3.45517	3.52450	3.49615	3.49524	3.45795	3.46055	3.54889	3.52773	3.58245	3.54057	3.52875	3.53610	3.55433	3.60203	3.58121	3.55076	3.61556	3.61245	3.62343	3.59988	3.65014	3.68109	3.72009	3.79094	3.82954	3.80933	3.82710	3.91754	3.95885	3.99694	4.04697	4.14018	4.13446	4.18556	4.22275	4.21663	4.19898	4.21788	4.10017	4.04901	3.92852	3.89371	3.80294	3.69745	3.60577	3.54538	3.55382	3.54052	3.56123	3.58557	3.57306	3.66208	3.55880	3.55121	3.46813	3.46955	3.55665	3.41160	3.10707	3.24918	3.76497	3.71075	3.10883	2.91556	2.77170	2.86995	2.77266	2.70600	2.77295	2.70866	2.64912	2.74901	2.68160	2.63825	2.72111	2.59230	2.56955	2.64408	2.58166	2.54612	2.62982	2.56814	2.52965	2.60775	2.52586	2.50085	2.56327	2.49807	2.48330	2.55727	2.47102	2.46236	2.55308	2.47674	2.46400	2.54889	2.48234	2.46100	2.55693	2.46316	2.42428	2.51811	2.44312	2.43616	2.48947	2.42790	2.41681	2.50187	2.40266	2.36865	2.46485	2.42552	2.41669	2.48477	2.41811	2.39672	2.46587	2.43260	2.38585	2.50951	2.42812	2.41313	2.46338	2.42258	2.42858	2.49100	2.43741	2.41839	2.45303	2.41250	2.42852	2.49383	2.42677	2.41907	2.47527	2.40883	2.43814	2.47996	2.42467	2.44991	2.52546	2.48891	2.47866	2.53831	2.47555	2.47827	2.53135	2.47810	2.47255	2.51499	2.47017	2.48517	2.53605	2.51211	2.53180	2.58432	2.51511	2.54708	2.57198	2.50503	2.54606	2.56157	2.54108	2.53814	2.60600	2.55297	2.60147	2.64199	2.57657	2.56333	2.66638	2.63044	2.60617	2.63995	2.61075	2.61267	2.65359	2.65568	2.64018	2.66140	2.65461	2.63995	2.67312	2.67368	2.64838	2.66910	2.65212	2.66791	2.72246	2.63967	2.71873	2.72428	2.69688	2.70718	2.71771	2.72303	2.73463	2.76802	2.76808	2.75653	2.82563	2.80849	2.77957	2.78189	2.77204	2.74708	2.77595	2.75552	2.75817	2.78958	2.77962	2.73390	2.77119	2.73882	2.80498	2.71409	2.75104	2.76723	2.77827	2.79321	2.75755	2.81799	2.79813	2.77379	2.79887	2.76310	2.78460	2.81607	2.79728	2.80577	2.79462	2.81081	2.78811	2.83707	2.83475	2.82077	2.83661	2.84029	2.83022	2.85280	2.84827	2.79762	2.80486	2.82280	2.79881	2.83763	2.77334	2.81132	2.82682	2.80017	2.72880	2.80741	2.79966	2.81550	2.85750	2.81658	2.80673	2.77923	2.77793	2.77312	2.83401	2.79100	2.82790	2.76644	2.80843	2.80441	2.81273	2.78619	2.76638	2.77323	2.76672	2.78262	2.74414	2.75602	2.69304	2.73259	2.76944	2.78189	2.80305	2.74974	2.74216	2.72009	2.75144	2.72654	2.77640	2.73231	2.72269	2.74086	2.73984	2.72614	2.71754	2.72971	2.72196	2.71918	2.72399	2.68953	2.68896	2.68715	2.65676	2.71482	2.66468	2.68936	2.68115	2.69813	2.67736	2.66457	2.64708	2.69015	2.71358	2.63735	2.62869	2.61652	2.67295	2.64821	2.66440	2.66615	2.64714	2.68336	2.61664	2.64799	2.64431	2.62128	2.61550	2.61748	2.62626	2.58885	2.57730	2.59377	2.62886	2.63005	2.61262	2.62745	2.59717	2.58540	2.55512	2.61369	2.54714	2.61607	2.59587	2.54810	2.56717	2.59360	2.56270	2.51997	2.55042	2.52331	2.50900	2.55546	2.51007	2.51743	2.51918	2.55682	2.51030	2.47549	2.51845	2.49898	2.50322	2.50877	2.48715	2.50764	2.45953	2.49621	2.52671	2.44867	2.53220	2.52445	2.49123	2.47572	2.49462	2.49332	2.46089	2.46831	2.45835	2.46655	2.47159	2.47798	2.45857	2.45518	2.47323	2.50577	2.48545	2.43825	2.46333	2.45484	2.44720	2.40951	2.46474	2.42999	2.40611	2.46021	2.40713	2.40170	2.44776	2.44669	2.41862	2.38579	2.37719	2.39038	2.42580	2.40962	2.40634	2.40147	2.42716	2.39417	2.38472	2.37798	2.35891	2.35342	2.37153	2.33344	2.37187	2.37142	2.33101	2.35835	2.33882	2.32218	2.33803	2.32280	2.31692	2.32445	2.34516	2.31901	2.31177	2.32892	2.34527	2.34074	2.34363	2.33622	2.34357	2.34273	2.32184	2.30249	2.29836	2.30605	2.30356	2.33463	2.33514	2.34091	2.33452	2.30220	2.32343	2.30611	2.29790	2.28313	2.28364	2.31449	2.32320	2.30900	2.32637	2.29672	2.31092	2.29604	2.30962	2.27283	2.27085	2.29128	2.29853	2.25467	2.28234	2.29485	2.31324	2.29892	2.28353	2.28789	2.29683	2.28557	2.32218	2.32094	2.28313	2.27878	2.29196	2.26293	2.24346	2.26140	2.25161	2.24697	2.20554	2.23984	2.23407	2.21432	2.21799	2.21584	2.19451	2.19202	2.22280	2.20566	2.19117	2.20685	2.22694	2.19490	2.19785	2.16978	2.20119	2.16089	2.18800	2.16423	2.18726	2.17527	2.21081	2.18234	2.20786	2.20407	2.20379	2.16333	2.18749	2.19666	2.17662	2.19473	2.18732	2.18704	2.18579	2.19168	2.20888	2.19519	2.15189	2.16078	2.14997	2.12479	2.17289	2.16542	2.13690	2.16134	2.17544	2.16372	2.14816	2.13197	2.12360	2.11964	2.12501	2.10322	2.09960	2.11918	2.12377	2.16474	2.14946	2.15155	2.10498	2.13899	2.12592	2.14759	2.11788	2.14657	2.10373	2.12824	2.12716	2.14539	2.09756	2.09915	2.12360	2.13141	2.11924	2.08732	2.11460	2.11324	2.11703	2.11007	2.07742	2.08183	2.11449	2.08279	2.08257	2.09564	2.05461	2.07136	2.07323	2.09140	2.12733	2.10204	2.12558	2.12348	2.08427	2.07668	2.08432	2.08268	2.05795	2.08732	2.12133	2.10854	2.11794	2.11692	2.10475	2.07674	2.12682	2.12048	2.06649	2.07215	2.09824	2.07430	2.06797	2.06174	2.09513	2.10707	2.08981	2.09270	2.08257	2.07085	2.09779	2.05812	2.07515	2.06972	2.05348	2.05880	2.06666	2.05987	2.06825	2.08811	2.09604	2.07464	2.04340	2.06599	2.03809	2.10475	2.04414	2.05189	2.03095	2.01449	2.05931	2.05116	2.03893	2.05891	2.07006	2.05755	2.01335	2.05902	2.05155	2.08308	2.08958	2.08494	2.03752	2.06265	2.04844	2.04312	2.05240	2.04041	2.04256	2.07198	2.06146	2.03475	2.06417	2.06972	2.03463	2.06751	2.04476	2.05704	2.02654	1.98608	2.03758	2.01760	2.04901	2.05461	2.05552	2.04499	2.03650	2.00888	2.02003	2.01584	2.03095	2.00419	2.01041	2.05167	2.04007	2.03141	2.04556	2.03475	2.04244	2.03712	2.00843	1.98506	2.02411	2.01658	1.98223	2.00351	1.99904	1.98670	1.99332	2.02626	2.02937	2.03435	2.01352	2.00204	1.99541	1.98534	1.99298	1.97034	1.99094	1.99683	2.00679	1.99570	2.01981	2.03316	2.00696	2.01726	2.03939	2.01369	2.00328	2.00209	2.01771	1.98868	1.99547	2.01545	2.03061	2.03803	2.03435	2.03854	1.99785	1.98789	1.98415	1.97012	1.96304	1.98336	2.02665	1.99111	2.00017	1.99428	2.00005	2.02846	1.99264	2.00277	1.99790	2.00470	1.99909	2.00617	1.99479	1.99547	2.00973	2.01856	1.99315	1.98823	1.94001	1.96649	1.97176	1.97397	1.99479	1.97204	2.01098	1.99123	2.01098	2.00860	2.01211	2.01686	2.00769	1.97538	2.01013	2.01732	1.98257	1.97844	1.96208	1.98308	1.97555	1.93735	1.97442	1.93271	1.95472	1.96910	1.99858	1.96887	1.95818	1.97555	1.94680	2.01075	1.96683	1.98783	2.00532	1.98817	1.98483	2.00102	1.96089	1.95625	1.96270	1.96683	1.96842	1.97549	1.95919	1.94612	1.96282	1.96050	1.97549	1.95037	1.97430	1.96095	1.97142	2.00736	2.01426	1.99462	1.99496	1.99026	2.00622	2.01228	2.05710	1.98398	1.98766	1.95789	2.00854	1.98262	2.00690	1.98506	1.99558	1.95829	1.99343	1.96395	1.99038	1.96700	1.97629	1.99926	2.00503	2.00237	1.99564	1.99117	1.99598	1.98138	1.99077	1.97357	1.95557	1.92699	1.96785	1.99417	1.97844	2.01228	2.00436	1.99513	1.96808	1.97114	1.97736	1.94108	1.97119	1.93673	1.93446	1.93752	1.98659	1.98443	1.99762	1.98749	2.02513	1.99389	1.97295	1.97753	1.95263	1.95982	1.96587	1.96961	2.00866	1.97312	1.99672	1.96915	1.94052	1.98987	1.98647	1.95721	1.97934	1.95755	1.97538	1.98534	1.99598	1.95580	2.00300	2.01601	1.98591	2.01641	1.98947	1.98659	1.99468	2.00283	1.98840	2.00413	1.98619	1.98608	1.97968	1.96734	1.96944	2.00119	1.97742	1.94408	1.96429	1.98477	1.99434	1.98155	1.96202	1.94369	1.92762	1.96683	1.96649	1.96921	1.94063	1.95212	1.95082	1.92082	1.93792	1.91896	1.93661	1.91601	1.93605	1.96078	1.92445	1.94318	1.93899	1.94590	1.95037	1.92948	1.90707	1.96089	1.94386	1.95105	1.95636	1.92365	1.92620	1.94765	1.93395	1.96780	1.95376	1.95676	1.96168	1.92371	1.93373	1.94788	1.95433	1.93480	1.92326	1.93441	1.94499	1.93848	1.96004	1.93735	1.91624	1.91930	1.93373	1.93865	1.92705	1.92648	1.95229	1.92931	1.89756	1.91018	1.90492	1.92796	1.95733	1.97696	1.94867	1.98245	1.94539	1.93186	1.93271	1.93956	1.96118	1.95410	1.94889	1.93684	1.94669	1.94295	1.94052	1.96463	1.94646	1.92558	1.94510	1.94227	1.94986	1.92060	1.93373	1.90249	1.90758	1.95150	1.92977	1.92926	1.94901	1.93424	1.94159	1.94459	1.95936	1.91845	1.90826	1.90837	1.89790	1.92445	1.92009	1.92846	1.93531	1.91103	1.92479	1.92711	1.94884	1.91794	1.90979	1.93690	1.92818	1.90005	1.91715	1.94035	1.93644	1.93288	1.91715	1.92343	1.93673	1.93260	1.93203	1.91715	1.92926	1.92880	1.93311	1.92575	1.95121	1.90424	1.90968	1.90351	1.91007	1.92088	1.94584	1.94278	1.92569	1.95586	1.94159	1.93905	1.95444	1.92496	1.91341	1.95088	1.96027	1.94765	1.93758	1.88166	1.93112	1.94363	1.95818	1.94533	1.95710	1.94335	1.88845	1.93163	1.88381	1.93871	1.91930	1.93322	1.90436	1.88862	1.91432	1.90605	1.94408	1.92829	1.95274	1.91907	1.91517	1.89773	1.93803	1.94159	1.92467	1.94301	1.92609	1.92348	1.93509	1.91369	1.94363	1.89972	1.93135	1.93333	1.94171	1.91500	1.91850	1.93327	1.96236	1.91171	1.92592	1.94012	1.93905	1.92965	1.93073	1.93316	1.90085	1.91222	1.91296	1.90413	1.93367	1.93186	1.91975	1.90345	1.90153	1.91596	1.87442	1.87725	1.90543	1.89960	1.86219	1.89174	1.86474	1.88121	1.85970	1.90034	1.88562	1.89519	1.91686	1.92841	1.89230	1.88138	1.89100	1.84691	1.88551	1.92745	1.92812	1.92128	1.93758	1.91884	1.90379	1.88155	1.91437	1.87679	1.89411	1.90979	1.91245	1.93718	1.94839	1.91069	1.92247	1.90345	1.87555	1.88704	1.89536	1.88743	1.88410	1.89174	1.88376	1.87436	1.87702	1.87651	1.87493	1.90577	1.90854	1.90147	1.90939	1.91613	1.91975	1.90639	1.90837	1.91324	1.87747	1.89015	1.89179	1.89049	1.91488	1.88868	1.91143	1.90662	1.88851	1.87323	1.87889	1.86751	1.90294	1.86497	1.90062	1.91601	1.91211	1.89292	1.89977	1.94476	1.91528	1.90515	1.90537	1.87164	1.92094	1.90339	1.89117	1.90985	1.88987	1.89558	1.89626	1.90453	1.92082	1.92914	1.91052	1.90877	1.92122	1.91075	1.91698	1.87702	1.90588	1.92388	1.92071	1.88987	1.92156	1.91471	1.92128	1.89366	1.86740	1.93678	1.89694	1.88760	1.92054	1.85942	1.91035	1.91466	1.91307	1.87895	1.88981	1.88166	1.89717	1.89875	1.87691	1.88370	1.91749	1.91879	1.88410	1.86508	1.87300	1.87193	1.85195	1.87923	1.88019	1.90436	1.88619	1.88472	1.90164	1.90515	1.89581	1.90147	1.86553	1.88364	1.88523	1.87945	1.82677	1.89343	1.86451	1.89355	1.89055	1.90334	1.88511	1.87934	1.93299	1.91386	1.88477	1.90690	1.88274	1.90498	1.91018	1.89972	1.90481	1.90549	1.90651	1.92705	1.90051	1.86876	1.87459	1.89490	1.85801	1.87102	1.85382	1.87668	1.88534	1.85155	1.88732	1.88828	1.87708	1.86661	1.88427	1.88500	1.86972	1.89960	1.87153	1.87363	1.88110	1.86802	1.85138	1.87402	1.85099	1.82371	1.82835	1.85337	1.86593	1.85110	1.85450	1.87606	1.84018	1.88166	1.84290	1.89870	1.85387	1.86587	1.84125	1.87646	1.88127	1.87430	1.87097	1.88676	1.85354	1.86451	1.89111	1.88545	1.88664	1.85512	1.85965	1.87283	1.88393	1.86355	1.87691	1.88047	1.88908	1.88551	1.88670	1.88562	1.87204	1.89309	1.88076	1.90566	1.92281	1.91381	1.92343	1.88291	1.89949	1.91664	1.92456	1.89406	1.86208	1.90973	1.89988	1.91234	1.92032	1.90668	1.86650	1.88828	1.88291	1.89587	1.88285	1.88410	1.91398	1.90786	1.89066	1.88415	1.88958	1.88845	1.90130	1.87951	1.86180	1.88127	1.89779	1.86559	1.88760	1.87555	1.83967	1.85178	1.83158	1.84799	1.84261	1.84380	1.89304	1.87962	1.85506	1.90419	1.89575	1.86191	1.86038	1.90221	1.88777	1.87532	1.86610	1.87261	1.86174	1.84120	1.88506	1.85795	1.91369	1.87176	1.87600	1.87295	1.86101	1.84765	1.87974	1.90747	1.90441	1.87357	1.89230	1.90917	1.88817	1.87504	1.85586	1.83022	1.90045	1.88104	1.88081	1.85167	1.86791	1.85065	1.86095	1.84318	1.89140	1.86955	1.88709	1.89208	1.88557	1.87249	1.88381	1.86780	1.85065	1.88376	1.84940	1.86259	1.85676	1.85897	1.85133	1.85291	1.85880	1.86344	1.88636	1.88240	1.88676	1.88868	1.91420	1.89762	1.90645	1.88432	1.87312	1.85908	1.86672	1.87181	1.87204	1.85506	1.86078	1.90300	1.84844	1.86672	1.88551	1.87844	1.86876	1.88619	1.89745	1.86480	1.86299	1.86644	1.88347	1.85586	1.89315	1.86084	1.87515	1.87255	1.85433	1.84697	1.82960	1.85687	1.86763	1.83667	1.86746	1.82145	1.82609	1.85772	1.85891	1.86021	1.83475	1.85376	1.85942	1.83571	1.86265	1.83401	1.86961	1.87142	1.84980	1.84895	1.85274	1.83327	1.85687	1.84120	1.83322	1.84171	1.83395	1.81783	1.84397	1.89502	1.87051	1.87244	1.85178	1.84788	1.87668	1.84052	1.83265	1.85189	1.84544	1.81896	1.84284	1.86712	1.85625	1.82886	1.86378	1.88110	1.84720	1.85025	1.84346	1.84273	1.81669	1.86168	1.83163	1.83650	1.84703	1.82445	1.85631	1.82739	1.85670	1.83062	1.84539	1.85274	1.84550	1.83627	1.82507	1.86259	1.84952	1.80090	1.81975	1.81845	1.83588	1.84386	1.84646	1.85501	1.84188	1.86350	1.81092	1.82801	1.83729	1.82252	1.83107	1.83412	1.86763	1.85076	1.86265	1.83146	1.82077	1.81924	1.80141	1.83446	1.80322	1.80430	1.78404	1.81347	1.82241	1.82196	1.79304	1.79241	1.82473	1.80922	1.78579	1.79553	1.80798	1.84573	1.80894	1.82914	1.83356	1.84618	1.82875	1.84454	1.84533	1.82247	1.79236	1.82003	1.81330	1.81828	1.86887	1.80158	1.80668	1.82122	1.83327	1.85461	1.85218	1.87085	1.83124	1.85178	1.84086	1.87453	1.83610	1.80753	1.84720	1.84618	1.84267	1.84142	1.85823	1.85167	1.82297	1.83593	1.82988	1.82269	1.83248	1.84086	1.80311	1.80136	1.82677	1.80990	1.82677	1.78828	1.80385	1.81364	1.80034	1.84561	1.82790	1.85687	1.82241	1.81732	1.80498	1.83265	1.82399	1.82116	1.83316	1.81432	1.83367	1.83469	1.81284	1.78834	1.80413	1.82829	1.81205	1.79723	1.81183	1.78851	1.78115	1.78200	1.81403	1.81132	1.80379	1.83978	1.82207	1.83956	1.82931	1.80809	1.83277	1.82597	1.83192	1.82467	1.82682	1.82773	1.82037	1.83950	1.82258	1.85116	1.83452	1.81850	1.82275	1.84227	1.81947	1.80775	1.84578	1.84318	1.82818	1.82909	1.81845	1.79326	1.80379	1.83871	1.84425	1.85354	1.80894	1.79021	1.78693	1.78919	1.80945	1.81703	1.80577	1.77730	1.81539	1.83390	1.83616	1.79072	1.78693	1.80351	1.80413	1.81318	1.81047	1.80402	1.79524	1.80464	1.81109	1.79457	1.80775	1.77447	1.80226	1.78534	1.79994	1.81392	1.78777	1.79694	1.78545	1.79343	1.82705	1.78953	1.79564	1.81132	1.81732	1.79694	1.79507	1.77617	1.78228	1.79649	1.78817	1.79756	1.79490	1.77832	1.77742	1.80390	1.77142	1.79502	1.78738	1.82513	1.83050	1.81092	1.82173	1.77832	1.80158	1.80571	1.82501	1.80509	1.78608	1.79038	1.79926	1.78953	1.79739	1.79694	1.80736	1.83882	1.80345	1.79949	1.80985	1.79400	1.78987	1.80164	1.80447	1.79609	1.77249	1.76865	1.75359	1.77657	1.78064	1.78568	1.77334	1.76135	1.77742	1.78127	1.79009	1.81647	1.82756	1.80300	1.81613	1.80945	1.81426	1.81268	1.82790	1.81590	1.82552	1.82207	1.83599	1.81109	1.77340	1.77380	1.83571	1.79366	1.81715	1.80702	1.81567	1.77340	1.79264	1.80713	1.80424	1.80453	1.83045	1.81047	1.81041	1.81398	1.83356	1.82971	1.82343	1.82162	1.85020	1.81171	1.83039	1.83469	1.80832	1.81313	1.80345	1.81669	1.78987	1.78981	1.78262	1.80962	1.79909	1.76633	1.81726	1.77300	1.82167	1.79723	1.82015	1.77651	1.79581	1.79711	1.78477	1.77725	1.79745	1.79892	1.78296	1.77306	1.80158	1.79055	1.79383	1.82473	1.80487	1.79898	1.81069	1.80079	1.77481	1.81381	1.78992	1.79983	1.78562	1.80577	1.79230	1.78449	1.78393	1.78777	1.79151	1.82150	1.80520	1.82569	1.79558	1.82530	1.79524	1.81330	1.80158	1.78353	1.83922	1.80786	1.83831	1.83135	1.81630	1.81234	1.79275	1.76497	1.80877	1.79128	1.78551	1.79162	1.75269	1.75591	1.79389	1.79638	1.79915	1.78772	1.78302	1.79955	1.79921	1.79349	1.81494	1.82162	1.82467	1.79185	1.80634	1.81256	1.78817	1.79157	1.82671	1.80204	1.83848	1.75953	1.78240	1.75846	1.78908	1.76921	1.77148	1.77136	1.77464	1.76972	1.76412	1.73033	1.74669	1.74352	1.76417	1.78851	1.76333	1.75597	1.73899	1.75812	1.79462	1.78981	1.76202	1.73752	1.79038	1.79287	1.76593	1.76151	1.74550	1.77000	1.75970	1.75925	1.73684	1.76118	1.78330	1.78166	1.74499	1.76695	1.74573	1.77097	1.76978	1.80390	1.79955	1.80487	1.77866	1.83339	1.82484	1.79977	1.79807	1.76265	1.75676	1.78681	1.82179	1.79423	1.77131	1.79915	1.76553	1.75874	1.75631	1.78477	1.75608	1.79168	1.79440	1.78642	1.75320	1.78625	1.78008	1.81222	1.78925	1.79762	1.77323	1.78217	1.77391	1.76355	1.73429	1.72914	1.77289	1.75642	1.75263	1.74454	1.71335	1.71579	1.73141	1.73593	1.78098	1.75733	1.71375	1.76225	1.76559	1.79519	1.79643	1.78715	1.75642	1.77764	1.78992	1.80532	1.78857	1.78211	1.75416	1.74991	1.73469	1.76027	1.72858	1.74635	1.74425	1.76876	1.77532	1.73560	1.76695	1.76417	1.76661	1.78127	1.73509	1.78743	1.78591	1.77600	1.76333	1.76695	1.78042	1.78602	1.76050	1.80119	1.79128	1.75410	1.75738	1.77244	1.77889	1.76695	1.73492	1.74250	1.76197	1.75767	1.76123	1.78851	1.78959	1.76168	1.77708	1.75252	1.72026	1.77929	1.76774	1.77606	1.76536	1.74867	1.72920	1.76021	1.71358	1.75093	1.74822	1.75082	1.77747	1.73248	1.77136	1.73905	1.72060	1.74103	1.77680	1.77000	1.74601	1.77181	1.77708	1.75936	1.78953	1.77334	1.74001	1.77006	1.75999	1.77357	1.74833	1.78211	1.75965	1.72790	1.76848	1.72190	1.72931	1.74357	1.72688	1.75959	1.74765	1.72762	1.70600	1.73967	1.74607	1.73356	1.75178	1.74872	1.73752	1.73814	1.74391	1.76570	1.72456	1.71477	1.70537	1.70809	1.71058	1.73016	1.71709	1.73678	1.73203	1.75071	1.74035	1.73599	1.71641	1.74935	1.75252	1.73956	1.76061	1.78483	1.76338	1.79626	1.78789	1.75818	1.77012	1.76401	1.75003	1.76202	1.75857
6	1.22715	1.21557	1.22295	1.22809	1.22253	1.23957	1.21959	1.22253	1.22229	1.23529	1.22655	1.22652	1.21460	1.21925	1.20581	1.21486	1.19168	1.22216	1.21064	1.21975	1.22502	1.21998	1.23282	1.23739	1.24642	1.23686	1.24537	1.23287	1.23185	1.22977	1.21148	1.22332	1.22311	1.21854	1.21757	1.25085	1.22053	1.23479	1.23279	1.22410	1.22090	1.21959	1.23922	1.21982	1.24140	1.21967	1.22179	1.21620	1.22405	1.21888	1.22649	1.22030	1.21415	1.22389	1.23434	1.22200	1.24999	1.21757	1.22192	1.24314	1.24484	1.22736	1.22337	1.23463	1.23531	1.24479	1.21914	1.24542	1.22355	1.23174	1.21570	1.22872	1.23691	1.22318	1.24718	1.22400	1.22521	1.21901	1.23214	1.21156	1.25290	1.24665	1.22045	1.23206	1.21321	1.21090	1.24715	1.21914	1.24335	1.23773	1.22773	1.24125	1.24101	1.22224	1.23673	1.22340	1.23458	1.23033	1.25117	1.25938	1.25474	1.22628	1.22799	1.23405	1.21917	1.24138	1.22983	1.22489	1.21749	1.23705	1.24203	1.23736	1.24400	1.25875	1.24450	1.22531	1.23838	1.22534	1.25025	1.23348	1.24332	1.23558	1.23778	1.23027	1.23736	1.23959	1.24248	1.24256	1.26099	1.25865	1.26482	1.23568	1.23195	1.23652	1.26125	1.26385	1.26792	1.24739	1.25035	1.24006	1.22959	1.24689	1.24568	1.23584	1.25495	1.25495	1.24783	1.24006	1.24203	1.24306	1.23358	1.25673	1.26380	1.25096	1.25251	1.25059	1.24051	1.23975	1.26857	1.26800	1.24006	1.26001	1.27088	1.26191	1.24755	1.24109	1.26025	1.27414	1.27146	1.26054	1.24552	1.25227	1.24894	1.25272	1.24941	1.25198	1.24466	1.27351	1.23852	1.26185	1.25490	1.27130	1.28377	1.27120	1.25007	1.25437	1.24930	1.25710	1.26067	1.24356	1.26395	1.26485	1.25495	1.25810	1.26529	1.26416	1.27477	1.27755	1.28417	1.25555	1.25959	1.26660	1.23873	1.25770	1.26057	1.27290	1.26994	1.25836	1.25778	1.27306	1.27191	1.25715	1.25211	1.23883	1.26112	1.25356	1.26839	1.25387	1.26311	1.26419	1.25222	1.26563	1.25261	1.26212	1.24566	1.23439	1.25290	1.22712	1.24140	1.24881	1.27180	1.26752	1.26469	1.26742	1.28616	1.26498	1.26611	1.26676	1.26679	1.24600	1.23647	1.24272	1.24237	1.25679	1.24369	1.25159	1.24697	1.25224	1.24699	1.23140	1.25946	1.25248	1.25637	1.24896	1.23287	1.25854	1.24421	1.26416	1.25776	1.26096	1.27435	1.25539	1.24765	1.24634	1.25463	1.24411	1.24164	1.23684	1.25503	1.27023	1.24734	1.25938	1.24923	1.28490	1.25826	1.24899	1.25539	1.27542	1.27178	1.26779	1.26364	1.26364	1.26889	1.26177	1.26235	1.24797	1.24419	1.24413	1.23794	1.25387	1.24363	1.25185	1.24629	1.24912	1.22342	1.25773	1.23710	1.24755	1.26277	1.24568	1.26432	1.25631	1.25461	1.24970	1.26193	1.24707	1.25744	1.25799	1.25497	1.26566	1.24639	1.24195	1.24739	1.24080	1.22610	1.23699	1.23416	1.25707	1.24316	1.25508	1.24668	1.23791	1.23277	1.25374	1.22066	1.25211	1.23912	1.24224	1.25539	1.25513	1.25025	1.25505	1.22263	1.23744	1.24324	1.23799	1.26156	1.26164	1.25146	1.24366	1.25602	1.26309	1.25595	1.26674	1.23027	1.23694	1.25098	1.24899	1.25230	1.25421	1.24970	1.24776	1.26007	1.23324	1.24873	1.25776	1.24951	1.27621	1.25295	1.26059	1.24867	1.24825	1.23206	1.23416	1.23959	1.23728	1.26043	1.26970	1.26810	1.26618	1.26676	1.25427	1.27062	1.24959	1.25852	1.26939	1.26301	1.25524	1.25148	1.25261	1.25524	1.23295	1.25660	1.25264	1.27101	1.24600	1.27721	1.25736	1.25085	1.25647	1.26776	1.25106	1.26705	1.25545	1.26503	1.26532	1.27451	1.24405	1.25172	1.24839	1.26277	1.26750	1.27157	1.27238	1.25841	1.27283	1.26114	1.24321	1.25959	1.25232	1.27041	1.25957	1.23972	1.25812	1.22494	1.25096	1.25466	1.26154	1.26639	1.26015	1.26928	1.28524	1.26555	1.27359	1.27353	1.24852	1.25526	1.26537	1.25941	1.23825	1.24920	1.25868	1.26611	1.28204	1.26072	1.25248	1.26285	1.24371	1.26149	1.24749	1.25264	1.25227	1.25072	1.25996	1.26968	1.27414	1.26251	1.24954	1.25022	1.26022	1.25705	1.25356	1.26773	1.25757	1.26918	1.27773	1.27201	1.25941	1.26377	1.25056	1.26697	1.25114	1.25668	1.24592	1.25093	1.25810	1.25322	1.26114	1.25802	1.24760	1.26104	1.25679	1.28107	1.26826	1.27708	1.25518	1.26697	1.24815	1.25689	1.25600	1.25453	1.26500	1.25959	1.26765	1.28259	1.25973	1.28361	1.24613	1.23912	1.26637	1.27663	1.25046	1.27936	1.27485	1.26159	1.27130	1.27474	1.27004	1.25868	1.26960	1.26650	1.28632	1.25316	1.26500	1.26338	1.28149	1.29149	1.27023	1.27031	1.27584	1.26658	1.26726	1.27440	1.27763	1.27054	1.27164	1.26616	1.24933	1.26807	1.30472	1.27563	1.27327	1.26996	1.27931	1.29015	1.25707	1.27760	1.25768	1.26351	1.27852	1.25757	1.28729	1.29803	1.27537	1.28028	1.26443	1.26595	1.28230	1.25721	1.25127	1.27692	1.25466	1.25272	1.26750	1.26957	1.27655	1.27122	1.28151	1.26658	1.27401	1.30115	1.29648	1.29561	1.29577	1.28619	1.30173	1.28566	1.27422	1.28025	1.28172	1.26461	1.28207	1.28165	1.29516	1.29188	1.28984	1.28976	1.28579	1.28057	1.26632	1.29257	1.28130	1.27842	1.28020	1.26784	1.27752	1.26860	1.27094	1.27199	1.26742	1.28214	1.27293	1.27222	1.30228	1.26747	1.27850	1.27474	1.27456	1.25962	1.27136	1.28246	1.27199	1.26676	1.26330	1.25831	1.27078	1.26894	1.26474	1.27162	1.28060	1.27498	1.27377	1.28385	1.28075	1.30147	1.28435	1.27403	1.29530	1.27590	1.25865	1.26592	1.28120	1.29821	1.28571	1.29199	1.29451	1.27729	1.29464	1.28178	1.28886	1.29776	1.28611	1.31719	1.31086	1.30834	1.28669	1.29808	1.30850	1.29564	1.29385	1.29262	1.29180	1.27999	1.29425	1.30194	1.29955	1.28876	1.29934	1.30055	1.29002	1.28508	1.29288	1.29834	1.26716	1.29133	1.29847	1.28910	1.29249	1.29863	1.29582	1.30441	1.29997	1.29099	1.28968	1.30325	1.27808	1.29152	1.30601	1.28716	1.28921	1.27797	1.30609	1.28834	1.28493	1.28443	1.30291	1.29136	1.29456	1.28207	1.29803	1.29060	1.28004	1.30136	1.28393	1.29367	1.29264	1.28041	1.28199	1.28952	1.30299	1.29740	1.31013	1.30598	1.32446	1.31903	1.32134	1.30475	1.32212	1.31540	1.30189	1.32688	1.30341	1.28401	1.31378	1.29488	1.30672	1.30640	1.31165	1.28884	1.31493	1.30370	1.31858	1.32131	1.30669	1.29464	1.29406	1.29524	1.31141	1.30546	1.31325	1.29795	1.29674	1.29503	1.32827	1.29249	1.29359	1.29327	1.28556	1.27377	1.30477	1.32168	1.30493	1.29327	1.28923	1.30496	1.29585	1.28293	1.30270	1.30225	1.29593	1.29236	1.30288	1.32165	1.33688	1.30745	1.30619	1.30189	1.28459	1.30454	1.30094	1.29446	1.30690	1.30721	1.30569	1.31254	1.30102	1.29900	1.30225	1.31530	1.30275	1.29782	1.29477	1.28808	1.32268	1.33016	1.33115	1.32086	1.32029	1.29915	1.31997	1.30666	1.31160	1.35294	1.32310	1.31010	1.30837	1.32073	1.31519	1.28831	1.32535	1.29207	1.30204	1.33168	1.31435	1.30840	1.31611	1.31464	1.28984	1.31173	1.33029	1.31798	1.32315	1.31955	1.30196	1.31740	1.32711	1.31937	1.32577	1.29934	1.34494	1.32562	1.31454	1.33969	1.31060	1.32433	1.31732	1.29926	1.29438	1.29089	1.29700	1.31929	1.32044	1.30952	1.32772	1.33273	1.30191	1.30979	1.31929	1.33738	1.30803	1.33168	1.34205	1.31422	1.31564	1.31475	1.30154	1.29960	1.32178	1.31207	1.34218	1.33312	1.33706	1.32945	1.32304	1.32611	1.32420	1.32953	1.32010	1.33373	1.31892	1.33121	1.33782	1.34347	1.33861	1.33698	1.33194	1.33021	1.33286	1.33869	1.33441	1.32247	1.32722	1.34289	1.32546	1.32682	1.32139	1.32667	1.32900	1.32677	1.31987	1.31598	1.34129	1.32795	1.33333	1.34197	1.33777	1.34719	1.34628	1.35410	1.33893	1.35011	1.30813	1.33927	1.31291	1.32619	1.33241	1.34386	1.33108	1.32241	1.34517	1.33470	1.34315	1.33682	1.33202	1.32281	1.34704	1.34105	1.33798	1.34320	1.32520	1.34777	1.35103	1.33142	1.33488	1.31645	1.33470	1.32871	1.34462	1.33234	1.32160	1.32304	1.36528	1.34811	1.35685	1.32900	1.34730	1.35053	1.35494	1.34977	1.34607	1.35176	1.36581	1.33664	1.35982	1.34449	1.36313	1.35528	1.34827	1.34677	1.34431	1.36578	1.34444	1.34444	1.33738	1.36310	1.35699	1.37691	1.33270	1.33423	1.35331	1.35195	1.34074	1.35494	1.36483	1.35809	1.35486	1.36234	1.34874	1.35137	1.36276	1.33908	1.35985	1.35817	1.34859	1.34289	1.37518	1.34420	1.31934	1.33150	1.32709	1.34108	1.34454	1.34310	1.36940	1.36140	1.35045	1.35129	1.38187	1.33535	1.35276	1.32727	1.33646	1.33100	1.33178	1.35237	1.34638	1.36145	1.33304	1.32814	1.34743	1.36415	1.34638	1.36812	1.35922	1.36838	1.35213	1.36998	1.34916	1.36938	1.34964	1.35580	1.35754	1.35452	1.35822	1.36767	1.36523	1.35452	1.36098	1.33630	1.37129	1.36804	1.37557	1.38101	1.38473	1.38056	1.33656	1.36441	1.35326	1.36224	1.34835	1.34284	1.34919	1.35334	1.37045	1.37596	1.33882	1.35145	1.33507	1.32758	1.35822	1.33570	1.34971	1.35300	1.35964	1.36016	1.35738	1.36796	1.35171	1.36245	1.36859	1.34586	1.36846	1.34071	1.36452	1.34727	1.35208	1.35360	1.35628	1.35076	1.35777	1.37006	1.36812	1.34226	1.35578	1.36029	1.36617	1.36134	1.35118	1.37507	1.36352	1.34247	1.36615	1.34412	1.39865	1.38780	1.38581	1.36184	1.37145	1.35864	1.36518	1.36707	1.35100	1.37014	1.36252	1.35473	1.34389	1.36095	1.38749	1.35735	1.35979	1.37316	1.37717	1.35780	1.38846	1.36142	1.36903	1.36483	1.35244	1.37014	1.37376	1.39116	1.36990	1.38463	1.38353	1.36759	1.36389	1.34775	1.38150	1.38158	1.36602	1.38985	1.38857	1.39229	1.39069	1.38150	1.37581	1.38006	1.38030	1.39004	1.40922	1.38723	1.39403	1.40529	1.40639	1.38941	1.40581	1.38668	1.42246	1.38444	1.40815	1.39371	1.39599	1.40151	1.39741	1.39025	1.38909	1.37153	1.37846	1.38276	1.39820	1.39935	1.38731	1.37442	1.38702	1.38156	1.39964	1.38691	1.36688	1.37554	1.39379	1.39594	1.42127	1.38859	1.39303	1.40253	1.39607	1.40355	1.37560	1.40363	1.39655	1.39610	1.41182	1.40560	1.38064	1.40243	1.39072	1.37757	1.39641	1.41878	1.39437	1.40313	1.40274	1.42419	1.37305	1.39602	1.40859	1.40925	1.39560	1.39765	1.38935	1.37757	1.40177	1.39363	1.38765	1.38542	1.39434	1.39088	1.40193	1.37455	1.39006	1.38636	1.39361	1.37284	1.38271	1.37263	1.39613	1.38027	1.37799	1.37024	1.40678	1.37602	1.39744	1.36843	1.40786	1.39326	1.38607	1.39080	1.38681	1.38914	1.37744	1.41324	1.40915	1.40022	1.38857	1.40298	1.41114	1.39085	1.41791	1.41539	1.40817	1.39610	1.39836	1.40962	1.41064	1.41600	1.39319	1.39326	1.38930	1.39967	1.41424	1.41455	1.39794	1.42025	1.40655	1.40513	1.40004	1.40124	1.39400	1.40027	1.39823	1.39571	1.40075	1.41096	1.39809	1.40361	1.41293	1.39098	1.40988	1.40796	1.39292	1.40810	1.42923	1.42479	1.42519	1.40901	1.40970	1.42579	1.41954	1.41143	1.40348	1.41668	1.42020	1.41744	1.39586	1.41164	1.41791	1.39901	1.40655	1.39088	1.41248	1.40290	1.41595	1.40397	1.42437	1.42532	1.40768	1.41348	1.41371	1.39909	1.42734	1.40547	1.40592	1.43676	1.41382	1.40264	1.39479	1.42345	1.39085	1.40185	1.39712	1.40432	1.39804	1.39809	1.40699	1.41566	1.40450	1.39615	1.40547	1.40337	1.41098	1.41660	1.40867	1.39324	1.42156	1.43256	1.37757	1.40345	1.39812	1.40668	1.43012	1.40854	1.41125	1.40762	1.41379	1.39744	1.41524	1.41991	1.42813	1.41663	1.39712	1.40972	1.41644	1.41033	1.39481	1.43138	1.43285	1.43477	1.39298	1.41692	1.41613	1.42235	1.43424	1.43254	1.42642	1.42243	1.43695	1.41692	1.42148	1.43537	1.44107	1.45708	1.41849	1.41828	1.41873	1.43765	1.40888	1.43527	1.44768	1.41797	1.42944	1.44275	1.42931	1.45262	1.43584	1.43146	1.44897	1.44598	1.42642	1.43936	1.42705	1.43482	1.40434	1.42920	1.44317	1.46055	1.43002	1.42981	1.42744	1.42474	1.42700	1.45976	1.42400	1.44679	1.44251	1.44863	1.45086	1.45868	1.45427	1.42928	1.45264	1.44962	1.43361	1.43826	1.46734	1.47252	1.43813	1.44209	1.44978	1.45845	1.48834	1.46572	1.45650	1.43540	1.44571	1.42876	1.43527	1.44684	1.46047	1.44472	1.44915	1.45713	1.44760	1.45375	1.43889	1.44314	1.45719	1.46430	1.46469	1.46401	1.44976	1.46044	1.46212	1.44758	1.45257	1.47800	1.43212	1.45096	1.45488	1.46706	1.47236	1.45522	1.44926	1.47530	1.47498	1.47805	1.44700	1.46448	1.48396	1.47464	1.46645	1.47349	1.46320	1.43789	1.48698	1.45191	1.47661	1.45734	1.45343	1.48703	1.46716	1.47800	1.44204	1.45304	1.46023	1.47007	1.45264	1.46797	1.44831	1.47165	1.46454	1.47819	1.48624	1.47674	1.47170	1.48430	1.47556	1.47501	1.47968	1.48204	1.47236	1.46889	1.46338	1.47207	1.47682	1.47404	1.49504	1.46960	1.48596	1.48947	1.48002	1.49220	1.47590	1.48995	1.48115	1.49606	1.47700	1.47212	1.47078	1.47968	1.48249	1.49501	1.49646	1.49197	1.49220	1.49688	1.48711	1.50887	1.47614	1.49249	1.47882	1.49885	1.49312	1.49538	1.48349	1.50152	1.48593	1.49556	1.49089	1.48551	1.49850	1.49591	1.51347	1.50068	1.51063	1.49420	1.49635	1.51000	1.51583	1.50646	1.51444	1.51614	1.52053	1.52142	1.52827	1.54177	1.51097	1.50570	1.49084	1.52153	1.51530	1.51391	1.49984	1.48677	1.52431	1.51604	1.50281	1.52223	1.49388	1.54132	1.50158	1.52113	1.48456	1.50438	1.52113	1.49858	1.51777	1.50688	1.53846	1.49890	1.51538	1.49971	1.52024	1.52394	1.50116	1.53452	1.54450	1.51124	1.52318	1.52494	1.53373	1.52247	1.52147	1.53016	1.50780	1.53355	1.53510	1.51087	1.53079	1.54127	1.52853	1.56085	1.55287	1.56027	1.55458	1.53226	1.54990	1.54557	1.53888	1.55930	1.55290	1.54652	1.55287	1.56662	1.53368	1.53665	1.56098	1.55649	1.57224	1.54804	1.55883	1.54720	1.55917	1.59400	1.57610	1.56912	1.58371	1.57193	1.54812	1.54247	1.57812	1.53287	1.57153	1.54838	1.53463	1.55408	1.53604	1.51987	1.55938	1.56605	1.56938	1.58096	1.58642	1.54599	1.57697	1.59248	1.57510	1.57416	1.54345	1.58222	1.57912	1.55565	1.56731	1.57972	1.58083	1.56833	1.57860	1.58965	1.56056	1.57972	1.57867	1.55943	1.57096	1.56114	1.56431	1.59311	1.57697	1.58862	1.59067	1.56791	1.60422	1.59235	1.57434	1.56894	1.55381	1.58482	1.57476	1.57799	1.61603	1.58469	1.56363	1.59332	1.57235	1.57739	1.59130	1.60435	1.60007	1.60527	1.58949	1.58361	1.60009	1.60752	1.58106	1.60760	1.62459	1.59647	1.59820	1.60461	1.61036	1.59810	1.61535	1.61679	1.60330	1.61020	1.62036	1.60217	1.63748	1.61109	1.60999	1.61377	1.60915	1.61495	1.61776	1.62128	1.62251	1.59414	1.62081	1.60829	1.60579	1.62753	1.62981	1.65126	1.64288	1.65462	1.63737	1.66060	1.66097	1.67585	1.63616	1.65412	1.64501	1.65100	1.63325	1.65016	1.64876	1.65858	1.63375	1.64792	1.65443	1.65123	1.61892	1.64540	1.64871	1.63244	1.65769	1.66307	1.65496	1.64217	1.64283	1.66625	1.65690	1.68113	1.65727	1.68520	1.64430	1.65535	1.66454	1.64837	1.65205	1.65672	1.67247	1.66346	1.66312	1.65572	1.65010	1.65446	1.67255	1.66824	1.65449	1.66226	1.65945	1.66698	1.68567	1.68394	1.66693	1.67197	1.69276	1.68869	1.68263	1.67885	1.69326	1.68355	1.69951	1.69287	1.70562	1.70959	1.69822	1.70132	1.69449	1.71891	1.69058	1.70003	1.70216	1.70316	1.69772	1.73153	1.69239	1.71833	1.71683	1.72413	1.70578	1.69428	1.69410	1.70436	1.71644	1.69654	1.69381	1.69728	1.71289	1.73090	1.70520	1.70150	1.69848	1.71216	1.70373	1.70331	1.69195	1.71153	1.72494	1.71864	1.74017	1.71447	1.72584	1.73285	1.71045	1.70145	1.70381	1.72442	1.74471	1.70835	1.72846	1.72334	1.73849	1.74419	1.75269	1.71681	1.72035	1.74363	1.72442	1.71129	1.73012	1.75721	1.75377	1.72111	1.74668	1.74592	1.75408	1.73216	1.72426	1.71436	1.70344	1.73781	1.74770	1.74374	1.74870	1.74663	1.73615	1.73392	1.71591	1.73733	1.73930	1.73917	1.73198	1.73576	1.73812	1.72284	1.74634	1.74182	1.72216	1.72350	1.73303	1.72928	1.73363	1.71930	1.73565	1.74432	1.73741	1.70662	1.71704	1.73576	1.72980	1.72760	1.71195	1.74237	1.74004	1.74358	1.71654	1.70961	1.74652	1.75592	1.72594	1.73148	1.74398	1.76382	1.73563	1.73920	1.72888	1.72983	1.71988	1.72103	1.73962	1.72124	1.73313	1.71856	1.70113	1.70048	1.71106	1.69882	1.70048	1.68895	1.70946	1.69329	1.67898	1.71310	1.69864	1.67454	1.69431	1.68423	1.70095	1.70263	1.67186	1.70001	1.67908	1.68822	1.67604	1.69599	1.69247	1.67336	1.65365	1.68276	1.64105	1.65653	1.67465	1.67486	1.67494	1.65787	1.63574	1.67257	1.67759	1.69113	1.66186	1.66974	1.67478	1.66236	1.67155	1.65890	1.66801	1.65202	1.66016	1.65457	1.62117	1.66774	1.61774	1.63433	1.64669	1.62257	1.64624	1.63860	1.60619	1.62569	1.64141	1.60335	1.64089	1.61052	1.59277	1.60590	1.63490	1.60608	1.59794	1.59463	1.57925	1.59324	1.56883	1.56416	1.56857	1.54069	1.54232	1.54394	1.52394	1.52646	1.51302	1.52751	1.50557	1.48622	1.48866	1.50659	1.49433	1.47406	1.47787	1.47727	1.48960	1.46076	1.45233	1.47792	1.46811	1.45018	1.47036	1.42285	1.42482	1.42986	1.41849	1.40689	1.40789	1.39707	1.36323	1.34265	1.35777	1.36294	1.34436	1.35055	1.34418	1.32635	1.32270	1.31115	1.29028	1.29763	1.27107	1.28354	1.25875	1.25686	1.22712	1.23497	1.21279	1.22424	1.19896	1.18620	1.18037	1.17202	1.15252	1.15848	1.14147	1.12716	1.10356	1.10303	1.10046	1.09057	1.07542	1.05379	1.05888	1.04211	1.02651	1.03696	1.01851	0.99832	0.97464	0.97433	0.94776	0.94532	0.94563	0.94521	0.92715	0.89182	0.88166	0.89158	0.86027	0.85155	0.83115	0.82202	0.78561	0.78065	0.74387	0.72641	0.70909	0.68268	0.67662	0.64643	0.63325	0.63448	0.63648	0.61682	0.62595	0.61999	0.59826	0.60351	0.57379	0.61514	0.59133	0.51872	0.55387	0.67856	0.65617	0.55660	0.55397	0.52412	0.53631	0.52302	0.52252	0.53856	0.52678	0.51331	0.52536	0.52510	0.52205	0.52055	0.51378	0.50383	0.51567	0.50898	0.51016	0.51546	0.51436	0.50798	0.52079	0.50646	0.49793	0.50730	0.50822	0.50454	0.51759	0.50491	0.49808	0.51047	0.50554	0.49766	0.50299	0.50231	0.50081	0.51013	0.49415	0.49084	0.50990	0.50029	0.49441	0.50782	0.49856	0.50753	0.50517	0.50488	0.50433	0.50071	0.50444	0.49564	0.50614	0.50961	0.50123	0.50509	0.50100	0.50210	0.51126	0.51000	0.50344	0.50286	0.51263	0.52444	0.51475	0.51215	0.51659	0.52475	0.52699	0.52767	0.52607	0.53092	0.53137	0.54502	0.53447	0.53961	0.55124	0.55384	0.55347	0.55715	0.54675	0.54334	0.55647	0.56193	0.56326	0.57069	0.57256	0.56718	0.57600	0.59251	0.58807	0.58647	0.60107	0.60440	0.62343	0.61249	0.62225	0.60054	0.62501	0.61900	0.62947	0.62936	0.62963	0.64905	0.66394	0.65021	0.65850	0.66882	0.66961	0.67000	0.68399	0.69260	0.68691	0.70465	0.71035	0.68449	0.69909	0.70274	0.71702	0.72985	0.73985	0.73455	0.74547	0.75227	0.76298	0.77401	0.77440	0.79288	0.79125	0.81430	0.80186	0.80517	0.81231	0.82630	0.82703	0.83822	0.83367	0.84068	0.85292	0.85457	0.86308	0.88620	0.87646	0.90384	0.90261	0.90957	0.91445	0.90174	0.92642	0.93747	0.94894	0.93327	0.94343	0.95214	0.96603	0.96409	0.96965	0.98813	1.00139	0.99100	1.00202	1.00318	1.03457	1.03048	1.02725	1.03974	1.02819	1.03292	1.05376	1.05872	1.06712	1.06807	1.08088	1.10007	1.08731	1.11490	1.10624	1.12333	1.13341	1.15764	1.16843	1.14472	1.16843	1.17231	1.16984	1.17840	1.20119	1.20930	1.19791	1.19817	1.20591	1.21032	1.23040	1.25077	1.24676	1.25411	1.26634	1.26172	1.25836	1.29855	1.28293	1.28078	1.27128	1.29677	1.29467	1.31191	1.29249	1.30291	1.32543	1.33499	1.31656	1.34622	1.32506	1.32782	1.33664	1.33908	1.34775	1.34551	1.36544	1.35491	1.36397	1.37568	1.39815	1.38363	1.41426	1.40261	1.40300	1.42537	1.41870	1.41497	1.40542	1.40760	1.41665	1.40264	1.40264	1.43674	1.41243	1.42261	1.43878	1.44655	1.44629	1.45246	1.43513	1.45650	1.45551	1.44241	1.45782	1.44836	1.46585	1.46078	1.48879	1.48462	1.47973	1.48189	1.51386	1.46472	1.50895	1.51231	1.48934	1.51559	1.51806	1.50882	1.51945	1.52011	1.51449	1.52599	1.53565	1.51683	1.52888	1.53772	1.53943	1.52328	1.52502	1.54310	1.54247	1.54247	1.54279	1.54862	1.56536	1.54300	1.55174	1.55129	1.56796	1.55536	1.55699	1.56647	1.55442	1.55560	1.55271	1.56799	1.56263	1.55103	1.55749	1.57274	1.55423	1.56190	1.55245	1.59043	1.58894	1.57151	1.57198	1.59259	1.59474	1.57298	1.59091	1.59127	1.58406	1.58382	1.57972	1.58140	1.59595	1.58387	1.57077	1.59274	1.59088	1.58253	1.60815	1.57755	1.58400	1.56852	1.56095	1.60086	1.59587	1.61548	1.60792	1.60025	1.60789	1.59117	1.60059	1.60206	1.61096	1.62637	1.60513	1.62509	1.63047	1.61482	1.61459	1.60915	1.60219	1.61558	1.61440	1.60146	1.60204	1.61905	1.58941	1.61403	1.62217	1.59613	1.61503	1.61498	1.60209	1.61291	1.61380	1.60684	1.63286	1.63047	1.62787	1.63808	1.62411	1.61700	1.61708	1.64420	1.61403	1.63477	1.64144	1.60955	1.63338	1.63501	1.61590	1.60934	1.63892	1.65058	1.64383	1.61978	1.63632	1.63763	1.63629	1.63648	1.64178	1.63154	1.65044	1.64651	1.65454	1.62810	1.63241	1.63910	1.62440	1.62789	1.62194	1.60634	1.62585	1.63855	1.62936	1.60112	1.61083	1.61301	1.63608	1.63425	1.63551	1.58563	1.62065	1.62209	1.61577	1.63881	1.64866	1.63616	1.64787	1.63614	1.63425	1.62217	1.59692	1.63808	1.62346	1.63202	1.62934	1.61417	1.62052	1.62131	1.62942	1.58374	1.62792	1.60821	1.63070	1.62755	1.59555	1.60038	1.60088	1.59658	1.57986	1.62104	1.60214	1.59532	1.58820	1.62498	1.62606	1.63895	1.63910	1.62957	1.60280	1.60327	1.61537	1.61086	1.61115	1.60403	1.61359	1.61779	1.61178	1.63036	1.61238	1.56812	1.63018	1.62740	1.60960	1.61621	1.61700	1.62637	1.61606	1.61655	1.61291	1.63068	1.61015	1.60044	1.63181	1.62005	1.60264	1.61188	1.62700	1.61629	1.60989	1.60301	1.60776	1.61052	1.60036	1.59847	1.58463	1.58823	1.56607	1.57508	1.59587	1.61154	1.59348	1.58623	1.56673	1.57860	1.61466	1.57993	1.58778	1.58532	1.57463	1.58227	1.58705	1.58852	1.58865	1.59193	1.59540	1.57925	1.61461	1.60395	1.60351	1.59372	1.59962	1.59734	1.56810	1.60025	1.59645	1.57894	1.60553	1.56631	1.58492	1.58175	1.60981	1.56232	1.58151	1.58700	1.57277	1.57104	1.60104	1.60238	1.58980	1.57392	1.56227	1.55862	1.56250	1.57686	1.55980	1.56817	1.55888	1.55465	1.54623	1.55248	1.57293	1.57046	1.56841	1.57096	1.56741	1.55872	1.57348	1.58109	1.57167	1.56749	1.58096	1.57059	1.58518	1.56303	1.57605	1.56166	1.57786	1.57516	1.55888	1.56673	1.57461	1.56584	1.52872	1.55912	1.55318	1.57531	1.56930	1.56219	1.57043	1.57904	1.55896	1.56379	1.57390	1.54628	1.54631	1.54835	1.54912	1.53161	1.55444	1.54930	1.55704	1.55489	1.55967	1.54628	1.54885	1.52237	1.54413	1.55778	1.57308	1.55967	1.54830	1.54177	1.55431	1.54324	1.55759	1.55943	1.53554	1.55673	1.54476	1.52525	1.52783	1.51793	1.52993	1.55242	1.52948	1.52510	1.54576	1.57077	1.54234	1.53014	1.54360	1.53155	1.50399	1.49252	1.50935	1.50005	1.51706	1.53137	1.52717	1.54121	1.54990	1.51559	1.52321	1.54817	1.55783	1.52830	1.54954	1.53659	1.52741	1.53058	1.54985	1.52838	1.53743	1.56038	1.50806	1.52363	1.54733	1.56290	1.56479	1.57524	1.55710	1.54560	1.52893	1.54271	1.56153	1.53709	1.52628	1.52292	1.54463	1.52788	1.54452	1.54534	1.55185	1.52995	1.53258	1.53148	1.52365	1.54179	1.52924	1.54560	1.55103	1.53447	1.52775	1.52486	1.53880	1.53930	1.55914	1.54276	1.53880	1.54329	1.54203	1.53326	1.52525	1.51370	1.51252	1.52670	1.52806	1.52042	1.53491	1.53896	1.53053	1.52226	1.53594	1.51113	1.53266	1.51139	1.54426	1.52318	1.54877	1.53203	1.54376	1.53397	1.48134	1.50895	1.52861	1.52961	1.53772	1.51024	1.50375	1.50982	1.51171	1.49349	1.51649	1.50231	1.48905	1.51003	1.49538	1.53035	1.51160	1.50622	1.51646	1.50011	1.52788	1.50016	1.53465	1.50425	1.51625	1.52586	1.52137	1.52444	1.51630	1.49572	1.50441	1.51286	1.51454	1.52055	1.51129	1.53234	1.52604	1.51572	1.53402	1.52166	1.50635	1.51066	1.52714	1.52145	1.49735	1.51914	1.51843	1.51365	1.50877	1.51218	1.51877	1.50320	1.50730	1.51019	1.48341	1.48897	1.48525	1.50026	1.51932	1.49528	1.49123	1.49966	1.51200	1.50872	1.49606	1.49102	1.50748	1.51005	1.51412	1.53596	1.50284	1.52205	1.52250	1.52447	1.50344	1.48837	1.52313	1.50213	1.50032	1.47351	1.49714	1.48955	1.49517	1.50176	1.47462	1.49433	1.49409	1.50953	1.49354	1.50956	1.49667	1.47018	1.49262	1.49740	1.49094	1.49785	1.48722	1.48863	1.49622	1.48107	1.49042	1.49766	1.48743	1.50992	1.49446	1.48438	1.47840	1.50239	1.49026	1.49766	1.48771	1.49533	1.51601	1.48827	1.48000	1.50039	1.48414	1.49688	1.47412	1.48858	1.49551	1.48039	1.50501	1.47538	1.48304	1.49564	1.48136	1.49785	1.49409	1.49612	1.48317	1.51087	1.48333	1.49953	1.49312	1.50018	1.50047	1.49856	1.46062	1.49895	1.49289	1.46152	1.48383	1.48386	1.49375	1.49845	1.47868	1.48189	1.48577	1.50234	1.48950	1.48475	1.48092	1.45871	1.46259	1.46606	1.46435	1.47112	1.47254	1.48695	1.46981	1.47228	1.45768	1.45107	1.45451	1.50139	1.45582	1.46750	1.47658	1.45726	1.47758	1.48152	1.46068	1.45595	1.46824	1.46855	1.47233	1.49323	1.47903	1.48661	1.47320	1.48958	1.47273	1.47372	1.46721	1.46215	1.49102	1.46845	1.47112	1.47861	1.45918	1.47391	1.47154	1.47406	1.47315	1.46036	1.45755	1.45732	1.47133	1.46446	1.48409	1.47110	1.45012	1.46842	1.48162	1.50381	1.48703	1.48593	1.48480	1.46443	1.48110	1.50349	1.47496	1.46062	1.47753	1.45955	1.45842	1.46364	1.47727	1.44343	1.47338	1.46598	1.47595	1.49178	1.46850	1.46979	1.47244	1.46309	1.45411	1.45511	1.47766	1.46188	1.46125	1.45207	1.45805	1.45569	1.44973	1.47034	1.46650	1.47921	1.48228	1.45188	1.47307	1.47931	1.46921	1.45364	1.45973	1.45926	1.45721	1.44201	1.44611	1.45503	1.46687	1.46359	1.46965	1.45929	1.46666	1.44264	1.48288	1.47548	1.44317	1.46196	1.43697	1.45495	1.45719	1.46196	1.45272	1.46653	1.45674	1.46776	1.45325	1.44409	1.45191	1.49163	1.44994	1.45994	1.46065	1.45687	1.46506	1.45438	1.46606	1.44692	1.43007	1.44697	1.43813	1.42122	1.43246	1.44099	1.44054	1.46585	1.44080	1.45107	1.45175	1.45598	1.43548	1.45902	1.45561	1.44120	1.44317	1.44739	1.43968	1.44343	1.43083	1.43372	1.45758	1.45934	1.45007	1.44052	1.43235	1.42721	1.44902	1.44881	1.43702	1.42046	1.44873	1.45020	1.44327	1.45154	1.45868	1.43156	1.44663	1.43965	1.45708	1.47060	1.44346	1.43072	1.44443	1.44309	1.42482	1.42314	1.43314	1.43477	1.44157	1.44983	1.44054	1.45826	1.45774	1.43135	1.43973	1.46110	1.44952	1.45102	1.44892	1.43873	1.44243	1.42461	1.43301	1.43755	1.43516	1.43723	1.40369	1.44306	1.43847	1.43881	1.44033	1.44645	1.43708	1.43718	1.43613	1.41878	1.41797	1.45052	1.43771	1.42844	1.43582	1.45837	1.43828	1.43233	1.42009	1.43529	1.43792	1.43159	1.43012	1.41476	1.42051	1.42064	1.43398	1.43626	1.41925	1.43251	1.43926	1.42973	1.41419	1.42545	1.42511	1.44689	1.43933	1.42634	1.43288	1.43015	1.44813	1.43275	1.43293	1.43500	1.42962	1.44537	1.44248	1.44080	1.44579	1.43986	1.44180	1.43492	1.43461	1.42204	1.41009	1.46015	1.41644	1.42500	1.41818	1.40369	1.45417	1.42038	1.44041	1.42605	1.43222	1.43385	1.42553	1.42679	1.42626	1.43527	1.43015	1.41469	1.43902	1.43576	1.41988	1.42146	1.44416	1.42592	1.43285	1.42448	1.41453	1.43653	1.43044	1.41398	1.43275	1.44036	1.42537	1.40823	1.41931	1.42337	1.41650	1.43009	1.43366	1.40849	1.45149	1.43075	1.41605	1.43443	1.43230	1.41500	1.40652	1.39794	1.43201	1.42757	1.42558	1.41959	1.41739	1.41306	1.43527	1.43681	1.42096	1.41474	1.41314	1.40838	1.41936	1.41098	1.42332	1.41264	1.40684	1.40489	1.42881	1.41392	1.43469	1.42015	1.41941	1.42322	1.42608	1.42351	1.41912	1.40426	1.42781	1.40883	1.41164	1.42870	1.42928	1.40896	1.41949	1.40340	1.42463	1.41096	1.39718	1.39626	1.40054	1.41138	1.42757	1.40408	1.41083	1.40736	1.41434	1.41345	1.40597	1.41440	1.41054	1.43267	1.41605	1.41608	1.40796	1.40925	1.41251	1.40424	1.40537	1.41358	1.40736	1.42755	1.43713	1.41298	1.39623	1.41571	1.41847	1.41306	1.40308	1.39891	1.40712	1.41686	1.40358	1.39156	1.40208	1.38295	1.41327	1.40369	1.39888	1.39539	1.40463	1.39531	1.40526	1.40048	1.41382	1.40613	1.41626	1.42435	1.41185	1.39064	1.38492	1.40744	1.40030	1.39578	1.40870	1.41119	1.40361	1.41513	1.42290	1.40584	1.41219	1.38920	1.38972	1.39907	1.40925	1.39683	1.40481	1.38862	1.38864	1.38500	1.39844	1.39416	1.39804	1.39510	1.41235	1.40300	1.39245	1.39442	1.39970	1.38290	1.39466	1.40014	1.40303	1.40355	1.38568	1.39725	1.37565	1.38095	1.38615	1.37744	1.38153	1.37625	1.38636	1.38255	1.39109	1.40077	1.40124	1.41576	1.41072	1.40416	1.39534	1.42204	1.40731	1.41329	1.39920	1.40214	1.39804	1.39326	1.41400	1.40652	1.40505	1.40106	1.39101	1.39316	1.38526	1.39851	1.39573	1.38507	1.39505	1.40936	1.38271	1.40392	1.39479	1.39820	1.38182	1.38841	1.37565	1.38744	1.37678	1.40033	1.39471	1.38035	1.40261	1.41314	1.40962	1.39977	1.42130	1.39038	1.38841	1.37749	1.39389	1.38922	1.38901	1.35948	1.36323	1.37557	1.38395	1.39269	1.37883	1.38051	1.39686	1.37400	1.36993	1.39481	1.38177	1.37061	1.37481	1.40132	1.38150	1.36360	1.39513	1.39035	1.39242	1.39508	1.35573	1.38825	1.38350	1.38213	1.38775	1.38502	1.37541	1.38857	1.36927	1.37043	1.39250	1.38872	1.37751	1.34420	1.36604	1.37279	1.38363	1.38064	1.38689	1.38164	1.37308	1.40739	1.40888	1.37691	1.39085	1.39337	1.38444	1.39938	1.37636	1.38828	1.38964	1.38736	1.38668	1.38379	1.35617	1.38920	1.38069	1.38374	1.37591	1.38455	1.39410	1.38253	1.39933	1.37436	1.37628	1.38518	1.36329	1.36182	1.37494	1.38022	1.38290	1.40253	1.37675	1.38426	1.37124	1.37502	1.35935	1.35680	1.37056	1.38090	1.38303	1.38510	1.36281	1.36252	1.37725	1.40348	1.37775	1.39179	1.35473	1.36536	1.34851	1.37234	1.39576	1.35680	1.35063	1.35575	1.36231	1.36150	1.36633	1.36930	1.36481	1.36733	1.37016	1.36911	1.35247	1.37809	1.37560	1.35132	1.36686	1.37478	1.35995	1.36468	1.36770	1.37428	1.36077	1.38019	1.36712	1.36917	1.37197	1.36011	1.34887	1.37197	1.36796	1.35927	1.36189	1.37786	1.36221	1.38500	1.37615	1.37192	1.37019	1.36226	1.36258	1.37221	1.37646	1.37182	1.38552	1.37082	1.35748	1.38933	1.37066	1.36483	1.37528	1.38578	1.35961	1.38313	1.37744	1.38513	1.37006	1.35636	1.37431	1.37302	1.37562	1.37379	1.37817	1.36273	1.37491	1.35297	1.36368	1.36239	1.38297	1.35643	1.37043	1.37691	1.35969	1.37877	1.36833	1.37150	1.38242	1.34730	1.36762	1.35993	1.35804	1.36615	1.37001	1.35053	1.35368	1.33879	1.35132	1.35244	1.33528	1.36764	1.33454	1.37239	1.35381	1.35229	1.36294	1.35575	1.34851	1.34772	1.35063	1.34578	1.35993	1.36806	1.36441	1.36875	1.34895	1.33961	1.35586	1.35468	1.36696	1.36197	1.36305	1.35951	1.36048	1.36213	1.35163	1.33404	1.35376	1.34998	1.34932	1.37074	1.34559	1.34210	1.34210	1.34793	1.34974	1.35223	1.33042	1.36940	1.33438	1.35462	1.37187	1.35486	1.33365	1.36924	1.34236	1.35216	1.35305	1.34470	1.33769	1.34179	1.35121	1.33509	1.33037	1.33197	1.33551	1.33102	1.35552	1.35166	1.37001	1.35911	1.33210	1.33480	1.35363	1.34118	1.36221	1.34832	1.35730	1.33940	1.34869	1.36911	1.35746	1.36260	1.37841	1.34601	1.35069	1.35063	1.34685	1.34932	1.34289	1.34386	1.34704	1.35985	1.35804	1.35974	1.35344	1.33415	1.34958	1.34853	1.34507	1.32089	1.35433	1.33436	1.36397	1.35859	1.34142	1.32821	1.36617	1.35016	1.37326	1.35163	1.35846	1.36819	1.34832	1.34257	1.34404	1.35111	1.36032	1.33415	1.34848	1.35814	1.32023	1.34074	1.31879	1.35134	1.34496	1.35591	1.33583	1.34234	1.34047	1.34872	1.35601	1.35428	1.34250	1.35554	1.33591	1.33706	1.34402	1.34092	1.33935	1.33323	1.32748	1.34247	1.31750	1.32436	1.33735	1.34948	1.31252	1.32782	1.32619	1.32900	1.32333	1.32317	1.32472	1.33213	1.32716	1.32840	1.33559	1.32380	1.33039	1.34349	1.33766	1.34147	1.35334	1.35399	1.35678	1.33050	1.34677	1.33302	1.32732	1.32005	1.33003	1.35832	1.32667	1.34777	1.34935	1.34013	1.34016	1.33488	1.35788	1.32071	1.35541	1.32601	1.33554	1.32394	1.32215	1.32921	1.34089	1.33402	1.33451	1.32950	1.31874	1.33084	1.33937	1.34344	1.32832	1.32289	1.33257	1.34843	1.33328	1.34995	1.36066	1.34507	1.34402	1.34242	1.32522	1.31475	1.32110	1.33706	1.33499	1.30976	1.32047	1.31365	1.32856	1.31333	1.31714	1.32541	1.33567	1.33646	1.34536	1.32073	1.32832	1.33651	1.32798	1.33396	1.31375	1.33478	1.33814	1.35696	1.34008	1.34441	1.33646	1.32178	1.32270	1.32149	1.32417	1.31561	1.33580	1.33142	1.32441	1.32992	1.32037	1.32029	1.32919	1.34071	1.32606	1.34444	1.34087	1.34486	1.33633	1.33354	1.32504	1.33483	1.31790	1.33740	1.30002	1.30952	1.31824	1.32832	1.30963	1.30278	1.32483	1.31057	1.31328	1.32743	1.31328	1.31273	1.32433	1.33042	1.30966	1.33168	1.32737	1.29795	1.33000	1.32895	1.30714	1.32711	1.30858	1.30619	1.32170	1.30359	1.28165	1.30005	1.33223	1.31743	1.31317	1.32441	1.33084	1.30370	1.30078	1.30826	1.31430	1.30367	1.31244	1.29992	1.31291	1.30735	1.30451	1.31191	1.29425	1.27729	1.30406	1.30196	1.30973	1.30514	1.30679	1.31853	1.31863	1.32748	1.33496	1.30609	1.30903	1.31110	1.33152	1.31887	1.30811	1.30808	1.30220	1.30580	1.31141	1.28524	1.29669	1.31249	1.32430	1.30945	1.32824	1.32107	1.33806	1.34131	1.31892	1.32929	1.31785	1.33759	1.33470	1.33058	1.31375	1.32365	1.32178	1.31094	1.31882	1.31832	1.31653	1.31333	1.32467	1.30380	1.29165	1.32394	1.31824	1.30992	1.32110	1.31162	1.33543	1.32359	1.32905	1.29705	1.31740	1.31748	1.30546	1.30651	1.29044	1.29957	1.32034	1.30475	1.31824	1.32467	1.28445	1.30879	1.30173	1.31968	1.33034	1.30228	1.30664	1.32722	1.32336	1.29453	1.32475	1.32249	1.31485	1.31911	1.32249	1.30322	1.31267	1.31050	1.32118	1.29818	1.32499	1.30687	1.30632	1.30826	1.32979	1.32779	1.31764	1.31596	1.33210	1.32002	1.30651	1.32583	1.29818	1.30698	1.30866	1.30286	1.30154	1.29490	1.31766	1.30876	1.29259	1.31157	1.29430	1.31645	1.31372	1.29724	1.29157	1.30598	1.32331	1.29834	1.29435	1.30065	1.31042	1.31580	1.29338	1.30892	1.31157	1.32013	1.29632	1.29950	1.28645	1.31624	1.29511	1.30060	1.29900	1.31042	1.31506	1.30435	1.29159	1.30590	1.30761	1.29653	1.30910	1.32585	1.31291	1.31698	1.32244	1.29829	1.32273	1.30383	1.30357	1.30721	1.29792	1.30275	1.30430	1.30396	1.30947	1.32165	1.32685	1.29729	1.31068	1.30399	1.30420	1.31233	1.31073	1.31065	1.30769	1.30199	1.29267	1.30283	1.28540	1.29477	1.29782	1.31073	1.29585	1.30700	1.30729	1.28611	1.31929	1.29635	1.31425	1.31215	1.31299	1.32787	1.31393	1.31120	1.33021	1.31682	1.33029	1.28829	1.31719	1.30853	1.29351	1.30493	1.31900	1.30971	1.30435	1.30569	1.32199	1.32008	1.30115	1.31393	1.31239	1.31567	1.33197	1.30341	1.31761	1.32317	1.30546	1.31640	1.31194	1.31304	1.30695	1.31039	1.32086	1.30824	1.30233	1.31055
7	3.58944	3.57866	3.56399	3.59678	3.55999	3.56677	3.59989	3.58211	3.61011	3.62656	3.65613	3.67213	3.65891	3.63912	3.65524	3.62612	3.65213	3.60322	3.66613	3.64401	3.66869	3.66769	3.61023	3.65257	3.57121	3.56477	3.61523	3.64290	3.62078	3.63201	3.61489	3.66191	3.62112	3.64235	3.59333	3.64524	3.62567	3.65513	3.66902	3.68614	3.67858	3.65079	3.69114	3.68547	3.66635	3.65324	3.66413	3.70892	3.65846	3.68414	3.66713	3.72304	3.69703	3.64690	3.73082	3.72493	3.74004	3.70092	3.66146	3.59100	3.64835	3.69069	3.64124	3.64212	3.65346	3.69403	3.70225	3.72882	3.72204	3.70837	3.71248	3.72571	3.74382	3.67358	3.68447	3.74393	3.66458	3.70448	3.70481	3.71681	3.71592	3.75894	3.70448	3.67691	3.71737	3.70570	3.71615	3.72993	3.71937	3.70492	3.66613	3.64735	3.65757	3.67413	3.64524	3.68314	3.67625	3.73560	3.74338	3.71404	3.72059	3.71904	3.70937	3.65446	3.73804	3.67336	3.65835	3.72348	3.65379	3.69281	3.65557	3.68669	3.66824	3.65780	3.69792	3.65913	3.70192	3.66091	3.65302	3.66002	3.64579	3.65969	3.66935	3.71881	3.67380	3.68580	3.68814	3.73515	3.66735	3.72126	3.73904	3.76616	3.76894	3.73849	3.67458	3.67525	3.65502	3.69592	3.68680	3.68436	3.69870	3.66558	3.66124	3.65202	3.67558	3.71048	3.66924	3.71548	3.73060	3.71637	3.73471	3.73371	3.68636	3.68080	3.69603	3.68625	3.63157	3.66313	3.66124	3.64724	3.69570	3.69892	3.71981	3.69559	3.69014	3.72170	3.70514	3.69058	3.72548	3.72748	3.66813	3.62579	3.61612	3.65213	3.70703	3.73004	3.70537	3.67825	3.63657	3.67880	3.63145	3.67325	3.66046	3.66324	3.66369	3.63468	3.66246	3.70537	3.72915	3.73538	3.72726	3.67169	3.75894	3.74727	3.74716	3.73004	3.69292	3.72015	3.69714	3.72537	3.71126	3.68169	3.70759	3.73649	3.74227	3.70837	3.68836	3.70370	3.66913	3.71370	3.71381	3.64290	3.70048	3.71893	3.69058	3.71570	3.65191	3.68225	3.70670	3.70814	3.67124	3.68758	3.67024	3.72415	3.76872	3.74004	3.69103	3.69781	3.70425	3.69136	3.71237	3.73993	3.75538	3.71970	3.70737	3.67358	3.66847	3.69492	3.68480	3.66580	3.68836	3.67369	3.72615	3.68981	3.68369	3.76038	3.69403	3.70926	3.73037	3.68736	3.71281	3.71370	3.70325	3.64657	3.69314	3.70425	3.74416	3.71726	3.68869	3.75738	3.70181	3.72737	3.74860	3.72393	3.71848	3.76505	3.79539	3.76916	3.73782	3.73838	3.77728	3.77361	3.79173	3.75749	3.74260	3.68492	3.77628	3.73215	3.68647	3.70581	3.75205	3.72582	3.73271	3.71859	3.74938	3.76538	3.76405	3.73149	3.71926	3.78061	3.80706	3.72482	3.80262	3.75416	3.81785	3.73838	3.79628	3.78450	3.79784	3.76105	3.75860	3.79984	3.82018	3.80217	3.78639	3.80429	3.79184	3.74416	3.82974	3.83919	3.79417	3.81129	3.78572	3.79206	3.79239	3.78461	3.80918	3.80284	3.76939	3.76172	3.77228	3.78806	3.79050	3.82763	3.78406	3.75127	3.77672	3.77428	3.78094	3.76283	3.77339	3.83241	3.82918	3.87297	3.82485	3.82107	3.85897	3.89009	3.85841	3.86153	3.87875	3.85108	3.90998	3.80517	3.81751	3.76505	3.80640	3.80284	3.76327	3.77450	3.84941	3.83507	3.84074	3.80573	3.80095	3.80273	3.77950	3.78606	3.83318	3.81718	3.77428	3.78906	3.81896	3.75705	3.77183	3.75994	3.81429	3.83341	3.85308	3.78961	3.75182	3.75705	3.73504	3.71059	3.76183	3.76249	3.77439	3.79250	3.79173	3.82251	3.83385	3.85652	3.81762	3.86919	3.80506	3.77872	3.79828	3.79584	3.75516	3.84763	3.82007	3.84341	3.79784	3.75727	3.83052	3.78117	3.82162	3.83885	3.80017	3.87853	3.88731	3.89376	3.84808	3.83296	3.79106	3.77405	3.80584	3.77972	3.81051	3.79339	3.81473	3.81496	3.79940	3.85319	3.88009	3.84119	3.86297	3.82318	3.80640	3.77250	3.81240	3.80095	3.80584	3.79061	3.78317	3.83618	3.80306	3.82551	3.82507	3.83474	3.79839	3.81273	3.86341	3.83607	3.79795	3.86419	3.78606	3.82096	3.83185	3.84830	3.85663	3.81251	3.81407	3.84285	3.78150	3.75538	3.73193	3.76594	3.82274	3.84719	3.80829	3.86141	3.85441	3.82874	3.88064	3.85441	3.81851	3.80028	3.86253	3.84141	3.79984	3.77572	3.81151	3.75471	3.76194	3.77128	3.76083	3.74227	3.71492	3.69736	3.70525	3.68614	3.77194	3.73271	3.71959	3.73793	3.72070	3.81885	3.79417	3.78461	3.81673	3.79839	3.77961	3.76683	3.78739	3.83007	3.84363	3.82151	3.88186	3.88431	3.85319	3.86730	3.86708	3.87664	3.85586	3.85386	3.96189	3.90698	3.90298	3.83530	3.86375	3.85230	3.83318	3.79695	3.80417	3.80451	3.81573	3.84074	3.81651	3.81062	3.83563	3.85730	3.80017	3.76550	3.79095	3.78661	3.76927	3.81951	3.83018	3.86186	3.89231	3.84274	3.78828	3.84107	3.86808	3.90365	3.84941	3.88209	3.84919	3.82318	3.85930	3.82629	3.81151	3.87820	3.84174	3.90409	3.92732	3.85775	3.86130	3.83941	3.87464	3.82463	3.81973	3.83863	3.82874	3.79684	3.84752	3.87019	3.86030	3.84130	3.80128	3.82796	3.86375	3.82607	3.80906	3.81384	3.81573	3.83140	3.83952	3.85852	3.84241	3.80617	3.85452	3.84230	3.78383	3.78228	3.76961	3.77894	3.77005	3.74071	3.78450	3.76816	3.78039	3.79017	3.78206	3.79173	3.85541	3.85119	3.86564	3.78650	3.79373	3.81707	3.85430	3.82418	3.83807	3.90732	3.86430	3.88431	3.86008	3.84485	3.84986	3.86719	3.89031	3.89620	3.89542	3.88287	3.89442	3.88420	3.87809	3.84007	3.88576	3.83730	3.81985	3.89098	3.85319	3.88587	3.88398	3.87620	3.82118	3.86642	3.85386	3.85997	3.84163	3.88031	3.83663	3.84552	3.85741	3.86386	3.85386	3.89409	3.89520	3.86453	3.88942	3.82185	3.79928	3.89465	3.82440	3.84741	3.85186	3.81029	3.82051	3.87453	3.85419	3.82985	3.82185	3.90143	3.82607	3.83985	3.85052	3.83585	3.80506	3.88787	3.92621	3.85397	3.86053	3.88864	3.93121	3.91232	3.84219	3.86686	3.82529	3.87686	3.85463	3.81429	3.84319	3.84141	3.83796	3.81929	3.83385	3.82740	3.85363	3.84897	3.84408	3.82418	3.81885	3.82540	3.80329	3.80762	3.83218	3.81329	3.80284	3.86653	3.83463	3.81373	3.87053	3.88075	3.82362	3.86341	3.85975	3.86730	3.85452	3.84041	3.87231	3.85575	3.84330	3.87542	3.94111	3.92332	3.91776	3.90987	3.84185	3.85663	3.82407	3.83241	3.87442	3.90132	3.88620	3.88698	3.92299	3.95333	3.94066	3.97478	3.98134	3.99368	3.98567	3.98890	3.98490	3.94033	3.92077	3.89387	3.93433	3.90732	3.90387	3.89743	3.88198	3.95433	3.93999	3.96000	3.91276	3.87531	3.93321	3.95178	3.94388	3.89698	3.88520	3.86819	3.86330	3.89876	3.95300	3.90332	3.89920	3.95489	3.93310	3.88442	3.83674	3.86875	3.89498	3.84096	3.90565	3.89787	3.86786	3.89465	3.87609	3.83941	3.83863	3.87820	3.85197	3.86486	3.84319	3.88109	3.85486	3.88164	3.87375	3.88231	3.84708	3.88220	3.87420	3.85441	3.83429	3.85252	3.87142	3.87331	3.86330	3.95455	3.95344	3.98345	4.00201	4.02735	4.00101	3.98656	4.01346	4.06136	4.00846	4.00713	4.02691	4.03947	4.01079	3.98567	3.98090	3.92232	3.92121	3.90832	3.97589	3.94511	3.92888	3.96500	3.92288	3.90987	3.89309	3.88664	3.94122	3.93766	3.90120	3.89709	3.95222	3.93866	3.92566	3.96433	4.02202	3.96378	3.99979	3.95200	3.95778	3.97023	3.95722	3.96745	4.03858	4.01191	3.98434	4.01035	4.03302	4.02202	3.95811	3.95033	3.93833	3.97634	3.98790	3.98223	3.94622	3.94477	3.96089	3.98990	3.97823	4.00968	3.99779	3.99812	3.94800	3.95278	3.96522	3.95700	3.93377	3.91387	3.92810	3.94711	3.96889	4.00857	4.01602	3.97878	4.02624	4.00412	3.98823	4.00001	4.00935	4.01291	3.97367	3.97589	4.00446	3.97945	4.01279	4.00513	4.03036	3.97712	4.05414	4.07793	4.01969	4.01302	4.02191	4.07259	4.08215	4.01935	4.01157	4.02480	4.04436	4.03702	3.98845	3.97556	3.99401	3.99523	3.98012	3.94644	4.01702	4.04058	4.00268	3.98812	4.02269	4.00646	4.00568	4.00746	4.01735	3.98579	4.02324	3.94311	3.97267	3.92944	3.91954	3.96222	3.94811	3.98634	4.00368	4.01935	4.02046	3.98779	3.96078	4.00879	4.00268	4.04280	4.09226	4.06481	4.06670	4.01824	4.06125	4.06992	4.03791	4.01179	3.97034	3.99846	3.97845	4.01235	4.04658	4.05492	4.08604	4.04580	4.08737	4.10282	4.01524	4.02135	4.05647	3.99212	4.00035	3.98945	3.93722	3.98345	3.99634	3.99968	4.01235	4.04336	3.98979	4.00424	4.05925	4.04725	4.08882	4.06025	3.98923	4.02402	4.05447	4.06159	4.07659	4.05370	4.01257	4.02647	4.01913	4.03313	4.06792	4.09171	4.06626	4.10538	4.04692	4.03969	4.02146	3.98890	4.00968	3.97967	3.96545	3.96056	3.97245	4.02858	4.05892	4.00601	4.07170	4.07492	4.04569	4.06692	4.08659	4.10716	4.06637	4.07437	4.07715	4.07281	4.08315	4.06859	4.01835	4.03980	4.08304	4.09026	4.03191	4.05503	4.07448	4.01379	4.01335	4.05214	4.02935	4.11738	4.03658	4.06770	4.04058	4.04969	4.09827	4.09560	4.11038	4.11860	4.11838	4.10127	4.08726	4.05570	4.06114	4.05781	4.10393	4.08237	4.06481	4.10115	4.08270	4.10216	4.06292	4.10349	4.12505	4.17573	4.17807	4.15651	4.12294	4.05214	4.15851	4.11116	4.06903	4.05025	4.02602	4.06837	4.02358	4.08159	4.05681	4.06448	4.08582	4.02157	3.98501	4.01813	3.99345	4.02413	4.04658	4.02235	4.04492	4.05381	4.11672	4.11394	4.10082	4.05503	4.03791	4.02969	4.03302	4.06025	4.08615	4.03102	4.06103	4.03947	4.05559	4.13050	4.09927	4.10994	4.05192	4.03325	4.07748	4.08415	4.09204	4.07248	4.09137	4.14506	4.12094	4.12739	4.10404	4.13228	4.12883	4.07881	4.08871	4.12149	4.12983	4.11816	4.13350	4.10171	4.08771	4.10782	4.15695	4.20130	4.15028	4.17407	4.20574	4.12739	4.07981	4.07515	4.11094	4.12872	4.10994	4.08748	4.11527	4.07893	4.13272	4.11294	4.10671	4.09349	4.14861	4.11905	4.10627	4.07103	4.13772	4.16273	4.13483	4.17873	4.17218	4.08882	4.06726	4.10404	4.11583	4.08526	4.12283	4.12338	4.12850	4.15662	4.17862	4.20941	4.16017	4.18296	4.18029	4.19985	4.19152	4.17640	4.15284	4.15006	4.15873	4.15517	4.21241	4.19874	4.14639	4.16795	4.19385	4.20063	4.24131	4.19441	4.19152	4.16773	4.17207	4.16429	4.17284	4.12572	4.10816	4.13361	4.17929	4.21786	4.18640	4.19129	4.17373	4.17240	4.13883	4.10949	4.12661	4.18651	4.16473	4.15139	4.17929	4.20986	4.15673	4.11894	4.09460	4.12794	4.09538	4.07970	4.09082	4.12772	4.07003	4.08804	4.09604	4.11283	4.14561	4.15439	4.21652	4.19541	4.13928	4.15417	4.13728	4.12805	4.18118	4.18240	4.16962	4.18651	4.22619	4.19530	4.19307	4.24086	4.26654	4.15250	4.15584	4.14628	4.13150	4.18774	4.16995	4.19085	4.17040	4.20530	4.19630	4.21397	4.14350	4.18685	4.24642	4.23686	4.19985	4.27943	4.22842	4.23453	4.24687	4.28232	4.21408	4.24653	4.20430	4.19252	4.17451	4.20363	4.19385	4.20708	4.18629	4.22341	4.27376	4.25309	4.22064	4.23364	4.23097	4.22008	4.20908	4.18818	4.17940	4.21441	4.15751	4.20019	4.22041	4.16406	4.18751	4.17651	4.18140	4.23453	4.24798	4.21152	4.24587	4.27265	4.26810	4.28532	4.25231	4.22864	4.23864	4.26943	4.25643	4.29999	4.25242	4.24287	4.25209	4.30600	4.34790	4.34034	4.28921	4.30522	4.33356	4.33423	4.28988	4.28132	4.27576	4.33034	4.27187	4.25743	4.25854	4.29055	4.25165	4.24042	4.23931	4.27043	4.25320	4.22742	4.23431	4.24387	4.25176	4.22675	4.25498	4.26721	4.24564	4.23364	4.31678	4.30488	4.28477	4.30866	4.28810	4.28577	4.29666	4.30611	4.30844	4.26154	4.30433	4.32622	4.29866	4.28866	4.27521	4.25142	4.30611	4.30111	4.25009	4.27032	4.31178	4.27799	4.29855	4.29555	4.34445	4.34934	4.35612	4.33734	4.33334	4.34423	4.31478	4.41203	4.36501	4.38280	4.39058	4.37013	4.41103	4.35801	4.30155	4.34312	4.36090	4.41314	4.41903	4.39191	4.41870	4.39024	4.37502	4.35712	4.37379	4.40047	4.40236	4.43759	4.45182	4.43737	4.42281	4.50383	4.49650	4.48038	4.49228	4.49761	4.49205	4.50183	4.49561	4.48750	4.50061	4.51551	4.52217	4.42036	4.42848	4.45615	4.44837	4.34579	4.43148	4.41936	4.44182	4.42214	4.42503	4.40714	4.42726	4.40536	4.36624	4.40869	4.38358	4.46716	4.46549	4.54874	4.51139	4.51795	4.56174	4.55830	4.49305	4.52562	4.43859	4.46104	4.52651	4.54340	4.52117	4.57441	4.53862	4.52995	4.53918	4.48950	4.53251	4.50861	4.49772	4.53562	4.56474	4.60153	4.64599	4.58041	4.58831	4.55896	4.58230	4.58919	4.59509	4.52740	4.58653	4.62276	4.65888	4.61398	4.63432	4.62109	4.62198	4.59842	4.59142	4.58486	4.64543	4.63476	4.61387	4.56986	4.66755	4.60564	4.51417	4.57452	4.59886	4.56819	4.58141	4.64321	4.62187	4.61253	4.62743	4.66244	4.61798	4.59631	4.60898	4.63621	4.64555	4.71057	4.70779	4.73479	4.68934	4.75702	4.77925	4.77192	4.79826	4.77114	4.80804	4.81160	4.81482	4.76147	4.75513	4.82949	4.84227	4.86328	4.88273	4.81560	4.79115	4.79637	4.78081	4.79381	4.78114	4.78203	4.82393	4.85428	4.79804	4.87028	4.86417	4.78948	4.78270	4.79959	4.84772	4.81393	4.79737	4.82015	4.78081	4.83872	4.80004	4.74346	4.77936	4.77192	4.79392	4.79159	4.84461	4.81849	4.90751	4.86339	4.81938	4.77247	4.85394	4.85794	4.85083	4.87439	4.89340	4.90963	4.81071	4.88151	4.79515	4.81349	4.81026	4.89873	4.83949	4.89284	4.88873	4.87228	4.83571	4.82649	4.86884	4.85072	4.92774	4.93130	4.94164	4.96331	5.00143	5.02511	4.97731	5.03389	5.01910	5.02533	5.02266	5.05456	5.09502	5.10213	5.03800	5.10502	5.08212	5.12703	5.09746	5.08535	5.08268	4.99376	4.96920	5.02955	4.98665	5.04345	5.03789	5.01244	5.03122	5.00743	5.04778	5.09413	5.10224	5.07312	5.09668	5.15670	5.11847	5.13803	5.12114	5.14025	5.20616	5.17782	5.18238	5.22495	5.22484	5.20827	5.22617	5.27040	5.26096	5.26285	5.23895	5.30442	5.25807	5.29408	5.33931	5.36366	5.33820	5.38300	5.31553	5.35977	5.38977	5.39600	5.33387	5.36299	5.41901	5.38144	5.43846	5.43323	5.33909	5.43835	5.43879	5.45302	5.42567	5.46202	5.43023	5.48792	5.43912	5.44501	5.46180	5.52182	5.45524	5.49948	5.48636	5.51837	5.47236	5.50714	5.59828	5.58772	5.61007	5.58806	5.58006	5.58484	5.57316	5.64730	5.60595	5.63841	5.59428	5.63807	5.62051	5.60206	5.62718	5.64574	5.66842	5.65119	5.69565	5.68131	5.65664	5.67475	5.74255	5.67920	5.68942	5.68898	5.71387	5.74555	5.78001	5.78190	5.76522	5.74511	5.75767	5.75278	5.78123	5.80624	5.83313	5.86859	5.92105	5.94528	5.91205	5.91449	5.89049	5.92772	5.88148	5.94772	5.93150	6.02086	5.95406	5.93717	5.99029	5.98685	5.99396	6.04064	6.07099	6.12667	6.02508	6.04209	6.10244	6.09955	6.12934	6.12923	6.10655	6.15079	6.13089	6.05976	6.09599	6.07210	6.04842	6.13834	6.15723	6.11500	6.14123	6.11900	6.12900	6.16546	6.23937	6.24648	6.24248	6.26805	6.28538	6.31595	6.32306	6.36841	6.30106	6.34663	6.35852	6.37964	6.43665	6.48089	6.50812	6.49967	6.55136	6.53635	6.67951	6.64761	6.63827	6.56914	6.62860	6.63972	6.62894	6.68984	6.66083	6.70563	6.73875	6.75564	6.74064	6.70351	6.69062	6.67384	6.70707	6.74508	6.78710	6.85623	6.87646	6.80343	6.83933	6.84356	6.83922	6.84522	6.95115	6.90835	6.95781	6.99160	7.06963	7.08496	7.04584	7.02706	7.07752	7.10931	7.03462	7.10208	7.08196	7.15977	7.15899	7.13520	7.11308	7.20011	7.12998	7.12598	7.16121	7.20911	7.21434	7.29070	7.24312	7.24968	7.27358	7.29736	7.34316	7.33193	7.29914	7.35494	7.38928	7.43607	7.47620	7.52410	7.55078	7.60413	7.57223	7.59846	7.61768	7.67870	7.73817	7.70227	7.68059	7.67737	7.68548	7.73161	7.65181	7.77518	7.78151	7.79007	7.81608	7.87565	7.90133	7.87165	7.76595	7.76795	7.95746	8.04993	8.02070	8.02714	8.04637	8.01681	8.03904	8.16708	8.18497	8.18330	8.21987	8.21676	8.22487	8.26233	8.31657	8.37347	8.31401	8.38459	8.34847	8.40359	8.40737	8.47828	8.45961	8.45461	8.59854	8.58332	8.53019	8.62933	8.69568	8.77282	8.78160	8.82761	8.80405	8.87807	8.82506	8.87896	8.89497	8.93798	8.91664	9.00589	8.96377	9.09236	9.07313	9.18939	9.13760	9.22674	9.24274	9.23296	9.31132	9.38523	9.25775	9.32043	9.30287	9.37389	9.48070	9.57462	9.54361	9.62619	9.64753	9.59485	9.67854	9.66398	9.72300	9.77146	9.84337	9.86282	9.84115	9.92440	9.97297	9.96708	9.92706	9.98508	10.03065	10.12524	10.21560	10.25039	10.20471	10.27762	10.35131	10.40743	10.47979	10.55526	10.63350	10.66385	10.74443	10.81589	10.83379	10.83701	10.86624	10.92982	11.02918	11.09098	11.21224	11.24147	11.33350	11.34517	11.47932	11.54545	11.65282	11.66994	11.80109	11.88811	11.90690	11.97547	12.15364	12.07273	12.18999	12.27935	12.33192	12.33425	12.33559	12.51308	12.60111	12.57310	12.64846	12.80151	12.84741	12.82240	13.02813	12.98323	13.07081	13.16695	13.33156	13.41025	13.48805	13.58719	13.70579	13.73835	13.81571	13.96320	13.98810	14.13047	14.19105	14.17182	14.26474	14.47636	14.41256	14.46658	14.54316	14.70976	14.90693	15.09133	15.08710	15.10288	15.20080	15.46722	15.54513	15.52235	15.71985	15.80077	15.84022	15.96826	16.03728	16.12865	16.33115	16.33627	16.49398	16.60913	16.65648	16.86265	16.95045	17.07538	16.97669	17.18586	17.25233	17.40582	17.52752	17.67901	17.76837	17.92731	17.88419	18.11681	18.27053	18.30654	18.52828	18.50216	18.65109	18.68499	18.69344	18.89305	18.99420	19.02498	18.93451	19.08823	19.15158	19.21827	19.39588	19.37165	19.57904	19.54715	19.67696	19.74754	19.76466	19.83446	19.87769	19.99595	20.01951	19.97050	20.05864	20.06842	19.97572	19.96905	19.93760	20.02785	20.05875	19.87302	19.94193	19.91315	19.78822	19.87714	19.73076	19.66040	19.60783	19.59549	19.36731	19.16436	18.99120	18.89972	18.65042	18.50938	18.06724	17.77582	17.56075	17.20376	16.82631	16.29614	15.73375	15.16824	14.54227	13.91085	13.11449	12.48063	11.60747	10.72120	9.91851	9.11970	8.36014	7.61780	6.94681	6.43954	5.95606	5.69565	5.23206	4.85483	4.41647	4.02635	3.59867	2.82887	2.54045	2.54490	2.49344	2.52022	2.51333	2.58435	2.55212	2.51900	2.52834	2.46309	2.46320	2.47710	2.46065	2.43186	2.42742	2.41419	2.39107	2.37596	2.35662	2.36662	2.33861	2.34406	2.34706	2.32638	2.34428	2.29026	2.30560	2.30860	2.27526	2.28082	2.27215	2.27681	2.27270	2.26837	2.24503	2.26403	2.27815	2.25836	2.31872	2.30682	2.30860	2.33450	2.32049	2.33517	2.36040	2.35495	2.37529	2.43709	2.42375	2.41341	2.44987	2.48388	2.49722	2.53145	2.57946	2.54012	2.63537	2.65693	2.66927	2.69039	2.68416	2.76363	2.79397	2.87255	2.86477	2.88745	2.95147	2.99993	3.02038	3.08640	3.18732	3.25856	3.27790	3.35126	3.45618	3.51253	3.60878	3.68358	3.66835	3.75049	3.81640	3.91465	4.00446	4.09349	4.13705	4.21908	4.32911	4.43259	4.55552	4.66800	4.76147	4.85183	4.89673	4.97909	5.04767	5.19205	5.26174	5.37466	5.49892	5.54927	5.65530	5.81324	5.89515	6.02753	6.12245	6.28105	6.29817	6.46789	6.56136	6.62960	6.77698	6.89746	7.02806	7.15110	7.28692	7.41962	7.46719	7.57011	7.70838	7.80941	7.93111	8.00503	8.22165	8.40526	8.43305	8.54819	8.70547	8.93298	8.95810	9.05824	9.18484	9.29109	9.45848	9.46803	9.65198	9.67576	9.75501	9.79080	10.00131	10.00086	10.09489	10.24827	10.33230	10.45990	10.48590	10.52536	10.67607	10.71575	10.77377	10.89625	11.01762	11.04230	11.04785	11.17667	11.30015	11.31494	11.34261	11.53278	11.63370	11.62337	11.74752	11.81220	11.93202	11.90723	12.00848	12.09918	12.17142	12.14819	12.27534	12.24967	12.39094	12.38649	12.37115	12.42650	12.42328	12.52909	12.59522	12.70726	12.66513	12.60222	12.70125	12.77939	12.72115	12.87753	12.86175	12.80529	12.79895	12.80151	12.86475	12.95555	12.93366	13.03036	12.97778	13.00679	13.07693	13.03391	12.99923	12.93077	12.97956	12.98812	12.95144	12.86675	12.96456	12.96100	12.94111	12.98156	12.91243	12.97089	12.91988	12.88553	12.87097	12.90287	12.83485	12.87653	12.89498	12.72337	12.84463	12.84863	12.78984	12.85419	12.95844	12.90465	12.84708	12.83807	12.83774	12.71059	12.71448	12.73538	12.65457	12.65757	12.66302	12.70359	12.61601	12.62456	12.62712	12.48685	12.49797	12.49630	12.44317	12.40038	12.30769	12.25334	12.24800	12.21055	12.20021	12.19576	12.15553	12.03527	12.05794	12.08984	11.91746	11.96569	11.91723	11.85799	11.78931	11.67049	11.80187	11.74307	11.65982	11.57891	11.64904	11.55068	11.42075	11.40430	11.38885	11.34895	11.33706	11.27370	11.35317	11.32505	11.16800	11.12499	11.06286	11.14666	11.08387	11.10798	11.01651	11.01362	10.89925	10.86102	10.74621	10.67518	10.74698	10.70608	10.65451	10.62006	10.58327	10.54815	10.45100	10.40999	10.41822	10.41466	10.36676	10.33730	10.37042	10.30818	10.24283	10.25839	10.20982	10.07967	10.16681	10.08700	9.97586	9.95941	9.85271	9.88505	9.82137	9.85115	9.80503	9.82070	9.85938	9.82048	9.74590	9.61841	9.66798	9.61286	9.67110	9.55617	9.46826	9.42702	9.38745	9.27420	9.29254	9.29287	9.30965	9.30154	9.26897	9.28742	9.28953	9.17739	9.25230	9.15694	9.06680	9.09925	9.12871	8.94343	8.96699	8.97977	8.94443	8.92242	8.92976	8.85373	8.82961	8.79583	8.79138	8.80727	8.73336	8.76026	8.65923	8.72669	8.68190	8.71258	8.70202	8.63144	8.53952	8.56787	8.42593	8.43060	8.38303	8.39759	8.38114	8.40571	8.38570	8.34858	8.25021	8.22632	8.24410	8.26233	8.25255	8.14374	8.10806	8.11106	8.08894	8.16385	8.15452	8.16452	8.16574	8.14563	8.08094	8.01258	8.03848	7.93978	7.96290	7.95423	7.92778	7.88110	7.85454	7.86632	7.86398	7.75273	7.78807	7.74461	7.74539	7.74083	7.72627	7.69438	7.69915	7.68482	7.66826	7.64269	7.64236	7.61179	7.65492	7.70438	7.64536	7.58968	7.51576	7.54099	7.43819	7.47220	7.41896	7.42507	7.37439	7.39984	7.35827	7.30970	7.33082	7.26602	7.25191	7.14776	7.20245	7.25491	7.27725	7.32593	7.37417	7.30937	7.21378	7.24902	7.24913	7.16143	7.16177	7.19533	7.20823	7.21200	7.12664	7.12031	7.07185	7.06985	7.08752	7.11397	7.06162	7.06929	6.96871	7.01216	7.06685	7.03128	7.01005	6.96848	6.96582	7.01594	7.03284	6.99894	6.97738	6.90580	6.80788	6.80732	6.83155	6.78687	6.78020	6.76487	6.83567	6.78032	6.73975	6.71518	6.77465	6.78365	6.72785	6.66117	6.67317	6.64961	6.70074	6.67473	6.66572	6.65705	6.65617	6.63327	6.68718	6.64516	6.64494	6.56091	6.60204	6.60126	6.58070	6.49489	6.55224	6.51479	6.49712	6.50601	6.49312	6.49489	6.55636	6.48600	6.50267	6.48356	6.44632	6.47944	6.45055	6.44632	6.40909	6.33929	6.37786	6.38141	6.29094	6.37819	6.34818	6.41565	6.32840	6.35652	6.28205	6.30306	6.30139	6.30817	6.28105	6.32073	6.33818	6.36152	6.26193	6.21814	6.26693	6.21670	6.23526	6.24082	6.19558	6.23670	6.25204	6.19347	6.19124	6.21170	6.15957	6.13089	6.09788	6.13856	6.13189	6.19058	6.11022	6.10811	6.15346	6.08077	6.07321	6.06587	6.12322	6.05476	6.06598	6.04086	6.00597	5.99852	6.03475	5.96340	6.00230	5.90894	5.85147	5.90805	5.90216	5.85948	5.90593	5.88671	5.88115	5.81969	5.89426	5.88348	5.86425	5.85870	5.86714	5.86281	5.80624	5.80701	5.82169	5.81146	5.80790	5.72966	5.74822	5.75022	5.74355	5.82235	5.83291	5.81468	5.77912	5.76322	5.70843	5.76678	5.78812	5.78923	5.74244	5.78234	5.78679	5.70543	5.73233	5.73455	5.69454	5.67331	5.63618	5.64674	5.65452	5.58772	5.57928	5.60228	5.64763	5.60240	5.57894	5.57617	5.60551	5.59373	5.61140	5.56572	5.59306	5.61318	5.62718	5.63063	5.57761	5.66064	5.64341	5.62251	5.67553	5.60351	5.57717	5.55783	5.49358	5.49336	5.51448	5.52482	5.46947	5.50292	5.50748	5.46802	5.51937	5.46335	5.52515	5.51170	5.47836	5.42890	5.45479	5.48069	5.48403	5.49147	5.50703	5.49825	5.48303	5.43757	5.41789	5.37321	5.39878	5.42556	5.41956	5.40778	5.45435	5.33865	5.36266	5.40000	5.39089	5.40000	5.43346	5.43868	5.39478	5.37599	5.43701	5.36354	5.35121	5.39289	5.43801	5.41612	5.42756	5.36310	5.35699	5.35176	5.36321	5.35210	5.32075	5.32042	5.32753	5.36566	5.36688	5.30530	5.26496	5.28419	5.26496	5.17938	5.20472	5.27307	5.25529	5.30675	5.25418	5.17382	5.13714	5.14059	5.17715	5.23161	5.21817	5.24773	5.33053	5.25429	5.31642	5.30041	5.26852	5.26074	5.20327	5.24662	5.23406	5.21450	5.23406	5.19249	5.15359	5.16037	5.17048	5.14603	5.17515	5.17493	5.21828	5.19594	5.19972	5.18060	5.16793	5.23217	5.21728	5.14903	5.15392	5.18982	5.24584	5.18538	5.16860	5.22128	5.17193	5.18082	5.12258	5.11513	5.08301	5.05067	5.06823	5.09613	5.07723	5.02311	5.09391	5.11736	5.15226	5.13903	5.10935	5.12836	5.08546	5.12036	5.09413	5.08068	5.07579	5.12781	5.09568	5.05945	5.08457	5.08279	5.07446	5.07023	5.00721	4.96198	4.95742	4.96720	4.99065	4.99021	4.96109	5.00121	5.01799	4.98476	4.93964	4.96809	4.92652	4.94597	4.96898	4.97253	4.92552	4.94597	4.99554	4.92452	4.92930	4.90496	4.98143	5.00677	4.96464	4.92296	4.96420	4.93386	4.94575	4.94675	4.91518	4.94141	4.90974	4.90351	4.93208	4.89518	4.92563	4.95253	4.92774	4.89773	4.92819	4.91318	4.93875	4.95653	4.97231	4.99554	4.96998	5.00543	4.98032	4.97687	4.92052	4.90262	4.87350	4.83049	4.80448	4.84861	4.85972	4.83260	4.79537	4.80048	4.80915	4.81893	4.77525	4.76936	4.88729	4.82593	4.84216	4.86295	4.86383	4.83283	4.84527	4.86595	4.84772	4.79315	4.82482	4.82149	4.81260	4.81949	4.80048	4.82260	4.84605	4.77314	4.71368	4.69567	4.79804	4.77281	4.76736	4.75869	4.79026	4.77470	4.81860	4.79337	4.77414	4.73491	4.75202	4.74647	4.76258	4.80148	4.81849	4.78870	4.76958	4.74947	4.72868	4.76002	4.73902	4.78003	4.73146	4.78292	4.76825	4.82460	4.80471	4.79270	4.79737	4.79693	4.82882	4.81526	4.83916	4.76892	4.72513	4.78959	4.78626	4.77547	4.78392	4.76669	4.73668	4.74380	4.75002	4.70823	4.75625	4.76758	4.79893	4.73102	4.73102	4.79970	4.71968	4.77081	4.77392	4.77525	4.78470	4.81726	4.84194	4.78959	4.74280	4.69923	4.71057	4.71723	4.64788	4.64410	4.69789	4.67311	4.66677	4.70401	4.69145	4.66689	4.67567	4.73802	4.68478	4.71446	4.68311	4.72902	4.68656	4.67889	4.68111	4.62810	4.66144	4.66188	4.72746	4.75280	4.74947	4.72513	4.75258	4.74191	4.67144	4.74102	4.69489	4.72046	4.73935	4.72390	4.72001	4.68111	4.72835	4.73346	4.75313	4.79203	4.76436	4.74146	4.68056	4.69367	4.71835	4.59531	4.64154	4.63699	4.71912	4.68678	4.68311	4.68078	4.64966	4.66244	4.63365	4.74113	4.74369	4.73424	4.76269	4.69912	4.70745	4.77725	4.68156	4.69278	4.71457	4.70668	4.63465	4.64888	4.66733	4.66955	4.63232	4.67044	4.71935	4.64966	4.67322	4.69523	4.67778	4.66099	4.63610	4.63387	4.68545	4.64799	4.62821	4.70868	4.62320	4.63087	4.69567	4.63076	4.70512	4.66766	4.65644	4.70190	4.71079	4.65777	4.67366	4.66244	4.63499	4.62409	4.60820	4.59775	4.56697	4.62587	4.59764	4.58497	4.58919	4.61743	4.53562	4.59909	4.60020	4.58764	4.60187	4.59564	4.61487	4.57930	4.59275	4.53651	4.55674	4.51017	4.50761	4.56430	4.51973	4.50895	4.51662	4.55896	4.57997	4.55385	4.54174	4.62176	4.60398	4.61909	4.54818	4.58442	4.52228	4.51928	4.55452	4.52718	4.56585	4.58141	4.57430	4.62398	4.62721	4.61854	4.49939	4.51350	4.57719	4.63232	4.61131	4.56541	4.53207	4.64399	4.53696	4.51195	4.51773	4.49505	4.50239	4.47694	4.44204	4.49872	4.45271	4.51895	4.51250	4.50828	4.54474	4.58286	4.56119	4.60587	4.57730	4.63654	4.66989	4.61776	4.62576	4.54518	4.54185	4.56252	4.55040	4.57808	4.58642	4.56174	4.56885	4.52595	4.56219	4.53618	4.50172	4.53162	4.57174	4.58519	4.59886	4.55452	4.52829	4.51284	4.55641	4.53540	4.50317	4.53940	4.52795	4.58453	4.53662	4.52373	4.55463	4.61365	4.53596	4.51050	4.43637	4.45082	4.49605	4.55730	4.53851	4.49405	4.38691	4.46660	4.54140	4.48572	4.50450	4.46504	4.47983	4.47927	4.48283	4.50750	4.53640	4.50817	4.51106	4.51639	4.47227	4.47583	4.39269	4.42259	4.47616	4.51173	4.51395	4.53318	4.53462	4.57475	4.51784	4.51262	4.46271	4.49494	4.52295	4.49717	4.46049	4.43781	4.35990	4.41014	4.39147	4.44948	4.40469	4.47616	4.47349	4.44982	4.45815	4.49505	4.44559	4.45860	4.52195	4.49550	4.55185	4.50472	4.55818	4.54974	4.50172	4.48483	4.56508	4.52840	4.53985	4.54685	4.49116	4.49050	4.45715	4.53484	4.52362	4.53362	4.49483	4.51462	4.46816	4.46627	4.51473	4.43181	4.43681	4.49339	4.46927	4.44382	4.44182	4.43404	4.41125	4.39669	4.46327	4.46504	4.48694	4.45538	4.45482	4.48650	4.40892	4.40858	4.42281	4.38847	4.38569	4.41859	4.38991	4.45282	4.43737	4.42003	4.47394	4.52484	4.49539	4.49817	4.50506	4.53251	4.49672	4.48416	4.46260	4.48939	4.53796	4.46671	4.45560	4.48172	4.51995	4.50017	4.54651	4.52128	4.50750	4.43759	4.47216	4.50083	4.55040	4.57875	4.52151	4.48238	4.52217	4.43948	4.35623	4.34112	4.43126	4.44359	4.43470	4.43981	4.40425	4.48072	4.44837	4.45471	4.44170	4.43893	4.42259	4.46949	4.49372	4.46605	4.43148	4.42070	4.41447	4.38035	4.33801	4.36124	4.43192	4.41503	4.38369	4.42659	4.41581	4.34223	4.44304	4.42259	4.42125	4.42492	4.37191	4.45715	4.47005	4.44893	4.49050	4.46849	4.46449	4.43748	4.38280	4.41936	4.35690	4.32089	4.33245	4.34534	4.35612	4.33011	4.31578	4.28821	4.32934	4.30977	4.32867	4.31778	4.33978	4.38191	4.32700	4.38035	4.36790	4.37013	4.35779	4.39236	4.33856	4.34101	4.31011	4.33712	4.37613	4.38235	4.38135	4.39447	4.34890	4.32556	4.40080	4.39914	4.43548	4.43981	4.45460	4.40447	4.49806	4.48894	4.45938	4.35946	4.44059	4.43415	4.39380	4.44726	4.45126	4.48616	4.45782	4.38580	4.42125	4.34223	4.36590	4.37991	4.34501	4.37357	4.38091	4.36879	4.41370	4.40247	4.43026	4.36268	4.40158	4.39680	4.37157	4.41814	4.38924	4.37235	4.32878	4.33556	4.34467	4.35879	4.29644	4.32778	4.33512	4.30611	4.37680	4.34845	4.30311	4.33467	4.34178	4.33478	4.33111	4.31633	4.31422	4.26509	4.28666	4.29288	4.24864	4.30833	4.31055	4.34612	4.37757	4.31244	4.32378	4.30133	4.24253	4.34234	4.33134	4.30155	4.32233	4.30222	4.35646	4.35712	4.30866	4.38835	4.40936	4.33623	4.41136	4.37602	4.40269	4.39347	4.37502	4.39280	4.41014	4.40925	4.40825	4.41036	4.38724	4.33212	4.33634	4.28343	4.32678	4.36890	4.37691	4.37235	4.35023	4.38135	4.34590	4.34367	4.29399	4.27221	4.27732	4.29155	4.29999	4.28310	4.31989	4.23920	4.25598	4.29333	4.29599	4.27543	4.29899	4.34423	4.39758	4.40280	4.38924	4.33056	4.34112	4.37346	4.41403	4.35723	4.38269	4.35612	4.39691	4.38991	4.37724	4.34167	4.35145	4.32178	4.36268	4.35234	4.37580	4.37279	4.35012	4.33056	4.30555	4.32456	4.32745	4.35357	4.24398	4.36324	4.41381	4.41881	4.43203	4.44282	4.43426	4.40392	4.33601	4.39325	4.39702	4.40314	4.32056	4.31889	4.34256	4.36368	4.40191	4.39791	4.36324	4.34534	4.31400	4.33045	4.28543	4.35712	4.34312	4.33034	4.33523	4.35045	4.29077	4.34134	4.33556	4.30488	4.32800	4.30600	4.30566	4.29999	4.33789	4.27554	4.31255	4.32489	4.35812	4.30355	4.38124	4.34912	4.32433	4.36335	4.33300	4.33100	4.29299	4.28199	4.37235	4.37235	4.36746	4.37246	4.36635	4.35201	4.36768	4.38569	4.33378	4.37457	4.38269	4.35901	4.32056	4.30211	4.37924	4.27532	4.33134	4.35179	4.29155	4.36246	4.36057	4.35557	4.26621	4.27943	4.36501	4.34567	4.36579	4.35757	4.31511	4.31956	4.37213	4.37857	4.40014	4.40069	4.35879	4.34379	4.40091	4.36090	4.35501	4.32978	4.31089	4.34812	4.39914	4.33389	4.33445	4.33934	4.29855	4.34490	4.32845	4.37746	4.34234	4.32400	4.32900	4.30033	4.26443	4.33367	4.30955	4.29988	4.35768	4.32433	4.33100	4.23831	4.29555	4.32867	4.39269	4.33067	4.32611	4.32411	4.35446	4.30099	4.38335	4.35157	4.35890	4.37479	4.37702	4.40280	4.36546	4.30455	4.35301	4.35234	4.33523	4.31544	4.34379	4.31422	4.28343	4.32600	4.31967	4.39024	4.30811	4.34156	4.28888	4.29255	4.31311	4.31689	4.38113	4.37713	4.28354	4.25909	4.28332	4.29288	4.30711	4.34956	4.33045	4.35823	4.28321	4.35034	4.33678	4.33478	4.28221	4.29622	4.26721	4.28332	4.35857	4.30366	4.29299	4.25098	4.26498	4.29021	4.28266	4.30855	4.29377	4.29444	4.34979	4.32589	4.26009	4.30889	4.28799	4.29333	4.29410	4.25720	4.25887	4.23975	4.29410	4.27221	4.29766	4.27599	4.30199	4.21252	4.19685	4.19574	4.23575	4.24842	4.25898	4.30266	4.29521	4.29655	4.29388	4.30655	4.30889	4.29877	4.27410	4.29899	4.30077	4.28454	4.30511	4.31389	4.28777	4.28366	4.27565	4.18029	4.24142	4.26698	4.26265	4.23375	4.20319	4.18396	4.23653	4.21475	4.17985	4.19919	4.16184	4.15039	4.25976	4.22597	4.20763	4.24498	4.26087	4.29221	4.30844	4.27399	4.23197	4.26910	4.31133	4.25687	4.24253	4.25420	4.23631	4.25876	4.26454	4.21964	4.27365	4.25131	4.27187	4.27454	4.27410	4.21764	4.23375	4.20041	4.22097	4.20119	4.16651	4.23820	4.27099	4.25209	4.30789	4.36590	4.34101	4.30855	4.26332	4.25831	4.23531	4.22486	4.23375	4.18818	4.20352	4.15762	4.22108	4.21941	4.23597	4.21463	4.25687	4.23208	4.21675	4.20352	4.21552	4.24831	4.23809	4.22608	4.27232	4.23564	4.22686	4.25242	4.24942	4.27999	4.17773	4.19741	4.22075	4.19563	4.21352	4.19596	4.20396	4.15617	4.19718	4.23342	4.23898	4.24609	4.26109	4.21964	4.22875	4.20519	4.21186	4.26876	4.28166	4.23231	4.24664	4.22319	4.25609	4.23898	4.18896	4.22130	4.24853	4.29199	4.20830	4.21430	4.19241	4.26976	4.31044	4.25987	4.27565	4.21830	4.24520	4.26165	4.22253	4.27054	4.26787	4.22797	4.21041	4.27632	4.22542	4.28899	4.28543	4.24820	4.24464	4.30355	4.27154	4.22475	4.23153	4.23609	4.16117	4.19196	4.20774	4.15306	4.18718	4.19674	4.16973	4.16362	4.16529	4.15606	4.19474	4.17173	4.19474	4.19441	4.17618	4.20685	4.25298	4.23486	4.25643	4.21497	4.26643	4.26554	4.22386	4.17707	4.19385	4.12538	4.15073	4.12627	4.09060	4.08004	4.12316	4.20041	4.15639	4.20485	4.17051	4.21519	4.17429	4.18996	4.22419	4.18996	4.18351	4.16551	4.20585	4.18640	4.20119	4.19385	4.21786	4.24420	4.21430	4.21563	4.22230	4.19207	4.19818	4.12138	4.14428	4.17529	4.16017	4.15895	4.18829	4.14672	4.14639	4.15039	4.15006	4.08860	4.09893	4.11805	4.11849	4.17240	4.21730	4.21986	4.20908	4.17384	4.17373	4.15084	4.22697	4.17785	4.15528	4.13350	4.15628	4.13928	4.21730	4.22475	4.19518	4.19596	4.22286	4.21330	4.18162	4.15139	4.16929	4.18607	4.19329	4.19652	4.20797	4.20319	4.14628	4.19552	4.17307	4.22564	4.21852	4.18285	4.15206	4.12783	4.07070	4.06348	4.08915	4.08315	4.05270	4.03380	4.04380	4.10282	4.14650	4.12127	4.12716	4.13305	4.10616	4.08504	4.05581	4.12516	4.14839	4.18940	4.22986	4.17751	4.19885	4.14072	4.09804	4.11949	4.17929	4.16162	4.14606	4.05914	4.08971	4.09048	4.09793	4.07492	4.06525	4.13061	4.18596	4.13205	4.15473	4.11082	4.07693	4.03269	4.06437	4.09960	4.10449	4.12505	4.09871	4.09304	4.07748	4.04580	4.12983	4.08659	4.10349	4.09393	4.12550	4.11116	4.12672	4.22186	4.20997	4.16762	4.16073	4.17062	4.18763	4.16951	4.11760	4.08193	4.11205	4.14195	4.12827	4.17284	4.16984	4.15606	4.14539	4.17851	4.17996	4.18596	4.13439	4.10082	4.16851	4.07904	4.11605	4.11638	4.20752	4.25298	4.19107	4.15806	4.16529	4.16395	4.11305	4.11082	4.11316	4.10949	4.07381	4.04469	4.07870	4.07392	4.09715	4.08248	4.10849	4.05936	4.05270	4.14672	4.12583	4.15073	4.11672	4.09993	4.12227	4.14217	4.11660	4.09671	4.12049	4.06737	4.15406	4.15484	4.16329	4.17484	4.08304	4.13950	4.08715	4.11916	4.15217	4.15473	4.17251	4.13216	4.14817	4.18340	4.10382	4.09982	4.15751	4.13405	4.12816	4.13539	4.10693	4.12583	4.11427
8	1.67205	1.69995	1.66094	1.62387	1.65616	1.64647	1.63084	1.68690	1.64970	1.68161	1.61909	1.63924	1.63820	1.64725	1.61211	1.66288	1.70835	1.67412	1.67153	1.69879	1.63769	1.74232	1.67941	1.65267	1.66753	1.68070	1.66753	1.67231	1.66197	1.65887	1.68936	1.63226	1.67825	1.68858	1.65965	1.68845	1.72114	1.66998	1.63950	1.67334	1.69711	1.65073	1.64286	1.67489	1.70990	1.72088	1.69104	1.72359	1.68380	1.70628	1.70861	1.66042	1.70318	1.68212	1.71222	1.72281	1.69155	1.63963	1.71093	1.71494	1.73741	1.68897	1.68032	1.70034	1.63588	1.62826	1.65616	1.67321	1.69323	1.66985	1.65293	1.68045	1.71028	1.70706	1.66830	1.68936	1.69698	1.62890	1.73108	1.69039	1.61857	1.70654	1.65551	1.71377	1.67528	1.69000	1.71623	1.69104	1.71778	1.69117	1.73806	1.63536	1.72540	1.75356	1.70744	1.66352	1.70499	1.67269	1.68574	1.69181	1.67476	1.64828	1.66430	1.65009	1.62942	1.72643	1.69530	1.73147	1.69117	1.70938	1.67476	1.67127	1.74335	1.68329	1.71881	1.70667	1.64363	1.71506	1.70098	1.75511	1.70602	1.72307	1.66004	1.69388	1.73638	1.69698	1.68277	1.73534	1.66378	1.66197	1.71313	1.65125	1.63885	1.62128	1.65900	1.64738	1.67747	1.63071	1.62697	1.66042	1.70589	1.74271	1.71997	1.72294	1.69130	1.68471	1.68755	1.62710	1.66068	1.66869	1.69233	1.69181	1.71610	1.64725	1.69814	1.67838	1.65086	1.68497	1.70253	1.70576	1.69969	1.67192	1.67257	1.69414	1.66817	1.69375	1.66572	1.67463	1.71765	1.68845	1.73082	1.70589	1.73263	1.75550	1.69233	1.70615	1.69272	1.67179	1.70886	1.72824	1.70292	1.71248	1.69530	1.69840	1.67244	1.66184	1.72191	1.70499	1.67786	1.74477	1.69375	1.70654	1.73199	1.67980	1.65849	1.70525	1.72191	1.71171	1.65293	1.71855	1.71971	1.70680	1.69788	1.68238	1.71816	1.67218	1.65965	1.69478	1.73405	1.69905	1.70292	1.67024	1.71481	1.67463	1.72230	1.71171	1.69879	1.70693	1.72204	1.73392	1.71920	1.71119	1.72204	1.62270	1.66908	1.73289	1.69582	1.71442	1.66520	1.64699	1.66391	1.66391	1.70977	1.69543	1.71971	1.70835	1.63769	1.74322	1.62477	1.68742	1.70073	1.68367	1.57801	1.67089	1.78017	1.69969	1.64725	1.66804	1.64751	1.62335	1.64466	1.61973	1.72333	1.65151	1.64505	1.66830	1.70512	1.67657	1.66533	1.66972	1.70628	1.72850	1.71894	1.72165	1.67386	1.66856	1.70279	1.69892	1.72798	1.66649	1.66339	1.68665	1.70783	1.65810	1.65112	1.66288	1.64763	1.68109	1.71468	1.73496	1.66068	1.72979	1.70538	1.68535	1.65629	1.66016	1.65603	1.66611	1.66520	1.63640	1.69620	1.69039	1.69982	1.68006	1.73547	1.69013	1.70744	1.69026	1.67166	1.71171	1.60475	1.65836	1.64014	1.67877	1.67386	1.66817	1.65022	1.66882	1.72088	1.66688	1.72126	1.74413	1.75614	1.73522	1.72682	1.69298	1.77797	1.71313	1.71222	1.73664	1.71636	1.70912	1.70551	1.67205	1.70060	1.73689	1.74452	1.74129	1.73483	1.74542	1.73405	1.71726	1.74129	1.72230	1.70718	1.68820	1.69491	1.69569	1.73586	1.75343	1.70964	1.68600	1.75459	1.66843	1.65913	1.69440	1.68665	1.71468	1.69711	1.73354	1.69827	1.63808	1.71687	1.70473	1.79141	1.69866	1.68070	1.72889	1.72643	1.69039	1.70228	1.71649	1.72721	1.71752	1.75149	1.75446	1.77862	1.74787	1.72359	1.74826	1.75046	1.68471	1.69775	1.70899	1.67424	1.72372	1.70990	1.68057	1.71287	1.72850	1.62038	1.66766	1.67592	1.66494	1.65577	1.65861	1.74542	1.70848	1.66585	1.69930	1.61586	1.72824	1.68936	1.62542	1.66662	1.69892	1.70396	1.69155	1.64996	1.71403	1.74684	1.69259	1.70886	1.63691	1.70964	1.70473	1.74051	1.64647	1.62193	1.68561	1.65874	1.71739	1.69285	1.73444	1.70460	1.69801	1.76376	1.71429	1.66882	1.74465	1.70163	1.73625	1.73354	1.67722	1.64130	1.62903	1.67864	1.69349	1.63071	1.72372	1.74465	1.68057	1.60462	1.63885	1.65681	1.66959	1.74620	1.73031	1.71067	1.69310	1.64143	1.72527	1.64608	1.64802	1.69013	1.70060	1.65539	1.65022	1.64001	1.65267	1.66688	1.71196	1.68677	1.71132	1.64156	1.73522	1.67450	1.62580	1.65073	1.65939	1.66662	1.71597	1.71235	1.68858	1.76079	1.72424	1.69117	1.71080	1.78947	1.76402	1.76893	1.64931	1.66779	1.70873	1.76828	1.79438	1.72385	1.67347	1.75059	1.71726	1.72075	1.75459	1.70718	1.75924	1.79903	1.74038	1.76480	1.79787	1.79154	1.77487	1.75265	1.75382	1.72553	1.73961	1.70589	1.73573	1.73560	1.77474	1.77410	1.74142	1.69982	1.73651	1.70111	1.76053	1.78043	1.69285	1.75214	1.74129	1.68419	1.69620	1.70615	1.77784	1.71235	1.73302	1.69259	1.70848	1.68626	1.69905	1.72243	1.74090	1.72036	1.71287	1.74387	1.78857	1.64079	1.65797	1.69840	1.69440	1.76286	1.71222	1.71222	1.73392	1.75278	1.65280	1.69905	1.71894	1.67102	1.71545	1.75743	1.73069	1.70073	1.69143	1.74581	1.74594	1.72966	1.65887	1.67980	1.69362	1.74581	1.73974	1.75072	1.72320	1.68755	1.71636	1.69543	1.66649	1.70202	1.66753	1.66223	1.66055	1.68471	1.72204	1.67567	1.66326	1.70822	1.78844	1.70667	1.77151	1.75433	1.73237	1.72385	1.70447	1.74477	1.70344	1.76066	1.72346	1.71351	1.71158	1.71403	1.74245	1.76363	1.69853	1.69672	1.74852	1.76480	1.73677	1.76402	1.73444	1.68290	1.68329	1.71364	1.72643	1.76441	1.75033	1.81363	1.75110	1.72101	1.65681	1.68690	1.69130	1.70693	1.73496	1.70176	1.66546	1.74090	1.74568	1.73095	1.75317	1.73069	1.72953	1.68910	1.76273	1.69659	1.66417	1.68923	1.70654	1.69633	1.77281	1.73793	1.70563	1.72075	1.75007	1.73715	1.83869	1.73664	1.79076	1.81285	1.75382	1.74723	1.69853	1.74322	1.71920	1.76557	1.71584	1.74529	1.69104	1.69013	1.63820	1.70538	1.73922	1.75692	1.76686	1.70383	1.69310	1.72178	1.71235	1.70279	1.68497	1.71532	1.71248	1.70796	1.71907	1.69052	1.66042	1.71597	1.73689	1.69995	1.76867	1.70396	1.75201	1.73586	1.76376	1.73224	1.77849	1.80678	1.77694	1.80626	1.78211	1.76777	1.77229	1.74335	1.69323	1.67334	1.73108	1.75098	1.73315	1.70370	1.76893	1.73974	1.74994	1.78740	1.79554	1.76828	1.77345	1.76053	1.79632	1.77655	1.77397	1.79929	1.70744	1.68897	1.70163	1.71093	1.80523	1.69711	1.72798	1.71649	1.75924	1.71403	1.69775	1.77797	1.78714	1.77487	1.72023	1.75072	1.71028	1.67476	1.77591	1.77164	1.78779	1.77242	1.78637	1.76170	1.74839	1.74426	1.74490	1.70098	1.77048	1.82835	1.82719	1.76493	1.78701	1.70357	1.73741	1.77371	1.77190	1.76066	1.77500	1.80368	1.71481	1.74723	1.76260	1.75860	1.78986	1.80523	1.80097	1.79270	1.82021	1.80859	1.81195	1.74012	1.79761	1.76079	1.74968	1.82021	1.73677	1.72385	1.77836	1.77074	1.70253	1.80730	1.81375	1.78637	1.83714	1.81169	1.82318	1.76338	1.83119	1.76867	1.74930	1.74516	1.78056	1.79670	1.72876	1.79838	1.79735	1.81505	1.75240	1.83339	1.76195	1.79089	1.77875	1.78391	1.78663	1.74516	1.73444	1.72966	1.82112	1.75743	1.79425	1.84191	1.80975	1.72333	1.75162	1.74852	1.72256	1.71080	1.79373	1.75369	1.78921	1.77836	1.81866	1.78882	1.75175	1.78869	1.79838	1.79167	1.76376	1.75240	1.77578	1.78353	1.79851	1.82693	1.80368	1.78340	1.79980	1.75227	1.79916	1.79735	1.75408	1.79412	1.80084	1.74581	1.74129	1.81040	1.79076	1.80226	1.81763	1.77836	1.83985	1.81505	1.79322	1.85548	1.87240	1.80730	1.78301	1.75149	1.81466	1.83081	1.79657	1.87305	1.83920	1.76402	1.74697	1.73431	1.81388	1.84191	1.81246	1.79993	1.76983	1.74452	1.79890	1.75924	1.73547	1.74439	1.79722	1.85612	1.77126	1.85031	1.80174	1.76803	1.77746	1.75408	1.75253	1.72178	1.76105	1.77035	1.78288	1.78792	1.75989	1.79128	1.77138	1.72811	1.72772	1.74129	1.73560	1.78224	1.85690	1.79967	1.79464	1.87046	1.80226	1.83042	1.86155	1.74736	1.78133	1.72501	1.76208	1.78753	1.79955	1.82422	1.78779	1.76738	1.80148	1.79464	1.80161	1.78508	1.74994	1.79063	1.73044	1.71984	1.82512	1.80110	1.80626	1.78650	1.77952	1.80200	1.72553	1.78120	1.69775	1.77410	1.75795	1.75278	1.74271	1.78404	1.77268	1.79567	1.77914	1.80252	1.82099	1.82163	1.77836	1.75550	1.79360	1.80265	1.80536	1.84850	1.77694	1.78314	1.76583	1.74167	1.81363	1.70809	1.76958	1.76040	1.69956	1.79231	1.74219	1.79076	1.76234	1.82293	1.82215	1.74529	1.78650	1.81337	1.78017	1.76699	1.81350	1.81828	1.85625	1.82822	1.85199	1.81970	1.79425	1.78689	1.81195	1.79257	1.77914	1.82926	1.77978	1.78469	1.77578	1.79851	1.80290	1.82280	1.78340	1.83403	1.79076	1.82473	1.83468	1.84566	1.84850	1.80226	1.86349	1.82577	1.83778	1.83365	1.79709	1.84527	1.81582	1.86284	1.87886	1.83985	1.79851	1.79942	1.85935	1.79244	1.78521	1.78301	1.72320	1.77436	1.78288	1.78869	1.85767	1.79632	1.85147	1.85354	1.80019	1.87628	1.78611	1.81182	1.83403	1.79748	1.86245	1.83998	1.76557	1.85031	1.82525	1.89023	1.80458	1.79438	1.82163	1.77190	1.80768	1.77668	1.84321	1.82228	1.81569	1.86943	1.77151	1.79438	1.75498	1.78262	1.80768	1.81828	1.85302	1.79812	1.81014	1.79993	1.84695	1.81440	1.82305	1.85767	1.78753	1.81182	1.77216	1.79477	1.84489	1.84411	1.81530	1.83739	1.75278	1.74439	1.85638	1.82099	1.84967	1.86814	1.87240	1.79916	1.83003	1.81440	1.82771	1.82047	1.82628	1.85587	1.83946	1.83106	1.86077	1.81737	1.86336	1.90185	1.82809	1.88015	1.88248	1.94035	1.86426	1.85380	1.86142	1.80910	1.80032	1.85264	1.79761	1.86129	1.84837	1.83158	1.86956	1.78495	1.78973	1.85535	1.91658	1.87343	1.87537	1.87279	1.91077	1.85173	1.86362	1.92859	1.94719	1.84463	1.84540	1.84527	1.95649	1.89849	1.87124	1.87576	1.86452	1.87744	1.89449	1.89307	1.82783	1.86594	1.92988	1.89759	1.95598	1.90702	1.92097	1.89061	1.89010	1.87460	1.90960	1.86013	1.87602	1.91051	1.93505	1.83998	1.88764	1.94681	1.89462	1.87330	1.88364	1.87886	1.86969	1.90754	1.87046	1.88196	1.87963	1.90224	1.93763	1.91709	1.90108	1.90224	1.90456	1.82913	1.81918	1.86633	1.82060	1.85277	1.82099	1.83016	1.91038	1.95611	1.89901	1.82848	1.85716	1.96928	1.86349	1.87201	1.92110	1.95133	1.86995	1.88338	1.97613	1.91257	1.90366	1.90999	1.89681	1.86685	1.87511	1.87834	1.86297	1.90702	1.97006	1.93311	1.93156	1.95275	1.90844	1.91425	1.91477	1.85005	1.97367	1.90573	1.85018	1.86555	1.93260	1.90211	1.93014	1.88622	1.89888	1.87628	1.89358	1.90405	1.90146	1.97522	1.88015	1.85922	1.98607	1.88881	1.91942	1.95365	1.90521	1.91115	1.89694	1.88118	1.85212	1.87666	1.91929	1.92045	1.96864	1.88868	1.83416	1.92691	1.92459	1.95016	1.96592	1.93453	1.87162	1.91257	1.98155	1.98711	2.01346	1.89165	1.93815	1.92691	1.91709	1.91348	1.92136	1.88842	1.92962	1.91361	1.94435	1.94203	1.88196	1.95766	1.91929	1.89798	1.95133	1.97419	1.92097	1.93905	1.97664	1.91942	1.94215	1.97006	1.98750	1.91270	1.88338	1.91051	1.97716	1.90973	1.93595	1.84824	1.89694	1.93130	1.91206	1.96244	1.89281	1.99563	1.98659	1.94693	1.91490	1.92472	1.91606	1.94060	1.92497	1.98930	1.97187	1.88545	1.93156	1.97962	1.96360	1.92575	1.95572	1.93208	1.92536	1.89333	1.94551	1.91335	1.91503	1.85664	1.85328	1.94681	1.92007	1.98246	1.94758	1.99227	1.89578	1.93492	1.92924	1.89681	1.97109	1.99137	1.94590	1.91916	1.88480	1.86232	1.92381	1.93298	1.91877	1.92704	1.87628	1.96592	1.97613	2.01604	1.96399	1.97819	1.99085	2.04136	1.95791	2.01191	2.00506	1.97936	2.01075	2.00739	1.98969	1.97006	2.06823	1.94435	1.96993	2.01643	1.99615	2.05815	2.01979	2.03154	1.95921	2.00145	2.01075	2.01139	2.03555	1.98982	1.99279	2.00054	2.02870	2.04653	2.04085	1.96709	1.99331	2.03219	2.00933	2.01204	2.02780	2.00816	2.07624	2.05945	2.03723	1.98491	2.02870	2.05040	2.06707	2.01772	2.10724	2.07676	1.96851	2.00958	2.00054	2.05480	2.03129	2.03129	2.08231	2.01772	2.06771	2.07043	2.01901	2.00506	1.98349	2.00196	2.02457	1.98078	2.00119	2.03439	1.98130	2.01398	2.00532	2.03594	2.02767	1.99189	1.99731	1.99034	1.96618	2.00623	2.11047	2.00338	1.98491	2.00274	2.04666	2.00481	2.03607	2.07043	2.01966	2.03309	2.04033	2.03206	2.04059	2.03180	2.08154	2.07676	2.03529	2.07986	2.03904	1.97057	2.00584	2.05480	2.03064	2.03025	2.03568	2.00700	2.02095	2.04575	2.11125	2.09342	2.03968	2.07275	2.09717	2.08011	2.08476	2.11719	2.02108	2.11861	2.01837	2.04033	2.06448	2.05286	2.08399	2.08799	2.04033	2.04446	2.00674	2.08502	2.13605	2.00958	2.04537	2.03555	2.04950	2.03322	2.00868	2.07688	2.07895	2.06565	2.08115	2.06164	2.09381	2.12300	2.10440	2.10892	2.07999	2.15620	2.15426	2.20076	2.11848	2.14457	2.11448	2.13889	2.13282	2.09665	2.09884	2.15232	2.12765	2.09109	2.12894	2.12597	2.11628	2.06461	2.06384	2.02728	2.10944	2.07366	2.11099	2.12933	2.14057	2.10027	2.19676	2.18436	2.16046	2.12468	2.12752	2.14806	2.21110	2.18539	2.17893	2.18462	2.17480	2.15194	2.19327	2.12248	2.15736	2.17390	2.22466	2.16356	2.15801	2.19741	2.21820	2.20425	2.16059	2.11396	2.20089	2.15542	2.17971	2.21032	2.25502	2.20219	2.14987	2.17118	2.14729	2.16550	2.15439	2.23022	2.20942	2.20722	2.17041	2.23138	2.22957	2.20554	2.16511	2.20244	2.17790	2.23357	2.24029	2.22931	2.26923	2.17247	2.19547	2.19133	2.25489	2.16937	2.18823	2.21614	2.24494	2.25553	2.24288	2.20309	2.24766	2.28292	2.30436	2.29803	2.30966	2.27168	2.30372	2.29054	2.33084	2.30036	2.30746	2.26484	2.22905	2.29390	2.31392	2.32826	2.33730	2.22854	2.24068	2.27762	2.26019	2.30359	2.28111	2.34105	2.26419	2.28964	2.27362	2.30811	2.28731	2.25721	2.23332	2.28486	2.24946	2.26639	2.22634	2.29997	2.22880	2.21937	2.29713	2.32671	2.40577	2.31831	2.35965	2.42553	2.34635	2.32090	2.40447	2.34802	2.37735	2.35293	2.36172	2.43018	2.37489	2.29920	2.34841	2.40021	2.34441	2.35345	2.33097	2.37748	2.41985	2.42643	2.34699	2.31741	2.31806	2.37929	2.37373	2.38251	2.44594	2.40396	2.32374	2.40409	2.40874	2.37257	2.37606	2.38419	2.40241	2.43328	2.47139	2.43625	2.43677	2.43160	2.44374	2.46738	2.43922	2.49580	2.44710	2.52422	2.44232	2.44659	2.39362	2.41726	2.41274	2.47591	2.48146	2.39866	2.47139	2.47358	2.45989	2.41662	2.44684	2.47126	2.49244	2.51091	2.48314	2.55561	2.47978	2.55006	2.50549	2.56943	2.48663	2.54605	2.52887	2.45692	2.51544	2.47875	2.52990	2.51285	2.46480	2.58015	2.57124	2.50717	2.48521	2.51505	2.51957	2.57434	2.59630	2.57524	2.51595	2.60483	2.57770	2.55781	2.54721	2.50807	2.66450	2.56013	2.64216	2.58222	2.61193	2.56323	2.67032	2.61891	2.58545	2.62201	2.60160	2.65107	2.68711	2.66412	2.67548	2.65314	2.62511	2.64177	2.63544	2.66928	2.65624	2.70145	2.62834	2.68194	2.67858	2.69266	2.66838	2.63389	2.67897	2.66851	2.69447	2.64009	2.68220	2.76849	2.70946	2.69951	2.62756	2.77107	2.75312	2.72173	2.79717	2.80686	2.70571	2.71605	2.71540	2.71747	2.74059	2.82003	2.72341	2.67639	2.77547	2.82662	2.68169	2.75932	2.81215	2.82171	2.86434	2.75157	2.75221	2.73297	2.86305	2.84212	2.85620	2.85491	2.88746	2.91976	2.85943	3.00437	2.94391	2.86821	2.87493	2.89870	2.94843	2.86989	2.94029	2.87028	2.89134	2.99003	3.05216	2.93874	2.98486	2.94223	2.92699	2.92040	2.88707	2.93332	2.94081	2.94598	3.06702	2.97194	2.97698	2.91252	2.95877	2.94456	2.92299	2.95928	2.93603	3.01237	2.94817	3.00075	2.99494	3.09246	2.96794	2.98589	2.98486	3.01870	3.12217	3.04428	3.06094	3.17888	3.05965	3.13173	3.14568	3.13018	3.21492	3.07812	3.13290	3.13005	3.08575	3.14465	3.18999	3.17178	3.22022	3.16416	3.10939	3.17888	3.11339	3.26595	3.25987	3.23908	3.19658	3.22435	3.25458	3.28687	3.28106	3.24076	3.26556	3.31400	3.24915	3.37161	3.31129	3.29579	3.21944	3.30250	3.28674	3.39809	3.30212	3.29927	3.25432	3.30328	3.33958	3.28300	3.41631	3.38983	3.39964	3.36838	3.36567	3.50970	3.48141	3.47508	3.42535	3.45622	3.59134	3.53153	3.54522	3.53747	3.49045	3.56279	3.60297	3.65619	3.53334	3.56512	3.56253	3.64301	3.64585	3.73382	3.70592	3.72374	3.64947	3.65748	3.67672	3.63371	3.68770	3.67672	3.70308	3.72245	3.75513	3.80642	3.75178	3.83419	3.81133	3.80551	3.75630	3.73834	3.82502	3.84414	3.87333	3.81675	3.93624	3.89051	3.85873	3.81391	3.89594	3.89038	3.90821	4.00703	3.96117	3.99656	3.92655	3.98778	3.98403	4.01504	4.00470	4.03493	4.05792	4.11954	4.09293	4.14757	4.21694	4.26099	4.28785	4.29121	4.30671	4.27778	4.34056	4.32041	4.36213	4.44868	4.34999	4.35063	4.35412	4.44777	4.57243	4.46612	4.53613	4.56351	4.57850	4.59193	4.63534	4.70690	4.68636	4.68494	4.66634	4.73093	4.75818	4.86863	4.78660	4.89627	4.80921	4.83104	4.89227	4.80197	4.85196	4.88620	4.89472	4.93993	4.98799	4.99457	5.03061	5.01576	5.10411	5.14687	5.24414	5.19053	5.16005	5.23794	5.26520	5.24737	5.37383	5.37965	5.39308	5.42279	5.47511	5.47937	5.59162	5.69535	5.67895	5.72622	5.63309	5.72765	5.80993	5.82595	5.72997	5.77001	5.82336	5.94595	5.91198	5.81639	5.88188	5.96494	5.94569	6.01429	6.05782	5.95215	6.17459	6.13726	5.93781	5.98005	6.05071	6.29550	6.20185	6.17563	6.13507	6.24758	6.28543	6.33722	6.21541	6.37443	6.36435	6.41008	6.59467	6.34988	6.39109	6.39600	6.51652	6.52802	6.43462	6.42894	6.36125	6.34885	6.37972	6.34433	6.34963	6.28052	6.09192	6.08469	6.03043	6.11130	6.00408	5.76110	5.64265	5.62211	5.68734	5.48596	5.40587	5.50986	5.42408	5.40238	5.33986	5.21146	5.09016	5.01989	4.79551	4.56235	4.28928	4.09073	3.62906	3.75178	3.64663	3.64030	3.45273	3.06689	2.95257	3.33712	1.90263	0.77738	0.80231	1.29318	1.43333	1.50076	1.44237	1.41241	1.52711	1.43514	1.45077	1.53977	1.42016	1.48772	1.52505	1.38760	1.47389	1.49534	1.40582	1.45478	1.51794	1.40388	1.48048	1.45335	1.46588	1.50412	1.49908	1.46188	1.49120	1.49960	1.41383	1.47493	1.49999	1.40091	1.49818	1.53474	1.44250	1.51575	1.50386	1.42248	1.52466	1.52479	1.43139	1.54404	1.50360	1.52621	1.50373	1.60126	1.54016	1.60591	1.58576	1.50683	1.57388	1.60682	1.53822	1.62774	1.65771	1.63123	1.62787	1.71222	1.64789	1.73147	1.74917	1.73496	1.80303	1.80071	1.75808	1.79322	1.90353	1.81944	1.91038	1.95727	1.88235	2.03348	2.01191	1.96967	2.06771	2.14199	2.10298	2.19469	2.17131	2.17273	2.29997	2.32167	2.27892	2.43561	2.39569	2.38936	2.49826	2.51414	2.50471	2.69331	2.66153	2.65895	2.75790	2.71889	2.76152	2.80298	2.89315	2.84780	2.89599	2.91704	2.93409	3.00217	3.09440	3.11287	3.20963	3.22991	3.25277	3.33363	3.46023	3.31684	3.49601	3.56111	3.45183	3.42354	3.48748	3.51190	3.57442	3.62777	3.66213	3.72762	3.65657	3.72181	3.79350	3.75307	3.79066	3.88302	3.89374	3.82153	3.95096	3.98623	3.99450	4.01232	4.06231	4.08569	4.12148	4.18141	4.19769	4.23076	4.28140	4.21720	4.24109	4.32196	4.28850	4.37311	4.42465	4.35645	4.44713	4.47593	4.35619	4.44545	4.48071	4.56145	4.59775	4.47852	4.62461	4.61867	4.58483	4.63598	4.64360	4.74966	4.63870	4.68972	4.64774	4.65575	4.66376	4.55228	4.61906	4.69398	4.69463	4.75056	4.75366	4.71220	4.60821	4.72421	4.76942	4.70083	4.70031	4.73118	4.75689	4.64567	4.66569	4.74152	4.71258	4.81424	4.75521	4.83763	4.80430	4.72059	4.62203	4.67512	4.69282	4.62823	4.67629	4.64593	4.68119	4.63663	4.68145	4.65032	4.75702	4.66156	4.61945	4.63870	4.70922	4.58509	4.55098	4.59478	4.61725	4.64412	4.61519	4.55344	4.52063	4.57023	4.48433	4.54814	4.44248	4.46327	4.49376	4.48420	4.56442	4.51172	4.55538	4.49647	4.43382	4.37970	4.47206	4.48123	4.45953	4.41987	4.41832	4.41690	4.49647	4.54168	4.40928	4.35244	4.42827	4.41871	4.35800	4.32842	4.29625	4.32557	4.23812	4.29715	4.29276	4.31421	4.30297	4.26977	4.28437	4.30981	4.25194	4.19317	4.14214	4.19188	4.17586	4.16552	4.17483	4.06076	4.04500	4.18981	4.07497	4.12613	4.10494	4.01878	3.99540	4.07239	4.10765	4.17315	4.09487	3.96905	3.94205	3.99424	3.91815	3.97163	3.99734	3.98804	3.96169	3.93624	3.86300	3.88909	3.94024	3.91893	3.83690	3.84246	3.86325	3.83587	3.82398	3.87733	3.77696	3.74700	3.77696	3.82114	3.79595	3.76482	3.79983	3.77348	3.81326	3.75100	3.69494	3.70786	3.70191	3.70786	3.64211	3.61756	3.69830	3.57803	3.64288	3.53050	3.68745	3.59431	3.60723	3.63345	3.62053	3.66368	3.62505	3.55181	3.55879	3.50143	3.58669	3.48154	3.52055	3.62157	3.63784	3.55504	3.53902	3.50079	3.50544	3.41424	3.47056	3.52443	3.52856	3.43620	3.49407	3.37730	3.44163	3.42225	3.43581	3.44679	3.47896	3.40843	3.46694	3.39409	3.43387	3.41359	3.48387	3.45945	3.41682	3.37897	3.37962	3.28403	3.34655	3.24386	3.24295	3.23998	3.26453	3.23908	3.26737	3.25393	3.26711	3.28171	3.34849	3.29527	3.29695	3.28907	3.24902	3.27538	3.31477	3.24476	3.16777	3.18999	3.13987	3.18263	3.23352	3.22706	3.28920	3.18818	3.14426	3.16338	3.16106	3.12760	3.21970	3.10667	3.08407	3.10396	3.13354	3.09246	3.16713	3.15731	3.13612	3.13716	3.09543	3.07477	3.08665	3.10267	3.06818	3.09879	3.07787	3.11378	3.16144	3.12476	3.14788	3.07800	3.02917	3.12385	3.09195	3.05164	3.04338	3.01638	3.00566	3.05397	2.96936	2.98434	3.05216	2.96574	2.96083	2.96884	2.97969	3.00772	2.97117	2.95334	3.05139	2.93086	2.98822	2.96225	3.00824	2.99364	2.95153	2.92880	2.98551	2.94585	2.97156	2.92957	2.92583	2.91756	2.95838	2.95063	2.89702	2.93306	2.93203	2.85194	2.89302	2.89160	2.79781	2.85917	2.88410	2.88914	2.84897	2.88126	2.86150	2.85840	2.86641	2.83553	2.89056	2.87493	2.83850	2.90748	2.83282	2.90632	2.85917	2.78425	2.82197	2.80531	2.80866	2.76474	2.86356	2.84238	2.90245	2.81228	2.81977	2.82391	2.76707	2.77947	2.84548	2.85556	2.68285	2.74679	2.80376	2.86912	2.78709	2.72496	2.70765	2.78722	2.72225	2.70778	2.70054	2.80608	2.70713	2.68414	2.70610	2.68220	2.68349	2.69628	2.77534	2.78309	2.76617	2.73310	2.76294	2.71605	2.76991	2.71501	2.69434	2.73323	2.76565	2.75170	2.67187	2.61464	2.61671	2.67729	2.65404	2.71243	2.72328	2.63273	2.66916	2.72212	2.72108	2.73193	2.70455	2.71333	2.72715	2.60973	2.63647	2.65934	2.77262	2.69331	2.63906	2.70016	2.62834	2.57796	2.66903	2.62989	2.69383	2.62343	2.66528	2.65365	2.60095	2.72858	2.73206	2.63156	2.62704	2.63195	2.57434	2.60495	2.67148	2.65197	2.65559	2.58803	2.64887	2.64461	2.57550	2.58713	2.61981	2.62214	2.61012	2.64629	2.50161	2.51970	2.62575	2.53804	2.50704	2.62214	2.56233	2.54101	2.55871	2.58222	2.56827	2.58790	2.52086	2.46351	2.49994	2.58157	2.50265	2.53081	2.56672	2.54695	2.44581	2.51440	2.55251	2.57059	2.59850	2.51660	2.56633	2.53442	2.51440	2.52112	2.51724	2.47578	2.52409	2.47604	2.47901	2.48585	2.53946	2.50730	2.43238	2.45731	2.50381	2.48521	2.48069	2.43367	2.51750	2.47100	2.45640	2.44749	2.39220	2.44555	2.55199	2.53120	2.47604	2.48198	2.46661	2.45563	2.46674	2.49994	2.46351	2.40008	2.47798	2.47113	2.46674	2.46545	2.48508	2.50174	2.45292	2.47358	2.49709	2.47875	2.57111	2.51944	2.45046	2.41558	2.45589	2.47694	2.41093	2.48198	2.39634	2.45563	2.44297	2.44697	2.39866	2.37916	2.40564	2.36172	2.39634	2.40835	2.41313	2.46390	2.40305	2.42630	2.45292	2.39285	2.45524	2.44994	2.36314	2.36262	2.39543	2.39776	2.41985	2.42527	2.36779	2.38161	2.41313	2.31625	2.37709	2.38561	2.39711	2.40964	2.36159	2.47552	2.42643	2.39776	2.43044	2.41675	2.40887	2.35862	2.46880	2.45292	2.43096	2.39724	2.33834	2.40551	2.42656	2.39298	2.42424	2.35280	2.39427	2.42256	2.35074	2.39866	2.41365	2.40577	2.41855	2.40499	2.42553	2.39104	2.44219	2.39492	2.37050	2.34686	2.37412	2.33084	2.31547	2.46583	2.39014	2.40861	2.38807	2.33950	2.34131	2.39039	2.33537	2.37709	2.34286	2.34247	2.41300	2.39918	2.33730	2.35668	2.42140	2.40215	2.35526	2.36353	2.34970	2.37644	2.36986	2.36779	2.40538	2.35513	2.42127	2.44659	2.41248	2.41920	2.42127	2.33756	2.39685	2.39401	2.40822	2.33369	2.37903	2.41158	2.35720	2.33782	2.36249	2.34079	2.39595	2.38807	2.42204	2.35771	2.35681	2.36818	2.35255	2.40267	2.32606	2.33937	2.38226	2.34777	2.36572	2.39479	2.41119	2.31302	2.30294	2.30346	2.35138	2.35900	2.32245	2.36043	2.31250	2.29287	2.31134	2.32348	2.32800	2.31082	2.34247	2.28098	2.28692	2.29778	2.35552	2.26768	2.36327	2.33433	2.32064	2.39789	2.29635	2.29390	2.28150	2.26445	2.36017	2.25192	2.29429	2.37296	2.28990	2.27685	2.27879	2.26316	2.32658	2.37089	2.28744	2.25450	2.31586	2.30036	2.27246	2.24778	2.24598	2.31069	2.29002	2.29002	2.30436	2.30992	2.29261	2.28796	2.30423	2.28331	2.28628	2.28667	2.29933	2.26044	2.36740	2.26794	2.26535	2.28460	2.29028	2.25954	2.30979	2.29739	2.28628	2.27633	2.23190	2.28550	2.25734	2.23047	2.26019	2.25218	2.21885	2.19198	2.23538	2.28563	2.21536	2.27091	2.25166	2.25037	2.26031	2.22285	2.27504	2.24804	2.18707	2.27594	2.27142	2.28667	2.24559	2.18888	2.19766	2.16227	2.19030	2.16240	2.17855	2.18823	2.18694	2.14341	2.21394	2.18591	2.19637	2.24701	2.22621	2.22544	2.24145	2.19314	2.26445	2.16937	2.22143	2.12894	2.22957	2.20374	2.19263	2.20516	2.26871	2.27078	2.22854	2.25657	2.26006	2.23823	2.24636	2.30359	2.23900	2.21291	2.26329	2.24972	2.30759	2.19431	2.26057	2.19172	2.16576	2.25915	2.17273	2.16563	2.18152	2.25243	2.17932	2.23487	2.27724	2.22440	2.22725	2.22453	2.23900	2.22427	2.15232	2.20994	2.21329	2.25334	2.22970	2.21614	2.22415	2.14741	2.18565	2.20593	2.24313	2.26677	2.22027	2.21833	2.19443	2.19766	2.18190	2.27065	2.21872	2.22053	2.25683	2.30191	2.27711	2.25243	2.31031	2.22996	2.25476	2.29351	2.19766	2.20219	2.20839	2.16937	2.20529	2.25063	2.18823	2.22337	2.21975	2.22776	2.21394	2.16227	2.11228	2.18668	2.20180	2.26729	2.22815	2.23784	2.18630	2.26484	2.22027	2.22066	2.17855	2.20580	2.14819	2.24598	2.17183	2.17855	2.24533	2.22234	2.25024	2.19883	2.18035	2.18268	2.22324	2.21627	2.20554	2.21187	2.15723	2.15852	2.13592	2.17325	2.14109	2.22272	2.22260	2.16860	2.20102	2.20257	2.21149	2.17622	2.15452	2.17906	2.18578	2.18268	2.17041	2.19650	2.17635	2.23474	2.13140	2.18733	2.22970	2.18307	2.20541	2.19211	2.17131	2.21200	2.21833	2.25618	2.19263	2.19172	2.21407	2.23448	2.19301	2.11835	2.15788	2.15827	2.16227	2.14173	2.17377	2.19017	2.18733	2.13721	2.19960	2.15504	2.16821	2.18953	2.22763	2.15374	2.19250	2.13566	2.14444	2.15090	2.16821	2.20671	2.19857	2.18178	2.17247	2.15400	2.12184	2.18139	2.13501	2.15052	2.17002	2.15607	2.18578	2.14793	2.16007	2.15930	2.18539	2.16305	2.15168	2.20257	2.18500	2.18371	2.22505	2.16770	2.20503	2.13850	2.17105	2.15878	2.13372	2.10660	2.18087	2.18423	2.15982	2.13889	2.11125	2.20128	2.16950	2.15904	2.13437	2.17002	2.19456	2.19095	2.15581	2.18888	2.21239	2.21769	2.19534	2.16627	2.15762	2.14948	2.18255	2.21342	2.19043	2.16744	2.16795	2.14470	2.19702	2.20813	2.14380	2.14509	2.12287	2.16937	2.15762	2.16744	2.19133	2.14961	2.18242	2.15258	2.12261	2.17725	2.11125	2.17713	2.14470	2.11150	2.16498	2.15116	2.13618	2.12300	2.14147	2.20335	2.21988	2.22195	2.12636	2.19844	2.13850	2.14212	2.17570	2.14393	2.17131	2.15775	2.23332	2.14057	2.13140	2.13178	2.21123	2.18423	2.20076	2.18178	2.14264	2.18345	2.13256	2.16860	2.13605	2.11137	2.10337	2.04033	2.08438	2.17170	2.13166	2.14406	2.18914	2.15956	2.10169	2.12894	2.12390	2.06526	2.08283	2.12533	2.13308	2.14625	2.13372	2.12533	2.15762	2.14341	2.09523	2.12093	2.11758	2.07288	2.04756	2.08076	2.12093	2.12726	2.18216	2.15103	2.12080	2.12223	2.09355	2.11396	2.10802	2.08037	2.08309	2.16137	2.12946	2.17041	2.14625	2.16524	2.13579	2.11073	2.17506	2.11680	2.13579	2.12765	2.12378	2.06913	2.13876	2.03684	2.11809	2.05983	2.07223	2.13915	2.11137	2.06435	2.09587	2.09884	2.13217	2.09975	2.12765	2.22427	2.15245	2.14793	2.10130	2.09432	2.05919	2.03387	2.09523	2.02534	2.09613	2.03232	2.09019	2.17390	2.13256	2.14354	2.13282	2.18449	2.18630	2.14767	2.15039	2.16317	2.04614	2.06358	2.07882	2.11305	2.09691	2.09032	2.07327	2.08050	2.10233	2.09019	2.04834	2.13799	2.07030	2.08851	2.07844	2.02883	2.07882	2.10492	2.16679	2.13476	2.15219	2.14599	2.14832	2.15852	2.12520	2.11913	2.14057	2.14496	2.09729	2.15323	2.17622	2.13062	2.10711	2.10595	2.17842	2.09949	2.10298	2.11667	2.14716	2.23913	2.14315	2.15465	2.14909	2.09975	2.17312	2.14987	2.11758	2.16343	2.10233	2.17144	2.18617	2.14134	2.13191	2.12145	2.09213	2.10298	2.08619	2.08980	2.10892	2.07831	2.08812	2.08554	2.14018	2.07934	2.08774	2.08606	2.08993	2.10143	2.16098	2.11603	2.10350	2.07856	2.11254	2.14367	2.05157	2.06319	2.14328	2.11267	2.07275	2.05415	2.11964	2.11060	2.07495	2.09859	2.12933	2.03813	2.09652	2.07882	2.13488	2.08619	2.10091	2.17041	2.14070	2.08967	2.04304	2.09058	2.08825	2.07921	2.05983	2.08528	2.05712	2.11499	2.12313	2.05635	2.10311	2.09678	2.13075	2.10117	2.10970	2.08683	2.07223	2.05170	2.05958	2.06836	2.09768	2.09174	2.07301	2.13786	2.15994	2.11422	2.06565	2.15749	2.09936	2.05738	2.07831	2.14057	2.10789	2.10492	2.15982	2.03774	2.12132	2.08102	2.11435	2.08373	1.96063	2.01372	2.08412	2.06913	2.13643	2.10685	2.08309	2.10827	2.08192	2.03284	2.03322	2.08502	2.11486	2.04627	2.17260	2.17635	2.14948	2.15452	2.15672	2.12068	2.06345	2.10763	2.13476	2.10337	2.09226	2.13411	2.08218	2.09729	2.04007	2.08683	2.10078	2.13140	2.07585	2.07430	2.15400	2.09820	2.08218	2.14147	2.04730	2.06952	2.06397	2.09794	2.03929	2.04898	2.09058	2.05040	2.04550	2.05208	2.06616	2.09652	2.08722	2.06707	2.13631	2.10892	2.10362	2.15374	2.09148	2.14005	2.10595	2.05002	2.04369	2.04072	2.04317	2.08141	2.10530	2.11021	2.01088	2.09277	2.12210	2.03684	2.07056	2.07030	2.11047	2.07133	2.04227	2.07676	2.05867	2.07469	2.05389	2.07624	2.11822	2.10737	2.05157	2.03103	2.11783	2.08179	2.11499	2.11783	2.05053	2.00429	2.02276	2.02069	2.05815	2.04149	2.03154	2.05583	2.06797	2.09704	2.10724	2.06965	2.07650	2.05402	2.08360	2.06978	2.08683	2.13966	2.02147	2.05454	2.10453	2.07159	2.07236	2.06500	2.06784	2.01566	2.07056	2.04110	2.11099	2.05454	2.05893	2.03322	1.99951	2.03309	2.05040	2.03051	2.01230	2.09148	2.06345	2.02509	1.98595	2.04395	2.05079	2.06164	2.07353	2.09846	2.00248	1.98220	1.95468	2.05493	2.01527	2.02819	2.06384	2.07172	2.05880	2.05790	1.98465	1.97819	2.00287	2.03090	2.01992	2.01178	2.02651	2.04769	2.06384	2.02999	2.03684	2.00610	1.98853	2.02211	2.10776	2.06926	2.04808	2.06746	2.02521	2.03490	2.07559	2.10840	2.07676	2.09432	2.11331	2.08321	2.06332	2.11370	2.09678	2.14586	2.05234	2.03878	2.10039	2.03297	2.09717	2.07159	2.04252	2.11473	2.09006	2.02961	2.04085	2.08567	2.08296	2.09122	2.03852	2.02082	2.08154	2.06345	2.02922	2.07585	2.04821	2.04227	1.97484	2.04291	2.08166	1.98788	2.06268	2.10027	2.11370	2.02392	1.97535	2.04420	2.02224	2.07068	2.06733	2.09704	2.06268	1.95856	2.00700	2.01488	2.04472	2.06306	2.01294	2.04420	2.04653	2.08580	2.04369	2.05428	2.04356	2.08089	2.04601	2.04834	2.08877	2.00907	1.97936	2.08619	2.00881	2.02031	2.00803	1.99628	2.05919	2.01449	2.00778	2.00235	1.97225	2.00636	2.03968	2.09226	2.00545	1.99757	2.03542	1.99938	2.07004	2.08218	2.09897	2.00248	1.99899	2.00907	2.04046	2.03142	2.01772	1.98117	1.98556	2.00222	1.98310	1.99395	2.06823	2.05583	2.04446	1.97509	2.07198	2.07663	2.04963	2.00997	2.01152	2.06758	2.10517	2.04640	2.03232	2.03154	2.04717	2.08786	2.04136	2.08309	1.99111	2.04562	2.04033	2.06138	2.07779	2.03477	1.98440	2.08296	1.99899	2.03800	1.93285	1.92562	2.02147	1.95572	2.01591	2.00597	2.00868	1.97690	2.00313	2.09781	2.05144	2.02534	2.02134	2.06823	2.02405	2.04717	1.95649	1.98569	1.98762	2.00648	2.00597	2.01604	2.00287	1.95520	2.02547	1.97096	2.00803	2.03245	1.99370	1.98026	1.96812	2.03426	2.04537	2.00235	2.00661	2.03710	1.97987	1.95029	1.98943	2.01075	1.97406	2.00803	2.03774	1.98711	2.03710	2.05312	2.02186	2.08128	2.10414	2.07999	2.10195	2.06151	2.07081	2.05803	2.05389	2.09097	2.06164	2.02405	2.06410	2.09174	2.04149	2.01617	2.04033	2.04795	2.04627	1.95197	2.01837	1.95171	2.01320	2.03981	2.03335	2.01901	2.00687	2.07831	2.05557	2.07133	2.06603	2.05660	2.04898	2.05906	2.01126	2.00920	2.12016	2.00920	1.99176	2.02831	2.00816	2.01979	2.06487	2.02237	2.05260	2.05325	1.98672	1.98207	2.03697	2.05738	2.04240	1.97432	1.95559	2.00028	1.96618	1.99899	1.99124	2.03968	2.07456	2.07301	2.06565	2.00674	1.94823	2.02935	2.03142	2.00997	2.05635	2.10052	2.07908	2.05841	2.02651	2.02405	2.01734	2.00080	2.01088	2.06113	1.99563	1.95740	2.03594	2.01346	1.99822	1.97006	1.99744	2.01785	1.99990	1.94590	2.05738	2.00287	2.01940	1.99163	2.01785	2.00881	2.03490	2.00067	1.97212	2.05583	2.06526	2.05686	2.09872	2.11641	2.04485	2.11874	2.13579	2.06242	2.07714	2.00248	2.02857	2.06177	2.09200	1.97290	2.08799	2.04627	2.05338	1.97432	2.00209	2.01746	2.04059	2.00196	2.02509	2.00648	1.99447	2.04924	2.06629	2.04705	2.07740	2.03813	1.99718	2.02987	2.02715	2.11318	2.07869	2.00920	1.93143	2.03645	2.08554	2.00713	1.98943	1.98000	2.03710	2.03607	2.00338	2.05415	1.98827	2.02315	2.00816	1.97264	2.00028	1.97122	1.99266	2.04188	2.01423	2.04653	1.99783	2.00881	2.02767	2.06810	1.98969	2.01243	2.00287	1.99279	2.00623	2.01630	2.05609	2.04446	2.02831	2.00778	1.99667	1.96476	1.98569	1.95107	1.95236	1.99408	1.91658	1.99383	1.98297	2.03697	1.98633	1.95895	1.99292	1.97032	2.06177	2.04085	2.06190	2.04265	2.03490	2.01889	1.99408	1.97703	1.94758	2.00597	2.04291	2.09820	2.05208	2.06009	1.99060	1.95391	2.02302	2.13682	1.99641	1.99835	2.01566	2.01139	2.00468	2.01708	2.03555	1.99693	2.04511	2.04046	2.02922	1.98956	2.04717	2.05970	2.03671	2.10156	2.08515	2.04795	2.01372	2.01940	2.03542	2.00907	1.98969	2.01398	2.04485	2.03077	2.06087	2.00855	2.04485	1.95197	2.01178	2.03607	1.95068	2.01850	1.94500	2.02961	2.05234	1.95365	1.99331	1.98246	2.03891	2.03361	2.04769	1.98194	1.96166	1.98375	2.04175	2.00300	2.08076	2.02470	2.00455	2.04924	1.96101	2.00907	1.99718	2.01992	1.97884	2.03981	2.04950	2.02961	1.95675	1.97122	2.01023	1.96244	1.98943	1.96644	2.07236	1.98930	2.00726	1.99835	2.01578	2.02676	1.89979	2.01217	1.95636	1.97974	1.98659	2.00468	1.88751	1.99809	1.94655	1.93828	1.98943	2.00765	1.99395	1.97471	2.04175	2.03180	1.97987	2.07159	1.98956	1.95856	2.00674	2.07663	2.02211	2.02044	2.04304	1.99886	1.93905	1.97109	1.98569	1.93143	1.90805	1.97264	1.94693	2.00571	1.99008	2.01656	1.94823	1.97032	1.99654	2.02909	2.03826	2.01475	2.00106	2.09781	2.03904	1.97845	2.05518	2.01837	1.90883	1.97613	1.94383	1.90960	1.96140	1.94629	1.99667	2.00713	1.97264	1.83287
9	1.23685	1.26217	1.22518	1.22981	1.27720	1.25587	1.24021	1.25955	1.25808	1.31461	1.23033	1.24872	1.28561	1.28813	1.21300	1.23853	1.22434	1.25240	1.29748	1.22403	1.24410	1.23706	1.24252	1.26196	1.25303	1.28288	1.24904	1.29507	1.29086	1.30242	1.27920	1.26323	1.26585	1.24042	1.30852	1.25934	1.26217	1.24578	1.25366	1.25062	1.25146	1.21173	1.25387	1.25219	1.23885	1.23380	1.26470	1.27027	1.24547	1.25923	1.26207	1.23548	1.28992	1.26617	1.25041	1.24725	1.23244	1.24956	1.26722	1.25976	1.27058	1.23296	1.26764	1.23569	1.28193	1.20806	1.25083	1.26249	1.25104	1.23496	1.23485	1.25366	1.26091	1.24221	1.24053	1.19744	1.23096	1.24662	1.26669	1.25797	1.21531	1.25093	1.25471	1.23685	1.24189	1.30347	1.25797	1.25188	1.25114	1.26428	1.22329	1.27689	1.25682	1.29275	1.25902	1.19187	1.27573	1.26617	1.21520	1.24851	1.21667	1.28887	1.23065	1.21342	1.30631	1.24820	1.29517	1.31966	1.30221	1.29843	1.24652	1.33080	1.28803	1.24589	1.25566	1.25829	1.26312	1.28183	1.25640	1.28382	1.25534	1.25902	1.25629	1.27132	1.27857	1.27279	1.28750	1.25492	1.28824	1.27279	1.24778	1.29296	1.30431	1.23948	1.30179	1.28193	1.26154	1.26007	1.24252	1.26690	1.30578	1.29801	1.27531	1.28487	1.26953	1.25892	1.31787	1.25534	1.27636	1.30106	1.24021	1.25072	1.28109	1.27878	1.26375	1.27951	1.30536	1.25303	1.24673	1.29002	1.30095	1.26953	1.28025	1.23643	1.30547	1.30768	1.26690	1.25293	1.24778	1.29265	1.26228	1.26049	1.21772	1.24189	1.26270	1.26165	1.30473	1.24956	1.28288	1.26964	1.29853	1.27415	1.26638	1.31482	1.26165	1.27542	1.27132	1.29317	1.31997	1.28718	1.28645	1.26995	1.27510	1.24883	1.22445	1.25713	1.24788	1.23958	1.29254	1.26196	1.27352	1.30652	1.30410	1.26260	1.28981	1.25850	1.24977	1.23853	1.31535	1.24757	1.28939	1.28204	1.29402	1.29832	1.32228	1.30799	1.27090	1.29591	1.29170	1.31724	1.30589	1.26270	1.28687	1.25797	1.27878	1.29706	1.23832	1.28529	1.29065	1.35507	1.25471	1.29465	1.31577	1.29223	1.27521	1.30841	1.25198	1.24673	1.27531	1.26154	1.30936	1.25850	1.31724	1.27132	1.25808	1.30757	1.22561	1.29759	1.28887	1.25041	1.25261	1.26512	1.28887	1.25461	1.28477	1.30652	1.30852	1.24767	1.25062	1.27605	1.24357	1.31272	1.29118	1.27037	1.29412	1.25986	1.27972	1.29296	1.23948	1.31177	1.34383	1.25324	1.30526	1.28971	1.28424	1.31640	1.29202	1.29948	1.29055	1.27762	1.31430	1.29338	1.20616	1.25314	1.28046	1.29948	1.24757	1.29454	1.26690	1.30463	1.20448	1.25492	1.26985	1.28939	1.34120	1.27006	1.27657	1.28981	1.21909	1.29412	1.24736	1.31861	1.26186	1.25766	1.27289	1.24683	1.25387	1.28477	1.28403	1.28582	1.28697	1.32638	1.26428	1.23359	1.25734	1.28393	1.34761	1.26333	1.32859	1.25083	1.34940	1.25104	1.31850	1.25177	1.30978	1.28277	1.29202	1.24357	1.26217	1.28887	1.25555	1.24757	1.26375	1.23916	1.27615	1.28456	1.25986	1.29675	1.29381	1.22708	1.23338	1.28582	1.30274	1.25461	1.33069	1.32806	1.33185	1.35906	1.30526	1.28298	1.26711	1.27647	1.22119	1.27468	1.29496	1.29391	1.28204	1.24998	1.30883	1.29149	1.28571	1.24368	1.29181	1.26270	1.30684	1.29444	1.31608	1.31419	1.29296	1.28214	1.28624	1.32764	1.24967	1.26648	1.20890	1.30673	1.28519	1.27888	1.31104	1.30148	1.31871	1.30316	1.28897	1.30841	1.30925	1.30305	1.31503	1.30621	1.31461	1.31072	1.24126	1.31367	1.21962	1.26144	1.28466	1.29853	1.28540	1.31818	1.29832	1.26617	1.30295	1.29549	1.28361	1.26281	1.31293	1.28508	1.28519	1.28056	1.31598	1.32302	1.23769	1.30799	1.32995	1.23170	1.29044	1.28151	1.31283	1.33868	1.25356	1.27405	1.28477	1.24557	1.32123	1.25513	1.26701	1.35034	1.29454	1.27247	1.31692	1.27415	1.26102	1.32649	1.29654	1.28908	1.31072	1.25114	1.30862	1.31924	1.30158	1.26123	1.27426	1.27321	1.26533	1.29969	1.27111	1.27657	1.30442	1.30253	1.31724	1.26049	1.28571	1.29622	1.32586	1.28550	1.30074	1.32554	1.31083	1.28435	1.26995	1.33101	1.34046	1.33185	1.27552	1.33426	1.25787	1.22655	1.27563	1.29916	1.23002	1.25398	1.28634	1.24946	1.24694	1.33290	1.29874	1.27972	1.29254	1.33910	1.31009	1.30043	1.28729	1.29065	1.31251	1.24946	1.21573	1.28687	1.23380	1.31430	1.29002	1.30253	1.32523	1.31293	1.27006	1.30536	1.26091	1.24778	1.31955	1.25408	1.31125	1.30305	1.24641	1.28225	1.32186	1.31114	1.30137	1.30873	1.29895	1.30621	1.30137	1.26480	1.31955	1.36148	1.27500	1.31840	1.31104	1.27741	1.31556	1.25587	1.26858	1.27720	1.32428	1.33122	1.29990	1.30011	1.31293	1.28571	1.32554	1.34908	1.28582	1.31556	1.32092	1.35223	1.29969	1.31808	1.27100	1.35917	1.29381	1.28792	1.29044	1.32439	1.29622	1.30337	1.30389	1.27415	1.33458	1.29034	1.32953	1.24662	1.32197	1.33037	1.28634	1.30179	1.35770	1.30095	1.33679	1.29612	1.26302	1.31482	1.34046	1.32165	1.29412	1.27478	1.29790	1.27689	1.28529	1.31472	1.32302	1.32312	1.33636	1.34603	1.35507	1.35959	1.29528	1.29002	1.34624	1.25734	1.33952	1.31871	1.31987	1.30715	1.33437	1.31734	1.35570	1.31335	1.28014	1.30379	1.31482	1.34425	1.33941	1.29034	1.32806	1.26627	1.30547	1.31030	1.36442	1.33426	1.34299	1.37892	1.32439	1.33721	1.32922	1.30988	1.27804	1.30684	1.32144	1.30778	1.30642	1.27731	1.33983	1.37325	1.35265	1.33195	1.37031	1.33952	1.29906	1.31808	1.35770	1.24998	1.35486	1.29948	1.31440	1.31703	1.33426	1.28571	1.35759	1.35496	1.36663	1.30284	1.34162	1.33363	1.32081	1.31955	1.35181	1.33248	1.26659	1.28014	1.32859	1.29696	1.31598	1.28697	1.33931	1.30694	1.35906	1.34015	1.32176	1.29454	1.35896	1.37115	1.30190	1.27615	1.29265	1.31734	1.30789	1.32375	1.36159	1.32628	1.34834	1.31671	1.36936	1.33700	1.30368	1.30074	1.31503	1.34761	1.28740	1.29181	1.37420	1.30148	1.30621	1.33016	1.31304	1.31671	1.31556	1.26774	1.35885	1.33458	1.33742	1.31850	1.29128	1.31283	1.34330	1.33300	1.36032	1.37808	1.30043	1.33931	1.33279	1.34929	1.27542	1.40625	1.34277	1.34855	1.39353	1.28939	1.29023	1.32596	1.31114	1.31177	1.35108	1.34677	1.33752	1.35581	1.32375	1.28950	1.31283	1.30316	1.30547	1.38040	1.32953	1.30211	1.31766	1.33237	1.32890	1.32123	1.34645	1.28666	1.35539	1.36936	1.35885	1.36306	1.30442	1.35423	1.36642	1.37598	1.35097	1.33973	1.34698	1.38964	1.31419	1.32281	1.35391	1.35381	1.33689	1.34908	1.33164	1.35791	1.32491	1.35181	1.35843	1.37535	1.35539	1.36736	1.38365	1.38660	1.32439	1.32176	1.36043	1.35370	1.37241	1.33248	1.40330	1.39017	1.33721	1.30810	1.31419	1.34320	1.37220	1.32428	1.38281	1.32333	1.36831	1.35990	1.29275	1.35181	1.38985	1.33174	1.32670	1.30095	1.35286	1.32617	1.35549	1.37577	1.31293	1.32733	1.37903	1.35591	1.28141	1.36800	1.38407	1.37220	1.35181	1.35843	1.37798	1.38754	1.33468	1.36106	1.36789	1.36757	1.34940	1.37504	1.34950	1.34677	1.38040	1.33437	1.36232	1.31976	1.35549	1.37472	1.33689	1.34067	1.30358	1.36863	1.35507	1.32491	1.34446	1.40614	1.37314	1.35486	1.33216	1.36684	1.37304	1.34929	1.39448	1.39931	1.35150	1.33227	1.32964	1.34467	1.36684	1.36652	1.36148	1.33836	1.39427	1.36137	1.34845	1.38639	1.36274	1.37314	1.36547	1.33258	1.38544	1.34729	1.42537	1.36957	1.35602	1.33910	1.40404	1.32354	1.35192	1.40267	1.36495	1.36201	1.39668	1.32197	1.33080	1.41055	1.39605	1.37157	1.40761	1.39511	1.36537	1.35370	1.37567	1.30705	1.38145	1.37062	1.39731	1.38103	1.34267	1.39963	1.37441	1.36978	1.33594	1.42075	1.31861	1.32743	1.34509	1.36201	1.39017	1.37798	1.36442	1.36274	1.38481	1.34078	1.32995	1.36663	1.33101	1.35980	1.40435	1.35539	1.41539	1.40824	1.33952	1.34771	1.36957	1.32270	1.34362	1.32523	1.36589	1.37104	1.42537	1.33952	1.34099	1.32470	1.35454	1.36705	1.33973	1.32995	1.38607	1.41770	1.43210	1.36484	1.42253	1.36274	1.43777	1.37062	1.39553	1.36484	1.35024	1.32228	1.39836	1.39048	1.35560	1.37304	1.34614	1.36474	1.30883	1.37766	1.33069	1.37020	1.37703	1.43641	1.40719	1.41024	1.35024	1.35927	1.36106	1.35076	1.40005	1.35759	1.37672	1.38365	1.37377	1.39048	1.36642	1.34162	1.42295	1.36863	1.39626	1.41308	1.38933	1.42022	1.40509	1.31346	1.34782	1.39143	1.40047	1.35150	1.43651	1.40919	1.38733	1.38008	1.39374	1.37850	1.35129	1.38933	1.36705	1.38891	1.37609	1.38649	1.38071	1.40698	1.37157	1.39343	1.42789	1.39216	1.38418	1.39857	1.37493	1.40099	1.38355	1.40866	1.39879	1.40362	1.34624	1.44944	1.38723	1.40530	1.41182	1.37409	1.38092	1.43283	1.40929	1.40919	1.36022	1.40173	1.39469	1.35833	1.35339	1.37493	1.40267	1.38996	1.45196	1.41980	1.38355	1.41497	1.38061	1.41119	1.41486	1.38502	1.37819	1.39763	1.35286	1.42390	1.37777	1.37966	1.38985	1.40026	1.36095	1.38523	1.42043	1.39721	1.43893	1.41570	1.37335	1.44313	1.36190	1.36316	1.40709	1.43893	1.38964	1.40562	1.43073	1.38891	1.37882	1.38565	1.37976	1.38544	1.36663	1.37861	1.43588	1.37682	1.39963	1.45154	1.42936	1.40257	1.42737	1.39668	1.36926	1.41760	1.39542	1.41539	1.42348	1.39868	1.42852	1.40341	1.46688	1.37535	1.38239	1.39763	1.39437	1.43746	1.45154	1.37808	1.44944	1.38292	1.36884	1.41833	1.39868	1.43115	1.39763	1.38040	1.40047	1.39153	1.46289	1.42632	1.45248	1.38891	1.43798	1.42022	1.40120	1.40992	1.43441	1.42516	1.41455	1.44492	1.45070	1.43367	1.42863	1.39605	1.46825	1.45080	1.39322	1.42642	1.43851	1.43168	1.44933	1.40288	1.46751	1.43388	1.44691	1.45501	1.41560	1.45910	1.43609	1.39532	1.44891	1.46856	1.39647	1.43514	1.41707	1.41318	1.40383	1.41707	1.41003	1.43157	1.36558	1.43241	1.48191	1.48023	1.46825	1.39942	1.45805	1.45416	1.40215	1.40877	1.41013	1.46131	1.46614	1.41318	1.39553	1.42443	1.39984	1.40940	1.43346	1.44261	1.45721	1.41339	1.40194	1.40309	1.41476	1.47224	1.36484	1.45353	1.45679	1.44450	1.40477	1.43231	1.46551	1.42989	1.46583	1.45763	1.40131	1.45553	1.40509	1.40456	1.44082	1.43178	1.47550	1.43514	1.42327	1.43914	1.41896	1.43693	1.45301	1.39038	1.39353	1.38029	1.42747	1.45522	1.42012	1.42737	1.43882	1.39900	1.46236	1.45469	1.39847	1.39553	1.45690	1.40551	1.44586	1.47056	1.44019	1.44975	1.48653	1.48727	1.45700	1.42947	1.48601	1.39605	1.52993	1.46268	1.42516	1.48086	1.42411	1.46951	1.44523	1.47003	1.50187	1.47150	1.48653	1.42926	1.46940	1.46867	1.45490	1.37871	1.43304	1.44029	1.43325	1.47529	1.44786	1.47970	1.38628	1.42285	1.48149	1.44891	1.48138	1.48758	1.48390	1.43641	1.45059	1.43283	1.42359	1.43704	1.43052	1.49010	1.45122	1.45784	1.43945	1.42936	1.44513	1.45143	1.49841	1.49315	1.45101	1.45679	1.47802	1.44933	1.48727	1.45574	1.49925	1.45721	1.45301	1.49115	1.46888	1.44366	1.50240	1.43641	1.47991	1.45910	1.41749	1.49462	1.45847	1.44176	1.47665	1.45143	1.39942	1.44607	1.45616	1.48884	1.44092	1.51249	1.52793	1.50019	1.47497	1.45858	1.47655	1.48611	1.49651	1.48065	1.43588	1.49315	1.48054	1.41371	1.46036	1.53813	1.47508	1.51574	1.45406	1.48632	1.46572	1.44839	1.51438	1.45679	1.48138	1.47171	1.45017	1.49651	1.47014	1.44544	1.47192	1.44839	1.47308	1.50660	1.42800	1.44082	1.51585	1.48832	1.50870	1.45049	1.44261	1.47445	1.42506	1.42306	1.48632	1.48264	1.47266	1.48926	1.47245	1.44670	1.46058	1.47161	1.53382	1.47949	1.46257	1.53540	1.51249	1.49115	1.56976	1.52499	1.47413	1.51165	1.49714	1.51501	1.48317	1.45448	1.48737	1.45353	1.42768	1.47024	1.48863	1.60549	1.54864	1.47424	1.49231	1.51900	1.50723	1.51091	1.49525	1.46226	1.57112	1.46972	1.46793	1.52268	1.47455	1.49063	1.51312	1.43304	1.53161	1.52405	1.48548	1.51680	1.52531	1.50723	1.47329	1.52215	1.45311	1.53256	1.46835	1.46089	1.50177	1.49105	1.50555	1.45038	1.52236	1.51879	1.46667	1.52615	1.55505	1.53981	1.52131	1.56261	1.54054	1.49651	1.48422	1.57239	1.48790	1.52583	1.57354	1.56934	1.53624	1.55242	1.53676	1.50145	1.51743	1.58090	1.53613	1.51186	1.54916	1.48527	1.56072	1.59655	1.56661	1.54853	1.50440	1.55893	1.60381	1.50009	1.55757	1.51459	1.50072	1.57680	1.56492	1.49725	1.56755	1.57596	1.50954	1.56167	1.49546	1.52909	1.49946	1.51574	1.52215	1.55273	1.55935	1.53487	1.50797	1.53508	1.51743	1.59813	1.53844	1.50786	1.51722	1.54223	1.54990	1.57617	1.56965	1.52552	1.56902	1.57428	1.57512	1.52331	1.53067	1.60370	1.54065	1.57218	1.61179	1.55631	1.59162	1.53466	1.53371	1.55126	1.54223	1.52888	1.52856	1.55904	1.57880	1.60233	1.51711	1.56230	1.59382	1.50355	1.56734	1.58867	1.56093	1.55389	1.57774	1.57270	1.56440	1.60486	1.59330	1.55042	1.54475	1.52594	1.55746	1.56703	1.55694	1.56797	1.58479	1.57007	1.55200	1.53729	1.56829	1.56387	1.61936	1.57312	1.57323	1.58069	1.56745	1.54054	1.53981	1.59761	1.59498	1.53182	1.59225	1.58699	1.58037	1.60959	1.59151	1.62514	1.56965	1.57596	1.61841	1.57081	1.61200	1.59992	1.58972	1.61988	1.57848	1.58058	1.55736	1.57123	1.59372	1.54370	1.59897	1.57197	1.54822	1.56419	1.54601	1.58373	1.57354	1.55032	1.56724	1.56808	1.57070	1.55326	1.61053	1.60297	1.58605	1.57617	1.63953	1.63375	1.59487	1.63407	1.56030	1.57228	1.65183	1.64069	1.57060	1.59487	1.57039	1.56314	1.59183	1.53182	1.59487	1.66696	1.66465	1.67074	1.67999	1.61232	1.63638	1.62829	1.63186	1.62682	1.58972	1.57901	1.63270	1.60086	1.72413	1.59571	1.65183	1.61631	1.59918	1.63922	1.56734	1.64258	1.63712	1.69544	1.64311	1.65235	1.68157	1.63659	1.63712	1.65698	1.63039	1.68693	1.64773	1.62566	1.60948	1.59929	1.63922	1.63291	1.65278	1.67474	1.58006	1.68787	1.65855	1.65488	1.63901	1.63985	1.64269	1.70521	1.67127	1.64689	1.70490	1.64983	1.58016	1.69040	1.62882	1.64101	1.58657	1.61873	1.64510	1.69197	1.65393	1.66171	1.66381	1.63575	1.71625	1.64689	1.67369	1.70385	1.67852	1.68819	1.66602	1.65162	1.66013	1.65561	1.66980	1.72413	1.67169	1.71530	1.72098	1.68357	1.71929	1.69145	1.72823	1.68199	1.71562	1.68619	1.61820	1.68178	1.67148	1.71982	1.70952	1.68146	1.68514	1.68209	1.69828	1.74620	1.68525	1.69229	1.69271	1.71950	1.72465	1.66066	1.69723	1.72318	1.70689	1.73548	1.71562	1.70931	1.76438	1.73779	1.70942	1.71393	1.71709	1.73800	1.71583	1.79548	1.75103	1.73253	1.72476	1.72760	1.73296	1.77488	1.73022	1.76973	1.74767	1.76952	1.76238	1.74546	1.75534	1.74052	1.74557	1.76227	1.70132	1.72686	1.71646	1.73695	1.79748	1.74388	1.70605	1.67327	1.71646	1.67159	1.67579	1.79853	1.71267	1.74693	1.74525	1.71068	1.72245	1.80546	1.78308	1.74262	1.67610	1.76690	1.73548	1.73695	1.76080	1.72907	1.77205	1.72844	1.70679	1.76637	1.73926	1.83510	1.80872	1.77467	1.73894	1.73127	1.76101	1.72718	1.78529	1.73632	1.80158	1.79706	1.79012	1.78518	1.74746	1.81271	1.84109	1.85611	1.76238	1.82018	1.82722	1.82543	1.78960	1.80704	1.87881	1.86652	1.82217	1.83646	1.86473	1.86620	1.82764	1.78224	1.85065	1.86589	1.79296	1.81093	1.82753	1.82690	1.82659	1.80725	1.75134	1.78161	1.83972	1.84487	1.85717	1.79863	1.83016	1.79779	1.82974	1.85338	1.83772	1.80704	1.80315	1.83195	1.80210	1.84802	1.81734	1.82669	1.83520	1.80799	1.79569	1.87745	1.84844	1.82417	1.78487	1.79296	1.89626	1.80683	1.87408	1.86358	1.85118	1.89542	1.90782	1.85139	1.79989	1.76007	1.83152	1.75208	1.85559	1.82133	1.84435	1.81219	1.77846	1.86358	1.92295	1.86736	1.81387	1.91696	1.82848	1.85254	1.89657	1.85611	1.84088	1.85506	1.81755	1.86694	1.85538	1.89100	1.90971	1.88817	1.87818	1.86473	1.90761	1.86242	1.84277	1.84014	1.86400	1.82879	1.86936	1.76795	1.87282	1.85433	1.83363	1.84760	1.81828	1.86000	1.82070	1.79790	1.79706	1.85464	1.91381	1.90855	1.85580	1.86820	1.86221	1.83709	1.85622	1.88890	1.89479	1.85443	1.82060	1.88785	1.88018	1.85675	1.85801	1.87829	1.84056	1.83352	1.88543	1.81377	1.87965	1.90309	1.85202	1.83678	1.87471	1.87167	1.86463	1.82028	1.88974	1.82711	1.81051	1.84529	1.80147	1.84214	1.86400	1.85044	1.86431	1.84634	1.78623	1.83037	1.83541	1.86316	1.78487	1.81177	1.79695	1.76164	1.84161	1.82680	1.82848	1.81702	1.81744	1.79706	1.82764	1.81335	1.81755	1.80347	1.83615	1.83205	1.81986	1.83047	1.85832	1.80431	1.86063	1.84256	1.78371	1.84792	1.80284	1.71856	1.74462	1.78024	1.73800	1.78749	1.71583	1.75156	1.76994	1.71152	1.75933	1.74956	1.75450	1.72434	1.75134	1.70742	1.69670	1.74651	1.75303	1.69607	1.68336	1.68378	1.72686	1.66864	1.61610	1.69807	1.72171	1.66349	1.64563	1.69271	1.69355	1.66770	1.63186	1.67211	1.67621	1.61610	1.63659	1.55084	1.63397	1.61473	1.61978	1.51753	1.61579	1.56335	1.56850	1.50208	1.54916	1.56829	1.50618	1.54632	1.53235	1.49231	1.53277	1.47886	1.44450	1.44891	1.43042	1.44092	1.39721	1.43115	1.40530	1.40341	1.37304	1.38239	1.36999	1.39311	1.35108	1.36694	1.32018	1.33731	1.32428	1.30568	1.25871	1.28992	1.26669	1.29790	1.25209	1.21856	1.20102	1.18178	1.16024	1.15078	1.17044	1.20417	1.14921	1.15036	1.14322	1.11422	1.09246	1.09477	1.04507	1.03362	1.02258	0.99095	0.98675	0.96552	0.94818	0.92454	0.87925	0.85739	0.83070	0.83133	0.78887	0.73549	0.74579	0.73391	0.71447	0.71132	0.69335	0.68620	0.63440	0.64543	0.62063	0.60623	0.57566	0.56777	0.52542	0.51838	0.50882	0.50336	0.50798	0.51954	0.46164	0.44545	0.49463	0.41834	0.26492	0.30254	0.35960	0.41088	0.40889	0.41593	0.41771	0.41015	0.41288	0.40825	0.42938	0.41025	0.40016	0.39838	0.41561	0.43200	0.41824	0.38776	0.41740	0.40500	0.41256	0.40416	0.41593	0.40899	0.40931	0.42538	0.41057	0.40121	0.40594	0.39817	0.40227	0.41467	0.39291	0.40889	0.41340	0.38409	0.40584	0.42244	0.38440	0.39417	0.42276	0.38734	0.44220	0.42244	0.39890	0.41824	0.43284	0.39953	0.40752	0.41498	0.42601	0.44209	0.43316	0.44220	0.42528	0.43348	0.44199	0.44934	0.42906	0.42108	0.43253	0.44693	0.46563	0.45334	0.45302	0.43295	0.43579	0.45060	0.45828	0.43820	0.44955	0.47551	0.46952	0.49516	0.47362	0.48970	0.52753	0.49695	0.50304	0.51607	0.52385	0.48276	0.49211	0.50325	0.55537	0.50010	0.53383	0.54896	0.55443	0.55590	0.56756	0.55968	0.58501	0.55748	0.58721	0.59604	0.57692	0.59415	0.62862	0.60813	0.64774	0.63093	0.65552	0.63965	0.64470	0.65510	0.65069	0.65069	0.68253	0.71531	0.67591	0.66277	0.69188	0.73749	0.70312	0.70113	0.75819	0.73822	0.73938	0.72740	0.73570	0.74074	0.76859	0.77689	0.77941	0.80569	0.81346	0.81052	0.79980	0.83984	0.82859	0.84677	0.84940	0.88114	0.85686	0.88765	0.86916	0.94030	0.87872	0.90699	0.93610	0.92433	0.93179	1.01985	1.00135	0.95627	1.01008	0.98223	0.99074	0.95333	1.00640	0.98496	0.96867	1.01270	0.97340	1.02552	1.05411	1.02437	1.03078	1.02857	1.04076	1.06367	1.07407	1.09026	1.07670	1.07449	1.09026	1.11001	1.14795	1.20017	1.18862	1.14774	1.15499	1.18704	1.17170	1.22750	1.17790	1.26480	1.25902	1.29927	1.19765	1.18263	1.27605	1.25261	1.28403	1.29202	1.28372	1.25062	1.35591	1.32113	1.37272	1.34015	1.34897	1.29822	1.33059	1.31440	1.36947	1.38565	1.37430	1.42138	1.41528	1.39700	1.40950	1.40309	1.40162	1.41434	1.40057	1.42894	1.39689	1.44576	1.40961	1.50566	1.49347	1.43157	1.49010	1.48685	1.48580	1.46741	1.46919	1.47550	1.49862	1.45406	1.52058	1.44408	1.52384	1.45269	1.48054	1.48569	1.53130	1.47592	1.49242	1.47918	1.49756	1.47413	1.55231	1.58531	1.53413	1.54265	1.51806	1.54086	1.52068	1.53970	1.54885	1.59109	1.58552	1.53592	1.55463	1.55589	1.58647	1.53487	1.57817	1.59267	1.62997	1.60906	1.63932	1.59172	1.61610	1.60811	1.57880	1.67463	1.64552	1.57659	1.62514	1.64637	1.63428	1.61431	1.62493	1.63491	1.64069	1.59687	1.65687	1.67642	1.71015	1.67852	1.68010	1.67684	1.70027	1.63544	1.70605	1.68262	1.67453	1.67169	1.66055	1.67148	1.69870	1.71856	1.68956	1.66223	1.67947	1.72129	1.67001	1.70185	1.69092	1.67568	1.67526	1.63270	1.65456	1.73054	1.67074	1.71362	1.67148	1.73548	1.72602	1.70385	1.75061	1.76133	1.70679	1.67884	1.73590	1.70353	1.72844	1.69660	1.68977	1.70668	1.70553	1.64815	1.67484	1.72308	1.75965	1.72917	1.73558	1.76501	1.73621	1.75408	1.79443	1.72570	1.72339	1.70668	1.74609	1.72917	1.75460	1.72486	1.70563	1.73684	1.67768	1.72182	1.67758	1.66360	1.67873	1.70143	1.67989	1.70164	1.67600	1.71110	1.68535	1.75177	1.64868	1.73327	1.78140	1.75586	1.66728	1.70427	1.66707	1.63197	1.74819	1.76627	1.72339	1.74493	1.76942	1.73642	1.72644	1.77047	1.72959	1.68577	1.76522	1.70280	1.74620	1.70668	1.67673	1.73537	1.78224	1.72917	1.70196	1.72854	1.68977	1.76049	1.68661	1.75429	1.74315	1.74714	1.75555	1.72938	1.76679	1.71520	1.71698	1.70647	1.67400	1.76070	1.73716	1.75019	1.73537	1.73001	1.71068	1.75040	1.77047	1.72434	1.75334	1.70017	1.74683	1.71414	1.80546	1.69544	1.75008	1.73211	1.67894	1.72528	1.69512	1.68661	1.65919	1.71288	1.71141	1.73096	1.65372	1.64605	1.67716	1.67989	1.70385	1.73579	1.74987	1.67610	1.75250	1.70416	1.71667	1.73085	1.67926	1.73001	1.72497	1.69859	1.70427	1.66602	1.64038	1.66339	1.71929	1.70069	1.65940	1.71824	1.70311	1.68661	1.67821	1.75050	1.67043	1.68125	1.69197	1.68672	1.68188	1.72392	1.71509	1.77436	1.62451	1.68062	1.65824	1.66076	1.70038	1.69155	1.64531	1.71110	1.74830	1.68420	1.69723	1.69281	1.66497	1.68336	1.73611	1.66108	1.69470	1.62440	1.67537	1.66181	1.65698	1.69397	1.69607	1.68577	1.63460	1.66034	1.71299	1.69418	1.70595	1.70069	1.70700	1.67737	1.68115	1.65761	1.70994	1.65530	1.68787	1.63092	1.67779	1.64321	1.65950	1.65267	1.67915	1.61757	1.60843	1.64857	1.60664	1.72013	1.62514	1.60149	1.66370	1.69691	1.66118	1.63859	1.68157	1.70952	1.71887	1.70511	1.65257	1.64006	1.66581	1.62661	1.66045	1.59193	1.71478	1.62577	1.66265	1.69849	1.73527	1.64710	1.64542	1.62262	1.66948	1.65509	1.61263	1.63218	1.60233	1.65540	1.60864	1.60864	1.65109	1.64763	1.58090	1.66444	1.65708	1.60549	1.60002	1.67011	1.68336	1.66108	1.63397	1.62924	1.62535	1.61936	1.60381	1.61116	1.62777	1.59929	1.60223	1.64174	1.64952	1.60580	1.59099	1.61316	1.60496	1.65908	1.58773	1.60612	1.64668	1.58762	1.58615	1.60023	1.62692	1.61925	1.63890	1.60664	1.68178	1.63291	1.59897	1.60412	1.61085	1.61642	1.58605	1.60664	1.61032	1.55252	1.58594	1.64090	1.60948	1.63911	1.59824	1.58888	1.59035	1.59561	1.58773	1.61600	1.57375	1.57333	1.59424	1.60265	1.61946	1.59813	1.59456	1.60980	1.60664	1.61726	1.60706	1.55337	1.64721	1.59929	1.58594	1.62829	1.61810	1.56398	1.58489	1.60664	1.63638	1.60244	1.64395	1.55063	1.59792	1.61799	1.58405	1.61316	1.63901	1.64626	1.61379	1.61001	1.60612	1.61547	1.63365	1.60664	1.62157	1.58867	1.61001	1.60107	1.60076	1.61400	1.61726	1.60076	1.61494	1.56923	1.61841	1.61389	1.59382	1.63186	1.60454	1.58542	1.63155	1.63544	1.65046	1.59120	1.57312	1.63333	1.56839	1.57753	1.62724	1.61915	1.58689	1.62072	1.60381	1.55662	1.59729	1.52615	1.58857	1.56503	1.57722	1.54653	1.53077	1.59256	1.50629	1.53235	1.54906	1.52772	1.56640	1.53855	1.56976	1.55337	1.55242	1.63439	1.60076	1.59992	1.58794	1.54969	1.55084	1.57774	1.54338	1.57985	1.59382	1.53708	1.55599	1.52636	1.56513	1.57554	1.57606	1.57459	1.49862	1.58888	1.60160	1.56745	1.60864	1.56524	1.61085	1.55000	1.55841	1.54580	1.57922	1.60149	1.58195	1.53088	1.57806	1.59876	1.57869	1.51028	1.53928	1.53245	1.60990	1.52142	1.54790	1.56272	1.59319	1.56745	1.56724	1.52331	1.58006	1.60874	1.60643	1.61568	1.57817	1.60002	1.56009	1.55021	1.57470	1.53540	1.60475	1.62020	1.59803	1.56818	1.54422	1.57302	1.56692	1.52772	1.56703	1.55463	1.50187	1.53970	1.56261	1.57133	1.58352	1.62062	1.58121	1.54527	1.55484	1.45732	1.53624	1.52110	1.50818	1.54128	1.57302	1.56713	1.54559	1.52384	1.54864	1.55946	1.55988	1.59466	1.54433	1.60580	1.57554	1.60538	1.60612	1.47749	1.55400	1.55042	1.51974	1.52531	1.55652	1.51480	1.49231	1.52814	1.54653	1.57018	1.53981	1.55252	1.55158	1.53455	1.49483	1.55168	1.50723	1.53739	1.48737	1.53140	1.53897	1.49557	1.48769	1.52678	1.50345	1.52121	1.59960	1.52236	1.54086	1.61673	1.52657	1.56881	1.56850	1.55704	1.50419	1.53361	1.57060	1.51942	1.60948	1.57239	1.52531	1.56598	1.52615	1.47812	1.49231	1.54149	1.58205	1.64510	1.57144	1.52856	1.52699	1.55893	1.56282	1.55021	1.51753	1.55526	1.52930	1.58867	1.53266	1.52163	1.48569	1.53687	1.50513	1.52058	1.50166	1.54496	1.53813	1.48191	1.51616	1.57186	1.56608	1.52772	1.48317	1.52394	1.52310	1.52058	1.52667	1.50208	1.47592	1.49620	1.49536	1.50345	1.52331	1.57501	1.54632	1.55641	1.53708	1.50618	1.51743	1.51175	1.48842	1.50954	1.53792	1.48842	1.53077	1.50009	1.49336	1.55673	1.51448	1.50398	1.44586	1.48212	1.55294	1.55978	1.48706	1.49914	1.47613	1.50786	1.50177	1.48611	1.50891	1.48380	1.49830	1.53361	1.48138	1.54475	1.48390	1.55200	1.47823	1.53403	1.55400	1.50135	1.58363	1.47571	1.45522	1.59351	1.51890	1.50408	1.48685	1.49935	1.52636	1.48222	1.50345	1.51364	1.45879	1.47129	1.56114	1.50650	1.52520	1.54601	1.48023	1.48538	1.50671	1.46825	1.48096	1.50093	1.51764	1.50030	1.49830	1.52783	1.44839	1.53582	1.52394	1.49473	1.51648	1.51785	1.55957	1.49273	1.48559	1.52793	1.48926	1.52131	1.52720	1.52079	1.54023	1.47844	1.45606	1.50219	1.57880	1.51249	1.49336	1.48485	1.50103	1.49231	1.43998	1.52762	1.54002	1.48054	1.46982	1.48548	1.46194	1.46089	1.49883	1.52615	1.48285	1.49735	1.49799	1.47098	1.52867	1.49389	1.48769	1.50471	1.50524	1.52405	1.49967	1.52573	1.54401	1.48590	1.42989	1.50755	1.48243	1.48254	1.51228	1.47844	1.50198	1.47213	1.50629	1.46310	1.52468	1.52215	1.45322	1.46299	1.42590	1.47781	1.46593	1.45049	1.40793	1.45921	1.44261	1.44145	1.47939	1.47896	1.47245	1.46247	1.50345	1.46730	1.46152	1.47634	1.44639	1.46163	1.47518	1.46846	1.49294	1.48180	1.51207	1.50650	1.41633	1.48212	1.49630	1.49389	1.41770	1.45448	1.51837	1.45185	1.46310	1.45931	1.47014	1.47466	1.48737	1.45038	1.45994	1.44008	1.46005	1.50429	1.50124	1.47960	1.44754	1.49073	1.45973	1.49189	1.52878	1.48170	1.45616	1.51532	1.48706	1.47550	1.49841	1.47098	1.42663	1.44881	1.45805	1.47192	1.45480	1.51711	1.40887	1.45280	1.46247	1.42337	1.44807	1.47413	1.46446	1.45763	1.48643	1.46793	1.47487	1.45574	1.44282	1.50881	1.48685	1.45847	1.48590	1.47266	1.46173	1.44387	1.46257	1.43735	1.47644	1.41171	1.40246	1.43084	1.37588	1.45669	1.46362	1.45910	1.45900	1.46930	1.45017	1.48128	1.46310	1.42495	1.48233	1.46036	1.46121	1.43935	1.46909	1.41497	1.47098	1.48107	1.44313	1.41749	1.43504	1.48622	1.49483	1.49567	1.44502	1.46436	1.43935	1.46131	1.41875	1.42190	1.46814	1.47623	1.44839	1.43966	1.46635	1.49210	1.48212	1.44818	1.46762	1.41896	1.42295	1.45627	1.45606	1.44460	1.45290	1.41581	1.45112	1.49189	1.50587	1.44702	1.45900	1.43893	1.45732	1.47960	1.46488	1.45931	1.50597	1.49368	1.45091	1.43315	1.43956	1.41717	1.45732	1.51039	1.47875	1.44754	1.45826	1.41276	1.40866	1.40656	1.45049	1.47707	1.46289	1.45206	1.40961	1.43367	1.38533	1.37115	1.42264	1.42684	1.41013	1.43514	1.41413	1.42285	1.42632	1.43147	1.44544	1.44113	1.41339	1.45952	1.48664	1.44965	1.46131	1.49746	1.45784	1.47161	1.47329	1.46551	1.45679	1.44775	1.41055	1.43504	1.47518	1.42810	1.48474	1.48180	1.40740	1.46688	1.43945	1.39080	1.41097	1.45448	1.45374	1.49504	1.51890	1.49305	1.43609	1.39143	1.44040	1.44555	1.43346	1.42117	1.41644	1.38040	1.40541	1.45364	1.36989	1.40950	1.40183	1.41444	1.39164	1.38376	1.43273	1.41119	1.40383	1.45007	1.44607	1.39437	1.42516	1.41991	1.44408	1.45416	1.39616	1.49179	1.45511	1.41150	1.41728	1.43935	1.47003	1.41182	1.41024	1.40435	1.41970	1.39069	1.41087	1.44187	1.42180	1.47224	1.45774	1.40751	1.41413	1.39374	1.41119	1.42474	1.41392	1.48800	1.41739	1.43704	1.43283	1.44986	1.43441	1.43672	1.37083	1.41413	1.42432	1.41949	1.44481	1.42337	1.41192	1.45742	1.43556	1.45416	1.41539	1.45837	1.41097	1.41381	1.46015	1.43031	1.40499	1.39921	1.39857	1.41024	1.40383	1.40814	1.42800	1.42348	1.42485	1.38691	1.38470	1.39605	1.38649	1.39752	1.42947	1.43882	1.46804	1.46320	1.42243	1.43861	1.41266	1.44103	1.43031	1.44271	1.44870	1.38681	1.46131	1.45459	1.39185	1.42359	1.40520	1.44881	1.38607	1.43451	1.42243	1.40992	1.39868	1.37745	1.37136	1.37483	1.38397	1.40057	1.40120	1.41087	1.38996	1.42285	1.43830	1.37829	1.42369	1.43252	1.35654	1.44040	1.36106	1.44649	1.41245	1.42726	1.40499	1.37430	1.37115	1.39143	1.38596	1.39542	1.43504	1.41970	1.38166	1.41055	1.42369	1.41423	1.41455	1.44240	1.41665	1.39322	1.43956	1.39836	1.40299	1.42285	1.37966	1.34719	1.38439	1.42054	1.46993	1.47466	1.37724	1.39826	1.38838	1.40499	1.43882	1.40383	1.44429	1.41991	1.41507	1.43956	1.37430	1.39479	1.47812	1.43987	1.46751	1.39227	1.39206	1.44261	1.43630	1.41539	1.37777	1.41150	1.43021	1.36032	1.43956	1.44849	1.38786	1.40845	1.42253	1.43651	1.42632	1.41360	1.42285	1.42611	1.41119	1.40026	1.38964	1.43021	1.40320	1.42831	1.39584	1.45101	1.42432	1.42632	1.40026	1.39637	1.40562	1.43861	1.39973	1.42537	1.41938	1.41686	1.36726	1.44597	1.44313	1.48821	1.41791	1.37335	1.44439	1.41570	1.38386	1.47497	1.39731	1.43966	1.47098	1.41854	1.40635	1.39700	1.36936	1.38071	1.38323	1.44387	1.40173	1.40362	1.38271	1.36064	1.36337	1.39658	1.35717	1.38092	1.38733	1.35370	1.41665	1.41749	1.41865	1.40299	1.41297	1.34782	1.39206	1.35139	1.40299	1.34467	1.32312	1.36800	1.42380	1.38617	1.39616	1.34582	1.34530	1.38912	1.41717	1.45753	1.38113	1.39836	1.41129	1.37850	1.40740	1.42737	1.41675	1.41549	1.37724	1.35475	1.37346	1.40950	1.39395	1.41560	1.41297	1.42464	1.39416	1.40267	1.37241	1.36715	1.38954	1.40761	1.41612	1.38649	1.37976	1.42359	1.40929	1.43567	1.43367	1.39101	1.36631	1.41266	1.40845	1.35612	1.36390	1.39731	1.45627	1.38071	1.36673	1.41413	1.43294	1.42842	1.43651	1.42075	1.40110	1.39080	1.42054	1.38344	1.38113	1.42327	1.39343	1.43903	1.37798	1.39006	1.40288	1.39164	1.41770	1.38975	1.39626	1.40625	1.39847	1.36926	1.41339	1.40719	1.39815	1.39185	1.39942	1.40414	1.32775	1.39868	1.33878	1.41518	1.33636	1.38512	1.39437	1.36201	1.39017	1.38082	1.38302	1.39280	1.34992	1.38554	1.38208	1.38586	1.38334	1.36253	1.36558	1.35665	1.38628	1.38891	1.39059	1.37819	1.34992	1.39185	1.35045	1.35770	1.37787	1.33521	1.34078	1.32386	1.36831	1.39584	1.38533	1.42380	1.36789	1.40362	1.34435	1.36873	1.39164	1.36285	1.40047	1.38050	1.33384	1.37010	1.35108	1.36411	1.34792	1.36358	1.36610	1.33805	1.40288	1.40814	1.37672	1.33405	1.42653	1.36558	1.36684	1.38376	1.38891	1.40782	1.41455	1.38124	1.35791	1.36621	1.38071	1.36505	1.39921	1.39553	1.41455	1.39931	1.36652	1.34036	1.35097	1.37199	1.39006	1.37777	1.34004	1.44103	1.37850	1.35066	1.36201	1.37377	1.36747	1.36947	1.36306	1.38344	1.32890	1.35066	1.36579	1.36968	1.34761	1.34256	1.36243	1.35654	1.37619	1.37241	1.42148	1.33258	1.37735	1.39248	1.37441	1.31188	1.37955	1.39122	1.38617	1.35927	1.42968	1.34624	1.24914	1.44019	1.37167	1.32134	1.38449	1.32354	1.32186	1.32806	1.32018	1.35475	1.35906	1.33742	1.34824	1.36327	1.35581	1.36264	1.39364	1.33542	1.34435	1.36831	1.36358	1.34645	1.36222	1.38449	1.39237	1.33353	1.36264	1.41507	1.35875	1.36022	1.39532	1.40288	1.37325	1.35076	1.37325	1.34561	1.30295	1.38880	1.43609	1.33332	1.36642	1.31682	1.34488	1.33721	1.32449	1.37567	1.37787	1.35024	1.34824	1.33080	1.36842	1.33700	1.33605	1.39437	1.37010	1.34204	1.34929	1.31976	1.38071	1.29958	1.36432	1.35496	1.38575	1.39090	1.34761	1.38796	1.35244	1.36579	1.38754	1.35150	1.38828	1.37020	1.36516	1.39248	1.32743	1.36337	1.42295	1.38733	1.35644	1.39521	1.38103	1.27983	1.40173	1.37651	1.33069	1.39910	1.39216	1.39700	1.37283	1.33510	1.37041	1.33479	1.33868	1.29233	1.39059	1.34477	1.36022	1.34561	1.37314	1.35433	1.36148	1.38933	1.34404	1.36505	1.32575	1.39784	1.33742	1.35517	1.30589	1.36190	1.33374	1.36957	1.33605	1.33405	1.30862	1.38786	1.38491	1.38197	1.35717	1.36957	1.33584	1.35139	1.33479	1.32470	1.38166	1.35171	1.32880	1.30852	1.36747	1.33069	1.38145	1.38849	1.32123	1.34351	1.29927	1.33584	1.36169	1.30757	1.33626	1.35328	1.35570	1.32218	1.33889	1.34635	1.33059	1.32512	1.37966	1.34467	1.31009	1.34141	1.31377	1.33395	1.39521	1.34782	1.32460	1.38040	1.32743	1.36085	1.32964	1.30957	1.35822	1.39584	1.31482	1.30127	1.35791	1.35003	1.31629	1.29853	1.31398	1.32544	1.32207	1.26943	1.32470	1.33752	1.31692	1.31924	1.28582	1.32502	1.31083	1.38124	1.33668	1.31409	1.33069	1.32649	1.36159	1.39511	1.34183	1.32071	1.33815	1.30957	1.36369	1.31713	1.30326	1.31776	1.29296	1.30652	1.33836	1.36264	1.34246	1.36180	1.35297	1.39574	1.34351	1.31041	1.36442	1.30852	1.31619	1.30768	1.31766	1.29465	1.30253	1.34256	1.26911	1.30074	1.27405	1.30032	1.35370	1.33668	1.28508	1.33973	1.32743	1.33615	1.34729	1.36169	1.37535	1.36894	1.31230	1.36757	1.33542	1.33721	1.38954	1.31482	1.33657	1.31220	1.31335	1.34193	1.32491	1.34498	1.31283	1.33384	1.35108	1.34299	1.37178	1.27384	1.30589	1.37577	1.37924	1.33952	1.31493	1.32607	1.30578	1.35276	1.30410	1.31198	1.29149	1.34309	1.33721	1.35612	1.33763	1.33437	1.29580	1.35192	1.37787	1.30589	1.32722	1.32502	1.33615	1.32901	1.34698	1.31787	1.33458	1.33668	1.36358	1.28813	1.32680	1.35812	1.30852	1.33594	1.31419	1.34582	1.29612	1.28845	1.33447	1.34540	1.30936	1.32670	1.30799	1.33090	1.29570	1.29475	1.37661	1.33710	1.36537	1.29738	1.32270	1.36201	1.32617	1.32974	1.30810	1.29475	1.32554	1.34246	1.28876	1.34004	1.31913	1.33290	1.31335	1.31661	1.31545	1.28225	1.31934	1.31787	1.30137	1.35055	1.30179	1.32554	1.39185	1.33342	1.33910	1.31818	1.33363	1.33132	1.40320	1.32638	1.36316	1.35644	1.35213	1.33269	1.30747	1.33037	1.31713	1.32281	1.34057	1.27205	1.35560	1.34961	1.35013	1.33111	1.30610	1.33384	1.33636	1.32974	1.33174	1.33626	1.27689	1.30946	1.36190	1.34897	1.33805	1.36526	1.28309	1.35192	1.31535	1.29433	1.34982	1.33773	1.36390	1.30873	1.33437	1.37272	1.35444	1.32953	1.33594	1.36243	1.38807	1.35602	1.34530	1.35843	1.40309	1.30190	1.29843	1.31135	1.29528	1.27195	1.30232	1.33920	1.34214	1.33437	1.33342	1.35759	1.36369	1.32974	1.32197	1.34235	1.31325	1.32302	1.30284	1.36947	1.30431	1.28403	1.32512	1.32428	1.30925
10	1.36818	1.36501	1.35770	1.39558	1.36218	1.38434	1.38619	1.35847	1.36054	1.36458	1.32299	1.36272	1.33642	1.35497	1.36152	1.40104	1.36622	1.34515	1.31677	1.39078	1.40366	1.39307	1.39176	1.36523	1.36480	1.37277	1.33696	1.32801	1.35628	1.34373	1.37102	1.33347	1.37986	1.40311	1.35661	1.39438	1.34362	1.38390	1.37462	1.37735	1.40115	1.37146	1.32921	1.37080	1.35890	1.39252	1.36905	1.36458	1.39285	1.33696	1.37528	1.38488	1.36447	1.38663	1.38313	1.35082	1.32124	1.40235	1.39885	1.42822	1.37844	1.38968	1.36240	1.40387	1.39274	1.40497	1.40464	1.39471	1.38827	1.38172	1.33729	1.38357	1.37036	1.36480	1.34799	1.32495	1.36305	1.43728	1.39361	1.37255	1.39176	1.33565	1.37844	1.37538	1.39318	1.37386	1.37178	1.35857	1.36196	1.38968	1.40748	1.33805	1.38292	1.39209	1.33292	1.37036	1.35748	1.37910	1.37102	1.36905	1.37822	1.40180	1.38106	1.41566	1.30902	1.31764	1.37091	1.40715	1.31709	1.38739	1.38674	1.37255	1.40802	1.35868	1.41097	1.40180	1.33904	1.40955	1.33893	1.31535	1.32954	1.36425	1.34122	1.31207	1.38270	1.34733	1.41163	1.40333	1.39078	1.35454	1.35377	1.33773	1.33631	1.43488	1.38499	1.37593	1.36982	1.41654	1.39503	1.33620	1.38324	1.41817	1.37680	1.38128	1.35726	1.38903	1.34799	1.36163	1.35857	1.37735	1.42298	1.37440	1.40180	1.35508	1.38728	1.35912	1.38750	1.44666	1.41337	1.35039	1.34307	1.39864	1.35978	1.45605	1.40060	1.41839	1.36316	1.31895	1.38052	1.39853	1.37549	1.38510	1.40311	1.39711	1.33369	1.34799	1.39907	1.37800	1.36458	1.39350	1.37397	1.36414	1.36240	1.33063	1.41228	1.47330	1.38696	1.38827	1.36894	1.42341	1.39460	1.36687	1.36687	1.36032	1.41610	1.41097	1.30454	1.36818	1.43979	1.41053	1.39154	1.40726	1.41435	1.38772	1.39154	1.33369	1.38008	1.41446	1.35323	1.41119	1.40387	1.37921	1.35170	1.36523	1.33936	1.37680	1.39121	1.42942	1.44175	1.39198	1.37146	1.38608	1.40791	1.39798	1.40955	1.37178	1.39274	1.37418	1.41632	1.33205	1.36534	1.42691	1.37768	1.39143	1.40071	1.40890	1.40671	1.38193	1.39449	1.40682	1.40518	1.46271	1.37004	1.43106	1.38532	1.35159	1.42723	1.38292	1.42647	1.41064	1.33587	1.39471	1.40016	1.43706	1.38455	1.44503	1.42953	1.43902	1.42822	1.37036	1.42713	1.33412	1.41643	1.45693	1.36632	1.39460	1.35934	1.37637	1.39962	1.40344	1.41032	1.38706	1.38346	1.37800	1.35355	1.49699	1.35126	1.32364	1.37888	1.41861	1.35585	1.35574	1.42134	1.35050	1.36632	1.40813	1.40868	1.38805	1.34045	1.42145	1.38303	1.41632	1.37244	1.43007	1.37538	1.35443	1.39853	1.44284	1.43837	1.38575	1.39503	1.37680	1.36283	1.39689	1.37746	1.43247	1.40158	1.39580	1.38193	1.45583	1.42953	1.38204	1.41239	1.37331	1.40453	1.44175	1.34155	1.43455	1.35999	1.39471	1.33227	1.37178	1.38805	1.38968	1.34122	1.37669	1.38892	1.37156	1.38881	1.38161	1.38565	1.38696	1.41141	1.35061	1.38892	1.37724	1.38968	1.36261	1.34100	1.40322	1.37506	1.37724	1.33816	1.42309	1.34307	1.41075	1.41206	1.42527	1.43979	1.38870	1.33554	1.33543	1.37975	1.28915	1.39689	1.37680	1.41250	1.40246	1.38805	1.37822	1.41064	1.39405	1.37975	1.39853	1.34842	1.41239	1.47439	1.35290	1.39853	1.38772	1.38499	1.41304	1.39307	1.47985	1.44557	1.42985	1.39831	1.40868	1.36272	1.38183	1.43553	1.38750	1.39121	1.41566	1.36938	1.47341	1.38674	1.39263	1.40115	1.41064	1.46042	1.42985	1.39962	1.42953	1.43062	1.38477	1.42451	1.44306	1.40846	1.39143	1.38728	1.34766	1.37342	1.37822	1.36065	1.39842	1.40497	1.44022	1.39580	1.43695	1.43138	1.42330	1.41272	1.41414	1.39230	1.41293	1.38783	1.35181	1.39056	1.37986	1.46686	1.38477	1.38805	1.45169	1.43444	1.36021	1.38597	1.41643	1.43629	1.39067	1.39460	1.37156	1.40224	1.36425	1.34471	1.41141	1.45583	1.36578	1.41261	1.37004	1.43673	1.39001	1.42047	1.28075	1.40049	1.42265	1.39929	1.39558	1.39754	1.43389	1.43400	1.44383	1.39252	1.39285	1.39580	1.40016	1.42636	1.37691	1.44328	1.45321	1.44666	1.39525	1.43204	1.44623	1.36807	1.38554	1.39700	1.39842	1.34526	1.39067	1.42003	1.40562	1.39591	1.42221	1.34373	1.39372	1.40508	1.45540	1.39252	1.38696	1.43237	1.43826	1.41774	1.38750	1.39667	1.38794	1.39350	1.42079	1.41119	1.45136	1.43629	1.42276	1.43302	1.41828	1.41828	1.36272	1.41621	1.39471	1.39733	1.36905	1.44841	1.38117	1.35093	1.38073	1.41359	1.46424	1.40606	1.34624	1.38543	1.40147	1.44001	1.39798	1.41588	1.45965	1.39634	1.40726	1.43160	1.44546	1.48170	1.40104	1.46642	1.46031	1.47483	1.39984	1.40497	1.43335	1.41577	1.42418	1.42069	1.39602	1.43138	1.43247	1.44230	1.38324	1.43149	1.42636	1.40082	1.38226	1.38968	1.44372	1.43411	1.48029	1.45562	1.42276	1.43870	1.48312	1.36130	1.45485	1.41523	1.42734	1.39460	1.42647	1.42287	1.46740	1.42767	1.42396	1.43739	1.44012	1.39580	1.43357	1.45245	1.39667	1.41752	1.36534	1.42603	1.42844	1.37844	1.39864	1.48956	1.49382	1.41741	1.45889	1.38827	1.46926	1.40475	1.46588	1.44317	1.43859	1.41905	1.43422	1.38925	1.40366	1.38827	1.41479	1.39329	1.44001	1.39711	1.40409	1.42625	1.42374	1.46413	1.43106	1.40246	1.43695	1.44623	1.44666	1.47046	1.41097	1.44797	1.38499	1.43357	1.49022	1.42734	1.43018	1.44776	1.45834	1.45310	1.41490	1.42680	1.39209	1.45605	1.40060	1.43575	1.45616	1.45147	1.42658	1.39503	1.42483	1.43739	1.44481	1.44208	1.41173	1.44022	1.45605	1.43302	1.46489	1.36829	1.46064	1.42953	1.44012	1.44983	1.41032	1.46511	1.41763	1.38805	1.42549	1.44743	1.42658	1.46719	1.43280	1.40988	1.40660	1.46817	1.41927	1.41686	1.44230	1.43957	1.41948	1.40497	1.42833	1.43782	1.42691	1.48269	1.42047	1.38761	1.50987	1.41763	1.46620	1.46773	1.40540	1.46544	1.43160	1.47952	1.43444	1.41141	1.42461	1.44492	1.41861	1.46347	1.43968	1.41872	1.41916	1.41708	1.41632	1.43324	1.40147	1.43237	1.43018	1.47144	1.50637	1.43935	1.44765	1.43891	1.45583	1.49066	1.41588	1.45256	1.51871	1.44983	1.44383	1.44699	1.48149	1.44481	1.40147	1.48432	1.42483	1.40911	1.41763	1.40246	1.42691	1.45441	1.44219	1.41905	1.44623	1.44121	1.50670	1.46086	1.42243	1.43859	1.48323	1.45081	1.38870	1.42527	1.43029	1.44426	1.44274	1.41817	1.45955	1.48498	1.40780	1.42833	1.47439	1.47297	1.44983	1.44885	1.45136	1.44765	1.42461	1.43193	1.43651	1.45114	1.48945	1.45605	1.49327	1.46260	1.41435	1.47810	1.46380	1.46227	1.45878	1.46861	1.46489	1.44874	1.43684	1.48301	1.46457	1.44426	1.49393	1.40442	1.50397	1.40639	1.44579	1.42920	1.45922	1.46402	1.40267	1.40791	1.43924	1.46402	1.44928	1.47395	1.42494	1.40093	1.39918	1.44623	1.43739	1.42330	1.49579	1.43859	1.45758	1.44885	1.46173	1.44415	1.48531	1.47625	1.47723	1.42374	1.45376	1.51074	1.45944	1.46096	1.44219	1.44503	1.42778	1.45125	1.40071	1.39984	1.43662	1.52591	1.38848	1.48902	1.53104	1.45551	1.52962	1.44077	1.48007	1.51085	1.44175	1.43848	1.47996	1.48290	1.42418	1.50779	1.43979	1.48367	1.42702	1.46446	1.43684	1.41970	1.48116	1.44896	1.48378	1.50528	1.48018	1.49491	1.46588	1.48203	1.46697	1.46588	1.45223	1.45834	1.51904	1.48640	1.49480	1.46620	1.49207	1.53803	1.46642	1.49262	1.48050	1.39623	1.47701	1.46468	1.51085	1.48421	1.50506	1.44514	1.52035	1.47155	1.44470	1.52973	1.48935	1.43597	1.50190	1.49098	1.45507	1.47887	1.45485	1.49939	1.45616	1.47330	1.53312	1.47767	1.47035	1.49906	1.47581	1.48738	1.49699	1.44339	1.45583	1.49633	1.52711	1.42210	1.44143	1.49131	1.51150	1.48542	1.49655	1.46566	1.47472	1.50310	1.48214	1.45343	1.42440	1.45300	1.42942	1.50834	1.52526	1.46249	1.50845	1.48847	1.48301	1.50856	1.48476	1.48967	1.48836	1.51816	1.47013	1.44394	1.49568	1.50856	1.47810	1.49491	1.45605	1.54360	1.47985	1.50681	1.47974	1.48378	1.44481	1.45267	1.47821	1.49087	1.44197	1.51292	1.49197	1.49218	1.44164	1.48618	1.49524	1.48269	1.45834	1.42560	1.50616	1.51445	1.48782	1.50419	1.51380	1.57078	1.44830	1.51762	1.49873	1.47963	1.45431	1.50539	1.49327	1.44055	1.53989	1.45703	1.51915	1.50179	1.54371	1.44841	1.53235	1.52886	1.46315	1.47461	1.47243	1.50987	1.45834	1.45900	1.41152	1.43095	1.52853	1.50605	1.50845	1.48192	1.44590	1.51194	1.47810	1.47505	1.49775	1.52591	1.50539	1.42702	1.53181	1.47144	1.50790	1.49589	1.47177	1.47603	1.53355	1.46489	1.50899	1.47002	1.47810	1.50299	1.44306	1.49666	1.50976	1.48531	1.50179	1.50048	1.46184	1.52766	1.49437	1.50201	1.51140	1.50932	1.50594	1.49589	1.50856	1.50397	1.45955	1.48509	1.51729	1.49786	1.46347	1.55932	1.52853	1.52690	1.49437	1.46544	1.55506	1.48345	1.56041	1.51467	1.54447	1.53355	1.51369	1.52952	1.48978	1.51129	1.50834	1.48465	1.51281	1.53650	1.59545	1.47374	1.46522	1.51751	1.51380	1.55124	1.56499	1.51827	1.50288	1.48334	1.51543	1.46893	1.44099	1.53137	1.48989	1.51216	1.52962	1.51925	1.51947	1.51129	1.49131	1.46522	1.50081	1.43564	1.53301	1.54152	1.51325	1.49830	1.47254	1.50976	1.51270	1.51227	1.47712	1.45496	1.49819	1.49306	1.50332	1.49557	1.54665	1.50910	1.55997	1.56346	1.48301	1.48782	1.47887	1.50998	1.48192	1.49950	1.48050	1.55233	1.55637	1.55113	1.50626	1.50899	1.55932	1.54862	1.52897	1.53334	1.55888	1.58682	1.52089	1.48891	1.48312	1.49240	1.45594	1.51620	1.57831	1.57285	1.52886	1.59861	1.50703	1.58715	1.52286	1.54458	1.59599	1.48902	1.49851	1.52111	1.55440	1.52384	1.51642	1.57929	1.54261	1.55222	1.48924	1.48705	1.55746	1.48170	1.56401	1.58093	1.58562	1.55811	1.55779	1.50801	1.55953	1.58933	1.57547	1.52198	1.52177	1.57798	1.52722	1.53694	1.51205	1.56717	1.54567	1.56445	1.49120	1.53639	1.51150	1.54283	1.59032	1.53366	1.58071	1.51489	1.50561	1.51009	1.54873	1.58213	1.54884	1.55244	1.57416	1.50932	1.57100	1.50703	1.56095	1.55353	1.52766	1.51140	1.56204	1.57132	1.54272	1.58006	1.60505	1.51882	1.53475	1.52591	1.55342	1.54458	1.56608	1.51871	1.51685	1.49841	1.56237	1.61073	1.56281	1.58650	1.54163	1.53301	1.52733	1.50463	1.57656	1.53323	1.55571	1.55757	1.61182	1.54163	1.59086	1.51140	1.54130	1.59599	1.59239	1.53290	1.57176	1.52766	1.54294	1.59610	1.54196	1.53072	1.53181	1.55964	1.59064	1.54076	1.52853	1.57165	1.58235	1.57885	1.61280	1.55626	1.55015	1.51172	1.59359	1.50004	1.55670	1.57907	1.53989	1.53989	1.53454	1.56969	1.56455	1.55124	1.57023	1.54742	1.57078	1.62306	1.61793	1.60385	1.60101	1.57973	1.57765	1.61040	1.53290	1.56390	1.61182	1.54905	1.53104	1.61324	1.59141	1.61324	1.52275	1.60145	1.60669	1.58453	1.59097	1.56958	1.57875	1.56827	1.58257	1.59163	1.57613	1.58977	1.55582	1.54774	1.61750	1.61793	1.57645	1.65068	1.62033	1.60571	1.60505	1.59163	1.54218	1.62328	1.57613	1.57700	1.56423	1.56914	1.53617	1.60221	1.57165	1.58835	1.61389	1.64555	1.57995	1.68037	1.63049	1.56084	1.61542	1.56226	1.54218	1.59217	1.67862	1.58759	1.64959	1.50441	1.57318	1.57722	1.57569	1.57514	1.58431	1.57143	1.60210	1.60811	1.57569	1.54633	1.59414	1.61291	1.69565	1.62274	1.62415	1.63125	1.57482	1.60549	1.60800	1.64173	1.59807	1.67120	1.63354	1.58846	1.62470	1.63147	1.66323	1.62099	1.64555	1.61750	1.60538	1.57689	1.67262	1.59315	1.55735	1.61892	1.60418	1.64577	1.61160	1.60036	1.58573	1.60407	1.66913	1.65374	1.63496	1.55942	1.63933	1.54938	1.58791	1.55320	1.69631	1.54512	1.59294	1.57940	1.66684	1.62110	1.66029	1.60855	1.61542	1.64751	1.65516	1.60986	1.56696	1.56357	1.57503	1.56019	1.65352	1.56717	1.62677	1.64162	1.65581	1.63027	1.64937	1.61007	1.64424	1.64489	1.60123	1.61706	1.58813	1.70941	1.68670	1.62950	1.67426	1.61051	1.61204	1.61488	1.62415	1.65941	1.63562	1.67251	1.70788	1.57078	1.62132	1.63343	1.61018	1.66116	1.62579	1.63081	1.65767	1.65865	1.62164	1.62798	1.67983	1.63998	1.60014	1.62918	1.65548	1.65013	1.64773	1.65701	1.61324	1.65112	1.69904	1.61782	1.68812	1.63562	1.64839	1.64380	1.61739	1.65439	1.70810	1.61837	1.57351	1.60887	1.61193	1.62765	1.63070	1.63420	1.63223	1.64315	1.63529	1.62339	1.66160	1.62699	1.62023	1.63201	1.67306	1.57842	1.67753	1.67546	1.56521	1.68354	1.62044	1.61957	1.64402	1.67022	1.67000	1.67993	1.64937	1.68452	1.67742	1.65177	1.68779	1.66716	1.70002	1.70591	1.61291	1.63267	1.64904	1.70198	1.64009	1.63922	1.66476	1.70133	1.68867	1.67055	1.70908	1.67819	1.68801	1.60276	1.67808	1.63889	1.67415	1.68212	1.66509	1.64817	1.69238	1.68201	1.67731	1.65930	1.68190	1.73386	1.69882	1.71476	1.68856	1.63955	1.71006	1.66083	1.62798	1.69402	1.66946	1.68506	1.73495	1.74445	1.69533	1.69216	1.69140	1.76737	1.68234	1.76802	1.65679	1.66749	1.69860	1.67011	1.75973	1.69314	1.70744	1.63594	1.74783	1.68572	1.72687	1.74554	1.71901	1.75351	1.74270	1.69827	1.74521	1.66815	1.73746	1.72818	1.74608	1.68474	1.68223	1.67197	1.72414	1.69893	1.68114	1.70701	1.72785	1.75820	1.70810	1.73735	1.68146	1.68768	1.68714	1.77337	1.77927	1.73342	1.65013	1.74630	1.69511	1.76224	1.70089	1.66345	1.70067	1.79073	1.69762	1.70766	1.72676	1.73167	1.72098	1.67404	1.69063	1.78058	1.73757	1.74215	1.67535	1.73091	1.72272	1.69980	1.77872	1.71039	1.72502	1.68124	1.78745	1.74499	1.77250	1.74466	1.74499	1.74728	1.75951	1.70886	1.78822	1.76060	1.69325	1.72971	1.78221	1.71563	1.78702	1.77970	1.80099	1.74521	1.76017	1.80186	1.75591	1.72131	1.72152	1.77981	1.75198	1.77807	1.72884	1.75132	1.71028	1.78232	1.84192	1.78822	1.79444	1.82075	1.78625	1.74095	1.80263	1.80787	1.71770	1.78866	1.70460	1.71224	1.77894	1.75624	1.79029	1.81332	1.81682	1.80874	1.86714	1.75165	1.83756	1.79837	1.80656	1.83265	1.82599	1.80514	1.73298	1.82861	1.81769	1.81998	1.84826	1.84618	1.79695	1.77010	1.82937	1.80481	1.78134	1.85502	1.82522	1.82817	1.77643	1.79924	1.81081	1.80656	1.80012	1.75438	1.79531	1.88177	1.84476	1.79881	1.79717	1.80164	1.87685	1.81103	1.79324	1.82086	1.81365	1.74292	1.85590	1.84192	1.84345	1.91135	1.86124	1.78265	1.72785	1.81835	1.84356	1.82238	1.81114	1.88897	1.81758	1.80164	1.80066	1.84967	1.82522	1.82184	1.86179	1.89290	1.83188	1.77184	1.86845	1.86703	1.86212	1.86550	1.89508	1.87205	1.91211	1.88602	1.83505	1.88231	1.85470	1.82893	1.91462	1.85863	1.87238	1.84673	1.86943	1.82795	1.89967	1.92139	1.92750	1.88984	1.86397	1.91299	1.88766	1.85033	1.90414	1.90927	1.89552	1.88886	1.92477	1.94169	1.88537	1.91724	1.94792	1.85273	1.92063	1.91844	1.94595	1.87303	1.89017	1.90251	1.92947	1.92357	1.86179	1.88220	1.91408	1.92368	1.91517	1.89749	1.94595	1.90098	1.96036	1.87467	1.96615	2.00271	1.97073	1.93231	1.90818	1.91506	1.93831	1.95381	1.93089	1.95250	1.94180	1.93853	1.98590	1.88875	1.95927	1.93482	1.93689	1.94257	1.93722	1.99092	1.98961	1.93340	1.95894	1.99627	1.95632	1.89039	1.97892	2.00359	2.00981	1.96276	1.94803	2.01221	1.94126	1.95861	1.97138	1.94704	2.05904	2.02564	2.03994	1.96997	1.97935	1.95152	2.02804	2.00435	1.96473	1.88766	1.95479	1.98667	1.97073	1.97914	2.00970	2.07421	2.02051	2.06209	1.94715	1.97106	1.98667	2.01417	2.02072	2.09451	2.04605	2.05063	2.06701	2.07137	1.98285	2.01669	2.05707	1.99453	2.04780	2.01516	2.03393	2.01548	2.00380	2.05238	2.09211	2.07650	1.99867	2.07945	2.02378	2.00239	2.10598	1.99769	2.05445	1.98590	1.97379	2.09615	1.98754	2.02629	2.08131	2.06548	2.04092	2.03229	2.02738	2.05544	2.03317	2.10456	2.09943	2.04856	2.13818	2.10805	2.08185	2.09801	2.14516	2.07738	2.00086	2.05817	2.08928	2.10205	2.19079	2.06941	2.07017	2.08436	2.02367	2.11613	2.04736	2.10914	2.10729	2.10772	2.09277	2.02083	2.06635	2.10696	2.11340	2.10095	2.13981	2.08698	2.18675	2.11405	2.10074	2.09364	2.09604	2.07487	2.10936	2.15357	2.05653	2.14353	2.11886	2.07159	2.13545	2.10696	2.14626	2.16743	2.10150	2.10347	2.12857	2.15171	2.06439	2.18653	2.11984	2.13894	2.12104	2.14757	2.14309	2.12552	2.13141	2.14189	2.13949	2.12322	2.15040	2.16110	2.12617	2.16350	2.11755	2.07498	2.14069	2.19647	2.16034	2.11154	2.19789	2.17835	2.15717	2.10598	2.08251	2.14702	2.16132	2.22965	2.13894	2.08163	2.17573	2.17911	2.16852	2.12824	2.17726	2.13370	2.10117	2.16831	2.08666	2.19581	2.17267	2.15510	2.16110	2.22256	2.14909	2.17889	2.21601	2.11711	2.20127	2.16274	2.12977	2.17475	2.16590	2.15368	2.19035	2.09255	2.12541	2.17213	2.15357	2.14767	2.13381	2.11482	2.17551	2.15946	2.15128	2.19461	2.11242	2.10772	2.12683	2.13425	2.10685	2.13741	2.08775	2.08163	2.15455	2.03273	2.10434	2.16012	2.11809	2.11558	2.16121	2.13523	2.07301	2.07367	2.08873	2.00894	2.01308	2.07181	2.09037	2.10030	2.12792	2.03939	2.11755	2.10117	2.08786	2.02760	2.04911	2.04550	2.03481	1.99081	1.99474	2.06701	1.95163	1.95687	1.93962	1.99081	1.94672	1.94584	1.99081	1.97160	1.99343	1.91047	1.92183	1.92488	1.91473	1.93296	1.97521	1.92991	1.84957	1.90240	1.95425	1.85044	1.88974	1.82522	1.74619	1.80896	1.82468	1.75340	1.70973	1.69347	1.70209	1.60003	1.58562	1.54316	1.51642	1.45824	1.47330	1.45365	1.37222	1.34995	1.31709	1.35956	1.34810	1.31196	1.30487	1.26852	1.22922	1.19375	1.15500	1.09900	1.03438	0.93603	0.92446	0.89149	0.90284	0.90131	0.88680	0.74948	0.80438	0.81737	0.55801	0.30892	0.30291	0.45661	0.49448	0.50409	0.49536	0.49328	0.54753	0.50158	0.53815	0.53771	0.49841	0.51752	0.52756	0.50289	0.50180	0.52679	0.51271	0.54339	0.51555	0.50824	0.54120	0.55790	0.49830	0.50169	0.48422	0.50496	0.52265	0.53258	0.52155	0.51533	0.51675	0.50922	0.49874	0.50169	0.49612	0.52265	0.50627	0.49918	0.50354	0.53978	0.54000	0.51697	0.54644	0.52843	0.51883	0.50071	0.54131	0.52057	0.51479	0.52559	0.58236	0.54437	0.50966	0.52734	0.56926	0.55987	0.55256	0.55037	0.56598	0.56249	0.55943	0.56347	0.56816	0.57330	0.61292	0.63028	0.58312	0.59535	0.62820	0.66379	0.62875	0.64196	0.63486	0.63912	0.66149	0.65800	0.69129	0.68715	0.72928	0.69162	0.73114	0.74860	0.75079	0.75395	0.75733	0.71367	0.75231	0.80427	0.76159	0.77873	0.84892	0.81737	0.82949	0.83757	0.82217	0.83833	0.84019	0.82512	0.89094	0.88177	0.90579	0.89695	0.93963	0.89771	0.93122	0.94967	0.97936	1.01888	0.95207	1.00283	0.99148	0.99956	1.08666	1.01211	1.05577	1.08273	1.05151	1.10293	1.04049	1.11952	1.12738	1.13065	1.16635	1.19888	1.19080	1.18873	1.18119	1.19713	1.25717	1.18621	1.22005	1.26524	1.29417	1.27420	1.30028	1.32714	1.27802	1.28446	1.34733	1.32605	1.30214	1.34569	1.35432	1.33969	1.40595	1.36109	1.43007	1.50124	1.40584	1.41970	1.49600	1.48858	1.50059	1.50670	1.50605	1.45398	1.46326	1.54152	1.50572	1.52046	1.56914	1.58257	1.54371	1.58333	1.56576	1.51653	1.59315	1.58049	1.65068	1.57329	1.58137	1.68179	1.65756	1.61990	1.64238	1.68790	1.64064	1.65374	1.57580	1.66476	1.63540	1.63289	1.74641	1.72927	1.70668	1.68201	1.68812	1.72010	1.79641	1.73648	1.80121	1.77239	1.78822	1.72425	1.78494	1.76202	1.78604	1.82992	1.84487	1.81365	1.86168	1.80328	1.87140	1.83232	1.87500	1.85077	1.83559	1.86332	1.85622	1.87816	1.88231	1.77839	1.83647	1.89137	1.83843	1.87063	1.86528	1.88308	1.86638	1.91702	1.86245	1.86114	1.91124	1.84749	1.85131	1.89890	1.95228	1.85994	1.99278	1.94737	1.91124	1.88406	1.98809	1.98841	1.94781	1.92292	1.88635	1.86900	1.96287	1.91888	1.88832	1.90152	1.86310	1.95709	1.94530	1.97837	1.91888	1.90906	1.91299	1.98579	1.95501	1.97684	1.95796	1.94573	1.93984	2.02564	2.01123	1.95556	2.01483	2.04343	2.01221	1.93482	1.96516	1.91266	1.97652	1.97248	1.94071	1.97040	1.95370	1.93034	1.95490	1.91855	1.91779	1.97990	1.94966	1.87991	1.90829	1.97269	2.02509	1.95250	1.99027	1.98459	1.95534	1.97368	1.95392	1.92445	1.93667	1.99223	1.89181	1.94126	1.97793	2.01778	2.03601	1.91724	1.95130	1.96997	1.98972	1.94715	1.95054	2.00566	1.98208	1.87478	1.99693	1.94017	1.97684	1.96134	1.93263	2.02444	2.01112	1.97553	1.94617	1.94759	1.96069	1.96232	1.96123	2.02858	1.93143	1.98317	1.96276	2.01494	2.01920	1.99562	1.95774	1.88035	1.92423	1.91964	1.94442	1.90622	1.96920	1.99453	1.93907	1.97597	1.88450	1.99420	1.98437	1.90360	1.99398	1.92521	1.93307	1.97346	1.98765	1.96014	1.93394	1.93263	1.91004	1.91386	1.90884	1.97269	1.88755	1.95272	1.94879	1.95752	1.98350	1.93875	1.92827	1.96582	1.90371	1.90382	1.92488	1.95960	1.91517	1.96844	1.94584	1.90283	1.95785	1.88002	1.90360	1.95141	1.87031	1.91015	1.89137	1.90032	1.93285	1.90425	1.91058	1.88690	1.86376	1.99802	1.89552	1.91724	1.96789	1.89017	1.88832	1.88952	1.87489	1.88974	1.93351	1.90458	1.93504	1.89159	1.82653	1.91408	1.93962	1.95043	1.92292	1.90655	1.90163	1.91615	1.90065	1.95610	1.91943	1.83516	1.87609	1.87751	1.85906	1.92084	1.91932	1.85863	1.83723	1.86310	1.85950	1.88559	1.89890	1.83581	1.89716	1.88395	1.84192	1.87893	1.83810	1.84662	1.83920	1.85873	1.83690	1.86790	1.84946	1.89235	1.84400	1.83352	1.88395	1.85131	1.87260	1.90207	1.88613	1.84793	1.84989	1.83734	1.86114	1.87827	1.80765	1.84345	1.84291	1.81824	1.87751	1.82893	1.84640	1.84029	1.84061	1.85830	1.80525	1.91986	1.82992	1.78538	1.82828	1.91375	1.87325	1.84214	1.79389	1.89083	1.87347	1.78778	1.77599	1.80830	1.85349	1.89192	1.80601	1.83974	1.81256	1.81889	1.80416	1.82238	1.83952	1.86015	1.86070	1.79444	1.76409	1.80645	1.82217	1.86867	1.81442	1.85164	1.81507	1.86245	1.87675	1.86845	1.82217	1.85164	1.85295	1.87991	1.85906	1.78964	1.78669	1.78997	1.76726	1.78418	1.78778	1.87129	1.83843	1.83057	1.83548	1.78745	1.78713	1.79859	1.80263	1.80437	1.81191	1.81944	1.76824	1.81485	1.81584	1.79804	1.80285	1.79739	1.77588	1.78724	1.79957	1.80350	1.81594	1.81562	1.76158	1.78505	1.80536	1.82249	1.79368	1.77119	1.81704	1.84487	1.73037	1.78134	1.77097	1.84618	1.80274	1.78069	1.83396	1.68954	1.75220	1.76813	1.79422	1.80918	1.81442	1.76191	1.75154	1.79968	1.73943	1.79979	1.78374	1.78844	1.79171	1.81343	1.80121	1.80470	1.75154	1.76813	1.81747	1.79782	1.72775	1.73255	1.80699	1.79422	1.80754	1.72240	1.78735	1.72633	1.69511	1.71989	1.70209	1.77468	1.68485	1.72141	1.70602	1.80295	1.72971	1.74859	1.78276	1.72000	1.71607	1.79619	1.73080	1.76399	1.77632	1.77730	1.81507	1.74204	1.81322	1.76813	1.78800	1.69533	1.76126	1.78025	1.78898	1.76224	1.80066	1.76890	1.73037	1.72993	1.76017	1.77839	1.81136	1.68223	1.76202	1.74619	1.72240	1.71978	1.66563	1.76584	1.72785	1.75482	1.74052	1.69107	1.72294	1.73429	1.73353	1.73178	1.70810	1.81191	1.78866	1.74041	1.69238	1.72196	1.75645	1.64086	1.69303	1.73375	1.72261	1.70722	1.73833	1.71596	1.79651	1.73899	1.76901	1.78964	1.72403	1.69609	1.69489	1.75427	1.76661	1.71847	1.75733	1.72491	1.68965	1.71530	1.69183	1.77774	1.71989	1.71268	1.70799	1.73266	1.73451	1.77676	1.72207	1.71115	1.68266	1.72513	1.77916	1.71235	1.69838	1.71770	1.65155	1.67415	1.73244	1.76955	1.77643	1.71858	1.76955	1.72294	1.74521	1.71323	1.69696	1.77534	1.73386	1.71661	1.69653	1.72589	1.67590	1.69653	1.70842	1.73004	1.69740	1.73058	1.72425	1.67393	1.73855	1.73910	1.75722	1.73550	1.74226	1.68255	1.66203	1.70613	1.69500	1.64468	1.72010	1.71552	1.69020	1.71552	1.76595	1.71847	1.70711	1.62765	1.62175	1.66684	1.63769	1.63583	1.68004	1.69249	1.67895	1.67939	1.72949	1.76595	1.71410	1.72709	1.71639	1.65701	1.74281	1.70428	1.69249	1.68343	1.70570	1.72458	1.69849	1.70198	1.73288	1.73451	1.66181	1.71650	1.63736	1.71934	1.66880	1.64577	1.71235	1.68605	1.75285	1.66083	1.68015	1.71235	1.71050	1.59719	1.68747	1.67590	1.63442	1.68168	1.64468	1.67109	1.71672	1.69052	1.62579	1.68190	1.68223	1.66312	1.68190	1.67884	1.66258	1.69020	1.71104	1.72327	1.67448	1.67830	1.62983	1.64741	1.63070	1.71596	1.59184	1.66225	1.68135	1.59632	1.67524	1.74204	1.69325	1.66651	1.62808	1.66094	1.63452	1.62372	1.70351	1.63966	1.64937	1.72447	1.67939	1.66160	1.62983	1.70711	1.73571	1.74827	1.67480	1.62066	1.67044	1.64653	1.64970	1.69653	1.66291	1.65810	1.68048	1.67677	1.67066	1.70002	1.60745	1.66301	1.60232	1.59490	1.65898	1.67590	1.69260	1.66203	1.66749	1.70580	1.68517	1.69303	1.64588	1.63376	1.71770	1.66727	1.63223	1.62066	1.62896	1.59075	1.65374	1.65297	1.63835	1.58464	1.65417	1.58977	1.64533	1.64271	1.61848	1.70318	1.66029	1.64948	1.66160	1.60942	1.68375	1.66236	1.65057	1.63442	1.66989	1.67535	1.65068	1.63376	1.65941	1.67895	1.63671	1.68157	1.63027	1.60702	1.65363	1.67917	1.60975	1.66596	1.65188	1.59905	1.61455	1.60942	1.58944	1.65898	1.64686	1.64009	1.66094	1.70155	1.59719	1.58300	1.60462	1.61837	1.62241	1.59741	1.65843	1.62361	1.55877	1.63332	1.68234	1.66520	1.60931	1.63594	1.63343	1.65898	1.61608	1.65854	1.63169	1.67349	1.57045	1.63605	1.63998	1.66520	1.66018	1.66804	1.66170	1.60472	1.62874	1.61171	1.63343	1.56608	1.64020	1.66192	1.60134	1.60341	1.60691	1.59010	1.61640	1.65712	1.57263	1.60844	1.56586	1.59206	1.64741	1.62426	1.64915	1.58235	1.64326	1.61182	1.61957	1.67295	1.57995	1.55429	1.59992	1.60800	1.56652	1.64271	1.63278	1.63998	1.59086	1.61597	1.60996	1.61062	1.58344	1.60625	1.61302	1.67906	1.61630	1.57602	1.60210	1.61291	1.63278	1.58147	1.61324	1.59414	1.59938	1.59730	1.62394	1.66040	1.65210	1.62656	1.64337	1.63081	1.59556	1.58333	1.59818	1.62732	1.65494	1.60909	1.60440	1.62830	1.66607	1.59523	1.62350	1.63321	1.63016	1.60876	1.61335	1.60887	1.63278	1.59392	1.64140	1.58126	1.60691	1.66935	1.63125	1.58759	1.61553	1.58453	1.64282	1.64642	1.55571	1.60505	1.60178	1.57569	1.60593	1.55549	1.60440	1.59228	1.60112	1.55342	1.63856	1.56008	1.59632	1.56499	1.60549	1.61531	1.62601	1.56303	1.59032	1.59512	1.59086	1.63223	1.58966	1.58147	1.57842	1.60036	1.56423	1.59839	1.60876	1.55353	1.60756	1.61564	1.65013	1.64075	1.58628	1.60265	1.59894	1.57667	1.61957	1.59970	1.55779	1.60483	1.58137	1.57853	1.61422	1.55702	1.59053	1.60341	1.56139	1.58224	1.64009	1.55386	1.63180	1.60112	1.58224	1.56292	1.68747	1.59566	1.60156	1.59261	1.59053	1.61455	1.66072	1.59970	1.60047	1.62885	1.58879	1.58791	1.64730	1.56117	1.62339	1.56958	1.57558	1.57067	1.59043	1.56423	1.60734	1.64730	1.60210	1.57602	1.63725	1.65854	1.62459	1.56237	1.57711	1.59818	1.57940	1.60713	1.51794	1.58115	1.59523	1.61793	1.64413	1.55582	1.57722	1.60811	1.56095	1.57656	1.54949	1.51532	1.60418	1.58060	1.62350	1.62350	1.59959	1.55298	1.61782	1.61422	1.56576	1.54807	1.62863	1.52668	1.53825	1.57416	1.61924	1.57427	1.55397	1.62481	1.64828	1.47876	1.57089	1.55069	1.58093	1.60582	1.56969	1.57176	1.58311	1.61040	1.58278	1.59697	1.60975	1.62099	1.53083	1.58617	1.56455	1.57776	1.60636	1.62634	1.62972	1.53104	1.53475	1.57001	1.52995	1.58671	1.58890	1.56259	1.60505	1.56630	1.59676	1.57995	1.60778	1.62274	1.54600	1.58639	1.57525	1.57154	1.53901	1.52755	1.52919	1.58955	1.55495	1.57733	1.58584	1.60964	1.61051	1.57853	1.47472	1.57220	1.58868	1.59665	1.59130	1.53901	1.57449	1.58726	1.58617	1.59272	1.55309	1.59392	1.53825	1.60276	1.49284	1.54392	1.59687	1.55233	1.54065	1.60363	1.61771	1.50048	1.52624	1.61182	1.59053	1.56041	1.55331	1.56892	1.58497	1.54327	1.55921	1.52035	1.56128	1.54753	1.58377	1.51598	1.55124	1.58006	1.53727	1.56816	1.55069	1.51205	1.51478	1.59119	1.65134	1.62099	1.63747	1.54840	1.55746	1.57536	1.52406	1.55691	1.57100	1.56499	1.56499	1.61357	1.56488	1.53956	1.57569	1.58191	1.54589	1.59064	1.58006	1.48749	1.58060	1.54993	1.56674	1.57405	1.57187	1.57263	1.56434	1.53672	1.58857	1.61608	1.54316	1.63169	1.62055	1.57678	1.60047	1.56314	1.53323	1.49972	1.53912	1.55648	1.56314	1.62699	1.55222	1.56707	1.56597	1.55986	1.52548	1.52307	1.62306	1.57744	1.55539	1.57143	1.53727	1.58104	1.51860	1.55375	1.56892	1.58791	1.56117	1.52166	1.52340	1.58486	1.54938	1.57318	1.52428	1.55244	1.48607	1.54764	1.53650	1.55451	1.54403	1.53508	1.53377	1.54327	1.56434	1.59381	1.52209	1.49251	1.55986	1.56292	1.52067	1.56248	1.55921	1.58519	1.51707	1.54196	1.51915	1.51030	1.55135	1.55593	1.52024	1.57645	1.46042	1.54207	1.53519	1.46762	1.51936	1.52471	1.56576	1.49655	1.53159	1.54611	1.55331	1.55942	1.51401	1.52417	1.55899	1.56117	1.54731	1.53519	1.61073	1.56597	1.53421	1.54949	1.51762	1.54622	1.56794	1.52690	1.53563	1.57143	1.51478	1.51740	1.49753	1.53781	1.53923	1.50910	1.54141	1.56095	1.49808	1.55582	1.52897	1.54523	1.56041	1.60789	1.57842	1.48236	1.57503	1.55495	1.58278	1.50812	1.56652	1.52089	1.50943	1.52853	1.47395	1.55266	1.52297	1.60210	1.59108	1.53847	1.48694	1.57744	1.51882	1.50004	1.52548	1.54305	1.50332	1.53050	1.49982	1.55069	1.48552	1.50201	1.48967	1.54010	1.55386	1.57787	1.54294	1.51740	1.53585	1.52493	1.52504	1.51129	1.51609	1.54905	1.53410	1.53104	1.57875	1.53770	1.54960	1.49699	1.55397	1.56499	1.52438	1.52766	1.52351	1.47854	1.52122	1.52024	1.50670	1.47963	1.55659	1.53301	1.55353	1.53028	1.62023	1.49633	1.55680	1.53072	1.53214	1.54447	1.50506	1.56925	1.44623	1.45070	1.52548	1.55801	1.52002	1.54829	1.50288	1.57274	1.48705	1.48978	1.49240	1.54709	1.50452	1.49677	1.54163	1.53050	1.56117	1.55975	1.60582	1.51052	1.51860	1.52526	1.56739	1.52242	1.52962	1.54316	1.52853	1.46107	1.44317	1.52220	1.49611	1.51762	1.52679	1.53279	1.48847	1.53694	1.52449	1.53879	1.47832	1.51107	1.51532	1.52995	1.55648	1.48683	1.55462	1.54687	1.51063	1.48978	1.51412	1.54250	1.51107	1.54687	1.48520	1.47330	1.56423	1.52286	1.53563	1.58955	1.50605	1.52690	1.52635	1.50037	1.52177	1.54785	1.51751	1.50463	1.50037	1.54720	1.50495	1.54753	1.51205	1.50910	1.45562	1.55004	1.53039	1.51401	1.49600	1.51925	1.60975	1.62896	1.52122	1.52209	1.51052	1.45889	1.54512	1.48749	1.48247	1.52722	1.54010	1.51532	1.54796	1.56019	1.52471	1.51543	1.48432	1.49950	1.48662	1.49076	1.51227	1.50234	1.46326	1.50310	1.48924	1.49775	1.50626	1.52602	1.53563	1.50354	1.49731	1.42964	1.48356	1.42876	1.44765	1.52515	1.44623	1.50790	1.51663	1.47974	1.46315	1.55932	1.49600	1.49731	1.48007	1.51336	1.50539	1.45212	1.50463	1.49731	1.51030	1.47319	1.51216	1.44732	1.50856	1.43171	1.43782	1.55331	1.49207	1.48935	1.46424	1.53454	1.53617	1.51172	1.49797	1.48400	1.52253	1.46151	1.50004	1.52351	1.48563	1.51085	1.48880	1.48771	1.48793	1.45005	1.44186	1.47548	1.42145	1.48978	1.46457	1.46053	1.50943	1.52329	1.52559	1.54174	1.44743	1.56772	1.52515	1.46282	1.46140	1.48367	1.50146	1.47810	1.47898	1.50714	1.47515	1.50801	1.47603	1.48181	1.55331	1.52864	1.52984	1.47799	1.50878	1.46238	1.49295	1.48749	1.48290	1.50299	1.46391	1.45234	1.51991	1.47013	1.51936	1.53323	1.46664	1.46708	1.47406	1.51805	1.43739	1.46446	1.46511	1.51598	1.52198	1.47155	1.49699	1.53617	1.47101	1.47057	1.46358	1.53181	1.46893	1.47701	1.44514	1.48716	1.52842	1.50768	1.50539	1.47035	1.45398	1.44797	1.42309	1.48094	1.49240	1.45027	1.49972	1.44274	1.49764	1.48662	1.48967	1.42920	1.46260	1.50616	1.52526	1.49044	1.50594	1.49087	1.50397	1.46708	1.48247	1.53945	1.46588	1.48301	1.48356	1.46249	1.44830	1.45365	1.42112	1.51041	1.47832	1.49186	1.49513	1.43280	1.48236	1.47188	1.43237	1.49568	1.48061	1.55604	1.51107	1.41938	1.51238	1.47090	1.51391	1.47068	1.48280	1.44044	1.42483	1.49175	1.47537	1.46893	1.50375	1.43095	1.44459	1.47101	1.46959	1.48727	1.46806	1.46304	1.48978	1.47679	1.51150	1.50354	1.51140	1.49906	1.51925	1.49961	1.48323	1.47985	1.47570	1.42374	1.47286	1.53683	1.54076	1.47505	1.45944	1.47330	1.48782	1.47450	1.47243	1.45310	1.45944	1.52002	1.46413	1.52875	1.47657	1.44470	1.43695	1.48498	1.51925	1.48050	1.47254	1.48552	1.47013	1.49720	1.47887	1.47614	1.46620	1.43051	1.47854	1.51281	1.52286	1.50648	1.46653	1.49622	1.46861	1.52046	1.44284	1.46195	1.47974	1.51467	1.50212	1.42134	1.46620	1.48149	1.47876	1.47133	1.45922	1.51478	1.51412	1.45998	1.46566	1.43968	1.46358	1.52897	1.43804	1.46096	1.46850	1.46140	1.46959	1.52515	1.48902	1.50572	1.46468	1.49349	1.52166	1.47024	1.50867	1.47155	1.49098	1.44568	1.48509	1.48705	1.48192	1.44950	1.40486	1.44033	1.43498	1.47286	1.44219	1.53508	1.47068	1.46719	1.42636	1.42538	1.41042	1.44776	1.44677	1.38193	1.54851	1.43837	1.50168	1.49262	1.47592	1.42123	1.40333	1.45562	1.46828	1.43913	1.49513	1.45485	1.49273	1.47974	1.42189	1.50288	1.44514	1.49360	1.43619	1.53737	1.49502	1.45693	1.50725	1.48618	1.50037	1.47341	1.47865	1.48443	1.49611	1.48400	1.47985	1.43739	1.49710	1.53421	1.47395	1.46970	1.43717	1.45987	1.47101	1.45703	1.48618	1.51380	1.44274	1.43357	1.42407	1.49666	1.52373	1.49338	1.46871	1.48018	1.44066	1.44470	1.51718	1.45049	1.42767	1.50190	1.50910	1.44754	1.48487	1.48116	1.47919	1.46773	1.46915	1.45310	1.40933	1.49349	1.44153	1.45605	1.41097	1.45911	1.42145	1.50332	1.45059	1.42614	1.49437	1.42025	1.46031	1.43247	1.45332	1.49688	1.39765	1.45474	1.45321	1.46566	1.45409	1.48945	1.41315	1.47734	1.44055	1.45310	1.48694	1.50244	1.43640	1.46118	1.49087	1.41053	1.48814	1.44033	1.47013	1.44164	1.41086	1.47275	1.48847	1.47297	1.43553	1.48498	1.40191	1.48039	1.42560	1.45267	1.47734	1.50572	1.42549	1.46861	1.49775	1.44361	1.50419	1.44448	1.49197	1.47930	1.46588	1.46151	1.42723	1.46096	1.47330	1.45059	1.44033	1.43498	1.41621	1.44863	1.50168	1.46042	1.42592	1.37320	1.45365	1.51740	1.45223	1.46282	1.45376	1.48029	1.43815	1.48214	1.49873	1.48662	1.44743	1.43629	1.41817	1.49600	1.50190	1.43378	1.45092	1.46173	1.35377	1.48793	1.44623	1.44721	1.48814	1.40922	1.45933	1.42374	1.44470	1.41992	1.42254	1.42167	1.43357	1.45518	1.44819	1.38837	1.42647	1.37975	1.45562	1.43193	1.40278	1.43629	1.40835	1.43247	1.47526	1.45638	1.49251	1.51063	1.36458	1.47057	1.47930	1.42789	1.40497	1.47374	1.37156	1.42713	1.47668	1.46981	1.41970	1.44055	1.43848	1.42680	1.41828	1.47625	1.40988	1.44012	1.39864	1.41021	1.44001	1.43564	1.43389	1.52417	1.41272	1.46937	1.49655	1.40759	1.46304	1.43149	1.40780	1.44372	1.43771	1.46358	1.46075	1.48520	1.43728	1.44383	1.46435	1.46173	1.41479	1.46326	1.49513	1.43346	1.42603	1.41348	1.44492	1.42112	1.42985	1.40497	1.49535	1.41272	1.48411	1.42527	1.40398	1.45354	1.44448	1.43771	1.46075	1.45747	1.43891	1.45169	1.44677	1.49207
11	1.37983	1.40001	1.39412	1.33709	1.39550	1.38058	1.35589	1.39437	1.41530	1.37431	1.41630	1.39938	1.38233	1.41542	1.37181	1.35927	1.35965	1.37607	1.36140	1.36379	1.35526	1.35827	1.38221	1.34649	1.32105	1.32017	1.36917	1.38472	1.39161	1.38321	1.38697	1.35163	1.35677	1.40552	1.40139	1.41969	1.40339	1.41505	1.43999	1.40176	1.38472	1.37118	1.38221	1.35727	1.36930	1.38810	1.43134	1.43297	1.40640	1.36717	1.35677	1.35727	1.35789	1.35376	1.35125	1.34874	1.36341	1.36191	1.35539	1.38309	1.36679	1.35927	1.36516	1.34762	1.37319	1.36880	1.38146	1.33533	1.36905	1.34774	1.35865	1.31528	1.30024	1.32481	1.31929	1.33659	1.32694	1.33972	1.34473	1.34724	1.34636	1.31917	1.32769	1.30851	1.31165	1.32267	1.34586	1.36391	1.36153	1.38509	1.35000	1.35088	1.38334	1.38898	1.37369	1.38622	1.35865	1.35514	1.29322	1.31779	1.35576	1.29385	1.35564	1.36579	1.36604	1.34975	1.34649	1.36316	1.37908	1.33233	1.37908	1.39186	1.35689	1.38334	1.38810	1.38873	1.43285	1.40740	1.39750	1.39499	1.37682	1.36366	1.40991	1.35589	1.35313	1.35376	1.33258	1.31703	1.28846	1.29886	1.33182	1.33483	1.31566	1.34210	1.34160	1.37268	1.36391	1.38158	1.41542	1.40063	1.41254	1.38045	1.42282	1.42946	1.45478	1.41755	1.40565	1.41893	1.40602	1.37018	1.37507	1.41229	1.40088	1.41267	1.42257	1.41442	1.41931	1.39838	1.35965	1.37131	1.31578	1.34148	1.35689	1.33746	1.34060	1.36529	1.39951	1.39349	1.38447	1.38196	1.37105	1.37456	1.33634	1.37168	1.33897	1.35627	1.35426	1.40715	1.36755	1.32105	1.36491	1.35789	1.36729	1.35576	1.35852	1.32781	1.37995	1.36817	1.37068	1.37293	1.35025	1.33922	1.32180	1.35702	1.35351	1.36178	1.40552	1.38133	1.36742	1.37381	1.36404	1.36780	1.38534	1.42232	1.40026	1.38309	1.37043	1.38785	1.37406	1.38998	1.41217	1.40991	1.38986	1.39700	1.39775	1.38409	1.38146	1.37532	1.38146	1.39738	1.39311	1.37456	1.41191	1.41154	1.41517	1.37481	1.38447	1.41342	1.38960	1.40540	1.39374	1.41580	1.38183	1.34336	1.37657	1.37018	1.40026	1.38522	1.34185	1.39650	1.38396	1.39650	1.40377	1.33872	1.34336	1.34473	1.39537	1.36917	1.40790	1.40715	1.41480	1.43322	1.38722	1.37770	1.40126	1.35702	1.37055	1.36980	1.38785	1.37344	1.36755	1.38910	1.34812	1.35276	1.37356	1.30124	1.28633	1.28708	1.25524	1.24396	1.31052	1.32568	1.34849	1.36541	1.37344	1.39524	1.38334	1.34085	1.40076	1.39976	1.40214	1.37745	1.38384	1.38271	1.40703	1.37481	1.35188	1.33070	1.33847	1.34611	1.34975	1.36767	1.36541	1.36379	1.37093	1.35601	1.32756	1.37005	1.37519	1.35777	1.34686	1.36729	1.39299	1.35990	1.34900	1.31566	1.32343	1.34260	1.35752	1.32230	1.32067	1.33245	1.34649	1.37983	1.39687	1.32957	1.37131	1.37181	1.38409	1.36128	1.35000	1.33320	1.33546	1.34599	1.32957	1.36755	1.35752	1.35764	1.34411	1.35037	1.35576	1.34849	1.38885	1.39750	1.39412	1.43134	1.42044	1.39136	1.41442	1.44375	1.42959	1.44839	1.44062	1.39249	1.40540	1.41116	1.39148	1.38221	1.35376	1.36830	1.40464	1.41405	1.39299	1.39738	1.39900	1.40164	1.40740	1.41580	1.37293	1.37820	1.37406	1.40402	1.44037	1.46230	1.44826	1.42821	1.43184	1.44162	1.43247	1.44601	1.44362	1.40327	1.37168	1.42182	1.39524	1.40414	1.37431	1.38935	1.40226	1.37494	1.37895	1.37720	1.33571	1.40201	1.33797	1.32380	1.40088	1.37945	1.39825	1.38785	1.38183	1.40665	1.35639	1.36742	1.39512	1.37820	1.40201	1.40427	1.35576	1.38923	1.39136	1.38497	1.39136	1.39186	1.38233	1.38660	1.36592	1.42495	1.43748	1.44099	1.45666	1.40991	1.41405	1.39462	1.44525	1.42507	1.41868	1.40627	1.41856	1.44601	1.43285	1.41054	1.40953	1.40427	1.40866	1.42345	1.43435	1.40790	1.45967	1.47533	1.45490	1.45879	1.42658	1.42294	1.44688	1.43385	1.42420	1.47245	1.47157	1.45077	1.48072	1.48436	1.44814	1.44099	1.42094	1.38722	1.39788	1.45064	1.43698	1.40364	1.41430	1.43686	1.35764	1.44074	1.44300	1.44237	1.40790	1.42583	1.44613	1.45340	1.45240	1.43974	1.44337	1.47596	1.45704	1.40088	1.41279	1.42345	1.46130	1.44701	1.43949	1.44488	1.44513	1.45967	1.47383	1.46017	1.45866	1.50479	1.49050	1.48198	1.45879	1.44112	1.43573	1.44388	1.43849	1.45942	1.47972	1.46180	1.45503	1.49326	1.46380	1.42758	1.44149	1.46995	1.45766	1.45591	1.48135	1.50291	1.48486	1.47947	1.44325	1.42495	1.43360	1.43711	1.44099	1.43498	1.44162	1.43986	1.43147	1.46029	1.47872	1.45240	1.45453	1.45365	1.44576	1.46418	1.45866	1.43560	1.45453	1.43648	1.42733	1.44738	1.43585	1.45102	1.44413	1.45315	1.40652	1.41480	1.40001	1.45315	1.45315	1.46857	1.45741	1.45027	1.42131	1.41267	1.44237	1.44688	1.44939	1.43247	1.44676	1.47208	1.48235	1.47972	1.47772	1.47721	1.48198	1.49288	1.50730	1.46744	1.46769	1.44300	1.47809	1.41881	1.42708	1.46380	1.50253	1.52071	1.49739	1.51670	1.46468	1.51256	1.46456	1.43661	1.46117	1.42282	1.44225	1.44400	1.44663	1.43723	1.39988	1.39437	1.42620	1.47183	1.43711	1.40552	1.41342	1.40715	1.45252	1.42746	1.43999	1.42746	1.45140	1.41943	1.40364	1.42031	1.41191	1.41918	1.45566	1.44475	1.44137	1.42595	1.40715	1.42545	1.44626	1.44688	1.49188	1.49990	1.45165	1.43836	1.41129	1.45353	1.47960	1.48849	1.47295	1.47859	1.47684	1.48862	1.50817	1.49063	1.47872	1.52384	1.49727	1.46518	1.46130	1.48110	1.50504	1.50642	1.49313	1.46907	1.44400	1.47320	1.44663	1.46430	1.52309	1.48473	1.50767	1.51519	1.49952	1.50830	1.50291	1.47521	1.44839	1.49614	1.48674	1.47709	1.46681	1.43122	1.43761	1.44801	1.47320	1.41793	1.43335	1.46681	1.50153	1.50554	1.48273	1.48749	1.54013	1.49489	1.49902	1.48937	1.43548	1.46418	1.48574	1.43886	1.45628	1.44751	1.45904	1.50692	1.52672	1.50153	1.50491	1.49551	1.51018	1.52760	1.49113	1.46593	1.48661	1.47797	1.47847	1.46819	1.45190	1.44563	1.43222	1.47458	1.44977	1.46982	1.48787	1.45804	1.45340	1.49351	1.49100	1.51055	1.46042	1.42357	1.45841	1.46844	1.48461	1.46932	1.50592	1.48223	1.46869	1.49664	1.47333	1.47095	1.46004	1.49664	1.50153	1.47897	1.49188	1.48636	1.48436	1.48411	1.47471	1.52171	1.46493	1.47220	1.45704	1.48636	1.46368	1.44952	1.47245	1.46894	1.51569	1.51519	1.52221	1.48912	1.50053	1.46556	1.46418	1.45967	1.44262	1.44162	1.46318	1.45578	1.46117	1.50604	1.45716	1.47208	1.46644	1.47057	1.44463	1.48762	1.45829	1.47985	1.44814	1.45766	1.46343	1.42520	1.45942	1.44977	1.47872	1.52196	1.54853	1.53286	1.53023	1.49526	1.49639	1.45077	1.47571	1.45064	1.45566	1.45528	1.44337	1.42282	1.42595	1.41141	1.43748	1.45428	1.42069	1.43786	1.41956	1.42382	1.40314	1.41141	1.44200	1.38559	1.38960	1.40515	1.44588	1.40978	1.40327	1.41730	1.43422	1.43297	1.41868	1.43272	1.42821	1.44851	1.42620	1.43598	1.46155	1.40189	1.45002	1.47809	1.46844	1.42896	1.45077	1.47709	1.43673	1.44563	1.40076	1.38810	1.43209	1.43548	1.42457	1.44914	1.43573	1.42620	1.39424	1.41480	1.43435	1.46318	1.45954	1.48724	1.45691	1.47270	1.43610	1.43159	1.43986	1.45165	1.45566	1.41191	1.41906	1.45428	1.46054	1.47747	1.49288	1.48323	1.48737	1.45854	1.44275	1.41956	1.42219	1.48273	1.41918	1.44049	1.45766	1.47671	1.44701	1.46481	1.46142	1.43335	1.47972	1.44601	1.40615	1.46756	1.45365	1.46744	1.49739	1.51519	1.52158	1.50867	1.51131	1.46543	1.47721	1.48674	1.50980	1.49351	1.50892	1.51644	1.49251	1.46656	1.46969	1.50065	1.47408	1.44049	1.49025	1.53048	1.57611	1.55906	1.50103	1.53437	1.51557	1.52848	1.50053	1.49138	1.45804	1.45779	1.51331	1.49351	1.49815	1.49614	1.48273	1.49714	1.52860	1.49138	1.43899	1.46393	1.48198	1.48361	1.52371	1.50291	1.45227	1.47834	1.44964	1.44413	1.49514	1.51532	1.53537	1.51770	1.49589	1.49238	1.47897	1.49501	1.48436	1.50291	1.52635	1.52384	1.51845	1.50328	1.46644	1.44325	1.48987	1.49501	1.47320	1.48273	1.46531	1.49852	1.47759	1.49025	1.54239	1.49815	1.50491	1.46506	1.47045	1.44525	1.50354	1.46731	1.49263	1.50780	1.48060	1.49802	1.50642	1.50567	1.49827	1.49677	1.48235	1.46694	1.45653	1.48699	1.48311	1.49476	1.46969	1.47922	1.49175	1.52534	1.52221	1.48561	1.50115	1.47960	1.47120	1.48386	1.48586	1.48862	1.47772	1.45215	1.50216	1.51055	1.52484	1.53299	1.54665	1.51544	1.50316	1.52447	1.49564	1.48674	1.45578	1.45979	1.44538	1.45240	1.48762	1.45227	1.47107	1.48511	1.49037	1.49702	1.47721	1.46029	1.48298	1.49426	1.43021	1.50379	1.51256	1.49125	1.47533	1.47646	1.47709	1.44801	1.44851	1.42808	1.46230	1.41906	1.39174	1.45478	1.48298	1.48448	1.48674	1.44538	1.45804	1.50466	1.50416	1.49639	1.52309	1.51043	1.48423	1.49200	1.44851	1.46280	1.45503	1.49815	1.48035	1.50178	1.48649	1.47584	1.49614	1.52146	1.56269	1.53700	1.53725	1.49752	1.49526	1.53800	1.54490	1.53374	1.53550	1.51519	1.47721	1.50128	1.53011	1.53662	1.53048	1.53061	1.49376	1.50053	1.47909	1.47584	1.48336	1.51582	1.53951	1.54289	1.53412	1.52484	1.48060	1.49012	1.52384	1.55380	1.56884	1.56946	1.57310	1.54640	1.51268	1.50717	1.52597	1.57535	1.54703	1.56608	1.58375	1.56470	1.56445	1.50930	1.56934	1.55981	1.53199	1.53036	1.55004	1.52033	1.57673	1.56044	1.55868	1.57084	1.52509	1.53976	1.53086	1.53274	1.56169	1.54966	1.50717	1.52585	1.55956	1.57686	1.61797	1.59528	1.59929	1.53687	1.55066	1.55442	1.52171	1.47183	1.50040	1.53224	1.55831	1.51895	1.51970	1.53462	1.55066	1.54026	1.53813	1.51807	1.53612	1.53700	1.54226	1.54490	1.53738	1.52321	1.55066	1.59754	1.57773	1.58212	1.58713	1.57046	1.58500	1.54189	1.52384	1.52559	1.57560	1.58450	1.57786	1.57949	1.57222	1.57122	1.56106	1.55004	1.56570	1.56320	1.55806	1.60055	1.59829	1.59704	1.59215	1.59628	1.63439	1.59929	1.54966	1.57084	1.54026	1.54226	1.58450	1.59440	1.64479	1.62749	1.59979	1.58413	1.62674	1.62248	1.57849	1.60004	1.54953	1.52672	1.54627	1.53023	1.53550	1.54327	1.52622	1.50830	1.53399	1.56495	1.55931	1.61508	1.57748	1.60406	1.61233	1.58701	1.52221	1.53951	1.56683	1.56708	1.55730	1.55994	1.56320	1.54101	1.55593	1.55743	1.60644	1.55655	1.56332	1.55054	1.58388	1.57899	1.53023	1.56909	1.56031	1.53637	1.53086	1.54615	1.54916	1.54339	1.55467	1.51456	1.49225	1.51344	1.55016	1.53562	1.51770	1.53224	1.52058	1.51858	1.54427	1.53700	1.57097	1.54063	1.56959	1.57861	1.57272	1.56670	1.57673	1.59115	1.59942	1.55029	1.60080	1.55881	1.58175	1.60255	1.60857	1.56771	1.55806	1.59766	1.55054	1.57736	1.57811	1.56971	1.58049	1.61057	1.63313	1.63953	1.64253	1.61634	1.56545	1.59453	1.60268	1.55630	1.58563	1.58275	1.58388	1.58225	1.56244	1.58275	1.60719	1.58225	1.57335	1.54089	1.54703	1.56056	1.55693	1.60130	1.62737	1.63050	1.58576	1.63739	1.62148	1.59691	1.58187	1.58914	1.59265	1.59741	1.58049	1.59202	1.56182	1.55430	1.56633	1.55918	1.61634	1.56194	1.53863	1.57824	1.58087	1.54139	1.59879	1.57849	1.59679	1.64466	1.59967	1.60456	1.59378	1.62135	1.63865	1.60631	1.62536	1.59867	1.57711	1.58626	1.59390	1.60243	1.58087	1.55868	1.63627	1.59829	1.55831	1.57059	1.57260	1.53550	1.53612	1.55066	1.56119	1.61170	1.58764	1.58663	1.56495	1.58325	1.57134	1.56833	1.57109	1.62749	1.60192	1.59816	1.57234	1.60756	1.62311	1.61346	1.60368	1.59265	1.60029	1.57623	1.58400	1.56106	1.57009	1.57260	1.60080	1.57072	1.57686	1.56858	1.53174	1.57736	1.56608	1.59854	1.59954	1.61534	1.60393	1.59052	1.62298	1.55718	1.56971	1.58350	1.59917	1.60280	1.63652	1.64115	1.61158	1.66259	1.60117	1.62235	1.61859	1.63050	1.60268	1.63414	1.63163	1.61797	1.64416	1.64166	1.65306	1.62248	1.65030	1.62799	1.65431	1.66622	1.63739	1.63927	1.66748	1.65381	1.65695	1.65306	1.67963	1.68740	1.64040	1.65482	1.65319	1.62599	1.60029	1.59052	1.55342	1.63589	1.62235	1.62135	1.63201	1.67399	1.66133	1.65231	1.63213	1.59566	1.60205	1.59892	1.60907	1.63050	1.59528	1.60944	1.60017	1.59829	1.59867	1.57648	1.59641	1.61859	1.65281	1.65569	1.68327	1.65494	1.63765	1.61496	1.59791	1.60556	1.64855	1.62511	1.63940	1.63790	1.66046	1.64717	1.65281	1.63201	1.62411	1.63877	1.63539	1.68527	1.64993	1.63902	1.62423	1.64015	1.64341	1.61797	1.60067	1.61797	1.60869	1.60694	1.63351	1.62850	1.65582	1.63338	1.63389	1.65745	1.64316	1.65833	1.59741	1.64893	1.62160	1.59804	1.58588	1.65494	1.64667	1.65582	1.67374	1.65707	1.65544	1.67550	1.66773	1.66309	1.68715	1.69204	1.73553	1.65306	1.68076	1.69981	1.67525	1.70645	1.68264	1.68565	1.65519	1.70871	1.67124	1.67938	1.68765	1.66309	1.71021	1.68966	1.72927	1.70081	1.68289	1.69104	1.67186	1.66021	1.66334	1.60481	1.63652	1.62035	1.60268	1.65582	1.65720	1.65569	1.67725	1.65519	1.65607	1.63790	1.65181	1.64855	1.67224	1.68928	1.65657	1.62611	1.63902	1.68941	1.64968	1.65419	1.63539	1.64003	1.65720	1.62862	1.63263	1.62123	1.62022	1.65081	1.68001	1.68427	1.67750	1.66472	1.64228	1.63652	1.63489	1.62098	1.62098	1.60844	1.60155	1.64554	1.60995	1.59729	1.60017	1.64216	1.66221	1.65306	1.67738	1.68953	1.68653	1.67813	1.70683	1.66271	1.63050	1.61696	1.67324	1.64855	1.67312	1.63739	1.61922	1.65770	1.64742	1.66710	1.64567	1.62536	1.63802	1.62511	1.63564	1.64943	1.60857	1.61634	1.65068	1.65657	1.63739	1.63063	1.68139	1.68302	1.72513	1.66397	1.63050	1.62210	1.65030	1.66422	1.65557	1.67625	1.65381	1.63890	1.67061	1.63614	1.61471	1.65319	1.65782	1.70570	1.66785	1.65143	1.64379	1.64679	1.66234	1.71109	1.68414	1.68728	1.75371	1.69505	1.69931	1.69944	1.65331	1.66735	1.72676	1.70896	1.69693	1.72137	1.72663	1.71473	1.69442	1.69906	1.72688	1.67261	1.69317	1.67061	1.68164	1.69743	1.70332	1.69593	1.70483	1.73403	1.73227	1.71999	1.75421	1.72839	1.73491	1.72037	1.71548	1.70783	1.75997	1.76837	1.75634	1.77414	1.77564	1.77426	1.80535	1.76085	1.79457	1.74757	1.72776	1.76261	1.78955	1.78918	1.78980	1.78241	1.79181	1.74443	1.76887	1.72876	1.74995	1.71072	1.76586	1.75910	1.72764	1.75358	1.74130	1.74757	1.74656	1.75947	1.79106	1.76035	1.76073	1.72663	1.73892	1.71836	1.71987	1.71072	1.73603	1.72676	1.70495	1.74681	1.75371	1.76499	1.76022	1.75897	1.78291	1.76662	1.80046	1.77464	1.73315	1.74305	1.78128	1.82089	1.79419	1.79218	1.78642	1.78291	1.80434	1.76123	1.78040	1.81287	1.79281	1.80384	1.82164	1.81663	1.80848	1.79131	1.78717	1.75972	1.78993	1.78654	1.79056	1.78053	1.79845	1.76449	1.78329	1.77740	1.77639	1.81976	1.85736	1.84357	1.81863	1.80961	1.83116	1.82515	1.81963	1.79294	1.79632	1.80873	1.82778	1.79156	1.78040	1.77338	1.80936	1.84207	1.83242	1.81136	1.78141	1.73917	1.73115	1.78354	1.80585	1.86902	1.81713	1.87603	1.80021	1.77890	1.79043	1.80585	1.82690	1.83079	1.79231	1.80848	1.79469	1.84244	1.82264	1.86626	1.85210	1.84671	1.83004	1.83831	1.84019	1.84959	1.83442	1.87942	1.81637	1.78893	1.77990	1.78454	1.80647	1.80497	1.82001	1.81663	1.85460	1.83881	1.82264	1.83142	1.88142	1.84132	1.86450	1.85824	1.87227	1.84671	1.86989	1.88456	1.84583	1.86839	1.87917	1.82778	1.85134	1.85084	1.78529	1.80860	1.80071	1.83593	1.84458	1.85009	1.79996	1.81424	1.86651	1.90198	1.80509	1.87491	1.83868	1.81725	1.87052	1.82891	1.83380	1.85485	1.84508	1.83267	1.83317	1.85573	1.84758	1.87152	1.86902	1.86175	1.85185	1.85937	1.82227	1.85134	1.81976	1.83693	1.80522	1.83167	1.84357	1.86175	1.83931	1.83605	1.80096	1.78504	1.83781	1.80885	1.80497	1.80735	1.86225	1.84194	1.82841	1.82427	1.85159	1.84432	1.88832	1.86927	1.89697	1.85297	1.87365	1.96026	1.93908	1.96715	1.99260	1.94234	1.88042	1.85548	1.87403	1.89471	1.91689	1.92980	1.87077	1.85235	1.90925	1.96089	1.99761	1.94409	1.98633	1.95149	1.93707	1.96327	1.96051	2.01917	1.99160	1.98758	2.01754	2.00588	2.01528	1.95688	1.90624	1.89897	1.90687	1.86087	1.86902	1.86363	1.87691	1.88343	1.85924	1.88619	1.88769	1.90424	1.90499	1.90449	1.91953	1.87741	1.92705	1.91251	1.91589	1.97455	1.93432	1.94121	2.00676	1.96126	1.93845	1.95587	2.02531	1.98345	2.01779	1.96590	1.96302	1.95926	1.99084	1.96139	1.91000	1.96690	1.96001	1.96452	1.95813	1.94234	1.93444	1.92780	1.93670	1.93093	1.90022	1.90386	1.91852	1.90862	1.91689	1.96252	1.94146	1.89396	1.91050	1.89734	1.91903	1.97179	1.92203	1.91627	1.88381	1.92366	1.92592	1.94647	1.94384	1.95287	1.96151	1.93582	1.90737	1.88882	1.90185	1.88807	1.89634	1.92341	1.88218	1.89684	1.89095	1.92203	1.89509	1.88744	1.90411	1.91702	1.93143	1.91389	1.90160	1.84671	1.90950	1.87014	1.86927	1.83480	1.82176	1.84370	1.82051	1.85272	1.85247	1.89258	1.87265	1.82678	1.80058	1.79043	1.80597	1.83706	1.82302	1.81575	1.79231	1.75107	1.80948	1.80911	1.79820	1.77902	1.73942	1.72551	1.69467	1.70470	1.73591	1.70833	1.67124	1.64968	1.60330	1.59741	1.58826	1.57147	1.56909	1.59039	1.58513	1.53186	1.56044	1.45127	1.44488	1.46468	1.46368	1.43097	1.39725	1.35677	1.36855	1.32744	1.30525	1.26565	1.23770	1.26840	1.18919	1.15372	1.10847	1.07037	1.03340	1.03666	0.99442	0.97687	0.93977	0.89966	0.86194	0.86557	0.86896	0.82948	0.79889	0.79488	0.78761	0.75490	0.71780	0.66792	0.65714	0.61076	0.57692	0.55737	0.54346	0.50611	0.45886	0.45234	0.39932	0.38403	0.33678	0.32349	0.31673	0.31159	0.30795	0.31083	0.29479	0.29868	0.30306	0.30971	0.31171	0.30407	0.31472	0.30808	0.31823	0.32111	0.31973	0.32186	0.31923	0.31673	0.31861	0.30745	0.30958	0.30419	0.31234	0.32023	0.31108	0.31535	0.31296	0.31397	0.31835	0.32750	0.32625	0.31347	0.32036	0.32813	0.33365	0.32775	0.33440	0.34668	0.33477	0.32061	0.31961	0.32186	0.33828	0.32938	0.33402	0.31773	0.32224	0.32161	0.32512	0.33114	0.33064	0.33903	0.34229	0.35721	0.35470	0.36335	0.36811	0.36022	0.36235	0.34806	0.35570	0.34468	0.37989	0.37676	0.37689	0.39732	0.39707	0.38604	0.38917	0.39594	0.38929	0.40471	0.41825	0.44156	0.44770	0.43818	0.43730	0.44682	0.45221	0.43341	0.44958	0.45948	0.45472	0.46349	0.47101	0.46086	0.47390	0.47214	0.49608	0.49245	0.54145	0.55775	0.53393	0.56577	0.56101	0.56965	0.57254	0.59021	0.61640	0.62906	0.62430	0.62743	0.65651	0.62944	0.66140	0.69311	0.70201	0.70602	0.67744	0.72457	0.70602	0.72720	0.73698	0.75966	0.72958	0.75503	0.79726	0.80115	0.80704	0.86144	0.84577	0.87472	0.87410	0.87171	0.89052	0.93338	0.92837	0.97349	0.99103	0.97875	0.99216	0.98214	1.01197	0.97888	0.96421	1.02099	1.00144	1.03515	1.09318	1.06887	1.10998	1.14131	1.11211	1.09206	1.08817	1.09281	1.11549	1.13931	1.14608	1.17190	1.19345	1.19333	1.23933	1.24647	1.23130	1.20523	1.26038	1.28457	1.26301	1.28683	1.29284	1.27793	1.29472	1.30225	1.30989	1.35940	1.38610	1.37243	1.36454	1.37832	1.40602	1.42019	1.43285	1.39437	1.35025	1.36554	1.37745	1.41154	1.41693	1.43823	1.45077	1.47897	1.49050	1.47057	1.47195	1.49927	1.48398	1.51431	1.46242	1.47985	1.50579	1.53825	1.50730	1.47960	1.50153	1.53111	1.52346	1.54402	1.53149	1.57498	1.58701	1.55969	1.60393	1.57861	1.54552	1.57473	1.55969	1.55417	1.54226	1.61295	1.62624	1.62173	1.64278	1.63627	1.65055	1.63877	1.59741	1.67211	1.65670	1.71209	1.71774	1.67625	1.68590	1.64153	1.65996	1.68151	1.66008	1.74155	1.69392	1.67124	1.67813	1.63075	1.65243	1.67487	1.67901	1.63501	1.68665	1.69492	1.65381	1.68339	1.67299	1.71811	1.75584	1.68151	1.71611	1.70833	1.70520	1.69405	1.68126	1.67036	1.67863	1.66672	1.69455	1.68465	1.69129	1.67763	1.66785	1.71661	1.69129	1.73666	1.74205	1.75559	1.80334	1.81487	1.77263	1.77802	1.76022	1.76950	1.77288	1.75972	1.76712	1.76662	1.78003	1.78880	1.81224	1.83906	1.81988	1.82540	1.81337	1.85009	1.82578	1.83843	1.83555	1.80798	1.83818	1.82440	1.79281	1.76825	1.75521	1.77288	1.77865	1.80647	1.82302	1.76373	1.72964	1.74518	1.80096	1.76800	1.78542	1.77489	1.79983	1.81274	1.78278	1.76687	1.77740	1.78504	1.76511	1.79231	1.75133	1.75107	1.72350	1.73741	1.75646	1.77389	1.83016	1.79958	1.77401	1.78228	1.79833	1.75772	1.80810	1.80973	1.80509	1.78053	1.86175	1.82164	1.77552	1.78040	1.81186	1.77840	1.78918	1.78767	1.80221	1.81988	1.79482	1.79018	1.75396	1.79432	1.85799	1.86338	1.84871	1.81349	1.85410	1.74731	1.78805	1.76010	1.77351	1.78855	1.79883	1.76662	1.75972	1.77765	1.80422	1.78880	1.76988	1.75684	1.74293	1.79319	1.79732	1.80096	1.79457	1.79757	1.77138	1.76398	1.72776	1.80159	1.80397	1.80384	1.80848	1.79319	1.76611	1.73979	1.75133	1.73127	1.74443	1.72500	1.75195	1.77652	1.77840	1.79695	1.77915	1.81312	1.76800	1.76912	1.77827	1.77251	1.80685	1.82477	1.79482	1.77464	1.77577	1.77125	1.79281	1.81688	1.80547	1.80773	1.74142	1.79908	1.79820	1.79030	1.79068	1.77577	1.75646	1.74318	1.78053	1.83455	1.80885	1.79783	1.79356	1.79808	1.79444	1.77765	1.75333	1.77100	1.76887	1.73816	1.73867	1.69467	1.73491	1.76800	1.73290	1.76110	1.71786	1.73491	1.76599	1.74894	1.75496	1.78028	1.76474	1.79657	1.75722	1.77401	1.77890	1.76110	1.74669	1.72225	1.72651	1.72814	1.69380	1.68226	1.66271	1.67324	1.70244	1.71523	1.68377	1.67011	1.71560	1.71723	1.72526	1.74355	1.74569	1.77990	1.75346	1.73478	1.74280	1.72087	1.70081	1.74193	1.73816	1.70683	1.74819	1.74493	1.76060	1.68139	1.74443	1.74982	1.76373	1.70470	1.75120	1.75170	1.70483	1.73052	1.70683	1.72225	1.69881	1.71711	1.69179	1.68189	1.71811	1.68690	1.67825	1.68628	1.70508	1.70808	1.71285	1.68076	1.72400	1.71172	1.69944	1.70157	1.70370	1.69041	1.66873	1.70031	1.65218	1.66660	1.65682	1.65494	1.66547	1.67111	1.71335	1.73466	1.73516	1.72325	1.73616	1.73165	1.70420	1.67111	1.68076	1.63226	1.62599	1.66133	1.67800	1.66873	1.65156	1.66986	1.62511	1.64115	1.63476	1.64078	1.67374	1.67349	1.65243	1.65970	1.66184	1.69016	1.68064	1.63050	1.64642	1.63025	1.68979	1.67688	1.63363	1.65457	1.69179	1.67061	1.68201	1.64504	1.65782	1.66898	1.66472	1.64103	1.64416	1.64717	1.61910	1.66622	1.64329	1.63113	1.64893	1.62649	1.63840	1.67249	1.63363	1.63589	1.65243	1.65557	1.67500	1.65996	1.63426	1.65356	1.66171	1.64542	1.66271	1.66710	1.64479	1.68816	1.64228	1.67149	1.65833	1.66146	1.63363	1.60167	1.60042	1.63501	1.60882	1.63288	1.65519	1.62749	1.62799	1.63251	1.64717	1.63363	1.65081	1.65231	1.68051	1.62762	1.67048	1.65870	1.66685	1.68264	1.70984	1.67324	1.69768	1.67713	1.66108	1.64441	1.69605	1.63677	1.67926	1.66973	1.68866	1.70871	1.68728	1.68590	1.68841	1.63927	1.64792	1.63251	1.60919	1.61371	1.59315	1.63226	1.65594	1.64278	1.64855	1.63313	1.61333	1.59691	1.65081	1.66246	1.66209	1.66321	1.65983	1.69768	1.68101	1.65344	1.60380	1.59365	1.65256	1.65833	1.62799	1.63025	1.63238	1.64191	1.65344	1.65895	1.63125	1.65833	1.66259	1.64968	1.70583	1.68252	1.65933	1.61208	1.66359	1.63276	1.62398	1.62499	1.67876	1.69029	1.62198	1.63263	1.61095	1.59729	1.57773	1.55981	1.59039	1.63727	1.62499	1.63326	1.60819	1.60280	1.62311	1.65243	1.64266	1.63990	1.64278	1.61972	1.63025	1.59227	1.58814	1.62160	1.62499	1.64028	1.60594	1.59240	1.62511	1.63865	1.62511	1.62900	1.61559	1.62210	1.63301	1.61722	1.61985	1.64278	1.63978	1.62135	1.62373	1.63664	1.58112	1.59227	1.59277	1.60205	1.60268	1.67023	1.66885	1.64792	1.63978	1.64441	1.63514	1.62799	1.59979	1.62674	1.60794	1.57799	1.59353	1.62411	1.61032	1.60029	1.60556	1.62148	1.63927	1.64479	1.63702	1.61245	1.60619	1.58839	1.61308	1.63990	1.56921	1.58124	1.62060	1.60481	1.59616	1.64015	1.59904	1.58977	1.64692	1.64592	1.64003	1.62035	1.60092	1.59917	1.61383	1.60932	1.66083	1.63877	1.59892	1.60243	1.63840	1.64316	1.60744	1.61521	1.59691	1.59277	1.58388	1.56934	1.56708	1.60180	1.55242	1.57711	1.55254	1.57360	1.55392	1.61433	1.60619	1.61809	1.60217	1.58676	1.59465	1.60380	1.62662	1.65657	1.64604	1.65770	1.62010	1.59979	1.58864	1.58551	1.60782	1.63652	1.58676	1.60243	1.60756	1.64466	1.60217	1.57585	1.59440	1.62085	1.59127	1.56370	1.60731	1.57849	1.59979	1.58576	1.58375	1.61471	1.59553	1.58676	1.58087	1.58087	1.63063	1.62624	1.59415	1.59616	1.61346	1.61559	1.62486	1.61722	1.63201	1.61772	1.64040	1.63013	1.64517	1.62975	1.61208	1.61521	1.62123	1.62248	1.64755	1.63063	1.61734	1.60957	1.63163	1.60857	1.60055	1.55956	1.55141	1.63439	1.61320	1.64278	1.59641	1.59954	1.60155	1.57422	1.64329	1.64767	1.62373	1.62223	1.60493	1.62762	1.63514	1.64730	1.65218	1.62561	1.62235	1.59115	1.57585	1.54114	1.54352	1.60180	1.59879	1.64053	1.69781	1.65732	1.66033	1.68941	1.66509	1.64692	1.63100	1.63414	1.63188	1.60719	1.61295	1.63852	1.58175	1.58626	1.60857	1.61183	1.62975	1.60406	1.64015	1.63614	1.60581	1.61195	1.65218	1.63940	1.60543	1.60857	1.58162	1.55066	1.60907	1.59566	1.60180	1.60581	1.58601	1.57786	1.56031	1.55505	1.56909	1.57247	1.58012	1.57535	1.58438	1.54439	1.57824	1.58626	1.55329	1.53700	1.57134	1.54114	1.53387	1.54277	1.60192	1.61471	1.59854	1.58400	1.59227	1.62937	1.58450	1.59754	1.55154	1.56758	1.57109	1.58851	1.57448	1.55580	1.53612	1.54627	1.54665	1.54502	1.51319	1.56470	1.56232	1.56320	1.55618	1.59227	1.58425	1.57097	1.59365	1.58864	1.58927	1.58212	1.54389	1.54176	1.52898	1.55981	1.56031	1.53650	1.57260	1.57974	1.52823	1.52209	1.52509	1.59115	1.52509	1.52234	1.50516	1.51958	1.51093	1.53449	1.51983	1.51607	1.54465	1.52722	1.55705	1.54602	1.54928	1.57260	1.58300	1.55505	1.56157	1.59566	1.58275	1.54126	1.54903	1.55781	1.59716	1.57285	1.55304	1.52033	1.53926	1.55480	1.55756	1.58400	1.58525	1.59729	1.59165	1.57911	1.57836	1.57573	1.57209	1.58551	1.58701	1.61822	1.62123	1.60769	1.57773	1.55254	1.61320	1.56733	1.53224	1.51356	1.48499	1.49915	1.52484	1.53938	1.52547	1.54853	1.54778	1.55956	1.56119	1.54816	1.59140	1.55166	1.54001	1.53224	1.54953	1.56520	1.57034	1.54928	1.60644	1.61734	1.57046	1.60092	1.60029	1.58024	1.56909	1.59628	1.57335	1.56169	1.56232	1.54139	1.58300	1.58037	1.60882	1.62047	1.61458	1.57372	1.58300	1.56808	1.56884	1.56620	1.53612	1.56921	1.57360	1.57936	1.57648	1.58601	1.58488	1.60243	1.55430	1.56370	1.58375	1.55555	1.54953	1.55455	1.58438	1.58300	1.57184	1.59202	1.60644	1.58939	1.59892	1.59503	1.59804	1.57272	1.55041	1.60944	1.57824	1.60017	1.60456	1.59052	1.54816	1.52948	1.52610	1.53261	1.57297	1.58801	1.53687	1.52108	1.52384	1.52509	1.57422	1.53236	1.51958	1.54364	1.58789	1.56470	1.55643	1.54552	1.52108	1.52998	1.52497	1.53662	1.54139	1.52409	1.52158	1.52534	1.56382	1.50592	1.51670	1.53474	1.57310	1.50491	1.48912	1.52171	1.52221	1.50278	1.50692	1.57661	1.54828	1.54715	1.53825	1.54490	1.53249	1.52798	1.52710	1.51344	1.50830	1.48599	1.49639	1.49764	1.49539	1.48323	1.52209	1.53437	1.51080	1.50065	1.50379	1.52760	1.52183	1.49564	1.54126	1.51782	1.55079	1.53850	1.53174	1.54577	1.53499	1.53813	1.51995	1.54490	1.50078	1.50078	1.51018	1.51519	1.46042	1.47383	1.46619	1.45829	1.46882	1.50191	1.50679	1.49865	1.48912	1.50366	1.52973	1.52259	1.54051	1.50905	1.54816	1.56445	1.53086	1.54389	1.58889	1.55969	1.60644	1.56320	1.58688	1.54377	1.57285	1.55066	1.50817	1.54176	1.54013	1.53525	1.56269	1.54515	1.56708	1.53399	1.54903	1.57548	1.52572	1.50717	1.52271	1.53474	1.56620	1.57046	1.58250	1.54991	1.52083	1.51356	1.52935	1.53800	1.52096	1.52873	1.53023	1.52961	1.53123	1.49276	1.54452	1.55530	1.56357	1.52359	1.56157	1.56395	1.54828	1.54978	1.51632	1.48398	1.50617	1.50817	1.49840	1.50078	1.51419	1.53550	1.53424	1.53048	1.56620	1.51469	1.54151	1.48975	1.51958	1.52823	1.53587	1.48411	1.51143	1.52697	1.51456	1.51920	1.52447	1.52384	1.52096	1.48072	1.51143	1.51018	1.53863	1.54038	1.52823	1.56219	1.52020	1.51557	1.51431	1.49301	1.50454	1.48436	1.47333	1.48085	1.51670	1.53374	1.52071	1.54164	1.56144	1.59052	1.59603	1.55154	1.55743	1.51419	1.55430	1.54540	1.55467	1.52171	1.52121	1.51206	1.50930	1.48912	1.48123	1.51820	1.46957	1.49288	1.54590	1.51043	1.53399	1.46242	1.47057	1.47834	1.47872	1.54991	1.48812	1.50905	1.51419	1.55091	1.50918	1.53863	1.50529	1.47433	1.46268	1.47107	1.48010	1.45904	1.45641	1.47571	1.45904	1.46807	1.48875	1.43811	1.49000	1.45490	1.44989	1.48461	1.45816	1.46631	1.46644	1.46418	1.50441	1.49088	1.45089	1.44676	1.45754	1.47834	1.48135	1.48887	1.48900	1.50667	1.48774	1.48135	1.44801	1.46957	1.48185	1.48599	1.50792	1.51306	1.46807	1.50053	1.49952	1.47471	1.46230	1.44939	1.47935	1.52559	1.52547	1.51206	1.49702	1.53988	1.48574	1.49576	1.49927	1.51143	1.47145	1.51858	1.49677	1.52083	1.51657	1.54690	1.52885	1.55881	1.51657	1.50429	1.51820	1.50717	1.52497	1.50742	1.50993	1.55004	1.47747	1.45002	1.51243	1.47082	1.47057	1.49827	1.46832	1.45854	1.42733	1.43385	1.48524	1.46832	1.46894	1.49050	1.47734	1.45302	1.43648	1.46330	1.47609	1.50216	1.51582	1.47132	1.48210	1.51732	1.49175	1.52284	1.50717	1.47508	1.53324	1.50303	1.45440	1.45942	1.45465	1.44037	1.45854	1.46092	1.46280	1.48636	1.47584	1.42921	1.44024	1.44262	1.43322	1.43159	1.46418	1.45440	1.46769	1.43272	1.39374	1.40414	1.40276	1.43686	1.42432	1.42783	1.39951	1.39174	1.41129	1.40878	1.45215	1.43197	1.44362	1.45152	1.45653	1.43560	1.45127	1.40264	1.43147	1.45252	1.41154	1.44513	1.43861	1.42833	1.45779	1.45265	1.41405	1.42144	1.42144	1.43134	1.42946	1.47972	1.47220	1.45591	1.47396	1.49301	1.48097	1.50166	1.48373	1.52296	1.56921	1.53913	1.55179	1.53299	1.53625	1.46857	1.45892	1.45628	1.45302	1.47070	1.44826	1.40778	1.45440	1.47747	1.49639	1.48699	1.50855	1.46706	1.48636	1.46769	1.48010	1.45340	1.45265	1.48950	1.47584	1.53763	1.53111	1.51532	1.47797	1.46832	1.44037	1.43936	1.46318	1.43736	1.45979	1.49639	1.46092	1.46293	1.48298	1.48285	1.49877	1.48962	1.47170	1.50203	1.46794	1.45340	1.46932	1.46393	1.46944	1.48812	1.48586	1.48824	1.48072	1.47671	1.46155	1.45691	1.47208	1.47659	1.46268	1.43272	1.43573	1.47383	1.47345	1.47508	1.48398	1.45741	1.46305	1.42533	1.42131	1.45277	1.46468	1.41567	1.39600	1.41480	1.45904	1.43986	1.47157	1.44651	1.44174	1.47884	1.44538	1.43886	1.49877	1.46706	1.42658	1.43147	1.46029	1.43936	1.45879	1.47157	1.42382	1.42921	1.43949	1.42507	1.45967	1.43097	1.47358	1.46593	1.47734	1.43285	1.44663	1.43523	1.38798	1.45704	1.42608	1.43523	1.44237	1.45165	1.48975	1.47295	1.41191	1.42069	1.45503	1.46343	1.50466	1.51118	1.48085	1.46581	1.45428	1.47208	1.47233	1.45729	1.47208	1.49464	1.50341	1.52447	1.47082	1.49451	1.50015	1.48937	1.53700	1.53537	1.48123	1.46506	1.47195	1.45729	1.48812	1.48699	1.49200	1.49890	1.46581	1.46456	1.48812	1.48072	1.47809	1.47772	1.50103	1.51206	1.46456	1.48336	1.51080	1.51281	1.47909	1.50253	1.49990	1.49627	1.46105	1.48361	1.49664	1.49489	1.50579	1.53123	1.53399	1.50354	1.56207	1.54690	1.48311	1.49000	1.52008	1.49464	1.47897	1.44977	1.47960	1.50842	1.49150	1.48611	1.46155	1.49075	1.50040	1.50642	1.50654	1.52046	1.54853	1.49288	1.45729	1.46531	1.49388	1.49526	1.49113	1.45591	1.49865	1.48975	1.51569	1.47408	1.44576	1.42883	1.47145	1.46593	1.45202	1.46142	1.44350	1.41981	1.44638	1.44826	1.49351	1.46932	1.46180	1.45816	1.46393	1.45027	1.45653	1.46430	1.45365	1.46393	1.48235	1.51206	1.47070	1.44738	1.45052	1.46681	1.48185	1.48887	1.49426	1.43372	1.48035	1.45892	1.50504	1.52835	1.53875	1.55718	1.54402	1.51306	1.49050	1.48060	1.45967	1.49664	1.45553	1.43109	1.43610	1.46456	1.45829	1.47245	1.46092	1.46180	1.46368	1.47772	1.46957	1.47258	1.47245	1.49163	1.48411	1.47195	1.46957	1.43673	1.48198	1.44237	1.46305	1.41605	1.45741	1.49200	1.45102	1.48323	1.48386	1.46054	1.41781	1.46105	1.46305	1.44450	1.45415	1.43786	1.45315	1.46380	1.45340	1.46631	1.47208	1.47132	1.46656	1.50103	1.47421	1.46719	1.47020	1.50391	1.44488	1.43385	1.43711	1.44500	1.48737	1.45315	1.48361	1.46681	1.48837	1.42971	1.45566	1.45917	1.46130	1.43798	1.41430	1.46192	1.44613	1.42069	1.38334	1.41104	1.40615	1.44701	1.42984	1.45039	1.45942	1.49414	1.50642	1.51344	1.50855	1.46644	1.47220	1.49727	1.46205	1.48223	1.49639	1.44463	1.44738	1.46042	1.41492	1.42207	1.43598	1.42106	1.44851	1.49451	1.46054	1.45616	1.43974	1.47609	1.44212	1.44926	1.48486	1.45678	1.45628	1.46242	1.48223	1.48762	1.47483	1.46004	1.46832	1.44413	1.48398	1.46305	1.44488	1.47208	1.45027	1.49652	1.44952	1.49802	1.48636	1.47972	1.45014	1.43184	1.41755	1.45490	1.51294	1.48311	1.50867	1.50679	1.51657	1.48586	1.47859	1.42808	1.46944	1.50028	1.47671	1.52434	1.51720	1.53575	1.52346	1.50128	1.51745	1.50742	1.47634	1.49978	1.45227	1.45616	1.49251	1.46468	1.46242	1.45328	1.45428	1.46619	1.52534	1.51394	1.49815	1.47646	1.46593	1.49138	1.47847	1.48900	1.48461	1.48574	1.49388	1.49188	1.47270	1.45252	1.44037	1.48135	1.47345	1.45691	1.45478	1.49464	1.50905	1.47671	1.44889	1.48687	1.42520	1.45616	1.43610	1.50015	1.47859	1.50692	1.50103	1.46330	1.43510	1.42232	1.41630	1.43335	1.41405	1.46180	1.44964	1.46531	1.44601	1.43272	1.40552	1.43134	1.46443	1.45089	1.43473	1.49990	1.45165	1.42269	1.47132	1.47371	1.47997	1.46155	1.44738	1.43886	1.44814	1.44538	1.46744	1.49727	1.50805	1.50203	1.51895	1.49714	1.48436	1.44901	1.43585	1.45791	1.45716	1.46932	1.42106	1.43648	1.43498	1.47082	1.48411	1.48173	1.44952	1.44187	1.43184	1.42959	1.45478	1.44513	1.44099	1.44375	1.45252	1.51757	1.47847	1.45202	1.44626	1.46869	1.50629	1.49915	1.48661	1.53098	1.49188	1.49100	1.48762	1.50516	1.48925	1.51294	1.47320	1.51080	1.49088	1.44989	1.53512	1.46681	1.45328	1.48022	1.49301	1.45666	1.50391	1.48536	1.45641	1.41141	1.39662	1.40477	1.39976	1.43886	1.42470	1.46004	1.42445	1.41430	1.40941	1.38559	1.39700	1.41618	1.44413	1.47170	1.38597	1.40276	1.39399	1.42169	1.40352	1.43209	1.43961	1.43874	1.44513	1.44952	1.43360	1.37908	1.40464	1.41242	1.40164	1.42683	1.43736	1.41843	1.43698	1.41442	1.45165	1.44663	1.39662	1.41705	1.42019	1.40490	1.45114	1.42319	1.45039	1.50191	1.48348	1.43861	1.40439	1.44876	1.44563	1.43761	1.41016	1.42670	1.48235	1.48824	1.44926	1.43861	1.44839	1.45202	1.47258	1.46343	1.48336	1.46468	1.43272	1.39073	1.40690	1.42345	1.37995	1.39650	1.40815	1.42345	1.45165	1.40502	1.42846	1.42370	1.43936	1.41893	1.42169	1.40327	1.42119	1.43748	1.42821
[truncated: 2,849,423 more chars]
