# Supplementary material for: Systematic discovery of conservation states for single-nucleotide annotation of the human genome
Source: Commun Biol. 2019 Jul 2;2:248. doi: 10.1038/s42003-019-0488-1 (PMC6606595; doi:10.1038/s42003-019-0488-1)
Supplement: Supplementary file 6 — Supplementary Data 3 [file 42003_2019_488_MOESM6_ESM.zip › Supplementary Data 3/SupFig11f_TES_protein_coding_positional_enrichments.txt]

State (User order)	-2000	-1999	-1998	-1997	-1996	-1995	-1994	-1993	-1992	-1991	-1990	-1989	-1988	-1987	-1986	-1985	-1984	-1983	-1982	-1981	-1980	-1979	-1978	-1977	-1976	-1975	-1974	-1973	-1972	-1971	-1970	-1969	-1968	-1967	-1966	-1965	-1964	-1963	-1962	-1961	-1960	-1959	-1958	-1957	-1956	-1955	-1954	-1953	-1952	-1951	-1950	-1949	-1948	-1947	-1946	-1945	-1944	-1943	-1942	-1941	-1940	-1939	-1938	-1937	-1936	-1935	-1934	-1933	-1932	-1931	-1930	-1929	-1928	-1927	-1926	-1925	-1924	-1923	-1922	-1921	-1920	-1919	-1918	-1917	-1916	-1915	-1914	-1913	-1912	-1911	-1910	-1909	-1908	-1907	-1906	-1905	-1904	-1903	-1902	-1901	-1900	-1899	-1898	-1897	-1896	-1895	-1894	-1893	-1892	-1891	-1890	-1889	-1888	-1887	-1886	-1885	-1884	-1883	-1882	-1881	-1880	-1879	-1878	-1877	-1876	-1875	-1874	-1873	-1872	-1871	-1870	-1869	-1868	-1867	-1866	-1865	-1864	-1863	-1862	-1861	-1860	-1859	-1858	-1857	-1856	-1855	-1854	-1853	-1852	-1851	-1850	-1849	-1848	-1847	-1846	-1845	-1844	-1843	-1842	-1841	-1840	-1839	-1838	-1837	-1836	-1835	-1834	-1833	-1832	-1831	-1830	-1829	-1828	-1827	-1826	-1825	-1824	-1823	-1822	-1821	-1820	-1819	-1818	-1817	-1816	-1815	-1814	-1813	-1812	-1811	-1810	-1809	-1808	-1807	-1806	-1805	-1804	-1803	-1802	-1801	-1800	-1799	-1798	-1797	-1796	-1795	-1794	-1793	-1792	-1791	-1790	-1789	-1788	-1787	-1786	-1785	-1784	-1783	-1782	-1781	-1780	-1779	-1778	-1777	-1776	-1775	-1774	-1773	-1772	-1771	-1770	-1769	-1768	-1767	-1766	-1765	-1764	-1763	-1762	-1761	-1760	-1759	-1758	-1757	-1756	-1755	-1754	-1753	-1752	-1751	-1750	-1749	-1748	-1747	-1746	-1745	-1744	-1743	-1742	-1741	-1740	-1739	-1738	-1737	-1736	-1735	-1734	-1733	-1732	-1731	-1730	-1729	-1728	-1727	-1726	-1725	-1724	-1723	-1722	-1721	-1720	-1719	-1718	-1717	-1716	-1715	-1714	-1713	-1712	-1711	-1710	-1709	-1708	-1707	-1706	-1705	-1704	-1703	-1702	-1701	-1700	-1699	-1698	-1697	-1696	-1695	-1694	-1693	-1692	-1691	-1690	-1689	-1688	-1687	-1686	-1685	-1684	-1683	-1682	-1681	-1680	-1679	-1678	-1677	-1676	-1675	-1674	-1673	-1672	-1671	-1670	-1669	-1668	-1667	-1666	-1665	-1664	-1663	-1662	-1661	-1660	-1659	-1658	-1657	-1656	-1655	-1654	-1653	-1652	-1651	-1650	-1649	-1648	-1647	-1646	-1645	-1644	-1643	-1642	-1641	-1640	-1639	-1638	-1637	-1636	-1635	-1634	-1633	-1632	-1631	-1630	-1629	-1628	-1627	-1626	-1625	-1624	-1623	-1622	-1621	-1620	-1619	-1618	-1617	-1616	-1615	-1614	-1613	-1612	-1611	-1610	-1609	-1608	-1607	-1606	-1605	-1604	-1603	-1602	-1601	-1600	-1599	-1598	-1597	-1596	-1595	-1594	-1593	-1592	-1591	-1590	-1589	-1588	-1587	-1586	-1585	-1584	-1583	-1582	-1581	-1580	-1579	-1578	-1577	-1576	-1575	-1574	-1573	-1572	-1571	-1570	-1569	-1568	-1567	-1566	-1565	-1564	-1563	-1562	-1561	-1560	-1559	-1558	-1557	-1556	-1555	-1554	-1553	-1552	-1551	-1550	-1549	-1548	-1547	-1546	-1545	-1544	-1543	-1542	-1541	-1540	-1539	-1538	-1537	-1536	-1535	-1534	-1533	-1532	-1531	-1530	-1529	-1528	-1527	-1526	-1525	-1524	-1523	-1522	-1521	-1520	-1519	-1518	-1517	-1516	-1515	-1514	-1513	-1512	-1511	-1510	-1509	-1508	-1507	-1506	-1505	-1504	-1503	-1502	-1501	-1500	-1499	-1498	-1497	-1496	-1495	-1494	-1493	-1492	-1491	-1490	-1489	-1488	-1487	-1486	-1485	-1484	-1483	-1482	-1481	-1480	-1479	-1478	-1477	-1476	-1475	-1474	-1473	-1472	-1471	-1470	-1469	-1468	-1467	-1466	-1465	-1464	-1463	-1462	-1461	-1460	-1459	-1458	-1457	-1456	-1455	-1454	-1453	-1452	-1451	-1450	-1449	-1448	-1447	-1446	-1445	-1444	-1443	-1442	-1441	-1440	-1439	-1438	-1437	-1436	-1435	-1434	-1433	-1432	-1431	-1430	-1429	-1428	-1427	-1426	-1425	-1424	-1423	-1422	-1421	-1420	-1419	-1418	-1417	-1416	-1415	-1414	-1413	-1412	-1411	-1410	-1409	-1408	-1407	-1406	-1405	-1404	-1403	-1402	-1401	-1400	-1399	-1398	-1397	-1396	-1395	-1394	-1393	-1392	-1391	-1390	-1389	-1388	-1387	-1386	-1385	-1384	-1383	-1382	-1381	-1380	-1379	-1378	-1377	-1376	-1375	-1374	-1373	-1372	-1371	-1370	-1369	-1368	-1367	-1366	-1365	-1364	-1363	-1362	-1361	-1360	-1359	-1358	-1357	-1356	-1355	-1354	-1353	-1352	-1351	-1350	-1349	-1348	-1347	-1346	-1345	-1344	-1343	-1342	-1341	-1340	-1339	-1338	-1337	-1336	-1335	-1334	-1333	-1332	-1331	-1330	-1329	-1328	-1327	-1326	-1325	-1324	-1323	-1322	-1321	-1320	-1319	-1318	-1317	-1316	-1315	-1314	-1313	-1312	-1311	-1310	-1309	-1308	-1307	-1306	-1305	-1304	-1303	-1302	-1301	-1300	-1299	-1298	-1297	-1296	-1295	-1294	-1293	-1292	-1291	-1290	-1289	-1288	-1287	-1286	-1285	-1284	-1283	-1282	-1281	-1280	-1279	-1278	-1277	-1276	-1275	-1274	-1273	-1272	-1271	-1270	-1269	-1268	-1267	-1266	-1265	-1264	-1263	-1262	-1261	-1260	-1259	-1258	-1257	-1256	-1255	-1254	-1253	-1252	-1251	-1250	-1249	-1248	-1247	-1246	-1245	-1244	-1243	-1242	-1241	-1240	-1239	-1238	-1237	-1236	-1235	-1234	-1233	-1232	-1231	-1230	-1229	-1228	-1227	-1226	-1225	-1224	-1223	-1222	-1221	-1220	-1219	-1218	-1217	-1216	-1215	-1214	-1213	-1212	-1211	-1210	-1209	-1208	-1207	-1206	-1205	-1204	-1203	-1202	-1201	-1200	-1199	-1198	-1197	-1196	-1195	-1194	-1193	-1192	-1191	-1190	-1189	-1188	-1187	-1186	-1185	-1184	-1183	-1182	-1181	-1180	-1179	-1178	-1177	-1176	-1175	-1174	-1173	-1172	-1171	-1170	-1169	-1168	-1167	-1166	-1165	-1164	-1163	-1162	-1161	-1160	-1159	-1158	-1157	-1156	-1155	-1154	-1153	-1152	-1151	-1150	-1149	-1148	-1147	-1146	-1145	-1144	-1143	-1142	-1141	-1140	-1139	-1138	-1137	-1136	-1135	-1134	-1133	-1132	-1131	-1130	-1129	-1128	-1127	-1126	-1125	-1124	-1123	-1122	-1121	-1120	-1119	-1118	-1117	-1116	-1115	-1114	-1113	-1112	-1111	-1110	-1109	-1108	-1107	-1106	-1105	-1104	-1103	-1102	-1101	-1100	-1099	-1098	-1097	-1096	-1095	-1094	-1093	-1092	-1091	-1090	-1089	-1088	-1087	-1086	-1085	-1084	-1083	-1082	-1081	-1080	-1079	-1078	-1077	-1076	-1075	-1074	-1073	-1072	-1071	-1070	-1069	-1068	-1067	-1066	-1065	-1064	-1063	-1062	-1061	-1060	-1059	-1058	-1057	-1056	-1055	-1054	-1053	-1052	-1051	-1050	-1049	-1048	-1047	-1046	-1045	-1044	-1043	-1042	-1041	-1040	-1039	-1038	-1037	-1036	-1035	-1034	-1033	-1032	-1031	-1030	-1029	-1028	-1027	-1026	-1025	-1024	-1023	-1022	-1021	-1020	-1019	-1018	-1017	-1016	-1015	-1014	-1013	-1012	-1011	-1010	-1009	-1008	-1007	-1006	-1005	-1004	-1003	-1002	-1001	-1000	-999	-998	-997	-996	-995	-994	-993	-992	-991	-990	-989	-988	-987	-986	-985	-984	-983	-982	-981	-980	-979	-978	-977	-976	-975	-974	-973	-972	-971	-970	-969	-968	-967	-966	-965	-964	-963	-962	-961	-960	-959	-958	-957	-956	-955	-954	-953	-952	-951	-950	-949	-948	-947	-946	-945	-944	-943	-942	-941	-940	-939	-938	-937	-936	-935	-934	-933	-932	-931	-930	-929	-928	-927	-926	-925	-924	-923	-922	-921	-920	-919	-918	-917	-916	-915	-914	-913	-912	-911	-910	-909	-908	-907	-906	-905	-904	-903	-902	-901	-900	-899	-898	-897	-896	-895	-894	-893	-892	-891	-890	-889	-888	-887	-886	-885	-884	-883	-882	-881	-880	-879	-878	-877	-876	-875	-874	-873	-872	-871	-870	-869	-868	-867	-866	-865	-864	-863	-862	-861	-860	-859	-858	-857	-856	-855	-854	-853	-852	-851	-850	-849	-848	-847	-846	-845	-844	-843	-842	-841	-840	-839	-838	-837	-836	-835	-834	-833	-832	-831	-830	-829	-828	-827	-826	-825	-824	-823	-822	-821	-820	-819	-818	-817	-816	-815	-814	-813	-812	-811	-810	-809	-808	-807	-806	-805	-804	-803	-802	-801	-800	-799	-798	-797	-796	-795	-794	-793	-792	-791	-790	-789	-788	-787	-786	-785	-784	-783	-782	-781	-780	-779	-778	-777	-776	-775	-774	-773	-772	-771	-770	-769	-768	-767	-766	-765	-764	-763	-762	-761	-760	-759	-758	-757	-756	-755	-754	-753	-752	-751	-750	-749	-748	-747	-746	-745	-744	-743	-742	-741	-740	-739	-738	-737	-736	-735	-734	-733	-732	-731	-730	-729	-728	-727	-726	-725	-724	-723	-722	-721	-720	-719	-718	-717	-716	-715	-714	-713	-712	-711	-710	-709	-708	-707	-706	-705	-704	-703	-702	-701	-700	-699	-698	-697	-696	-695	-694	-693	-692	-691	-690	-689	-688	-687	-686	-685	-684	-683	-682	-681	-680	-679	-678	-677	-676	-675	-674	-673	-672	-671	-670	-669	-668	-667	-666	-665	-664	-663	-662	-661	-660	-659	-658	-657	-656	-655	-654	-653	-652	-651	-650	-649	-648	-647	-646	-645	-644	-643	-642	-641	-640	-639	-638	-637	-636	-635	-634	-633	-632	-631	-630	-629	-628	-627	-626	-625	-624	-623	-622	-621	-620	-619	-618	-617	-616	-615	-614	-613	-612	-611	-610	-609	-608	-607	-606	-605	-604	-603	-602	-601	-600	-599	-598	-597	-596	-595	-594	-593	-592	-591	-590	-589	-588	-587	-586	-585	-584	-583	-582	-581	-580	-579	-578	-577	-576	-575	-574	-573	-572	-571	-570	-569	-568	-567	-566	-565	-564	-563	-562	-561	-560	-559	-558	-557	-556	-555	-554	-553	-552	-551	-550	-549	-548	-547	-546	-545	-544	-543	-542	-541	-540	-539	-538	-537	-536	-535	-534	-533	-532	-531	-530	-529	-528	-527	-526	-525	-524	-523	-522	-521	-520	-519	-518	-517	-516	-515	-514	-513	-512	-511	-510	-509	-508	-507	-506	-505	-504	-503	-502	-501	-500	-499	-498	-497	-496	-495	-494	-493	-492	-491	-490	-489	-488	-487	-486	-485	-484	-483	-482	-481	-480	-479	-478	-477	-476	-475	-474	-473	-472	-471	-470	-469	-468	-467	-466	-465	-464	-463	-462	-461	-460	-459	-458	-457	-456	-455	-454	-453	-452	-451	-450	-449	-448	-447	-446	-445	-444	-443	-442	-441	-440	-439	-438	-437	-436	-435	-434	-433	-432	-431	-430	-429	-428	-427	-426	-425	-424	-423	-422	-421	-420	-419	-418	-417	-416	-415	-414	-413	-412	-411	-410	-409	-408	-407	-406	-405	-404	-403	-402	-401	-400	-399	-398	-397	-396	-395	-394	-393	-392	-391	-390	-389	-388	-387	-386	-385	-384	-383	-382	-381	-380	-379	-378	-377	-376	-375	-374	-373	-372	-371	-370	-369	-368	-367	-366	-365	-364	-363	-362	-361	-360	-359	-358	-357	-356	-355	-354	-353	-352	-351	-350	-349	-348	-347	-346	-345	-344	-343	-342	-341	-340	-339	-338	-337	-336	-335	-334	-333	-332	-331	-330	-329	-328	-327	-326	-325	-324	-323	-322	-321	-320	-319	-318	-317	-316	-315	-314	-313	-312	-311	-310	-309	-308	-307	-306	-305	-304	-303	-302	-301	-300	-299	-298	-297	-296	-295	-294	-293	-292	-291	-290	-289	-288	-287	-286	-285	-284	-283	-282	-281	-280	-279	-278	-277	-276	-275	-274	-273	-272	-271	-270	-269	-268	-267	-266	-265	-264	-263	-262	-261	-260	-259	-258	-257	-256	-255	-254	-253	-252	-251	-250	-249	-248	-247	-246	-245	-244	-243	-242	-241	-240	-239	-238	-237	-236	-235	-234	-233	-232	-231	-230	-229	-228	-227	-226	-225	-224	-223	-222	-221	-220	-219	-218	-217	-216	-215	-214	-213	-212	-211	-210	-209	-208	-207	-206	-205	-204	-203	-202	-201	-200	-199	-198	-197	-196	-195	-194	-193	-192	-191	-190	-189	-188	-187	-186	-185	-184	-183	-182	-181	-180	-179	-178	-177	-176	-175	-174	-173	-172	-171	-170	-169	-168	-167	-166	-165	-164	-163	-162	-161	-160	-159	-158	-157	-156	-155	-154	-153	-152	-151	-150	-149	-148	-147	-146	-145	-144	-143	-142	-141	-140	-139	-138	-137	-136	-135	-134	-133	-132	-131	-130	-129	-128	-127	-126	-125	-124	-123	-122	-121	-120	-119	-118	-117	-116	-115	-114	-113	-112	-111	-110	-109	-108	-107	-106	-105	-104	-103	-102	-101	-100	-99	-98	-97	-96	-95	-94	-93	-92	-91	-90	-89	-88	-87	-86	-85	-84	-83	-82	-81	-80	-79	-78	-77	-76	-75	-74	-73	-72	-71	-70	-69	-68	-67	-66	-65	-64	-63	-62	-61	-60	-59	-58	-57	-56	-55	-54	-53	-52	-51	-50	-49	-48	-47	-46	-45	-44	-43	-42	-41	-40	-39	-38	-37	-36	-35	-34	-33	-32	-31	-30	-29	-28	-27	-26	-25	-24	-23	-22	-21	-20	-19	-18	-17	-16	-15	-14	-13	-12	-11	-10	-9	-8	-7	-6	-5	-4	-3	-2	-1	0	1	2	3	4	5	6	7	8	9	10	11	12	13	14	15	16	17	18	19	20	21	22	23	24	25	26	27	28	29	30	31	32	33	34	35	36	37	38	39	40	41	42	43	44	45	46	47	48	49	50	51	52	53	54	55	56	57	58	59	60	61	62	63	64	65	66	67	68	69	70	71	72	73	74	75	76	77	78	79	80	81	82	83	84	85	86	87	88	89	90	91	92	93	94	95	96	97	98	99	100	101	102	103	104	105	106	107	108	109	110	111	112	113	114	115	116	117	118	119	120	121	122	123	124	125	126	127	128	129	130	131	132	133	134	135	136	137	138	139	140	141	142	143	144	145	146	147	148	149	150	151	152	153	154	155	156	157	158	159	160	161	162	163	164	165	166	167	168	169	170	171	172	173	174	175	176	177	178	179	180	181	182	183	184	185	186	187	188	189	190	191	192	193	194	195	196	197	198	199	200	201	202	203	204	205	206	207	208	209	210	211	212	213	214	215	216	217	218	219	220	221	222	223	224	225	226	227	228	229	230	231	232	233	234	235	236	237	238	239	240	241	242	243	244	245	246	247	248	249	250	251	252	253	254	255	256	257	258	259	260	261	262	263	264	265	266	267	268	269	270	271	272	273	274	275	276	277	278	279	280	281	282	283	284	285	286	287	288	289	290	291	292	293	294	295	296	297	298	299	300	301	302	303	304	305	306	307	308	309	310	311	312	313	314	315	316	317	318	319	320	321	322	323	324	325	326	327	328	329	330	331	332	333	334	335	336	337	338	339	340	341	342	343	344	345	346	347	348	349	350	351	352	353	354	355	356	357	358	359	360	361	362	363	364	365	366	367	368	369	370	371	372	373	374	375	376	377	378	379	380	381	382	383	384	385	386	387	388	389	390	391	392	393	394	395	396	397	398	399	400	401	402	403	404	405	406	407	408	409	410	411	412	413	414	415	416	417	418	419	420	421	422	423	424	425	426	427	428	429	430	431	432	433	434	435	436	437	438	439	440	441	442	443	444	445	446	447	448	449	450	451	452	453	454	455	456	457	458	459	460	461	462	463	464	465	466	467	468	469	470	471	472	473	474	475	476	477	478	479	480	481	482	483	484	485	486	487	488	489	490	491	492	493	494	495	496	497	498	499	500	501	502	503	504	505	506	507	508	509	510	511	512	513	514	515	516	517	518	519	520	521	522	523	524	525	526	527	528	529	530	531	532	533	534	535	536	537	538	539	540	541	542	543	544	545	546	547	548	549	550	551	552	553	554	555	556	557	558	559	560	561	562	563	564	565	566	567	568	569	570	571	572	573	574	575	576	577	578	579	580	581	582	583	584	585	586	587	588	589	590	591	592	593	594	595	596	597	598	599	600	601	602	603	604	605	606	607	608	609	610	611	612	613	614	615	616	617	618	619	620	621	622	623	624	625	626	627	628	629	630	631	632	633	634	635	636	637	638	639	640	641	642	643	644	645	646	647	648	649	650	651	652	653	654	655	656	657	658	659	660	661	662	663	664	665	666	667	668	669	670	671	672	673	674	675	676	677	678	679	680	681	682	683	684	685	686	687	688	689	690	691	692	693	694	695	696	697	698	699	700	701	702	703	704	705	706	707	708	709	710	711	712	713	714	715	716	717	718	719	720	721	722	723	724	725	726	727	728	729	730	731	732	733	734	735	736	737	738	739	740	741	742	743	744	745	746	747	748	749	750	751	752	753	754	755	756	757	758	759	760	761	762	763	764	765	766	767	768	769	770	771	772	773	774	775	776	777	778	779	780	781	782	783	784	785	786	787	788	789	790	791	792	793	794	795	796	797	798	799	800	801	802	803	804	805	806	807	808	809	810	811	812	813	814	815	816	817	818	819	820	821	822	823	824	825	826	827	828	829	830	831	832	833	834	835	836	837	838	839	840	841	842	843	844	845	846	847	848	849	850	851	852	853	854	855	856	857	858	859	860	861	862	863	864	865	866	867	868	869	870	871	872	873	874	875	876	877	878	879	880	881	882	883	884	885	886	887	888	889	890	891	892	893	894	895	896	897	898	899	900	901	902	903	904	905	906	907	908	909	910	911	912	913	914	915	916	917	918	919	920	921	922	923	924	925	926	927	928	929	930	931	932	933	934	935	936	937	938	939	940	941	942	943	944	945	946	947	948	949	950	951	952	953	954	955	956	957	958	959	960	961	962	963	964	965	966	967	968	969	970	971	972	973	974	975	976	977	978	979	980	981	982	983	984	985	986	987	988	989	990	991	992	993	994	995	996	997	998	999	1000	1001	1002	1003	1004	1005	1006	1007	1008	1009	1010	1011	1012	1013	1014	1015	1016	1017	1018	1019	1020	1021	1022	1023	1024	1025	1026	1027	1028	1029	1030	1031	1032	1033	1034	1035	1036	1037	1038	1039	1040	1041	1042	1043	1044	1045	1046	1047	1048	1049	1050	1051	1052	1053	1054	1055	1056	1057	1058	1059	1060	1061	1062	1063	1064	1065	1066	1067	1068	1069	1070	1071	1072	1073	1074	1075	1076	1077	1078	1079	1080	1081	1082	1083	1084	1085	1086	1087	1088	1089	1090	1091	1092	1093	1094	1095	1096	1097	1098	1099	1100	1101	1102	1103	1104	1105	1106	1107	1108	1109	1110	1111	1112	1113	1114	1115	1116	1117	1118	1119	1120	1121	1122	1123	1124	1125	1126	1127	1128	1129	1130	1131	1132	1133	1134	1135	1136	1137	1138	1139	1140	1141	1142	1143	1144	1145	1146	1147	1148	1149	1150	1151	1152	1153	1154	1155	1156	1157	1158	1159	1160	1161	1162	1163	1164	1165	1166	1167	1168	1169	1170	1171	1172	1173	1174	1175	1176	1177	1178	1179	1180	1181	1182	1183	1184	1185	1186	1187	1188	1189	1190	1191	1192	1193	1194	1195	1196	1197	1198	1199	1200	1201	1202	1203	1204	1205	1206	1207	1208	1209	1210	1211	1212	1213	1214	1215	1216	1217	1218	1219	1220	1221	1222	1223	1224	1225	1226	1227	1228	1229	1230	1231	1232	1233	1234	1235	1236	1237	1238	1239	1240	1241	1242	1243	1244	1245	1246	1247	1248	1249	1250	1251	1252	1253	1254	1255	1256	1257	1258	1259	1260	1261	1262	1263	1264	1265	1266	1267	1268	1269	1270	1271	1272	1273	1274	1275	1276	1277	1278	1279	1280	1281	1282	1283	1284	1285	1286	1287	1288	1289	1290	1291	1292	1293	1294	1295	1296	1297	1298	1299	1300	1301	1302	1303	1304	1305	1306	1307	1308	1309	1310	1311	1312	1313	1314	1315	1316	1317	1318	1319	1320	1321	1322	1323	1324	1325	1326	1327	1328	1329	1330	1331	1332	1333	1334	1335	1336	1337	1338	1339	1340	1341	1342	1343	1344	1345	1346	1347	1348	1349	1350	1351	1352	1353	1354	1355	1356	1357	1358	1359	1360	1361	1362	1363	1364	1365	1366	1367	1368	1369	1370	1371	1372	1373	1374	1375	1376	1377	1378	1379	1380	1381	1382	1383	1384	1385	1386	1387	1388	1389	1390	1391	1392	1393	1394	1395	1396	1397	1398	1399	1400	1401	1402	1403	1404	1405	1406	1407	1408	1409	1410	1411	1412	1413	1414	1415	1416	1417	1418	1419	1420	1421	1422	1423	1424	1425	1426	1427	1428	1429	1430	1431	1432	1433	1434	1435	1436	1437	1438	1439	1440	1441	1442	1443	1444	1445	1446	1447	1448	1449	1450	1451	1452	1453	1454	1455	1456	1457	1458	1459	1460	1461	1462	1463	1464	1465	1466	1467	1468	1469	1470	1471	1472	1473	1474	1475	1476	1477	1478	1479	1480	1481	1482	1483	1484	1485	1486	1487	1488	1489	1490	1491	1492	1493	1494	1495	1496	1497	1498	1499	1500	1501	1502	1503	1504	1505	1506	1507	1508	1509	1510	1511	1512	1513	1514	1515	1516	1517	1518	1519	1520	1521	1522	1523	1524	1525	1526	1527	1528	1529	1530	1531	1532	1533	1534	1535	1536	1537	1538	1539	1540	1541	1542	1543	1544	1545	1546	1547	1548	1549	1550	1551	1552	1553	1554	1555	1556	1557	1558	1559	1560	1561	1562	1563	1564	1565	1566	1567	1568	1569	1570	1571	1572	1573	1574	1575	1576	1577	1578	1579	1580	1581	1582	1583	1584	1585	1586	1587	1588	1589	1590	1591	1592	1593	1594	1595	1596	1597	1598	1599	1600	1601	1602	1603	1604	1605	1606	1607	1608	1609	1610	1611	1612	1613	1614	1615	1616	1617	1618	1619	1620	1621	1622	1623	1624	1625	1626	1627	1628	1629	1630	1631	1632	1633	1634	1635	1636	1637	1638	1639	1640	1641	1642	1643	1644	1645	1646	1647	1648	1649	1650	1651	1652	1653	1654	1655	1656	1657	1658	1659	1660	1661	1662	1663	1664	1665	1666	1667	1668	1669	1670	1671	1672	1673	1674	1675	1676	1677	1678	1679	1680	1681	1682	1683	1684	1685	1686	1687	1688	1689	1690	1691	1692	1693	1694	1695	1696	1697	1698	1699	1700	1701	1702	1703	1704	1705	1706	1707	1708	1709	1710	1711	1712	1713	1714	1715	1716	1717	1718	1719	1720	1721	1722	1723	1724	1725	1726	1727	1728	1729	1730	1731	1732	1733	1734	1735	1736	1737	1738	1739	1740	1741	1742	1743	1744	1745	1746	1747	1748	1749	1750	1751	1752	1753	1754	1755	1756	1757	1758	1759	1760	1761	1762	1763	1764	1765	1766	1767	1768	1769	1770	1771	1772	1773	1774	1775	1776	1777	1778	1779	1780	1781	1782	1783	1784	1785	1786	1787	1788	1789	1790	1791	1792	1793	1794	1795	1796	1797	1798	1799	1800	1801	1802	1803	1804	1805	1806	1807	1808	1809	1810	1811	1812	1813	1814	1815	1816	1817	1818	1819	1820	1821	1822	1823	1824	1825	1826	1827	1828	1829	1830	1831	1832	1833	1834	1835	1836	1837	1838	1839	1840	1841	1842	1843	1844	1845	1846	1847	1848	1849	1850	1851	1852	1853	1854	1855	1856	1857	1858	1859	1860	1861	1862	1863	1864	1865	1866	1867	1868	1869	1870	1871	1872	1873	1874	1875	1876	1877	1878	1879	1880	1881	1882	1883	1884	1885	1886	1887	1888	1889	1890	1891	1892	1893	1894	1895	1896	1897	1898	1899	1900	1901	1902	1903	1904	1905	1906	1907	1908	1909	1910	1911	1912	1913	1914	1915	1916	1917	1918	1919	1920	1921	1922	1923	1924	1925	1926	1927	1928	1929	1930	1931	1932	1933	1934	1935	1936	1937	1938	1939	1940	1941	1942	1943	1944	1945	1946	1947	1948	1949	1950	1951	1952	1953	1954	1955	1956	1957	1958	1959	1960	1961	1962	1963	1964	1965	1966	1967	1968	1969	1970	1971	1972	1973	1974	1975	1976	1977	1978	1979	1980	1981	1982	1983	1984	1985	1986	1987	1988	1989	1990	1991	1992	1993	1994	1995	1996	1997	1998	1999	2000
1	9.34661	9.58495	9.46578	9.54239	9.53388	9.64454	9.75520	9.82330	9.65305	9.51686	9.52537	9.54239	9.80628	9.90843	9.78925	9.72967	9.54239	9.44024	9.37215	9.70413	9.64454	9.79776	9.45727	9.35512	9.69562	9.61900	9.49983	9.71264	9.31256	9.35512	9.58495	9.74669	9.65305	9.67008	9.45727	9.46578	9.77223	9.60198	9.53388	9.71264	9.61049	9.62752	9.75520	9.48281	9.48281	9.62752	9.47429	9.52537	9.39768	9.54239	9.37215	9.15934	9.38066	9.32107	9.52537	9.56793	9.58495	9.57644	9.88289	9.47429	9.80628	9.78925	9.56793	9.82330	9.84884	9.49983	9.26148	9.58495	9.55942	9.76372	9.51686	9.25297	9.44024	9.44876	9.54239	9.44024	9.48281	9.46578	9.44876	9.72967	9.72967	9.55091	9.72967	9.77223	9.61900	9.52537	9.55942	9.55942	9.61900	9.37215	9.24446	9.37215	9.69562	9.46578	9.56793	9.62752	9.57644	9.50834	8.97206	9.19338	9.48281	9.37215	9.59347	9.52537	9.38066	9.33810	9.32958	9.44876	9.46578	9.60198	9.67859	9.47429	9.54239	9.67008	9.64454	9.69562	9.49132	9.61049	9.71264	9.40619	9.57644	9.50834	9.44024	9.77223	9.91694	9.79776	9.56793	9.14231	9.46578	9.39768	9.72115	9.50834	9.45727	9.47429	9.58495	9.38917	9.62752	9.61900	9.62752	9.49983	9.46578	9.36363	9.68710	9.56793	9.73818	9.63603	9.40619	9.14231	9.32958	9.47429	9.21041	9.18487	8.92099	9.21892	9.26148	9.47429	9.53388	9.49983	9.20190	9.43173	9.38066	9.44876	9.33810	9.49983	9.42322	9.54239	9.62752	9.39768	9.78074	9.61049	9.49132	9.36363	9.44876	9.15934	9.47429	9.62752	9.27000	9.49132	9.67008	9.61900	9.81479	9.74669	9.61049	9.65305	9.76372	9.60198	9.73818	9.78074	9.58495	9.49132	9.62752	9.59347	9.55091	9.74669	9.61049	9.36363	9.52537	9.30405	9.65305	9.56793	9.46578	9.48281	9.52537	9.26148	9.35512	9.72115	9.66157	9.28702	9.72967	9.33810	9.48281	9.87438	9.55091	9.45727	9.63603	9.66157	9.40619	9.65305	9.65305	9.45727	9.79776	9.50834	9.55091	9.83181	9.63603	9.74669	9.76372	9.60198	9.70413	9.72115	9.82330	9.50834	9.53388	9.66157	9.96801	10.00206	9.83181	9.67859	9.81479	9.79776	9.80628	9.78074	9.84884	9.88289	10.03611	9.73818	9.68710	9.98504	9.84033	9.89140	9.96801	9.86586	9.78074	9.82330	9.76372	9.72115	9.80628	9.91694	9.70413	9.84884	9.80628	10.20636	9.91694	9.85735	9.87438	9.71264	9.94248	9.90843	9.84033	9.83181	10.01057	10.01909	9.79776	9.70413	9.70413	9.86586	9.77223	9.94248	9.90843	9.99355	9.68710	9.83181	9.99355	10.04462	9.90843	10.08719	10.25743	9.90843	9.97652	9.78925	9.72967	10.02760	9.94248	9.55091	9.89991	10.07016	9.89140	9.82330	10.12124	9.74669	10.05314	9.93396	9.54239	9.76372	9.72115	9.61049	10.08719	9.68710	9.67008	10.07867	9.98504	9.59347	9.89140	9.68710	9.55942	9.72115	9.90843	9.59347	9.86586	9.80628	9.52537	9.78074	9.67859	9.32958	9.80628	9.57644	9.67859	9.79776	9.72115	9.55091	9.47429	9.26148	9.82330	9.59347	9.68710	9.56793	9.72967	9.78074	9.69562	9.94248	9.84884	9.93396	9.86586	9.87438	9.55942	9.96801	9.95950	10.01909	9.95099	9.78925	9.79776	9.67008	9.73818	9.60198	9.62752	9.95099	9.64454	9.46578	9.74669	9.32958	9.52537	9.63603	9.72115	9.72967	9.94248	9.76372	9.72967	9.62752	9.33810	10.03611	9.69562	9.85735	9.78074	9.82330	9.44024	9.81479	9.95950	9.39768	9.64454	10.08719	9.27851	9.86586	9.74669	9.56793	9.88289	9.98504	9.54239	9.78925	9.98504	9.67008	9.89140	9.95099	9.71264	9.66157	9.92545	9.49132	9.61049	9.72115	9.61049	9.84884	9.91694	9.55091	9.80628	9.78925	9.48281	9.95099	10.01057	9.51686	9.55091	9.79776	9.71264	9.74669	9.64454	9.60198	9.67008	9.31256	9.59347	9.59347	9.63603	9.27000	9.81479	9.59347	9.46578	9.48281	9.74669	9.62752	9.75520	9.53388	9.52537	9.78925	9.61049	9.54239	9.58495	9.76372	9.44024	9.68710	9.55091	9.67008	9.47429	9.63603	9.70413	9.61049	9.84033	9.86586	9.91694	10.00206	9.77223	9.96801	9.69562	9.61049	9.71264	9.91694	9.61049	9.57644	9.85735	9.46578	9.55942	9.66157	9.48281	9.85735	9.68710	9.68710	9.61049	9.63603	9.72967	9.84884	9.72115	9.61900	9.78074	9.94248	9.55091	9.52537	9.71264	9.40619	9.63603	9.75520	9.58495	9.57644	9.61900	9.61900	9.72115	10.06165	9.70413	9.70413	9.72115	9.72967	10.03611	9.82330	9.48281	9.84033	9.88289	9.63603	9.84033	9.66157	9.47429	9.63603	9.52537	9.50834	9.59347	9.61900	9.34661	9.48281	9.60198	9.54239	9.70413	9.67859	9.31256	9.36363	9.39768	9.37215	9.55942	9.55091	9.38917	9.50834	9.40619	9.65305	9.44024	9.44876	9.33810	9.40619	9.32958	9.49132	9.66157	9.61049	9.58495	9.67008	9.68710	9.76372	9.55091	9.49983	9.66157	9.70413	9.52537	9.55091	9.92545	9.85735	9.74669	9.56793	9.82330	9.58495	9.82330	9.55942	9.72115	9.95950	9.68710	9.66157	9.77223	9.95099	9.85735	9.66157	9.89991	9.67859	9.95099	9.80628	10.01909	10.08719	10.07867	9.87438	9.77223	9.91694	9.73818	9.91694	10.20636	9.90843	9.89991	9.72115	10.01057	9.89140	9.81479	9.99355	10.24041	10.01057	9.80628	10.01909	9.93396	9.70413	9.83181	10.12975	9.89140	9.86586	9.67008	9.70413	9.46578	9.85735	9.86586	10.12124	10.26595	9.99355	9.70413	9.80628	10.12124	9.84033	10.16380	9.97652	9.94248	10.29148	9.93396	9.86586	9.91694	9.95950	9.88289	10.07016	10.00206	9.99355	9.96801	9.96801	9.93396	10.02760	9.92545	10.08719	10.29148	10.01057	10.03611	10.24041	10.06165	9.89140	10.01909	9.71264	10.05314	10.12124	9.77223	9.84884	9.98504	9.64454	9.83181	9.92545	9.98504	9.96801	9.74669	9.60198	10.01057	9.85735	9.67859	10.06165	10.11272	9.73818	9.87438	9.85735	9.79776	9.83181	10.05314	9.99355	9.76372	9.98504	9.52537	9.69562	9.91694	9.69562	10.01057	10.32553	9.78074	9.79776	9.86586	9.80628	9.72967	10.07016	9.70413	9.69562	9.95950	9.52537	9.51686	9.91694	9.69562	9.94248	9.86586	9.97652	9.93396	10.14677	9.89140	9.76372	9.67008	9.82330	9.63603	10.18933	9.79776	9.89991	10.16380	9.94248	9.69562	10.12975	9.78074	9.84884	9.94248	9.79776	9.76372	9.69562	9.93396	9.75520	9.75520	9.80628	9.84033	9.92545	10.00206	9.89140	9.78925	10.04462	9.76372	9.66157	9.60198	9.56793	9.73818	9.77223	9.98504	9.95099	9.84884	9.54239	9.84033	9.84033	9.88289	10.01057	9.79776	9.94248	9.94248	9.96801	9.84884	9.90843	9.93396	9.93396	9.81479	9.73818	9.71264	9.92545	9.85735	9.59347	10.12124	9.83181	9.80628	10.11272	10.02760	9.76372	10.08719	9.72967	9.96801	9.89991	9.92545	9.75520	9.83181	9.72115	9.85735	9.78925	9.74669	9.68710	9.80628	9.61049	9.72115	9.88289	9.47429	9.76372	9.74669	9.58495	9.67008	9.67008	9.80628	9.74669	9.88289	9.76372	9.67008	9.62752	10.01057	9.58495	9.64454	9.89991	9.89991	9.94248	10.06165	9.75520	9.85735	10.01909	9.96801	9.85735	9.80628	9.77223	9.77223	10.01909	9.80628	9.89140	9.77223	9.89991	9.79776	9.78925	9.76372	9.63603	9.81479	9.95950	9.84884	9.95950	9.81479	9.90843	9.97652	9.89991	9.86586	9.99355	9.98504	9.70413	10.05314	9.86586	9.92545	9.89991	9.63603	9.43173	10.15529	9.95950	9.93396	9.72115	9.90843	10.11272	10.06165	9.77223	9.95950	9.97652	9.89991	9.94248	10.24041	10.03611	10.17231	10.04462	9.88289	9.98504	10.03611	10.06165	9.95950	10.02760	9.84033	9.72115	9.91694	10.24041	10.02760	10.08719	10.13826	9.95950	10.04462	10.28297	9.88289	9.99355	9.88289	9.85735	9.86586	9.94248	9.79776	9.83181	9.83181	10.07016	9.87438	9.97652	9.76372	10.07867	10.12124	10.18933	10.01909	9.97652	9.89991	10.12124	10.07867	10.01057	9.87438	9.99355	9.86586	10.06165	9.96801	10.29148	10.27446	10.22338	9.93396	9.97652	9.87438	9.94248	10.07016	10.08719	10.15529	10.03611	10.12975	9.97652	9.91694	10.08719	9.89991	10.21487	10.18082	10.03611	10.07867	10.22338	9.99355	9.98504	9.90843	9.94248	10.31702	10.09570	10.00206	9.99355	9.89140	10.02760	10.03611	10.01057	10.18933	10.24041	10.48727	10.12975	10.18933	9.95099	10.09570	10.28297	10.18933	10.22338	10.46173	9.80628	10.03611	10.20636	9.79776	9.81479	9.95099	10.02760	10.12975	9.81479	9.75520	10.17231	9.90843	10.10421	9.97652	9.72115	9.66157	9.78074	9.79776	10.09570	10.10421	9.95099	10.06165	9.86586	9.84884	9.84884	9.95099	9.97652	10.07867	10.03611	9.84033	10.01909	9.94248	10.04462	10.08719	10.07867	9.86586	9.68710	9.95099	9.74669	9.96801	10.11272	9.97652	9.92545	10.25743	10.17231	9.67008	10.07867	9.88289	10.11272	10.18082	10.10421	10.15529	9.89991	9.89140	10.26595	9.97652	10.08719	10.00206	10.19785	10.21487	9.77223	10.27446	10.25743	9.98504	10.15529	9.99355	10.01909	10.03611	10.30000	10.07016	9.86586	9.94248	9.83181	9.87438	9.98504	9.93396	10.03611	9.89991	9.80628	9.74669	9.92545	10.12975	9.77223	9.78074	10.03611	9.79776	9.86586	9.60198	9.89991	9.85735	9.83181	9.82330	10.01057	9.92545	9.95950	10.32553	10.07867	9.99355	9.98504	9.77223	10.16380	10.01909	10.20636	10.29148	10.35958	9.92545	9.87438	9.92545	9.91694	10.10421	9.89991	10.09570	10.29148	10.06165	10.01057	10.13826	10.01057	9.90843	10.12975	10.11272	10.12124	10.41066	10.00206	10.05314	10.07867	10.12124	9.82330	9.93396	9.87438	9.75520	9.78925	9.95099	10.10421	10.05314	10.01909	10.29148	10.06165	9.89991	9.89991	10.07016	10.07867	9.88289	9.94248	10.02760	10.13826	10.07016	10.29148	10.01057	10.30851	10.18082	10.31702	10.38512	10.40214	10.31702	10.58942	10.56388	10.32553	10.41917	10.41066	10.43619	10.52983	10.47876	10.11272	10.18082	10.30851	10.21487	10.37661	10.41917	10.35958	10.49578	10.31702	10.23190	10.65752	10.45322	10.58090	10.30000	10.38512	10.44471	10.81925	10.75115	10.38512	10.43619	10.58942	10.62347	10.65752	10.47024	10.49578	10.70859	10.54686	10.73413	10.64900	10.38512	10.73413	10.75115	10.21487	10.58942	10.68305	10.74264	10.63198	10.58942	10.64049	10.75967	10.58090	10.52132	10.81074	10.48727	10.34256	10.88735	10.46173	10.28297	10.79371	10.59793	10.50429	10.88735	10.82776	10.65752	10.68305	10.72562	10.70859	10.53834	10.71710	10.35107	10.81925	10.32553	10.62347	10.75115	10.64049	10.41066	10.75115	11.16826	10.70859	10.75115	10.60644	10.61495	10.94694	11.17677	10.76818	11.04057	11.16826	10.94694	10.97247	11.23636	10.69157	11.05760	11.30446	10.98099	11.21082	11.07462	10.96396	11.01504	11.02355	10.62347	10.87884	11.19380	10.24041	10.83628	10.81925	10.42768	11.20231	11.21082	10.52983	10.70008	11.01504	10.36810	11.16826	11.10016	10.57239	10.97247	11.21933	10.61495	10.64049	10.73413	10.41917	10.81925	11.21082	10.44471	10.70859	11.19380	10.58090	11.09165	10.87884	10.56388	11.08314	10.89586	10.71710	11.33851	11.15975	10.41917	11.06611	11.22785	10.36810	10.90438	11.19380	10.76818	11.27892	11.31297	10.51281	10.66603	10.88735	10.29148	10.66603	10.75115	10.40214	10.89586	10.87884	10.41917	10.68305	10.73413	10.01057	10.79371	10.32553	10.31702	10.69157	10.65752	10.08719	10.98099	10.82776	10.10421	10.70008	10.85330	10.36810	11.10016	10.99801	10.29148	10.95545	10.98950	10.52983	11.04909	11.06611	10.38512	11.12570	10.84479	10.61495	11.23636	10.94694	10.57239	11.04909	10.90438	10.35107	10.83628	10.99801	10.11272	10.87033	10.74264	10.44471	10.70859	10.74264	9.91694	10.67454	10.77669	10.47024	10.79371	10.71710	10.47024	10.75967	10.82776	10.28297	10.62347	10.72562	10.07016	10.71710	10.62347	10.04462	10.58090	10.72562	10.09570	10.80223	10.66603	9.90843	10.47876	10.53834	9.72967	10.58942	10.26595	9.56793	10.35107	10.30851	10.24041	10.44471	10.58942	10.24892	10.55537	10.79371	9.89991	10.51281	10.31702	10.09570	10.90438	10.58090	10.04462	10.48727	10.70859	10.08719	10.71710	10.46173	9.95950	10.75115	10.29148	10.08719	10.52983	10.31702	10.25743	10.78520	10.58090	9.92545	10.48727	10.62347	10.12124	10.47876	10.31702	10.01909	10.47876	10.75967	10.12975	10.53834	10.28297	10.09570	10.52132	10.39363	10.07867	10.49578	10.18933	10.19785	10.93843	10.38512	10.19785	10.55537	10.47024	10.27446	10.50429	10.76818	10.18082	10.77669	10.75115	10.34256	10.75967	10.67454	10.29148	10.98950	10.35958	10.18082	10.99801	10.64049	10.21487	11.01504	11.03206	10.60644	10.92140	10.83628	10.18082	10.55537	10.88735	10.27446	10.94694	10.70859	10.47024	10.89586	10.70008	10.24041	10.83628	10.68305	10.31702	10.84479	10.78520	10.22338	10.81925	10.65752	10.23190	10.58942	10.58090	10.35958	10.54686	10.31702	10.31702	10.70859	10.74264	10.24892	10.35107	10.63198	10.23190	10.59793	10.47876	10.24892	10.64900	10.47024	9.96801	10.69157	10.27446	10.11272	10.62347	10.27446	10.27446	10.66603	10.48727	10.07016	10.75967	10.50429	10.36810	10.46173	10.66603	10.01057	10.45322	10.54686	10.22338	10.72562	10.71710	9.98504	10.22338	10.36810	10.36810	10.25743	10.58090	10.08719	10.56388	10.47024	10.01909	10.80223	10.48727	10.01909	10.30000	10.24041	9.69562	10.42768	10.25743	9.86586	10.47876	10.18082	10.11272	10.31702	10.36810	10.05314	10.35107	10.41066	10.07016	10.43619	10.39363	9.86586	10.31702	10.52132	9.86586	9.95099	9.95950	9.84884	10.33405	10.16380	9.86586	10.37661	10.17231	9.53388	10.18933	9.72967	9.67859	10.06165	10.02760	9.87438	10.05314	9.94248	9.58495	9.77223	9.96801	9.51686	9.84884	9.89991	9.87438	9.89991	9.88289	9.89140	10.49578	9.77223	9.50834	9.75520	9.59347	9.55091	9.86586	9.57644	9.55942	9.93396	9.84884	9.49132	9.98504	9.84033	9.61049	9.84033	9.62752	9.20190	9.60198	9.71264	9.67859	9.71264	9.46578	9.69562	9.75520	9.61900	9.21892	9.69562	9.37215	9.35512	9.82330	9.51686	9.21041	9.75520	9.45727	9.33810	9.76372	9.78074	9.37215	9.78925	9.52537	9.13380	9.71264	9.56793	9.36363	9.55091	9.64454	9.43173	9.67859	9.64454	9.58495	9.78074	9.55942	9.39768	9.47429	9.60198	9.22743	9.52537	9.57644	9.27851	9.60198	9.58495	9.24446	9.64454	9.78074	9.34661	9.65305	9.11677	9.12529	9.55942	9.48281	9.36363	9.44876	9.49132	9.18487	9.55942	9.34661	8.94653	9.80628	9.42322	9.24446	9.30405	9.57644	9.19338	9.55942	9.45727	9.11677	9.67008	9.44024	9.38066	9.73818	9.55091	9.45727	9.67859	9.49132	9.28702	9.79776	9.40619	9.39768	9.72967	9.47429	9.15934	9.42322	9.43173	9.27000	9.59347	9.38066	8.95504	9.25297	9.29553	9.15934	9.50834	9.20190	9.09124	9.40619	9.37215	9.08272	9.28702	9.44024	8.94653	9.70413	9.44876	9.14231	9.55091	9.83181	9.32107	9.49132	9.66157	9.19338	9.45727	9.61049	9.07421	9.37215	9.75520	8.98909	9.20190	9.40619	8.87843	9.46578	9.33810	8.86991	9.13380	9.60198	9.25297	9.02314	9.36363	8.69967	9.28702	9.32958	8.85289	9.35512	9.32107	8.70818	9.47429	9.59347	8.69967	9.15934	9.36363	8.76777	9.13380	9.25297	8.90396	9.10826	8.90396	8.70818	8.81033	9.10826	8.68264	8.79330	8.71669	8.59752	8.96355	8.81033	8.62305	8.96355	8.81884	8.25702	8.77628	8.70818	8.39322	8.75925	8.75074	8.46983	8.87843	8.95504	8.61454	8.56347	9.01462	8.33363	8.80181	9.18487	8.60603	8.81884	8.71669	8.33363	8.51239	8.77628	8.69115	8.45281	8.71669	8.52942	8.63157	8.41876	8.30810	8.30810	8.73372	8.29107	8.31661	8.75925	8.24851	8.54644	8.48686	8.31661	8.46132	8.81884	8.52091	8.35066	8.89545	8.36768	8.52942	8.85289	8.18041	8.51239	8.52942	8.52091	8.87843	8.81033	8.12934	8.49537	8.77628	8.14636	8.45281	8.72520	8.12934	8.67413	8.61454	8.01016	8.49537	8.81033	8.35917	8.92099	8.98057	8.52942	8.62305	8.48686	8.35917	8.55496	8.44429	8.06975	8.30810	8.46983	8.24000	8.48686	8.52942	8.32512	8.52091	8.58049	7.84843	8.47834	8.60603	7.83140	8.26553	8.46132	7.95058	8.01867	8.45281	7.78033	8.29107	8.38471	7.53347	8.15487	8.22297	7.61008	7.95058	8.27405	7.67818	8.06975	8.16339	7.50793	7.90801	7.97611	7.56752	8.01867	8.07826	7.40578	8.11231	7.99314	7.23553	7.91653	8.08677	7.31215	8.03570	7.89099	7.49091	7.79735	8.02719	7.55901	8.44429	8.02719	7.68669	8.09529	8.19743	7.29512	8.29958	8.24851	7.43983	8.38471	8.37620	7.37173	8.07826	8.16339	7.38876	8.20595	8.10380	7.44834	8.16339	8.13785	7.58454	8.16339	7.83991	7.47388	7.99314	7.80586	7.36322	7.77182	7.86545	7.27810	7.67818	7.88248	7.37173	7.79735	7.86545	6.93760	7.37173	7.61008	7.02272	7.19297	7.62710	6.89504	7.61008	7.83991	7.03975	7.53347	7.58454	6.95463	7.49942	7.63562	7.04826	7.31215	7.22702	7.12487	7.56752	7.33768	7.15041	7.32917	7.28661	6.80991	7.55901	7.49091	6.92909	7.60157	7.30363	6.91206	7.08231	7.23553	6.58859	7.35471	7.25256	6.81843	7.08231	7.19297	6.91206	7.07380	7.04826	6.59710	7.03124	6.87801	6.63967	7.04826	6.68223	6.62264	6.98016	6.77587	6.69925	6.65669	6.60562	6.25661	6.57157	6.34173	6.08636	6.41834	6.43537	6.12892	6.27363	6.41834	6.20553	6.32471	6.39281	6.09487	6.22256	6.35025	5.91611	6.25661	6.23958	6.08636	6.29066	6.37578	5.89058	6.08636	6.58859	5.84801	6.13744	6.24810	5.98421	6.23107	6.35025	5.72033	6.01826	6.52901	5.72884	6.22256	6.47793	5.57562	6.12892	6.24810	5.61818	5.88206	6.23107	5.54157	5.89909	6.19702	5.37132	5.96719	6.28215	5.27768	5.81396	5.91611	5.30322	5.81396	5.83950	5.09041	5.84801	5.89058	5.17554	5.60115	5.75438	4.90314	5.53306	5.66925	4.91165	5.41388	5.65223	4.82653	5.44793	5.66074	4.84355	5.57562	5.56711	4.99677	5.39686	5.56711	4.96273	5.43091	5.47347	4.80099	5.30322	5.43091	4.75843	5.00529	5.17554	4.48603	4.97124	5.03934	4.34983	4.74140	4.72438	4.28173	4.63074	4.63925	4.14554	4.43496	4.48603	4.06892	4.34983	4.46049	3.97529	4.17107	4.27322	3.83058	4.13702	4.06892	3.79653	3.94975	3.90719	3.71992	3.78802	3.71992	3.57521	3.54967	3.60074	3.57521	3.71140	3.58372	3.56669	3.66884	3.71992	3.63479	3.77099	3.79653	3.57521	3.56669	3.59223	3.39644	3.43049	3.30281	3.27727	3.21768	3.23471	2.93678	2.89421	3.02190	2.92826	2.83463	2.82611	2.77504	2.68992	2.46859	2.40049	2.17066	1.99190	1.97488	1.47264	1.32793	1.32793	1.31091	1.25132	1.34496	1.25132	1.25983	1.27686	1.11512	1.18322	1.12364	1.12364	1.14066	1.08959	1.04702	1.06405	1.07256	1.05554	1.04702	0.98744	0.97041	0.91083	0.96190	0.88529	0.87678	0.88529	0.77463	0.82570	0.80868	0.80868	0.86826	0.75760	0.73207	0.78314	0.76612	0.80016	0.85124	0.78314	0.84273	0.86826	0.80016	0.79165	0.88529	0.89380	0.88529	0.91083	0.78314	0.85124	0.78314	0.82570	0.82570	0.82570	0.78314	0.78314	0.85975	0.85975	0.74058	0.85124	0.82570	0.80016	0.91934	0.85124	0.84273	0.85124	0.83421	0.81719	0.82570	0.83421	0.90231	0.85975	0.89380	0.83421	0.86826	0.87678	0.85975	0.94488	0.86826	0.85975	0.86826	0.87678	0.88529	0.91934	0.93636	0.87678	0.92785	0.91934	0.85124	0.85975	0.87678	0.81719	0.86826	0.86826	0.89380	0.96190	0.90231	0.88529	0.99595	0.92785	0.88529	0.88529	0.88529	0.85124	0.94488	0.89380	0.78314	0.91083	0.85975	0.87678	0.91083	0.91934	0.91934	0.99595	0.89380	0.91083	0.98744	0.91934	0.90231	0.98744	1.03851	0.97041	0.97041	0.94488	0.96190	0.92785	0.94488	0.96190	0.98744	1.03851	0.91083	0.95339	0.98744	0.96190	0.92785	0.94488	0.91934	1.03000	0.98744	0.86826	1.05554	0.95339	0.98744	0.96190	1.03851	0.92785	0.89380	0.96190	1.07256	0.97041	1.02149	1.02149	0.97041	0.97893	0.94488	0.95339	0.94488	0.97893	1.00446	1.00446	0.94488	0.91934	0.97893	0.91083	0.91934	0.95339	0.96190	0.96190	0.94488	0.99595	0.91934	0.94488	0.87678	0.89380	1.00446	0.94488	1.05554	0.93636	0.91934	0.91083	0.97041	0.90231	0.94488	1.05554	1.01297	1.02149	0.99595	1.03000	1.03000	1.07256	1.07256	0.92785	1.02149	0.94488	1.02149	1.03851	0.94488	0.94488	1.03000	0.99595	1.01297	1.02149	1.06405	0.97893	1.10661	1.10661	1.02149	1.04702	1.03000	1.06405	1.13215	1.12364	1.07256	1.13215	1.10661	1.08959	1.11512	1.13215	1.09810	1.12364	1.12364	1.05554	1.18322	1.13215	1.09810	1.13215	1.10661	0.93636	1.04702	1.09810	1.08107	1.10661	1.06405	1.16620	1.17471	1.12364	1.07256	1.20025	1.11512	1.03851	1.09810	1.06405	1.00446	1.10661	1.21727	0.97893	1.11512	1.20025	1.08107	1.14066	1.08959	1.09810	1.13215	1.22578	1.23430	1.25983	1.16620	1.14066	1.22578	1.19174	1.24281	1.16620	1.11512	1.13215	1.19174	1.15769	1.20876	1.25132	1.25132	1.21727	1.21727	1.23430	1.13215	1.23430	1.12364	1.15769	1.22578	1.19174	1.20025	1.28537	1.27686	1.31942	1.24281	1.31942	1.36198	1.31091	1.26835	1.20025	1.23430	1.29388	1.28537	1.37050	1.27686	1.27686	1.31942	1.25132	1.25983	1.30240	1.15769	1.27686	1.24281	1.38752	1.39603	1.32793	1.24281	1.25983	1.37901	1.30240	1.29388	1.45562	1.34496	1.31091	1.36198	1.33645	1.35347	1.42157	1.43008	1.40454	1.47264	1.45562	1.35347	1.36198	1.28537	1.43008	1.34496	1.43008	1.28537	1.40454	1.39603	1.31091	1.43859	1.43859	1.39603	1.48967	1.39603	1.42157	1.48967	1.37050	1.31942	1.51521	1.46413	1.36198	1.42157	1.45562	1.42157	1.40454	1.34496	1.33645	1.48116	1.44711	1.44711	1.51521	1.43859	1.43008	1.50669	1.47264	1.54074	1.54926	1.47264	1.42157	1.48116	1.46413	1.31942	1.53223	1.53223	1.37050	1.39603	1.43008	1.41306	1.53223	1.37050	1.33645	1.43859	1.31942	1.30240	1.45562	1.33645	1.32793	1.45562	1.38752	1.31091	1.43859	1.48116	1.47264	1.48967	1.51521	1.36198	1.52372	1.39603	1.43859	1.42157	1.48116	1.43859	1.52372	1.55777	1.43859	1.48116	1.45562	1.49818	1.48116	1.54926	1.46413	1.53223	1.54074	1.40454	1.51521	1.39603	1.46413	1.53223	1.48967	1.46413	1.44711	1.46413	1.48116	1.51521	1.51521	1.34496	1.50669	1.55777	1.53223	1.53223	1.54074	1.45562	1.46413	1.43859	1.40454	1.53223	1.62587	1.52372	1.42157	1.45562	1.54926	1.52372	1.50669	1.44711	1.48116	1.52372	1.35347	1.42157	1.44711	1.48116	1.48116	1.51521	1.54926	1.55777	1.48967	1.54926	1.48116	1.52372	1.48967	1.60884	1.61735	1.47264	1.58331	1.53223	1.46413	1.49818	1.49818	1.48967	1.54926	1.54926	1.51521	1.58331	1.53223	1.57479	1.54074	1.57479	1.49818	1.52372	1.60884	1.50669	1.47264	1.52372	1.46413	1.42157	1.53223	1.48116	1.51521	1.43859	1.43008	1.60033	1.60033	1.56628	1.45562	1.60033	1.48967	1.47264	1.58331	1.64289	1.59182	1.54926	1.53223	1.48967	1.46413	1.46413	1.43859	1.52372	1.48967	1.54926	1.47264	1.51521	1.58331	1.44711	1.45562	1.54926	1.64289	1.55777	1.56628	1.57479	1.57479	1.55777	1.51521	1.60033	1.59182	1.57479	1.61735	1.71099	1.59182	1.61735	1.64289	1.55777	1.51521	1.66843	1.51521	1.60884	1.55777	1.61735	1.52372	1.59182	1.60033	1.71099	1.70248	1.62587	1.71099	1.59182	1.69397	1.60884	1.64289	1.65992	1.60884	1.65140	1.63438	1.74504	1.74504	1.62587	1.74504	1.63438	1.59182	1.69397	1.68545	1.58331	1.62587	1.54074	1.56628	1.54926	1.67694	1.62587	1.66843	1.71950	1.65992	1.60884	1.61735	1.49818	1.60884	1.55777	1.56628	1.62587	1.65140	1.58331	1.54926	1.71950	1.61735	1.65992	1.60033	1.63438	1.58331	1.63438	1.59182	1.63438	1.63438	1.60884	1.58331	1.78760	1.68545	1.61735	1.69397	1.63438	1.68545	1.72802	1.65992	1.60884	1.74504	1.74504	1.74504	1.72802	1.70248	1.77909	1.67694	1.71950	1.82165	1.72802	1.81314	1.80463	1.73653	1.87273	1.71950	1.65992	1.72802	1.67694	1.72802	1.70248	1.60033	1.65992	1.51521	1.71950	1.72802	1.68545	1.69397	1.80463	1.59182	1.65140	1.70248	1.71950	1.72802	1.84719	1.78760	1.70248	1.72802	1.70248	1.67694	1.77058	1.71099	1.76207	1.73653	1.70248	1.71099	1.78760	1.67694	1.79611	1.75355	1.77909	1.71950	1.77058	1.85570	1.76207	1.79611	1.79611	1.77909	1.85570	1.66843	1.71950	1.88975	1.88124	1.93231	1.89826	1.86421	1.86421	1.93231	1.88124	1.86421	1.88975	1.90678	1.96636	1.85570	1.95785	1.88124	1.87273	1.98339	1.99190	1.88975	1.90678	1.82165	1.85570	1.89826	1.87273	1.82165	1.94934	1.81314	1.92380	1.85570	1.83016	1.80463	1.92380	1.82165	1.96636	1.89826	1.83016	1.87273	1.80463	1.86421	1.80463	1.83868	1.81314	1.92380	1.94934	1.83016	1.94083	1.91529	1.89826	2.02595	1.78760	1.88975	1.99190	1.94083	1.95785	1.78760	1.91529	1.80463	1.98339	1.88124	1.89826	1.88975	1.93231	1.96636	1.92380	1.88975	1.89826	1.92380	1.88975	1.83016	1.85570	1.88124	1.73653	1.86421	1.90678	1.91529	1.97488	1.94083	1.90678	1.95785	1.95785	1.94083	2.04297	1.91529	1.94934	2.00041	1.97488	1.91529	2.04297	1.94083	1.88124	1.91529	1.96636	1.88124	2.01744	2.05149	2.01744	2.06000	2.03446	1.95785	2.02595	1.94083	1.93231	1.97488	1.94083	1.94083	1.93231	1.79611	1.81314	1.97488	1.94083	1.84719	1.88975	1.87273	1.78760	1.99190	2.04297	2.00041	1.96636	1.95785	1.89826	1.93231	1.93231	1.87273	2.00041	1.88124	1.92380	2.08554	1.90678	1.96636	1.95785	2.02595	2.01744	2.09405	1.96636	1.86421	2.02595	1.92380	1.95785	2.00892	1.86421	1.85570	1.95785	1.90678	1.92380	2.02595	2.01744	1.95785	2.09405	1.94934	2.05149	2.08554	2.06851	2.06000	2.06000	1.94083	1.96636	2.06000	2.08554	2.06851	2.03446	1.98339	1.90678	1.94934	1.94934	1.83868	2.03446	2.04297	1.97488	1.86421	1.91529	1.99190	2.13661	2.02595	2.00041	2.14512	1.93231	1.98339	2.00892	2.01744	1.92380	1.98339	1.88975	1.92380	2.17917	1.98339	2.01744	2.09405	1.98339	1.96636	2.10256	2.06000	2.09405	2.15364	1.96636	2.11959	2.02595	2.03446	2.11107	2.12810	2.06851	2.00892	2.03446	1.99190	2.17917	2.06851	2.04297	2.16215	2.09405	2.17066	2.10256	2.11959	1.99190	1.97488	2.02595	2.07702	2.08554	2.11959	2.17066	2.20471	2.25578	2.31537	2.14512	2.24727	2.25578	2.26430	2.34091	2.26430	2.18769	2.17917	2.11959	2.28983	2.19620	2.10256	2.17917	2.15364	2.06851	2.17917	2.11959	2.11959	2.14512	2.13661	2.17066	2.11959	2.08554	2.14512	2.24727	2.31537	2.23876	2.23876	2.15364	2.34091	2.26430	2.31537	2.26430	2.22173	2.18769	2.25578	2.21322	2.14512	2.27281	2.29835	2.23876	2.06000	2.12810	2.28132	2.19620	2.17066	2.20471	2.25578	2.18769	2.32388	2.08554	2.23025	2.39198	2.21322	2.31537	2.35793	2.29835	2.23876	2.28132	2.22173	2.32388	2.28132	2.41752	2.46008	2.46859	2.26430	2.35793	2.28132	2.33240	2.39198	2.32388	2.34091	2.49413	2.33240	2.34942	2.40901	2.38347	2.40901	2.32388	2.29835	2.47711	2.46859	2.34091	2.33240	2.45157	2.27281	2.29835	2.32388	2.35793	2.26430	2.19620	2.31537	2.22173	2.39198	2.36645	2.30686	2.29835	2.31537	2.21322	2.18769	2.25578	2.26430	2.17066	2.19620	2.28983	2.46008	2.26430	2.23025	2.31537	2.41752	2.30686	2.31537	2.30686	2.26430	2.29835	2.32388	2.28132	2.39198	2.36645	2.46008	2.45157	2.39198	2.30686	2.36645	2.26430	2.25578	2.31537	2.45157	2.42603	2.51967	2.28132	2.39198	2.56223	2.48562	2.47711	2.51116	2.38347	2.48562	2.40049	2.42603	2.45157	2.57926	2.40901	2.35793	2.53669	2.39198	2.30686	2.57074	2.51116	2.44306	2.56223	2.46008	2.44306	2.42603	2.47711	2.39198	2.54521	2.30686	2.51116	2.46859	2.41752	2.44306	2.56223	2.43454	2.51967	2.48562	2.51116	2.54521	2.59628	2.34942	2.57926	2.74099	2.30686	2.49413	2.65587	2.44306	2.42603	2.49413	2.41752	2.38347	2.52818	2.37496	2.46008	2.62182	2.32388	2.57074	2.53669	2.39198	2.31537	2.51967	2.45157	2.50264	2.50264	2.43454	2.43454	2.42603	2.43454	2.21322	2.53669	2.20471	2.46859	2.41752	2.31537	2.34942	2.40901	2.25578	2.23025	2.38347	2.23876	2.20471	2.28132	2.21322	2.32388	2.28132	2.21322	2.41752	2.28983	2.20471	2.28983	2.43454	2.26430	2.32388	2.19620	2.28983	2.31537	2.31537	2.10256	2.15364	2.27281	2.10256	2.13661	2.22173	2.00041	2.21322	2.14512	2.09405	2.18769	2.23876	2.16215	2.17066	2.06851	2.13661	2.21322	2.34091	2.16215	2.15364	2.13661	2.20471	2.14512	2.17917	2.17066	2.20471	2.21322	2.22173	2.19620	2.25578	2.34091	2.23025	2.32388	2.25578	2.22173	2.26430	2.25578	2.11959	2.24727	2.27281	2.28983	2.24727	2.34942	2.18769	2.19620	2.30686	2.17066	2.27281	2.41752	2.38347	2.34942	2.35793	2.17917	2.29835	2.23025	2.28132	2.34942	2.34091	2.28132	2.30686	2.28983	2.48562	2.35793	2.46859	2.44306	2.42603	2.40901	2.33240	2.41752	2.44306	2.40049	2.45157	2.28132	2.29835	2.42603	2.50264	2.51116	2.49413	2.46008	2.49413	2.41752	2.33240	2.44306	2.40901	2.33240	2.46859	2.44306	2.38347	2.41752	2.44306	2.41752	2.46008	2.35793	2.42603	2.51967	2.50264	2.50264	2.40049	2.46859	2.51116	2.51967	2.48562	2.57926	2.32388	2.43454	2.46859	2.34091	2.37496	2.48562	2.43454	2.34091	2.43454	2.45157	2.39198	2.36645	2.23876	2.35793	2.46008	2.25578	2.40049	2.36645	2.31537	2.43454	2.40901	2.30686	2.45157	2.41752	2.40901	2.42603	2.28983	2.31537	2.40901	2.29835	2.36645	2.31537	2.36645	2.37496	2.35793	2.51116	2.47711	2.53669	2.40901	2.45157	2.39198	2.24727	2.29835	2.28983	2.28132	2.31537	2.34091	2.34942	2.37496	2.34942	2.29835	2.34091	2.32388	2.38347	2.35793	2.26430	2.43454	2.36645	2.32388	2.37496	2.30686	2.28132	2.36645	2.47711	2.28983	2.35793	2.19620	2.35793	2.37496	2.43454	2.28983	2.51967	2.38347	2.34942	2.33240	2.34091	2.43454	2.47711	2.46008	2.47711	2.48562	2.34942	2.34942	2.39198	2.41752	2.48562	2.46008	2.46008	2.40049	2.45157	2.55372	2.46008	2.56223	2.56223	2.57074	2.47711	2.54521	2.52818	2.44306	2.61330	2.46859	2.46008	2.51116	2.42603	2.41752	2.47711	2.41752	2.40901	2.47711	2.43454	2.40049	2.42603	2.45157	2.35793	2.47711	2.45157	2.30686	2.33240	2.43454	2.37496	2.46859	2.49413	2.33240	2.44306	2.41752	2.45157	2.46008	2.44306	2.26430	2.38347	2.47711	2.30686	2.35793	2.40901	2.54521	2.52818	2.43454	2.37496	2.44306	2.47711	2.35793	2.57074	2.49413	2.31537	2.38347	2.49413	2.21322	2.46859	2.39198	2.40049	2.48562	2.40901	2.43454	2.58777	2.54521	2.34942	2.56223	2.53669	2.47711	2.51967	2.53669	2.46008	2.60479	2.42603	2.29835	2.51116	2.47711	2.37496	2.46008	2.47711	2.51967	2.54521	2.55372	2.32388	2.40901	2.51967	2.51116	2.52818	2.44306	2.45157	2.52818	2.59628	2.55372	2.50264	2.48562	2.46008	2.56223	2.46008	2.47711	2.49413	2.51116	2.41752	2.63033	2.49413	2.33240	2.49413	2.48562	2.39198	2.36645	2.32388	2.49413	2.44306	2.55372	2.40901	2.39198	2.47711	2.39198	2.46859	2.37496	2.37496	2.40901	2.56223	2.43454	2.47711	2.50264	2.59628	2.46008	2.51116	2.54521	2.45157	2.50264	2.41752	2.53669	2.63884	2.29835	2.51967	2.46859	2.46859	2.41752	2.58777	2.61330	2.54521	2.55372	2.58777	2.53669	2.56223	2.51116	2.47711	2.49413	2.50264	2.65587	2.62182	2.46859	2.46859	2.50264	2.39198	2.58777	2.51967	2.42603	2.42603	2.50264	2.34942	2.44306	2.54521	2.44306	2.37496	2.46008	2.33240	2.38347	2.40901	2.42603	2.47711	2.57926	2.46008	2.57926	2.48562	2.46859	2.49413	2.46859	2.49413	2.29835	2.46008	2.39198	2.33240	2.40901	2.37496	2.34091	2.49413	2.46859	2.47711	2.51116	2.47711	2.57074	2.37496	2.39198	2.40901	2.42603	2.43454	2.38347	2.43454	2.45157	2.46008	2.47711	2.39198	2.37496	2.35793	2.31537	2.40049	2.46008	2.46859	2.38347	2.25578	2.37496	2.36645	2.39198	2.34942	2.41752	2.40049	2.35793	2.40049	2.28983	2.33240	2.46859	2.47711	2.38347	2.30686	2.46008	2.37496	2.47711	2.41752	2.48562	2.52818	2.48562	2.40901	2.28983	2.38347	2.38347	2.49413	2.62182	2.47711	2.41752	2.29835	2.40901	2.40901	2.46008	2.44306	2.49413	2.40901	2.46859	2.39198	2.37496	2.39198	2.46008	2.58777	2.43454	2.52818	2.51967	2.37496	2.46008	2.34091	2.46859	2.59628	2.46859	2.59628	2.63033	2.63884	2.34091	2.46008	2.49413	2.47711	2.68992	2.49413	2.61330	2.62182	2.42603	2.40901	2.73248	2.30686	2.35793	2.48562	2.57074	2.40901	2.69843	2.66438	2.57074	2.63033	2.50264	2.46859	2.57926	2.49413	2.52818	2.67289	2.61330	2.64735	2.60479	2.68140	2.70694	2.70694	2.52818	2.38347	2.68992	2.69843	2.65587	2.74099	2.48562	2.48562	2.66438	2.56223	2.62182	2.57074	2.50264	2.59628	2.63033	2.54521	2.56223	2.57074	2.57074	2.67289	2.66438	2.63033	2.46859	2.68140	2.75802	2.64735	2.74950	2.72397	2.58777	2.61330	2.52818	2.57074	2.63884	2.57926	2.55372	2.69843	2.60479	2.57926	2.63884	2.68140	2.54521	2.76653	2.74099	2.63033	2.61330	2.59628	2.53669	2.63033	2.54521	2.68140	2.59628	2.68992	2.63884	2.62182	2.65587	2.57926	2.61330	2.68992	2.69843	2.71545	2.60479	2.53669	2.67289	2.69843	2.51967	2.65587	2.59628	2.42603	2.77504	2.59628	2.50264	2.70694	2.63033	2.69843	2.50264	2.58777	2.68140	2.58777	2.53669	2.61330	2.71545	2.62182	2.46859	2.63884	2.73248	2.58777	2.68140	2.63884	2.51967	2.58777	2.51967	2.48562	2.45157	2.60479	2.59628	2.74950	2.63033	2.65587	2.77504	2.77504	2.72397	2.68992	2.72397	2.66438	2.68992	2.68992	2.67289	2.63884	2.74099	2.70694	2.80058	2.51967	2.61330	2.63033	2.54521	2.68992	2.65587	2.68992	2.44306	2.51116	2.41752	2.49413	2.66438	2.67289	2.54521	2.58777	2.46859	2.47711	2.65587	2.55372	2.51116	2.74950	2.55372	2.46008	2.64735	2.40049	2.48562	2.61330	2.49413	2.48562	2.57926	2.43454	2.37496	2.63884	2.60479	2.46008	2.66438	2.39198	2.37496	2.41752	2.40901	2.41752	2.48562	2.42603	2.51116	2.55372	2.34091	2.36645	2.54521	2.46008	2.43454	2.66438	2.54521	2.53669	2.44306	2.59628	2.54521	2.59628	2.49413	2.47711	2.68140	2.56223	2.59628	2.63884	2.34091	2.41752	2.45157	2.68140	2.52818	2.50264	2.46859	2.50264	2.43454	2.67289	2.45157	2.55372	2.44306	2.46859	2.46008	2.49413	2.44306	2.38347	2.49413	2.38347	2.54521	2.40049	2.45157	2.46859	2.40049	2.52818	2.51116	2.40901	2.40049	2.50264	2.37496	2.55372	2.44306	2.40901	2.28983	2.47711	2.28983	2.49413	2.52818	2.53669	2.46859	2.52818	2.44306	2.44306	2.71545	2.51116	2.39198	2.43454	2.57926	2.46859	2.60479	2.51967	2.51116	2.49413	2.51116	2.46008	2.45157	2.66438	2.51967	2.58777	2.39198	2.53669	2.67289	2.39198	2.44306	2.42603	2.39198	2.34942	2.51967	2.41752	2.33240	2.39198	2.43454	2.45157	2.46859	2.43454	2.40049	2.45157	2.39198	2.30686	2.48562	2.46859	2.50264	2.53669	2.44306	2.40049	2.46008	2.31537	2.40049	2.36645	2.36645	2.46008	2.48562	2.42603	2.40901	2.25578	2.37496	2.42603	2.56223	2.45157	2.42603	2.60479	2.55372	2.61330	2.63884	2.47711	2.34091	2.44306	2.38347	2.49413	2.52818	2.45157	2.43454	2.44306	2.43454	2.57074	2.50264	2.42603	2.59628	2.51967	2.50264	2.57926	2.55372	2.56223	2.44306	2.46859	2.50264	2.57074	2.67289	2.70694	2.52818	2.59628	2.61330	2.65587	2.63884	2.46008	2.59628	2.68992	2.56223	2.64735	2.73248	2.53669	2.53669	2.69843	2.57074	2.57074	2.71545	2.61330	2.64735	2.88570	2.59628	2.63884	2.72397	2.61330	2.67289	2.52818	2.48562	2.60479	2.63884	2.53669	2.57926	2.66438	2.51116	2.57926	2.60479	2.59628	2.67289	2.72397	2.57074	2.50264	2.65587	2.46008	2.47711	2.57926	2.41752	2.56223	2.51967	2.54521	2.48562	2.57074	2.62182	2.51967	2.70694	2.53669	2.44306	2.49413	2.52818	2.54521	2.59628	2.52818	2.38347	2.55372	2.54521	2.40049	2.42603	2.37496	2.40901	2.45157	2.36645	2.37496	2.41752	2.40049	2.33240	2.28983	2.30686	2.30686	2.42603	2.42603	2.44306	2.44306	2.25578	2.19620	2.36645	2.23876	2.31537	2.42603	2.44306	2.36645	2.47711	2.29835	2.26430	2.47711	2.40049	2.36645	2.26430	2.17917	2.30686	2.43454	2.40049	2.43454	2.39198	2.30686	2.37496	2.46859	2.38347	2.25578	2.44306	2.49413
2	4.37240	4.24941	4.27401	4.21866	4.45850	4.12642	4.07722	4.19406	4.18176	4.24326	4.05262	4.32320	4.36010	4.22481	4.24941	4.10182	4.31091	4.13872	4.22481	4.22481	4.29861	4.19406	4.29861	4.31091	4.31706	4.69218	4.38470	4.17561	4.20021	4.24941	4.33550	4.28631	4.27401	4.08952	4.31706	4.24941	4.23711	4.26786	4.25556	4.17561	4.34780	4.32935	4.28016	4.09567	4.31091	4.48310	4.34165	4.40315	4.28016	4.32320	4.36625	4.40315	4.23711	4.43390	4.45850	4.37855	4.37855	4.23096	4.26786	4.32320	4.47080	4.52614	4.40930	4.36625	4.18791	4.32320	4.20636	4.23711	4.08952	4.56919	4.33550	4.27401	4.52614	4.40315	4.46465	4.38470	4.37240	4.26786	4.31706	4.40315	4.36010	4.38470	4.22481	4.26786	4.46465	4.44620	4.40315	4.26786	4.24326	4.29861	4.32935	4.47080	4.32935	4.37855	4.36010	4.39700	4.37240	4.45850	4.48925	4.43390	4.45235	4.32320	4.44620	4.29861	4.17561	4.42775	4.29861	4.56304	4.43390	4.48310	4.34165	4.70448	4.49540	4.42160	4.59994	4.71678	4.55074	4.46465	4.31091	4.47080	4.51384	4.45850	4.54459	4.39700	4.21251	4.39700	4.54459	4.75368	4.59379	4.66759	4.37240	4.40930	4.63684	4.51999	4.38470	4.39700	4.37855	4.36625	4.60609	4.40930	4.36010	4.52614	4.45235	4.40315	4.33550	4.47695	4.32320	4.60609	4.67988	4.37240	4.50769	4.32320	4.59379	4.62454	4.62454	4.53844	4.51384	4.43390	4.65529	4.69218	4.72908	4.72293	4.69218	4.53844	4.59379	4.25556	4.52614	4.33550	4.69833	4.50769	4.45850	4.51384	4.48925	4.47080	4.68603	4.45850	4.38470	4.51999	4.71063	4.58149	4.64914	4.55074	4.48925	4.44005	4.51999	4.50769	4.61224	4.72908	4.48925	4.67373	4.63684	4.41545	4.89512	4.70448	4.76598	4.65529	4.71678	4.55689	4.82133	4.67373	4.87667	4.68603	4.68603	4.75983	4.68603	4.81518	4.56919	4.82133	4.59994	4.79058	4.56919	4.44620	4.72293	4.69218	4.96277	4.75368	4.80903	4.83978	4.75368	4.63069	4.65529	4.59379	4.80903	4.72908	4.50154	4.69833	4.75368	4.74138	4.65529	4.73523	4.44005	4.45850	4.49540	4.80903	4.42775	4.61839	4.62454	4.59379	4.63069	4.52614	4.64299	4.69833	4.71063	4.51999	4.73523	4.54459	4.55689	4.45235	4.52614	4.63069	4.59379	4.49540	4.49540	4.51999	4.53229	4.75368	4.54459	4.61224	4.84593	4.89512	4.79058	4.66759	4.75368	4.63069	4.85207	4.68603	4.85207	4.67373	4.64299	4.51999	4.63684	4.46465	4.75368	4.77213	4.82133	4.77213	4.70448	4.71678	4.59379	4.74753	4.71678	4.74138	4.63069	4.71063	4.50154	4.93202	4.66759	4.90127	4.74753	4.79058	4.61839	4.84593	4.55689	4.77828	4.71063	4.61839	4.54459	4.61839	4.86437	4.59994	4.83978	4.65529	4.71063	4.78443	4.93817	4.79673	4.77828	4.72293	4.74138	4.71678	4.66759	4.80903	4.58764	4.60609	4.56304	4.67373	4.55074	4.64914	4.77213	4.85207	4.62454	4.61839	4.81518	4.65529	4.62454	4.62454	4.65529	4.77213	4.95662	4.71063	4.93202	4.88282	4.94432	4.82748	5.15956	5.12266	5.04271	4.93202	4.95662	4.95662	4.66144	5.01197	4.97507	4.96277	4.88282	4.82133	4.83978	4.71063	4.81518	5.01197	4.70448	4.88897	4.86437	5.05501	5.04886	5.01812	4.82133	4.83363	4.91972	5.19031	5.27640	5.07346	5.04271	4.99352	5.10421	5.02427	4.98122	4.81518	4.54459	4.93817	5.04271	4.82133	5.11651	4.97507	4.80288	4.92587	4.83978	4.74753	4.74138	4.67373	4.98122	4.95047	4.98737	4.68603	5.09806	4.95662	5.03656	4.98737	4.98122	5.06731	4.87052	5.06731	4.90742	4.93817	4.90742	4.87667	4.85207	4.75368	4.71678	4.96892	4.81518	4.63684	4.97507	4.77828	4.86437	4.99352	4.85822	4.90742	4.83978	4.96892	4.76598	5.04886	4.85207	4.81518	4.99967	4.93202	5.04886	5.09191	4.80288	4.88897	4.82748	4.95662	4.99967	5.09191	5.18416	4.77213	4.80903	5.02427	4.90127	5.01197	4.72908	4.80288	5.00582	4.95047	5.11036	5.22105	5.09806	4.98737	5.27640	5.24565	5.12881	4.95047	4.82748	5.07346	4.90127	4.95047	4.91972	5.13496	5.09191	5.05501	5.05501	4.97507	5.02427	5.06116	4.98737	4.90127	4.82133	5.04886	4.91972	4.85207	5.01197	4.88897	5.04271	5.06116	5.02427	4.76598	4.95047	4.77213	5.08576	5.02427	4.90127	4.84593	4.82748	4.89512	5.10421	4.91972	4.72293	5.13496	5.36250	5.09806	5.00582	5.18416	5.24565	5.11036	5.15341	5.28255	5.23950	5.25795	5.17801	4.99352	5.20875	4.98737	5.18416	5.19031	5.16571	5.12881	5.15956	4.93817	5.25180	5.13496	5.15956	4.93202	5.15956	5.07346	5.01197	4.96277	5.09191	5.11036	4.86437	4.94432	5.07346	4.94432	5.09191	5.02427	5.02427	4.90742	5.15341	4.85822	5.17801	5.08576	4.93817	5.11036	5.26410	5.22105	5.11036	4.98122	5.11036	4.98737	5.23335	5.03041	5.04271	5.07346	4.82133	5.13496	5.02427	5.01812	5.06731	5.03656	5.17186	4.96892	5.00582	5.12266	4.97507	5.06116	4.91972	4.99352	5.22720	5.30715	5.14726	5.36250	5.12266	5.17186	5.15956	5.14726	4.93817	5.32560	5.07346	5.07346	4.97507	5.02427	4.86437	5.06116	5.05501	5.19646	5.02427	4.92587	4.93817	5.11651	5.19031	5.06116	5.13496	5.02427	5.09806	5.17801	5.13496	5.15341	5.14726	5.10421	4.92587	5.19646	5.23335	5.35020	5.14111	5.27025	4.97507	5.25795	5.29485	5.20261	5.30715	5.06731	5.19031	5.23950	5.07961	4.96892	5.09191	5.04886	5.20875	5.11036	5.27025	4.99967	5.05501	5.17186	5.16571	5.13496	5.14111	5.15956	5.01812	5.12881	5.12881	5.30715	5.24565	5.22720	5.38709	5.22105	5.27640	5.28255	5.43629	5.15341	5.04271	5.12881	5.24565	5.28255	4.93202	5.18416	5.13496	5.30715	4.94432	5.18416	5.14726	4.93202	5.30715	5.09806	5.15956	5.03041	5.01812	5.00582	5.36865	5.17801	5.34405	5.38094	5.13496	5.22720	5.29485	5.30100	5.23335	5.31945	5.30100	5.28870	5.17186	5.25180	5.31945	5.36865	5.22720	5.28255	5.39939	5.17801	5.15956	4.95047	5.14726	5.06731	5.44244	5.37480	5.31330	5.25180	5.28870	5.31330	5.15341	5.21490	5.25180	4.99967	5.12266	4.93817	5.01197	5.17801	5.22720	5.26410	5.01197	4.83363	5.09191	5.04886	5.09191	5.14111	5.05501	5.12266	5.07961	5.36250	5.28870	5.20261	5.09191	5.07961	5.35635	5.22105	5.11651	5.12881	5.15341	5.12266	5.18416	5.11036	5.23335	4.90127	4.77828	5.04271	5.14726	5.03041	5.01812	5.11036	5.11036	5.04271	5.17801	5.38709	5.13496	5.20261	4.87052	4.78443	5.00582	5.01197	5.09191	5.05501	5.03041	5.25795	5.11036	5.30100	5.21490	5.28255	5.25795	5.10421	5.07961	5.01812	5.26410	5.17801	5.06116	5.04886	5.03656	5.13496	4.91357	4.95662	5.31330	5.27025	5.09191	5.12266	5.07961	5.17186	5.08576	5.07346	5.30100	5.17801	5.15341	5.41169	5.15956	5.42399	5.19646	5.20875	5.29485	5.25795	5.35020	4.96892	4.96277	4.91357	5.11036	5.09191	5.00582	5.23950	5.17801	5.14111	5.04271	5.26410	5.20875	5.07961	5.23950	5.39939	5.03041	5.38094	5.40554	5.18416	5.29485	5.36865	5.40554	5.38094	5.41784	5.18416	5.32560	5.36865	5.28870	5.43014	5.43014	5.41784	5.15956	5.47319	5.31330	5.36865	5.33175	5.29485	5.36865	5.06116	5.11036	5.26410	5.06116	5.27640	5.30100	5.31330	5.18416	5.07961	5.18416	5.22720	5.10421	5.27640	5.13496	5.38094	5.33175	5.14111	5.27640	5.23950	5.19031	5.17801	5.24565	5.39324	5.20875	5.29485	5.30715	5.33790	5.25795	5.07346	5.11651	5.29485	5.29485	5.11651	5.05501	5.19646	5.30100	5.23950	5.18416	5.26410	5.39939	5.38709	5.34405	5.39939	5.29485	5.43629	5.51624	5.25795	5.43629	5.57158	5.41169	5.39939	5.23335	5.42399	5.33790	5.17186	5.31945	5.44244	5.50394	5.47319	5.44859	5.38094	5.57773	5.44859	5.46704	5.24565	5.35020	5.28255	5.35020	5.41784	5.41784	5.43014	5.49779	5.47319	5.51009	5.52239	5.23950	5.28255	5.34405	5.49779	5.25795	5.52854	5.43629	5.38709	5.34405	5.39324	5.27025	5.49779	5.09191	5.30715	5.57158	5.49779	5.34405	5.47319	5.39324	5.57773	5.69458	5.53469	5.36865	5.52854	5.38094	5.43014	5.62078	5.43629	5.50394	5.39324	5.27025	5.25180	5.33790	5.20261	5.35635	5.50394	5.27025	5.37480	5.48549	5.38709	5.27025	5.33175	5.35635	5.35635	5.60233	5.61463	5.48549	5.46089	5.47319	5.66998	5.77452	5.72533	5.59618	5.58388	5.78682	5.47319	5.60233	5.67613	5.65153	5.55314	5.44244	5.54084	5.72533	5.69458	5.61463	5.79912	5.69458	5.52239	5.63923	5.70688	5.59618	5.61463	5.79297	5.78067	5.65768	5.55314	5.71303	5.70688	5.46704	5.54699	5.87907	5.77452	5.56543	5.68843	5.55928	5.51624	5.60233	5.68843	5.75607	5.82372	5.97746	6.14965	5.99591	5.86677	6.06356	6.02051	5.80527	5.79297	5.74377	5.75607	5.81757	5.63923	5.86677	5.88522	5.95901	5.83602	5.69458	5.87907	5.78682	5.91596	5.92826	5.84217	5.86677	6.17425	5.87292	6.05126	6.06971	5.79297	6.08201	5.86677	5.98976	5.74377	5.78067	5.90367	6.00206	5.94671	5.82987	5.92211	6.03896	6.10660	6.00821	6.05126	6.04511	6.02666	6.20500	6.15580	6.04511	5.97746	5.94671	5.91596	6.20500	6.10045	6.08201	6.05741	6.15580	6.03896	6.15580	6.09430	6.19885	6.26035	6.07586	6.04511	5.98361	6.18655	6.22345	6.11275	6.20500	6.28494	6.33414	6.32184	6.34644	6.29109	6.38949	6.26035	6.29109	6.19885	5.97746	6.08815	6.08815	6.11275	6.14965	6.18655	6.10660	6.23575	6.38949	6.46328	6.06356	6.29109	5.74377	5.94671	6.10660	6.20500	6.34644	6.02051	6.07586	6.50018	6.09430	6.36489	6.49403	6.04511	6.10660	6.45098	6.54323	6.46943	6.26649	6.19270	6.32799	6.31569	6.51248	6.49403	6.63547	6.22345	6.17425	6.58013	6.54938	6.37104	6.38949	6.35259	6.42024	6.71542	6.75232	6.51863	6.35259	6.42024	6.34029	6.30339	6.46943	6.41409	6.61702	6.61088	6.62317	6.69082	6.51248	6.74002	6.74002	6.75232	6.37104	6.44483	6.58628	6.49403	6.45098	6.64777	6.63547	6.58013	6.64777	6.30339	6.57398	6.84456	6.45098	6.61088	6.78307	6.38949	6.26649	6.89991	6.26035	6.51248	6.62932	6.34029	6.53093	6.43254	6.26649	6.43254	6.46943	6.30339	6.44483	6.37104	6.33414	6.48173	6.51863	5.98976	6.42024	6.48788	6.52478	6.56783	6.62317	6.35259	6.48173	6.38949	6.19270	6.33414	6.31569	6.22345	6.36489	6.43254	6.05126	6.16810	6.35259	6.29109	6.43254	6.43254	6.47558	6.37104	6.33414	6.09430	6.58013	6.58628	6.40794	6.34029	6.56783	6.51863	6.40179	6.61702	6.39564	6.53708	6.41409	6.37719	6.50018	6.59243	6.30954	6.58628	6.46328	6.51248	6.62317	6.61088	6.39564	6.41409	6.57398	6.36489	6.32184	6.24805	6.21115	6.47558	6.37719	6.59243	6.32184	6.15580	6.40179	6.38334	6.45098	6.25420	6.27879	6.34029	6.34644	6.40794	6.39564	6.38949	6.29724	6.26649	6.38334	6.60473	6.49403	6.58628	6.80766	6.56168	6.45713	6.44483	6.66622	6.56168	6.75232	6.51248	6.54323	6.46328	6.51863	6.62317	6.61702	6.31569	6.52478	6.58628	6.53093	6.53708	6.86301	6.63547	6.49403	6.61088	6.53708	6.41409	6.41409	6.43868	6.48788	6.64777	6.61088	6.60473	6.54938	6.37719	6.43868	6.42639	6.59858	6.49403	6.77692	6.61088	6.53093	6.53093	6.37104	6.58013	6.58628	6.63547	6.58013	6.75232	6.63547	6.50633	6.55553	6.47558	6.58628	6.57398	6.56783	6.67237	6.56783	6.82611	6.73387	6.65392	6.74002	6.58013	6.80151	6.72157	6.59243	6.76462	6.61702	6.59243	6.32184	6.70312	6.66622	6.49403	6.67237	6.75847	6.38949	6.70927	6.78307	6.89991	6.74617	6.62317	6.68467	6.78922	6.61702	6.42024	6.72157	6.42639	6.46943	6.64777	6.56168	6.44483	6.45098	6.40179	6.42024	6.67852	6.66622	6.48788	6.69697	6.58013	6.72772	6.33414	6.72772	6.58013	6.47558	6.52478	6.65392	6.50633	6.46328	6.69697	6.57398	6.68467	6.74002	6.75232	6.48788	6.69697	6.46328	6.62317	6.94911	6.71542	6.65392	6.72157	6.64777	6.66007	6.52478	6.62317	6.80151	6.74617	6.78307	6.80766	6.84456	6.92451	6.91836	6.72157	6.70927	6.47558	6.54938	6.69697	6.83226	6.94296	6.83841	7.03520	6.96755	6.98600	7.18279	6.80766	6.99830	6.74617	6.84456	7.16434	7.02905	6.66007	6.90606	6.62317	6.78307	7.02905	6.80151	6.93066	6.77077	6.77077	6.64162	6.90606	6.77692	6.92451	7.03520	6.89376	7.05365	6.83226	6.67237	6.69697	6.88146	6.91221	7.04135	6.76462	7.03520	6.99215	6.75232	6.81381	7.01060	6.88146	6.91836	6.96141	6.96755	6.78307	7.02905	7.21969	7.24429	6.96755	7.02905	7.13975	6.83841	7.16434	6.94911	6.96755	6.94296	7.20124	6.77077	7.14589	7.16434	7.07825	7.21354	7.01675	6.94296	7.03520	7.14589	7.21969	7.37343	7.30579	7.13975	7.13360	7.22584	7.00445	6.94296	7.01675	7.05365	7.26889	7.24429	6.95526	6.79536	6.95526	7.06595	7.10900	6.91221	7.08440	6.91836	6.96141	7.00445	6.98600	6.96141	7.15819	7.10900	7.05980	7.26274	6.96141	6.80151	7.15204	7.02290	7.04135	6.99215	6.90606	7.17664	7.13975	7.12130	7.26889	7.35498	7.54562	7.24429	7.25044	7.39803	7.31809	7.42878	7.29349	7.31194	7.27504	7.36728	7.44723	7.35498	7.37343	7.34268	7.25659	7.19509	7.06595	7.25044	7.05980	7.07825	7.40418	7.19509	7.54562	7.39803	7.42878	7.50872	7.44723	7.41033	7.32423	7.28119	7.05365	7.23199	7.31194	7.30579	7.33038	7.03520	7.18279	7.35498	7.52102	7.26889	7.10285	7.00445	7.36728	7.23814	7.21354	7.50257	7.41033	7.40418	7.38573	7.10285	7.33653	7.25659	7.19509	7.28734	7.23814	7.22584	7.41648	7.37958	7.57022	7.36113	7.23814	7.50872	7.40418	7.57637	7.58252	7.63172	7.64402	7.73011	7.59482	7.42878	7.44108	7.78546	7.45953	7.51487	7.51487	7.50257	7.32423	7.22584	7.47798	7.77931	7.54562	7.45953	7.71781	7.64402	7.48413	7.50872	7.67476	7.61942	7.37343	7.86540	7.79776	7.72396	7.60097	7.62557	7.28119	7.89615	7.69936	7.88385	7.68091	7.51487	7.55792	7.82236	7.89615	7.78546	7.72396	8.10524	7.98225	7.62557	7.69321	7.61327	7.66862	7.78546	7.70551	7.94535	7.89000	8.09294	7.90230	7.59482	7.65632	7.98225	7.68091	7.78546	7.77316	7.75471	7.57637	7.94535	7.76701	7.81006	7.61327	7.62557	7.69321	8.00070	7.83466	7.90230	8.20978	7.93920	8.11139	7.95150	7.78546	7.82236	7.76086	7.73626	7.80391	7.69936	7.76086	7.63787	7.98225	7.86540	7.58867	7.92075	7.80391	7.73011	7.98225	8.11139	7.86540	7.76701	7.73011	7.93305	8.14829	7.85925	8.05604	8.19134	8.14829	8.19134	8.01915	7.98840	8.12984	7.92075	8.22208	8.06219	8.33278	8.11139	7.84081	8.25898	8.11139	8.03144	8.00685	8.06219	8.11139	8.04989	7.97610	8.04989	7.96995	8.08064	8.16059	8.22208	8.30203	8.17289	8.25283	8.10524	8.24668	8.42502	7.93305	8.36968	8.40657	8.33893	8.48037	8.37583	8.46807	8.20363	8.48037	8.12984	8.04374	8.49882	8.46807	8.21593	8.36968	8.41272	8.24053	8.41272	8.27743	8.21593	8.12984	8.21593	8.05604	8.14214	8.46192	8.51727	8.38812	8.44347	8.47422	8.56646	8.59106	8.65871	8.65871	8.60951	8.59106	8.51727	8.74480	8.66486	8.75710	8.48652	8.28973	8.60951	8.59721	8.55416	8.83090	8.78170	8.63411	8.77555	8.84320	8.69561	8.87395	8.55416	8.80015	8.67101	8.67716	8.64641	8.71406	8.69561	8.65256	8.76325	8.93544	8.70176	8.80630	8.84320	8.52342	8.80630	8.88625	8.82475	8.93544	8.92929	8.78785	8.82475	8.82475	8.68331	8.74480	8.99694	8.87395	8.99694	8.69561	8.86780	8.80015	8.68331	8.95389	9.04614	8.81245	8.93544	8.85550	9.05229	8.80630	8.86165	9.22448	8.91699	8.92314	8.80015	9.19988	9.26137	8.99694	8.97234	9.07689	9.19373	9.30442	9.33517	9.23063	8.89240	9.40282	9.29827	8.94774	9.20603	9.21218	9.05844	9.15068	9.13838	9.09533	9.46431	9.18758	9.35977	9.36592	9.61190	9.05844	9.34747	9.26137	9.10763	9.29827	9.27367	9.38437	9.16913	9.26137	9.35362	9.23678	9.37207	9.44586	9.58116	9.39667	9.29827	9.32902	9.43357	9.24908	9.32287	9.27982	9.21833	9.26137	9.35362	9.42742	9.56271	9.40282	9.45201	9.26137	9.28597	9.27982	9.31057	9.34132	9.45201	9.41512	9.27367	9.54426	9.11378	9.51351	9.46431	9.55656	9.56886	9.89479	9.54426	9.60576	9.40897	9.56271	9.51351	9.47046	9.67340	9.31057	9.37822	9.57501	9.32902	9.82099	9.82099	9.42127	9.57501	9.42127	9.38437	9.44586	9.74105	10.06083	9.66110	9.76565	9.78410	9.84559	9.74105	9.62420	9.82714	9.89479	9.67955	9.79639	9.78410	9.85174	9.58731	9.79024	9.68570	9.76565	9.58731	9.87634	9.84559	9.74105	9.77180	9.79639	9.85174	10.18382	9.95014	9.90709	9.78410	9.76565	10.05468	9.98088	9.82099	9.79024	10.20227	10.25762	10.20227	10.28222	10.06083	10.04853	10.11618	9.96858	10.50975	10.05468	9.97473	9.80254	10.06083	10.00548	10.26377	9.98703	10.05468	10.15922	10.08543	10.29452	10.17767	10.30067	9.97473	10.50975	10.38061	10.32526	10.25147	9.99933	10.36216	10.23302	10.36831	10.57740	10.42366	10.25762	10.12233	10.41751	10.47901	10.17152	10.27607	10.33756	10.50975	10.40521	10.41751	10.24532	10.57125	10.71884	10.28222	10.15307	10.29452	10.23917	10.23302	10.35601	10.47901	10.40521	10.34371	10.30067	10.39906	10.35601	10.39291	10.74344	10.69424	10.36216	10.41136	10.46671	10.52820	10.59585	10.70039	10.52205	10.63890	10.77419	10.50360	10.84798	10.74344	10.73729	10.61430	10.70039	10.73729	10.92793	10.93408	10.89103	10.92793	10.84798	11.11242	10.78649	10.78649	11.02632	11.14317	10.80494	10.92178	11.06322	10.82339	10.72499	11.07552	10.95253	10.95253	10.84798	11.12472	10.87873	11.03862	11.19237	11.11242	11.02018	10.99558	10.84184	10.94023	10.99558	10.91563	11.27231	11.22926	10.86028	11.10012	11.13087	11.23541	11.38300	11.01403	11.22926	11.21696	11.03247	11.14932	11.11857	10.99558	11.04477	11.17392	11.30921	11.20466	11.26001	11.24771	11.47525	11.40760	11.62284	11.61054	11.65359	11.83193	11.89958	11.67819	11.58594	11.38915	11.13087	10.94638	10.78034	10.55280	10.31911	10.20227	10.14078	10.18382	10.00548	9.85789	9.64880	9.50121	9.27982	8.70176	8.22823	7.77316	7.68706	6.98600	5.86677	6.13735	6.16810	5.94056	6.06356	6.13735	6.02051	5.91596	5.84217	5.82987	5.71918	5.55928	5.87292	5.35020	5.43629	5.27640	5.15341	5.11036	4.82133	4.69833	4.53229	4.23096	3.97267	3.90503	3.56680	3.28391	3.20397	3.06253	3.02563	2.96413	2.79809	2.77349	2.84729	2.73045	2.60745	2.60745	2.39836	2.47216	2.47216	2.50906	2.31227	2.39836	2.31227	2.08473	2.02324	2.02938	2.04783	1.96174	2.03553	1.94329	1.99864	1.98019	1.80800	1.93099	1.96789	1.80185	1.90639	1.78955	1.84490	1.86949	1.77725	1.76495	1.83875	1.79570	1.83875	1.74035	1.92484	1.73420	1.80800	1.74650	1.74650	1.74650	1.63581	1.58661	1.62351	1.77110	1.70345	1.57431	1.66041	1.67885	1.66656	1.60506	1.75880	1.65426	1.55586	1.66041	1.55586	1.51896	1.51896	1.51896	1.47592	1.59891	1.51896	1.55586	1.54356	1.50051	1.52511	1.47592	1.42057	1.43902	1.44517	1.53126	1.49437	1.53126	1.60506	1.56816	1.50051	1.53741	1.51896	1.32832	1.42057	1.45747	1.44517	1.51896	1.50051	1.34677	1.42057	1.38982	1.36522	1.34677	1.46977	1.40827	1.45132	1.39597	1.43902	1.48822	1.50051	1.46362	1.42672	1.43287	1.37752	1.25453	1.38982	1.30373	1.42057	1.45747	1.34062	1.34677	1.28528	1.39597	1.33447	1.48207	1.54356	1.36522	1.45132	1.30373	1.40827	1.30988	1.28528	1.43902	1.29143	1.31603	1.37752	1.26068	1.32218	1.39597	1.28528	1.27913	1.38982	1.34062	1.29143	1.22378	1.27298	1.31603	1.26068	1.35907	1.27913	1.35292	1.38367	1.34677	1.35907	1.35292	1.37137	1.35292	1.21763	1.37137	1.28528	1.37137	1.36522	1.24838	1.29758	1.37137	1.29143	1.34677	1.35292	1.36522	1.27913	1.35907	1.30373	1.27298	1.21148	1.31603	1.34062	1.31603	1.35292	1.31603	1.38367	1.37137	1.38367	1.36522	1.37137	1.24838	1.26068	1.27913	1.27913	1.30988	1.23608	1.30988	1.40827	1.35292	1.31603	1.30988	1.16843	1.28528	1.23608	1.32218	1.27913	1.30988	1.30373	1.24838	1.37752	1.40212	1.42672	1.30988	1.40212	1.32832	1.31603	1.33447	1.24223	1.26683	1.24838	1.21148	1.34062	1.30373	1.29143	1.22993	1.35292	1.17458	1.26068	1.24223	1.30373	1.24838	1.29758	1.20533	1.30988	1.30988	1.14384	1.18688	1.22378	1.22993	1.20533	1.21763	1.13769	1.27298	1.23608	1.17458	1.18688	1.24838	1.23608	1.26068	1.19303	1.18073	1.14384	1.16843	1.27913	1.30373	1.22993	1.19918	1.20533	1.21148	1.26068	1.27298	1.27298	1.09464	1.19918	1.23608	1.24223	1.21148	1.13769	1.09464	1.19303	1.16228	1.08849	1.19303	1.14998	1.15613	1.09464	1.16843	1.22378	1.14998	1.17458	1.11924	1.09464	1.16228	1.11309	1.16228	1.22378	1.07004	1.11309	1.09464	1.07619	1.09464	1.15613	1.10694	1.11309	1.16843	1.12539	1.13154	1.10079	1.17458	1.14998	1.21763	1.13769	1.11924	1.24223	1.14998	1.14384	1.16843	1.11309	1.17458	1.19918	1.11924	1.22378	1.16843	1.14384	1.10694	1.10079	1.05159	1.13769	1.15613	1.13769	1.08849	1.14998	1.16843	1.13154	1.27298	1.17458	1.11924	1.14998	1.11309	1.19303	1.21148	1.19303	1.17458	1.11924	1.20533	1.27298	1.14384	1.13154	1.14384	1.11309	1.07619	1.07004	1.14384	1.12539	1.11924	1.11924	1.00854	1.08849	1.16228	1.11924	1.10079	1.13769	1.11309	1.10079	1.11924	1.12539	1.12539	1.17458	1.13154	1.22993	1.18073	1.14384	1.16228	1.18688	1.15613	1.13154	1.07619	1.14384	1.19918	1.04544	1.08234	1.12539	1.02699	1.11924	1.13769	1.18073	1.15613	1.13769	1.11309	1.08849	1.00239	1.02699	1.07004	1.10694	1.07004	1.03929	1.04544	1.13769	1.10079	1.05774	1.07004	1.11924	1.08849	1.05159	1.05159	1.05159	1.02084	1.02699	1.11924	1.02084	1.08234	1.10079	1.00854	1.08849	1.05159	1.05774	1.07619	1.05159	1.07004	1.13154	1.02699	1.09464	1.05774	1.12539	1.16843	1.14384	1.09464	1.05774	1.05774	1.14998	1.11924	1.14998	1.03929	1.07619	1.04544	1.05774	1.03314	1.10694	1.05774	1.17458	1.05159	1.05774	1.03929	1.10694	1.08234	1.08849	1.09464	1.10079	1.12539	1.13154	1.18073	1.05774	1.14384	1.09464	1.05159	1.11309	1.07004	1.03314	1.00854	1.04544	1.19303	1.12539	1.17458	1.14998	1.16843	1.10694	1.19303	1.15613	1.01469	1.04544	1.13769	1.16843	1.13154	1.16228	1.05159	1.13154	1.15613	1.08234	1.08849	1.05159	1.00239	1.10079	1.08849	1.06389	1.16228	1.20533	1.19303	1.14998	1.10694	1.09464	1.22378	1.11309	1.09464	1.17458	1.13769	1.10079	1.10694	1.13769	1.10079	1.03314	1.18688	1.17458	1.14384	1.05774	1.02084	1.14998	1.15613	1.10694	1.11924	1.20533	1.05774	1.08234	1.16228	1.14998	1.14384	1.02084	1.08234	1.08849	1.05159	1.15613	1.10079	1.05159	1.03314	1.10694	1.07619	1.10694	1.09464	1.02084	0.97779	1.06389	1.04544	0.99624	1.09464	0.97779	0.99009	1.05774	1.00239	0.96550	1.02699	1.03314	1.05159	1.00854	1.05159	1.02699	1.07004	1.00239	0.99009	1.00854	0.95935	0.99009	1.06389	1.03929	0.99009	1.05774	0.97779	1.02084	1.13154	0.97779	0.99624	1.02699	1.07004	1.08234	1.04544	1.05159	1.05774	1.07619	1.05159	1.11924	1.13154	1.05159	1.05159	1.01469	0.96550	1.04544	1.05159	0.98394	0.99009	1.05159	1.05774	1.05774	1.01469	1.10694	0.93475	1.05774	0.97164	1.06389	1.13769	1.07619	0.96550	1.07004	0.95320	0.92245	1.09464	0.94090	1.12539	1.03929	1.05159	1.06389	1.06389	1.14998	1.10694	1.04544	1.11924	1.02699	1.09464	1.04544	1.06389	0.99624	1.03314	0.99624	1.05159	1.08234	1.11309	1.13769	1.04544	1.00854	1.03929	1.10694	1.05774	1.04544	1.03314	1.02699	1.04544	1.03314	1.02699	1.07619	1.11309	1.00239	1.11309	1.07619	1.08849	0.99009	1.16228	1.03929	1.03929	1.05774	1.02084	1.02699	1.13769	1.11924	1.02084	1.05774	1.08849	1.02084	1.05774	1.10694	1.08234	1.02084	1.00239	1.08234	1.04544	1.10079	1.08234	0.99624	0.99624	1.07004	1.03929	1.07004	0.99624	1.00854	1.00239	1.05774	1.13769	1.08234	1.12539	1.10079	1.07004	1.07619	1.02699	1.07619	1.06389	1.00239	1.06389	1.08849	1.08849	1.08234	1.02699	1.07004	1.10079	1.11924	1.07004	1.08234	1.02084	1.07619	1.00239	1.07004	1.00854	1.08234	1.08849	1.08234	1.13769	1.04544	1.11309	1.07619	1.07004	1.08849	1.04544	1.10079	1.07619	1.15613	1.02084	1.08234	1.05774	1.07004	1.10079	1.12539	1.13154	1.07619	1.07004	0.97779	1.08849	1.14998	1.07619	1.08234	1.09464	1.10694	1.11924	1.05774	1.07004	1.08849	1.10694	1.14998	1.14998	1.08849	1.05774	1.08849	1.03929	1.05774	1.07619	1.12539	1.15613	1.08234	1.07004	1.01469	1.03929	1.02084	1.02084	1.14384	1.08234	1.06389	1.00239	1.05159	1.04544	1.04544	1.13769	1.18688	1.16228	1.01469	1.13154	1.15613	1.03314	1.02084	1.08234	0.92860	1.08234	1.01469	1.02699	1.01469	1.02699	1.04544	1.00239	1.03929	1.10694	0.99624	0.98394	1.04544	1.00854	1.03314	1.00854	1.10694	1.13769	1.08234	1.05774	1.07619	1.09464	1.05774	1.01469	1.02699	1.02699	1.00239	1.10694	1.06389	0.97779	0.95935	1.06389	1.03314	1.04544	1.01469	1.04544	1.08234	1.02084	1.08849	1.00239	1.00854	0.94705	1.06389	1.10079	1.10079	1.00239	1.08234	1.04544	1.03314	1.11309	1.09464	1.11924	1.09464	1.10694	1.12539	1.05159	1.00854	1.07004	1.10079	1.13154	1.01469	1.11309	1.02699	1.07619	1.03929	1.06389	1.05774	1.05159	1.08849	1.11924	1.05159	1.08234	1.08849	1.16843	1.21148	1.20533	1.19918	1.15613	1.05159	1.10694	1.16228	1.22378	1.10694	1.13769	1.08849	1.10079	1.05774	1.08849	1.14384	1.08849	1.09464	1.04544	1.10694	1.07619	1.03929	1.02084	1.02699	1.13154	1.13769	1.00239	0.97779	1.07004	1.02699	1.11309	1.14998	1.07004	1.05159	1.07004	1.13769	1.05774	1.03929	1.05159	1.07619	1.05159	1.02699	1.05159	1.11924	1.07619	0.99624	1.10079	1.03314	1.04544	0.96550	1.06389	0.97779	1.02084	1.05159	0.92860	0.99624	0.95320	0.94705	0.93475	0.95320	1.07004	1.06389	0.92245	1.02699	1.06389	0.96550	1.00854	1.10079	1.14998	1.13769	1.13154	1.08849	1.05159	1.13769	1.01469	1.04544	1.05159	1.07004	1.07004	1.00239	1.05159	1.02084	1.04544	0.95935	1.08234	0.97164	0.99624	1.05774	1.04544	1.03314	1.03314	1.05159	1.02699	0.99009	0.96550	1.05159	0.99009	1.12539	0.98394	0.95320	0.96550	1.01469	0.94705	0.99624	0.94090	0.94090	1.03929	0.94090	1.05774	1.00239	0.97164	0.92860	0.94090	0.97164	1.03314	1.03314	1.00854	0.94090	0.85480	0.87325	1.03314	1.00854	0.96550	1.06389	1.07004	1.02084	1.00239	0.95320	1.05159	1.03929	1.01469	1.00854	0.95320	0.97164	1.03929	0.95935	0.92860	0.90400	0.92860	0.95935	0.97164	1.00854	1.10079	1.07004	1.08849	1.03929	1.00239	1.01469	1.03314	0.97779	0.91015	0.96550	1.05159	1.05159	1.00239	1.04544	0.95935	0.92860	1.00239	0.95935	1.09464	0.95935	1.09464	0.96550	0.96550	0.97164	1.07619	1.03314	1.02084	1.01469	1.04544	1.02699	0.92860	0.94705	1.02084	0.95320	0.94705	0.99009	1.00239	0.90400	0.97779	1.04544	0.91630	0.99009	1.04544	0.95935	0.97164	0.98394	0.89170	0.97164	1.00854	0.99009	1.00854	0.97164	1.03929	1.03929	0.95935	1.07619	1.04544	0.96550	0.97164	0.98394	0.98394	0.95320	0.92860	0.97779	1.06389	1.02084	0.97164	0.92245	1.02084	0.96550	0.91630	0.97164	0.90400	0.89170	0.98394	0.99009	0.97779	1.03314	0.99009	0.97779	0.96550	0.92860	0.97779	0.99624	0.86710	0.87325	0.91015	0.91015	0.92245	1.03314	0.91015	0.96550	0.96550	0.90400	0.91015	1.00239	0.97164	1.03929	1.03314	0.99624	1.05159	1.03929	1.07004	0.95935	0.94090	0.91015	0.95935	1.03929	0.97779	0.93475	0.96550	0.91015	0.99624	1.02084	1.07004	1.03314	1.05774	1.01469	0.95935	0.97164	0.96550	0.95935	0.92860	0.99009	0.92860	0.89785	1.05159	1.00239	0.99624	0.96550	1.01469	1.08849	1.01469	0.98394	0.99624	0.99624	1.02084	0.95935	1.00239	1.02084	0.97164	0.95935	0.91630	0.89785	0.89170	0.94705	0.95935	1.00854	0.99009	0.97164	1.02084	0.97164	0.91630	1.03314	0.99009	0.97779	0.91630	0.95935	1.03929	0.86095	0.94090	1.01469	0.99624	0.98394	1.00854	1.02699	1.07004	0.96550	1.03929	0.97779	0.96550	0.89170	0.97164	0.93475	0.96550	0.86710	0.94705	0.94090	0.98394	1.05159	0.95935	0.90400	1.00854	1.03929	1.07004	0.91015	0.97164	1.02699	0.97779	0.95320	0.92245	0.98394	1.00854	1.00239	1.05774	1.02699	1.01469	0.89785	1.02699	0.99624	0.97164	0.95935	0.94705	0.95935	1.00854	1.05159	0.96550	0.97779	0.97779	1.07004	1.03929	1.08234	1.07004	0.99624	1.09464	1.02084	1.00239	1.00854	1.04544	0.97779	1.01469	0.99624	1.03929	1.02084	1.00239	1.08234	1.05774	0.93475	0.95935	0.97779	0.99624	1.03314	0.90400	1.00854	1.03929	0.98394	1.01469	0.96550	0.94090	0.96550	0.93475	1.00854	1.02699	0.89785	0.89170	0.94705	0.92860	0.95320	0.90400	0.95935	0.91015	0.94090	1.00854	0.93475	0.90400	0.98394	1.05774	0.94090	1.03314	0.97164	0.97779	1.00239	0.93475	1.00854	1.03314	0.86710	0.89785	0.96550	0.86710	0.81790	0.94090	0.94705	0.87940	0.92245	0.92245	0.93475	0.97779	0.89170	1.02699	0.91630	0.91015	0.92860	0.89170	0.92245	0.92245	1.00239	1.00239	1.00854	0.99009	1.04544	0.91630	0.97164	1.03929	0.94705	1.00239	1.01469	1.00854	0.99009	0.92245	1.03929	1.03314	1.05774	1.01469	0.99624	0.94705	0.95320	1.00239	0.95320	0.93475	0.95935	0.99624	1.05774	1.03314	0.96550	0.95935	1.01469	1.00239	0.91015	0.81175	0.93475	0.94705	0.99624	1.03314	0.95320	1.03929	0.97164	1.00239	1.00854	1.18073	1.12539	1.03314	1.00854	0.96550	1.00854	1.03929	1.01469	1.03314	0.99009	1.02084	1.02084	1.06389	1.01469	1.10079	1.08234	1.07004	1.07619	1.02699	0.97779	0.96550	0.97164	1.09464	1.07004	1.07619	1.10694	1.08234	1.00239	1.00854	1.05774	0.96550	1.07004	1.07004	1.08849	0.98394	1.00239	1.02084	1.03314	0.99624	0.92860	1.01469	0.99009	1.02084	0.98394	0.99009	1.03929	1.01469	1.04544	1.02084	1.04544	1.00854	1.02084	1.05774	0.97164	1.12539	1.02699	0.98394	1.04544	1.04544	0.99009	1.00854	1.02084	0.97164	1.03929	0.96550	0.97779	1.11309	1.03314	1.00854	1.07619	1.05774	1.05774	1.01469	1.08849	1.10079	1.05774	0.97164	0.99009	1.00239	1.04544	1.07619	1.05774	1.03314	0.94705	1.00854	1.04544	0.99624	1.05159	1.04544	1.04544	1.03929	1.01469	1.16228	1.07004	1.00239	1.02084	1.11309	1.03314	1.04544	1.04544	1.04544	1.07004	1.10079	1.08234	0.99624	0.94705	0.95935	1.16843	1.05159	1.16843	1.10079	1.13154	1.07004	1.02699	1.07619	1.14384	1.00239	1.01469	1.06389	1.06389	1.11924	1.04544	1.01469	1.04544	1.07619	1.10079	1.12539	1.10079	1.14384	1.08849	1.03314	1.09464	1.13769	1.07619	1.08849	1.07619	1.05159	1.06389	1.10694	0.97164	1.05774	1.05774	0.99624	1.09464	1.09464	1.11924	1.02699	0.97164	1.07619	1.11309	1.11924	1.11924	1.04544	1.05774	1.03314	1.07619	1.05159	1.03314	1.02084	1.03929	1.00239	1.03929	1.05159	1.05159	1.07619	1.02084	0.95320	1.00854	1.14998	1.05159	1.08849	1.05774	1.01469	1.03929	1.06389	1.08849	1.10079	1.02084	1.08849	1.11309	1.08234	1.03929	1.08849	0.99624	1.05159	1.00854	1.03929	1.16228	1.00239	1.07004	1.10694	1.07619	1.03929	1.08234	1.08849	0.99009	1.14998	1.13154	1.11309	1.11924	1.04544	1.11309	1.05159	1.13154	1.13769	1.18073	1.15613	1.18073	1.21763	1.16228	1.19918	1.13769	1.10694	1.18688	1.24838	1.18073	1.09464	1.15613	1.16228	1.11309	1.13769	1.12539	1.10079	1.16843	1.12539	1.19918	1.16843	1.19918	1.10694	1.29143	1.18688	1.14384	1.19918	1.26683	1.21763	1.12539	1.16843	1.08234	1.13154	1.10694	1.05159	1.09464	1.18073	1.16843	1.21763	1.05159	1.18688	1.10079	1.02084	1.13769	1.19303	1.22378	1.18688	1.06389	1.16843	1.17458	1.11924	1.14998	1.09464	1.22378	1.20533	1.26683	1.21148	1.14998	1.11309	1.19303	1.17458	1.16843	1.08849	1.19303	1.15613	1.22378	1.19918	1.16843	0.98394	1.09464	1.13769	1.13769	1.24223	1.09464	1.17458	1.16228	1.14384	1.12539	1.16843	1.19918	1.11309	1.16228	1.10694	1.16228	1.14998	1.10694	1.10079	1.20533	1.17458	1.01469	1.05774	1.13769	1.10079	1.09464	1.13154	1.16843	1.21148	1.21148	1.16228	1.24838	1.11924	1.14998	1.18688	1.07619	1.11309	1.08849	1.09464	1.03314	1.12539	1.07004	1.14998	1.19918	1.05159	1.03929	1.06389	1.12539	1.12539	1.10694	1.10694	1.03314	1.06389	1.08234	1.06389	0.99624	1.11924	1.10079	1.03314	1.08849	1.04544	1.05774	1.10079	1.16843	1.13769	1.14998	1.12539	1.04544	0.97164	1.13154	1.08234	1.02699	1.13769	1.04544	1.08849	1.14384	1.14998	1.07619	1.12539	1.05774	1.01469	1.12539	1.10079	1.16843	1.07004	1.10694	1.03929	1.11309	1.07004	1.07004	1.00854	1.10079	1.13154	0.99624	0.94705	1.04544	1.05774	0.98394	1.02084	1.03929	0.94705	1.00239	1.02084	1.00239	0.97164	0.94705	1.07004	1.04544	1.10079	0.99624	1.00239	0.99009	1.05774	1.02084	0.99624	0.95320	0.97164	0.89785	0.97779	0.99624	1.05159	1.00854	0.92245	0.95935	0.95320	0.94090	0.95320	0.97164	1.01469	1.00854	1.07619	0.99624	0.96550	0.95935	0.91630	1.00239	0.99624	1.00854	0.86710	1.00239	1.03929	0.94705	0.95935	1.02084	1.07004	1.09464	1.00854	1.07619	0.99009	0.97779	0.98394	0.96550	0.95935	0.97164	1.01469	0.95935	1.01469	1.05159	1.00239	0.95935	1.02084	1.03314	0.99624	0.97779	0.98394	1.02084	1.01469	1.01469	0.92245	1.07619	0.98394	0.99009	0.97164	0.97779	1.03314	0.95320	0.93475	0.84865	0.89170	0.89785	0.99624	0.99624	0.86710	0.91630	0.86095	0.99009	1.02084	1.00239	1.05159	0.99009	0.86710	0.97779	0.93475	0.92245	0.97164	0.94090	0.96550	0.95320	1.07004	1.00239	1.07004	0.97779	1.00239	0.98394	0.95935	0.95935	0.98394	0.92860	0.99009	0.94090	0.95320	0.95935	0.99624	0.92245	1.00854	0.87940	0.92245	0.94090	0.88555	0.95320	0.94705	0.86095	0.91630	0.92860	0.89785	0.89785	0.89785	0.98394	0.93475	0.91630	0.90400	0.91015	0.89170	0.92860	0.88555	0.81790	0.80560	0.90400	0.86095	0.81790	0.81175	0.92245	0.91630	0.93475	0.92860	0.94705	0.99624	1.00239	0.94090	0.94090	0.92245	0.87325	0.85480	1.02699	1.01469	0.99624	1.04544	1.00239	1.02084	0.97779	0.93475	0.90400	0.86710	0.92860	0.91630	0.91630	0.96550	1.02699	0.98394	0.97164	0.90400	0.89170	0.95320	0.88555	0.93475	0.92860	0.91015	0.93475	0.93475	0.88555	0.86710	0.97779	0.90400	0.88555	0.94090	0.94705	0.94090	0.90400	0.88555	0.87325	0.95320	0.83020	0.86710	0.99009	0.83635	0.94090	0.94705	0.94705	0.91630	0.89785	0.87325	0.90400	0.91015	0.94705	0.99624	0.91630	0.84250	0.90400	0.92245	0.88555	0.91015	0.89785	0.86710	0.97779	0.92245	0.97779	0.90400	0.82405	0.89785	0.91015	0.86710	0.89785	0.92860	0.95935	0.93475	0.94090	0.88555	0.95320	0.94705	0.85480	0.92860	0.91630	0.90400	0.89170	0.92860	0.89785	0.81790	0.80560	0.81790	0.89170	0.84865	0.89785	0.86095	1.00854	0.97779	0.87325	0.86095	0.83635	0.80560	0.81790	0.81790	0.80560	0.81175	0.91015	0.79331	0.85480	0.92860	0.91630	0.83020	0.93475	0.82405	0.83635	0.90400	0.94090	0.91015	0.84865	0.89785	0.89170	0.90400	0.86710	0.90400	0.89170	0.86710	0.84250	0.92245	0.87325	0.89785	0.95320	0.83635	0.84250	0.83635	0.86095	0.89785	0.87940	0.79331	0.87325	0.81790	0.84865	0.89170	0.93475	0.82405	0.81790	0.87325	0.99624	1.10079	0.93475	0.91015	0.91015	0.95320	0.99624	0.95320	0.92245	0.92860	1.02084	0.98394	0.90400	1.02699	0.91630	0.88555	1.03929	0.98394	1.02084	0.95935	1.02084	0.99624	1.05774	0.99009	0.93475	0.91630	0.91015	0.94705	0.83020	0.90400	0.88555	0.82405	0.89170	0.84865	0.92245	0.91630
3	6.62777	6.70667	6.63904	6.71794	6.44742	6.68413	6.94338	6.76303	7.04482	7.13500	7.20263	6.59396	6.39106	6.66159	6.86448	7.07864	6.77430	6.93211	6.74049	6.49251	6.56014	6.59396	7.06737	6.48124	6.62777	6.30089	6.93211	6.86448	6.98847	6.84193	6.70667	6.48124	6.58268	6.86448	6.74049	6.60523	6.69540	6.36852	6.76303	6.67286	6.67286	6.50378	6.42488	7.12373	6.67286	6.43615	6.83066	6.23326	6.96592	6.59396	6.94338	7.10118	7.02228	6.94338	6.92084	6.78557	6.72922	6.92084	6.62777	6.98847	6.70667	6.70667	6.87575	6.49251	6.69540	6.85320	7.21390	7.19136	7.23644	6.56014	7.04482	7.22517	6.80812	6.56014	6.96592	7.11245	6.79685	6.81939	7.07864	7.02228	6.76303	6.74049	6.94338	6.87575	6.96592	7.03355	7.12373	7.28153	7.16881	7.05610	7.36043	7.05610	6.90956	6.85320	6.87575	6.84193	6.88702	6.81939	7.18008	7.10118	6.62777	7.16881	6.85320	6.81939	7.75494	7.30407	7.77749	7.11245	7.04482	6.83066	7.16881	6.92084	6.87575	7.08991	6.76303	6.61650	7.21390	6.99974	7.05610	7.19136	6.86448	7.22517	6.75176	6.75176	7.05610	6.78557	7.03355	6.97719	6.98847	6.95465	6.89829	6.95465	6.63904	7.15754	7.03355	7.11245	7.07864	6.97719	6.66159	6.85320	7.02228	7.01101	6.87575	6.79685	6.85320	6.88702	7.19136	7.15754	6.94338	7.22517	7.21390	7.51824	7.40552	7.25899	7.32662	6.90956	6.94338	6.94338	6.97719	6.90956	7.04482	6.76303	6.94338	7.14627	6.94338	7.32662	6.59396	7.52951	6.45869	7.24771	7.18008	7.14627	6.87575	7.19136	6.78557	7.15754	7.37170	7.16881	6.69540	6.98847	6.72922	7.05610	6.95465	7.07864	6.89829	7.10118	6.88702	6.69540	7.28153	6.83066	7.06737	7.42806	6.72922	7.01101	7.03355	7.27026	7.03355	7.95783	6.68413	7.25899	7.07864	7.05610	7.20263	7.19136	7.32662	6.60523	6.63904	7.03355	6.97719	6.99974	7.12373	6.76303	7.01101	7.42806	6.92084	6.97719	7.51824	7.43933	7.12373	7.66477	7.46188	7.60841	7.27026	6.87575	7.20263	6.89829	7.29280	7.60841	7.19136	7.15754	7.01101	7.38298	7.45061	6.75176	7.06737	6.85320	6.79685	7.10118	7.11245	7.12373	6.85320	7.07864	6.74049	7.13500	6.78557	7.13500	7.10118	7.34916	7.45061	6.98847	7.10118	7.41679	7.22517	7.21390	7.45061	6.93211	7.46188	7.41679	7.01101	7.14627	7.23644	6.98847	7.10118	7.25899	6.84193	7.27026	7.01101	7.42806	7.36043	7.29280	6.98847	7.52951	7.10118	7.40552	7.27026	7.14627	7.13500	7.16881	7.07864	6.93211	7.49569	7.21390	7.13500	7.13500	7.28153	6.44742	6.88702	6.85320	7.10118	6.93211	7.43933	6.96592	7.66477	7.54078	7.32662	7.31535	7.50696	7.21390	7.02228	7.08991	6.66159	7.34916	7.63095	7.46188	7.21390	7.37170	6.75176	7.43933	7.15754	6.79685	7.38298	7.47315	7.31535	7.29280	7.43933	7.10118	7.33789	7.22517	7.07864	6.92084	7.32662	7.03355	6.81939	7.65350	7.28153	7.43933	7.64223	6.74049	6.97719	7.52951	7.63095	7.77749	6.95465	7.66477	7.12373	7.36043	7.30407	7.20263	7.43933	7.70986	7.59714	7.36043	7.28153	7.06737	7.40552	7.69858	7.55205	7.25899	7.23644	7.10118	7.49569	7.56332	7.50696	7.16881	7.41679	6.72922	7.41679	7.75494	7.04482	7.13500	6.96592	7.32662	7.01101	7.01101	6.97719	7.11245	7.50696	7.37170	8.05928	7.11245	7.19136	7.28153	6.92084	7.05610	7.94656	7.25899	7.04482	7.39425	7.56332	7.07864	7.57459	7.05610	7.69858	8.05928	7.06737	7.04482	7.65350	7.29280	7.16881	7.27026	7.59714	7.31535	7.51824	7.28153	7.04482	7.40552	7.39425	7.63095	7.57459	7.43933	7.39425	7.91275	7.01101	7.60841	7.63095	7.15754	7.23644	7.39425	7.50696	6.86448	7.45061	7.14627	7.34916	7.42806	7.67604	7.69858	6.97719	6.84193	7.32662	7.46188	7.11245	7.23644	7.47315	6.97719	7.24771	7.68731	7.54078	7.29280	7.86766	7.31535	7.57459	7.84512	7.58587	7.50696	7.67604	7.39425	7.93529	7.54078	7.36043	7.48442	7.20263	7.69858	7.47315	7.19136	7.55205	7.46188	7.64223	6.66159	7.20263	7.47315	7.28153	7.41679	7.46188	7.69858	6.98847	7.55205	7.86766	7.20263	7.65350	7.13500	7.01101	7.83384	7.61968	7.57459	7.22517	7.47315	7.43933	8.03674	7.59714	7.11245	7.57459	7.50696	7.64223	7.81130	7.60841	7.48442	7.98038	7.22517	7.14627	7.56332	7.19136	6.79685	7.28153	7.56332	7.41679	7.25899	7.13500	7.13500	7.99165	7.86766	7.50696	7.76621	7.34916	7.54078	7.61968	7.38298	7.41679	7.73240	7.25899	7.50696	7.82257	8.20581	7.27026	7.48442	7.55205	7.47315	7.50696	7.04482	7.69858	7.45061	7.32662	7.52951	7.57459	7.39425	7.28153	7.38298	7.47315	7.48442	7.41679	7.28153	7.46188	7.63095	6.87575	6.94338	7.41679	7.39425	7.13500	7.34916	7.66477	7.60841	7.60841	7.65350	7.92402	7.83384	7.03355	7.33789	7.25899	7.87893	7.58587	7.65350	7.33789	7.41679	7.90147	7.42806	7.60841	8.19454	7.51824	7.24771	7.64223	7.73240	7.73240	7.91275	7.63095	7.33789	7.43933	6.98847	7.37170	7.57459	7.94656	7.43933	7.86766	7.22517	7.10118	7.39425	7.68731	7.41679	7.31535	7.41679	7.45061	7.57459	7.10118	7.52951	7.93529	7.61968	7.57459	7.76621	7.83384	7.74367	7.77749	7.76621	7.85639	7.49569	8.11564	7.63095	8.17200	7.54078	7.13500	7.37170	7.93529	8.17200	7.61968	7.83384	7.29280	7.78876	7.68731	7.58587	7.68731	8.05928	7.37170	7.92402	8.02546	7.22517	7.68731	7.43933	7.43933	7.34916	7.90147	7.58587	8.08182	7.51824	7.36043	7.76621	7.33789	7.52951	7.66477	7.83384	7.23644	8.01419	7.65350	7.42806	7.75494	7.50696	7.81130	7.55205	7.48442	6.81939	7.76621	7.58587	7.37170	8.35234	7.48442	7.92402	8.00292	7.42806	7.74367	7.67604	7.63095	7.67604	7.77749	7.96910	7.84512	7.78876	7.87893	7.41679	8.09309	7.43933	7.85639	7.68731	7.63095	7.14627	8.05928	7.66477	7.74367	7.52951	7.36043	7.54078	8.02546	8.35234	7.73240	8.22835	7.81130	7.47315	7.78876	7.61968	7.67604	7.46188	7.61968	7.41679	7.63095	7.95783	7.84512	7.98038	8.04801	7.49569	7.28153	7.54078	7.59714	7.91275	7.60841	7.47315	7.23644	7.59714	7.52951	7.50696	7.91275	7.66477	7.64223	7.40552	7.86766	7.60841	7.20263	7.67604	7.74367	7.63095	7.82257	7.49569	7.33789	7.70986	7.34916	8.01419	8.22835	7.65350	7.34916	7.70986	7.61968	7.84512	7.99165	7.87893	7.65350	7.41679	7.94656	7.54078	7.66477	8.02546	8.04801	7.70986	7.83384	7.60841	7.98038	7.54078	7.64223	7.31535	7.48442	7.76621	7.39425	7.73240	7.46188	7.69858	7.46188	7.63095	7.68731	7.99165	7.37170	7.47315	7.78876	7.95783	7.27026	7.58587	7.85639	7.76621	7.65350	8.13818	8.11564	8.28471	8.00292	7.66477	7.92402	7.46188	7.96910	7.64223	7.78876	7.69858	7.47315	7.49569	7.06737	8.10437	8.40870	8.45379	7.48442	8.00292	8.32980	7.48442	8.00292	7.82257	8.09309	7.93529	8.08182	7.83384	7.95783	7.56332	8.13818	7.85639	7.74367	7.82257	7.96910	8.01419	7.41679	7.66477	7.33789	8.43125	8.04801	8.04801	7.94656	7.21390	7.48442	7.86766	7.96910	7.52951	7.49569	7.51824	7.78876	7.70986	7.81130	8.11564	7.59714	7.58587	7.96910	8.00292	7.77749	7.89020	7.54078	7.56332	8.01419	8.12691	8.11564	7.61968	8.04801	7.75494	7.86766	8.54396	8.03674	8.19454	7.87893	7.91275	7.89020	7.76621	8.64541	8.47633	7.81130	7.74367	8.00292	8.07055	8.00292	7.95783	7.85639	7.59714	8.13818	7.83384	7.52951	8.00292	8.03674	7.50696	8.17200	8.22835	8.02546	8.08182	7.98038	7.67604	7.41679	8.19454	7.86766	7.38298	7.50696	7.65350	8.17200	7.51824	7.54078	7.77749	7.86766	7.87893	7.56332	7.98038	8.01419	8.21708	7.80003	7.93529	7.99165	8.16072	8.00292	8.04801	8.04801	7.89020	8.00292	8.21708	8.29598	8.07055	7.93529	7.89020	8.32980	8.53269	8.14945	8.17200	8.47633	7.85639	8.45379	8.05928	7.91275	8.27344	8.43125	7.66477	8.75813	8.20581	8.07055	8.30726	7.84512	7.85639	8.44252	7.95783	7.76621	8.21708	8.37489	8.04801	8.19454	7.78876	7.16881	8.43125	7.67604	8.03674	8.40870	8.14945	8.01419	8.40870	7.92402	8.26217	8.51015	7.93529	8.19454	8.35234	8.54396	8.28471	8.61159	8.53269	8.09309	7.67604	7.86766	8.23963	8.35234	8.36362	8.27344	8.19454	8.41997	8.18327	7.81130	8.60032	8.22835	8.35234	7.98038	8.38616	8.63414	8.23963	8.04801	8.01419	8.58905	8.01419	8.20581	8.36362	8.19454	8.34107	8.60032	8.47633	8.01419	8.03674	8.16072	7.96910	7.93529	8.18327	8.28471	8.00292	8.00292	7.94656	8.39743	8.03674	8.13818	8.64541	8.41997	8.44252	8.60032	8.07055	8.19454	7.95783	8.35234	8.21708	8.02546	8.23963	8.02546	7.96910	8.23963	8.12691	8.56651	8.69049	8.07055	8.04801	7.93529	8.44252	8.54396	8.58905	8.71304	8.51015	8.54396	8.37489	8.80321	7.94656	8.72431	8.35234	7.91275	8.73558	8.52142	8.40870	8.19454	8.54396	8.93847	8.72431	8.62286	8.71304	9.20899	8.71304	8.71304	8.64541	8.89339	8.67922	8.65668	8.72431	8.38616	8.18327	8.52142	8.49888	8.57778	8.40870	8.32980	8.90466	8.74685	8.60032	8.30726	8.96102	8.60032	8.53269	8.58905	8.34107	8.69049	8.72431	8.80321	8.40870	8.61159	8.96102	8.31853	9.27662	9.11882	8.74685	8.51015	8.91593	8.64541	9.11882	8.65668	8.74685	8.82576	8.94974	8.94974	9.29917	8.74685	9.09628	9.16391	9.20899	9.06246	8.73558	9.47952	8.93847	9.43443	9.28790	8.79194	8.65668	9.05119	9.61478	9.20899	8.73558	8.96102	8.97229	8.78067	9.32171	9.37807	9.24281	9.44570	8.97229	9.38934	9.20899	9.01737	9.63732	9.64859	9.84021	9.22027	9.95293	9.80639	9.17518	9.09628	9.78385	10.30235	10.07692	9.71622	9.27662	9.26535	9.53587	10.04310	9.50206	9.62605	10.21218	9.54715	9.34425	8.97229	9.50206	9.87403	9.42316	9.68241	9.32171	9.15264	9.11882	9.96420	9.55842	9.82894	9.98674	9.79512	9.51333	9.46824	9.80639	9.79512	10.03183	9.62605	9.38934	10.12200	9.47952	9.52460	10.12200	9.90784	9.49079	10.51651	9.53587	9.26535	10.09946	9.38934	9.40061	9.95293	9.94166	9.47952	9.94166	9.85148	9.80639	10.22345	9.35553	9.93038	10.33617	9.75004	9.32171	9.65986	9.56969	9.36680	9.71622	9.37807	9.31044	9.98674	9.53587	9.09628	10.03183	9.76131	9.09628	9.88530	9.88530	9.15264	9.98674	9.77258	9.40061	9.54715	9.34425	9.52460	10.22345	9.33298	9.36680	10.13327	10.13327	9.20899	10.40380	10.30235	10.07692	10.42634	9.78385	9.54715	10.47143	10.26854	9.41188	10.48270	9.49079	9.33298	9.93038	9.52460	8.75813	9.86275	9.96420	9.24281	9.78385	9.71622	9.26535	9.98674	9.55842	9.00610	9.49079	9.61478	9.94166	10.03183	9.56969	9.34425	9.79512	9.40061	9.37807	10.09946	9.36680	9.18645	10.04310	9.76131	9.71622	9.98674	9.13009	9.23154	9.97547	9.50206	9.32171	10.23472	9.94166	9.79512	10.23472	9.42316	9.44570	9.67113	9.90784	9.44570	10.14455	9.29917	10.24599	9.98674	9.81767	9.51333	10.00929	9.45697	9.47952	10.25726	9.62605	9.50206	10.12200	9.70495	9.37807	10.04310	9.56969	9.47952	9.99801	9.49079	9.58096	10.12200	9.84021	8.92720	9.93038	9.23154	9.03992	9.77258	9.28790	9.96420	10.06564	9.45697	9.46824	10.46015	9.60350	9.78385	9.68241	9.97547	9.70495	10.76449	9.98674	9.71622	9.95293	9.63732	9.52460	9.75004	9.67113	9.35553	10.07692	9.44570	9.63732	10.23472	9.81767	9.54715	10.06564	10.30235	9.52460	10.08819	10.05437	9.10755	9.87403	10.39252	9.78385	9.94166	9.50206	9.94166	10.44888	9.94166	9.87403	10.17836	10.35871	9.52460	9.96420	10.03183	9.32171	9.99801	9.81767	10.09946	9.91911	9.41188	9.47952	9.78385	10.13327	9.26535	10.05437	9.65986	10.31362	10.06564	9.72749	10.00929	10.17836	9.41188	10.09946	10.23472	9.45697	9.58096	10.49397	9.50206	9.53587	10.29108	9.81767	9.97547	10.60669	9.70495	9.62605	10.06564	9.72749	9.95293	10.56160	9.73876	10.05437	10.14455	9.94166	10.03183	10.34744	9.58096	9.80639	10.17836	10.15582	10.00929	10.38125	9.89657	9.85148	10.12200	9.47952	10.05437	10.31362	9.61478	9.35553	9.94166	9.84021	10.06564	10.44888	9.85148	9.36680	9.97547	9.67113	9.50206	10.23472	9.73876	9.64859	10.60669	10.04310	9.65986	10.09946	9.71622	9.71622	10.16709	9.62605	9.68241	10.02056	9.13009	9.77258	10.48270	9.94166	9.76131	10.03183	9.67113	9.86275	9.85148	9.98674	10.07692	10.23472	9.90784	10.53906	10.00929	9.68241	9.76131	10.24599	9.93038	9.32171	9.95293	9.95293	10.03183	9.96420	9.97547	9.49079	10.20091	9.84021	10.11073	10.24599	10.56160	10.15582	10.03183	9.70495	9.65986	10.05437	9.62605	9.62605	9.47952	9.80639	9.20899	10.08819	10.02056	9.68241	9.98674	9.96420	9.77258	10.39252	10.12200	9.23154	9.69368	10.06564	10.25726	10.06564	9.76131	9.99801	10.34744	9.20899	9.88530	10.07692	9.81767	9.82894	10.41507	9.86275	10.25726	10.52778	9.36680	9.97547	10.23472	9.56969	9.79512	10.40380	9.90784	10.16709	10.22345	9.84021	10.11073	10.36998	9.93038	9.72749	10.61796	10.17836	9.70495	10.07692	9.69368	10.25726	10.17836	9.86275	9.99801	10.24599	9.85148	10.48270	10.42634	10.16709	10.47143	10.49397	10.26854	10.47143	10.50524	9.93038	9.97547	10.06564	10.16709	9.88530	9.96420	10.11073	10.22345	10.15582	9.56969	10.42634	10.48270	10.04310	10.36998	10.64050	10.88848	10.79831	10.35871	9.76131	10.48270	10.47143	10.33617	9.90784	10.13327	10.31362	10.06564	10.64050	10.23472	10.18963	10.32489	10.30235	10.69686	10.65177	10.03183	9.80639	10.85466	10.22345	10.52778	10.12200	10.13327	10.49397	10.27981	9.97547	10.08819	9.94166	9.76131	9.52460	10.14455	10.05437	10.68559	10.80958	9.62605	10.21218	10.05437	10.29108	10.03183	10.48270	10.38125	10.20091	9.86275	10.27981	10.48270	10.38125	9.93038	10.15582	10.26854	9.97547	9.90784	10.77576	9.67113	9.58096	10.31362	10.31362	10.21218	10.76449	9.88530	10.73068	10.27981	10.27981	10.86594	10.42634	10.24599	10.02056	10.55033	10.47143	9.69368	10.25726	10.21218	10.50524	10.38125	10.53906	9.86275	10.24599	9.54715	10.11073	9.93038	9.93038	10.51651	10.51651	9.82894	10.25726	10.32489	9.59223	9.98674	10.32489	9.99801	9.93038	9.97547	10.29108	10.23472	10.38125	9.64859	9.89657	10.59542	9.85148	10.07692	9.80639	9.84021	9.98674	10.20091	9.95293	10.09946	10.32489	10.24599	10.29108	10.85466	10.31362	9.81767	10.53906	9.45697	10.06564	10.59542	10.07692	9.65986	10.36998	10.09946	10.13327	10.59542	10.02056	10.03183	10.46015	10.15582	9.88530	10.65177	10.77576	10.48270	10.61796	10.61796	9.94166	10.47143	9.90784	9.49079	10.33617	9.72749	9.85148	10.48270	9.84021	9.93038	10.65177	9.98674	9.99801	10.51651	9.90784	9.38934	10.53906	9.55842	9.44570	10.31362	9.93038	10.00929	10.25726	9.75004	10.74195	10.11073	9.93038	9.77258	10.29108	10.55033	10.14455	10.46015	9.79512	10.20091	10.71940	9.72749	10.00929	10.69686	10.09946	9.34425	10.66305	9.63732	9.94166	10.50524	10.48270	9.76131	10.09946	10.46015	9.80639	10.07692	10.27981	9.77258	10.24599	10.17836	10.20091	10.11073	9.97547	9.69368	9.68241	10.18963	9.87403	9.91911	9.63732	9.71622	10.34744	10.18963	9.76131	10.03183	10.11073	9.49079	9.93038	9.99801	9.33298	9.68241	9.88530	9.41188	9.67113	9.89657	9.69368	10.24599	9.68241	9.50206	10.13327	9.88530	9.28790	10.06564	9.44570	9.23154	10.57287	9.81767	9.33298	10.21218	9.65986	9.44570	9.99801	9.24281	9.18645	10.17836	9.64859	8.82576	9.73876	9.24281	9.50206	9.45697	9.46824	9.63732	9.41188	9.03992	9.50206	9.73876	9.91911	9.38934	9.76131	9.62605	8.82576	9.72749	9.29917	9.31044	9.80639	9.08501	9.08501	9.91911	9.28790	9.27662	9.33298	9.81767	9.52460	10.16709	9.17518	9.05119	10.71940	9.37807	9.00610	9.47952	9.49079	9.10755	9.76131	9.02865	9.61478	10.07692	9.24281	9.13009	10.16709	9.28790	8.97229	9.91911	9.23154	9.32171	9.53587	9.05119	8.89339	9.54715	9.07373	9.19772	9.69368	9.71622	9.17518	9.60350	8.78067	9.22027	9.71622	8.92720	9.13009	9.82894	8.81448	9.07373	9.52460	8.81448	8.55523	9.26535	9.32171	9.08501	9.86275	8.91593	9.05119	9.50206	8.81448	9.26535	9.41188	9.14136	9.13009	9.59223	9.15264	9.08501	9.02865	9.19772	9.26535	9.90784	9.05119	8.70177	9.33298	8.88211	9.17518	9.95293	9.29917	9.40061	9.42316	9.16391	9.15264	10.26854	9.63732	9.34425	10.15582	9.33298	8.45379	9.38934	9.03992	8.80321	9.41188	9.42316	9.61478	9.43443	8.74685	9.16391	8.70177	8.61159	9.14136	9.89657	8.57778	8.70177	8.94974	8.89339	8.70177	9.19772	9.29917	8.54396	9.46824	8.67922	8.48760	9.24281	8.89339	8.64541	8.92720	8.63414	8.61159	9.14136	8.88211	8.26217	8.47633	8.29598	8.73558	8.97229	8.31853	8.43125	8.75813	7.96910	8.53269	9.07373	8.80321	8.43125	9.20899	8.36362	8.70177	8.79194	8.43125	8.56651	8.52142	8.21708	7.87893	8.66795	7.87893	7.96910	8.55523	8.11564	8.60032	8.22835	8.08182	7.57459	7.86766	7.89020	7.52951	8.65668	8.19454	8.02546	8.69049	7.85639	7.63095	8.12691	8.11564	7.19136	8.12691	7.39425	6.46997	7.94656	7.55205	7.25899	7.61968	7.55205	7.23644	7.67604	7.48442	7.10118	7.54078	6.88702	6.80812	7.89020	6.93211	6.89829	7.81130	7.04482	7.04482	7.45061	6.70667	6.52632	7.51824	6.70667	6.34598	7.39425	6.42488	6.18817	7.05610	6.67286	6.39106	7.14627	6.51505	5.97401	6.35725	5.92892	5.72603	6.03037	6.19945	6.07546	6.27835	5.59077	6.27835	6.41361	5.54569	5.75985	6.46997	5.78239	5.43297	5.91765	5.86129	5.48933	6.46997	5.59077	5.61332	5.97401	5.77112	5.74858	6.30089	5.81621	5.64713	5.95147	5.11736	5.25262	5.75985	5.52314	5.36534	5.46678	4.92574	5.42170	5.15118	5.28644	5.09482	5.20753	4.91447	5.04973	4.62140	5.04973	4.81302	4.85811	4.50869	4.90320	4.39597	4.56505	4.13672	4.32834	4.21562	3.60695	3.67458	3.71967	3.80984	3.86620	4.01273	4.32834	4.18181	4.37343	4.73412	4.85811	4.73412	4.36216	4.37343	4.39597	4.47487	4.39597	4.26071	4.68903	4.75667	5.06100	4.98210	5.09482	6.31216	5.75985	5.71476	5.74858	5.38788	5.08354	5.10609	5.01591	4.98210	4.65522	4.79048	4.82430	4.02400	4.39597	4.04655	4.21562	4.02400	3.87747	3.83238	3.41533	3.07718	3.23498	3.05464	2.91938	2.81793	2.88556	2.68267	2.95319	2.63758	2.69394	2.94192	2.49105	2.34452	2.43469	2.47978	2.18671	2.56995	2.22053	2.25434	2.06272	2.18671	2.10781	2.20926	2.28816	2.17544	1.88238	1.74712	2.14163	1.97255	1.93874	1.80347	1.76966	1.78093	1.72457	1.74712	1.91619	1.62313	1.87111	1.63440	1.81475	1.82602	1.72457	1.65694	1.78093	1.69076	1.74712	1.47660	1.74712	1.48787	1.57804	1.62313	1.44278	1.74712	1.67949	1.79220	1.60058	1.64567	1.67949	1.58931	1.61186	1.64567	1.75839	1.48787	1.70203	1.67949	1.61186	1.44278	1.69076	1.60058	1.52168	1.67949	1.35261	1.64567	1.43151	1.48787	1.44278	1.53295	1.39769	1.61186	1.60058	1.74712	1.51041	1.69076	1.48787	1.42024	1.57804	1.42024	1.52168	1.40896	1.56677	1.42024	1.43151	1.44278	1.48787	1.40896	1.37515	1.37515	1.46532	1.38642	1.35261	1.23989	1.19480	1.28498	1.42024	1.26243	1.29625	1.30752	1.38642	1.36388	1.34133	1.46532	1.66821	1.46532	1.46532	1.33006	1.42024	1.42024	1.49914	1.67949	1.44278	1.54423	1.36388	1.14972	1.38642	1.37515	1.71330	1.49914	1.45405	1.30752	1.14972	1.38642	1.36388	1.29625	1.39769	1.47660	1.27370	1.52168	1.33006	1.03700	1.36388	1.39769	1.31879	1.38642	1.43151	1.40896	1.29625	1.37515	1.30752	1.14972	1.46532	1.37515	1.45405	1.30752	1.26243	1.54423	1.14972	1.47660	1.33006	1.31879	1.44278	1.47660	1.37515	1.27370	1.18353	1.29625	1.39769	1.37515	1.33006	1.22862	1.21735	1.55550	1.38642	1.35261	1.34133	1.34133	1.39769	1.23989	1.28498	1.29625	1.20607	1.17226	1.39769	1.62313	1.30752	1.33006	1.43151	1.42024	1.38642	1.04827	1.25116	1.30752	1.37515	1.49914	1.33006	1.44278	1.27370	1.38642	1.36388	1.28498	1.46532	1.38642	1.11590	1.09336	1.42024	1.35261	1.25116	1.60058	1.37515	1.46532	1.36388	1.48787	1.37515	0.95810	1.12717	1.31879	1.28498	1.16099	1.34133	1.42024	1.37515	1.18353	1.28498	1.25116	1.16099	1.30752	1.20607	1.30752	1.25116	1.26243	1.36388	1.33006	1.13844	1.33006	1.01445	1.17226	1.44278	1.38642	1.27370	1.27370	1.19480	1.37515	1.36388	1.33006	1.35261	1.26243	1.13844	1.21735	1.28498	1.35261	1.34133	1.19480	1.35261	1.27370	1.75839	1.33006	1.38642	1.36388	1.29625	1.26243	1.35261	1.26243	1.26243	1.30752	1.18353	1.19480	1.26243	1.43151	1.29625	1.10463	1.23989	1.14972	1.12717	1.30752	1.09336	1.39769	1.14972	1.23989	1.56677	1.27370	1.46532	1.34133	1.23989	1.25116	1.35261	1.44278	1.31879	1.36388	1.51041	1.28498	1.25116	1.36388	1.25116	1.44278	1.47660	1.10463	1.19480	1.28498	1.27370	1.43151	1.35261	1.53295	1.60058	1.27370	1.35261	1.44278	1.45405	1.36388	1.45405	1.48787	1.33006	1.45405	1.49914	1.27370	1.45405	1.52168	1.19480	1.31879	1.44278	1.18353	1.43151	1.47660	1.39769	1.37515	1.49914	1.48787	1.30752	1.36388	1.33006	1.28498	1.35261	1.37515	1.37515	1.43151	1.23989	1.21735	1.17226	1.14972	1.33006	1.49914	1.26243	1.19480	1.36388	1.17226	1.19480	1.42024	1.23989	1.19480	1.36388	1.17226	1.33006	1.27370	1.16099	1.44278	1.34133	1.16099	1.38642	1.37515	1.33006	1.26243	1.27370	1.37515	1.30752	1.29625	1.33006	1.09336	1.38642	1.14972	1.26243	1.34133	1.23989	1.19480	1.30752	1.19480	1.26243	1.31879	1.22862	1.52168	1.35261	1.26243	1.22862	1.35261	1.30752	1.04827	1.34133	1.20607	1.18353	1.25116	1.13844	1.23989	1.09336	1.33006	1.17226	1.20607	1.38642	1.19480	1.31879	1.18353	1.10463	1.22862	1.34133	1.10463	1.37515	1.17226	1.37515	1.42024	1.13844	1.02573	1.33006	1.39769	1.19480	1.18353	1.10463	1.22862	1.34133	1.38642	1.34133	1.48787	1.38642	1.28498	1.49914	1.14972	1.26243	1.38642	1.30752	1.28498	1.35261	1.48787	1.26243	1.43151	1.37515	1.22862	1.29625	1.28498	1.19480	1.31879	1.35261	1.31879	1.27370	1.31879	1.37515	1.37515	1.22862	1.19480	1.31879	1.30752	1.25116	1.51041	1.37515	1.27370	1.56677	1.49914	1.21735	1.28498	1.36388	1.29625	1.49914	1.29625	1.40896	1.46532	1.17226	1.20607	1.29625	1.48787	1.30752	1.58931	1.38642	1.37515	1.44278	1.36388	1.27370	1.43151	1.22862	1.45405	1.38642	1.40896	1.35261	1.49914	1.42024	1.40896	1.42024	1.49914	1.30752	1.37515	1.42024	1.45405	1.49914	1.22862	1.31879	1.26243	1.42024	1.28498	1.30752	1.38642	1.37515	1.25116	1.29625	1.46532	1.45405	1.26243	1.42024	1.30752	1.27370	1.44278	1.45405	1.38642	1.27370	1.37515	1.45405	1.58931	1.37515	1.45405	1.44278	1.40896	1.39769	1.52168	1.34133	1.37515	1.43151	1.60058	1.47660	1.52168	1.36388	1.39769	1.33006	1.34133	1.38642	1.54423	1.44278	1.28498	1.51041	1.31879	1.43151	1.42024	1.54423	1.27370	1.38642	1.44278	1.16099	1.43151	1.47660	1.34133	1.40896	1.29625	1.45405	1.54423	1.37515	1.19480	1.39769	1.39769	1.19480	1.31879	1.37515	1.39769	1.47660	1.30752	1.43151	1.45405	1.38642	1.44278	1.35261	1.26243	1.33006	1.26243	1.53295	1.19480	1.51041	1.35261	1.26243	1.27370	1.52168	1.30752	1.43151	1.37515	1.40896	1.63440	1.28498	1.56677	1.35261	1.27370	1.46532	1.21735	1.30752	1.43151	1.18353	1.43151	1.36388	1.23989	1.31879	1.36388	1.26243	1.43151	1.39769	1.37515	1.16099	1.25116	1.39769	1.30752	1.21735	1.40896	1.52168	1.33006	1.36388	1.28498	1.33006	1.40896	1.42024	1.35261	1.25116	1.49914	1.30752	1.43151	1.33006	1.43151	1.29625	1.45405	1.40896	1.36388	1.36388	1.45405	1.25116	1.30752	1.46532	1.23989	1.33006	1.27370	1.45405	1.36388	1.20607	1.63440	1.44278	1.36388	1.36388	1.31879	1.23989	1.39769	1.30752	1.13844	1.33006	1.42024	1.38642	1.38642	1.36388	1.49914	1.40896	1.36388	1.30752	1.13844	1.38642	1.39769	1.48787	1.55550	1.54423	1.56677	1.51041	1.60058	1.39769	1.53295	1.42024	1.35261	1.47660	1.53295	1.37515	1.38642	1.43151	1.38642	1.48787	1.27370	1.60058	1.47660	1.52168	1.31879	1.40896	1.56677	1.37515	1.64567	1.57804	1.48787	1.58931	1.43151	1.73584	1.48787	1.60058	1.43151	1.52168	1.62313	1.52168	1.55550	1.42024	1.49914	1.56677	1.65694	1.54423	1.25116	1.51041	1.55550	1.44278	1.51041	1.48787	1.74712	1.60058	1.47660	1.70203	1.55550	1.43151	1.51041	1.48787	1.48787	1.54423	1.62313	1.64567	1.33006	1.33006	1.62313	1.46532	1.62313	1.54423	1.60058	1.57804	1.65694	1.70203	1.70203	1.76966	1.78093	1.74712	1.64567	1.57804	1.46532	1.49914	1.72457	1.54423	1.56677	1.72457	1.60058	1.44278	1.71330	1.61186	1.84856	1.64567	1.58931	1.46532	1.55550	1.47660	1.54423	1.57804	1.61186	1.66821	1.56677	1.69076	1.55550	1.74712	1.62313	1.47660	1.61186	1.40896	1.54423	1.60058	1.34133	1.73584	1.56677	1.52168	1.52168	1.43151	1.43151	1.56677	1.65694	1.48787	1.76966	1.60058	1.43151	1.54423	1.40896	1.47660	1.46532	1.64567	1.48787	1.69076	1.53295	1.33006	1.56677	1.61186	1.36388	1.33006	1.53295	1.40896	1.62313	1.49914	1.67949	1.58931	1.53295	1.66821	1.69076	1.62313	1.60058	1.52168	1.76966	1.40896	1.51041	1.49914	1.66821	1.48787	1.62313	1.64567	1.48787	1.48787	1.45405	1.73584	1.57804	1.60058	1.58931	1.64567	1.38642	1.58931	1.74712	1.34133	1.65694	1.43151	1.55550	1.51041	1.66821	1.39769	1.53295	1.49914	1.33006	1.73584	1.58931	1.72457	1.55550	1.55550	1.65694	1.65694	1.73584	1.48787	1.39769	1.46532	1.64567	1.47660	1.49914	1.43151	1.40896	1.54423	1.46532	1.56677	1.53295	1.54423	1.58931	1.52168	1.53295	1.53295	1.55550	1.35261	1.28498	1.40896	1.52168	1.35261	1.58931	1.35261	1.62313	1.69076	1.58931	1.60058	1.47660	1.62313	1.60058	1.67949	1.65694	1.64567	1.63440	1.54423	1.53295	1.65694	1.62313	1.37515	1.55550	1.65694	1.61186	1.61186	1.65694	1.65694	1.53295	1.71330	1.57804	1.69076	1.78093	1.57804	1.62313	1.69076	1.53295	1.66821	1.80347	1.64567	1.64567	1.49914	1.79220	1.87111	1.64567	1.76966	1.69076	1.79220	1.56677	1.70203	1.54423	1.78093	1.69076	1.39769	1.58931	1.65694	1.58931	1.81475	1.61186	1.65694	1.65694	1.53295	1.54423	1.49914	1.46532	1.34133	1.57804	1.49914	1.66821	1.56677	1.49914	1.34133	1.58931	1.54423	1.70203	1.82602	1.62313	1.40896	1.46532	1.55550	1.46532	1.28498	1.39769	1.57804	1.67949	1.43151	1.76966	1.78093	1.56677	1.75839	1.72457	1.81475	1.71330	1.93874	1.72457	1.65694	1.74712	1.57804	1.57804	1.52168	1.70203	1.61186	1.71330	1.71330	1.73584	1.82602	1.55550	1.92746	1.66821	1.52168	1.48787	1.71330	1.51041	1.61186	1.74712	1.62313	1.79220	1.63440	1.61186	1.55550	1.70203	1.51041	1.47660	1.49914	1.54423	1.64567	1.80347	1.63440	1.57804	1.65694	1.60058	1.71330	1.70203	1.36388	1.56677	1.52168	1.51041	1.55550	1.53295	1.75839	1.55550	1.64567	1.49914	1.65694	1.79220	1.88238	1.74712	1.80347	1.52168	1.56677	1.71330	1.54423	1.58931	1.64567	1.69076	1.54423	1.80347	1.57804	1.55550	1.49914	1.53295	1.63440	1.65694	1.33006	1.60058	1.52168	1.57804	1.57804	1.57804	1.65694	1.84856	1.88238	1.53295	1.69076	1.65694	1.47660	1.42024	1.51041	1.51041	1.52168	1.69076	1.48787	1.60058	1.51041	1.34133	1.79220	1.40896	1.46532	1.62313	1.81475	1.46532	1.58931	1.58931	1.70203	1.58931	1.53295	1.58931	1.44278	1.58931	1.25116	1.56677	1.43151	1.58931	1.74712	1.72457	1.56677	1.55550	1.66821	1.45405	1.58931	1.72457	1.73584	1.76966	1.56677	1.75839	1.72457	1.51041	1.87111	1.70203	1.64567	1.45405	1.76966	1.58931	1.70203	1.75839	1.52168	1.40896	1.75839	1.79220	1.58931	1.48787	1.66821	1.63440	1.69076	1.52168	1.53295	1.52168	1.52168	1.38642	1.56677	1.53295	1.70203	1.64567	1.78093	1.48787	1.58931	1.49914	1.66821	1.72457	1.55550	1.57804	1.66821	1.45405	1.35261	1.38642	1.53295	1.54423	1.30752	1.78093	1.52168	1.62313	1.56677	1.61186	1.66821	1.69076	1.46532	1.75839	1.55550	1.63440	1.57804	1.87111	1.74712	1.63440	1.73584	1.82602	1.54423	1.62313	1.51041	1.47660	1.66821	1.76966	1.71330	1.72457	1.63440	1.84856	1.87111	1.61186	1.75839	1.64567	1.87111	1.72457	1.78093	1.76966	1.54423	1.71330	1.56677	1.79220	1.73584	1.74712	1.88238	1.72457	1.81475	1.53295	1.62313	1.57804	1.49914	1.65694	1.78093	1.79220	1.67949	1.81475	1.83729	1.78093	1.53295	1.64567	1.75839	1.62313	1.64567	1.70203	1.58931	1.64567	1.42024	1.70203	1.56677	1.72457	1.62313	1.70203	1.58931	1.76966	1.53295	1.67949	1.58931	1.52168	1.62313	1.74712	1.42024	1.56677	1.79220	1.66821	1.69076	1.67949	1.57804	1.88238	1.75839	1.49914	1.74712	1.58931	1.67949	1.80347	1.60058	1.44278	1.65694	1.66821	1.69076	1.62313	1.48787	1.58931	1.78093	1.61186	1.71330	1.71330	1.81475	1.64567	1.73584	1.99509	1.57804	1.52168	1.67949	1.69076	1.47660	1.51041	1.70203	1.56677	1.63440	1.66821	1.56677	1.76966	1.62313	1.55550	1.78093	1.53295	1.70203	1.71330	1.66821	1.45405	1.70203	1.47660	1.66821	1.49914	1.84856	1.83729	1.65694	1.78093	1.57804	1.85983	1.67949	1.89365	1.80347	1.51041	1.47660	1.75839	1.65694	1.61186	1.61186	1.49914	1.54423	1.64567	1.58931	1.63440	1.63440	1.42024	1.64567	1.71330	1.79220	1.76966	1.57804	1.67949	1.96128	1.79220	1.80347	1.55550	1.71330	1.74712	1.64567	1.70203	1.58931	1.71330	1.43151	1.60058	1.57804	1.87111	1.79220	1.61186	1.79220	1.84856	1.56677	1.76966	1.61186	1.72457	1.72457	1.70203	1.78093	1.69076	1.69076	1.71330	1.71330	1.95001	1.90492	1.69076	1.54423	1.53295	1.40896	1.63440	1.48787	1.72457	1.65694	1.65694	1.71330	1.82602	1.65694	1.53295	1.92746	1.83729	1.70203	1.53295	1.82602	1.90492	1.80347	1.75839	1.64567	1.70203	1.56677	1.62313	1.89365	1.79220	1.60058	1.81475	1.73584	1.71330	1.66821	1.71330	1.58931	1.69076	1.53295	1.58931	1.75839	1.44278	1.53295	1.83729	1.80347	1.51041	1.75839	1.61186	1.66821	1.79220	1.65694	1.71330	1.76966	1.75839	1.81475	1.65694	1.65694	1.72457	1.91619	1.87111	1.57804	1.62313	1.66821	1.72457	1.74712	1.96128	1.66821	1.74712	1.66821	1.67949	1.53295	1.62313	1.66821	1.80347	1.65694	1.75839	1.92746	1.60058	1.72457	1.89365	1.69076	1.74712	1.80347	1.72457	1.84856	1.65694	2.05145	1.79220	1.95001	1.64567	1.80347	1.64567	1.81475	1.99509	1.80347	1.80347	1.55550	1.57804	1.92746	1.83729	1.64567	1.85983	1.75839	1.89365	2.01764	1.95001	1.85983	1.70203	1.60058	1.83729	1.64567	1.91619	1.87111	1.80347	1.48787	1.58931	1.65694	1.74712	1.63440	1.75839	1.74712	1.93874	1.82602	1.85983	1.76966	1.60058	1.55550	1.62313	1.60058	1.69076	1.67949	1.71330	1.83729	1.82602	1.73584	1.69076	1.84856	1.81475	1.60058	1.70203	1.89365	1.61186	1.85983	1.87111	1.69076	1.70203	1.62313	1.69076	1.87111	1.60058	1.64567	1.72457	1.62313	1.61186	1.66821	1.79220	1.66821	1.65694	1.93874	1.90492	1.69076	1.65694	1.73584	1.70203	1.52168	1.75839	1.73584	1.72457	1.69076	1.54423	1.71330	1.67949	1.61186	1.78093	1.66821	1.70203	1.75839	1.93874	1.61186	1.58931	1.80347	1.81475	1.88238	1.55550	1.70203	1.73584	1.91619	1.81475	1.73584	1.71330	1.70203	1.72457	1.67949	1.81475	1.79220	1.81475	1.70203	1.78093	1.87111	1.71330	1.75839	1.72457	1.76966	1.76966	1.66821	1.46532	1.71330	1.67949	1.72457	1.88238	1.88238	1.65694	1.70203	1.61186	1.74712	1.79220	1.85983	1.83729	1.95001	1.93874	1.79220	2.00637	2.17544	1.71330	1.93874	1.96128	1.67949	1.99509	1.58931	1.92746	1.85983	1.62313	1.78093	1.76966	1.96128	1.88238	1.89365	2.02891	1.80347	1.74712	1.75839	1.82602	2.04018	1.63440	1.80347	1.58931	2.07400	1.63440	1.52168	1.80347	2.10781	1.45405	2.08527	1.95001	1.87111	1.67949	2.07400	1.67949	1.76966	1.81475	1.61186	1.96128	1.97255	1.99509	2.13035	1.92746	1.73584	1.58931	1.78093	1.90492	1.82602	1.65694	1.69076	1.87111	1.95001	1.38642	1.65694	1.80347	1.74712	1.79220	1.87111	1.85983	1.89365	1.74712	1.63440	1.66821	1.81475	1.63440	1.71330	1.73584	1.79220	1.80347	1.79220	1.85983	1.72457	1.83729	1.57804	1.65694	1.78093	1.62313	1.83729	1.78093	1.88238	1.88238	1.93874	1.78093	1.71330	1.92746	1.67949	1.74712	1.79220	1.84856	1.66821	1.85983	1.80347	1.78093	2.01764	1.97255	1.95001	1.95001	1.91619	1.90492	1.70203	1.85983	1.82602	1.63440	1.84856	1.73584	1.70203	1.67949	1.61186	1.57804	1.57804	1.79220	1.83729	1.71330	1.69076	1.70203	1.75839	1.72457	1.88238	1.62313	1.90492	1.76966	1.67949	1.65694	1.56677	1.78093	1.66821	1.73584	1.84856	1.70203	1.72457	1.75839	1.70203	1.72457	1.72457	1.62313	1.66821	1.62313	1.67949	2.02891	1.69076	1.82602	1.70203	1.83729	1.67949	1.70203	1.40896	1.53295	1.63440	1.61186	1.58931	1.54423	1.56677	1.64567	1.55550	1.47660	1.79220	1.70203	1.54423	1.55550	1.56677	1.45405	1.76966	1.67949	1.54423	1.65694	1.57804	1.51041	1.75839	1.81475	1.76966	1.93874	2.00637	1.70203	1.63440	1.71330	1.79220	1.74712	1.58931	1.44278	1.69076	1.65694	1.51041	1.67949	1.76966	1.52168	1.89365	1.82602	1.57804	1.78093	1.74712	1.61186	1.76966	1.90492	1.58931	1.45405	1.88238	1.67949	1.74712	1.69076	1.75839	1.82602	1.92746	1.67949	1.91619	1.75839	1.69076	1.80347	1.83729	1.82602	1.83729	1.97255	1.69076	1.74712	1.54423	1.57804	1.72457	1.62313	1.82602	1.74712	1.80347	1.43151	1.45405	1.67949	1.71330	1.75839	1.91619	1.64567	1.23989	1.60058	1.69076	1.65694	1.35261	1.64567	1.38642	1.72457	1.54423	1.74712	1.76966	1.76966	1.69076	1.81475	1.72457	1.92746	1.71330	1.65694	1.67949	1.74712	1.60058	1.84856	1.45405	1.43151	1.79220	1.72457	1.66821	1.89365	1.52168	1.70203	1.83729	1.88238	1.53295	1.67949	1.49914	1.49914	1.63440	1.60058	1.53295	1.55550	1.54423	1.51041	1.79220	1.57804	1.51041	1.48787	1.72457	1.35261	1.38642	1.67949	1.60058	1.61186	1.80347	1.57804	1.43151	1.36388	1.54423	1.66821	1.58931	1.28498	1.65694	1.62313	1.72457	1.73584	1.67949	1.49914	1.63440	1.63440	1.82602	1.53295	1.65694	1.51041	1.63440	1.46532	1.47660	1.48787	1.65694	1.60058	1.47660	1.62313	1.62313	1.44278	1.55550	1.48787	1.67949	1.46532	1.78093	1.54423	1.42024	1.43151	1.62313	1.55550	1.71330	1.63440	1.72457	1.51041	1.51041	1.74712	1.61186	1.53295	1.56677	1.51041	1.67949	1.74712	1.67949	1.70203	1.44278	1.52168	1.75839	1.61186	1.55550	1.60058	1.71330	1.66821	1.73584	1.47660	1.63440	1.62313	1.66821	1.53295	1.42024	1.61186	1.82602	1.66821	1.65694	1.54423	1.48787	1.66821	1.71330	1.61186	1.45405	1.66821	1.79220	1.58931	1.56677	1.76966	1.62313	1.56677	1.46532	1.64567	1.38642	1.62313	1.66821	1.64567	1.74712	1.49914	1.36388	1.84856	1.64567	1.36388	1.54423	1.48787	1.54423	1.47660	1.56677	1.58931	1.66821	1.56677	1.64567	1.64567	1.62313	1.53295	1.67949	1.51041	1.55550	1.39769	1.75839	1.48787	1.64567	1.57804	1.40896	1.62313	1.54423	1.46532	1.53295	1.60058	1.51041	1.49914	1.67949	1.40896	1.54423	1.76966	1.69076	1.45405	1.57804	1.47660	1.55550	1.63440	1.55550	1.63440	1.85983	1.62313	1.67949	1.64567	1.67949	1.66821	1.78093	1.84856	1.73584	1.53295	1.51041	1.73584	1.80347	1.60058	1.51041	1.49914	1.65694	1.84856	1.81475	1.54423	1.74712	1.65694	1.44278	1.54423	1.57804	1.39769	1.70203	1.71330	1.65694	1.60058	1.75839	1.74712	1.80347	1.65694	1.49914	1.67949	1.57804	1.66821	1.67949	1.61186	1.47660	1.51041	1.80347	1.57804	1.48787
4	4.38050	4.32085	4.59356	4.44868	4.45721	4.38050	4.40607	4.31232	4.20153	4.24415	4.21006	4.21006	4.34641	4.35494	4.40607	4.14188	4.31232	4.44868	4.27824	4.47425	4.53391	4.30380	4.35494	4.56800	4.46573	4.55095	4.69583	4.66174	4.80662	4.71288	4.51686	4.49129	4.46573	4.36346	4.40607	4.41459	4.55947	4.45721	4.61061	4.41459	4.47425	4.61913	4.84923	4.74697	4.56800	4.70435	4.87480	4.77253	4.79810	4.66174	4.67879	4.57652	4.61061	4.51686	4.45721	4.36346	4.41459	4.52538	4.60209	4.57652	4.55947	4.63618	4.53391	4.62765	4.67879	4.72140	4.69583	4.64470	4.55947	4.68731	4.70435	4.81515	4.82367	4.72992	4.58504	4.50834	4.51686	4.62765	4.61061	4.61061	4.54243	4.40607	4.48277	4.57652	4.57652	4.62765	4.78106	4.62765	4.58504	4.47425	4.61061	4.51686	4.48277	4.38903	4.53391	4.54243	4.70435	4.59356	4.51686	4.59356	4.46573	4.67879	4.45721	4.44868	4.47425	4.61061	4.56800	4.46573	4.55095	4.44016	4.19301	4.22710	4.44016	4.44868	4.54243	4.46573	4.52538	4.57652	4.47425	4.55947	4.48277	4.55095	4.46573	4.55947	4.61913	4.42312	4.48277	4.44868	4.57652	4.76401	4.68731	4.78958	4.94298	4.67026	4.77253	4.56800	4.74697	4.86628	4.79810	4.66174	4.85776	4.78958	4.75549	4.87480	4.99412	4.84071	4.81515	4.78106	4.67879	4.76401	4.81515	4.58504	4.80662	4.69583	4.61061	4.78106	4.80662	4.92594	4.92594	4.86628	4.78106	4.89185	5.08786	5.06229	4.91741	4.78958	4.90889	4.85776	4.88332	4.94298	4.85776	4.96855	5.13047	5.01968	4.96855	4.87480	4.80662	4.89185	4.91741	4.92594	4.92594	4.84071	4.80662	4.88332	5.18161	5.09638	4.90037	4.93446	5.07082	5.02821	4.78106	4.72992	5.01116	4.84071	4.77253	4.89185	4.80662	4.96855	5.07082	5.09638	4.92594	4.99412	5.17309	5.07934	4.84923	4.93446	5.05377	5.17309	5.19865	5.01116	4.96855	5.10491	4.82367	4.86628	4.92594	4.91741	4.93446	4.84071	4.99412	4.99412	5.11343	5.02821	4.96855	4.84071	5.01968	5.07082	4.92594	4.99412	4.97707	4.92594	5.02821	4.70435	4.78106	4.76401	5.01968	4.98559	4.98559	4.96855	4.98559	5.08786	4.99412	4.94298	5.02821	4.92594	4.85776	4.93446	4.83219	4.78958	4.88332	4.95150	4.87480	4.86628	4.93446	4.70435	4.97707	5.07082	4.83219	4.88332	4.84071	4.99412	4.87480	4.91741	4.96003	4.87480	4.72140	4.78958	4.74697	4.77253	4.86628	5.02821	4.87480	4.77253	4.66174	4.78106	4.72992	4.66174	4.96855	4.90037	4.87480	4.93446	4.72140	4.67026	4.72140	4.69583	4.73844	4.67879	4.70435	4.78106	4.67026	4.76401	4.63618	4.78958	4.79810	4.68731	4.71288	4.73844	4.79810	4.80662	4.72992	4.84071	4.78958	4.81515	4.78958	4.86628	4.61061	4.61913	4.67026	4.67879	4.62765	4.51686	4.59356	4.66174	4.63618	4.87480	4.93446	5.01116	4.95150	5.00264	4.96003	4.84923	4.89185	4.86628	4.77253	4.87480	4.95150	4.94298	5.03673	4.90037	5.03673	5.00264	5.07082	4.79810	4.94298	4.81515	4.90889	5.02821	4.96855	5.04525	5.01968	4.86628	4.80662	4.83219	4.85776	4.79810	4.86628	4.86628	4.90889	4.79810	4.87480	4.88332	4.81515	4.93446	5.00264	5.15604	5.00264	5.02821	4.95150	4.86628	4.78106	4.91741	4.78106	4.90889	4.81515	4.68731	4.59356	4.78958	4.67879	4.77253	4.72140	4.50834	4.73844	4.81515	4.73844	4.84923	4.70435	4.85776	5.07082	5.13047	5.09638	5.03673	5.15604	5.01968	5.13047	4.97707	4.84071	4.75549	4.72140	4.65322	4.64470	4.80662	4.84071	4.83219	4.83219	4.98559	5.06229	4.95150	4.99412	5.06229	4.96003	5.02821	5.05377	5.24126	5.01116	4.94298	5.03673	4.98559	5.04525	5.03673	5.00264	4.93446	5.00264	4.90037	4.94298	5.03673	4.78958	4.61913	4.89185	4.77253	4.65322	4.81515	4.75549	4.85776	4.78106	4.81515	4.90889	4.83219	4.97707	4.80662	4.90037	4.84923	4.71288	4.67026	4.65322	4.48277	4.42312	4.66174	4.69583	4.61061	4.83219	4.78958	4.78958	4.72140	4.79810	4.74697	4.71288	4.64470	4.70435	4.69583	4.71288	4.87480	5.01968	4.95150	4.96003	5.07082	5.02821	5.03673	5.01968	4.95150	4.82367	4.82367	5.06229	4.89185	4.69583	4.66174	4.64470	4.72992	4.63618	4.63618	4.65322	4.68731	5.01116	4.87480	4.83219	4.79810	4.74697	4.91741	4.97707	4.99412	4.86628	4.97707	4.86628	4.76401	4.62765	4.65322	4.71288	4.62765	4.51686	4.49129	4.48277	4.50834	4.54243	4.51686	4.64470	4.70435	4.91741	4.79810	4.73844	4.72140	4.78106	4.61061	4.49982	4.62765	4.65322	4.68731	4.72140	4.77253	4.85776	4.94298	5.05377	5.01116	5.19865	4.97707	4.77253	4.61061	4.63618	4.66174	4.84923	4.99412	4.79810	5.01116	5.14752	5.10491	5.19865	5.16456	5.08786	4.82367	5.00264	4.78958	4.93446	4.99412	4.94298	5.05377	5.03673	4.89185	4.94298	4.88332	4.88332	4.83219	4.91741	5.00264	4.97707	5.06229	5.05377	5.25831	5.19865	5.19013	4.96003	4.94298	4.89185	4.88332	5.04525	4.92594	4.94298	4.67026	4.84071	4.88332	5.02821	4.88332	4.75549	4.67026	4.64470	4.63618	4.51686	4.49982	4.69583	4.70435	4.67026	4.39755	4.44868	4.38050	4.30380	4.59356	4.70435	4.91741	4.53391	4.60209	4.61061	4.82367	4.79810	4.86628	4.92594	4.83219	4.96855	4.87480	4.95150	4.79810	4.78958	4.81515	4.81515	4.79810	4.64470	4.61061	4.70435	4.78106	4.75549	4.78106	4.90037	4.72140	4.53391	4.59356	4.62765	4.72992	4.82367	4.80662	4.88332	5.09638	5.03673	4.98559	4.84923	4.72992	4.83219	4.80662	4.78106	4.90037	4.86628	4.84071	4.82367	4.75549	4.78106	4.73844	4.83219	4.95150	5.06229	5.12195	5.11343	5.19013	5.02821	5.07082	5.16456	4.96003	4.87480	4.71288	4.94298	5.10491	5.13900	5.00264	5.17309	5.24126	5.02821	5.16456	5.19013	5.13047	5.14752	5.34353	5.19865	5.22422	5.22422	5.23274	5.08786	5.20718	5.07934	5.19865	5.23274	5.38615	5.41171	5.17309	5.23274	5.17309	5.13900	5.01968	4.86628	4.78106	5.00264	4.98559	5.05377	5.11343	5.21570	5.06229	5.03673	4.96855	5.13047	4.90037	4.83219	4.94298	4.78958	4.90889	4.84071	4.95150	5.04525	4.90889	5.02821	5.01968	4.88332	5.07082	4.98559	5.05377	5.02821	4.99412	5.01116	4.96855	5.00264	5.03673	5.06229	5.14752	5.17309	5.13047	5.38615	5.09638	5.26683	5.41171	5.34353	5.30092	5.53103	5.47137	5.36910	5.28388	5.53955	5.44580	5.40319	5.26683	5.36910	5.28388	5.40319	5.30092	5.30092	5.23274	5.33501	5.23274	5.42023	5.30092	5.41171	5.49694	5.49694	5.47137	5.43728	5.23274	5.27535	5.24979	5.34353	5.30944	5.21570	5.23274	5.46285	5.37762	5.36910	5.47137	5.37762	5.37762	5.19013	5.41171	5.50546	5.55659	5.47989	5.45432	5.31797	5.24979	5.47989	5.53955	5.62477	5.48841	5.59920	5.42023	5.67591	5.54807	5.53955	5.36910	5.39467	5.51398	5.59068	5.25831	5.51398	5.81226	5.42023	5.43728	5.61625	5.59068	5.60773	5.60773	5.45432	5.42876	5.42023	5.43728	5.46285	5.30092	5.32649	5.50546	5.44580	5.48841	5.58216	5.55659	5.45432	5.44580	5.56512	5.51398	5.54807	5.61625	5.56512	5.78670	5.59068	5.58216	5.64182	5.80374	5.61625	5.50546	5.79522	5.94862	5.76113	5.51398	5.55659	5.66738	5.71000	5.74409	5.66738	5.52250	5.68443	5.78670	5.53955	5.60773	5.55659	5.51398	5.41171	5.49694	5.42023	5.38615	5.40319	5.26683	5.40319	5.48841	5.50546	5.49694	5.61625	5.51398	5.45432	5.55659	5.59920	5.59068	5.49694	5.57364	5.52250	5.49694	5.51398	5.47989	5.53955	5.67591	5.73556	5.55659	5.54807	5.51398	5.47989	5.59068	5.37762	5.49694	5.32649	5.18161	5.42876	5.59920	5.47989	5.30944	5.32649	5.47989	5.71000	5.16456	5.23274	5.21570	5.24126	5.26683	5.41171	5.37762	5.44580	5.37762	5.30944	5.23274	5.37762	5.23274	5.15604	5.20718	5.15604	5.12195	5.14752	5.26683	5.30944	5.24979	5.37762	5.26683	5.31797	5.25831	5.36910	5.28388	5.35206	5.59920	5.36910	5.31797	5.25831	5.33501	5.54807	5.47137	5.40319	5.55659	5.30944	5.23274	5.13047	5.31797	5.31797	5.26683	5.22422	5.07082	5.31797	5.24126	5.32649	5.39467	5.61625	5.58216	5.43728	5.24126	5.44580	5.42023	5.54807	5.47137	5.43728	5.28388	5.33501	5.47137	5.23274	5.31797	5.41171	5.24979	5.18161	5.21570	5.24126	5.25831	5.29240	5.21570	5.19865	5.39467	5.36910	5.24126	5.13900	5.25831	5.56512	5.44580	5.36910	5.43728	5.41171	5.26683	5.11343	5.20718	5.24979	5.12195	5.16456	5.42023	5.30944	5.55659	5.43728	5.38615	5.55659	5.53103	5.37762	5.57364	5.65034	5.67591	5.71852	5.42876	5.46285	5.44580	5.37762	5.30092	5.49694	5.42023	5.47989	5.42023	5.36058	5.34353	5.25831	5.44580	5.33501	5.38615	5.47989	5.46285	5.56512	5.56512	5.59068	5.36058	5.65034	5.39467	5.53103	5.46285	5.51398	5.65886	5.58216	5.44580	5.33501	5.20718	5.18161	5.25831	5.46285	5.37762	5.41171	5.56512	5.55659	5.49694	5.65886	5.61625	5.57364	5.79522	5.80374	5.59068	5.82931	5.88897	5.79522	5.76965	5.88044	5.61625	5.75261	5.69295	5.69295	5.83783	5.64182	5.83783	5.88044	5.75261	5.79522	5.68443	5.88044	5.84635	5.86340	5.85488	5.71852	5.92306	5.76965	5.97419	5.88897	6.00828	5.94862	5.95714	5.74409	5.81226	5.52250	5.68443	5.61625	5.74409	5.71852	5.58216	5.79522	5.75261	5.64182	5.69295	5.63329	5.80374	6.00828	5.84635	5.93158	5.88897	5.78670	5.94010	5.94862	5.80374	5.91453	6.01680	6.03385	5.88044	5.85488	5.85488	6.03385	5.84635	5.78670	5.66738	5.98271	5.86340	5.83783	5.71000	5.71000	5.72704	5.83783	5.96567	6.11055	5.93158	5.84635	5.88897	5.93158	5.81226	5.70147	6.06794	6.05941	5.76965	5.97419	5.73556	5.70147	5.79522	5.80374	6.05941	5.82079	5.67591	5.82931	5.80374	6.18725	6.07646	5.77817	5.83783	5.75261	5.94010	5.82931	5.84635	6.03385	5.97419	5.88897	5.87192	6.02532	5.97419	5.86340	5.81226	5.77817	5.76965	5.66738	5.83783	5.84635	5.80374	5.88044	5.91453	5.78670	5.87192	5.68443	5.65034	5.74409	5.82079	5.66738	5.61625	5.57364	5.73556	5.62477	5.94010	5.80374	5.80374	5.72704	5.80374	5.55659	5.72704	5.81226	5.88044	5.94010	5.84635	5.65034	5.64182	5.53103	5.59068	5.65034	5.76113	5.73556	5.89749	5.74409	5.60773	5.49694	5.57364	5.63329	5.64182	5.65886	5.59068	5.50546	5.65034	5.37762	5.47137	5.60773	5.55659	5.56512	5.73556	5.76113	5.66738	5.80374	5.64182	5.60773	5.67591	5.99123	5.98271	6.01680	5.97419	6.17873	6.04237	5.83783	5.92306	5.91453	5.93158	5.95714	5.99123	6.23838	6.10203	6.09350	6.12759	6.10203	5.98271	5.95714	5.84635	5.61625	5.82079	5.83783	5.76113	5.64182	5.70147	5.84635	5.78670	5.76965	5.99976	5.94010	5.99976	6.10203	6.05941	5.99123	6.00828	6.02532	6.01680	6.20429	5.93158	5.80374	5.83783	5.84635	6.06794	5.72704	5.82079	5.99976	6.05941	6.12759	5.92306	5.94010	6.06794	6.13611	6.18725	6.19577	6.08498	6.07646	6.19577	6.23838	6.18725	6.06794	6.11907	6.25543	5.95714	5.99976	6.08498	5.94010	5.94010	5.94862	5.92306	5.79522	6.11055	6.18725	6.05941	6.00828	5.93158	5.97419	5.94010	6.02532	5.99976	6.08498	6.07646	6.24691	6.15316	6.20429	6.22134	6.20429	6.36622	6.17873	6.18725	6.22986	6.17873	6.12759	6.18725	6.17873	6.20429	6.28100	6.34917	6.37474	6.29804	6.16168	6.05089	6.10203	6.01680	6.22134	6.38326	6.31508	6.39179	6.29804	6.31508	6.43440	6.28100	6.14464	6.30656	6.17020	6.16168	6.31508	6.46849	6.45997	6.62189	6.50258	6.51110	6.41735	6.52814	6.41735	6.43440	6.51110	6.45997	6.45997	6.42588	6.23838	6.36622	6.23838	6.40883	6.34065	6.36622	6.38326	6.34917	6.57076	6.55371	6.41735	6.67302	6.62189	6.51962	6.36622	6.28952	6.45144	6.40031	6.43440	6.46849	6.50258	6.42588	6.43440	6.44292	6.37474	6.52814	6.51962	6.46849	6.42588	6.47701	6.40883	6.31508	6.55371	6.27247	6.34917	6.25543	6.11055	6.17873	6.18725	6.22986	6.32361	6.12759	6.16168	6.08498	6.38326	6.36622	6.13611	6.02532	6.20429	6.37474	6.14464	6.37474	6.27247	6.05941	6.04237	6.12759	6.12759	5.91453	5.94862	5.90601	5.97419	5.79522	6.11907	6.41735	6.17873	5.98271	5.91453	6.07646	6.07646	6.13611	6.37474	6.17020	6.22986	6.14464	6.32361	6.28100	6.22134	6.14464	6.28100	6.28100	6.21282	6.28952	6.33213	6.05089	6.21282	6.09350	6.19577	6.34065	6.41735	6.27247	6.33213	6.39179	6.39179	6.31508	6.52814	6.33213	6.40031	6.36622	6.39179	6.53667	6.61337	6.57076	6.45997	6.53667	6.46849	6.45144	6.66450	6.77529	6.76677	6.74120	6.72416	6.56223	6.67302	6.61337	6.52814	6.40031	6.42588	6.45144	6.54519	6.34065	6.48553	6.82643	6.41735	6.58780	6.39179	6.40031	6.54519	6.29804	6.13611	6.31508	6.42588	6.46849	6.67302	6.66450	6.43440	6.48553	6.49405	6.41735	6.56223	6.60485	6.69859	6.71564	6.54519	6.51110	6.27247	6.46849	6.43440	6.65598	6.63041	6.45997	6.51962	6.52814	6.39179	6.40031	6.60485	6.55371	6.52814	6.46849	6.45997	6.45997	6.21282	6.38326	6.33213	6.45144	6.26395	6.53667	6.51110	6.30656	6.38326	6.63041	6.57928	6.83495	6.86904	6.77529	6.49405	6.46849	6.38326	6.59632	6.74973	6.60485	6.80086	6.78382	6.79234	6.59632	6.49405	6.61337	6.40031	6.52814	6.73268	6.71564	6.47701	6.78382	6.75825	6.78382	6.64746	6.78382	7.02244	6.79234	6.66450	6.70711	6.60485	6.77529	6.54519	6.74973	6.95426	6.90313	6.94574	6.78382	6.72416	6.75825	6.80086	6.80086	6.84347	6.87756	6.89461	6.85199	6.74120	6.63041	6.93722	6.69859	6.90313	6.64746	6.78382	6.97983	6.87756	6.95426	6.79234	6.90313	6.86052	6.73268	6.48553	6.52814	6.59632	6.66450	6.50258	6.63894	6.72416	6.63041	6.74973	6.69007	6.69007	6.74120	6.94574	6.82643	6.80938	6.85199	6.84347	6.72416	6.56223	6.78382	6.91165	6.65598	6.93722	7.08210	6.89461	6.96279	6.88608	6.92870	6.92870	6.76677	6.73268	6.78382	6.96279	6.79234	6.91165	6.78382	6.74973	6.82643	6.74973	6.83495	6.79234	6.89461	6.73268	6.78382	6.96279	7.03949	7.02244	7.06505	6.90313	6.86904	6.80938	7.03949	6.95426	6.95426	6.94574	7.17585	7.20993	7.05653	7.04801	6.93722	7.09062	7.00540	6.89461	6.99688	7.03949	6.98835	6.92870	6.96279	6.99688	7.12471	7.04801	6.82643	6.80086	6.75825	6.96279	6.92870	6.90313	7.01392	7.06505	6.69859	6.92870	6.86052	6.85199	6.76677	6.63894	6.85199	6.80086	6.79234	7.21846	7.05653	7.11619	7.23550	6.98835	7.04801	7.30368	7.05653	6.97131	6.94574	6.88608	7.20993	7.06505	7.04801	6.79234	6.85199	7.01392	6.99688	6.80938	7.03096	7.01392	7.02244	6.85199	7.06505	7.03096	6.96279	7.02244	6.77529	6.92017	6.86904	7.09914	7.38038	7.38890	7.10767	7.05653	6.94574	6.96279	7.25255	7.24402	7.26959	7.17585	7.10767	6.88608	6.97983	7.01392	7.16732	7.21846	7.20141	7.09914	7.27811	7.02244	7.09914	7.08210	7.21846	7.15880	7.06505	7.35482	7.28664	7.29516	7.38890	7.39743	7.38038	7.32925	7.27811	7.60196	7.26959	7.32925	7.49117	7.33777	7.35482	7.41447	7.23550	7.25255	7.39743	7.38890	7.28664	7.32925	7.18437	7.41447	7.36334	7.51674	7.58492	7.39743	7.35482	7.26107	7.45708	7.45708	7.61901	7.37186	7.29516	7.11619	7.19289	7.29516	7.26107	7.34629	7.24402	7.19289	7.33777	7.32925	7.24402	7.32073	7.14176	7.32073	7.22698	7.21846	7.29516	7.43152	7.36334	7.40595	7.33777	7.20141	7.13323	7.26959	7.20141	7.36334	7.37186	7.39743	7.49970	7.59344	7.44004	7.30368	7.52526	7.32925	7.46561	7.64458	7.28664	7.50822	7.53379	7.56787	7.47413	7.60196	7.49970	7.78946	7.72128	7.79798	7.97695	7.72128	7.63605	7.66162	7.55935	7.46561	7.67014	7.80650	7.71276	7.54231	7.53379	7.62753	7.70423	7.76389	7.72128	7.81502	7.81502	7.55935	7.51674	7.47413	7.49117	7.47413	7.39743	7.39743	7.33777	7.21846	7.32925	7.45708	7.47413	7.50822	7.64458	7.35482	7.45708	7.44004	7.28664	7.43152	7.41447	7.48265	7.49117	7.47413	7.33777	7.43152	7.34629	7.31220	7.40595	7.42299	7.45708	7.44856	7.46561	7.49117	7.45708	7.62753	7.36334	7.42299	7.42299	7.35482	7.34629	7.36334	7.20141	7.06505	7.09914	7.08210	6.93722	7.11619	6.94574	6.97131	7.08210	7.18437	7.09914	7.20993	7.16732	7.14176	7.20993	6.93722	7.20141	6.93722	6.96279	6.90313	6.98835	7.09914	7.15028	7.28664	7.03949	6.97131	6.81791	6.80938	6.74120	6.94574	6.96279	6.80086	6.88608	7.04801	6.95426	7.03949	7.05653	7.19289	7.20141	7.14176	6.97983	7.03949	7.18437	7.09062	6.96279	6.85199	7.01392	7.04801	6.95426	6.85199	6.67302	6.79234	7.01392	7.15880	6.98835	6.86052	6.87756	6.90313	6.90313	6.82643	6.90313	6.61337	6.64746	6.75825	6.64746	6.83495	6.88608	6.97983	6.82643	6.83495	6.86904	6.63894	6.88608	6.58780	6.74120	6.87756	6.82643	6.77529	6.88608	6.97131	6.83495	6.87756	6.95426	6.96279	6.90313	6.90313	6.58780	6.62189	6.64746	6.67302	6.69007	6.69007	6.68155	6.92017	6.83495	6.86904	6.84347	6.63041	6.69859	6.80086	6.70711	6.69007	6.72416	6.64746	6.86052	6.74973	6.64746	6.78382	6.63894	6.69859	6.79234	6.79234	6.65598	6.72416	6.76677	6.73268	6.87756	6.86904	6.95426	7.01392	7.12471	7.14176	6.79234	6.79234	6.82643	6.86052	7.04801	7.15880	6.94574	6.81791	6.83495	6.81791	6.97983	6.77529	6.75825	6.80938	6.95426	7.03096	6.94574	6.96279	6.88608	6.92017	6.74973	6.90313	6.83495	6.85199	6.60485	6.74973	6.83495	6.69859	6.59632	6.66450	6.57076	6.69007	6.80086	6.86052	6.78382	6.74120	6.92017	7.06505	6.99688	6.91165	7.07358	6.92870	7.11619	7.01392	6.99688	7.10767	7.10767	6.87756	6.94574	7.02244	6.92870	7.19289	7.38890	7.29516	7.26107	7.35482	7.20993	7.15880	7.06505	6.98835	6.70711	6.56223	6.34917	6.32361	6.25543	6.40883	6.39179	6.31508	6.45997	6.38326	6.40031	6.25543	6.13611	5.92306	5.67591	5.66738	5.65034	5.42876	5.10491	5.08786	5.19865	4.98559	5.25831	5.26683	5.12195	5.16456	5.02821	5.09638	5.05377	5.01968	4.76401	4.95150	4.84923	4.83219	4.78958	4.64470	4.38903	4.37198	4.19301	4.03109	3.82655	3.66462	3.65610	3.48565	3.37486	3.18737	3.14476	3.16180	2.91465	2.83795	2.82091	2.75273	2.66751	2.61637	2.57376	2.25843	2.24991	2.14764	2.24991	2.29252	2.30957	2.26695	2.24139	2.19877	2.14764	2.15616	1.98571	1.96867	1.90049	1.89197	1.83231	1.86640	1.70448	1.78970	1.86640	1.91754	1.84083	1.74709	1.69595	1.70448	1.89197	1.88345	1.81527	1.87492	1.85788	1.89197	1.90049	1.80674	1.80674	1.74709	1.76413	1.84936	1.76413	1.71300	1.76413	1.74709	1.71300	1.68743	1.75561	1.56812	1.64482	1.59369	1.54255	1.50846	1.59369	1.59369	1.63630	1.61073	1.60221	1.73004	1.62777	1.65334	1.55960	1.52551	1.52551	1.49142	1.44028	1.36358	1.46585	1.38063	1.45733	1.44880	1.50846	1.53403	1.55107	1.51698	1.54255	1.49142	1.59369	1.56812	1.49142	1.49142	1.46585	1.45733	1.34654	1.43176	1.49994	1.45733	1.39767	1.54255	1.61925	1.57664	1.56812	1.55107	1.49994	1.41472	1.46585	1.52551	1.44028	1.47437	1.43176	1.36358	1.38915	1.37210	1.39767	1.43176	1.45733	1.50846	1.44880	1.42324	1.41472	1.39767	1.37210	1.40619	1.30392	1.33801	1.29540	1.28688	1.36358	1.33801	1.41472	1.32097	1.34654	1.37210	1.40619	1.41472	1.39767	1.47437	1.49994	1.46585	1.42324	1.38915	1.46585	1.36358	1.45733	1.32097	1.27836	1.29540	1.38063	1.31245	1.42324	1.44028	1.38063	1.37210	1.44028	1.49994	1.48289	1.51698	1.49994	1.50846	1.48289	1.41472	1.36358	1.41472	1.42324	1.40619	1.34654	1.43176	1.35506	1.39767	1.45733	1.44028	1.44028	1.40619	1.43176	1.42324	1.43176	1.48289	1.46585	1.49142	1.44028	1.49994	1.43176	1.39767	1.44880	1.39767	1.42324	1.36358	1.38063	1.38063	1.40619	1.26983	1.26131	1.37210	1.36358	1.40619	1.40619	1.38915	1.37210	1.39767	1.44880	1.42324	1.44028	1.47437	1.45733	1.47437	1.45733	1.49994	1.47437	1.51698	1.46585	1.39767	1.37210	1.37210	1.33801	1.44028	1.32097	1.40619	1.40619	1.42324	1.38915	1.32097	1.32949	1.47437	1.40619	1.39767	1.34654	1.38915	1.30392	1.42324	1.43176	1.49994	1.42324	1.38915	1.42324	1.37210	1.37210	1.41472	1.48289	1.47437	1.50846	1.44880	1.43176	1.43176	1.38063	1.38915	1.32949	1.38063	1.38063	1.27836	1.31245	1.32097	1.31245	1.32949	1.30392	1.35506	1.33801	1.38063	1.42324	1.43176	1.51698	1.45733	1.47437	1.49142	1.46585	1.46585	1.39767	1.42324	1.36358	1.38915	1.42324	1.38915	1.34654	1.32949	1.38915	1.39767	1.48289	1.48289	1.44028	1.38915	1.47437	1.44880	1.36358	1.44880	1.37210	1.37210	1.38915	1.44028	1.42324	1.38063	1.44028	1.34654	1.41472	1.34654	1.33801	1.41472	1.32097	1.35506	1.28688	1.42324	1.32097	1.30392	1.26131	1.31245	1.29540	1.29540	1.28688	1.26131	1.19313	1.26131	1.27836	1.26983	1.31245	1.27836	1.33801	1.39767	1.47437	1.38063	1.39767	1.38915	1.33801	1.37210	1.25279	1.44028	1.37210	1.39767	1.37210	1.38063	1.41472	1.28688	1.32949	1.27836	1.29540	1.28688	1.30392	1.21870	1.18461	1.25279	1.30392	1.31245	1.36358	1.29540	1.35506	1.41472	1.39767	1.48289	1.42324	1.37210	1.40619	1.49142	1.40619	1.44028	1.51698	1.53403	1.60221	1.60221	1.53403	1.60221	1.49142	1.49994	1.42324	1.47437	1.45733	1.44028	1.44880	1.46585	1.44028	1.50846	1.47437	1.49142	1.49142	1.43176	1.39767	1.44028	1.45733	1.38915	1.36358	1.44028	1.52551	1.54255	1.52551	1.44028	1.44880	1.48289	1.44028	1.55107	1.55107	1.56812	1.48289	1.63630	1.56812	1.52551	1.55107	1.50846	1.55107	1.48289	1.36358	1.32949	1.38063	1.37210	1.45733	1.35506	1.37210	1.53403	1.56812	1.49142	1.52551	1.56812	1.49142	1.55960	1.54255	1.51698	1.46585	1.51698	1.49142	1.55960	1.48289	1.57664	1.49142	1.54255	1.48289	1.51698	1.54255	1.47437	1.39767	1.49994	1.50846	1.49142	1.55107	1.67039	1.68743	1.66186	1.57664	1.55107	1.58516	1.59369	1.46585	1.47437	1.45733	1.55960	1.64482	1.54255	1.54255	1.51698	1.46585	1.48289	1.42324	1.45733	1.61073	1.55960	1.55107	1.44880	1.48289	1.51698	1.52551	1.61073	1.53403	1.55960	1.49142	1.55960	1.45733	1.48289	1.55107	1.64482	1.55107	1.65334	1.59369	1.64482	1.58516	1.49142	1.39767	1.55107	1.57664	1.58516	1.55960	1.59369	1.59369	1.59369	1.52551	1.58516	1.43176	1.45733	1.49994	1.62777	1.63630	1.49142	1.49994	1.46585	1.45733	1.51698	1.55107	1.49994	1.41472	1.54255	1.56812	1.56812	1.48289	1.59369	1.54255	1.53403	1.61073	1.56812	1.59369	1.58516	1.59369	1.60221	1.61073	1.62777	1.49994	1.52551	1.53403	1.50846	1.47437	1.66186	1.62777	1.67891	1.57664	1.55107	1.52551	1.61073	1.62777	1.52551	1.52551	1.53403	1.53403	1.57664	1.51698	1.66186	1.63630	1.68743	1.63630	1.65334	1.61073	1.47437	1.52551	1.62777	1.50846	1.55107	1.56812	1.56812	1.65334	1.57664	1.55107	1.55960	1.59369	1.52551	1.53403	1.57664	1.55960	1.58516	1.58516	1.59369	1.64482	1.55107	1.54255	1.60221	1.55107	1.55960	1.67891	1.58516	1.56812	1.49994	1.63630	1.58516	1.68743	1.66186	1.55107	1.68743	1.62777	1.61073	1.67039	1.55107	1.58516	1.69595	1.57664	1.64482	1.67039	1.61073	1.59369	1.57664	1.51698	1.61073	1.61073	1.76413	1.65334	1.65334	1.52551	1.44880	1.50846	1.51698	1.51698	1.49994	1.56812	1.62777	1.66186	1.69595	1.78970	1.73857	1.71300	1.66186	1.64482	1.60221	1.61073	1.73004	1.58516	1.62777	1.66186	1.63630	1.61925	1.67039	1.63630	1.69595	1.61073	1.49142	1.52551	1.55960	1.61925	1.60221	1.63630	1.67039	1.61073	1.73004	1.75561	1.71300	1.67891	1.78118	1.59369	1.60221	1.61073	1.62777	1.59369	1.65334	1.67039	1.65334	1.77266	1.55960	1.63630	1.61073	1.58516	1.57664	1.62777	1.67891	1.61925	1.66186	1.60221	1.61073	1.65334	1.61925	1.61925	1.70448	1.71300	1.58516	1.60221	1.62777	1.57664	1.51698	1.60221	1.57664	1.57664	1.64482	1.57664	1.58516	1.56812	1.61925	1.59369	1.67039	1.70448	1.62777	1.60221	1.59369	1.61073	1.64482	1.67039	1.55107	1.53403	1.54255	1.63630	1.68743	1.74709	1.69595	1.72152	1.74709	1.81527	1.70448	1.73857	1.73857	1.75561	1.75561	1.71300	1.76413	1.65334	1.67039	1.71300	1.67891	1.55107	1.55107	1.47437	1.54255	1.53403	1.50846	1.56812	1.55960	1.61073	1.59369	1.56812	1.61073	1.64482	1.62777	1.67039	1.58516	1.63630	1.57664	1.61925	1.67039	1.64482	1.61073	1.56812	1.61073	1.57664	1.49994	1.51698	1.57664	1.60221	1.55960	1.52551	1.58516	1.61073	1.70448	1.67891	1.58516	1.57664	1.64482	1.69595	1.66186	1.59369	1.55960	1.56812	1.56812	1.56812	1.62777	1.55960	1.59369	1.65334	1.63630	1.62777	1.65334	1.58516	1.49994	1.48289	1.50846	1.55960	1.54255	1.47437	1.47437	1.57664	1.53403	1.49994	1.56812	1.58516	1.64482	1.53403	1.56812	1.63630	1.57664	1.53403	1.59369	1.63630	1.64482	1.55960	1.59369	1.51698	1.55960	1.55107	1.48289	1.52551	1.67039	1.75561	1.67039	1.64482	1.65334	1.59369	1.60221	1.56812	1.66186	1.78118	1.63630	1.54255	1.56812	1.57664	1.66186	1.68743	1.69595	1.73857	1.76413	1.60221	1.67039	1.65334	1.73857	1.67891	1.73004	1.69595	1.68743	1.74709	1.78970	1.70448	1.65334	1.68743	1.66186	1.64482	1.67039	1.67039	1.65334	1.67891	1.62777	1.65334	1.67039	1.66186	1.66186	1.67039	1.61073	1.64482	1.71300	1.68743	1.63630	1.70448	1.58516	1.70448	1.71300	1.75561	1.82379	1.82379	1.80674	1.87492	1.84083	1.82379	1.67039	1.67039	1.66186	1.60221	1.67891	1.61925	1.71300	1.73857	1.69595	1.68743	1.68743	1.78970	1.84083	1.80674	1.73857	1.71300	1.75561	1.66186	1.67039	1.76413	1.69595	1.66186	1.67891	1.67039	1.68743	1.68743	1.67891	1.63630	1.67039	1.62777	1.69595	1.65334	1.67039	1.60221	1.73857	1.72152	1.72152	1.58516	1.54255	1.49142	1.65334	1.58516	1.63630	1.59369	1.65334	1.72152	1.64482	1.59369	1.61925	1.70448	1.71300	1.84083	1.84936	1.69595	1.84083	1.79822	1.84083	1.84083	1.87492	1.77266	1.67891	1.68743	1.65334	1.73004	1.60221	1.68743	1.60221	1.55107	1.56812	1.55107	1.64482	1.76413	1.77266	1.63630	1.68743	1.76413	1.66186	1.68743	1.72152	1.78118	1.81527	1.77266	1.81527	1.73857	1.76413	1.79822	1.79822	1.95163	1.85788	1.80674	1.89197	1.82379	1.82379	1.77266	1.83231	1.84936	1.75561	1.83231	1.74709	1.79822	1.82379	1.78970	1.68743	1.66186	1.65334	1.55107	1.67891	1.48289	1.53403	1.54255	1.62777	1.54255	1.61073	1.72152	1.76413	1.68743	1.70448	1.71300	1.70448	1.70448	1.78970	1.77266	1.81527	1.75561	1.73857	1.71300	1.58516	1.59369	1.65334	1.69595	1.58516	1.78118	1.61925	1.61073	1.67039	1.73857	1.68743	1.69595	1.71300	1.71300	1.66186	1.70448	1.69595	1.77266	1.56812	1.61925	1.74709	1.72152	1.64482	1.65334	1.59369	1.55107	1.69595	1.65334	1.58516	1.61073	1.64482	1.50846	1.55960	1.61073	1.64482	1.63630	1.57664	1.59369	1.60221	1.61925	1.71300	1.75561	1.55107	1.64482	1.65334	1.70448	1.69595	1.60221	1.63630	1.73857	1.81527	1.74709	1.76413	1.68743	1.65334	1.63630	1.61925	1.57664	1.54255	1.63630	1.73004	1.56812	1.68743	1.65334	1.67039	1.67039	1.72152	1.74709	1.78118	1.74709	1.71300	1.77266	1.79822	1.72152	1.76413	1.78970	1.69595	1.72152	1.63630	1.59369	1.67039	1.64482	1.67891	1.70448	1.78970	1.77266	1.70448	1.69595	1.62777	1.62777	1.59369	1.66186	1.78970	1.75561	1.71300	1.70448	1.72152	1.67039	1.71300	1.75561	1.76413	1.68743	1.63630	1.61073	1.67039	1.66186	1.61925	1.68743	1.64482	1.58516	1.73857	1.56812	1.65334	1.70448	1.67039	1.73004	1.73004	1.71300	1.73004	1.67039	1.73857	1.77266	1.75561	1.77266	1.77266	1.84936	1.73857	1.87492	1.92606	1.79822	1.73004	1.82379	1.73004	1.77266	1.75561	1.74709	1.79822	1.76413	1.79822	1.88345	1.92606	1.78970	1.74709	1.79822	1.75561	1.67039	1.73857	1.73857	1.84936	1.84936	1.78118	1.72152	1.73004	1.75561	1.83231	1.83231	1.81527	1.79822	1.82379	1.73004	1.81527	1.80674	1.83231	1.88345	1.84936	1.74709	1.85788	1.86640	1.84936	1.77266	1.75561	1.71300	1.66186	1.67891	1.67891	1.66186	1.61073	1.60221	1.63630	1.69595	1.55107	1.64482	1.55107	1.66186	1.67039	1.66186	1.62777	1.66186	1.67891	1.71300	1.69595	1.62777	1.80674	1.76413	1.76413	1.87492	1.82379	1.70448	1.84936	1.79822	1.83231	1.79822	1.82379	1.84083	1.70448	1.75561	1.78118	1.78118	1.76413	1.72152	1.73004	1.71300	1.82379	1.73857	1.74709	1.74709	1.73857	1.78970	1.76413	1.67891	1.73857	1.69595	1.80674	1.66186	1.67039	1.73857	1.78970	1.73857	1.76413	1.66186	1.75561	1.66186	1.67039	1.65334	1.72152	1.78118	1.72152	1.70448	1.57664	1.56812	1.57664	1.60221	1.59369	1.64482	1.56812	1.68743	1.63630	1.56812	1.61925	1.50846	1.38063	1.43176	1.45733	1.56812	1.59369	1.49994	1.66186	1.53403	1.56812	1.70448	1.57664	1.67039	1.71300	1.59369	1.59369	1.67039	1.66186	1.72152	1.73857	1.60221	1.64482	1.61073	1.67039	1.65334	1.60221	1.55960	1.62777	1.63630	1.69595	1.69595	1.55960	1.59369	1.55107	1.55960	1.56812	1.67891	1.63630	1.60221	1.62777	1.65334	1.60221	1.61925	1.70448	1.67891	1.63630	1.74709	1.77266	1.71300	1.68743	1.73004	1.68743	1.67039	1.71300	1.66186	1.71300	1.62777	1.61925	1.58516	1.61073	1.58516	1.69595	1.73857	1.64482	1.56812	1.66186	1.50846	1.57664	1.61925	1.62777	1.62777	1.56812	1.59369	1.55960	1.56812	1.67891	1.58516	1.56812	1.61925	1.61073	1.50846	1.63630	1.60221	1.65334	1.67039	1.63630	1.57664	1.53403	1.64482	1.72152	1.77266	1.72152	1.62777	1.62777	1.70448	1.62777	1.63630	1.70448	1.65334	1.60221	1.68743	1.54255	1.55107	1.55960	1.63630	1.54255	1.57664	1.58516	1.65334	1.61073	1.65334	1.67891	1.60221	1.56812	1.54255	1.50846	1.57664	1.65334	1.50846	1.63630	1.67039	1.67891	1.61925	1.59369	1.55960	1.49994	1.65334	1.60221	1.60221	1.47437	1.48289	1.51698	1.53403	1.49142	1.44028	1.47437	1.49994	1.51698	1.50846	1.50846	1.53403	1.61073	1.49994	1.66186	1.64482	1.72152	1.70448	1.61925	1.65334	1.73004	1.75561	1.78118	1.71300	1.75561	1.68743	1.63630	1.72152	1.67891	1.65334	1.75561	1.67039	1.63630	1.70448	1.62777	1.66186	1.64482	1.75561	1.66186	1.67039	1.78118	1.72152	1.63630	1.61925	1.79822	1.61073	1.75561	1.73004	1.71300	1.70448	1.66186	1.68743	1.72152	1.62777	1.65334	1.72152	1.66186	1.64482	1.72152	1.63630	1.76413	1.75561	1.90901	1.81527	1.77266	1.83231	1.80674	1.84936	1.80674	1.78970	1.81527	1.76413	1.65334	1.64482	1.73857	1.76413	1.78970	1.76413	1.77266	1.73004	1.79822	1.85788	1.86640	1.90049	1.78970	1.80674	1.73857	1.77266	1.85788	1.71300	1.77266	1.75561	1.84083	1.84936	1.73857	1.77266	1.81527	1.73857	1.65334	1.67039	1.64482	1.70448	1.69595	1.62777	1.73857	1.72152	1.76413	1.74709	1.80674	1.82379	1.71300	1.73857	1.67039	1.73004	1.62777	1.69595	1.67039	1.71300	1.67891	1.61925	1.74709	1.64482	1.75561	1.65334	1.63630	1.72152	1.62777	1.51698	1.71300	1.70448	1.66186	1.67039	1.61925	1.62777	1.66186	1.64482	1.69595	1.80674	1.72152	1.66186	1.59369	1.62777	1.63630	1.62777	1.73857	1.66186	1.60221	1.66186	1.62777	1.62777	1.70448	1.78970	1.75561	1.74709	1.79822	1.80674	1.73004	1.70448	1.72152	1.71300	1.61925	1.75561	1.78118	1.73857	1.73857	1.67891	1.67039	1.73004	1.69595	1.68743	1.75561	1.61925	1.78118	1.72152	1.77266	1.72152	1.78970	1.70448	1.84083	1.70448	1.65334	1.67891	1.64482	1.71300	1.63630	1.62777	1.59369	1.66186	1.64482	1.58516	1.63630	1.62777	1.72152	1.74709	1.70448	1.74709	1.78118	1.61925	1.62777	1.68743	1.69595	1.62777	1.79822	1.73857	1.59369	1.67039	1.67039	1.75561	1.75561	1.82379	1.85788	1.81527	1.71300	1.66186	1.64482	1.67039	1.75561	1.72152	1.75561	1.66186	1.67891	1.75561	1.65334	1.66186	1.61073	1.64482	1.61925	1.61925	1.58516	1.47437	1.60221	1.60221	1.57664	1.58516	1.58516	1.61073	1.55960	1.60221	1.57664	1.56812	1.57664	1.61925	1.62777	1.65334	1.62777	1.59369	1.56812	1.58516	1.61073	1.60221	1.49142	1.64482	1.61073	1.58516	1.53403	1.59369	1.69595	1.69595	1.58516	1.67039	1.71300	1.65334	1.61925	1.61925	1.66186	1.63630	1.59369	1.55960	1.62777	1.49994	1.53403	1.51698	1.59369	1.67891	1.61925	1.60221	1.66186	1.68743	1.62777	1.64482	1.61925	1.63630	1.71300	1.62777	1.61073	1.54255	1.49994	1.55107	1.55960	1.51698	1.51698	1.51698	1.48289	1.38063	1.49994	1.50846	1.44880	1.48289	1.53403	1.47437	1.42324	1.53403	1.49994	1.50846	1.55960	1.57664	1.53403	1.54255	1.58516	1.55107	1.71300	1.59369	1.67891	1.69595	1.70448	1.65334	1.55960	1.51698	1.49142	1.58516	1.55107	1.47437	1.47437	1.55107	1.54255	1.47437	1.50846	1.55107	1.47437	1.49142	1.49994	1.51698	1.55107	1.55960	1.52551	1.54255	1.48289	1.52551	1.54255	1.55107	1.64482	1.57664	1.65334	1.55960	1.58516	1.57664	1.64482	1.61925	1.55107	1.71300	1.68743	1.61925	1.67039	1.56812	1.59369	1.68743	1.63630	1.62777	1.51698	1.55107	1.62777	1.68743	1.71300	1.81527	1.82379	1.65334	1.66186	1.73004	1.68743	1.67039	1.65334	1.55107	1.70448	1.65334	1.74709	1.70448	1.73004	1.66186	1.73857	1.73004	1.62777	1.64482	1.61073	1.73857	1.61925	1.70448	1.69595	1.73857	1.70448	1.75561	1.65334	1.59369	1.67039	1.61073	1.61925	1.68743	1.70448	1.75561	1.75561	1.77266	1.67891	1.73004	1.77266	1.80674	1.76413	1.84083	1.82379	1.79822	1.79822	1.69595	1.73857	1.68743	1.61073	1.63630	1.64482	1.65334	1.68743	1.78118	1.76413	1.61925	1.67891	1.80674	1.69595	1.69595	1.68743	1.83231	1.77266	1.78970	1.72152	1.81527	1.75561	1.70448	1.70448	1.71300	1.64482	1.70448	1.73857	1.81527	1.70448	1.84936	1.69595	1.68743	1.63630	1.74709	1.77266	1.79822	1.77266	1.83231	1.76413	1.79822	1.76413	1.78118	1.76413	1.73004	1.73857	1.88345	1.91754	1.84936	1.82379	1.77266	1.73004	1.81527	1.86640	1.86640	1.89197	1.78118	1.77266	1.76413	1.90901	1.90901	1.90049	1.90049	1.92606	1.84083	1.89197	1.75561	1.65334	1.64482	1.69595	1.82379	1.79822	1.80674	1.93458	1.85788	1.87492	1.83231	1.90901	1.89197	1.80674	1.86640	1.69595	1.67891	1.73004	1.70448	1.66186	1.73857	1.80674	1.72152	1.76413	1.68743	1.67039	1.75561	1.73004	1.73857	1.75561	1.79822	1.69595	1.78970	1.85788	1.78970	1.81527	1.78118	1.75561	1.78118	1.82379	1.75561	1.76413	1.82379	1.84936	1.90049	1.84083	1.79822	1.82379	1.81527	1.74709	1.82379	1.79822	1.67891	1.74709	1.76413	1.81527	1.74709	1.66186	1.65334	1.81527	1.79822	1.72152	1.74709	1.72152	1.80674	1.82379	1.80674	1.78970	1.90049	1.87492	1.75561	1.82379	1.73857	1.82379	1.78118	1.82379	1.84936	1.82379	1.86640	1.78970	1.76413	1.95163	1.90049	1.84083	1.90901	1.88345	2.01128	1.91754	1.85788	1.92606	2.00276	1.73857	1.90901	1.80674	1.83231	1.77266	1.84083	1.85788	1.87492	1.76413	1.88345	1.85788	1.88345	1.81527	1.89197	1.91754	1.83231	1.79822	1.76413	1.80674	1.81527	1.78118	1.87492	1.89197	1.92606	1.91754	1.91754	1.83231	1.84936	1.85788	1.85788	1.81527	1.90901	1.94310	1.93458	1.95163	1.89197	1.86640	1.90901	1.88345	1.93458	1.89197	1.81527	1.84936	1.93458	1.89197	1.78970	1.88345	1.88345	1.92606	1.92606	1.87492	1.90901	1.90049	1.77266	1.80674	1.83231	1.76413	1.74709	1.76413	1.71300	1.78970	1.92606	1.84936	1.81527	1.88345	1.86640	1.85788	1.88345	1.84936	1.77266	1.91754	1.89197	1.84936
5	2.42047	2.37719	2.30300	2.36483	2.38028	2.38956	2.38028	2.47920	2.50084	2.42047	2.54721	2.51321	2.37719	2.43283	2.48848	2.45138	2.39883	2.48539	2.49775	2.43902	2.40192	2.46684	2.35864	2.38956	2.38028	2.36483	2.34628	2.38956	2.45138	2.34010	2.35864	2.35555	2.44211	2.58122	2.43902	2.46684	2.36173	2.42356	2.41429	2.28136	2.35864	2.29064	2.40192	2.38956	2.36483	2.33700	2.36483	2.35555	2.40192	2.43902	2.48539	2.45756	2.39574	2.44829	2.55958	2.54412	2.44211	2.39883	2.45447	2.43593	2.43902	2.40192	2.34010	2.46684	2.45756	2.48229	2.41120	2.52248	2.46066	2.51012	2.41738	2.40501	2.36483	2.42047	2.54412	2.55958	2.48229	2.45447	2.48229	2.46066	2.47920	2.39574	2.44829	2.37719	2.28136	2.44211	2.41738	2.43902	2.42047	2.48229	2.35246	2.45138	2.57194	2.46375	2.42356	2.44829	2.48848	2.45447	2.42665	2.45756	2.42974	2.44829	2.48848	2.48229	2.38646	2.42356	2.37719	2.31227	2.41429	2.46375	2.39265	2.38646	2.40810	2.34010	2.42356	2.48848	2.45447	2.46684	2.51630	2.43593	2.38646	2.47611	2.46993	2.50084	2.39883	2.49157	2.44829	2.31846	2.35864	2.39574	2.38028	2.46684	2.38337	2.38956	2.49775	2.42047	2.42356	2.49157	2.46066	2.44829	2.43593	2.50393	2.38646	2.41738	2.49775	2.44829	2.39883	2.39883	2.37101	2.50084	2.38646	2.37101	2.44211	2.48539	2.47302	2.36792	2.46993	2.43902	2.53175	2.49466	2.41120	2.44520	2.53485	2.49157	2.47611	2.46066	2.41429	2.46684	2.46375	2.44829	2.42974	2.48848	2.46684	2.46066	2.56576	2.36792	2.43593	2.45447	2.37410	2.31537	2.30918	2.33391	2.28136	2.38646	2.38028	2.43283	2.47302	2.53794	2.34937	2.47611	2.51012	2.43283	2.44829	2.40810	2.50702	2.49157	2.53485	2.40501	2.33391	2.38956	2.37719	2.45756	2.54721	2.60595	2.48539	2.62758	2.51321	2.47302	2.51321	2.41738	2.50393	2.44211	2.57503	2.57194	2.43902	2.37719	2.33700	2.25045	2.34010	2.38028	2.36173	2.46993	2.46684	2.52866	2.49466	2.51939	2.52557	2.39265	2.52248	2.45756	2.36792	2.37719	2.45447	2.50702	2.49157	2.44520	2.50084	2.53485	2.56267	2.51939	2.52248	2.50084	2.57194	2.55030	2.50084	2.54103	2.56576	2.65541	2.60285	2.54103	2.52248	2.55649	2.62140	2.56576	2.53485	2.54103	2.58431	2.45447	2.56576	2.50702	2.42665	2.55649	2.52248	2.50084	2.42047	2.57194	2.47611	2.54412	2.56885	2.52866	2.56267	2.61831	2.65541	2.65850	2.62758	2.59667	2.79760	2.70796	2.67704	2.62758	2.68014	2.69559	2.67704	2.76360	2.73578	2.68632	2.60285	2.67086	2.57194	2.65541	2.68014	2.58122	2.63377	2.59667	2.67395	2.51012	2.59976	2.55649	2.59358	2.59976	2.57194	2.60595	2.62449	2.53794	2.52248	2.55339	2.55339	2.42974	2.51630	2.55958	2.60904	2.57812	2.76360	2.63377	2.63377	2.54721	2.58431	2.71723	2.73269	2.73269	2.60285	2.63377	2.58740	2.62449	2.63377	2.51939	2.61213	2.48539	2.50084	2.60904	2.55649	2.53485	2.57812	2.65850	2.59976	2.44520	2.63068	2.63686	2.66159	2.64304	2.59358	2.68014	2.50702	2.58122	2.61522	2.62140	2.45756	2.52866	2.55649	2.45447	2.52248	2.57194	2.51630	2.59358	2.55030	2.59049	2.69250	2.71414	2.65231	2.56267	2.60285	2.65850	2.60595	2.70178	2.62140	2.58740	2.55339	2.55030	2.59976	2.57503	2.60904	2.59667	2.56576	2.48848	2.62140	2.68632	2.67704	2.69868	2.54103	2.44829	2.41120	2.69559	2.48848	2.54103	2.68941	2.59976	2.65541	2.75433	2.66777	2.59667	2.57503	2.59976	2.57812	2.59667	2.56885	2.51012	2.59667	2.54721	2.62758	2.58740	2.63995	2.50702	2.57194	2.64922	2.73887	2.55649	2.54721	2.68014	2.60285	2.52866	2.55958	2.62140	2.55030	2.59358	2.55649	2.68014	2.51630	2.60904	2.73887	2.58122	2.68323	2.69559	2.57812	2.63377	2.52557	2.51939	2.57503	2.54721	2.55030	2.59976	2.72341	2.61831	2.62758	2.61831	2.53794	2.61522	2.57812	2.56885	2.50084	2.45138	2.57503	2.41738	2.58431	2.62140	2.62140	2.59976	2.51630	2.52248	2.68632	2.58740	2.64922	2.60595	2.71105	2.57503	2.67704	2.57503	2.59976	2.78524	2.68632	2.67395	2.68323	2.52866	2.68014	2.71414	2.59049	2.54721	2.55958	2.50084	2.68014	2.73578	2.59667	2.60595	2.67395	2.71414	2.65231	2.80688	2.64304	2.68323	2.68941	2.69250	2.70487	2.76669	2.55958	2.60904	2.65850	2.68632	2.75433	2.69559	2.74505	2.68941	2.65850	2.56267	2.59358	2.73578	2.72032	2.61522	2.68014	2.68323	2.67395	2.63068	2.65850	2.68014	2.59667	2.58431	2.57194	2.70178	2.73269	2.64304	2.66468	2.73578	2.72651	2.73578	2.71414	2.69868	2.80997	2.82543	2.72032	2.67086	2.68014	2.67704	2.66468	2.68323	2.72960	2.60904	2.70178	2.68632	2.72651	2.70487	2.66777	2.69559	2.57812	2.56267	2.58740	2.60595	2.66159	2.63068	2.69559	2.63068	2.75742	2.60285	2.76978	2.54721	2.68941	2.69250	2.68941	2.71105	2.66159	2.73887	2.67395	2.62758	2.51012	2.61831	2.64304	2.67395	2.77287	2.78215	2.78524	2.68941	2.62140	2.68014	2.82543	2.88725	2.73578	2.79760	2.85016	2.73887	2.72341	2.76051	2.71723	2.72341	2.68941	2.68632	2.70178	2.81924	2.79142	2.86561	2.76360	2.85325	2.86870	2.83779	2.68323	2.72341	2.65850	2.66777	2.75433	2.78833	2.84397	2.63068	2.79760	2.74196	2.73887	2.76978	2.86561	2.80070	2.81615	2.75124	2.77287	2.82233	2.89962	2.81924	2.89962	2.79142	2.88107	2.87798	2.89034	2.73887	2.75433	2.83470	2.83779	2.80070	2.87798	2.76051	2.83161	2.76978	2.78833	2.80070	2.72651	2.84706	2.76669	2.90271	2.92435	2.89962	2.81306	2.84706	2.77597	2.81924	2.94908	2.81306	2.72960	2.73578	2.83470	2.82852	2.84706	2.69250	2.76360	2.79760	2.88725	2.91816	2.90889	2.83470	2.78215	2.78833	2.77287	2.73578	2.75433	2.79142	2.83470	2.91198	2.94908	2.89962	2.78215	2.87489	2.88416	2.72960	2.81615	2.64922	2.80070	2.83779	2.79760	2.85634	2.90889	2.86252	2.86870	2.83161	2.75433	2.86252	2.79142	2.87798	2.90271	2.87180	2.89343	2.93053	2.85634	2.90580	2.99854	2.95835	2.94289	2.91507	2.95835	2.85634	2.91507	2.95217	3.02018	3.01090	2.78215	2.83161	2.92435	2.96453	3.06345	2.92744	2.87489	2.76360	2.89653	2.84397	2.94289	2.85016	2.77906	2.95835	2.93053	2.88725	2.89653	2.97999	2.98308	3.00781	3.04491	2.99854	2.94908	2.89653	2.84706	2.85325	2.93671	2.96144	2.95217	2.93980	2.91198	2.98308	2.91198	2.92126	2.89962	2.84397	2.94289	2.86870	3.00781	3.01709	2.91198	2.92126	2.85943	2.88725	2.88416	2.85016	2.81615	2.94289	2.87489	2.98617	2.83779	2.87180	2.94289	2.98617	2.93362	2.92435	3.01399	3.04491	3.00163	2.85634	2.93362	2.85634	2.95835	2.97072	3.08200	3.02945	3.01090	2.96144	3.04800	3.01399	3.18711	2.92435	3.02327	3.01090	2.97072	2.92744	3.01709	2.96762	2.99854	2.97999	2.98308	2.95835	2.96762	2.98617	2.91198	2.92435	3.02636	3.01090	2.99545	2.95217	2.97381	2.97381	3.02018	2.99235	2.90889	2.89034	2.85325	2.86870	3.03254	2.89034	2.86870	2.87798	2.95217	3.06964	3.04491	2.95526	3.18092	3.14692	2.99235	3.07273	2.99854	3.07582	3.08200	3.10055	3.09437	3.11910	3.15928	3.03254	3.01090	3.13764	3.05109	3.07891	2.98926	2.93671	3.00163	2.95526	3.01399	3.15928	3.15619	3.10055	3.01709	3.02018	3.06345	3.07891	3.10982	3.06655	2.98308	3.18092	3.15310	3.17474	3.04491	3.14074	3.27675	3.06964	3.16547	3.14074	3.05109	3.17474	2.96762	3.04800	3.12219	3.10055	2.91198	3.00781	3.02327	3.07582	3.15619	3.33858	3.13764	3.11291	3.01399	3.04800	3.11291	3.20256	3.10364	3.13455	3.11910	3.10055	3.11910	3.17783	3.14692	3.22729	3.17783	3.12219	3.16547	3.17474	3.19947	3.23966	3.20565	3.20874	3.23038	3.20256	3.03563	3.10364	3.09746	2.96144	3.15310	3.16238	3.22729	3.22420	3.13455	3.20874	3.15619	3.16856	3.08509	3.19947	3.23038	3.15928	3.04800	3.19947	3.21493	2.98308	3.18092	3.09437	3.21493	3.14074	3.29530	3.24275	3.28603	3.23657	3.24893	3.27366	3.35403	3.36331	3.30767	3.20256	3.18092	3.26748	3.18092	3.28912	3.24893	3.34167	3.28912	3.27675	3.25820	3.39422	3.26748	3.33858	3.37876	3.33240	3.22111	3.34476	3.34785	3.15619	3.16856	3.25202	3.13764	3.15310	3.21802	3.10364	3.22729	3.15619	3.24584	3.21493	3.13146	3.17474	3.29221	3.25511	3.18092	3.18092	3.24584	3.26130	3.34785	3.13455	3.17783	3.13146	3.19947	3.25820	3.19020	3.24893	3.25511	3.23347	3.21184	3.15619	3.19638	3.28293	3.19329	3.17165	3.27675	3.25511	3.31385	3.27366	3.26439	3.15001	3.10364	3.09128	3.19329	3.33240	3.14074	3.27366	3.30767	3.27675	3.29221	3.21493	3.23038	3.36640	3.29221	3.27675	3.10982	3.15310	3.33549	3.27984	3.21802	3.24893	3.27984	3.24275	3.36022	3.28293	3.28293	3.20256	3.18711	3.28293	3.27057	3.15619	3.23966	3.18401	3.11601	3.23657	3.22420	3.15001	3.21802	3.17474	3.14074	3.31694	3.21802	3.14383	3.12837	3.19638	3.19020	3.06345	3.21184	3.23038	3.17783	3.11910	3.19329	3.15928	3.15619	3.28293	3.26439	3.43441	3.36331	3.35403	3.34785	3.28293	3.23966	3.19638	3.18092	3.24584	3.20256	3.18401	3.24584	3.19947	3.15619	3.14383	3.27675	3.23657	3.14692	3.30767	3.33240	3.45296	3.57042	3.35403	3.49623	3.28293	3.40968	3.22420	3.32003	3.42513	3.27057	3.26748	3.36022	3.33549	3.37567	3.28293	3.29530	3.26439	3.23657	3.27057	3.40040	3.33549	3.32621	3.30457	3.19638	3.19329	3.25511	3.20256	3.20256	3.36022	3.42513	3.45914	3.32621	3.34476	3.37567	3.18092	3.36640	3.32621	3.36022	3.33858	3.19329	3.41895	3.38186	3.40968	3.39422	3.30457	3.37258	3.53951	3.57970	3.32621	3.48696	3.58588	3.51478	3.50242	3.46223	3.44986	3.41277	3.42513	3.53024	3.37876	3.35403	3.35713	3.47150	3.38186	3.40349	3.49623	3.47769	3.53951	3.53333	3.55188	3.34785	3.48696	3.44368	3.38186	3.48696	3.48078	3.45296	3.37258	3.41895	3.47769	3.36331	3.32003	3.39731	3.50860	3.45605	3.47150	3.33858	3.35094	3.32003	3.41895	3.45605	3.58279	3.41895	3.48078	3.45296	3.51478	3.52096	3.43132	3.57661	3.44986	3.46841	3.34785	3.51478	3.50860	3.49005	3.50860	3.43441	3.27675	3.38804	3.33858	3.54569	3.60134	3.58279	3.57042	3.52715	3.53951	3.63843	3.68789	3.51478	3.59825	3.47769	3.52096	3.63225	3.62916	3.57970	3.67244	3.69717	3.55188	3.54878	3.49932	3.48078	3.39113	3.39113	3.47459	3.54260	3.53333	3.62916	3.57042	3.55188	3.55806	3.47769	3.53333	3.64152	3.72808	3.32312	3.43750	3.50242	3.49623	3.68480	3.70026	3.54878	3.50242	3.58588	3.43750	3.53024	3.54260	3.54878	3.57970	3.69717	3.53642	3.63534	3.63534	3.50860	3.60443	3.50551	3.51478	3.61679	3.56115	3.56424	3.68789	3.58588	3.55188	3.67244	3.54569	3.52096	3.50551	3.59206	3.84555	3.74972	3.72499	3.69717	3.73117	3.65698	3.57351	3.66625	3.50860	3.58897	3.48696	3.61370	3.56733	3.59515	3.58588	3.77754	3.75899	3.74353	3.64152	3.76827	3.63225	3.56115	3.67553	3.67862	3.67244	3.81154	3.70644	3.80536	3.72808	3.73735	3.73426	3.70644	3.67244	3.56115	3.68789	3.53024	3.64152	3.61061	3.56115	3.61370	3.60752	3.58588	3.70644	3.71880	3.66625	3.72808	3.68480	3.67553	3.84555	3.75590	3.65389	3.81154	3.65389	3.72190	3.69717	3.70953	3.72190	3.57661	3.65080	3.70026	3.66934	3.80845	3.70335	3.81154	3.56733	3.62607	3.77754	3.86719	3.67862	3.58588	3.68171	3.80845	3.70644	3.74972	3.64461	3.73426	3.71880	3.86409	3.78681	3.89810	3.85791	3.73426	3.83936	3.72499	3.86719	3.84864	3.57351	3.78990	3.91356	3.82391	3.79300	3.76827	3.70644	3.59206	3.67862	3.72190	3.78990	3.93829	3.87337	3.78990	3.66316	3.71880	3.84864	3.77445	3.74353	3.82082	3.67553	3.76517	3.92283	3.83318	3.79300	3.78063	3.72808	3.77754	3.84864	3.79609	3.74044	3.80845	3.69407	3.83936	3.83936	3.81154	3.85173	3.83627	3.84246	3.78372	3.71262	3.88264	3.70953	3.89810	3.78681	3.84864	3.90737	3.88264	3.85482	3.95065	3.76517	3.83936	3.82700	3.92901	3.92283	3.96611	3.91974	3.81773	3.74353	3.85173	3.70335	3.76827	3.79609	3.75590	3.75899	3.79918	3.81463	3.82082	3.77445	3.80227	3.70953	3.73117	3.91356	3.96611	3.87337	3.74044	3.77445	3.67244	3.77754	3.93210	3.84246	3.84864	3.87955	3.76208	3.92901	3.82391	3.95374	3.74663	3.76827	3.82391	3.85173	3.85173	3.87646	3.82082	3.85791	3.85482	3.93210	3.83627	3.86409	3.78681	3.81773	3.87337	3.74353	3.78681	3.82391	3.78063	3.86409	3.87337	3.83936	3.82082	3.66316	3.85173	3.96302	3.86409	3.79609	3.75281	3.81463	3.83318	3.77754	3.72808	3.86409	3.91665	3.94756	3.81773	3.72499	3.78990	3.87337	3.82700	3.85791	3.73117	3.72190	3.79918	3.82082	3.91356	3.85791	3.96611	3.77136	3.83009	3.84555	3.77445	3.80845	3.77136	3.81773	3.76517	3.85791	3.80227	3.73426	3.81773	3.84864	3.86719	3.78372	3.86719	4.03721	3.88573	3.84555	3.75281	3.77754	3.88882	3.89192	3.85482	3.83936	3.79918	3.91974	4.03411	3.98465	4.13613	4.01866	4.08976	4.13613	4.11449	4.10831	4.06812	4.07121	3.95683	4.06194	4.15467	4.27523	4.06812	4.26287	4.16086	4.08667	4.18868	4.06194	4.12376	4.14231	4.26905	4.30615	4.19795	4.15158	4.11449	4.12685	4.03102	4.12376	4.13613	4.18250	4.08976	4.11449	4.12994	4.21959	4.16704	4.05266	4.15467	4.12376	4.04648	3.98775	4.13922	4.05885	3.93519	4.08976	4.04648	4.16704	4.08358	4.07430	4.00011	4.00629	3.91974	3.98156	4.04030	4.15777	4.01866	4.05575	4.08976	4.10831	3.99084	4.06812	3.96302	4.19177	4.16704	4.14231	4.08667	4.05575	4.17322	4.17631	4.28142	4.05575	4.03102	4.06812	4.14540	4.08667	4.18559	4.13613	4.16395	4.11758	4.12994	4.18868	4.05575	4.11140	4.23196	4.16395	4.17940	4.14540	4.19486	4.15777	4.20104	4.23814	4.29069	4.21959	4.21650	4.12685	4.21032	4.33088	4.31233	4.42671	4.29069	4.23505	4.25978	4.25050	4.28451	4.19177	4.25978	4.25669	4.34943	4.14540	4.22577	4.28142	4.22887	4.28451	4.39889	4.39889	4.43907	4.39270	4.36488	4.25360	4.30615	4.30615	4.42052	4.56581	4.49781	4.46071	4.46689	4.43289	4.34633	4.40816	4.32160	4.25360	4.33088	4.25360	4.31851	4.25050	4.15777	4.30306	4.35252	4.40198	4.37106	4.30615	4.21341	4.09903	4.22577	4.25978	4.36797	4.42362	4.30615	4.38034	4.17013	4.33088	4.29378	4.40507	4.52872	4.38034	4.39270	4.43598	4.18868	4.42671	4.43598	4.35870	4.36797	4.43598	4.39579	4.42671	4.38034	4.14540	4.26905	4.47617	4.32160	4.37416	4.34633	4.33706	4.33088	4.36797	4.21032	4.33397	4.33397	4.35252	4.52254	4.56581	4.33397	4.49471	4.44525	4.44216	4.39579	4.54108	4.42980	4.42980	4.47926	4.31233	4.36488	4.33706	4.30615	4.24741	4.36488	4.23196	4.33706	4.30924	4.34633	4.37416	4.52254	4.57818	4.53490	4.32469	4.44835	4.44525	4.51945	4.46689	4.47926	4.43598	4.33397	4.42980	4.41434	4.56581	4.38652	4.32779	4.42362	4.55036	4.46380	4.45762	4.39579	4.53181	4.45762	4.36488	4.44525	4.46380	4.46689	4.45762	4.59364	4.53799	4.39889	4.36179	4.25978	4.43907	4.41125	4.46380	4.52563	4.61218	4.53490	4.58127	4.56581	4.51326	4.62146	4.53181	4.62764	4.63073	4.60291	4.54727	4.68328	4.72038	4.55963	4.59982	4.73583	4.63691	4.78220	4.65855	4.52563	4.65237	4.59673	4.69256	4.65855	4.65546	4.49162	4.54418	4.42362	4.64619	4.70801	4.76366	4.80075	4.54727	4.65237	4.64000	4.64928	4.57509	4.57818	4.70183	4.52872	4.53799	4.68328	4.50708	4.64928	4.75129	4.51326	4.65237	4.68637	4.62764	4.64310	4.62455	4.67710	4.69874	4.60600	4.68019	4.66164	4.70183	4.83476	4.81621	4.83785	4.94295	5.05114	5.04187	4.78220	4.86258	4.77602	4.82548	4.72038	4.82239	4.85949	4.75747	4.90276	4.76056	4.86567	4.99859	4.95222	4.88112	4.96459	5.02951	5.02951	5.09751	5.13770	5.02023	4.98623	5.02332	4.95222	4.92749	5.09751	5.06969	5.11297	5.22426	5.16243	4.98623	5.07897	5.08515	4.96150	4.93677	5.06660	5.17170	5.06042	5.16552	5.02641	5.18716	5.10061	5.18716	5.10679	5.05733	4.95532	5.02332	4.91822	4.92131	5.02023	5.01096	4.96150	4.89040	5.03260	5.10061	5.06969	4.98005	4.96459	4.92131	4.95841	4.97386	5.04187	5.04805	5.04187	5.05424	5.07587	5.30772	5.13461	5.01096	5.11297	5.10679	5.01096	5.08824	4.88731	5.08515	5.04805	5.15625	5.22735	5.26135	5.26444	5.15316	5.19953	5.31699	5.27990	5.40973	5.26135	5.19953	5.18716	5.18716	5.29845	5.27063	5.25517	5.27372	5.26444	5.27063	5.18716	5.24590	5.30772	5.18098	5.32009	5.40664	5.29226	5.38500	5.30463	5.27063	5.36027	5.32936	5.32009	5.36645	5.37882	5.18716	5.35718	5.35100	5.41592	5.42210	5.32009	5.37264	5.57975	5.43755	5.45301	5.35718	5.42828	5.40046	5.30772	5.40973	5.19025	5.39428	5.42210	5.40973	5.46847	5.55502	5.43446	5.51174	5.56430	5.66322	5.71886	5.70340	5.85797	5.61994	5.69722	5.82087	5.86724	5.79923	5.74668	5.61376	5.80232	5.75905	5.61067	5.56430	5.79305	5.88579	5.95071	5.83015	5.89506	5.79923	5.81778	5.76214	5.85179	5.90125	5.83324	5.95071	5.91052	5.91979	5.87342	5.92598	5.97544	5.82087	5.97234	6.00944	6.17019	6.10527	6.13618	6.09600	6.25674	6.28456	6.27220	6.21656	6.24747	6.20110	6.14546	6.14236	6.16710	6.26602	6.15473	6.42367	6.41440	6.35566	6.35257	6.51641	6.56278	6.52877	6.59678	6.67097	6.59369	6.86263	6.76371	6.80390	6.85027	6.86881	6.91209	6.75444	6.85645	6.83481	6.83172	6.92755	6.99865	7.12539	7.22431	7.29541	7.36651	7.60145	7.57981	7.75292	7.82711	8.12387	8.06823	8.31862	8.55047	8.67721	8.80086	9.01107	9.10381	9.04198	8.87505	8.59684	8.27225	7.87657	7.66636	7.48089	7.42834	7.43452	7.33251	7.17176	7.17176	7.19958	7.06047	7.00483	6.67097	6.55969	6.32784	6.21346	5.95998	5.41901	5.43137	5.60139	5.37264	5.50556	5.61067	5.64158	5.68795	5.76523	5.54266	5.41282	5.37573	5.50556	5.61067	5.53647	5.60757	5.40355	5.40046	5.17789	4.98005	4.89967	4.77602	4.65546	4.51635	4.43598	4.22887	4.12067	3.95374	3.84555	3.74353	3.70026	3.66316	3.53951	3.41895	3.44368	3.37258	3.13146	3.17783	3.33549	3.22420	3.15619	2.97072	3.05418	3.02636	2.87798	2.87489	2.93671	2.76051	2.85634	2.76360	2.78524	2.85325	2.75124	2.70178	2.75433	2.81615	2.72341	2.68323	2.72032	2.64304	2.56267	2.55649	2.56267	2.58740	2.60904	2.59358	2.54721	2.57812	2.40501	2.40810	2.45447	2.37719	2.30609	2.26281	2.34937	2.44829	2.46684	2.43902	2.33082	2.42047	2.32155	2.31846	2.25045	2.25972	2.23499	2.22572	2.31537	2.19481	2.24427	2.30918	2.32155	2.31846	2.21644	2.28136	2.20717	2.18553	2.19790	2.28445	2.41120	2.21335	2.21644	2.17317	2.27209	2.21026	2.17008	2.20717	2.24427	2.20099	2.12371	2.03406	2.21644	2.29682	2.09588	2.10207	2.12680	2.21026	2.17935	2.20717	2.18244	2.21335	2.23190	2.14225	2.10207	2.08043	2.04642	2.11134	2.12680	2.07425	2.07425	2.07115	2.07734	2.11134	2.05879	2.08661	2.03097	2.00006	1.96296	1.96605	2.03097	1.96914	1.87950	1.89804	1.95369	1.94132	1.98460	2.05261	1.95987	1.92586	1.97223	2.04952	1.96296	2.02479	1.98769	1.94441	1.98151	2.06806	1.97223	1.91041	2.04024	1.95987	1.87331	1.99387	1.95369	1.97223	1.91968	1.96605	1.97533	1.87022	1.90113	2.00624	2.03715	1.96914	2.04024	2.02169	1.87331	1.92586	2.01242	1.86095	1.96914	1.85786	1.99078	1.94750	1.98460	2.05261	1.97533	1.91041	1.91968	1.90113	2.00006	1.88568	1.95987	1.99387	1.88877	1.91350	1.89495	1.90113	1.84858	1.83004	1.86713	1.89186	1.98151	1.94441	1.93823	1.94132	1.98460	1.86713	1.87022	1.93823	1.97223	1.96296	1.84858	1.83313	1.83313	1.85786	1.90423	1.84549	1.83313	1.87022	1.90113	1.90113	1.89186	1.85477	1.96296	1.89804	1.77130	1.86404	1.93823	1.76821	1.75894	1.75584	1.79294	1.79912	1.83931	1.83622	1.91659	1.76512	1.86404	1.83622	1.74657	1.76512	1.84858	1.74348	1.79294	1.79294	1.75584	1.67856	1.66620	1.69402	1.67238	1.73421	1.70638	1.67547	1.64765	1.70638	1.66620	1.70020	1.72802	1.71566	1.59819	1.77439	1.70948	1.71875	1.67856	1.73730	1.65383	1.70638	1.67856	1.60437	1.65383	1.67238	1.65692	1.74966	1.74966	1.64765	1.71257	1.67238	1.69093	1.77130	1.68475	1.64456	1.68165	1.77748	1.70020	1.70638	1.66002	1.65692	1.69711	1.66929	1.63219	1.61365	1.63838	1.65692	1.58273	1.63528	1.66002	1.56419	1.66002	1.70948	1.68165	1.54564	1.59510	1.64456	1.59510	1.55800	1.55800	1.58273	1.48381	1.51782	1.51782	1.59819	1.63219	1.61674	1.53636	1.60437	1.56419	1.64147	1.66002	1.58273	1.56109	1.63528	1.68165	1.57037	1.65383	1.61983	1.73730	1.68165	1.56109	1.59201	1.66929	1.57964	1.53636	1.58273	1.61983	1.61365	1.50545	1.67856	1.64765	1.56419	1.56728	1.59201	1.49309	1.57037	1.54564	1.49927	1.55491	1.52400	1.56109	1.51163	1.54564	1.53946	1.57964	1.63219	1.63528	1.62601	1.58582	1.62292	1.58892	1.61983	1.65692	1.59510	1.60746	1.52091	1.56419	1.72802	1.63219	1.54564	1.64456	1.66620	1.66620	1.65383	1.57037	1.53018	1.53018	1.53327	1.62910	1.60746	1.56728	1.51473	1.58273	1.48690	1.53327	1.43126	1.53636	1.42508	1.44981	1.53018	1.53018	1.45290	1.45908	1.47763	1.44672	1.50854	1.44363	1.53327	1.55800	1.46526	1.44053	1.47763	1.44053	1.45908	1.46217	1.51782	1.45908	1.44981	1.58273	1.45599	1.53636	1.51782	1.43126	1.46217	1.53327	1.49309	1.44363	1.44363	1.47145	1.54873	1.53636	1.59510	1.54564	1.49309	1.55800	1.59510	1.55800	1.49618	1.57655	1.52400	1.57964	1.48072	1.51473	1.51163	1.45908	1.54255	1.49618	1.51163	1.42817	1.43126	1.48690	1.48999	1.45290	1.45908	1.44981	1.44363	1.44053	1.54255	1.52091	1.48072	1.47145	1.41890	1.38798	1.43435	1.45908	1.42817	1.38180	1.41271	1.44053	1.39417	1.44672	1.51473	1.55182	1.47454	1.53327	1.52400	1.51473	1.48381	1.44672	1.46836	1.41580	1.36016	1.40962	1.51473	1.43126	1.47145	1.44981	1.37253	1.38798	1.45290	1.44981	1.35089	1.43744	1.42199	1.37871	1.44672	1.39726	1.39107	1.35398	1.48690	1.36016	1.35707	1.41271	1.41271	1.38798	1.36325	1.34780	1.34780	1.35707	1.31997	1.47145	1.44053	1.41890	1.42817	1.49309	1.45599	1.43744	1.40344	1.40035	1.36325	1.43744	1.40962	1.48072	1.45908	1.49618	1.51782	1.49309	1.47454	1.45290	1.48690	1.47763	1.38180	1.47145	1.47145	1.48690	1.53636	1.44053	1.53327	1.51782	1.45290	1.39107	1.37871	1.35089	1.31688	1.37562	1.42508	1.40962	1.41890	1.34470	1.44363	1.41580	1.39726	1.43744	1.38489	1.36944	1.33543	1.38798	1.37253	1.44363	1.49309	1.48072	1.45290	1.44053	1.35707	1.40035	1.42508	1.37871	1.38489	1.43744	1.40344	1.40653	1.26742	1.33234	1.40653	1.42508	1.44053	1.40344	1.39417	1.44363	1.47763	1.42508	1.41271	1.41890	1.43435	1.37253	1.35089	1.42508	1.43126	1.45599	1.48072	1.38798	1.36016	1.40344	1.35398	1.33234	1.41271	1.43744	1.42508	1.42199	1.40035	1.41271	1.41271	1.40962	1.36944	1.31379	1.36016	1.31997	1.37562	1.33543	1.35398	1.40653	1.34470	1.39107	1.40962	1.36944	1.33543	1.38489	1.40035	1.35089	1.37253	1.35089	1.33543	1.30452	1.36325	1.27361	1.27051	1.30452	1.32925	1.29834	1.33234	1.26742	1.36634	1.38489	1.32925	1.34780	1.33852	1.34780	1.36016	1.35089	1.28597	1.31070	1.26433	1.31070	1.34780	1.31070	1.24888	1.26742	1.27361	1.30452	1.26124	1.28906	1.27051	1.28597	1.29834	1.28288	1.32616	1.29834	1.34780	1.37253	1.33234	1.30452	1.32307	1.29834	1.35398	1.26433	1.25197	1.27361	1.17159	1.26433	1.31688	1.24578	1.27979	1.23960	1.27051	1.26433	1.24269	1.23651	1.23960	1.28597	1.33543	1.23033	1.34161	1.25506	1.29215	1.24269	1.21796	1.16541	1.15923	1.18396	1.23342	1.25506	1.33234	1.24578	1.28597	1.30761	1.31997	1.30452	1.28288	1.26124	1.33852	1.32616	1.25815	1.24888	1.23960	1.15614	1.22105	1.23033	1.25506	1.27051	1.30761	1.31997	1.27361	1.23960	1.27670	1.29524	1.30143	1.23342	1.31070	1.23342	1.25506	1.22415	1.23651	1.17468	1.22415	1.22415	1.21178	1.26124	1.16850	1.26433	1.25815	1.29834	1.29834	1.29215	1.32616	1.26124	1.23033	1.27670	1.36016	1.29524	1.24888	1.28288	1.21796	1.21178	1.17468	1.26124	1.30143	1.26124	1.23342	1.22415	1.25506	1.24888	1.22415	1.25815	1.18396	1.23960	1.30143	1.26124	1.29524	1.27361	1.32616	1.31997	1.30143	1.23651	1.18396	1.14377	1.14068	1.13141	1.19014	1.13759	1.16850	1.19942	1.17468	1.18087	1.22724	1.26433	1.23033	1.18705	1.27670	1.22105	1.22415	1.26742	1.22724	1.24269	1.23960	1.30143	1.22415	1.23651	1.31070	1.24269	1.22724	1.34470	1.31070	1.28906	1.29215	1.27361	1.30452	1.30761	1.21796	1.34161	1.35707	1.33543	1.32925	1.32616	1.40035	1.40653	1.33543	1.34161	1.39417	1.27670	1.30143	1.28597	1.24269	1.22415	1.36325	1.20560	1.17159	1.13759	1.20869	1.16541	1.15305	1.19014	1.17468	1.19942	1.22724	1.19632	1.20869	1.21796	1.19632	1.18396	1.20869	1.21796	1.32616	1.31688	1.19014	1.25815	1.23651	1.23033	1.32925	1.25815	1.27670	1.28597	1.31688	1.40962	1.30452	1.32616	1.25197	1.28597	1.26433	1.27051	1.29215	1.29524	1.30761	1.36944	1.39417	1.33543	1.36325	1.40344	1.37871	1.26742	1.37871	1.32307	1.36944	1.36325	1.34470	1.32925	1.34161	1.40962	1.27361	1.34161	1.36634	1.32307	1.30143	1.29834	1.25197	1.30452	1.20869	1.24888	1.29834	1.24888	1.21487	1.23651	1.16541	1.20251	1.24269	1.20869	1.19014	1.26742	1.25506	1.28597	1.26433	1.16232	1.18705	1.24578	1.19014	1.20869	1.21178	1.35707	1.22105	1.20560	1.26433	1.22724	1.21178	1.20869	1.14686	1.19942	1.22105	1.25506	1.16850	1.20869	1.29524	1.18087	1.19014	1.20251	1.28597	1.20560	1.23033	1.20251	1.14377	1.20251	1.14686	1.19323	1.22724	1.15614	1.18396	1.17159	1.24269	1.19942	1.14377	1.21487	1.10049	1.16850	1.19014	1.17159	1.19942	1.27361	1.20560	1.21487	1.23651	1.19014	1.23651	1.25197	1.22724	1.21178	1.29215	1.22415	1.23651	1.24269	1.34161	1.29524	1.36944	1.26124	1.28597	1.25506	1.20560	1.24578	1.22724	1.22105	1.14377	1.23960	1.27051	1.22415	1.27051	1.28288	1.23033	1.20869	1.19323	1.25815	1.36944	1.26124	1.20560	1.16232	1.15614	1.26433	1.30143	1.19014	1.20560	1.21178	1.19632	1.22724	1.23960	1.23342	1.30761	1.31688	1.24578	1.16541	1.21178	1.27051	1.24269	1.26433	1.27361	1.21178	1.15614	1.20251	1.21796	1.18396	1.18087	1.12213	1.22415	1.13141	1.15923	1.13141	1.14686	1.12522	1.15305	1.19323	1.15305	1.16232	1.13759	1.21796	1.23960	1.25506	1.24269	1.26433	1.22724	1.23033	1.26742	1.26433	1.17468	1.23651	1.22105	1.21487	1.30452	1.25197	1.25197	1.14377	1.19942	1.14377	1.08195	1.09122	1.10977	1.14686	1.21796	1.20251	1.19942	1.22724	1.25815	1.18705	1.17159	1.17778	1.21796	1.14995	1.23342	1.15305	1.18396	1.27670	1.24578	1.24888	1.23342	1.19632	1.25197	1.30761	1.26742	1.25197	1.26124	1.25506	1.29524	1.25197	1.24269	1.22415	1.27361	1.28906	1.27051	1.27361	1.16850	1.30761	1.19942	1.23651	1.32307	1.34161	1.25815	1.24888	1.27979	1.27670	1.22724	1.19632	1.16850	1.15305	1.16850	1.25197	1.16850	1.13450	1.16541	1.21796	1.17778	1.21796	1.17778	1.25506	1.22724	1.20869	1.25815	1.25506	1.18396	1.15305	1.29834	1.19323	1.27979	1.22105	1.14686	1.25506	1.17468	1.27361	1.27361	1.20251	1.22724	1.31688	1.26124	1.29215	1.31688	1.23651	1.19942	1.17778	1.17468	1.20251	1.15923	1.21796	1.20251	1.28597	1.23342	1.24888	1.28288	1.27361	1.26124	1.26433	1.18396	1.17778	1.16850	1.20251	1.19632	1.25197	1.19632	1.26124	1.15614	1.22105	1.23651	1.25197	1.29524	1.27979	1.24888	1.25815	1.20560	1.23960	1.27361	1.33852	1.31997	1.33543	1.27979	1.25506	1.26742	1.25815	1.20251	1.25506	1.26742	1.28906	1.26742	1.16541	1.20869	1.29834	1.26433	1.30143	1.36016	1.40035	1.31688	1.29215	1.30761	1.26433	1.29215	1.30761	1.28288	1.28597	1.20869	1.25506	1.23651	1.31997	1.28906	1.25506	1.34161	1.31997	1.39107	1.36016	1.40035	1.30761	1.33852	1.31379	1.34780	1.23342	1.24269	1.23033	1.17468	1.18705	1.20869	1.20251	1.26742	1.27361	1.29834	1.31379	1.26433	1.31070	1.28906	1.26124	1.27051	1.29524	1.29524	1.37871	1.33852	1.30452	1.26433	1.26124	1.34780	1.35089	1.34161	1.35707	1.30143	1.26433	1.21487	1.28906	1.19014	1.29834	1.34161	1.27361	1.27670	1.30143	1.31997	1.33234	1.23033	1.26124	1.25815	1.32616	1.32307	1.28597	1.28597	1.32616	1.29215	1.32307	1.28597	1.30761	1.37562	1.38489	1.35398	1.23651	1.31688	1.37871	1.29524	1.30143	1.31688	1.40344	1.31070	1.35398	1.34161	1.38798	1.27051	1.34470	1.34780	1.38180	1.33852	1.30143	1.29524	1.35398	1.30452	1.27051	1.27051	1.27979	1.31688	1.23651	1.31379	1.39726	1.28288	1.30143	1.24269	1.30761	1.35707	1.24578	1.26742	1.33543	1.31379	1.25197	1.30761	1.31688	1.26742	1.27051	1.27361	1.38798	1.30761	1.32307	1.27361	1.39726	1.25197	1.24888	1.27979	1.26742	1.27670	1.21796	1.30761	1.29524	1.20560	1.23342	1.28597	1.40653	1.29524	1.26742	1.20560	1.28906	1.36944	1.40962	1.35398	1.28906	1.35089	1.30143	1.25815	1.30761	1.25197	1.25815	1.24888	1.22724	1.28906	1.25506	1.19632	1.24888	1.21178	1.16232	1.23342	1.29524	1.21487	1.30761	1.25506	1.22724	1.25197	1.20869	1.34161	1.33543	1.31997	1.27051	1.33234	1.35398	1.30761	1.28906	1.41271	1.38489	1.24888	1.21796	1.24269	1.36325	1.22105	1.25815	1.30761	1.26433	1.25197	1.32925	1.23342	1.34780	1.31688	1.32616	1.33543	1.32307	1.36016	1.27051	1.28288	1.30452	1.21178	1.22105	1.31997	1.28288	1.22105	1.21178	1.27670	1.28906	1.22105	1.25815	1.27979	1.15614	1.30452	1.28597	1.26433	1.25815	1.31997	1.26742	1.28288	1.40035	1.41580	1.37562	1.41890	1.42508	1.26742	1.17468	1.17468	1.20869	1.22415	1.35398	1.36325	1.28906	1.37562	1.37253	1.23033	1.22415	1.23960	1.30143	1.24578	1.26433	1.31688	1.30452	1.25506	1.19323	1.31070	1.25506	1.26742	1.25506	1.23342	1.19632	1.21178	1.28906	1.26124	1.32616	1.34780	1.27361	1.22105	1.26124	1.25815	1.23342	1.27051	1.23342	1.27979	1.29524	1.26433	1.31997	1.26433	1.34470	1.27051	1.26742	1.27051	1.26124	1.30452	1.23651	1.20869	1.30761	1.26433	1.27051	1.23342	1.27670	1.30452	1.24578	1.20251	1.21178	1.31997	1.19014	1.22105	1.20560	1.19323	1.22724	1.17778	1.21178	1.17778	1.19323	1.19014	1.19632	1.17778	1.23651	1.20869	1.27051	1.16232	1.17778	1.14068	1.19632	1.24888	1.14068	1.14377	1.29524	1.25197	1.22415	1.26742	1.18087	1.21178	1.25815	1.26742	1.27979	1.28906	1.16232	1.17159	1.25197	1.19323	1.21487	1.23651	1.22724	1.26742	1.26742	1.19014	1.19323	1.19942	1.17159	1.29834	1.22415	1.27979	1.19323	1.20560	1.21487	1.20560	1.24888	1.23651	1.23960	1.21178	1.24269	1.16850	1.17468	1.25815	1.31997	1.24269	1.22105	1.19323	1.16850	1.19942	1.21796	1.26742	1.22105	1.14068	1.19014	1.26742	1.20869	1.25197	1.19632	1.27051	1.25197	1.21796	1.27361	1.24578	1.21178	1.26433	1.23651	1.21178	1.14995	1.18705	1.21487	1.25506	1.28906	1.28288	1.30143	1.27670	1.23960	1.29524	1.30143	1.27361	1.28597	1.31379	1.28288	1.20869	1.18087	1.20869	1.21178	1.23033	1.25197	1.15305	1.17468	1.23342	1.20560	1.22105	1.17159	1.13450	1.18396	1.14068	1.23342	1.21487	1.26742	1.27361	1.24269	1.20251	1.23651	1.20560	1.25506	1.22105	1.24888	1.23342	1.19323	1.28288	1.23033	1.21796	1.24269	1.20251	1.20560	1.29524	1.27670	1.19323	1.23960	1.24888	1.24269	1.27979	1.26433	1.19632	1.18396	1.25506	1.27051	1.20869	1.13759	1.15923	1.19632	1.26742	1.18705	1.19323	1.20251	1.19323	1.26433	1.24269	1.18396	1.25506	1.27979	1.19942	1.15614	1.18087	1.26124	1.24269	1.19942	1.18087	1.10359	1.14068	1.19632	1.21796	1.19942	1.17778	1.20560	1.24578	1.24269	1.27051	1.21487	1.19323	1.22724	1.23033	1.22724	1.16850	1.22415	1.25506	1.23033	1.24578	1.19014	1.25815	1.20869	1.21178	1.23033	1.20869	1.19942	1.27051	1.19014	1.15305	1.19014	1.24578	1.24269	1.33234	1.27361	1.14377	1.16850	1.22415	1.18705	1.18087	1.12213	1.23033	1.18705	1.18396	1.18087	1.14377	1.17778	1.21487	1.24269	1.12832	1.18087	1.14377	1.12832	1.13759	1.13759	1.12213	1.20869	1.18087	1.15614	1.19323	1.23033	1.20869	1.20869	1.25815	1.20869	1.24269	1.20560	1.15305	1.23960	1.25197	1.16541	1.30452	1.23651	1.24269	1.25506	1.31688	1.24888	1.25506	1.25506	1.24269	1.25815	1.22724	1.22724	1.27670	1.22105	1.33234	1.22724	1.27361	1.26433	1.27979	1.21796	1.22415	1.27051	1.19632	1.22105	1.26433	1.24269	1.27361	1.19323	1.24269	1.26433	1.32616	1.30143	1.16541	1.18396	1.15614	1.21178	1.13450	1.14068	1.13141	1.22724	1.16232	1.25197	1.23960	1.20869	1.27361	1.17778	1.19014	1.18087	1.19942	1.14377	1.20560	1.22724	1.23960	1.19942	1.25506	1.23651	1.29215	1.24269	1.19014	1.16541	1.20251	1.24888	1.26124	1.26124	1.23651	1.24888	1.21178	1.19323	1.23342	1.22105	1.26124	1.21796	1.13759	1.18396	1.23033	1.25815	1.16232	1.16541	1.25815	1.22415	1.26742	1.21178	1.30143	1.26124	1.23033	1.17159	1.19942	1.18087	1.19942	1.22105	1.26124	1.22415	1.21796	1.24578	1.24269	1.21178	1.28906	1.17778	1.17778	1.21796	1.21178	1.23651	1.27361	1.17159	1.12832	1.19323	1.12213	1.18087	1.18396	1.24888	1.13450	1.29524	1.20251	1.19632	1.13759	1.15305	1.25197	1.17778	1.20869	1.20251	1.16850	1.16541	1.11595	1.16850	1.18396	1.22415	1.18705	1.18705	1.22724	1.18705	1.18705	1.16232	1.20869	1.11286	1.18705	1.25815	1.27361	1.20560	1.21796	1.26742	1.15923	1.23342	1.18396	1.17159	1.18705	1.13141	1.18396	1.17778	1.20869	1.16541	1.23342	1.10359	1.13450	1.16541	1.23033	1.13141	1.17778	1.15614	1.14995	1.17778	1.16850	1.22105	1.16232	1.14995	1.20869	1.24578	1.18396	1.26433	1.18087	1.19014	1.16541	1.25197	1.25506	1.22105	1.26433	1.15923	1.24578	1.19014	1.22724	1.24888	1.26742	1.26124	1.23651	1.18087	1.29215	1.22415	1.22724	1.14686	1.17468	1.23651	1.17778	1.20251	1.17778	1.24578	1.14995	1.19942	1.19632	1.21796	1.20251	1.22105	1.18087	1.18087	1.18087	1.15305	1.15614	1.20251	1.16232	1.27051	1.16541	1.22724	1.23033	1.23960	1.23342	1.22105	1.18705	1.12213	1.20560	1.15305	1.14377	1.21487	1.21178	1.19632	1.19632	1.19323	1.22415	1.17159	1.22415	1.13759	1.18705	1.22105	1.18396	1.15305	1.16850	1.24269	1.21178	1.18396	1.17778	1.26124	1.26124	1.22415	1.15923	1.19323	1.14686	1.23033	1.19942	1.23960	1.17468	1.15614	1.14995	1.10359	1.21796	1.20560	1.16541	1.14068	1.16232	1.13759	1.08813	1.19632	1.17468	1.10668	1.24578	1.10977	1.17778	1.11595	1.20560	1.11595	1.20560	1.11595	1.11595	1.15614	1.12522	1.18396	1.22415	1.20869	1.11595	1.12213	1.14995	1.11904	1.09122	1.10359	1.14995	1.12522	1.11904	1.16850	1.15614	1.10359	1.13759	1.15614	1.12832	1.23651	1.23033	1.19323	1.22724	1.15923	1.18087	1.06649	1.12213	1.14686	1.12213	1.14686	1.20869	1.13759	1.19014	1.15305	1.21487	1.20251	1.25197	1.17778	1.16541	1.16232	1.14995	1.06031	1.12832	1.13759	1.16541	1.17778	1.16541	1.21796	1.23651	1.19014	1.19942	1.19632	1.24888	1.19942	1.20869	1.21796	1.17159	1.22724	1.22724	1.15614	1.24578	1.19014	1.08813	1.19942	1.13759
6	1.19300	1.27760	1.25323	1.21595	1.22885	1.26900	1.24176	1.21308	1.24749	1.21308	1.22885	1.30055	1.22455	1.21738	1.20304	1.24606	1.20734	1.19014	1.30341	1.23745	1.35934	1.30198	1.24606	1.30628	1.28764	1.25179	1.25896	1.30198	1.25896	1.22025	1.26326	1.26757	1.18870	1.18583	1.27474	1.24319	1.21738	1.20447	1.17436	1.18583	1.19300	1.25323	1.26326	1.23172	1.29051	1.27904	1.21021	1.23459	1.22742	1.19587	1.28190	1.25753	1.29481	1.24032	1.27187	1.20161	1.28047	1.19157	1.24606	1.21451	1.20017	1.25179	1.23889	1.26613	1.29194	1.23602	1.21021	1.25179	1.27904	1.28477	1.24462	1.22742	1.24462	1.21308	1.20447	1.21738	1.24893	1.20161	1.29051	1.24606	1.24749	1.25323	1.19014	1.19014	1.25896	1.23315	1.22311	1.25609	1.25896	1.21308	1.25609	1.24176	1.24176	1.19874	1.22025	1.18297	1.17149	1.21164	1.20161	1.20017	1.23028	1.22025	1.22311	1.27474	1.26040	1.31058	1.24462	1.25323	1.26470	1.23028	1.21738	1.23172	1.26757	1.23459	1.21308	1.24462	1.20878	1.24176	1.28047	1.26470	1.31919	1.29481	1.26040	1.22311	1.24032	1.28621	1.26470	1.28621	1.28621	1.27904	1.25179	1.19730	1.21308	1.20734	1.21595	1.21738	1.25896	1.21021	1.21021	1.29768	1.25609	1.29624	1.23745	1.21308	1.20878	1.23459	1.24606	1.27330	1.27474	1.24319	1.19874	1.24749	1.20447	1.22598	1.19444	1.24893	1.26470	1.21451	1.25609	1.29338	1.31632	1.26470	1.28621	1.23459	1.29624	1.30055	1.31202	1.26183	1.25036	1.28764	1.29338	1.31345	1.25179	1.25323	1.27474	1.26470	1.24319	1.28477	1.25466	1.23028	1.26470	1.22311	1.28621	1.23172	1.23602	1.22025	1.25323	1.23602	1.25179	1.22025	1.24032	1.25179	1.22885	1.27904	1.22455	1.20304	1.26183	1.19014	1.22598	1.32062	1.25179	1.27904	1.25609	1.21164	1.25466	1.26613	1.30485	1.35360	1.29194	1.28047	1.23889	1.27330	1.30628	1.28190	1.31345	1.35073	1.31345	1.20591	1.24893	1.20878	1.22742	1.26326	1.20591	1.22311	1.25036	1.25896	1.24176	1.28621	1.28334	1.26183	1.25896	1.20017	1.29051	1.27617	1.29051	1.26613	1.29481	1.25323	1.28907	1.25753	1.29768	1.25609	1.28334	1.22598	1.25466	1.22742	1.26183	1.25896	1.26326	1.23602	1.25323	1.20447	1.19014	1.30771	1.22742	1.23889	1.20017	1.21308	1.25179	1.17293	1.25753	1.28190	1.31202	1.28621	1.23028	1.30198	1.22885	1.27187	1.27474	1.24749	1.23889	1.27904	1.27474	1.22598	1.20878	1.27474	1.28621	1.32062	1.30055	1.27330	1.21881	1.27904	1.30198	1.21595	1.26326	1.28621	1.24606	1.25036	1.24893	1.30341	1.29624	1.28190	1.37511	1.30915	1.29911	1.32349	1.33353	1.30341	1.28907	1.21738	1.32779	1.28907	1.25753	1.29624	1.27043	1.26900	1.30628	1.33066	1.31775	1.29768	1.24749	1.30198	1.29768	1.30341	1.28477	1.29051	1.34786	1.34356	1.30055	1.32492	1.26757	1.29338	1.30915	1.25323	1.21021	1.27760	1.33209	1.26183	1.29338	1.27617	1.28621	1.30915	1.32062	1.29194	1.26470	1.24462	1.23315	1.24606	1.30198	1.35217	1.30628	1.27474	1.25896	1.23889	1.23315	1.23889	1.29624	1.23745	1.27617	1.25753	1.28907	1.29624	1.26040	1.26613	1.28190	1.26183	1.27617	1.24319	1.25466	1.27474	1.27187	1.29194	1.24032	1.24749	1.26183	1.26470	1.18870	1.23172	1.28334	1.28907	1.23459	1.25896	1.29481	1.24176	1.22168	1.25036	1.26613	1.24319	1.28477	1.28190	1.26757	1.33353	1.30198	1.31058	1.31775	1.31345	1.30341	1.30915	1.30198	1.29481	1.29194	1.33209	1.27330	1.33353	1.28334	1.29051	1.31632	1.33066	1.27187	1.27187	1.25896	1.31345	1.30341	1.30485	1.32636	1.31632	1.34069	1.30771	1.28764	1.30628	1.29481	1.25609	1.31919	1.35217	1.38228	1.35647	1.31058	1.34213	1.30485	1.32349	1.25609	1.29338	1.25896	1.33496	1.26040	1.26183	1.29194	1.28477	1.31632	1.30915	1.30915	1.30771	1.36077	1.28764	1.26900	1.33209	1.29338	1.24749	1.26613	1.21164	1.29624	1.32349	1.30341	1.31488	1.31488	1.33066	1.27043	1.30341	1.28334	1.29051	1.27187	1.23745	1.25753	1.26470	1.29051	1.33926	1.33353	1.28334	1.24606	1.26470	1.33353	1.29768	1.33783	1.29768	1.30055	1.32062	1.23745	1.28907	1.31919	1.23028	1.27904	1.29481	1.27904	1.27043	1.25179	1.24319	1.27187	1.31345	1.27904	1.25896	1.28764	1.32349	1.25753	1.28334	1.22025	1.27760	1.31202	1.25896	1.27617	1.33209	1.33209	1.33639	1.29624	1.27617	1.27904	1.29338	1.27617	1.29481	1.30055	1.33496	1.31058	1.26326	1.27617	1.29911	1.27474	1.24319	1.27617	1.25466	1.32205	1.37367	1.26900	1.23602	1.26326	1.30055	1.34356	1.30771	1.27474	1.23745	1.33353	1.34500	1.32779	1.31202	1.31202	1.21308	1.22025	1.31919	1.21595	1.32349	1.29051	1.31919	1.28477	1.26326	1.32636	1.30341	1.33496	1.28907	1.30341	1.29624	1.32205	1.28621	1.37367	1.30341	1.30198	1.27474	1.24319	1.23602	1.24032	1.26470	1.25609	1.33496	1.30055	1.26900	1.26900	1.38228	1.31058	1.30485	1.29051	1.30771	1.36937	1.25896	1.36220	1.30055	1.25896	1.29624	1.29194	1.33496	1.30628	1.24032	1.26613	1.27904	1.25466	1.27904	1.30915	1.28334	1.29911	1.28907	1.35360	1.27043	1.27330	1.26183	1.23889	1.30055	1.27760	1.28047	1.28047	1.29481	1.28477	1.32492	1.32492	1.30485	1.29768	1.24606	1.29911	1.29481	1.22742	1.27043	1.23745	1.28477	1.25036	1.29194	1.24032	1.27043	1.24749	1.28621	1.27760	1.29768	1.32492	1.23745	1.22311	1.26757	1.24606	1.25896	1.26900	1.26757	1.28477	1.26757	1.23028	1.30055	1.28907	1.29768	1.23745	1.29194	1.27904	1.27330	1.23459	1.27187	1.28477	1.31919	1.32922	1.32349	1.27187	1.34356	1.27043	1.38658	1.31775	1.34069	1.33209	1.27760	1.33066	1.31058	1.32205	1.29194	1.34356	1.32922	1.27187	1.26470	1.30915	1.24462	1.25609	1.26900	1.26183	1.30198	1.29911	1.29051	1.27904	1.30198	1.25753	1.30485	1.29051	1.33496	1.32922	1.32205	1.28764	1.29911	1.25179	1.34356	1.32349	1.30198	1.25896	1.35073	1.31345	1.34213	1.30915	1.27043	1.35073	1.34786	1.25896	1.31488	1.25896	1.26900	1.29194	1.26900	1.27760	1.30198	1.24176	1.31345	1.27760	1.23028	1.33209	1.25609	1.26326	1.29051	1.40379	1.29911	1.31345	1.27904	1.34213	1.30198	1.23459	1.23028	1.26900	1.27474	1.33783	1.29194	1.33926	1.27760	1.28621	1.32062	1.27187	1.22885	1.30341	1.32636	1.28764	1.21738	1.31058	1.31488	1.29768	1.25896	1.33783	1.30628	1.31345	1.31202	1.28621	1.29194	1.33783	1.33496	1.36364	1.28190	1.25753	1.32205	1.32062	1.32922	1.41526	1.34213	1.29768	1.33066	1.28621	1.32922	1.29768	1.30628	1.34786	1.36077	1.37941	1.35647	1.36650	1.34786	1.35073	1.39088	1.37081	1.34930	1.30628	1.30341	1.26757	1.28477	1.28621	1.34356	1.34786	1.35360	1.35217	1.30628	1.37798	1.34356	1.38801	1.40379	1.31632	1.34930	1.32205	1.35647	1.33496	1.31058	1.38371	1.32922	1.29911	1.36650	1.35217	1.37367	1.33209	1.30485	1.42099	1.39518	1.29911	1.36077	1.29624	1.35934	1.34786	1.34356	1.37081	1.36650	1.35217	1.36220	1.38228	1.33353	1.37798	1.32349	1.32779	1.32205	1.31488	1.33209	1.37941	1.33926	1.37941	1.40092	1.41382	1.42673	1.43103	1.33639	1.39662	1.41813	1.39948	1.34786	1.41382	1.40235	1.41669	1.41526	1.43533	1.43677	1.40665	1.36650	1.39805	1.36077	1.37367	1.37941	1.35360	1.32779	1.34213	1.30771	1.34930	1.33783	1.30198	1.34643	1.31775	1.36507	1.34930	1.34643	1.37081	1.27904	1.40665	1.36220	1.41526	1.34930	1.40665	1.36077	1.38228	1.33496	1.33496	1.45541	1.33209	1.36077	1.36937	1.34786	1.37224	1.41813	1.32492	1.37224	1.35360	1.44107	1.42529	1.36507	1.37511	1.34786	1.39375	1.39518	1.31345	1.31202	1.40379	1.32922	1.32779	1.29051	1.32636	1.31919	1.34213	1.34069	1.31488	1.34786	1.27330	1.40235	1.41096	1.38658	1.35503	1.37798	1.40522	1.39662	1.34356	1.40092	1.36507	1.34213	1.37511	1.34500	1.29768	1.39948	1.30485	1.36220	1.33926	1.34069	1.37654	1.42099	1.41956	1.39805	1.41813	1.36937	1.35934	1.43963	1.43103	1.34643	1.39518	1.31058	1.36794	1.29768	1.36507	1.40809	1.36650	1.35073	1.37798	1.39948	1.36077	1.37654	1.41239	1.39518	1.40379	1.32062	1.34786	1.39375	1.40235	1.34500	1.40522	1.41526	1.42386	1.42960	1.42243	1.42816	1.34786	1.40235	1.34069	1.34786	1.37654	1.43246	1.32636	1.37224	1.42816	1.37224	1.37941	1.36507	1.36220	1.35503	1.35790	1.37941	1.43533	1.40522	1.41239	1.30915	1.32779	1.32779	1.36077	1.38228	1.35360	1.40235	1.34643	1.36077	1.35360	1.32779	1.38084	1.35217	1.33496	1.37367	1.32636	1.29481	1.30055	1.31202	1.38658	1.44107	1.41526	1.42243	1.40379	1.42529	1.39088	1.38371	1.41526	1.36220	1.44824	1.37941	1.40522	1.39231	1.24462	1.33783	1.38371	1.42099	1.38945	1.38228	1.44250	1.38371	1.45397	1.34213	1.44967	1.40092	1.40235	1.38084	1.40379	1.33066	1.39518	1.40235	1.38371	1.36794	1.38228	1.37224	1.39805	1.38945	1.43533	1.41239	1.40809	1.39948	1.39948	1.47835	1.41096	1.45971	1.43246	1.42243	1.41956	1.46831	1.33496	1.38228	1.45971	1.42099	1.39231	1.38801	1.39231	1.43390	1.42529	1.41382	1.29624	1.37654	1.36937	1.44250	1.35503	1.41096	1.35360	1.37798	1.35073	1.39231	1.39231	1.39662	1.42529	1.44680	1.40379	1.42529	1.42673	1.40092	1.37798	1.35503	1.40522	1.43677	1.41956	1.34500	1.35217	1.40809	1.36937	1.40379	1.46401	1.46831	1.37367	1.42099	1.36937	1.41813	1.40092	1.43246	1.41382	1.40379	1.41239	1.40952	1.39088	1.45110	1.38084	1.43103	1.41669	1.37224	1.38371	1.37081	1.41382	1.34356	1.40809	1.30485	1.39375	1.36220	1.41382	1.40092	1.35647	1.40235	1.37654	1.38801	1.34930	1.35934	1.38658	1.41813	1.38658	1.36794	1.37798	1.41096	1.39662	1.39088	1.37224	1.41096	1.38371	1.37081	1.44250	1.41669	1.40809	1.40952	1.38945	1.37798	1.44250	1.40809	1.37081	1.41382	1.40379	1.45110	1.40952	1.34643	1.33496	1.40952	1.42243	1.40092	1.34930	1.37511	1.36364	1.35073	1.41956	1.43533	1.35503	1.38515	1.44394	1.36650	1.37081	1.42960	1.44250	1.37511	1.29194	1.37511	1.29768	1.31345	1.36650	1.44537	1.32922	1.35647	1.38228	1.42960	1.40379	1.32922	1.33926	1.35217	1.32062	1.41669	1.42816	1.42960	1.31632	1.37798	1.40092	1.32922	1.41813	1.42960	1.44394	1.36077	1.45254	1.35647	1.39948	1.47548	1.33496	1.39231	1.39375	1.34643	1.39231	1.39518	1.37367	1.35503	1.36794	1.34213	1.30628	1.34069	1.34356	1.37081	1.37511	1.36507	1.40235	1.37654	1.36937	1.40379	1.34069	1.37941	1.40809	1.37511	1.37224	1.33926	1.36650	1.39805	1.36937	1.41956	1.37511	1.38515	1.36794	1.37367	1.38228	1.41669	1.40379	1.43963	1.34069	1.33639	1.40379	1.37081	1.43820	1.34213	1.31345	1.34213	1.39948	1.37941	1.41239	1.31919	1.38371	1.38801	1.40379	1.37654	1.36937	1.38801	1.42816	1.42816	1.37367	1.36364	1.36220	1.43533	1.40809	1.45971	1.40092	1.39375	1.38515	1.38658	1.41813	1.44967	1.36794	1.39805	1.41813	1.39088	1.45254	1.47548	1.39662	1.38084	1.37941	1.41382	1.38228	1.41239	1.43533	1.35360	1.39231	1.38945	1.39231	1.39375	1.39805	1.37511	1.39662	1.40952	1.39231	1.41813	1.41526	1.43820	1.39948	1.44824	1.44537	1.38945	1.42099	1.40379	1.46975	1.41526	1.37654	1.35073	1.39375	1.35790	1.39231	1.39662	1.45254	1.38801	1.38084	1.37224	1.46688	1.42243	1.38658	1.40665	1.42529	1.35934	1.35217	1.45110	1.40379	1.41382	1.41382	1.43677	1.41956	1.38371	1.41526	1.46975	1.39518	1.41382	1.43820	1.37367	1.34786	1.37081	1.34786	1.40235	1.43677	1.38515	1.42243	1.38371	1.43820	1.42673	1.42099	1.48552	1.46688	1.39375	1.44537	1.38658	1.42960	1.40235	1.34643	1.39805	1.35934	1.35360	1.42960	1.40235	1.44967	1.44680	1.46544	1.45541	1.47835	1.42243	1.39231	1.41526	1.41239	1.37654	1.35217	1.39231	1.40952	1.38228	1.44107	1.38801	1.41096	1.43963	1.41096	1.39088	1.37081	1.36220	1.36507	1.36507	1.40379	1.44107	1.42529	1.41669	1.46544	1.43103	1.50129	1.48695	1.44250	1.47118	1.44250	1.43963	1.42673	1.47405	1.39662	1.43820	1.41956	1.38228	1.41526	1.45541	1.41956	1.52280	1.43820	1.43103	1.47118	1.45827	1.49556	1.45827	1.45254	1.40092	1.39948	1.48408	1.43963	1.54718	1.37367	1.47118	1.45971	1.39088	1.39662	1.42816	1.45110	1.40952	1.45971	1.44824	1.45971	1.44537	1.41382	1.42673	1.44824	1.46831	1.42673	1.45827	1.43677	1.42243	1.41382	1.50989	1.45397	1.51133	1.43533	1.50703	1.50703	1.48408	1.44394	1.51133	1.43963	1.44824	1.46688	1.39948	1.39662	1.47118	1.45827	1.40092	1.52423	1.42529	1.42099	1.38801	1.40809	1.37798	1.46258	1.39948	1.45397	1.43677	1.50559	1.43246	1.43390	1.40522	1.48552	1.45684	1.54287	1.37941	1.44394	1.46401	1.38658	1.40952	1.40952	1.34069	1.33926	1.40235	1.42960	1.34930	1.37798	1.34356	1.37367	1.39805	1.39948	1.40952	1.39805	1.35073	1.44107	1.35934	1.44824	1.41096	1.44394	1.41526	1.41526	1.46544	1.46688	1.42673	1.45827	1.39375	1.41526	1.39518	1.38228	1.37798	1.40809	1.38945	1.40379	1.37367	1.39518	1.39948	1.48265	1.39375	1.41096	1.41669	1.41813	1.43103	1.38945	1.38515	1.42960	1.41526	1.47405	1.42816	1.50416	1.45110	1.48695	1.45971	1.47405	1.40522	1.52137	1.47691	1.43677	1.45397	1.46544	1.36650	1.47835	1.50416	1.47548	1.45541	1.51276	1.45971	1.40665	1.42816	1.39518	1.36220	1.44680	1.44394	1.50846	1.47691	1.53284	1.51276	1.48839	1.54431	1.51706	1.49842	1.52280	1.50846	1.49842	1.55148	1.50559	1.52997	1.51850	1.47691	1.49986	1.47261	1.47691	1.49699	1.40235	1.47405	1.49556	1.36077	1.42099	1.39948	1.39088	1.39805	1.47548	1.39375	1.46544	1.45827	1.47118	1.44824	1.48695	1.44394	1.43533	1.44680	1.46975	1.45397	1.45827	1.40952	1.39805	1.46114	1.40092	1.45110	1.50129	1.43677	1.45684	1.46831	1.45541	1.39662	1.50846	1.48695	1.47261	1.45397	1.50416	1.51133	1.48982	1.40665	1.38658	1.48408	1.47405	1.51133	1.43963	1.44537	1.51993	1.46401	1.51563	1.45541	1.45684	1.44680	1.45110	1.50846	1.50703	1.50129	1.49986	1.54287	1.49699	1.50416	1.48982	1.42529	1.45684	1.51563	1.47835	1.46401	1.50989	1.44537	1.49269	1.46114	1.45110	1.49269	1.47261	1.52710	1.43390	1.44537	1.41239	1.46975	1.49269	1.46258	1.41956	1.49269	1.47118	1.50559	1.44824	1.58733	1.48408	1.53427	1.51706	1.46688	1.45397	1.48552	1.53570	1.42099	1.51563	1.47118	1.45110	1.49842	1.49842	1.48982	1.52137	1.47405	1.49842	1.53427	1.41382	1.45254	1.36794	1.50273	1.47118	1.47118	1.43390	1.46975	1.45827	1.43390	1.46975	1.47118	1.55291	1.48265	1.55865	1.53714	1.51276	1.52423	1.48695	1.48122	1.43677	1.52854	1.46688	1.52280	1.47405	1.57442	1.45397	1.49125	1.38228	1.40522	1.42243	1.49269	1.43963	1.43820	1.46688	1.44680	1.47978	1.55148	1.48408	1.51850	1.48982	1.47118	1.44394	1.49125	1.50559	1.51993	1.52137	1.47835	1.49412	1.53284	1.47691	1.52280	1.52567	1.50703	1.52423	1.49842	1.49842	1.52997	1.49412	1.54001	1.54287	1.55721	1.55291	1.49699	1.54287	1.46975	1.54001	1.50703	1.50703	1.57442	1.53714	1.56725	1.58733	1.53570	1.56008	1.54144	1.57729	1.54861	1.51706	1.48552	1.55721	1.57872	1.53284	1.54431	1.58016	1.54144	1.57012	1.62030	1.53427	1.54861	1.55435	1.50559	1.54574	1.61314	1.53714	1.55865	1.52854	1.60597	1.55435	1.62747	1.66762	1.66045	1.58876	1.58589	1.65615	1.65759	1.61744	1.61457	1.62317	1.74649	1.68626	1.65328	1.59163	1.64181	1.62891	1.64611	1.58876	1.67909	1.62030	1.62747	1.67766	1.58302	1.60453	1.58589	1.54861	1.67479	1.64898	1.63895	1.63034	1.56151	1.63895	1.62461	1.69487	1.58589	1.64468	1.70634	1.68913	1.66189	1.61170	1.59163	1.59593	1.65328	1.61600	1.59306	1.62174	1.58016	1.58589	1.60740	1.56582	1.60166	1.64468	1.61887	1.58016	1.60883	1.63464	1.66332	1.64325	1.70060	1.60883	1.63464	1.57729	1.66189	1.62174	1.63464	1.59880	1.56725	1.62461	1.61744	1.72785	1.63751	1.58016	1.66762	1.67336	1.65615	1.67193	1.67909	1.66045	1.73502	1.68483	1.64038	1.67193	1.66762	1.63464	1.68626	1.71064	1.73932	1.68626	1.67336	1.70490	1.69917	1.62604	1.64611	1.72068	1.65902	1.59163	1.71351	1.72355	1.65902	1.73071	1.70921	1.66189	1.60883	1.65472	1.69057	1.70490	1.75796	1.73215	1.73645	1.68340	1.73932	1.71638	1.69630	1.70777	1.63178	1.77086	1.73645	1.74936	1.66332	1.68913	1.64755	1.70204	1.69343	1.72498	1.71351	1.75509	1.80098	1.80098	1.75222	1.72211	1.70490	1.75366	1.79524	1.68913	1.77660	1.82535	1.78520	1.74219	1.65902	1.72068	1.76083	1.73645	1.67193	1.81245	1.82679	1.82965	1.85690	1.83252	1.78234	1.85977	1.79667	1.74649	1.73932	1.74649	1.80671	1.82965	1.87554	1.81101	1.81245	1.85116	1.81818	1.85260	1.85833	1.82105	1.87984	1.81388	1.83969	1.89991	1.79811	1.78520	1.83682	1.81531	1.82965	1.83252	1.82105	1.86694	1.83396	1.86980	1.87554	1.86837	1.83826	1.89275	1.89705	1.85260	1.84973	1.91856	1.89131	1.92572	1.86837	1.89705	1.95154	1.90278	1.97735	1.92859	1.87124	1.88271	1.93863	1.88271	1.96014	1.97304	1.93863	1.93720	1.97161	1.98595	1.94867	2.04474	1.93433	2.00029	1.95870	2.04474	1.91999	1.99168	2.00746	2.02897	2.00746	2.00172	1.97735	1.95727	2.03757	2.00746	2.05908	2.10783	2.08632	2.12934	2.10496	2.16232	2.11357	2.17236	2.18669	2.14941	2.24548	2.32148	2.26699	2.27703	2.31861	2.33439	2.38457	2.36163	2.38314	2.43476	2.50502	2.55521	2.48925	2.56811	2.61256	2.57671	2.61256	2.60683	2.45913	2.36737	2.28707	2.25839	2.18383	2.23545	2.16232	2.28994	2.21681	2.28420	2.25696	2.31288	2.24548	2.23545	2.26699	2.22971	2.22398	2.19817	2.08776	2.10783	2.18239	2.09206	2.14081	2.32005	2.28563	2.28420	2.21394	2.35016	2.27129	2.30284	2.24979	2.32435	2.24979	2.20247	2.36020	2.36593	2.29424	2.29567	2.28994	2.15085	2.12360	2.05764	2.07772	2.05334	1.99885	2.02753	2.07915	1.98451	2.10066	1.98451	2.01893	2.01606	2.07198	2.00602	1.92429	1.97304	2.00172	1.96444	1.98021	1.98308	2.02323	1.94293	1.96731	1.95870	1.96301	1.97591	2.02610	1.99168	1.99455	2.05047	1.93863	1.95870	2.03327	1.93289	1.91425	1.93576	1.94293	1.94293	1.91712	1.93863	1.98021	1.96301	1.98738	2.00029	1.98021	1.96587	2.01319	2.01319	2.03183	1.96874	1.97304	1.96014	1.95154	1.91712	1.94580	1.92142	1.83969	1.92859	1.97018	1.88988	1.85833	1.91712	1.95297	1.92716	1.89848	1.90708	1.95297	1.84112	1.92286	1.89131	1.85690	1.91425	1.83539	1.89131	1.85977	1.89848	1.87124	1.89705	1.87697	1.81962	1.88127	1.85546	1.88988	1.84112	1.81675	1.90708	1.88414	1.87841	1.84399	1.91425	1.86694	1.88558	1.84399	1.82535	1.88844	1.87267	1.82248	1.91282	1.83826	1.83969	1.85403	1.81675	1.77660	1.82822	1.84973	1.87554	1.78377	1.86263	1.81245	1.84686	1.80098	1.90278	1.79524	1.80098	1.87124	1.78090	1.74792	1.85260	1.76943	1.77373	1.76656	1.77803	1.72355	1.75509	1.71638	1.76226	1.82248	1.76369	1.73932	1.84256	1.79094	1.80241	1.75652	1.72641	1.81531	1.76513	1.83396	1.82679	1.81245	1.74792	1.81245	1.78234	1.71064	1.77086	1.85977	1.72211	1.74792	1.79811	1.74362	1.75366	1.78664	1.68196	1.77086	1.76083	1.74219	1.63178	1.65615	1.66332	1.71924	1.77660	1.71064	1.69630	1.69917	1.67336	1.73645	1.79094	1.73215	1.72211	1.66476	1.70204	1.73932	1.78807	1.70921	1.70634	1.72785	1.72211	1.74649	1.76800	1.64898	1.74219	1.67909	1.64755	1.65615	1.63464	1.65759	1.61600	1.64898	1.61744	1.64611	1.60310	1.61744	1.63034	1.66762	1.70060	1.65472	1.68626	1.72068	1.63034	1.65042	1.65615	1.64325	1.61027	1.65042	1.56295	1.56008	1.54431	1.61457	1.63178	1.56582	1.66189	1.56725	1.65328	1.67049	1.67049	1.62030	1.69917	1.57585	1.61170	1.69774	1.67049	1.65042	1.67193	1.68626	1.69343	1.51993	1.69487	1.62891	1.67193	1.60453	1.61170	1.60597	1.60166	1.60166	1.56582	1.56438	1.56582	1.57729	1.62030	1.58733	1.60883	1.54718	1.61170	1.56868	1.61027	1.60166	1.54001	1.61314	1.48695	1.57012	1.54001	1.57729	1.55435	1.55578	1.60883	1.50846	1.51133	1.54861	1.50846	1.48122	1.52137	1.56868	1.53140	1.56725	1.54001	1.57872	1.53714	1.46831	1.55435	1.51993	1.49699	1.48695	1.41382	1.50129	1.53714	1.50989	1.47691	1.55291	1.50559	1.54431	1.56295	1.45541	1.52423	1.52567	1.55578	1.47978	1.47261	1.51133	1.41669	1.47261	1.51706	1.52710	1.51420	1.50989	1.52710	1.46401	1.49699	1.44107	1.48695	1.44394	1.49699	1.50703	1.45541	1.51276	1.42529	1.45110	1.50273	1.56295	1.47405	1.46831	1.45254	1.49125	1.39375	1.38515	1.45397	1.45397	1.42673	1.46258	1.41239	1.47835	1.44967	1.40092	1.45971	1.36650	1.34500	1.35934	1.36220	1.38658	1.38515	1.36507	1.41956	1.40809	1.46258	1.47691	1.42529	1.42816	1.40665	1.38228	1.46544	1.35073	1.38801	1.39805	1.40235	1.37654	1.37798	1.36220	1.34213	1.32205	1.34643	1.38228	1.35073	1.35217	1.35217	1.39662	1.35790	1.36650	1.36937	1.35647	1.33783	1.32062	1.31202	1.32779	1.34643	1.30198	1.34069	1.32636	1.27474	1.35503	1.27187	1.30915	1.37367	1.33783	1.34930	1.35790	1.29768	1.36507	1.36794	1.43533	1.38801	1.36650	1.37224	1.33639	1.36794	1.36507	1.40379	1.39231	1.35217	1.31919	1.26613	1.35217	1.34786	1.29194	1.35647	1.32205	1.39088	1.33783	1.39805	1.33926	1.33066	1.33926	1.36650	1.28334	1.30341	1.35790	1.32492	1.33066	1.27330	1.24176	1.33066	1.26183	1.29194	1.27904	1.30055	1.33639	1.32062	1.36220	1.31058	1.24176	1.26040	1.21595	1.29338	1.32636	1.25179	1.22885	1.22311	1.22455	1.30341	1.35217	1.32922	1.26900	1.28907	1.24606	1.26470	1.33639	1.22311	1.25323	1.23602	1.24893	1.26470	1.21595	1.27617	1.26757	1.22885	1.24893	1.27330	1.26326	1.20304	1.18870	1.25896	1.26900	1.23172	1.20161	1.29481	1.26613	1.24606	1.21738	1.23315	1.19587	1.23028	1.25896	1.22885	1.32779	1.33066	1.33496	1.29481	1.28907	1.21451	1.20734	1.27187	1.19014	1.24462	1.26900	1.20304	1.23745	1.26040	1.24032	1.26040	1.23028	1.28907	1.24749	1.25753	1.27904	1.27330	1.27617	1.23889	1.25466	1.21738	1.24462	1.22455	1.28907	1.22455	1.24606	1.19014	1.20447	1.20304	1.13995	1.22025	1.19587	1.16289	1.22598	1.22742	1.21738	1.18727	1.16719	1.13708	1.17436	1.16433	1.21164	1.19300	1.18440	1.19157	1.19157	1.20591	1.22885	1.23172	1.15572	1.25179	1.20017	1.16002	1.13995	1.23602	1.20017	1.29624	1.16719	1.21881	1.22168	1.22025	1.24749	1.26326	1.24749	1.20734	1.26470	1.20878	1.17866	1.18297	1.24176	1.24032	1.21308	1.24319	1.21164	1.14855	1.17580	1.13995	1.15572	1.21595	1.23315	1.16576	1.22885	1.24032	1.23172	1.24176	1.21451	1.16719	1.25609	1.23172	1.23028	1.26040	1.19014	1.21308	1.25609	1.20878	1.19730	1.21881	1.14855	1.22311	1.18297	1.18583	1.18870	1.22598	1.20161	1.14999	1.24176	1.19157	1.15142	1.26757	1.15859	1.16433	1.22025	1.23172	1.20304	1.14282	1.18440	1.18440	1.20734	1.19874	1.19874	1.16433	1.24032	1.15572	1.24319	1.21451	1.16002	1.13995	1.14855	1.13851	1.15572	1.21164	1.20591	1.19014	1.18010	1.17580	1.13421	1.15716	1.14568	1.11701	1.10410	1.17436	1.17293	1.09693	1.11127	1.11701	1.12704	1.15285	1.14855	1.14712	1.12991	1.16146	1.14425	1.21308	1.21451	1.17006	1.12991	1.11414	1.18010	1.13995	1.07399	1.22311	1.17006	1.18153	1.17580	1.19157	1.16002	1.15716	1.23172	1.17723	1.16289	1.20878	1.13135	1.18727	1.12274	1.14855	1.16576	1.18440	1.13708	1.17436	1.12991	1.13135	1.12274	1.09120	1.16146	1.09980	1.14855	1.16719	1.15572	1.19730	1.18870	1.15142	1.14999	1.19874	1.19587	1.15142	1.12991	1.19157	1.12274	1.16146	1.10410	1.10123	1.11270	1.16863	1.15285	1.09693	1.17723	1.11557	1.12131	1.16289	1.14999	1.09837	1.12274	1.19444	1.10840	1.11557	1.08116	1.14138	1.09406	1.17866	1.15859	1.17436	1.12704	1.11557	1.12991	1.13135	1.11127	1.04818	1.11557	1.21021	1.10984	1.17293	1.16576	1.14999	1.11270	1.18440	1.15572	1.24032	1.17580	1.14425	1.14855	1.11127	1.14999	1.11557	1.11701	1.09693	1.17293	1.17293	1.12131	1.10840	1.13278	1.07542	1.11844	1.11127	1.08259	1.09550	1.09120	1.05822	1.11414	1.11844	1.13565	1.13135	1.08403	1.08976	1.14568	1.12848	1.08259	1.09406	1.13851	1.14425	1.10554	1.10267	1.13135	1.18440	1.07973	1.18297	1.16433	1.14282	1.13135	1.13995	1.17723	1.13708	1.11701	1.05965	1.06395	1.07112	1.12704	1.12418	1.10840	1.09980	1.06682	1.12991	1.14282	1.15285	1.12131	1.11987	1.14568	1.15429	1.11701	1.09693	1.12274	1.14712	1.15285	1.10984	1.13278	1.11414	1.11701	1.10123	1.13421	1.11414	1.09980	1.08833	1.08976	1.08689	1.12848	1.05535	1.15285	1.10554	1.09406	1.14138	1.12274	1.05965	1.07112	1.13421	1.11414	1.17293	1.09837	1.10554	1.10554	1.13135	1.11844	1.08689	1.09263	1.07112	1.06682	1.01090	1.11127	1.06825	1.07686	1.08116	1.10267	1.11414	1.14855	1.12991	1.05391	1.08689	1.04961	1.12561	1.09980	1.14712	1.10984	1.19444	1.10123	1.02380	1.05535	1.11270	1.08403	1.03527	1.14138	1.11414	1.07973	1.10984	1.09980	1.12274	1.12848	1.06682	1.04388	1.07256	1.07399	1.01520	1.08976	1.10984	1.06682	1.07112	1.08976	1.11987	1.08976	1.03671	1.13565	1.05105	1.06969	1.07399	1.11557	1.13708	1.08833	1.08833	1.13851	1.07829	1.07973	1.06539	1.08116	1.12704	1.10697	1.13421	1.13565	1.15859	1.03097	1.07686	1.16719	1.14999	1.10840	1.14568	1.14568	1.10840	1.13995	1.10410	1.10410	1.06682	1.01950	1.08546	1.10554	1.04818	1.10554	1.10123	1.05248	1.07542	1.03097	1.09406	1.08546	1.08403	1.08259	1.07829	1.07973	1.08833	1.09120	1.13421	1.07112	1.06252	1.04388	1.06539	1.03384	1.04244	1.08833	1.05105	1.07973	1.06825	1.08689	1.08546	1.09550	1.04675	1.12848	1.09263	1.06252	1.11270	1.11987	1.04531	1.07973	1.06252	1.00516	1.06395	1.06539	1.09263	1.08976	1.07256	1.08403	1.05248	1.09406	1.14568	1.05822	1.12131	1.03384	1.06969	1.09263	1.08833	1.10123	1.07973	1.03527	1.03958	1.10697	1.07973	1.07973	1.11127	1.03814	1.09837	1.07256	1.01090	1.00946	1.08259	1.02954	1.09263	1.08689	1.06539	1.00803	1.04244	1.07256	1.09837	1.07686	1.01233	1.10410	1.09837	1.10123	1.11414	1.06825	1.07829	1.10123	1.08689	1.09550	1.03384	1.03241	1.12131	1.04388	1.02237	1.08976	1.09837	1.13421	1.03671	1.06539	1.08403	1.04101	1.10697	1.06108	1.09406	1.06539	1.10410	1.06969	1.08689	1.04818	1.06395	1.07686	1.06825	1.05965	1.06539	1.03527	1.02380	1.06108	1.06969	1.05248	1.08116	1.08976	1.10410	1.05391	1.13565	1.02810	1.04244	1.05965	1.05535	1.05965	1.08689	1.09550	1.01090	1.05822	1.07256	1.10697	1.10267	1.07686	1.03241	1.01090	1.01950	1.04388	1.04244	1.07256	1.01807	1.05391	1.08259	1.08403	1.05391	1.05822	1.03241	1.02094	1.07542	1.02667	1.13565	1.08689	1.07973	1.05965	1.07686	1.02237	1.06825	1.04961	1.06825	1.06252	1.10840	1.10697	1.08116	1.06395	1.05965	1.09550	1.08976	1.09263	1.08833	1.04818	1.09693	1.00373	1.03097	1.08546	1.08403	1.07256	1.10123	1.06395	1.04101	1.08546	1.02094	1.09120	1.04961	1.04244	1.04531	1.10840	1.00803	1.01520	1.05105	0.93777	1.03241	1.04961	1.07399	1.07112	1.11844	1.07256	1.07829	1.01233	1.11127	1.11701	1.02524	1.11127	1.11270	1.12991	1.07399	1.09263	1.11844	1.08689	1.04675	1.03384	1.04961	1.06825	1.00946	1.00946	1.04101	1.05535	1.05822	1.04818	1.07829	1.06969	1.00803	1.00229	1.07829	1.04675	1.00086	1.00660	1.01807	1.05105	1.02094	1.06252	1.01950	1.03671	1.09693	1.03814	1.06682	0.98365	1.00373	1.05822	1.06682	1.00516	1.06108	1.05535	1.09406	1.02237	1.09693	1.08833	1.09837	1.03671	1.07542	0.98652	1.04818	1.01950	1.03958	1.02954	1.03384	1.05391	1.03671	1.04388	1.02810	0.97218	1.10123	1.05248	1.00229	0.99943	1.05535	1.04531	1.00229	0.93347	1.06539	1.03671	1.05248	1.02237	1.06539	1.00086	1.00229	1.02094	1.01233	1.02237	1.03241	1.05678	1.01520	1.00373	0.99513	0.97075	1.02524	0.98079	0.98365	1.05105	1.02810	0.98222	1.05535	0.95354	1.00229	1.01090	1.02810	1.02094	1.03241	0.99656	1.00086	0.99369	0.96501	1.01950	0.96645	1.01377	0.97648	0.99656	1.04244	1.07542	1.03527	0.99799	1.02524	1.05822	1.09550	1.02954	1.02667	0.99369	1.01090	0.99082	0.93060	0.89332	0.99799	0.98652	1.03671	1.06108	0.99082	1.04531	1.00516	1.04961	1.03814	1.01377	1.04244	1.01377	1.04531	1.04675	1.02810	1.02954	1.03671	1.03241	1.09263	0.94350	1.01950	0.99226	1.01090	1.00803	1.02810	1.03527	1.03527	1.04244	1.01090	1.02810	1.04244	1.02524	1.02094	1.07112	1.04961	1.04675	1.00373	1.02094	1.03958	1.04244	1.03814	0.99369	1.02524	0.98939	0.99943	1.00516	1.05535	1.02094	1.02954	1.01520	1.01377	1.02380	1.03958	1.00946	0.92630	1.07973	1.00373	0.97218	0.99369	1.01090	1.09120	1.01950	0.99226	1.00946	0.97792	1.04961	1.01663	1.01950	1.07399	1.02237	1.03671	1.03814	0.99656	0.95354	1.00516	1.06969	1.06108	1.00373	1.08259	1.07399	1.04101	1.02524	1.00946	1.00373	1.00373	1.02954	0.99082	1.01950	0.97218	1.00086	1.03958	1.02380	1.06252	1.09550	1.03671	0.98079	1.01377	1.03527	1.07256	0.99656	1.04818	1.02524	0.99226	1.00229	0.96788	0.97935	0.96501	0.96215	1.02667	0.97075	0.96932	0.98079	0.95498	0.97648	1.09837	0.97505	0.98079	0.92630	0.94637	1.00086	1.03097	0.95067	0.99943	0.97218	0.97792	1.00373	0.98939	1.05105	1.00229	1.00373	1.01090	0.94494	0.94064	0.93777	0.93347	0.98939	0.95784	0.99799	0.97362	0.97648	0.99226	1.00516	1.01233	1.05535	1.02094	0.94494	1.05248	0.98365	0.97362	1.07399	1.01090	1.03384	1.04244	1.01377	1.00229	1.05678	1.02094	1.00229	1.00516	0.97792	0.97218	1.06969	0.98079	1.00803	1.00373	0.97075	0.99226	1.02237	1.01950	1.00373	0.97935	1.01807	1.03097	1.02380	1.01090	1.04961	0.99656	1.03958	1.02954	1.01377	1.08546	0.99799	1.00373	1.00660	0.98796	1.04961	1.04101	0.98365	0.99943	0.97362	0.98939	1.01233	0.97792	0.93347	0.94494	1.01090	0.97075	0.96215	1.00660	0.99656	0.93347	1.00660	1.01520	0.95354	1.00946	1.01233	0.97505	1.02810	0.98509	0.93347	0.93060	0.97218	0.99799	1.00516	0.98652	0.97075	0.99656	0.96645	1.01663	1.03241	1.02667	0.97362	0.99513	1.03097	1.02667	0.94350	0.97218	0.97218	1.00229	0.96645	0.98222	1.00516	0.99082	0.98939	0.94494	0.98365	1.00229	1.05535	0.96215	0.97935	1.00946	0.97792	0.97648	1.03527	1.01663	1.07973	1.10697	0.97075	1.04101	1.02667	1.00229	0.94350	0.95784	0.95354	0.97218	0.98796	0.99082	0.98079	1.02810	1.01520	1.00229	1.03958	0.97362	1.00086	1.00946	1.02667	1.04818	1.05678	0.99082	1.03671	1.03097	1.06539	1.04675	0.98509	0.99226	1.03384	1.04818	0.97218	0.97362	0.95354	1.01233	0.98222	0.97075	1.01233	1.00516	0.90336	0.99799	1.01663	0.97792	1.00516	0.97648	0.98222	0.91339	0.96358	0.96215	1.00229	1.00660	0.95211	0.93634	0.93920	0.93490	0.90622	0.92630	0.99369	0.92343	1.00516	1.00086	1.01233	0.95641	0.97075	0.98652	0.96215	1.00516	0.95784	0.93347	1.04244	0.98939	0.98652	0.97075	0.99369	0.96501	0.97648	1.02524	1.00229	0.97935	1.03814	1.00516	0.99656	0.93490	0.97935	0.95354	0.99369	0.92200	1.02667	1.02094	0.93060	0.90336	0.92200	1.03814	0.99943	1.02237	0.95928	0.97792	0.98509	0.94781	1.04101	1.00516	0.96932	0.95211	0.96788	1.00516	1.03241	1.03097	0.96071	1.01377	0.97792	0.96358	0.97792	0.95354	0.90336	0.96645	0.97648	0.95211	0.91483	0.95211	1.00803	0.97792	1.00373	1.00946	1.00946	0.94637	0.99513	0.96788	0.97935	1.02954	0.93060	0.98079	0.97792	0.99082	0.98939	0.99799	0.98222	0.98222	0.99513	0.94924	0.94350	0.95354	0.98365	0.98079	1.02380	0.96501	1.04244	0.93490	0.96645	0.93634	0.97792	0.98796	1.02094	0.98509	0.99369	0.99082	0.97362	0.92773	0.93777	0.91053	1.00803	1.00660	1.02237	0.99082	0.93777	0.97075	0.97075	1.00229	0.97792	0.93060	0.96358	1.00660	0.95211	0.96071	0.92917	1.00086	0.97648	0.94924	0.93777	0.95354	0.97505	0.92917	0.97648	1.00086	1.02094	1.04531	0.96071	0.96071	0.92773	0.93920	0.95211	1.00229	0.95067	0.93490	0.90909	0.94924	0.95928	0.88615	0.91769	0.91769	0.95211	0.90909	0.93203	0.92343	0.91053	0.94064	0.94781	0.91483	0.91196	0.99513	0.96932	0.94350	0.96071	0.95067	0.96358	0.97362	0.94207	0.96932	0.96788	0.92486	0.94350	0.96358	0.97362	0.96645	1.00946	0.97935	0.96645	0.99656	0.94064	0.99082	0.98939	0.95641	0.93203	0.97505	0.90909	0.90766	0.91483	0.91913	0.96932	0.97075	0.90766	0.92343	0.91053	0.98222	0.92056	0.93777	0.93634	0.95067	0.95498	1.00803	0.97075	1.00946	0.95354	0.95211	0.99082	0.93777	0.95784	0.94207	0.92773	0.95784	0.93203	0.94637	0.97935	0.97792	0.97218	0.91626	0.97935	0.95784	0.93347	0.95784	0.93347	0.91196	0.97075	0.93490	0.93203	0.87755	0.91053	0.93490	0.95067	0.97362	0.89905	0.88615	0.92343	0.96645	0.92200	0.94064	0.94494	1.00946	0.93634	0.92773	0.94781	0.96358	0.92343	1.01950	0.95784	0.90766	0.92200	0.93490	0.93777	0.90479	1.00660	1.00946	0.95498	0.98939	0.94781	0.99226	0.96358	0.96501	0.98079	0.95641	0.90479	0.92917	0.94637	0.94781	0.92200	0.94064	0.97792	1.00803	0.95067	0.90049	1.00229	0.91913	0.96788	0.99656	0.98652	0.96788	0.99513	0.95067	0.96932	0.93777	0.93920	0.98939	0.97935	0.97792	1.00229	0.94494	0.95354	0.96215	0.95928	0.96358	0.97792	1.02237	0.94924	0.98509	0.96645	0.96215	0.90622	0.97505	0.99656	0.94781	0.93777	0.91913	0.93490	0.96788	0.94207	0.95354	0.97792	0.89762	0.94350	0.90909	0.97218	0.93203	0.96501	0.95067	0.93634	0.99799	0.92630	0.94781	0.96501	0.93777	0.93347	0.86607	0.93777	0.88472	0.93203	0.91913	0.96071	0.95067	0.99656	0.98509	0.95641	0.97648	0.92773	0.95498	0.93347	0.94207	0.96215	0.95211	0.91769	0.93777	1.00373	0.96788	0.93920	0.95928	0.95067	0.97362	0.96358	0.99799	0.96932	0.94924	0.97648	0.89475	0.98939	0.92630	0.97362	0.97935	0.93634	0.98509	0.96358	0.93347	0.89905	0.96932	1.00373	0.98365	0.93634	0.96358	0.96501	0.99226	0.99513	0.97075	0.96215	0.99369	1.00516	0.96788	0.99513	1.01377	0.94637	0.94924	0.93490	0.99226	1.01377	0.95928	0.92056	0.95067	0.97648	0.95067	0.96071	0.93203	0.95498	0.93777	0.97218	0.98509	0.93347	0.90192	0.91769	0.97505	0.98079	0.91483	0.95211	0.93777	1.00229	1.02237	0.96071	0.94064	0.95498	0.94924	0.91483	0.96932	0.90336	0.96215	0.96932	0.96071	0.97792	0.94064	0.98079	1.01377	1.01090	1.03527	1.00373	1.01090	0.94781	0.97505	0.98222	0.93490	1.01233	0.94064	1.01090	0.92917	0.99369	0.97648	1.03527	1.00086	0.98365	0.92917	0.99656	0.94781	1.02094	1.01520	0.92056	0.94637	0.96215	1.01377	0.95354	0.87611	0.95067	0.90766	0.95067	0.94207	0.97935	0.96215	0.97505	0.95928	0.92343	0.92773	0.96788	0.95498	0.94207	0.98652	0.98365	0.97075	0.93490	0.92773	0.99082	0.96358	0.92200	1.01090	0.96645	0.97935	0.93060	0.95928	0.95067	0.96215	0.99799	0.93347	0.94494	0.94494	0.92343	0.96645	0.95211	0.95641	0.94064	0.90336	0.92773	0.97505	0.94924	0.97648	0.98939	0.92630
7	4.81437	4.85687	4.88722	4.69295	4.80830	4.66259	4.67474	4.75973	4.66259	4.65652	4.58367	4.71116	4.55938	4.69902	4.79616	4.55331	4.58367	4.37118	4.51082	4.75366	4.70509	4.62617	4.55938	4.44403	4.66866	4.71723	4.69295	4.66866	4.75973	4.72330	4.79616	4.94186	4.91151	4.72938	4.86901	4.85080	4.82044	4.74759	4.72330	4.62010	4.78401	4.69295	4.65652	4.67474	4.45618	4.63831	4.60188	4.94186	4.77794	4.68081	4.80830	4.83258	4.92972	4.86294	4.65045	4.63224	4.74759	4.64438	4.71723	4.92972	4.83865	4.75973	4.80223	4.89937	4.77794	4.63831	4.83258	4.80223	4.57760	4.74759	4.69902	4.54117	4.73545	4.74152	4.96615	4.89937	4.99043	4.84473	4.82651	4.86901	4.94186	4.82044	4.84473	5.08150	4.99043	4.85080	4.92365	4.90544	4.87508	5.03900	4.89329	4.98436	4.86294	4.78401	4.80223	4.99650	4.89937	5.06936	4.84473	4.77794	4.83258	4.82044	4.86901	4.73545	4.63224	4.64438	4.58974	4.85080	4.83865	4.71116	4.82044	4.64438	4.49867	4.60188	4.59581	4.70509	4.90544	4.86901	4.81437	4.83865	4.65045	4.65045	4.74759	4.74152	4.75973	4.76580	4.81437	4.79009	4.71723	4.77187	4.78401	4.75973	4.73545	4.68688	4.75973	4.88722	4.82651	4.89329	4.96008	5.03293	4.84473	4.99043	4.93579	4.69295	4.75366	4.83865	4.66259	4.78401	4.86901	5.00865	5.09364	5.17864	4.94793	4.91151	4.91151	4.86901	4.99650	4.72330	4.80830	4.86901	4.92972	4.89937	4.76580	4.75973	4.75973	4.71116	4.63224	4.83865	4.73545	4.64438	4.67474	4.65045	4.53510	4.72330	4.79009	4.80830	4.83258	4.85687	4.96615	5.02079	4.83258	4.83258	4.82044	4.66259	4.75973	4.79616	4.81437	4.68081	4.71723	4.86901	4.85080	4.75973	4.69295	4.86901	4.92972	4.71723	4.68081	4.65652	4.66866	4.60795	4.89937	4.86901	4.85080	4.57760	4.83865	4.58367	4.52903	4.79009	4.85687	4.93579	4.94793	4.91151	4.99650	5.06936	4.99650	4.90544	4.78401	5.08150	5.08757	5.00865	5.02079	4.94793	4.72330	4.88115	4.90544	4.66866	4.82044	4.93579	4.83258	4.88722	4.84473	4.99650	4.85687	4.66866	4.91758	4.83865	4.95401	4.98436	4.83865	4.97222	5.06936	5.01472	5.02079	5.02079	4.84473	4.80830	4.78401	4.79616	4.81437	4.90544	5.05114	4.99650	4.91151	4.74759	4.85687	4.98436	5.10578	5.19078	5.11792	5.02079	5.09971	5.03900	4.97829	5.16042	5.21506	5.07543	5.11185	5.16042	5.30006	5.37291	5.32434	5.13007	5.16649	4.99043	4.71723	4.80223	4.88115	4.94186	4.83865	4.88115	4.91151	4.94793	4.95401	5.08757	5.22113	4.98436	5.04507	4.99043	4.91151	4.88115	4.97829	4.88115	5.13007	4.94186	5.00865	4.94186	5.17256	5.07543	4.97829	5.08757	5.05114	4.99043	5.06328	5.00257	5.01472	4.97222	5.02686	4.97222	5.03293	5.05114	5.11792	5.08150	4.88115	5.06328	5.20899	5.09364	5.08757	5.10578	5.22720	5.04507	5.00865	4.99650	4.99650	4.86294	4.92972	4.96008	4.74152	4.91151	5.05114	4.92365	4.73545	4.80223	4.88115	4.79009	4.75366	4.77187	4.65045	4.87508	4.98436	5.03900	4.96615	4.91758	4.97829	5.09971	5.34255	5.29399	5.17864	5.06328	5.22720	5.13614	5.17864	5.09364	4.99650	4.96615	5.05114	4.79616	4.80223	4.84473	4.73545	4.89329	4.74152	4.74759	4.95401	4.89937	4.93579	4.90544	4.82651	5.00865	4.88722	4.93579	4.88722	4.95401	4.99650	5.00257	4.86294	4.82044	5.05114	4.98436	5.20899	5.11185	5.06936	4.97222	4.90544	4.86901	4.86294	4.89329	4.84473	4.68081	4.84473	4.84473	4.80223	4.86901	4.92365	4.85080	4.87508	4.82651	4.88115	4.81437	4.89329	4.74759	4.86294	4.80830	4.93579	5.05114	4.97222	5.13007	4.97222	5.05721	5.11185	5.19685	5.06328	5.22720	5.25756	4.99650	5.06328	4.83865	4.85687	4.75973	4.80223	4.86901	4.88115	4.91758	4.95401	4.93579	5.02079	4.91151	4.96008	5.08757	5.18471	5.11185	5.02079	5.08150	5.03900	5.05114	5.01472	4.97829	5.18471	5.02079	5.01472	4.97829	5.08757	5.05721	5.30006	5.18471	5.26970	5.18471	5.05721	5.08757	5.09364	5.14221	5.10578	5.21506	5.17256	5.12400	5.17256	5.17864	5.20292	5.15435	5.24542	5.08150	5.19078	5.39112	5.37291	5.09971	5.36077	5.22113	5.14221	5.20899	5.05114	5.12400	5.11185	5.02079	5.00257	4.80223	4.85080	4.77187	4.78401	4.91758	4.92365	4.79616	4.69902	4.97222	4.83258	5.14221	5.12400	5.13007	5.01472	5.03293	4.84473	4.97222	5.20899	5.22720	5.43362	5.19078	5.20292	5.14828	5.37291	5.24542	5.42755	5.45791	5.33648	5.32434	5.21506	5.33041	5.06936	5.21506	5.14221	5.06328	5.27577	4.89937	5.01472	5.09364	5.08757	5.22113	4.96008	5.05114	4.95401	4.92365	5.08150	5.15435	5.03293	4.99650	5.05114	4.94793	4.93579	5.08150	4.99043	4.95401	5.03900	5.13007	5.05114	5.02079	5.05114	5.09971	5.24542	5.36077	5.47005	5.34863	5.30006	5.15435	5.33041	5.16042	5.22720	5.23935	5.33648	5.28184	5.25756	5.17864	5.18471	5.12400	5.13614	4.99043	5.19685	5.17864	5.19685	4.94793	5.05721	5.13614	5.26363	5.20899	5.31220	5.22720	5.30006	5.23328	5.14828	5.30613	5.11792	5.34863	5.42148	5.20292	5.36077	5.17864	5.28184	5.32434	5.19078	5.21506	5.24542	5.15435	5.23935	5.38505	5.26363	5.27577	5.29399	5.25756	5.11185	5.17864	5.26970	5.16042	5.22113	4.96615	5.11185	5.24542	5.20292	5.31220	5.51255	5.33041	5.21506	5.20899	5.20292	5.19685	5.35470	5.12400	5.08757	5.04507	5.16042	5.13007	5.11792	5.19078	5.19078	5.14221	5.26970	5.16042	5.13007	5.07543	5.08757	5.17864	5.05114	5.12400	5.17256	4.96008	5.03900	4.90544	5.08757	5.17256	5.38505	5.22720	5.22720	5.20292	5.31827	5.25149	5.22113	5.27577	5.30006	5.32434	5.18471	5.31827	5.31220	5.19078	5.30006	5.43969	5.28791	5.33648	5.36684	5.30613	5.31220	5.23328	5.36684	5.23935	5.19685	5.09364	5.14221	5.10578	5.28184	5.38505	5.26363	5.25756	5.24542	5.32434	5.20899	5.38505	5.44576	5.38505	5.26970	5.29399	5.05114	5.28791	5.19078	5.34255	5.25149	5.30613	5.30613	5.28184	5.28791	5.38505	5.51255	5.39112	5.51255	5.45791	5.51255	5.64611	5.30613	5.39112	5.44576	5.39112	5.54290	5.38505	5.47005	5.48826	5.40934	5.39112	5.28184	5.34863	5.19078	5.42148	5.54290	5.35470	5.39112	5.40327	5.51255	5.40934	5.57933	5.59754	5.64004	5.64611	5.71896	5.42148	5.37291	5.42148	5.35470	5.34255	5.35470	5.34863	5.42755	5.23328	5.55504	5.39112	5.51255	5.56718	5.55504	5.39112	5.48826	5.34863	5.22720	5.27577	5.06936	5.31827	5.30613	5.45183	5.60361	5.45183	5.47005	5.65218	5.43362	5.31220	5.19078	5.15435	5.12400	5.15435	5.11792	5.12400	5.14828	5.12400	5.04507	5.07543	5.29399	5.06328	5.34255	5.16649	5.27577	5.23328	5.30613	5.36077	5.31827	5.40934	5.37291	5.25149	5.36077	5.16649	5.19685	5.23935	5.23935	5.18471	5.20292	5.19078	5.38505	5.20899	5.13007	5.31827	5.05114	5.23935	5.46398	5.27577	5.48219	5.14221	5.22720	5.34255	5.22113	5.23328	5.39719	5.39112	5.39719	5.27577	5.27577	5.09971	5.39719	5.44576	5.38505	5.09364	5.15435	5.14221	5.14221	5.03293	5.03900	5.16042	5.31827	5.24542	5.23328	5.35470	5.24542	5.49433	5.42148	5.44576	5.54290	5.31827	5.25149	5.62182	5.60968	5.33648	5.26363	5.28791	5.40934	5.19685	5.14828	5.30006	5.37898	5.43969	5.42148	5.20292	5.50040	5.23935	5.37291	5.24542	5.24542	5.36077	5.45183	5.48219	5.48219	5.31220	5.44576	5.43969	5.28184	5.34863	5.39719	5.31827	5.33648	5.42148	5.56718	5.52469	5.56718	5.38505	5.44576	5.47612	5.48826	5.50647	5.40327	5.56718	5.46398	5.42755	5.54897	5.49433	5.40934	5.43362	5.36077	5.39112	5.59147	5.46398	5.43969	5.67039	5.67039	5.66432	5.55504	5.51255	5.57933	5.47612	5.62182	5.51255	5.65825	5.56111	5.68254	5.70682	5.86467	5.65218	5.74325	5.63397	5.71896	5.67646	5.82824	5.82824	5.59754	5.73110	5.65825	5.67039	5.82217	5.73110	5.56718	5.54290	5.52469	5.55504	5.65825	5.85860	5.93145	5.75539	5.85860	5.73110	5.79789	5.74325	5.58540	5.47612	5.46398	5.48219	5.55504	5.49433	5.42148	5.56111	5.59754	5.72503	5.72503	5.62790	5.60361	5.43969	5.61575	5.48219	5.42755	5.46398	5.44576	5.56111	5.62790	5.51255	5.44576	5.43362	5.47612	5.65825	5.57933	5.53683	5.47612	5.53076	5.59754	5.42148	5.54290	5.55504	5.55504	5.65218	5.61575	5.70682	5.50040	5.44576	5.40327	5.47612	5.61575	5.65218	5.63397	5.59754	5.75539	5.81610	5.68861	5.54290	5.71289	5.74932	5.69468	5.59754	5.73718	5.59147	5.73718	5.69468	5.62182	5.56718	5.54290	5.55504	5.51255	5.60361	5.51862	5.55504	5.59754	5.70682	5.53683	5.67646	5.58540	5.45791	5.60968	5.65218	5.56718	5.48826	5.51862	5.69468	5.64004	5.53076	5.64611	5.58540	5.65218	5.68254	5.85253	5.88895	6.01037	5.99823	5.69468	5.79789	5.85253	5.84038	5.79182	5.78574	5.90717	5.81003	5.70682	5.39719	5.54290	5.60361	5.59147	5.60968	5.70682	5.66432	5.59754	5.77967	5.70075	5.76146	5.64611	5.59147	5.70075	5.54897	5.58540	5.61575	5.48826	5.54897	5.50040	5.40934	5.43362	5.52469	5.30613	5.40934	5.53076	5.59147	5.64611	5.50647	5.36077	5.41541	5.25756	5.31220	5.19078	5.31220	5.42148	5.62182	5.53076	5.51255	5.56718	5.56718	5.59147	5.59147	5.52469	5.40934	5.46398	5.39719	5.41541	5.53076	5.46398	5.48219	5.48826	5.45791	5.60361	5.39112	5.47005	5.60968	5.59147	5.48219	5.54897	5.40327	5.51255	5.54290	5.68861	5.74325	5.72503	5.80396	5.71896	5.69468	5.74932	5.40327	5.45791	5.53076	5.51862	5.45183	5.56111	5.61575	5.60361	5.55504	5.43362	5.20292	5.40934	5.43969	5.45791	5.52469	5.46398	5.38505	5.20292	5.20899	5.30006	5.48219	5.45183	5.51862	5.49433	5.51255	5.36684	5.51862	5.35470	5.36684	5.48219	5.49433	5.58540	5.45791	5.39719	5.42755	5.29399	5.45183	5.47005	5.45791	5.45183	5.58540	5.46398	5.40327	5.42148	5.17864	5.45791	5.41541	5.42755	5.40327	5.36077	5.29399	5.51255	5.40327	5.37898	5.53076	5.54290	5.53683	5.50040	5.62790	5.54897	5.54897	5.64611	5.69468	5.62182	5.68861	5.82824	5.90717	5.81003	5.71896	5.65218	5.49433	5.53683	5.56111	5.67039	5.67039	5.60968	5.68254	5.74932	5.67039	5.77360	5.42148	5.42148	5.56718	5.59147	5.73718	5.50040	5.43362	5.69468	5.90717	5.69468	5.65825	5.52469	5.62182	5.51255	5.51255	5.36684	5.45183	5.20292	5.16042	5.25149	5.18471	5.28791	5.30613	5.54897	5.40327	5.42148	5.38505	5.53683	5.60361	5.51862	5.51255	5.29399	5.37898	5.58540	5.56718	5.59754	5.51255	5.45791	5.45183	5.54290	5.64004	5.47005	5.65825	5.68254	5.62790	5.48826	5.57933	5.64611	5.62790	5.77360	5.43362	5.52469	5.43969	5.43969	5.44576	5.45183	5.39719	5.37898	5.54290	5.50040	5.41541	5.51862	5.62790	5.49433	5.64004	5.69468	5.64611	5.65825	5.70075	5.54290	5.64611	5.61575	5.47612	5.32434	5.50647	5.66432	5.60968	5.40327	5.47612	5.39112	5.48826	5.62790	5.70682	5.68861	5.70075	5.68861	5.50040	5.33041	5.56111	5.68254	5.62182	5.51255	5.53683	5.43969	5.64611	5.64004	5.63397	5.68861	5.56718	5.48826	5.40327	5.54897	5.56718	5.59147	5.68254	5.71896	5.79182	5.60361	5.53076	5.58540	5.67646	5.54290	5.59754	5.51255	5.41541	5.48826	5.44576	5.40327	5.39112	5.55504	5.69468	5.60361	5.74325	5.47612	5.53683	5.62182	5.60968	5.70075	5.61575	5.40327	5.57326	5.54290	5.51862	5.54290	5.54897	5.55504	5.66432	5.73110	5.73110	5.74325	5.76753	5.77967	5.79789	5.64004	5.48219	5.80396	5.78574	5.73110	5.76753	5.71896	5.65218	5.55504	5.65218	5.70682	5.76753	5.74932	5.88895	6.00430	5.89502	5.69468	5.80396	5.56718	5.66432	5.75539	5.66432	5.78574	5.87681	5.67646	5.85253	5.82824	5.73110	5.53683	5.73110	5.68861	5.60968	5.79182	5.67039	5.60361	5.61575	5.60361	5.52469	5.89502	5.72503	5.74932	5.74932	5.70075	5.82217	5.80396	5.65218	5.73110	5.59147	5.79182	5.84645	5.72503	5.64611	5.79789	5.73110	5.87681	5.57326	5.67039	5.73110	6.11965	6.15608	6.02252	5.89502	5.76146	5.82217	5.74932	6.01037	5.97395	5.92538	5.84038	6.07108	6.10144	6.15608	6.11965	6.17429	6.11358	5.91931	6.02859	5.87074	6.02859	6.04680	5.88895	5.87074	5.98002	5.75539	5.88288	5.94359	5.87681	6.01645	6.01645	5.79789	5.86467	5.67039	5.63397	5.58540	5.73718	5.74932	5.70075	5.59147	5.59147	5.64611	5.75539	5.80396	5.89502	5.64611	5.87681	5.83431	5.63397	5.63397	5.91324	5.64611	5.74932	5.67039	5.78574	5.82217	5.90109	5.86467	5.85253	5.71896	5.82824	5.81610	5.78574	5.72503	5.74932	5.82824	5.82217	5.92538	6.02252	6.10751	6.05894	6.02859	6.03466	6.00430	5.96788	5.78574	5.90717	5.94966	5.81610	5.65218	5.93752	6.05287	6.07108	6.10144	5.87074	5.88288	5.81610	5.82824	6.04680	6.02859	6.20465	6.16822	6.30179	6.30786	6.21679	6.31393	6.33214	6.43535	6.44749	6.27750	6.11965	5.95573	5.98002	5.83431	6.00430	5.91931	6.07716	6.11965	5.87074	5.79182	5.86467	5.94359	5.84645	5.84038	5.95573	5.88895	5.73718	5.65218	5.80396	5.86467	5.90109	6.05287	6.08323	5.98609	6.13180	6.06501	5.94359	6.14394	5.77360	5.89502	5.94359	5.88895	5.89502	6.06501	6.05894	6.10144	5.94359	5.83431	5.88895	5.87681	6.09537	6.02252	6.11965	6.10144	5.99823	6.20465	5.96788	5.85860	5.88895	5.98002	5.86467	5.95573	6.04073	6.01645	5.92538	6.07108	5.92538	5.81610	5.88288	6.00430	6.11965	5.96181	6.03466	6.19251	6.03466	6.11358	6.11358	6.07716	5.89502	5.97395	6.05287	6.01037	5.85253	5.96181	6.01645	6.18036	5.84645	5.79789	5.52469	5.74325	5.88288	5.92538	5.81610	5.75539	5.65825	5.98609	6.16822	6.07108	6.00430	6.01645	6.09537	6.21072	5.99823	6.09537	5.98609	5.89502	6.10751	6.01645	5.93145	5.89502	6.21679	6.22893	6.14394	6.05287	6.18644	6.10144	6.15608	6.22286	6.41107	6.45356	6.35035	6.24108	6.45356	6.25322	6.07108	6.19858	6.02859	6.19251	6.17429	6.19858	6.24715	6.38071	6.30179	6.11358	6.02859	6.22893	6.11965	5.93752	5.88288	6.06501	6.00430	6.21072	6.24715	6.20465	6.22286	6.07108	5.77967	5.96788	5.93752	5.74932	5.94359	5.99823	6.01645	6.09537	5.96788	6.24108	6.21679	6.14394	6.02252	6.08323	6.33214	6.51427	6.40499	6.16822	6.07716	6.23500	6.37464	6.25929	6.10144	6.06501	6.01645	6.09537	6.01645	6.08323	5.94966	5.81610	5.96181	5.94966	6.13787	6.16822	6.08930	6.13180	6.07716	6.13180	6.10144	6.01645	5.95573	5.96788	5.91931	6.08323	5.97395	6.02859	6.26536	6.10751	6.10751	6.23500	6.15001	6.14394	6.32607	6.17429	6.13180	6.18036	6.26536	6.29572	6.37464	6.28357	6.26536	6.14394	6.36857	6.33214	6.29572	6.14394	6.32000	6.16822	6.34428	6.26536	6.16215	6.31393	6.45356	6.45356	6.35643	6.27750	6.05894	6.13787	5.89502	6.08323	6.04680	5.94966	6.18644	6.13180	6.27143	6.19858	6.14394	6.24715	6.27750	6.01645	6.16822	6.38678	6.34428	6.46571	6.27143	6.06501	6.16822	6.10751	6.24715	5.93145	6.14394	5.96788	6.24108	6.38678	6.15608	6.24715	6.29572	6.18644	6.06501	6.10751	6.28964	6.50213	6.25929	6.17429	5.85253	6.11358	6.11965	5.94359	6.08323	6.02252	6.18036	6.11965	6.19251	6.10751	6.07108	5.84645	6.13180	6.21072	6.24715	6.32000	6.17429	6.04680	5.88288	6.04073	5.86467	6.23500	6.06501	6.10751	6.22893	6.01645	6.23500	6.27143	6.11965	6.16215	6.04680	6.11358	6.05287	5.98002	5.88895	6.05287	6.13180	6.01645	5.99216	6.00430	5.94359	6.01037	6.23500	5.96788	5.85860	5.74932	5.95573	5.81610	5.73718	5.86467	5.90717	5.76146	5.64611	5.93145	5.71896	5.77967	5.71896	5.78574	5.87074	5.76146	5.70682	5.85253	5.74932	5.74932	5.84645	5.79182	5.64611	5.72503	5.93752	5.87074	5.87074	5.82217	5.59147	5.77967	5.71289	5.67646	5.70682	5.68861	5.58540	5.64611	5.30613	5.50040	5.52469	5.48219	5.53683	5.70682	5.53683	5.70075	5.53076	5.73110	5.60968	5.70075	5.57326	5.62182	5.60361	5.39719	5.64004	5.61575	5.60361	5.59147	5.65218	5.73718	5.82824	5.76146	5.67646	5.90109	5.79182	5.75539	5.77967	5.65825	5.81003	5.91324	5.94359	5.81003	5.69468	5.77967	5.74932	5.73110	5.71289	5.56111	5.63397	5.70075	5.60968	5.64004	5.79182	5.72503	5.69468	5.62790	5.61575	5.53076	5.59147	5.60361	5.76753	5.84038	5.70682	5.75539	5.48826	5.45791	5.68861	5.64004	5.68861	5.56111	5.65218	5.79182	5.49433	5.75539	5.50040	5.55504	5.68861	5.42755	5.46398	5.60361	5.77360	5.60968	5.59754	5.50647	5.43362	5.49433	5.59147	5.47005	5.31827	5.32434	5.39719	5.39112	5.45791	5.48826	5.61575	5.72503	5.69468	5.60361	5.60361	5.58540	5.50040	5.65218	5.28184	5.40934	5.53683	5.57326	5.47005	5.53683	5.55504	5.56718	5.37898	5.50040	5.41541	5.37291	5.45791	5.57326	5.64004	5.67039	5.81610	5.79182	5.68254	5.86467	5.60361	5.79789	5.67039	5.74325	5.80396	5.80396	5.63397	5.76146	5.68254	5.62790	5.55504	5.63397	5.64004	5.61575	5.64004	5.70075	5.70075	5.80396	5.56111	5.51862	5.91324	5.90717	5.80396	5.54290	5.78574	5.61575	5.59147	5.72503	5.65218	5.70075	5.76146	5.73110	5.69468	5.51862	5.62790	5.78574	5.80396	5.76753	5.67039	5.67646	5.77360	5.76146	5.65825	5.82824	5.77360	6.00430	5.85253	5.70075	5.63397	6.02252	5.90109	5.87681	5.68254	5.71289	5.70682	5.62182	5.80396	5.79789	5.78574	5.82824	5.74325	5.75539	5.99216	5.87074	5.77967	5.84645	5.79789	5.75539	5.86467	5.96181	5.86467	5.81003	5.91324	5.85253	5.87074	5.90717	6.02252	6.02859	5.95573	5.98609	6.04680	5.93145	5.82824	5.88895	5.89502	5.76753	5.71896	5.73718	5.73110	5.82217	5.74932	5.70682	5.70682	5.94966	5.96181	6.16215	5.95573	5.96181	5.93145	6.01037	5.90717	6.01037	6.07108	6.27750	6.35035	6.26536	6.28357	6.43535	6.54463	6.76926	6.73890	6.83604	6.69641	6.84818	7.00603	6.82997	7.09710	7.29137	7.44315	7.50386	7.54029	7.56457	7.36423	7.43708	7.29137	7.42494	7.32780	7.29744	7.33387	7.45529	7.75278	7.89848	7.94098	7.86206	7.70421	7.83170	7.67992	7.95919	7.60707	7.64957	7.57064	7.47958	7.79527	7.55243	7.60100	7.69206	7.53422	7.49779	7.58279	7.49779	7.60707	7.72849	7.43101	7.39458	7.31566	7.47958	7.57064	7.23066	7.20638	7.08496	7.06067	7.12138	6.93318	6.99996	7.02425	6.98782	6.84211	6.90889	6.97568	6.90282	6.81176	6.68426	6.51427	6.47178	6.55070	6.43535	6.34428	6.23500	6.05287	6.11358	5.96788	5.77967	5.86467	5.84038	5.68861	5.92538	5.87074	5.84038	5.75539	5.86467	5.86467	5.88288	5.62182	5.73718	5.40327	5.68861	5.57326	5.45791	5.67646	5.57933	5.48826	5.39719	5.53076	5.50647	5.42755	5.60361	5.36077	5.17864	5.37291	5.32434	4.96008	5.01472	5.10578	4.97222	4.98436	4.89329	4.85080	4.80223	4.67474	4.71723	4.63224	4.86294	4.78401	4.75366	4.75366	4.60188	4.55938	4.47439	4.43189	4.55938	4.43189	4.62010	4.57153	4.55938	4.40154	4.34690	4.38939	4.22548	4.25583	4.17691	4.17084	4.32261	4.21940	4.25583	4.13441	4.09798	4.32261	4.26797	4.27404	4.41368	4.14655	4.17691	4.03727	3.96442	3.97049	4.01299	3.94621	4.04941	3.95228	3.91585	3.90371	3.93406	3.94621	3.84907	3.80050	3.75800	3.98263	3.92192	3.79443	3.77014	3.75193	3.89764	3.69729	3.52123	3.53337	3.43623	3.49087	3.50909	3.44231	3.55158	3.61230	3.61230	3.60015	3.55766	3.55158	3.64872	3.61837	3.55158	3.59408	3.53944	3.49694	3.49087	3.40588	3.64872	3.47266	3.52123	3.47266	3.51516	3.53337	3.49087	3.58801	3.49087	3.49694	3.37552	3.18732	3.26017	3.32695	3.37552	3.24196	3.13268	3.12661	3.17518	3.29660	3.22982	3.13875	3.24196	3.20553	3.32088	3.21768	3.21160	3.07197	3.07804	3.31481	3.23589	3.17518	3.04768	3.07197	3.13268	3.04768	3.26017	3.16304	3.19339	2.99304	3.18125	2.98697	2.99304	3.01126	3.15696	3.07804	3.13268	3.15089	3.30267	3.02340	3.10232	3.07197	3.13875	3.05376	2.96269	2.96269	2.96269	2.98697	3.04768	2.84734	2.93841	2.81698	2.81091	2.91412	2.90198	2.76234	2.82305	2.87162	2.95055	2.99304	3.04768	2.99304	2.93841	2.95662	2.88984	2.90198	2.82305	2.86555	2.96269	2.92019	2.81698	2.82913	2.75627	2.81698	2.81091	2.74413	2.84127	2.76234	2.85341	2.88984	2.83520	2.84734	2.92019	2.84127	2.76234	2.79270	2.68949	2.75627	2.76234	2.68342	2.61057	2.72592	2.70770	2.73199	2.72592	2.79270	2.65306	2.66521	2.68342	2.70770	2.66521	2.69556	2.60450	2.70163	2.70770	2.71377	2.68949	2.79270	2.64699	2.73806	2.67128	2.75020	2.67735	2.68342	2.70163	2.62271	2.54986	2.53164	2.45879	2.46486	2.44058	2.41629	2.48914	2.54378	2.48914	2.51950	2.51343	2.43451	2.36165	2.48914	2.43451	2.42843	2.61664	2.56200	2.56807	2.47700	2.61057	2.54378	2.57414	2.46486	2.59235	2.58628	2.59842	2.70163	2.66521	2.58021	2.57414	2.48914	2.44058	2.59235	2.44665	2.33737	2.58021	2.58628	2.53164	2.53771	2.61057	2.68342	2.54986	2.50736	2.47700	2.59235	2.62878	2.58628	2.39808	2.53771	2.51950	2.53771	2.55593	2.52557	2.53771	2.52557	2.48307	2.45272	2.31308	2.34344	2.44665	2.22809	2.17345	2.33737	2.34951	2.34344	2.47093	2.28880	2.34951	2.41629	2.19773	2.24630	2.29487	2.27059	2.35558	2.42843	2.51950	2.39201	2.46486	2.45272	2.41022	2.54986	2.37379	2.34951	2.44665	2.36165	2.34344	2.30094	2.39808	2.39808	2.39201	2.45879	2.37987	2.34951	2.39808	2.42843	2.53164	2.47093	2.42843	2.35558	2.36165	2.30701	2.36165	2.32523	2.35558	2.36165	2.39201	2.46486	2.39808	2.47093	2.37987	2.44058	2.47093	2.45879	2.46486	2.42843	2.25844	2.27059	2.33737	2.30701	2.19773	2.32523	2.36772	2.43451	2.33737	2.19166	2.20380	2.19166	2.31308	2.26451	2.25237	2.16738	2.37987	2.22809	2.29487	2.33130	2.33737	2.31915	2.33737	2.38594	2.35558	2.39808	2.48307	2.37987	2.44665	2.42236	2.39808	2.29487	2.36772	2.34951	2.31308	2.25844	2.29487	2.32523	2.24023	2.25237	2.25237	2.28273	2.38594	2.42236	2.39808	2.36772	2.32523	2.36772	2.39808	2.27666	2.34344	2.26451	2.21595	2.22202	2.19773	2.17952	2.30701	2.25844	2.11881	2.13702	2.19166	2.14916	2.22202	2.10667	2.10060	2.15524	2.10060	2.19166	2.19773	2.32523	2.20987	2.19773	2.16738	2.14309	2.15524	2.05203	2.09452	2.20987	2.03381	2.02774	2.07024	1.98524	1.99132	1.93061	2.02167	2.03988	2.02167	2.15524	2.14916	1.99739	2.08845	2.01560	2.13702	2.04596	2.07631	2.06417	1.90632	1.95489	1.92453	1.85775	1.94275	1.96096	2.03988	2.06417	2.10667	2.10060	2.15524	2.14916	2.08238	2.08845	2.05810	2.04596	2.05203	2.06417	2.11274	2.11274	2.03381	2.16131	2.08845	2.11881	1.97917	1.92453	1.96096	2.02774	2.02774	2.14916	2.06417	2.03381	2.05203	1.98524	1.98524	2.02167	2.08845	2.14309	2.05810	2.19166	2.20987	2.08238	2.09452	2.12488	2.14309	2.03381	1.89418	1.85168	1.94275	1.94882	1.91846	1.97310	1.96703	1.95489	2.13095	1.98524	1.96096	2.03381	1.99739	1.94275	2.05810	2.11274	2.12488	2.15524	2.10667	2.17345	2.17345	2.05810	1.98524	2.01560	2.06417	1.99132	1.90632	1.95489	1.94275	1.97917	2.02167	1.99132	2.00953	2.05810	1.98524	1.93061	1.91846	2.02167	2.05203	2.01560	2.05203	1.99132	1.93668	2.11274	2.16131	2.11881	2.20380	2.11881	2.23416	2.19773	2.19773	2.12488	2.08238	2.02774	2.00953	2.01560	1.95489	1.97310	2.05203	2.02167	1.92453	1.86989	1.85168	1.93061	1.86382	1.90025	1.83954	1.98524	1.91239	1.98524	1.95489	1.93668	2.08238	2.00346	1.94882	2.11274	2.03988	2.11881	2.12488	1.96703	1.96703	1.98524	2.01560	1.94882	1.95489	2.04596	2.00953	1.99132	2.05203	2.05203	1.97917	1.94882	2.05203	2.05810	2.14916	2.11274	2.13095	1.99739	2.03381	2.02167	1.97917	1.97310	1.95489	1.97310	2.01560	1.99739	1.94275	1.96096	1.92453	1.88204	1.91846	2.00953	1.95489	1.90632	1.96096	2.03988	2.01560	2.00346	2.02774	1.96703	1.99739	2.11881	1.99132	2.11274	1.97917	1.89418	1.97917	1.98524	1.95489	1.86382	1.90025	1.80311	1.73633	1.85775	1.82133	1.69383	1.75454	1.65741	1.68169	1.70597	1.80311	1.89418	1.79097	1.85775	1.94275	1.91239	1.97917	2.10060	1.99739	2.07631	2.08238	2.05203	1.91846	1.91239	1.93061	1.91846	1.83954	1.82133	1.91239	1.79097	1.89418	1.94882	1.91239	1.77883	1.93668	1.82133	1.88204	1.99132	1.84561	1.86989	1.87597	1.83347	1.96703	1.93668	2.02167	2.03381	2.10060	1.99132	2.00953	1.95489	1.96703	2.07631	1.91846	2.09452	2.00953	1.99132	2.00346	2.09452	2.03988	2.07024	2.20987	2.03381	1.99739	2.00953	2.01560	2.00953	1.99739	2.05203	2.02167	2.15524	2.14309	2.03988	2.08238	2.02167	2.03381	1.99739	2.07631	2.05810	1.99739	1.85775	1.90632	2.05203	1.97310	2.00346	2.03988	2.00346	1.92453	1.86989	1.99739	2.06417	1.96703	1.96096	1.80311	1.92453	1.94882	1.95489	2.02167	2.02167	1.97310	1.90025	1.98524	2.08238	2.03381	1.98524	2.03381	2.06417	2.19166	2.08845	1.96096	2.02774	2.05810	2.06417	2.02774	2.19773	2.02774	2.03381	2.06417	2.10060	2.08845	2.05810	2.17345	2.20987	2.14309	1.94882	1.99132	1.90025	1.86989	1.86382	1.85775	1.83954	1.84561	1.88811	1.91846	1.74847	1.82740	1.88204	1.86989	1.90025	1.91846	1.93061	1.87597	1.88811	2.00953	1.97310	1.91239	2.03988	2.16131	2.02774	2.02774	1.99739	1.93061	1.93061	1.94275	1.86989	1.84561	1.88204	1.87597	1.77883	1.79704	1.83954	1.83954	1.85168	1.79704	1.93668	1.94882	1.97917	1.96096	1.94882	1.99132	1.94275	2.00346	2.08238	1.97917	2.03381	2.10060	2.04596	2.02774	2.02167	2.09452	2.10667	2.01560	2.02774	1.96096	1.96703	1.96703	2.04596	2.03381	2.02167	1.99132	1.99739	1.95489	2.12488	2.03988	2.03988	1.93668	1.95489	2.00346	2.02774	2.02167	1.97917	2.00346	1.99132	1.79704	1.79097	1.86989	1.93061	1.79097	1.83347	1.76061	1.68169	1.74240	1.74847	1.77276	1.67562	1.84561	1.85168	1.85168	1.80918	1.82740	1.77883	1.77276	1.69990	1.77883	1.72419	1.77276	1.74240	1.71812	1.68776	1.66955	1.82740	1.87597	1.82133	1.60884	1.73026	1.66955	1.77276	1.73633	1.73026	1.69990	1.74847	1.79097	1.76669	1.74847	1.67562	1.80918	1.89418	1.80311	1.91239	1.87597	1.88204	1.82740	1.84561	1.90632	1.80918	1.83347	1.85775	1.76061	1.91846	1.94882	1.84561	1.80311	1.69990	1.77276	1.78490	1.86989	1.76669	1.79704	1.83347	1.89418	1.91846	1.80918	1.97917	1.88204	1.90632	1.94275	1.95489	1.82740	1.82133	1.92453	1.86989	1.92453	1.96096	1.87597	1.80311	1.71205	1.81525	1.91239	1.83954	1.85775	1.95489	1.96096	2.03988	1.90025	1.96096	1.93061	1.97310	1.91239	1.93668	1.90632	1.98524	1.96096	1.97310	1.94882	2.01560	1.88811	2.00953	1.99132	1.97917	1.93061	1.95489	1.92453	1.89418	1.91846	1.93668	1.91239	1.96096	1.96703	1.98524	1.95489	1.92453	1.83954	1.85168	1.94275	1.91846	1.86989	1.97917	1.91846	1.83954	1.83347	1.90025	1.97310	1.93061	2.00953	1.97917	1.86382	1.88811	1.99132	1.96096	1.88811	1.97917	1.99132	1.93061	1.92453	1.85775	1.83347	1.82740	1.81525	1.83954	1.88811	1.83347	1.76669	1.81525	1.80311	1.90632	1.86989	1.86989	1.90025	1.80311	1.83347	1.83954	1.89418	1.95489	1.96703	1.88811	1.88811	1.89418	1.93061	1.94882	1.80311	1.83347	1.88811	1.83347	1.95489	1.97310	2.00953	1.94882	1.97310	1.90632	1.86989	1.96703	1.85168	1.89418	1.93061	1.91239	1.88204	1.87597	1.89418	1.81525	1.83347	1.83347	1.77883	1.82133	1.87597	1.90632	1.92453	1.91239	1.79704	1.72419	1.79097	1.80311	1.83954	1.79097	1.80918	1.68776	1.68776	1.80311	1.80311	1.79097	1.83954	1.77883	1.91846	1.83954	1.90025	1.83347	1.68169	1.73633	1.64526	1.68169	1.86382	1.77883	1.78490	1.92453	1.84561	1.85775	1.87597	1.82740	1.90632	1.86989	1.87597	1.83954	1.90632	1.89418	1.81525	1.89418	1.94882	1.98524	1.80918	1.80311	1.71205	1.74847	1.74240	1.81525	1.73633	1.73633	1.73026	1.74847	1.80311	1.85775	1.74240	1.75454	1.70597	1.74240	1.65741	1.81525	1.72419	1.90025	1.85775	1.91846	1.96703	1.86382	1.94275	1.91239	1.90632	1.88204	1.91846	1.79704	1.83347	1.96703	1.88811	1.98524	1.99739	1.90632	1.90025	1.88811	1.85775	1.87597	1.80918	1.90632	1.80311	1.80311	1.90632	1.95489	1.91239	1.83347	1.69383	1.68776	1.70597	1.62098	1.71812	1.82133	1.82133	1.88811	1.82133	1.80918	1.79704	1.88811	1.79704	1.96703	1.88811	1.93668	1.88811	1.82740	1.91846	1.96096	1.90632	1.86382	1.98524	1.90632	1.94275	1.88204	1.84561	2.02774	2.05810	2.02167	1.96703	1.91846	1.84561	1.94882	1.87597	1.95489	1.94882	2.00953	1.97917	1.93061	1.83954	1.93668	1.96703	1.94882	1.90632	1.82133	1.86989	1.94275	1.93668	2.02167	2.12488	2.01560	2.05810	2.05810	2.09452	2.14916	1.99739	2.02167	2.06417	2.12488	2.10667	2.07024	2.08238	2.14916	2.00346	2.02774	2.05203	2.03381	1.99739	2.04596	1.97310	2.10060	2.08845	2.01560	2.02774	1.88811	1.97310	1.93668	2.03381	2.10667	1.96703	2.00953	1.94275	2.05203	1.99739	1.98524	1.96703	1.89418	1.89418	1.85775	2.03381	1.84561	1.88811	2.02167	1.93668	1.86382	2.02167	1.92453	1.99739	1.92453	1.86989	1.80918	1.88811	1.80311	1.80918	1.92453	1.91239	1.94275	1.97917	2.00953	1.98524	2.07631	2.02167	1.97310	1.93061	1.92453	1.93061	1.82133	1.93061	1.93061	1.91846	1.82740	1.86989	1.94882	1.93668	1.90632	1.90025	1.96703	2.01560	2.02167	1.91239	1.75454	1.84561	1.85168	1.91846	1.87597	1.81525	1.77276	1.88204	1.88811	1.93061	1.86989	1.92453	1.91846	1.89418	2.00346	1.90025	1.88204	1.73633	1.71205	1.79704	1.85168	1.93061	1.97310	2.09452	1.97310	1.96096	1.92453	1.89418	1.88204	1.86382	1.99132	1.86989	1.92453	1.87597	1.99739	1.90632	1.94275	1.83347	1.96703	2.03988	1.83954	2.00953	1.91846	1.89418	2.00346	1.88811	1.84561	1.80311	1.78490	1.79704	1.79097	1.80918	1.79097	1.74240	1.73026	1.73633	1.79704	1.83954	1.93668	1.89418	1.96096	1.93668	1.97917	2.01560	2.01560	2.00346	1.99739	1.97310	2.02774	1.88811	1.85775	1.77883	1.71205	1.71812	1.85168	1.93668	1.79704	1.86382	1.81525	1.82740	1.85168	1.75454	1.84561	1.88811	1.78490	1.80311	1.78490	1.82133	1.87597	1.85168	1.88204	1.77883	1.72419	1.68776	1.71205	1.76669	1.79097	1.76061	1.77883	1.76669	1.94275	1.82740	1.85775	1.90025	1.80311	1.89418	1.92453	1.94275	1.79704	1.93061	1.94275	1.90025	1.94882	1.79704	1.80918	1.71812	1.77276	1.81525	1.80918	1.76061	1.83347	1.83954	1.86382	1.81525	1.79704	1.74847	1.79704	1.91846	1.80311	1.73633	1.69990	1.88811	1.83954	1.83954	1.91239	1.84561	1.85775	1.93061	1.98524	1.99739	2.03988	1.94275	1.83954	1.79097	1.80918	1.79097	1.81525	1.88204	1.99132	1.98524	1.85775	1.90025	1.76061	1.74240	1.74240	1.76669	1.81525	1.80918	1.98524	1.85775	1.76669	1.73026	1.76061	1.76061	1.82133	1.88204	1.86382	1.76061	1.78490	1.86382	1.92453	1.66955	1.75454	1.85775	1.91846	1.90025	1.84561	1.83954	1.77883	1.88811	1.67562	1.81525	1.78490	1.78490	1.80311	1.78490	1.71205	1.82740	1.82740	1.82740	1.93061	1.70597	1.77883	1.78490	1.76669	1.86989	1.85168	1.91239	1.78490	1.77276	1.81525	1.79704	1.76669	1.72419	1.73633	1.76669	1.79704	1.76061	1.80918	1.82133	1.79097	1.83347	1.80311	1.76061	1.73026	1.77883	1.85775	1.78490	1.85775	1.82133	1.78490	1.68776	1.78490	1.66955	1.62705	1.68169	1.67562	1.72419	1.75454	1.62705	1.62098	1.66348	1.60884	1.51777	1.63312	1.65134	1.69990	1.72419	1.77883	1.73026	1.67562	1.66955	1.76669	1.74847	1.72419	1.79704	1.74847	1.81525	1.80918	1.83954	1.77883	1.80311	1.80918	1.82740	1.77883	1.86989	1.85168	1.94882	1.97310	1.97917	1.90025	1.97917	2.04596	1.85168	1.73633	1.74847	1.72419	1.81525	1.87597	1.80311	1.79704	1.71205	1.68169	1.65741	1.68169	1.56634	1.68169	1.78490	1.78490	1.78490	1.77276	1.76061	1.78490	1.79704	1.71812	1.72419	1.66955	1.72419	1.72419	1.74240	1.72419	1.73026	1.68776	1.72419	1.66348	1.76669	1.63919	1.72419	1.74847	1.82740	1.80311	1.82740	1.70597	1.76061	1.76061	1.71812	1.71205	1.74240	1.92453	1.79097	1.79097	1.80311	1.91239	1.76061	1.74847	1.77276	1.81525	1.86989	1.80311	1.64526	1.64526	1.78490	1.88811	1.91239	1.88811	1.77883	1.80311	1.90632	1.87597	1.99739	2.03381	2.01560	2.00953	1.81525	1.94882	1.97917	1.86989	1.97310	1.90025	1.90632	1.87597	1.91846	2.05810	2.09452	1.96096	2.07631	1.95489	1.84561	1.97917	1.96096	2.02167	2.05203	1.91846	2.02774	2.04596	1.92453	2.01560	1.94275	1.95489	1.95489	1.87597	1.89418	1.88204	1.82740	1.83347	1.76669	1.89418	1.97917	1.94882	2.05810	1.94882	1.87597	1.97917	1.89418	1.91239	1.95489	1.82740	1.92453	1.99132	1.99739	2.05203	1.98524	1.92453	1.96096	2.03988	2.05810	2.00346	2.01560	1.99739	2.03988	2.05203	2.03381	2.08845	2.02167	2.11881	1.96703	2.02167	1.90025	1.83954	1.93668	1.94882	1.94275	1.84561	1.95489	1.93061	1.97310	2.02167	1.88204	1.96096	1.94275	1.99132	1.97917	1.88204	1.93668	1.88811	1.86989	1.86989	1.98524	1.97310	1.95489	2.02167	2.03988	2.04596	2.02774	1.94882	1.96096	1.94882	1.93668	1.98524	1.93061	2.08238	1.91846	2.06417	1.86382	1.96703	2.07631	2.05203	1.99739	1.91846	2.11274	2.03988	2.05810	2.00953	2.02774	1.94275	2.00346	2.05203	2.04596	1.91846	1.86382	1.94882	1.97917	1.88204	1.91239	1.83347	1.94275	1.90632	2.02774	1.97917	2.13095	2.07631	1.99739	1.92453	2.02167	1.99739	2.08845	1.93668	2.03988	1.97917	1.99739	1.95489	2.11274	2.07024	2.12488	2.09452	2.06417	2.07024	2.13702	1.99132	1.94275	1.97310	1.88204	1.90632	1.97310	1.88204	2.04596	2.02774	2.07631	2.03988	2.03381	2.07024	2.08845	2.13702	2.12488	2.13702	2.24630	2.11274	2.08238	2.02774	2.03381	2.04596	1.93668	1.95489	1.95489	1.90025	2.00346	2.00953	1.95489	1.82133	1.97917	2.02167	2.00346	2.06417	1.94882	1.88204	1.93061	1.97310	1.97310	1.98524	2.04596	1.99739	2.01560	1.89418	1.94882	1.88204	1.98524	1.96703	1.91846	1.91846	2.08845	2.11274	1.94275	2.07631	1.93668	1.89418	1.81525	1.83954	1.94882	1.81525	1.78490	1.86382	1.83347	1.89418	1.99132	1.97310	1.95489	1.93061	2.04596	1.81525	1.88204	1.96703	1.85775	1.89418	1.87597	1.91239	1.95489	2.00346	2.07024	2.02774	2.04596	2.05810	2.07024	1.96703	2.03381	1.99739	1.90632	2.00346	1.99739	1.89418	1.95489	1.91846	1.99132	1.96703	2.12488	2.00346	2.04596	2.05203	1.92453	1.86382	1.93668	1.83347	1.91846	1.95489	2.03381	1.93061	1.95489	1.89418	1.90632	1.94882	1.85775	1.93061	1.94275	1.87597	1.80311	1.85168	1.89418	1.79704	1.81525	1.83347	1.79704	1.89418	1.89418	1.99132	1.99132	1.89418	1.99132	1.89418	1.84561	1.82740	1.90025	1.99132	1.97917	1.94882	1.92453	1.97310	1.93668	1.95489	1.93668	1.93668	1.98524	1.97917	1.96703	1.93061	1.94882	1.91846	1.98524	1.96703	1.94882	1.97310	1.87597	1.97917	1.90632	1.86989	1.92453	2.02774	2.00953	1.97310	2.03381	2.11274	1.96703	2.03988	2.01560	2.02167	2.10667	2.02774	2.07631	2.07631	2.01560	2.13095	2.09452	2.08845	2.01560	2.02167	2.06417	1.99739	2.08238	1.97917	1.99132	1.94882	1.87597	1.95489	1.88811	1.85775	1.90025	1.85775	1.85168	1.90632	1.86989	1.96703	1.94275	1.96703	1.98524	1.96096	2.02774	1.94882	2.01560	1.99739	1.96703	1.96703	1.93061	1.90025	1.97310	2.00346	2.08238	2.10060	2.05810	2.11881	2.11274	2.07024	2.03988	2.04596
8	2.61776	2.25085	2.56836	2.39197	2.46252	2.55425	2.46958	2.61776	2.68831	2.54720	2.62481	2.60364	2.54014	2.54014	2.57542	2.69537	2.68831	2.70948	2.81532	2.74476	2.64598	2.82238	2.66009	2.49075	2.45547	2.63187	2.62481	2.54014	2.58248	2.65304	2.56131	2.65304	2.56836	2.51192	2.61070	2.48369	2.45547	2.50486	2.58953	2.62481	2.43430	2.63892	2.58953	2.47664	2.56836	2.56836	2.70948	2.66009	2.67420	2.53308	2.37080	2.36374	2.49075	2.64598	2.54014	2.39197	2.68126	2.68831	2.65304	2.52603	2.51897	2.48369	2.49780	2.42019	2.54014	2.56836	2.42019	2.56836	2.45547	2.59659	2.69537	2.55425	2.72359	2.51192	2.54014	2.42019	2.45547	2.51897	2.61776	2.59659	2.38491	2.38491	2.53308	2.59659	2.51192	2.44136	2.54720	2.58248	2.68126	2.66715	2.68126	2.80121	2.60364	2.64598	2.79415	2.66715	2.66009	2.60364	2.50486	2.64598	2.84355	2.59659	2.52603	2.49780	2.78004	2.70948	2.64598	2.61070	2.58953	2.61070	2.71654	2.58953	2.71654	2.79415	2.48369	2.56131	2.50486	2.44136	2.55425	2.46958	2.72359	2.49780	2.55425	2.40608	2.51897	2.39197	2.62481	2.84355	2.67420	2.51897	2.59659	2.55425	2.69537	2.58248	2.59659	2.60364	2.64598	2.46958	2.65304	2.39197	2.67420	2.51192	2.71654	2.63187	2.54720	2.70243	2.61776	2.80121	2.76593	2.55425	2.71654	2.71654	2.48369	2.50486	2.54720	2.62481	2.59659	2.75182	2.65304	2.49075	2.71654	2.64598	2.76593	2.37080	2.58248	2.48369	2.62481	2.59659	2.39197	2.73065	2.81532	2.71654	2.78710	2.47664	2.62481	2.56131	2.51897	2.46252	2.55425	2.62481	2.57542	2.46252	2.59659	2.55425	2.37785	2.45547	2.49780	2.30024	2.49780	2.56131	2.68126	2.69537	2.61776	2.51897	2.61070	2.66009	2.60364	2.69537	2.70243	2.69537	2.49075	2.66715	2.54014	2.65304	2.96350	2.78004	3.09050	2.82943	2.56836	2.70243	2.75182	2.70948	2.73065	2.58248	2.82238	2.71654	2.82238	2.70243	2.58248	2.60364	2.77299	2.75887	2.59659	2.63187	2.51192	2.49780	2.41313	2.42019	2.28613	2.56131	2.80121	2.63187	2.84355	2.56836	2.64598	2.82238	2.94233	2.59659	2.63892	2.66715	2.55425	2.55425	2.61776	2.73771	2.63892	2.68831	2.57542	2.66009	2.62481	2.64598	2.85060	2.62481	2.85766	2.78004	2.87177	2.80121	2.83649	3.04817	2.62481	2.75887	2.92116	2.64598	2.61070	2.88588	2.68831	2.84355	2.84355	2.72359	2.68126	2.69537	2.75887	2.70243	2.70243	2.80827	2.75887	2.83649	2.59659	2.54720	2.68126	2.65304	2.77299	2.69537	2.82238	2.55425	2.78004	2.79415	2.61776	2.72359	2.93527	2.76593	2.65304	2.88588	2.81532	2.62481	2.60364	2.69537	2.58248	2.66009	2.82943	2.66715	2.68831	2.61776	2.61776	2.70948	2.77299	2.61070	2.67420	2.73065	2.65304	2.82943	2.66009	2.48369	2.49780	2.68126	2.61070	2.68126	2.63187	2.54720	2.18734	2.70948	2.73771	2.82943	2.80827	2.75182	2.68126	2.58248	2.35669	2.42724	2.64598	2.63892	2.64598	2.69537	2.63187	2.58248	2.45547	2.72359	2.66715	2.67420	2.68126	2.63892	2.68831	2.80121	2.74476	2.64598	2.66715	2.58953	2.51897	2.71654	2.78710	2.77299	2.70243	2.47664	2.54720	2.66009	2.92116	2.63892	2.61070	2.69537	2.68126	2.62481	2.61776	2.73771	2.92822	2.75182	2.72359	2.64598	2.64598	2.57542	2.54014	2.67420	2.60364	2.69537	2.70243	3.00583	2.53308	2.44841	2.46252	2.62481	2.80121	2.61070	2.66009	2.63892	2.68126	2.61776	2.51897	2.51192	2.70243	2.64598	2.37785	2.73065	2.67420	2.59659	2.63892	2.49780	2.56836	2.74476	2.69537	2.67420	2.53308	2.75887	2.72359	2.72359	2.80827	2.80827	2.60364	2.68126	2.76593	2.67420	2.66009	2.68831	2.59659	2.58248	2.67420	2.57542	2.85766	2.80827	2.82943	2.80827	2.85766	2.78710	2.73771	2.78004	2.89999	2.79415	2.72359	2.84355	2.85060	2.77299	3.07639	2.81532	2.53308	2.90705	2.86471	2.78710	2.82238	2.74476	2.52603	2.82238	2.91411	3.01289	2.69537	2.93527	2.67420	2.69537	2.61776	2.62481	2.75887	2.68831	2.54014	2.70243	2.49780	2.49075	2.66715	2.72359	2.54014	2.61776	2.63187	2.56836	2.85766	2.73065	2.70948	2.73771	2.62481	2.64598	2.81532	2.63892	2.77299	2.94233	2.66009	2.52603	2.55425	2.73065	2.89294	3.04817	3.01994	2.71654	2.73771	2.97761	2.87883	2.79415	2.79415	2.73065	3.00583	3.11167	2.92822	2.97055	2.87883	2.89294	3.00583	2.84355	2.84355	3.03406	2.89294	2.85060	2.77299	2.93527	2.84355	2.84355	2.73771	2.92116	2.65304	2.81532	2.68831	2.78710	2.75887	2.75182	2.32846	2.70243	2.74476	2.76593	2.59659	2.86471	2.99172	2.79415	3.01994	3.03406	2.95644	2.85766	3.10462	3.08345	2.83649	2.76593	2.52603	2.68126	2.80827	2.92116	2.97055	2.97055	2.93527	2.75887	2.78004	2.97761	2.90705	2.94233	2.93527	2.99172	2.87883	2.83649	2.58248	2.81532	2.65304	2.83649	2.79415	2.67420	2.78710	2.83649	2.96350	2.89999	3.07639	3.12578	3.13990	2.94938	3.18929	3.24573	2.87177	2.99878	2.94233	3.07639	3.06934	3.08345	2.90705	3.10462	2.82238	2.95644	3.13284	2.88588	3.11167	2.99172	2.84355	2.87177	2.86471	2.80121	2.65304	2.75182	2.68831	2.68126	2.74476	2.87883	2.87177	2.78004	3.00583	2.92822	2.81532	2.86471	2.89294	2.99878	2.78710	2.85766	2.57542	2.71654	2.90705	2.92116	2.83649	3.03406	2.83649	2.86471	2.81532	2.83649	2.77299	2.94938	2.71654	3.01289	2.78710	2.70243	2.77299	3.11167	2.96350	3.04111	2.77299	2.80827	2.82238	3.13990	2.89999	2.93527	2.94233	3.02700	3.10462	2.89999	2.84355	2.99172	2.77299	2.99172	3.02700	2.85060	2.89294	3.10462	2.97761	2.93527	2.91411	2.91411	2.75182	2.82238	2.82943	2.79415	2.76593	2.79415	2.76593	2.96350	2.72359	2.83649	2.81532	2.89294	2.92822	2.87883	2.78004	2.89999	2.62481	2.78710	2.92116	2.91411	3.10462	2.73771	2.62481	3.06228	2.88588	3.30924	3.11167	2.97055	2.94938	3.09756	2.77299	3.06934	2.78004	2.85060	2.89294	2.86471	2.96350	2.77299	2.87883	3.04817	2.86471	3.04111	2.98466	2.92116	2.97761	3.09756	3.02700	3.00583	2.92822	3.18929	3.27396	3.27396	3.21045	2.75887	3.09050	3.12578	2.76593	2.75182	2.78710	2.97761	2.75887	3.36569	3.09050	3.07639	3.00583	2.88588	2.85060	2.89999	2.92116	2.87177	2.79415	2.59659	2.75887	2.77299	2.89294	2.91411	2.92116	2.89999	3.02700	3.16106	2.82943	2.87883	2.86471	2.95644	2.87177	2.99878	2.98466	2.82238	3.00583	2.71654	2.81532	3.08345	2.79415	2.92116	2.96350	2.69537	3.13284	2.80827	2.98466	3.13284	2.96350	2.76593	2.85060	2.87883	3.09756	3.12578	2.88588	3.08345	3.13284	3.12578	2.92822	2.99878	2.78710	2.89294	3.13284	3.34452	3.41508	3.10462	2.82238	2.66009	2.86471	2.90705	2.91411	3.16106	3.04817	3.17518	2.87883	2.76593	2.85766	2.80827	2.79415	3.08345	3.04111	3.23868	3.17518	3.06228	2.90705	2.93527	2.87883	3.09756	2.75182	2.86471	3.05522	3.15401	3.25279	2.96350	2.91411	2.96350	3.11167	3.13284	3.08345	2.80121	2.70243	3.09756	2.99878	3.11167	2.92822	2.80121	3.01289	2.92116	2.78710	2.94938	2.88588	2.99172	3.16106	3.04817	2.88588	2.82943	2.92822	2.94938	2.81532	3.11167	2.82238	2.82943	3.03406	2.94938	3.17518	3.09756	3.09050	3.10462	3.05522	2.82238	2.97761	3.06228	3.21751	3.11873	3.14695	3.25279	3.13284	2.99172	3.14695	2.96350	2.94938	2.91411	2.87883	2.86471	2.80827	2.93527	3.04817	2.94938	3.06228	3.01289	3.10462	3.06228	2.92822	2.95644	3.21045	2.92822	3.05522	3.16812	3.11873	2.70243	3.09050	3.27396	3.05522	3.31629	3.11873	3.12578	3.05522	2.91411	2.90705	3.05522	3.02700	3.26690	3.28807	3.19634	3.24573	3.17518	3.04111	2.92116	3.00583	3.11873	3.23162	3.16812	3.09756	3.11167	3.34452	2.89999	3.21751	3.21045	2.99172	3.00583	3.10462	3.16106	3.09756	3.04111	2.97761	3.10462	3.25279	2.98466	3.18223	3.20340	3.41508	3.21045	3.01994	3.13990	3.15401	3.25279	2.99878	3.21045	3.08345	2.99172	3.21045	3.19634	3.12578	2.99172	3.07639	3.02700	3.16812	3.15401	3.20340	3.13990	3.11167	3.04817	3.01289	3.15401	3.11167	3.15401	3.16812	3.09050	3.17518	3.10462	3.28807	3.34452	3.23162	3.07639	3.21751	3.21751	3.28807	3.11873	3.06228	3.16106	2.99172	3.04817	3.04111	3.10462	2.97055	3.19634	3.56325	3.42213	3.17518	3.23162	3.30924	3.28101	3.34452	3.47858	3.25985	3.33041	3.42919	3.45741	3.56325	3.35157	3.35157	3.30218	3.49975	3.32335	3.37980	3.47152	3.61264	3.65498	3.33041	3.42213	3.21751	3.23162	3.21045	3.18223	3.09756	3.13990	3.13990	3.13990	3.37980	3.42213	3.13284	2.97761	2.92116	3.17518	3.28101	3.23868	3.18929	3.09050	3.16106	3.25985	3.42919	3.24573	3.17518	3.18929	3.29513	3.46447	3.47858	3.16106	3.23162	3.36569	3.33746	3.37274	3.32335	3.45741	3.21751	3.17518	3.38685	3.44330	3.40802	3.26690	3.07639	3.37980	3.48564	3.29513	3.28101	2.99878	3.18929	3.34452	3.21751	3.11873	3.29513	3.21045	3.06934	3.19634	3.13284	3.33041	3.35863	3.26690	3.36569	3.46447	3.43624	3.25985	3.27396	3.31629	3.21751	3.08345	3.33746	3.40802	3.37274	3.35863	3.51386	3.37980	3.46447	3.43624	3.41508	3.13990	3.25279	3.39391	3.25985	3.28101	3.54208	3.46447	3.09756	3.55620	3.13990	2.99878	3.16812	3.60559	3.30924	3.47858	3.37274	3.09756	3.31629	3.21045	3.19634	3.38685	3.42213	3.51386	3.52092	3.56325	3.26690	3.35863	3.37274	3.30218	3.40802	3.50680	3.35863	3.53503	3.52797	3.40802	3.40097	3.21045	3.15401	3.45036	3.47152	3.60559	3.57031	3.60559	3.43624	3.37274	3.37980	3.48564	3.32335	3.21751	3.18929	3.47152	3.44330	3.06934	3.12578	3.36569	3.34452	3.14695	3.38685	3.31629	3.47858	3.30924	3.35157	3.18929	3.10462	3.47858	3.23162	3.35863	3.51386	3.41508	3.26690	3.29513	3.40802	3.24573	3.30924	3.30924	3.44330	3.45741	3.57736	3.35863	3.31629	3.52797	3.38685	3.28101	3.35863	3.37274	3.40097	3.42213	3.18929	3.28101	3.49269	3.33041	3.64792	3.41508	3.58442	3.49975	3.48564	3.38685	3.45741	3.36569	3.48564	3.37274	3.38685	3.56325	3.33041	3.41508	3.49975	3.73259	3.57736	3.36569	3.42213	3.75376	3.27396	3.62676	3.39391	3.71143	3.54208	3.49975	3.45741	3.53503	3.40802	3.47152	3.61264	3.33746	3.56325	3.53503	3.28101	3.51386	3.53503	3.40802	3.54208	3.24573	3.32335	3.40802	3.42213	3.33041	3.76082	3.63381	3.33041	3.11873	3.53503	3.40802	3.42919	3.24573	3.21045	3.52797	3.31629	3.41508	3.52092	3.47152	3.71848	3.60559	3.48564	3.53503	3.58442	3.38685	3.63381	3.61264	3.73965	3.56325	3.42213	3.20340	3.64087	3.49975	3.32335	3.52797	3.44330	3.69731	3.40097	3.35863	3.64792	3.37274	3.54914	3.21751	3.40802	3.30218	3.52092	3.47152	3.11167	3.45036	3.53503	3.44330	3.37274	3.32335	3.24573	3.33746	3.38685	3.42213	3.47858	3.68320	3.52092	3.95838	3.43624	3.42919	3.84549	3.49269	3.56325	3.47858	3.58442	3.41508	3.52797	3.59148	3.40097	3.57031	3.64792	3.57736	3.62676	3.47858	3.59148	3.56325	3.42919	3.58442	3.38685	3.66204	3.64087	3.82432	3.81021	3.64792	3.89488	3.52797	3.59148	4.01483	3.66909	3.92311	3.79610	3.70437	3.42213	3.64792	3.54914	3.81021	3.68320	3.61264	3.47858	3.71143	3.76082	3.78904	3.53503	3.57031	3.57031	3.46447	3.64792	3.57031	3.43624	3.55620	3.57031	3.65498	3.45036	3.61970	3.57031	3.66204	3.49269	3.74671	3.99366	3.81021	3.71848	3.48564	3.59853	3.71143	3.36569	3.88783	3.74671	3.72554	3.53503	3.57031	3.73965	3.59853	3.49269	3.32335	3.33041	3.67615	3.71143	3.52797	3.73259	3.52092	3.61970	3.61264	3.44330	3.47152	3.71848	3.75376	3.47152	3.52797	3.41508	3.61970	3.65498	3.44330	3.71143	3.64792	3.60559	3.66909	3.32335	3.23868	3.58442	3.37274	3.77493	3.68320	3.49975	3.56325	3.66204	3.73965	3.63381	3.67615	3.49975	3.78904	3.83843	3.59853	3.59853	3.48564	3.80315	3.78199	3.81727	3.53503	3.59853	3.86666	3.65498	3.30218	3.49975	3.47152	3.33041	3.65498	3.59148	3.68320	3.40802	3.57736	3.60559	3.57031	3.67615	3.76787	3.84549	3.57031	3.73259	3.40097	3.70437	3.68320	3.59148	3.75376	3.52092	3.59148	3.43624	3.76787	3.98661	3.57736	3.62676	3.77493	3.82432	3.79610	3.63381	3.55620	3.47858	3.56325	3.49269	3.63381	3.58442	3.57031	3.41508	3.46447	3.61970	3.55620	3.84549	3.68320	3.54914	3.33746	3.80315	3.72554	3.88077	3.69731	3.71848	3.88077	3.83138	3.60559	3.73965	3.57736	3.44330	3.56325	4.01483	3.97955	3.73965	3.76082	3.80315	3.78904	4.00072	3.92311	3.85960	3.98661	3.85960	3.85255	3.66204	3.78904	3.57736	3.69026	3.66909	3.72554	3.72554	4.07128	3.77493	3.85255	4.05717	3.95838	4.02894	3.91605	3.85255	3.68320	3.87371	3.73965	3.77493	4.02189	3.64087	3.61970	3.75376	3.67615	3.76082	3.78199	3.81021	3.93722	3.47858	3.69731	3.78199	3.73965	3.91605	3.74671	3.71848	3.47152	3.59853	3.57031	3.71143	3.96544	3.61264	3.81021	3.99366	3.82432	4.00072	3.85960	3.78904	3.96544	3.91605	3.95838	3.81021	3.88783	3.76787	3.81727	3.75376	3.78904	3.83843	3.81727	3.87371	4.07128	4.05717	4.02189	3.83138	3.88783	4.02894	4.10656	4.11362	4.01483	3.61970	3.49975	4.01483	3.84549	4.17712	3.97955	3.97955	3.86666	3.96544	3.98661	4.10656	4.21945	4.14184	4.00778	3.78199	4.05717	4.07834	3.81021	3.77493	3.85255	3.74671	3.98661	3.86666	3.81727	3.90899	3.83138	3.92311	3.86666	3.75376	3.90899	3.97955	3.93016	4.02189	3.85255	4.07128	3.98661	3.88783	3.81727	3.79610	3.95838	3.84549	3.62676	3.76787	3.73259	3.89488	3.76787	3.81727	3.91605	3.95133	4.07834	3.95133	4.07834	3.97955	3.72554	3.93722	4.05011	3.97250	4.09245	3.96544	3.85255	3.92311	4.07128	3.58442	4.13478	3.78199	3.88077	3.88783	3.87371	3.97955	4.00778	3.83843	4.00072	3.86666	3.62676	3.83138	3.73965	3.65498	3.69731	4.00778	4.08539	3.93722	3.84549	3.96544	3.73965	3.82432	3.97955	3.93722	3.85255	3.90194	3.75376	4.00778	3.88077	3.84549	3.90194	3.77493	3.87371	4.15595	3.96544	3.98661	4.04306	4.13478	3.96544	3.98661	3.98661	3.91605	4.14184	4.07834	3.78199	4.05717	4.10656	3.81021	3.93722	3.83843	3.90899	3.71848	3.61264	3.84549	3.90194	3.95133	4.05011	3.89488	4.21945	3.69731	3.77493	3.71848	4.11362	4.16301	4.11362	4.07128	4.00778	3.77493	4.14184	3.73965	4.09245	4.05011	3.89488	4.00072	3.93016	4.06422	4.02189	3.77493	3.73259	3.78199	4.00072	3.76787	4.15595	3.93722	3.88783	3.90899	3.85255	4.13478	3.97955	3.87371	4.26885	4.21240	4.26179	4.02189	4.25473	3.97250	3.85255	4.29001	4.09950	4.00778	4.09950	4.07128	3.88783	3.97955	4.16301	4.05717	4.13478	3.90194	3.90194	4.00072	3.84549	4.08539	4.24062	3.99366	4.05011	4.07834	4.27590	4.04306	4.20534	3.89488	4.32529	3.95133	4.06422	4.14184	4.35352	4.11362	3.87371	4.03600	3.82432	4.10656	3.96544	4.00072	4.06422	3.77493	3.81727	3.79610	3.88783	3.93722	3.77493	3.95133	4.07128	4.09950	4.31824	4.19829	4.21945	3.90899	3.90194	3.90194	4.17712	4.17712	4.05011	4.21945	4.17006	4.23357	4.06422	4.07834	4.05717	4.06422	4.21240	4.28296	4.24062	4.08539	4.21945	4.02189	4.02894	4.06422	4.04306	4.12067	4.17712	3.76787	4.15595	4.02894	4.02894	4.20534	4.03600	4.22651	4.17006	4.17006	4.03600	4.22651	4.39585	4.33235	3.95133	4.06422	4.02189	3.99366	4.07128	3.85255	4.18418	4.12067	3.98661	3.94427	3.91605	3.98661	4.12773	3.88783	3.88077	4.06422	3.93722	4.08539	3.89488	3.86666	3.89488	3.71143	3.87371	4.22651	3.92311	3.95838	4.26885	4.14184	4.36763	3.97955	3.89488	4.03600	3.93016	3.88783	3.73965	4.02189	4.10656	4.11362	3.97955	4.09245	4.12067	4.29707	4.02189	4.05011	4.13478	3.95838	3.88783	3.83843	3.86666	4.21945	4.08539	4.07834	4.02894	3.99366	4.09950	4.09245	3.80315	3.99366	3.96544	3.78199	3.78199	3.60559	3.83138	3.82432	3.98661	3.91605	3.83138	4.07128	4.00072	3.96544	3.95838	4.00072	3.82432	4.12773	4.17712	4.09245	3.90194	3.74671	4.06422	3.77493	3.95838	4.14184	3.78199	3.97955	3.85255	3.91605	4.17006	4.09950	3.83138	3.99366	3.82432	3.83138	3.73259	3.98661	3.84549	3.69026	3.81727	3.97955	4.02894	4.22651	4.00072	4.17006	4.19829	4.00778	4.12773	4.09245	4.00778	4.02894	4.02894	3.92311	3.83843	3.81021	4.05011	4.04306	4.19829	4.19123	3.71143	3.82432	3.83843	4.05011	4.26885	4.19123	3.97250	3.83138	3.90194	3.76787	3.78904	3.97250	3.95133	3.89488	3.93722	4.29707	4.47347	4.01483	4.00072	4.04306	4.02894	4.17006	4.11362	4.26179	4.13478	4.05717	4.17712	4.10656	4.21945	4.13478	4.01483	4.26885	4.16301	4.12067	3.98661	4.08539	4.12067	3.95838	4.07128	4.02189	3.95838	4.07834	3.83843	4.15595	4.02189	4.14184	3.99366	4.12067	3.76082	4.24768	4.07128	4.07128	3.96544	3.86666	3.93722	3.88077	4.12067	3.85960	3.79610	3.85255	4.03600	4.09950	4.18418	3.92311	4.00778	4.16301	4.28296	4.18418	3.99366	3.86666	3.82432	3.75376	3.89488	3.97250	3.97250	3.85255	3.77493	3.77493	3.90899	3.76787	3.81021	3.85960	3.66204	3.69026	3.78904	3.74671	3.79610	3.81727	3.66909	3.59853	3.83138	3.61970	3.70437	3.73259	3.90194	3.86666	4.01483	3.83138	3.98661	3.74671	3.75376	3.66909	3.66909	3.37274	3.82432	3.68320	3.90194	3.80315	3.56325	3.81727	3.92311	3.74671	3.51386	3.55620	3.42213	3.29513	3.32335	3.49975	3.58442	3.36569	3.55620	3.56325	3.40097	3.64792	3.56325	3.47858	3.42919	3.43624	3.27396	3.46447	3.30218	3.32335	3.13284	3.33041	3.02700	3.04111	3.04817	2.83649	2.67420	2.91411	2.67420	2.81532	2.92116	3.01994	3.49269	3.50680	3.31629	3.38685	3.60559	3.71143	3.84549	3.55620	3.76787	3.73965	3.78904	4.12773	3.95133	4.21945	4.50169	4.52992	5.09439	4.90388	4.81921	4.81215	4.50875	4.62870	4.48758	4.60048	4.44525	4.60048	4.40997	4.57225	4.46641	4.64987	4.43113	4.19123	4.26179	4.05717	4.21240	4.36057	4.22651	4.43113	4.43819	4.41702	4.46641	4.40291	4.56520	4.29001	4.50169	4.57931	4.61459	4.46641	4.11362	4.36057	4.19123	4.01483	4.43819	4.14184	4.14184	4.19123	4.10656	4.05011	4.05717	4.06422	4.11362	3.90194	4.01483	4.04306	3.73259	3.78904	3.83843	3.58442	3.74671	3.94427	3.59853	3.32335	3.69026	3.58442	3.59148	3.61970	3.56325	3.66204	3.57031	3.37980	3.30924	3.04817	3.38685	3.28101	3.33041	3.17518	3.07639	3.30924	3.39391	3.40097	3.45741	3.21751	3.24573	3.18223	3.13990	2.93527	3.12578	3.11873	3.26690	3.18223	3.09756	3.12578	3.08345	3.28101	3.09756	3.11873	2.98466	3.07639	3.10462	3.16812	2.99878	3.02700	2.88588	2.82943	2.83649	2.77299	2.85060	2.93527	2.64598	2.81532	2.72359	2.90705	2.75887	2.70948	2.64598	2.82943	2.55425	2.39902	2.63892	2.78710	2.63892	2.68831	2.66715	2.61070	2.39197	2.55425	2.76593	2.66009	2.66715	2.44841	2.68126	2.58953	2.51897	2.39197	2.42019	2.42019	2.48369	2.34257	2.41313	2.42019	2.51192	2.50486	2.53308	2.46252	2.38491	2.44136	2.71654	2.60364	2.56131	2.38491	2.54720	2.45547	2.35669	2.51192	2.38491	2.27907	2.27201	2.21557	2.43430	2.24379	2.43430	2.25085	2.10267	2.40608	2.39902	2.39902	2.42019	2.40608	2.23673	2.33552	2.27907	2.18029	2.14501	2.44136	2.27201	2.22262	2.20851	2.37785	2.25085	2.15912	2.29318	2.14501	2.23673	2.34257	2.08856	2.33552	2.11678	2.18734	2.03211	1.91216	1.91216	2.16617	2.08856	2.08856	1.95450	2.10973	2.13090	2.15206	2.35669	2.16617	2.23673	2.29318	2.34257	2.49075	2.24379	2.28613	2.04622	1.89805	2.09562	2.10267	2.13795	2.22968	2.22968	1.96861	2.03211	2.07445	2.01094	2.03211	1.91922	2.00389	1.97566	2.10973	1.93333	1.82749	1.71459	1.89805	2.06739	2.04622	1.94038	1.85571	2.08150	2.14501	1.89805	1.94038	2.03917	2.01800	1.96861	1.96861	1.99683	2.03917	1.94744	2.10973	1.77810	1.91216	1.88394	2.08856	2.08856	1.86277	1.94038	1.97566	1.87688	2.00389	2.03211	1.79221	1.88394	1.98272	1.70048	1.74987	1.86983	1.92627	1.87688	1.81338	1.85571	1.84866	1.69343	1.73576	1.88394	1.70048	1.73576	1.62992	1.87688	1.67931	1.89805	1.79927	1.77104	1.73576	1.76399	1.67226	1.62287	1.71459	1.82043	1.89099	1.84160	1.56642	1.83455	1.85571	1.86277	1.68637	1.81338	1.72871	1.89099	1.70754	1.71459	1.70754	1.84160	1.84866	1.65815	1.70754	1.78515	1.76399	1.65815	1.97566	1.69343	1.60876	1.62287	1.77810	1.67226	1.56642	1.86983	1.72871	1.65815	1.71459	1.87688	1.82749	1.68637	1.64404	1.64404	1.75693	1.82749	1.67931	1.58759	1.66520	1.50997	1.69343	1.76399	1.49586	1.61581	1.69343	1.61581	1.72165	1.70048	1.62287	1.70754	1.64404	1.43941	1.62287	1.65109	1.62287	1.62287	1.82749	1.77104	1.51703	1.58759	1.62287	1.50292	1.55936	1.65815	1.58053	1.62992	1.52408	1.62287	1.50997	1.42530	1.53820	1.50292	1.40413	1.50292	1.52408	1.50997	1.64404	1.71459	1.71459	1.54525	1.65815	1.54525	1.63698	1.48175	1.71459	1.71459	1.55231	1.48175	1.66520	1.58053	1.50997	1.55936	1.48175	1.67226	1.70754	1.68637	1.68637	1.55936	1.60170	1.46764	1.34769	1.40413	1.53114	1.45352	1.63698	1.36885	1.43236	1.61581	1.52408	1.46058	1.57348	1.55231	1.65109	1.56642	1.49586	1.56642	1.46058	1.40413	1.41119	1.51703	1.66520	1.67931	1.74282	1.63698	1.53114	1.49586	1.48175	1.39708	1.68637	1.61581	1.52408	1.47469	1.39708	1.37591	1.38297	1.53114	1.47469	1.52408	1.41824	1.49586	1.31241	1.47469	1.47469	1.50997	1.43941	1.36885	1.38297	1.49586	1.50292	1.38297	1.55231	1.37591	1.44647	1.43236	1.41119	1.62992	1.52408	1.67226	1.58053	1.39708	1.38297	1.51703	1.48175	1.54525	1.53820	1.55936	1.41119	1.38297	1.32652	1.38297	1.40413	1.37591	1.31946	1.37591	1.40413	1.49586	1.49586	1.31946	1.51703	1.39708	1.40413	1.41824	1.50292	1.39708	1.34769	1.51703	1.34063	1.18540	1.41824	1.43236	1.56642	1.51703	1.37591	1.50292	1.46058	1.39708	1.44647	1.55231	1.26301	1.28418	1.46058	1.32652	1.40413	1.52408	1.49586	1.62287	1.36885	1.51703	1.30535	1.43941	1.46058	1.33357	1.31946	1.53820	1.39002	1.55231	1.41119	1.42530	1.44647	1.34063	1.44647	1.31946	1.30535	1.24890	1.22068	1.15012	1.36885	1.48880	1.36885	1.38297	1.43236	1.30535	1.42530	1.33357	1.31946	1.24185	1.41119	1.29124	1.26301	1.15717	1.45352	1.24185	1.36885	1.35474	1.34769	1.37591	1.37591	1.41824	1.46764	1.50292	1.32652	1.29124	1.35474	1.43236	1.38297	1.39002	1.26301	1.45352	1.35474	1.49586	1.53114	1.33357	1.55231	1.57348	1.54525	1.38297	1.43941	1.46058	1.30535	1.33357	1.34769	1.25596	1.31241	1.33357	1.32652	1.40413	1.31946	1.23479	1.39002	1.37591	1.36885	1.40413	1.32652	1.31241	1.22773	1.31946	1.27713	1.28418	1.29829	1.41119	1.38297	1.36885	1.37591	1.27007	1.46058	1.30535	1.32652	1.20657	1.13601	1.17129	1.25596	1.36180	1.31241	1.30535	1.15012	1.32652	1.41119	1.39708	1.39708	1.28418	1.33357	1.17129	1.24185	1.31946	1.35474	1.24185	1.23479	1.37591	1.27007	1.35474	1.24185	1.36180	1.19245	1.30535	1.50292	1.34063	1.28418	1.36180	1.16423	1.33357	1.38297	1.41119	1.24890	1.27007	1.29124	1.16423	1.15717	1.24185	1.20657	1.39708	1.37591	1.29829	1.29829	1.32652	1.26301	1.22773	1.34063	1.26301	1.27713	1.34063	1.23479	1.34769	1.32652	1.24890	1.29124	1.16423	1.17834	1.30535	1.23479	1.49586	1.36180	1.34063	1.38297	1.35474	1.43236	1.37591	1.39708	1.35474	1.36885	1.31946	1.39002	1.31241	1.17834	1.34063	1.50997	1.38297	1.25596	1.24890	1.29124	1.36885	1.24185	1.27713	1.16423	1.17834	1.27713	1.22773	1.24185	1.31946	1.31241	1.29124	1.15717	1.31241	1.37591	1.37591	1.38297	1.37591	1.34769	1.31241	1.24185	1.31241	1.29124	1.19245	1.29124	1.25596	1.38297	1.34063	1.58759	1.36885	1.17834	1.23479	1.46764	1.41824	1.41824	1.55936	1.36885	1.40413	1.33357	1.28418	1.30535	1.37591	1.41824	1.41824	1.34063	1.32652	1.29124	1.43236	1.25596	1.31241	1.34063	1.28418	1.39708	1.24890	1.25596	1.26301	1.36885	1.25596	1.42530	1.27007	1.39002	1.24890	1.40413	1.34769	1.18540	1.37591	1.42530	1.35474	1.34769	1.17834	1.17834	1.31241	1.51703	1.39002	1.42530	1.16423	1.34769	1.41119	1.39002	1.29124	1.24890	1.35474	1.24890	1.25596	1.50997	1.21362	1.25596	1.39002	1.37591	1.34063	1.39708	1.29829	1.34063	1.22068	1.16423	1.17834	1.31241	1.31946	1.48175	1.60876	1.26301	1.26301	1.41119	1.43941	1.44647	1.34063	1.29124	1.41119	1.37591	1.32652	1.17129	1.17129	1.27713	1.43941	1.35474	1.31946	1.51703	1.49586	1.39708	1.39002	1.50997	1.34063	1.34063	1.37591	1.36180	1.46058	1.31241	1.34769	1.53820	1.42530	1.49586	1.26301	1.41824	1.55936	1.39708	1.24185	1.25596	1.55936	1.15012	1.30535	1.28418	1.36180	1.21362	1.39002	1.30535	1.32652	1.41824	1.36180	1.22773	1.06545	1.11484	1.17129	1.25596	1.21362	1.22068	1.27713	1.34063	1.33357	1.46764	1.26301	1.37591	1.51703	1.24890	1.37591	1.38297	1.43941	1.34063	1.29124	1.23479	1.46058	1.49586	1.47469	1.45352	1.12895	1.33357	1.38297	1.28418	1.31241	1.38297	1.46764	1.22773	1.27713	1.38297	1.22068	1.23479	1.31241	1.17129	1.21362	1.37591	1.17834	1.23479	1.12190	1.28418	1.21362	0.95961	1.14306	1.28418	1.19245	1.36885	1.39708	1.31946	1.26301	1.32652	1.24890	1.29829	1.24185	1.29124	1.35474	1.36180	1.12190	1.18540	1.25596	1.32652	1.20657	1.29124	1.28418	1.34769	1.15717	1.25596	1.12895	1.09367	1.15012	1.33357	1.41824	1.34769	1.27713	1.27007	1.03722	1.22068	1.39708	1.17129	1.10073	1.13601	1.34063	1.27007	1.09367	1.12895	1.07956	1.18540	1.09367	1.09367	1.25596	1.22068	1.26301	1.00194	1.12895	1.15012	1.16423	1.23479	1.21362	1.25596	1.18540	1.09367	1.10073	1.10778	1.17834	1.16423	1.21362	1.10073	1.08662	1.25596	1.10073	1.15012	1.28418	1.16423	1.09367	1.22773	1.15717	1.07250	1.14306	1.19951	1.19245	1.15717	1.12895	1.15717	1.39708	1.43941	1.30535	1.18540	1.27007	1.21362	1.20657	1.22773	1.29829	1.37591	1.39002	1.41119	1.15717	1.19245	1.07956	1.28418	1.31946	1.20657	1.26301	1.28418	1.24890	1.40413	1.34769	1.16423	1.19951	1.20657	1.19951	1.31946	1.27007	1.21362	1.13601	1.02311	1.23479	1.31946	1.26301	1.34063	1.28418	1.28418	1.06545	1.22068	1.26301	1.17129	1.07956	1.09367	1.19951	1.07956	1.03017	1.10778	1.03722	1.06545	1.06545	1.02311	1.11484	1.04428	1.04428	1.09367	1.18540	1.01606	1.08662	1.12190	0.99489	1.24185	1.20657	1.20657	1.15717	1.10073	1.10073	1.13601	1.05134	1.08662	0.94550	1.07956	1.15012	1.41119	1.39708	1.19245	1.12190	0.95255	1.17129	1.21362	1.32652	1.12190	1.05839	1.14306	1.09367	1.32652	1.17834	1.05839	1.10778	1.17129	1.17129	0.98078	1.02311	1.30535	1.32652	1.10073	1.00900	1.17129	1.19951	1.31241	1.06545	1.11484	1.00194	1.12895	1.14306	1.01606	1.01606	1.19245	1.15012	1.07250	1.09367	1.07956	1.12190	1.05134	1.10778	1.05134	1.12895	1.18540	1.14306	1.17834	1.17129	1.15717	1.27713	1.16423	1.19245	1.17129	1.27007	1.15717	1.27713	1.17834	1.15717	1.11484	1.25596	1.27713	1.27713	1.39002	1.19245	1.11484	1.29124	1.36885	1.32652	1.25596	1.24185	1.10073	1.17129	1.10778	1.18540	1.19245	1.20657	1.11484	1.30535	1.16423	1.12895	1.22068	1.07250	1.23479	1.31241	1.25596	1.27007	1.22773	1.25596	1.19951	1.29829	1.15717	1.31946	1.32652	1.26301	1.29829	1.40413	1.22068	1.21362	1.24185	1.22773	1.33357	1.34063	1.34769	1.19951	1.30535	1.32652	1.32652	1.31241	1.29829	1.23479	1.21362	1.32652	1.22773	1.17834	1.29124	1.19245	1.36885	1.35474	1.30535	1.33357	1.34769	1.40413	1.40413	1.43236	1.32652	1.29124	1.31946	1.22068	1.24185	1.17129	1.13601	1.22068	1.39708	1.15012	1.25596	1.22068	1.22773	1.37591	1.19951	1.24890	1.20657	1.33357	1.07956	1.14306	1.34063	1.09367	1.16423	1.23479	1.14306	1.06545	1.22773	1.23479	1.46764	1.31946	1.23479	1.12895	1.26301	1.12895	1.00900	1.06545	1.05839	1.20657	1.18540	1.16423	1.21362	1.20657	1.07250	1.34769	1.20657	1.38297	1.36180	1.32652	1.18540	1.08662	1.24890	1.18540	1.20657	1.06545	1.02311	0.94550	1.11484	1.18540	1.02311	1.03017	1.19951	1.15012	1.29124	1.17834	1.19245	1.43941	1.19245	1.27007	1.29124	1.21362	1.15717	1.23479	1.25596	1.19951	1.43236	1.16423	1.14306	1.17129	1.25596	1.00900	1.14306	1.15717	1.29124	1.21362	1.14306	1.12190	1.10778	1.03722	1.24185	1.12190	1.31946	1.17834	1.02311	1.18540	1.05134	1.05839	1.19245	1.19245	1.29124	1.28418	1.24890	1.17129	1.28418	1.20657	1.32652	1.22068	1.31241	1.22068	1.29829	1.10778	1.19245	1.19951	1.17129	1.22773	1.31946	1.15012	1.19951	1.09367	1.25596	1.22773	1.19951	1.27713	1.26301	1.07250	1.19951	1.18540	1.28418	1.30535	1.12190	1.34769	1.24185	1.14306	1.19245	1.27007	1.11484	1.15717	1.36885	1.22068	1.15717	1.12895	1.30535	1.21362	1.24185	1.01606	1.18540	1.18540	1.12895	1.19951	1.25596	1.24890	1.18540	1.18540	1.24890	1.27007	1.23479	1.17834	1.19245	1.22068	1.25596	1.45352	1.21362	1.19245	1.17129	1.23479	1.17834	1.12895	1.17834	1.14306	1.19245	1.10778	1.02311	1.27713	1.17834	1.17834	1.18540	1.19245	1.35474	1.36885	1.22773	1.19245	1.25596	1.19951	1.35474	1.36885	1.20657	1.29124	1.11484	1.14306	1.15717	1.32652	1.16423	1.12190	1.24185	1.26301	1.29124	1.09367	1.46764	1.20657	1.36180	1.19245	1.35474	1.19951	1.07250	1.15012	1.13601	1.15012	1.18540	1.22068	1.22068	1.16423	1.26301	1.19951	1.17129	1.28418	1.22773	1.07250	1.31241	1.24185	1.19245	1.40413	1.32652	1.23479	1.23479	1.27713	1.43236	1.40413	1.27713	1.32652	1.10778	1.28418	1.27007	1.18540	1.11484	1.22773	1.34769	1.16423	1.15717	1.12895	1.21362	1.11484	1.31946	1.31946	1.46764	1.43236	1.32652	1.26301	1.39708	1.34769	1.12190	1.29124	1.19951	1.16423	1.20657	1.14306	1.28418	1.17834	1.28418	1.12895	1.13601	1.36180	1.02311	1.19245	1.22773	1.29829	1.24185	1.17129	1.15717	1.12190	1.08662	1.07956	1.14306	1.20657	1.27713	1.15717	1.17834	1.15012	1.35474	1.36180	1.19245	1.32652	1.20657	1.05839	1.01606	1.24185	1.22068	1.15012	1.15717	1.08662	1.05134	1.24185	1.22773	1.17129	1.24185	1.11484	1.19245	1.26301	1.02311	1.17129	1.29829	1.19245	1.03722	1.22773	1.10073	1.09367	1.18540	1.23479	1.24890	1.13601	1.20657	1.25596	1.27713	1.27713	1.19951	1.14306	1.24185	1.29124	1.33357	1.12895	1.27007	1.14306	1.12895	1.16423	1.34063	1.22773	1.13601	1.31946	1.27007	1.16423	1.31241	1.27007	1.15012	1.14306	1.15717	1.19245	1.16423	1.11484	1.34769	1.17129	1.06545	1.07956	1.02311	1.10778	1.19245	1.19245	1.12190	1.06545	1.04428	1.21362	1.24890	1.36885	1.18540	1.15717	1.32652	1.19951	1.17129	1.18540	1.17129	1.12190	1.31946	1.28418	1.21362	1.25596	1.22773	1.19951	1.09367	1.19951	1.23479	1.31946	1.16423	1.22773	1.29829	1.29124	1.04428	1.10778	1.18540	1.24890	1.18540	1.24890	1.26301	1.19951	1.19951	1.20657	1.10073	1.15012	1.12190	1.03017	1.14306	1.06545	1.07250	1.05839	1.06545	1.24890	1.19951	1.31241	1.12895	1.17129	1.04428	1.16423	1.06545	1.13601	1.19245	1.17834	1.06545	1.16423	1.00900	1.19951	1.17834	1.20657	1.15717	1.14306	1.15012	1.28418	1.27007	1.31241	1.31946	1.12190	1.30535	1.16423	1.23479	1.15717	1.29124	1.08662	1.17834	1.14306	1.12190	1.28418	1.19245	1.24185	1.09367	0.98078	1.19245	1.22773	1.18540	1.22068	1.15717	1.07956	1.06545	1.22773	1.13601	1.09367	1.06545	1.07956	1.15717	1.12895	1.19951	1.19245	1.24890	1.31241	1.24185	1.12190	1.03017	1.06545	1.15012	1.07250	1.05839	1.12895	1.05134	1.02311	1.01606	0.98078	1.17834	1.25596	1.25596	1.19245	1.13601	1.05134	1.23479	1.29124	1.15012	1.16423	1.21362	1.15717	1.21362	1.29124	1.24185	1.18540	1.17129	1.10778	1.12190	1.07956	1.16423	1.24890	1.22773	1.23479	1.24890	1.15012	1.08662	1.11484	1.02311	1.06545	1.03017	1.11484	0.93844	1.05839	1.07250	1.17129	1.25596	1.29124	1.11484	1.07250	1.09367	1.12190	1.19245	1.22773	1.23479	1.22773	1.16423	1.16423	1.22773	1.17834	1.10778	1.11484	1.26301	1.24185	1.19951	1.12190	1.17834	1.15717	1.19245	1.12895	1.24185	1.17129	1.23479	1.10778	1.32652	1.28418	1.27713	1.28418	1.43236	1.29829	1.10778	1.12190	1.11484	1.12895	1.15012	1.17834	1.17834	1.16423	0.95961	1.09367	1.11484	1.04428	1.21362	1.28418	1.22773	1.15012	1.24185	1.34769	1.14306	1.19245	1.15717	1.16423	1.21362	1.23479	1.05134	1.22068	1.19951	1.18540	1.21362	1.07250	1.16423	1.16423	1.12190	1.10778	1.05134	1.05839	1.12190	1.15717	1.10778	1.00900	1.05839	1.09367	1.22773	1.17129	1.19951	1.20657	1.13601	1.10073	1.10073	1.18540	1.27007	1.33357	1.10073	1.22068	1.21362	1.16423	0.98078	1.17129	1.14306	1.11484	1.08662	1.27713	1.12190	1.16423	1.07250	1.18540	1.12190	1.23479	1.05839	1.01606	1.00900	1.10778	1.34769	1.28418	1.35474	1.22068	1.20657	1.20657	1.17129	1.27713	1.31946	1.34769	1.05839	1.19245	1.22068	1.27007	1.27007	1.17834	1.23479	1.22773	1.12895	1.10778	1.12190	1.16423	1.23479	1.22773	1.25596	1.16423	1.22773	1.25596	1.22068	1.13601	1.11484	1.10073	1.04428	1.17129	1.15012	1.10073	1.14306	1.11484	1.10073	1.20657	1.19951	1.04428	1.29124	1.23479	1.27713	1.18540	1.34063	1.10073	1.12190	1.16423	1.20657	1.09367	1.16423	1.22068	1.18540	1.29124	1.23479	1.21362	1.24890	1.07956	1.22068	1.07250	1.10778	1.12895	1.16423	1.23479	1.15012	1.22068	1.10778	1.19951	1.26301	1.19245	1.11484	1.04428	1.19245	1.10073	1.19951	1.06545	1.11484	1.15717	1.03722	1.12895	1.07250	1.19951	1.19951	1.19951	1.14306	1.22773	1.07250	1.08662	0.98078	1.17834	1.19245	1.17834	1.30535	1.07250	1.06545	1.12895	1.12190	1.20657	1.09367	1.15717	1.07956	1.17129	1.13601	1.15717	1.12895	1.17129	1.36885	1.27713	1.26301	1.29124	1.27007	1.21362	1.22773	1.16423	1.13601	1.03017	1.20657	1.10778	1.07250	1.13601	1.05839	1.36180	1.37591	1.19245	1.23479	1.08662	1.09367	1.07250	1.05839	1.04428	1.36885	1.28418	1.34063	1.02311	1.20657	1.07956	1.10073	1.08662	1.13601	0.98078	1.27713	0.93844	1.10778	1.05134	1.10073	1.15717	1.04428	1.07250	1.07956	1.12895	1.13601	1.05839	1.15717	0.98783	1.13601	1.12895	1.09367	1.04428	0.98783	1.05839	0.98783	1.19951	1.15012	1.16423	1.26301	1.27007	1.07956	1.03017	1.14306	1.06545	1.18540	1.11484	1.07250	1.13601	1.17834	1.17129	1.29829	1.11484	1.23479	1.08662	1.32652	1.24185	1.16423	1.26301	1.18540	1.27007	1.35474	1.32652	1.18540	1.24890	1.27713	1.12895	1.25596	1.15012	1.00194	1.10778	1.10073	1.13601	1.17834	1.27713	1.19245	0.95961	1.09367	1.17834	1.14306	1.11484	1.07250	1.03722	1.05839	1.20657	1.15012	1.15717	1.12190	1.14306	0.95961	0.95961	1.09367	1.01606	0.93844	1.12190	1.04428	1.19951	1.17129	1.11484	1.20657	1.20657	1.00900	1.19951	1.12190	1.14306	1.12895	1.19951	1.20657	1.05134	1.10073	1.01606	1.15717	1.19245	1.22068	1.24890	1.17129	1.22068	1.09367	1.07956	1.15717	1.15717	1.11484	1.07250	0.99489	1.10778	1.11484	1.03722	1.12895	1.26301	1.17834	1.15012	1.03722	1.12895	1.05839	1.05839	1.08662	1.10778	1.04428	1.09367	0.99489	1.05839	1.12190	1.07250	1.16423
9	1.23985	1.10209	1.33169	1.31447	1.36613	1.27429	1.30873	1.19967	1.25707	1.29725	1.26281	1.10783	1.36039	1.21689	1.39483	1.34317	1.34317	1.30299	1.22837	1.36039	1.13653	1.21115	1.38909	1.23985	1.19393	1.31447	1.20541	1.40631	1.29725	1.37187	1.27429	1.33169	1.22837	1.33743	1.29151	1.21689	1.26281	1.31447	1.38335	1.46371	1.24559	1.10783	1.08487	1.13079	1.33743	1.27429	1.29151	1.22263	1.32595	1.29725	1.19393	1.42353	1.17671	1.49815	1.32021	1.33169	1.17097	1.27429	1.19967	1.17097	1.36039	1.32595	1.25707	1.29725	1.16523	1.19393	1.24559	1.29725	1.11357	1.10783	1.15375	1.40057	1.31447	1.33169	1.26281	1.27429	1.34317	1.44075	1.25133	1.19967	1.28577	1.33169	1.28003	1.37761	1.29151	1.22837	1.22837	1.17671	1.32021	1.37187	1.29151	1.22263	1.30299	1.30299	1.37187	1.15375	1.23411	1.18819	1.43501	1.32021	1.26855	1.26855	1.22837	1.26281	1.18819	1.19393	1.28577	1.22837	1.21115	1.27429	1.21689	1.28577	1.23985	1.19393	1.37187	1.31447	1.22263	1.23985	1.19393	1.14801	1.29151	1.36039	1.30299	1.27429	1.32595	1.20541	1.26855	1.28003	1.14801	1.28577	1.36613	1.30873	1.33743	1.37761	1.30299	1.34317	1.23411	1.36039	1.33169	1.23411	1.23411	1.46371	1.17097	1.32595	1.46945	1.19967	1.31447	1.22837	1.26281	1.28577	1.23411	1.21689	1.26855	1.25707	1.26281	1.19967	1.29151	1.18245	1.26281	1.18819	1.25133	1.25133	1.33743	1.37187	1.33169	1.28577	1.26281	1.26855	1.25707	1.29151	1.20541	1.28577	1.42927	1.34317	1.29725	1.35465	1.39483	1.35465	1.30299	1.37761	1.35465	1.37187	1.31447	1.33743	1.29151	1.29151	1.15949	1.25133	1.22263	1.36039	1.28003	1.26281	1.28003	1.23411	1.38909	1.29725	1.26855	1.39483	1.04469	1.12505	1.46945	1.27429	1.27429	1.37761	1.06191	1.27429	1.41205	1.14801	1.25707	1.28577	1.36613	1.29151	1.19393	1.36039	1.32595	1.18245	1.25707	1.10783	1.31447	1.21689	1.37761	1.27429	1.26281	1.13653	1.29725	1.17671	1.16523	1.17097	1.19967	1.26855	1.28003	1.45223	1.25133	1.26281	1.14227	1.32021	1.29151	1.31447	1.32021	1.26855	1.22837	1.29725	1.17097	1.28003	1.10209	1.30873	1.42353	1.29151	1.21115	1.22837	1.38909	1.21689	1.26281	1.17097	1.36613	1.13653	1.29725	1.44075	1.26855	1.47519	1.24559	1.12505	1.18245	1.20541	1.30873	1.22837	1.28577	1.18245	1.37761	1.42353	1.42927	1.18245	1.32595	1.31447	1.37187	1.21115	1.42353	1.30873	1.21689	1.34317	1.34891	1.26855	1.36613	1.31447	1.32021	1.33169	1.28577	1.31447	1.28003	1.34891	1.14801	1.37187	1.15949	1.24559	1.22263	1.39483	1.27429	1.28577	1.32595	1.33743	1.29725	1.17097	1.39483	1.45797	1.30873	1.18245	1.21689	1.29151	1.38335	1.37761	1.39483	1.27429	1.37761	1.40057	1.29151	1.32021	1.22837	1.27429	1.22837	1.27429	1.38909	1.28577	1.29151	1.33169	1.40631	1.33743	1.22837	1.38909	1.45223	1.23985	1.34317	1.17097	1.32595	1.29151	1.36613	1.34891	1.48667	1.39483	1.17097	1.27429	1.38909	1.36039	1.52111	1.15375	1.34317	1.29725	1.19393	1.22837	1.33743	1.23411	1.28577	1.34891	1.20541	1.28577	1.21115	1.38335	1.41205	1.39483	1.29725	1.24559	1.43501	1.36039	1.33169	1.30299	1.26855	1.38909	1.17671	1.22263	1.30873	1.23985	1.27429	1.28577	1.10209	1.33743	1.30299	1.29151	1.28577	1.34891	1.30873	1.28577	1.15949	1.21115	1.30873	1.28577	1.31447	1.38909	1.22263	1.39483	1.36039	1.30299	1.28003	1.24559	1.25133	1.22263	1.22263	1.37187	1.28003	1.32595	1.38335	1.22263	1.33743	1.34891	1.20541	1.34891	1.26281	1.24559	1.28003	1.22837	1.32595	1.23985	1.26281	1.37761	1.30299	1.28003	1.24559	1.23411	1.43501	1.32595	1.28003	1.33743	1.22263	1.39483	1.42353	1.29151	1.37761	1.44075	1.41779	1.30873	1.25133	1.24559	1.41205	1.44075	1.38909	1.38909	1.38335	1.42927	1.48093	1.37187	1.36039	1.25707	1.36039	1.19967	1.19967	1.42927	1.36039	1.42353	1.33169	1.47519	1.30873	1.26855	1.49241	1.38335	1.24559	1.31447	1.42927	1.29725	1.37761	1.28577	1.37187	1.41779	1.21689	1.31447	1.28577	1.30873	1.41205	1.33743	1.48093	1.38909	1.30873	1.38335	1.25707	1.29151	1.21689	1.17671	1.19393	1.42353	1.29151	1.39483	1.33743	1.41205	1.44075	1.36613	1.46371	1.42353	1.27429	1.27429	1.34891	1.37761	1.33169	1.30873	1.17097	1.36039	1.44075	1.29725	1.33743	1.31447	1.39483	1.23411	1.27429	1.28577	1.22263	1.34317	1.35465	1.27429	1.35465	1.32021	1.20541	1.41779	1.28003	1.40631	1.31447	1.40057	1.30873	1.22263	1.17097	1.32595	1.32021	1.21115	1.17097	1.37187	1.38335	1.35465	1.42353	1.40057	1.28577	1.20541	1.25133	1.25707	1.26855	1.36039	1.25707	1.33743	1.22837	1.38335	1.22837	1.26855	1.24559	1.39483	1.17671	1.40057	1.33743	1.26855	1.18245	1.28577	1.48093	1.40631	1.34891	1.37187	1.35465	1.19393	1.24559	1.30873	1.40631	1.26281	1.36613	1.30873	1.33743	1.28577	1.36613	1.41205	1.28577	1.35465	1.38335	1.25707	1.33743	1.23985	1.23411	1.37187	1.34891	1.24559	1.19393	1.20541	1.21115	1.23411	1.29151	1.28003	1.13079	1.34317	1.24559	1.22837	1.21689	1.21689	1.42353	1.32021	1.37187	1.33743	1.49815	1.38909	1.30873	1.45223	1.34891	1.26855	1.40057	1.28003	1.45223	1.33169	1.39483	1.32021	1.33743	1.33169	1.38335	1.26281	1.43501	1.38909	1.31447	1.36613	1.26855	1.35465	1.30873	1.37761	1.32595	1.10209	1.36039	1.22263	1.29151	1.37187	1.25707	1.25133	1.21689	1.32021	1.28577	1.29725	1.23985	1.34891	1.41779	1.36039	1.29725	1.40057	1.39483	1.26855	1.31447	1.34891	1.46945	1.33169	1.21115	1.30873	1.28577	1.41779	1.19393	1.29725	1.42353	1.26281	1.36613	1.22837	1.33169	1.42927	1.31447	1.30299	1.24559	1.26855	1.24559	1.28577	1.29725	1.28003	1.30873	1.36039	1.41779	1.33169	1.40057	1.34317	1.43501	1.19967	1.29725	1.40631	1.40631	1.24559	1.30873	1.38909	1.48667	1.27429	1.40631	1.40057	1.34891	1.42927	1.17097	1.41205	1.31447	1.25133	1.37761	1.33169	1.26281	1.22837	1.23985	1.09061	1.30873	1.23411	1.40631	1.36039	1.34891	1.46945	1.34317	1.39483	1.32021	1.48093	1.33743	1.45797	1.23985	1.34317	1.34891	1.36613	1.21115	1.18245	1.44649	1.27429	1.34891	1.29151	1.30299	1.27429	1.38909	1.36613	1.28577	1.31447	1.21689	1.37761	1.32595	1.30873	1.13653	1.38335	1.46945	1.37761	1.41779	1.20541	1.29725	1.23411	1.40057	1.16523	1.29151	1.29151	1.42353	1.31447	1.16523	1.40631	1.37187	1.27429	1.34317	1.45223	1.28003	1.36039	1.38909	1.31447	1.29725	1.45223	1.37761	1.36613	1.33743	1.36613	1.28577	1.44075	1.25707	1.42353	1.25133	1.41779	1.32021	1.49241	1.49815	1.37187	1.41779	1.27429	1.49241	1.58999	1.15949	1.22263	1.39483	1.33743	1.28003	1.38335	1.42353	1.23411	1.42353	1.29151	1.32021	1.37761	1.42927	1.41779	1.25133	1.39483	1.46371	1.44649	1.40631	1.25133	1.33743	1.37761	1.46371	1.45797	1.42927	1.39483	1.49241	1.27429	1.38909	1.46945	1.18245	1.31447	1.33743	1.18245	1.27429	1.45223	1.33169	1.25133	1.26855	1.32595	1.51537	1.36039	1.29151	1.21689	1.10783	1.30873	1.26281	1.33743	1.27429	1.54407	1.39483	1.45797	1.31447	1.34317	1.35465	1.46371	1.34891	1.33743	1.51537	1.42353	1.29151	1.44649	1.28003	1.51537	1.42927	1.35465	1.39483	1.45797	1.38335	1.30299	1.32595	1.22837	1.53259	1.61869	1.44649	1.44649	1.41205	1.40057	1.24559	1.49241	1.37761	1.45223	1.33743	1.36039	1.40057	1.34317	1.44649	1.42927	1.41779	1.44649	1.49815	1.26281	1.49815	1.42927	1.38909	1.33743	1.33743	1.29151	1.44649	1.43501	1.38909	1.21689	1.28003	1.31447	1.37187	1.34891	1.36613	1.37187	1.44649	1.38335	1.37761	1.16523	1.25707	1.36613	1.43501	1.18245	1.25133	1.36039	1.40057	1.27429	1.30299	1.29725	1.30873	1.40631	1.35465	1.48093	1.33743	1.40057	1.40631	1.56129	1.44075	1.29151	1.20541	1.33743	1.35465	1.36613	1.26281	1.30299	1.45223	1.42353	1.36039	1.43501	1.45797	1.37187	1.33743	1.19967	1.37187	1.52685	1.32595	1.40631	1.37761	1.36039	1.34891	1.34317	1.39483	1.30299	1.32595	1.40631	1.41779	1.48093	1.61869	1.29151	1.44075	1.42927	1.23411	1.55555	1.32595	1.28003	1.45797	1.41205	1.34891	1.28003	1.26281	1.40631	1.36613	1.26281	1.44649	1.24559	1.25133	1.34891	1.44075	1.29725	1.41205	1.33743	1.29151	1.28003	1.37761	1.25707	1.42353	1.28577	1.30873	1.40631	1.33743	1.32021	1.42927	1.30299	1.29725	1.35465	1.30873	1.31447	1.27429	1.36613	1.47519	1.32595	1.32595	1.24559	1.23985	1.35465	1.33743	1.32021	1.37187	1.24559	1.53259	1.46945	1.37761	1.41205	1.23411	1.29151	1.28003	1.31447	1.33169	1.34317	1.58425	1.49241	1.37761	1.36039	1.30873	1.52685	1.32021	1.52111	1.32595	1.38909	1.31447	1.47519	1.32595	1.57277	1.51537	1.51537	1.29725	1.34317	1.64165	1.35465	1.48093	1.64165	1.36039	1.55555	1.31447	1.45223	1.49241	1.44649	1.53833	1.32021	1.42927	1.39483	1.47519	1.52111	1.21115	1.44075	1.63017	1.44649	1.43501	1.44649	1.39483	1.57277	1.44075	1.38335	1.37761	1.30873	1.60147	1.42927	1.45223	1.25707	1.41779	1.25133	1.25707	1.36613	1.32021	1.37187	1.44075	1.56129	1.41779	1.41205	1.48667	1.33743	1.46371	1.44075	1.26855	1.33169	1.28577	1.46371	1.33169	1.28577	1.44075	1.34891	1.46945	1.49241	1.38335	1.50963	1.41205	1.27429	1.39483	1.50963	1.28003	1.36039	1.55555	1.50963	1.28577	1.42353	1.32021	1.42353	1.42353	1.46371	1.38909	1.27429	1.26855	1.49815	1.41205	1.48667	1.47519	1.39483	1.33743	1.34317	1.42353	1.34317	1.45223	1.57277	1.44075	1.31447	1.44649	1.36039	1.30299	1.49241	1.27429	1.29725	1.26855	1.38909	1.50963	1.56129	1.60721	1.37761	1.54981	1.45223	1.46945	1.47519	1.57851	1.42353	1.49815	1.23411	1.41205	1.49815	1.45223	1.44075	1.47519	1.41205	1.45797	1.50389	1.44649	1.41205	1.34317	1.36039	1.44649	1.61869	1.48093	1.57277	1.50389	1.26281	1.38335	1.37187	1.25133	1.24559	1.50389	1.44649	1.26281	1.40057	1.50389	1.39483	1.41205	1.48667	1.50389	1.26855	1.40057	1.40057	1.43501	1.18245	1.38909	1.34317	1.36613	1.35465	1.38335	1.22837	1.38909	1.32595	1.45797	1.30873	1.38909	1.52685	1.36039	1.42927	1.45223	1.65887	1.39483	1.40631	1.36613	1.39483	1.37761	1.28003	1.46945	1.53833	1.22837	1.24559	1.36613	1.42927	1.49815	1.38909	1.41205	1.32595	1.32021	1.37187	1.37187	1.43501	1.29725	1.32595	1.40631	1.42927	1.34317	1.28577	1.34891	1.53259	1.43501	1.49241	1.39483	1.38909	1.38335	1.44075	1.36039	1.29725	1.54981	1.46371	1.45797	1.44649	1.37761	1.50963	1.49815	1.41779	1.47519	1.41779	1.46945	1.36039	1.35465	1.30299	1.39483	1.45797	1.34317	1.51537	1.38335	1.25133	1.36613	1.38909	1.41779	1.30299	1.33169	1.26281	1.48093	1.40057	1.59573	1.48093	1.48667	1.37187	1.34891	1.15375	1.46371	1.46945	1.54407	1.38909	1.46945	1.34891	1.36039	1.35465	1.34317	1.27429	1.34317	1.29725	1.34317	1.49241	1.38335	1.48667	1.37761	1.49815	1.40057	1.39483	1.33169	1.32021	1.38909	1.29725	1.38335	1.42927	1.39483	1.41779	1.38909	1.54981	1.50389	1.36039	1.41205	1.35465	1.39483	1.32021	1.32021	1.37761	1.36039	1.50389	1.26855	1.45223	1.36039	1.46945	1.44075	1.53833	1.47519	1.38335	1.30873	1.36039	1.35465	1.37761	1.39483	1.46945	1.46945	1.31447	1.57277	1.44075	1.45797	1.40057	1.27429	1.28577	1.30873	1.32021	1.38335	1.43501	1.52685	1.36613	1.42353	1.39483	1.46371	1.29725	1.34891	1.34891	1.46945	1.61295	1.56703	1.36039	1.51537	1.44649	1.33743	1.43501	1.36039	1.38335	1.50963	1.50963	1.63017	1.34317	1.41205	1.37761	1.44649	1.31447	1.51537	1.42353	1.45223	1.49241	1.48093	1.51537	1.56703	1.49241	1.33743	1.33743	1.40631	1.23411	1.30873	1.37187	1.36039	1.38909	1.32021	1.42353	1.36039	1.37761	1.34317	1.33169	1.49241	1.52111	1.41779	1.37761	1.42927	1.52685	1.49241	1.49815	1.42353	1.47519	1.37187	1.53259	1.43501	1.37187	1.44649	1.36613	1.37761	1.29725	1.36613	1.35465	1.46945	1.41779	1.57851	1.37761	1.42927	1.60721	1.34317	1.40631	1.38909	1.37187	1.38909	1.40057	1.26281	1.36613	1.30299	1.29725	1.37761	1.41205	1.25707	1.39483	1.42927	1.35465	1.44075	1.50389	1.49241	1.60147	1.66461	1.52685	1.57277	1.25707	1.45797	1.43501	1.31447	1.37187	1.38909	1.36039	1.41205	1.34891	1.49241	1.52685	1.48667	1.42927	1.42353	1.45797	1.46945	1.30299	1.52111	1.40631	1.36039	1.37187	1.44649	1.34317	1.34891	1.44649	1.22837	1.53833	1.45797	1.50389	1.45797	1.53259	1.36613	1.42927	1.46371	1.50389	1.36039	1.40057	1.27429	1.44075	1.49241	1.52111	1.41205	1.53259	1.33169	1.33169	1.45797	1.57851	1.42927	1.35465	1.51537	1.38909	1.34317	1.46371	1.57277	1.55555	1.45223	1.45797	1.39483	1.40631	1.55555	1.40631	1.34891	1.48667	1.48667	1.58425	1.43501	1.46945	1.40631	1.26281	1.44649	1.34891	1.45797	1.36613	1.32595	1.44649	1.34891	1.37761	1.30873	1.48667	1.40631	1.41205	1.31447	1.33169	1.29151	1.38909	1.38335	1.37761	1.46945	1.32021	1.50389	1.43501	1.44075	1.41205	1.49241	1.48093	1.36613	1.32021	1.37187	1.35465	1.18245	1.42927	1.48667	1.42927	1.38335	1.30873	1.49241	1.49241	1.46945	1.53833	1.34317	1.49815	1.37187	1.41779	1.42353	1.45797	1.45223	1.46371	1.45223	1.56703	1.38335	1.60147	1.31447	1.47519	1.39483	1.36039	1.45797	1.43501	1.55555	1.39483	1.51537	1.49815	1.50389	1.39483	1.47519	1.45797	1.38909	1.57277	1.40057	1.32021	1.42927	1.41779	1.47519	1.36613	1.31447	1.38335	1.18819	1.46371	1.29151	1.46371	1.18245	1.52111	1.47519	1.32021	1.37761	1.46371	1.45797	1.36039	1.47519	1.40057	1.57851	1.44075	1.48093	1.50963	1.48093	1.42353	1.26855	1.50389	1.45223	1.42353	1.39483	1.41205	1.44075	1.27429	1.44075	1.64165	1.50389	1.56703	1.35465	1.56129	1.41779	1.50963	1.52685	1.36039	1.38335	1.48093	1.31447	1.44075	1.32595	1.30299	1.33169	1.51537	1.37761	1.34891	1.34891	1.53259	1.48667	1.48093	1.41205	1.40057	1.50963	1.49815	1.50389	1.37187	1.32021	1.50963	1.29151	1.51537	1.41779	1.45223	1.41779	1.37761	1.37187	1.49241	1.46945	1.46945	1.41205	1.40631	1.35465	1.35465	1.31447	1.48667	1.47519	1.46371	1.50389	1.46371	1.48667	1.37761	1.46945	1.37761	1.53259	1.53259	1.41205	1.46945	1.37761	1.25707	1.50389	1.38909	1.46945	1.37187	1.36613	1.48093	1.63017	1.40057	1.64165	1.49241	1.42927	1.37761	1.58999	1.29151	1.48093	1.45223	1.34317	1.53833	1.44075	1.46371	1.47519	1.38335	1.41205	1.41779	1.54407	1.37761	1.54981	1.37187	1.45797	1.32021	1.53833	1.39483	1.44075	1.43501	1.61869	1.39483	1.41779	1.44649	1.45797	1.37187	1.44075	1.33169	1.24559	1.62443	1.50963	1.34891	1.48093	1.44649	1.29725	1.44649	1.54407	1.40057	1.39483	1.28577	1.34317	1.41205	1.36039	1.26281	1.65887	1.43501	1.45797	1.57277	1.42353	1.41205	1.39483	1.63017	1.64739	1.44649	1.44075	1.53259	1.42927	1.58999	1.49241	1.49241	1.44649	1.61295	1.43501	1.54981	1.41205	1.34317	1.48667	1.49241	1.43501	1.45223	1.41205	1.46945	1.47519	1.51537	1.30873	1.28577	1.48093	1.40631	1.37187	1.50389	1.63017	1.64165	1.53259	1.53259	1.34317	1.61869	1.51537	1.42927	1.50963	1.42353	1.45223	1.49815	1.45797	1.56703	1.48667	1.57851	1.56129	1.57277	1.44649	1.53259	1.43501	1.38909	1.36613	1.52111	1.66461	1.59573	1.47519	1.67035	1.48667	1.40631	1.65887	1.38909	1.33169	1.48093	1.45223	1.56703	1.45797	1.53833	1.65887	1.44075	1.43501	1.39483	1.57851	1.55555	1.32595	1.41205	1.51537	1.54981	1.40057	1.34317	1.36039	1.49241	1.45223	1.50963	1.40057	1.28003	1.43501	1.37187	1.37761	1.39483	1.36613	1.53259	1.52685	1.65313	1.67035	1.54407	1.56129	1.65313	1.58999	1.44649	1.48093	1.47519	1.52685	1.57851	1.50389	1.54407	1.36039	1.42927	1.33169	1.34317	1.40631	1.45223	1.44649	1.44075	1.53833	1.38909	1.34317	1.56703	1.45223	1.43501	1.51537	1.41779	1.50963	1.55555	1.52685	1.34317	1.62443	1.48093	1.58425	1.47519	1.54407	1.62443	1.57851	1.46371	1.55555	1.49241	1.37187	1.41205	1.63591	1.54981	1.37187	1.56703	1.36039	1.45223	1.40057	1.66461	1.64739	1.40631	1.46371	1.36613	1.54407	1.49815	1.37761	1.41779	1.57277	1.47519	1.49241	1.49241	1.61295	1.59573	1.54981	1.59573	1.41779	1.55555	1.57277	1.61295	1.43501	1.63017	1.65313	1.48667	1.55555	1.65313	1.63017	1.63591	1.64739	1.53259	1.69905	1.45797	1.39483	1.49241	1.48667	1.43501	1.55555	1.46945	1.39483	1.49241	1.36613	1.45797	1.44649	1.71053	1.68757	1.57851	1.48093	1.38909	1.76219	1.60147	1.59573	1.52685	1.34891	1.41205	1.61295	1.53833	1.52111	1.47519	1.57851	1.59573	1.79663	1.58999	1.73923	1.64739	1.55555	1.66461	1.63017	1.33169	1.48667	1.59573	1.60147	1.50389	1.64165	1.60147	1.55555	1.62443	1.61869	1.53259	1.58999	1.49815	1.47519	1.77941	1.45797	1.56703	1.66461	1.71627	1.51537	1.60147	1.57277	1.59573	1.65313	1.50963	1.58999	1.44649	1.58425	1.49241	1.49241	1.69905	1.48093	1.44649	1.51537	1.61869	1.49241	1.73349	1.45797	1.73349	1.51537	1.55555	1.50389	1.61295	1.56703	1.36613	1.49241	1.56703	1.50389	1.42927	1.66461	1.67035	1.44649	1.80237	1.51537	1.59573	1.56703	1.78515	1.56129	1.47519	1.73349	1.61295	1.53259	1.55555	1.54981	1.47519	1.44649	1.63017	1.46371	1.56703	1.30299	1.34317	1.22837	1.56703	1.23985	1.20541	1.31447	1.31447	1.25133	1.38909	1.37761	1.49815	1.63591	1.71053	1.66461	1.68757	1.65313	1.73923	1.82533	1.91717	1.78515	1.66461	2.02623	1.83107	2.00327	2.17548	1.95735	1.94587	1.88273	1.88273	1.96883	2.04919	1.81959	1.91143	2.00901	2.21566	1.91143	1.94587	1.81959	1.98605	1.93439	2.06068	1.89995	1.92865	1.89995	1.75645	1.76793	1.91143	1.94013	1.85403	2.14678	1.89995	1.89421	2.04345	2.15252	1.94587	2.35916	2.09512	2.30750	2.01475	2.02049	2.15826	2.03197	1.91143	2.14104	2.02623	2.04919	1.96883	2.01475	1.89995	1.98031	2.02049	2.22140	2.03197	2.23288	2.00901	2.03771	2.11234	1.96883	1.95735	2.12956	2.03197	2.04919	1.93439	2.00327	1.96309	2.06068	1.93439	2.02049	1.96309	2.06642	2.21566	2.10660	2.19270	2.07216	2.07790	2.15826	1.98605	2.12382	2.13530	2.12382	2.11808	2.09512	2.08938	1.81385	1.86551	2.02049	1.99179	2.13530	2.11234	2.07790	1.89421	2.15826	2.12956	1.93439	1.88273	1.94013	1.84255	2.04919	1.86551	1.94013	2.16400	1.87699	2.02049	1.95735	1.98605	2.00901	2.07216	1.91143	1.89995	1.95735	1.95735	1.82533	2.09512	1.98031	1.96883	1.87699	2.00901	2.08938	2.03771	2.12382	2.03771	2.07216	2.11808	1.98605	1.83681	1.98605	2.10660	2.02623	1.99753	2.10660	2.11234	1.94587	1.94587	1.98031	1.98605	2.03197	2.19844	1.99179	2.04919	1.97457	1.94013	1.95161	1.90569	1.88273	2.02049	1.73923	1.87125	1.94013	1.91717	1.85403	1.87125	1.98605	2.13530	1.87125	2.02049	1.80237	2.02049	1.88273	1.79089	1.95161	1.93439	2.02049	1.77941	1.79089	1.83107	1.85977	1.86551	1.72775	1.90569	1.83107	1.82533	1.84829	1.85403	1.82533	1.73349	1.87125	1.96883	1.82533	1.92865	1.83107	1.69331	1.97457	1.80811	1.96883	1.77941	1.76793	1.98031	1.69905	1.74497	1.83107	1.88273	1.77941	1.99753	1.70479	1.80237	1.83107	1.87125	1.95161	1.85403	1.61869	1.91143	2.00901	1.73349	1.89421	1.88273	1.77941	1.71053	1.67609	1.65887	1.61869	1.78515	1.67035	1.40631	1.80811	1.69331	1.81959	1.80237	1.89421	1.81959	1.83681	1.73923	1.50963	1.85977	1.79089	1.75645	1.74497	1.68757	1.68183	1.81959	1.61869	1.69905	1.74497	1.69331	1.69905	1.73923	1.77367	1.72201	1.63017	1.80237	1.60147	1.68757	1.72775	1.91717	1.76219	1.74497	1.87125	1.75071	1.71627	1.81385	1.76793	1.66461	1.70479	1.88847	1.61295	1.55555	1.54981	1.79663	1.83681	1.68757	1.63017	1.53259	1.76219	1.60721	1.71053	1.95735	1.67035	1.60147	1.76793	1.61295	1.69331	1.80237	1.50389	1.65887	1.72775	1.64165	1.58999	1.62443	1.45797	1.61869	1.52111	1.63591	1.65313	1.64739	1.78515	1.59573	1.65313	1.63017	1.53833	1.50963	1.53259	1.42927	1.59573	1.69331	1.63591	1.75645	1.41205	1.61869	1.68757	1.64165	1.66461	1.61295	1.62443	1.63591	1.50389	1.42353	1.54407	1.67035	1.57851	1.71627	1.55555	1.65313	1.66461	1.65313	1.64739	1.54981	1.60147	1.60721	1.60721	1.57277	1.72201	1.63017	1.64739	1.62443	1.58999	1.59573	1.68183	1.64165	1.53833	1.56703	1.57277	1.58999	1.56703	1.52111	1.69331	1.53259	1.54407	1.56703	1.63017	1.58425	1.64165	1.45797	1.46945	1.42927	1.46945	1.42927	1.52111	1.24559	1.58425	1.52111	1.49241	1.31447	1.41205	1.56129	1.58425	1.60147	1.57851	1.46371	1.48667	1.43501	1.46945	1.36613	1.37761	1.56129	1.40631	1.57851	1.34891	1.61869	1.40057	1.46371	1.45223	1.44649	1.44075	1.50389	1.54407	1.56703	1.56703	1.37761	1.32021	1.45223	1.42927	1.40631	1.46371	1.35465	1.63017	1.39483	1.35465	1.44649	1.45223	1.38909	1.41205	1.41205	1.42927	1.23411	1.34891	1.21689	1.28003	1.40057	1.38909	1.38335	1.30299	1.46371	1.43501	1.52685	1.45223	1.38335	1.27429	1.53833	1.34317	1.42353	1.31447	1.42927	1.41205	1.33169	1.36039	1.37761	1.51537	1.34317	1.25133	1.34891	1.49815	1.30873	1.23411	1.36039	1.37187	1.37761	1.34891	1.41779	1.39483	1.39483	1.30299	1.18245	1.43501	1.42927	1.33743	1.36613	1.19393	1.32021	1.29725	1.46371	1.48093	1.42927	1.26855	1.22837	1.25133	1.45797	1.58425	1.33743	1.17671	1.23985	1.40057	1.18245	1.34317	1.33169	1.34317	1.37187	1.04469	1.28003	1.22263	1.51537	1.50389	1.25133	1.26855	1.32595	1.12505	1.26281	1.29725	1.19967	1.36613	1.30299	1.22837	1.34891	1.13653	1.15375	1.37761	1.39483	1.23985	1.31447	1.40631	1.26855	1.35465	1.25707	1.34317	1.41779	1.44075	1.34891	1.24559	1.38909	1.23985	1.18819	1.29151	1.24559	1.23985	1.15375	1.28577	1.32595	1.22837	1.34891	1.34891	1.24559	1.33169	1.36039	1.30873	1.42927	1.40057	1.21689	1.15375	1.48093	1.36613	1.33743	1.41779	1.25133	1.30873	1.24559	1.33743	1.26281	1.28577	1.21689	1.23411	1.21115	1.21689	1.17097	1.11931	1.33743	1.33743	1.45223	1.36039	1.32021	1.17097	1.27429	1.26855	1.30299	1.36613	1.24559	1.33169	1.46371	1.40057	1.21115	1.29725	1.32595	1.23411	1.25707	1.14801	1.18245	1.28003	1.14801	1.34891	1.29725	1.13079	1.02747	1.20541	1.34317	1.38335	1.36039	1.41205	1.28003	1.11931	1.19393	1.18245	1.10209	1.33743	1.30873	1.29725	1.21689	1.19967	1.02747	1.18245	1.12505	1.26855	1.15375	1.44075	1.14801	1.13079	1.26855	1.18245	1.32595	1.19393	1.22837	1.22263	1.31447	1.15375	1.06765	1.18819	1.19967	1.08487	1.18819	1.33743	1.22837	1.25707	1.16523	1.17671	1.26281	1.30299	1.50963	1.19967	1.18245	1.12505	1.20541	1.16523	1.18819	1.03895	1.18819	1.11357	1.25133	1.23411	1.18245	1.27429	1.21115	1.23411	1.23985	1.23411	1.14801	1.36039	1.19967	1.33743	1.09061	1.21689	1.19967	1.30873	1.17097	1.22837	1.24559	1.17097	1.06765	1.08487	0.99877	1.17671	1.07339	1.21689	1.19967	1.22837	1.25707	1.23985	1.28577	1.23411	1.21689	1.13653	1.29725	1.30299	1.22837	1.19967	1.19967	1.25133	1.13079	1.22837	1.10209	1.09635	1.07913	1.07339	1.08487	1.25133	1.18819	1.13079	1.13653	1.23411	1.03895	1.30299	1.22263	1.07913	1.17097	1.15949	1.28577	1.23985	1.16523	1.09635	1.19967	1.22263	1.18819	1.14227	1.14801	1.16523	1.02747	1.17097	1.21689	1.15375	1.07339	1.19967	1.19967	1.11931	1.10209	1.28003	1.18819	1.07339	1.11931	1.12505	1.30873	1.17671	1.24559	1.20541	1.08487	1.11931	1.12505	1.07913	1.11357	1.19393	1.26281	1.13079	1.06191	1.08487	1.05617	1.11357	1.03321	0.98729	1.13079	1.14227	1.14801	1.25133	1.18819	1.01599	1.13653	1.14227	1.25133	1.13079	1.09635	1.22837	1.13653	1.06765	1.20541	1.04469	1.17671	1.21115	1.06765	0.94137	1.13079	1.09061	1.11357	1.12505	1.18245	1.03895	1.13079	1.25707	1.31447	1.30299	1.10209	1.03895	1.11357	1.05617	1.23985	1.17671	1.10783	1.28577	1.16523	1.02173	1.11357	1.15949	1.23985	1.03321	1.05043	1.17671	1.00451	1.17671	1.14227	1.26281	1.10209	1.02747	1.12505	1.22837	1.01599	1.11357	1.13079	1.02747	1.17097	1.18245	1.18245	1.10209	1.05617	1.06765	1.18819	0.98729	1.19393	1.02747	1.23985	1.09635	1.03895	1.19967	1.25707	1.17097	1.13079	1.05043	1.09635	0.99303	1.22837	1.15375	1.08487	1.13653	1.10783	1.12505	1.26281	1.30873	1.14227	1.15949	1.13653	1.10209	1.15375	1.13079	1.05617	1.15949	1.12505	1.15949	1.07913	1.03321	0.98729	1.21689	1.13079	1.20541	0.99877	1.15949	1.09061	1.29151	1.04469	1.04469	1.01025	1.14801	1.01025	1.07339	1.26281	1.19393	1.29151	1.14801	1.10209	1.05617	1.14227	1.13653	1.18819	1.19393	1.16523	1.05043	1.07339	1.19967	1.09635	1.13653	1.06765	1.11357	0.98155	1.26281	1.05617	1.06191	1.06765	1.17671	1.11931	1.06765	1.07339	1.23985	0.94711	1.09635	1.01025	1.23411	1.29151	1.21689	1.22837	1.17671	1.05043	1.06765	1.12505	1.08487	1.11357	1.09635	1.00451	1.02173	1.15375	1.05617	1.14801	1.05043	1.10209	1.00451	1.18819	1.19967	1.08487	1.00451	1.07339	1.14227	1.03895	1.13079	1.09061	1.02173	1.06191	1.17097	1.11931	1.05617	1.02173	1.02747	1.06191	1.11357	1.02173	0.99877	1.07913	1.06191	1.13079	1.07913	1.06191	1.23411	1.07339	1.15375	1.09061	1.05617	1.02173	1.15375	1.13079	1.13653	1.19393	1.18245	1.33743	1.15949	1.18245	1.19967	1.14801	1.02747	1.08487	1.17671	1.09061	1.09635	1.07339	1.07913	1.11931	1.10783	1.07339	1.07913	0.99877	1.04469	0.97581	1.04469	1.11931	1.10783	1.14227	1.13653	0.90693	1.18245	1.01599	0.97581	1.07913	1.09635	1.07339	1.18819	1.11931	1.09061	1.25707	1.17097	0.96433	1.17671	1.03895	1.02173	1.18245	1.00451	0.86675	1.09635	1.19967	1.10209	1.15949	1.09635	1.10783	1.07339	1.14801	1.10209	1.13653	1.13079	1.13653	1.05043	0.93563	1.10209	1.03321	1.06191	1.03321	1.17671	1.19967	1.08487	1.18819	0.92415	1.16523	1.13653	1.06191	1.15375	1.18245	1.15375	1.09635	1.18245	1.19393	0.97581	1.07913	1.15375	1.12505	1.26855	1.04469	0.97581	1.07913	1.02747	1.11357	1.09061	1.02747	1.09635	1.02747	1.19393	1.18245	1.09061	1.05043	0.97581	1.13079	1.03321	0.94711	1.15949	1.08487	0.91267	1.03321	1.14227	1.08487	1.17671	1.03321	1.06765	0.87249	0.95859	1.19393	1.05043	1.02747	1.15949	1.14227	1.14801	1.17671	1.10783	0.94711	1.11357	1.05043	1.13079	1.06191	0.99303	1.09061	1.08487	1.14227	1.14801	1.10209	1.09061	0.98729	0.98155	1.03321	0.95859	1.18819	1.14801	1.14801	1.07913	0.96433	1.13079	1.05043	0.99303	1.08487	0.98155	1.02747	1.13653	1.08487	0.93563	0.99303	1.18245	1.02747	1.00451	1.19967	1.24559	1.10783	1.01025	1.03895	1.03321	1.01025	0.89545	1.07339	1.00451	1.00451	0.94711	0.98155	0.99877	1.09061	0.96433	1.09635	1.14801	1.10209	1.15375	0.95285	1.05617	1.06765	1.04469	1.18819	1.01025	0.98155	0.98729	1.09061	1.03895	0.98729	1.10209	0.98155	1.00451	0.95285	1.02747	1.03321	1.12505	1.06765	0.99877	1.12505	1.02747	1.15949	1.02747	1.15949	1.00451	1.16523	1.00451	1.11931	0.99877	1.15949	1.05617	1.19967	1.19393	1.11931	1.08487	1.06191	1.08487	1.07339	1.01025	1.12505	1.23411	1.22837	1.12505	1.09061	0.92415	1.09061	1.09635	1.00451	0.94137	1.05043	1.03895	1.09061	1.13079	1.02747	0.97007	1.17671	1.01025	0.97581	1.13079	1.10209	1.12505	1.01025	0.97007	1.10209	0.86101	1.07339	0.98155	1.15949	1.19967	1.14801	1.19967	1.03895	0.99303	0.98729	0.88971	1.23411	1.13653	1.06191	1.08487	1.07339	1.06191	1.08487	1.05617	1.10783	0.99877	1.04469	1.03895	0.90119	0.88397	1.02747	1.09635	1.03321	0.86675	1.06765	1.00451	0.97581	1.20541	0.91841	1.12505	1.10783	1.00451	0.89545	0.95859	1.07339	1.09061	0.97007	1.17671	1.05617	0.98729	0.97581	0.97581	1.07339	1.02747	0.86101	0.89545	1.01025	1.05043	1.05617	1.05617	0.90693	0.93563	1.11357	1.13653	1.22263	1.05043	1.06765	1.06765	0.91841	0.92415	0.94137	1.10209	1.03895	1.06765	0.99877	0.82083	1.03895	0.94711	1.10209	1.11357	0.92415	1.15375	0.99303	1.02173	1.02173	0.85527	0.91841	0.80361	0.94137	1.09061	1.04469	1.02173	1.13653	1.17097	1.01599	1.04469	0.93563	1.01599	1.01599	1.05043	0.89545	1.07339	1.05043	0.99877	0.99303	1.02173	1.07913	1.00451	0.98155	1.07913	1.01599	1.03895	1.14801	1.14801	0.97581	0.99303	1.07913	1.11931	1.00451	1.15949	1.02173	1.03321	1.01025	1.09635	1.13653	1.01025	0.90693	0.92989	0.99877	1.12505	1.03321	0.92415	0.95859	1.06765	1.06765	1.00451	1.13653	0.97007	1.09635	0.98729	1.09061	0.88971	1.03895	0.99303	1.02747	1.06191	0.95859	1.10783	0.95859	1.01025	1.00451	1.02747	1.07913	1.06191	0.98729	1.01599	1.00451	1.03321	0.90693	0.97581	0.97581	1.03895	0.94711	1.02747	1.05043	0.99877	1.00451	1.01025	1.00451	1.21689	1.22263	1.11357	1.13079	1.13079	1.07913	1.01025	1.00451	0.95285	0.99877	1.13079	1.03321	1.21115	1.01025	0.98155	1.04469	0.87823	0.99303	1.05043	1.04469	1.05043	1.03895	1.06765	1.03321	0.98729	1.02173	1.00451	1.00451	0.99877	1.04469	1.13653	0.97581	0.92415	1.15375	1.11357	1.06765	1.03895	0.97581	0.87823	1.03895	1.01599	0.99303	0.99303	0.97007	0.91841	0.91841	0.94711	1.05617	1.03321	0.97581	0.99303	0.95285	0.98155	0.88971	0.89545	0.92989	0.94711	1.02747	0.95859	0.96433	1.01599	1.02173	0.98155	0.88971	1.01025	1.05043	0.86675	1.08487	1.09635	1.11357	0.94137	1.01599	0.99303	0.92415	1.00451	1.09061	1.07913	1.10209	1.06191	1.02173	1.06765	0.83231	1.01025	1.03895	1.05617	1.05043	1.14227	1.03321	1.07913	1.00451	1.03895	1.01599	1.01025	1.05043	0.97007	0.98155	1.00451	0.95285	0.98155	1.01025	1.09061	1.08487	0.90119	0.96433	0.90119	1.05617	1.02173	1.07913	1.02173	0.84953	0.91841	0.99877	1.03895	0.94711	0.97581	0.90119	0.95285	0.90119	0.99303	0.99303	1.04469	1.00451	1.05043	0.83805	0.97007	0.93563	1.01025	1.03321	0.87249	0.91841	1.02747	0.96433	1.03321	1.09061	1.02173	0.93563	0.92415	1.00451	0.96433	1.02173	1.03895	0.92415	0.95859	0.98155	0.94137	1.01599	1.03321	0.90693	0.80935	0.95285	0.98155	0.93563	0.95859	1.11357	1.02173	0.95285	0.92415	1.10783	0.93563	1.06191	1.11931	0.91841	1.16523	1.01025	0.99303	0.99303	1.04469	0.97581	0.93563	0.91841	0.94711	0.88397	0.87249	0.96433	0.93563	1.02173	0.88971	0.94137	1.01599	0.90693	0.89545	0.99303	1.06191	1.11357	0.95285	0.98155	1.05617	1.05617	1.15375	1.07913	0.91841	1.18245	1.19967	0.96433	0.95859	1.00451	0.94137	1.05617	1.00451	1.00451	0.79213	0.99303	1.16523	1.00451	1.05617	1.00451	1.07339	0.93563	1.09635	1.03321	0.97581	0.95859	0.97581	0.93563	0.94137	0.95859	0.97581	0.82657	0.84953	1.11931	0.95285	0.99877	0.98155	0.84953	1.02173	0.93563	1.01025	0.90693	1.00451	0.83231	0.83231	0.95859	1.10209	0.88971	0.88397	1.03321	0.90693	0.98729	0.93563	1.06191	1.00451	0.95859	0.98729	0.89545	1.00451	1.04469	0.82657	0.95285	0.93563	1.02747	1.04469	1.08487	1.15375	0.88971	0.95285	0.88971	1.03321	0.92989	1.01599	1.01599	1.10209	0.91841	0.95285	0.83805	1.01025	0.92989	1.03895	0.99303	1.09635	0.92989	1.02173	1.12505	1.02173	1.10209	0.99303	0.95859	0.92415	1.01599	0.86675	0.88971	0.99877	1.10783	0.97581	1.02747	0.98155	0.86101	0.80935	0.93563	0.88971	0.99303	1.10783	1.00451	0.98729	1.06191	1.07913	0.93563	0.95285	0.97581	0.92989	1.02747	1.14227	1.11931	0.84379	1.03895	0.92415	0.95859	1.05617	0.88397	1.10783	0.97007	0.91267	0.97581	0.98155	0.97007	1.06765	0.90119	0.92989	1.06191	0.96433	1.03895	0.88397	1.01025	0.91841	0.89545	0.95285	0.94137	0.96433	1.02173	1.11931	0.73473	0.89545	0.82657	0.92989	0.95859	1.05043	1.03895	0.97007	1.01025	0.99303	1.02173	1.01025	1.03321	0.89545	0.94711	1.01025	0.97581	0.92415	1.04469	0.88397	0.92415	0.90119	0.93563	0.99303	0.87249	0.90119	0.91841	1.08487	1.01025	1.07913	1.05617	0.86675	0.95285	0.83805	0.98729	0.97581	0.87823	0.97581	0.92989	0.90693	0.88397	0.96433	0.96433	1.00451	1.04469	0.94711	0.82657	0.97581	0.99303	0.84379	0.86675	0.90693	0.96433	0.99877	0.87249	0.90119	0.82657	0.87249	1.00451	0.97581	0.79213	1.03321	0.99303	1.17671	1.04469	0.96433	0.98729	0.95859	1.13079	0.96433	0.92989	0.88397	1.03895	0.94711	0.91267	0.86101	1.03321	0.93563	0.94711	0.87249	1.01599	0.91267	1.02173	0.91841	0.80361	0.90119	0.83231	0.91841	0.93563	0.91841	0.95859	0.97581	0.90119	0.97007	0.94711	0.99877	0.96433	1.00451	0.89545	0.95285	1.00451	0.93563	0.95285	0.96433	1.10783	0.98729	0.89545	1.11357	0.90693	0.91267	0.90119	0.87823	0.83231	0.98729	0.97581	1.02173	0.90119	1.02747	0.99877	1.05617	0.95285	1.00451	0.91841	0.98729	1.07339	1.01599	0.97581	0.92415	1.12505	0.94137	1.04469	0.95285	0.98729	0.95859	0.91267	1.04469	0.92415	0.92989	0.94137	0.92989	0.84953	0.92415	0.92989	0.91841	1.03321	1.02747	0.87823	1.03895	0.86101	0.90119	0.98155	0.88397	1.06765	1.06191	0.99877	1.02173	0.76343	0.87249	0.84953	0.97581	0.92989	0.99877	1.02747	0.87823	1.07339	1.02173	0.92989	1.05617	0.89545	1.06765	0.96433	0.85527	0.98155	1.00451	0.90693	0.91841	0.96433	1.10209	0.99303	1.09635	1.07339	0.90693	1.03895	0.97007	0.97581	0.96433	1.09635	0.97581	0.78639	0.87823	1.03321	1.08487	0.99877	0.91267	0.86101	0.99877	0.92415	0.91267	1.03895	0.99877	0.93563	0.89545	0.85527	0.90693	0.90119	0.83805	0.99877	1.02747	0.87249	0.95285	0.91267	0.90693	0.88397	0.86675	1.05617	0.86675	0.97007	0.92989	0.86675	0.90693	0.94711	0.93563	0.97007	0.87249	1.00451	0.83805	0.91267	0.88971	1.09635	0.90693	0.98729	0.92989	0.86675	1.03321	1.06765	0.88397	1.03321	0.87249	1.02747	1.02173	0.94711	0.97581	0.94711	1.03895	0.99877	0.92989	0.94711	0.92415	0.84953	0.76343	0.87249	0.98155	1.04469	0.90693	0.98155	0.94137	1.08487	1.00451	0.92989	1.11931	0.91267	0.99877	0.90119	0.97007	0.88397	0.86101	0.97007	1.02747	0.91841	0.95859	1.05043	0.95285	1.01025	1.02173	1.03321	0.91267	0.97007	0.99303	0.80361	0.88397	0.95859	0.92989	0.97007	0.90693	1.07339	0.80935	0.94137	0.91267	0.81509	0.93563	0.99303	0.90693	0.99303	1.00451	0.90693	1.03895	1.01599	0.93563	1.03321	0.94137	0.94711	1.02173	0.99303	1.08487	1.01025	0.86675	0.99877	0.98155	0.97007	0.90119	1.05043	1.06191	0.87249	1.01599	0.90693	0.91267	0.95859	1.12505	0.98155	0.97581	0.92989	0.97581	0.97007	0.89545	0.87249	1.00451	1.03321	1.02173	0.99877	0.95285	0.99303	0.91841	0.93563	1.12505	0.84379	0.95859	0.94711	1.03321	0.87249	0.83231	0.89545	0.97007	1.06765	0.92989	1.06765	1.07339	1.03895	0.92989	0.97007	0.91267	0.94711	0.99303	0.86101	0.96433	1.05617	0.94137	0.93563	0.88971	1.07339	0.97007	1.02173	0.82657	0.91841	1.01025	0.92989	0.90693	0.90119	0.87823	0.95859	0.88971	0.92415	0.91267	0.98155	1.15375	1.03321	0.93563	1.02173	1.07913
10	1.53236	1.47274	1.46081	1.37138	1.47870	1.38926	1.38926	1.49063	1.54429	1.46081	1.32964	1.45485	1.55621	1.47870	1.42504	1.41908	1.40119	1.41311	1.37734	1.41908	1.35349	1.31771	1.59795	1.47274	1.46678	1.34156	1.35945	1.34753	1.46081	1.54429	1.32368	1.32964	1.40119	1.22828	1.31771	1.30579	1.27001	1.37138	1.49063	1.49063	1.46081	1.50851	1.38926	1.29983	1.37734	1.47870	1.45485	1.44889	1.53833	1.44293	1.34753	1.40715	1.43696	1.43696	1.21635	1.29386	1.39523	1.34753	1.31175	1.28790	1.21635	1.55025	1.31175	1.56814	1.65758	1.43100	1.54429	1.46081	1.40119	1.39523	1.31175	1.28790	1.41311	1.41908	1.52044	1.37734	1.41908	1.50851	1.46678	1.40119	1.42504	1.44889	1.29386	1.47274	1.40119	1.45485	1.33560	1.52640	1.53236	1.18654	1.37138	1.34753	1.29983	1.26405	1.59795	1.43696	1.37138	1.35945	1.65758	1.54429	1.41311	1.66950	1.33560	1.52044	1.38926	1.59199	1.37734	1.49063	1.31771	1.43696	1.62776	1.40119	1.47274	1.55621	1.35945	1.43100	1.38330	1.48466	1.49659	1.36541	1.34753	1.40715	1.28790	1.43100	1.44889	1.36541	1.60391	1.48466	1.57410	1.38330	1.43100	1.55621	1.51448	1.47870	1.25213	1.30579	1.34156	1.38330	1.55025	1.59199	1.56814	1.41311	1.52044	1.49063	1.46678	1.43100	1.59199	1.34156	1.59795	1.52640	1.41908	1.42504	1.47870	1.60391	1.42504	1.62776	1.41311	1.48466	1.38926	1.50255	1.27001	1.41311	1.35349	1.43100	1.50851	1.38926	1.50851	1.55025	1.47274	1.52640	1.56218	1.49659	1.59199	1.60988	1.43100	1.50851	1.45485	1.39523	1.31175	1.49063	1.27001	1.43696	1.41311	1.38926	1.49063	1.53236	1.60391	1.52044	1.44889	1.59199	1.37138	1.38330	1.41908	1.36541	1.30579	1.59199	1.47870	1.45485	1.60988	1.41908	1.46678	1.53833	1.43100	1.47274	1.40715	1.62180	1.64565	1.55025	1.46081	1.54429	1.44293	1.53833	1.54429	1.40715	1.47274	1.54429	1.45485	1.60391	1.49659	1.71124	1.56814	1.49063	1.48466	1.63373	1.44293	1.45485	1.55621	1.37734	1.43696	1.68739	1.46081	1.68143	1.63373	1.64565	1.59199	1.50255	1.66950	1.47870	1.55025	1.43100	1.46678	1.47870	1.53833	1.48466	1.50255	1.40119	1.40715	1.40715	1.48466	1.65161	1.38926	1.46678	1.48466	1.32964	1.60988	1.67546	1.43696	1.46081	1.52640	1.46678	1.52640	1.35349	1.43696	1.49063	1.48466	1.28194	1.55025	1.46678	1.45485	1.39523	1.42504	1.46081	1.55025	1.43696	1.59199	1.29983	1.52044	1.43100	1.55025	1.56814	1.29983	1.37734	1.44293	1.61584	1.46678	1.43100	1.38330	1.53236	1.59199	1.47870	1.48466	1.72316	1.40119	1.50255	1.31175	1.46678	1.52044	1.64565	1.58603	1.35945	1.51448	1.49659	1.39523	1.46678	1.59199	1.51448	1.61584	1.46678	1.58603	1.53236	1.53833	1.48466	1.49659	1.66354	1.57410	1.43100	1.38926	1.45485	1.35945	1.34156	1.31771	1.47274	1.59199	1.55025	1.47870	1.41311	1.51448	1.68143	1.60988	1.56814	1.48466	1.41908	1.49659	1.43100	1.66950	1.79471	1.59199	1.56218	1.46081	1.47274	1.45485	1.38330	1.50851	1.69335	1.35945	1.47870	1.53236	1.57410	1.44889	1.34156	1.38926	1.51448	1.59199	1.38330	1.29386	1.73509	1.52640	1.52044	1.41311	1.52640	1.39523	1.52044	1.60391	1.44293	1.44293	1.40715	1.62776	1.60391	1.49063	1.61584	1.50851	1.65758	1.46081	1.66354	1.46081	1.44889	1.52640	1.29983	1.56218	1.59199	1.55025	1.51448	1.63373	1.48466	1.48466	1.55621	1.31771	1.56814	1.47274	1.45485	1.71124	1.55025	1.54429	1.50255	1.64565	1.44889	1.57410	1.50851	1.60391	1.52640	1.56814	1.28790	1.56814	1.59795	1.47870	1.53236	1.39523	1.31771	1.32368	1.44889	1.33560	1.63969	1.55025	1.51448	1.48466	1.49063	1.55621	1.62776	1.54429	1.65758	1.65161	1.51448	1.56814	1.42504	1.54429	1.54429	1.53833	1.45485	1.35945	1.37734	1.72316	1.33560	1.54429	1.46678	1.53833	1.37734	1.49063	1.54429	1.54429	1.62180	1.55025	1.44293	1.40119	1.37138	1.46678	1.44293	1.57410	1.67546	1.45485	1.52640	1.52640	1.42504	1.43100	1.57410	1.53833	1.49063	1.53833	1.51448	1.62180	1.63373	1.69335	1.71720	1.51448	1.58006	1.66950	1.47870	1.59795	1.41311	1.60391	1.62776	1.58603	1.47274	1.59795	1.54429	1.50255	1.50851	1.55025	1.35945	1.60988	1.51448	1.46081	1.39523	1.48466	1.37734	1.58006	1.66354	1.68143	1.56218	1.41908	1.46678	1.36541	1.72316	1.42504	1.63969	1.55621	1.46081	1.43696	1.52044	1.66354	1.65161	1.53236	1.46678	1.55025	1.50851	1.45485	1.56814	1.72913	1.62776	1.46678	1.55025	1.47274	1.47870	1.49659	1.65758	1.69335	1.56218	1.59795	1.59199	1.44889	1.46081	1.65161	1.63969	1.59199	1.46678	1.64565	1.34753	1.63969	1.57410	1.41908	1.48466	1.45485	1.68143	1.52044	1.33560	1.57410	1.50255	1.60988	1.46081	1.62180	1.55621	1.49063	1.48466	1.36541	1.48466	1.39523	1.53236	1.65161	1.44889	1.67546	1.32964	1.29386	1.41311	1.43696	1.30579	1.49063	1.52044	1.61584	1.62180	1.69335	1.53236	1.58603	1.52640	1.75298	1.59795	1.60391	1.50255	1.45485	1.60988	1.44293	1.69931	1.48466	1.70528	1.56218	1.38330	1.59795	1.44293	1.62776	1.40119	1.54429	1.59795	1.66354	1.40119	1.62180	1.38926	1.55025	1.50851	1.46081	1.47274	1.65161	1.44293	1.58006	1.44889	1.39523	1.40119	1.42504	1.58603	1.53236	1.49659	1.62776	1.64565	1.47870	1.55025	1.63373	1.62776	1.66950	1.65758	1.46081	1.28194	1.63969	1.50255	1.54429	1.61584	1.51448	1.65161	1.51448	1.48466	1.40119	1.45485	1.50851	1.47870	1.65161	1.55025	1.57410	1.27598	1.53236	1.48466	1.47870	1.47274	1.47274	1.43696	1.55621	1.49063	1.54429	1.35945	1.63969	1.70528	1.44293	1.47870	1.65161	1.60988	1.41311	1.53236	1.56814	1.47870	1.66354	1.54429	1.50255	1.57410	1.47274	1.57410	1.52640	1.45485	1.50255	1.37734	1.54429	1.61584	1.69335	1.75894	1.46081	1.47274	1.57410	1.59795	1.61584	1.56814	1.56814	1.62180	1.50255	1.44293	1.66354	1.62180	1.53833	1.51448	1.73509	1.57410	1.57410	1.69931	1.65161	1.52044	1.50255	1.53833	1.62776	1.38330	1.40119	1.53236	1.51448	1.57410	1.56814	1.58006	1.47870	1.48466	1.56814	1.48466	1.53833	1.47870	1.40715	1.56814	1.51448	1.34753	1.59795	1.59795	1.41908	1.58603	1.56218	1.52044	1.41908	1.35349	1.63373	1.53833	1.55621	1.42504	1.45485	1.30579	1.56218	1.47870	1.55621	1.43696	1.50255	1.44889	1.35349	1.54429	1.60988	1.51448	1.43100	1.50851	1.54429	1.56814	1.44293	1.79471	1.70528	1.44889	1.49659	1.50255	1.39523	1.53236	1.74105	1.53236	1.60391	1.41311	1.52640	1.59795	1.50851	1.57410	1.55025	1.55025	1.48466	1.69931	1.46081	1.41311	1.63373	1.51448	1.66354	1.57410	1.43100	1.59795	1.49659	1.54429	1.51448	1.60391	1.61584	1.62776	1.57410	1.60391	1.39523	1.62776	1.56218	1.60391	1.60988	1.73509	1.69335	1.52044	1.62180	1.58603	1.50851	1.55621	1.63969	1.46081	1.52044	1.35349	1.43696	1.53236	1.62180	1.58006	1.56218	1.49659	1.55025	1.59199	1.49063	1.46678	1.46081	1.50255	1.59199	1.55621	1.52640	1.56814	1.50255	1.48466	1.43696	1.46678	1.38926	1.44293	1.41311	1.39523	1.50255	1.52044	1.47870	1.52640	1.65161	1.43696	1.58006	1.47870	1.47870	1.56814	1.40119	1.60391	1.52044	1.42504	1.55621	1.66354	1.63969	1.65161	1.55025	1.51448	1.71124	1.52640	1.50255	1.52044	1.66950	1.49659	1.47870	1.64565	1.58603	1.47274	1.50255	1.63969	1.68739	1.58006	1.61584	1.72316	1.65161	1.50851	1.44889	1.47274	1.49063	1.46678	1.68739	1.42504	1.70528	1.51448	1.63373	1.56218	1.46081	1.44889	1.68739	1.74105	1.51448	1.60988	1.55025	1.51448	1.52044	1.51448	1.57410	1.60391	1.53833	1.52044	1.64565	1.46678	1.55025	1.81260	1.59795	1.46678	1.59199	1.48466	1.54429	1.58006	1.37734	1.44889	1.53833	1.49063	1.66354	1.66354	1.55621	1.74105	1.54429	1.55621	1.47274	1.65161	1.52640	1.38330	1.64565	1.62180	1.43696	1.28790	1.42504	1.35945	1.55621	1.44889	1.52044	1.46678	1.52044	1.39523	1.85434	1.43696	1.56814	1.74105	1.66354	1.60391	1.52640	1.77683	1.58603	1.78279	1.82453	1.62180	1.55025	1.65758	1.67546	1.65758	1.62180	1.62180	1.46081	1.63373	1.55025	1.54429	1.69335	1.54429	1.59199	1.68143	1.53833	1.55621	1.61584	1.53236	1.60988	1.74105	1.54429	1.68143	1.43100	1.43100	1.53236	1.74105	1.60391	1.53833	1.81856	1.62776	1.58006	1.57410	1.58006	1.55025	1.46678	1.71720	1.49063	1.47870	1.59795	1.59795	1.61584	1.46678	1.55025	1.36541	1.58603	1.59199	1.48466	1.59795	1.63969	1.53833	1.64565	1.51448	1.54429	1.66950	1.90204	1.66950	1.63373	1.50851	1.56218	1.49063	1.44293	1.60391	1.52640	1.80664	1.70528	1.74701	1.75894	1.74701	1.80664	1.65758	1.78875	1.60391	1.52044	1.42504	1.63373	1.63373	1.63373	1.47870	1.63373	1.80068	1.53833	1.66950	1.51448	1.84241	1.47870	1.53236	1.47274	1.50255	1.51448	1.49063	1.58006	1.46081	1.56814	1.56218	1.59199	1.65161	1.59795	1.53236	1.58006	1.58603	1.69931	1.71124	1.65758	1.60988	1.71124	1.53833	1.68739	1.69931	1.58603	1.63373	1.61584	1.71124	1.65161	1.56218	1.59795	1.56814	1.59795	1.59795	1.63969	1.56814	1.63969	1.76490	1.40715	1.53833	1.73509	1.58006	1.56814	1.56814	1.66950	1.46081	1.65161	1.56218	1.52640	1.66950	1.68143	1.71720	1.67546	1.69335	1.71720	1.63373	1.63969	1.73509	1.63373	1.64565	1.65758	1.50851	1.61584	1.55621	1.67546	1.61584	1.72913	1.36541	1.53833	1.56814	1.52044	1.66354	1.57410	1.66950	1.63969	1.52640	1.60391	1.72316	1.78875	1.71124	1.60391	1.68739	1.67546	1.55621	1.54429	1.78279	1.66950	1.58006	1.68143	1.66950	1.45485	1.53833	1.55621	1.53833	1.42504	1.71124	1.74701	1.50255	1.68739	1.34156	1.54429	1.60988	1.69335	1.62776	1.72316	1.59795	1.55025	1.59199	1.72913	1.65758	1.74105	1.59199	1.61584	1.48466	1.68143	1.66950	1.60988	1.63373	1.69335	1.69335	1.53833	1.57410	1.68739	1.72316	1.56814	1.62776	1.78875	1.68739	1.56218	1.58603	1.53833	1.44293	1.55621	1.78279	1.73509	1.57410	1.55025	1.66354	1.78279	1.63373	1.56218	1.55621	1.69931	1.63373	1.65161	1.60988	1.53236	1.63969	1.59199	1.73509	1.52640	1.64565	1.52044	1.64565	1.60988	1.52640	1.80068	1.64565	1.58603	1.52044	1.61584	1.63969	1.52044	1.82453	1.66950	1.66950	1.55621	1.66950	1.66354	1.81856	1.82453	1.62180	1.52044	1.49063	1.63373	1.59795	1.52044	1.47274	1.58006	1.66354	1.65758	1.58006	1.80068	1.86626	1.70528	1.62776	1.68143	1.51448	1.60391	1.71124	1.76490	1.69931	1.74701	1.63373	1.62180	1.69931	1.67546	1.60391	1.73509	1.56814	1.56814	1.57410	1.68739	1.72316	1.60988	1.68739	1.62776	1.62180	1.69931	1.63969	1.60988	1.69335	1.69335	1.60391	1.53236	1.68143	1.57410	1.60391	1.54429	1.62180	1.71720	1.73509	1.72913	1.85434	1.49659	1.68143	1.72913	1.76490	1.61584	1.38926	1.86030	1.60988	1.71124	1.59795	1.60391	1.69335	1.65161	1.63969	1.54429	1.65758	1.51448	1.72913	1.60988	1.58603	1.62776	1.59795	1.60391	1.57410	1.74701	1.75298	1.61584	1.53236	1.66354	1.63373	1.44889	1.68143	1.51448	1.62776	1.53833	1.69931	1.76490	1.60391	1.73509	1.56814	1.69931	1.60988	1.60391	1.77086	1.47870	1.55621	1.66950	1.64565	1.58603	1.72913	1.62776	1.60391	1.68739	1.84241	1.53833	1.62776	1.72316	1.61584	1.74105	1.58006	1.67546	1.75894	1.62776	1.63373	1.60988	1.68739	1.58603	1.60391	1.65758	1.53236	1.55025	1.56814	1.72913	1.58006	1.72316	1.62776	1.56814	1.63373	1.58006	1.72913	1.52640	1.65758	1.77086	1.63373	1.58006	1.64565	1.43100	1.77086	1.50255	1.65758	1.82453	1.68143	1.59795	1.58603	1.52640	1.56218	1.50255	1.58006	1.53236	1.61584	1.57410	1.73509	1.56814	1.62180	1.74701	1.59795	1.70528	1.77683	1.62180	1.65758	1.68143	1.55621	1.74701	1.83645	1.59199	1.60391	1.58603	1.79471	1.80664	1.50851	1.63969	1.75298	1.63969	1.71124	1.76490	1.56218	1.62180	1.60391	1.46081	1.62180	1.57410	1.59795	1.58603	1.67546	1.54429	1.61584	1.69335	1.86626	1.64565	1.56814	1.52044	1.64565	1.58006	1.68739	1.65758	1.58006	1.47870	1.40119	1.52044	1.52640	1.58603	1.65161	1.59795	1.90204	1.55025	1.72913	1.87819	1.69931	1.64565	1.62776	1.70528	1.72316	1.74701	1.63373	1.63373	1.70528	1.62180	1.69931	1.81260	1.62180	1.69931	1.75894	1.65758	1.74105	1.81856	1.66354	1.68739	1.63969	1.63969	1.61584	1.62180	1.48466	1.78279	1.71124	1.52044	1.46678	1.62776	1.74701	1.55025	1.62776	1.58006	1.52640	1.61584	1.59795	1.77086	1.71720	1.71720	1.68739	1.72913	1.74701	1.69335	1.78875	1.78279	1.75894	1.61584	1.78875	1.44889	1.60988	1.61584	1.64565	1.53236	1.63969	1.65161	1.53833	1.87223	1.71720	1.56814	1.68143	1.81856	1.63969	1.60391	1.69335	1.58006	1.66354	1.57410	1.89011	1.40119	1.55621	1.55621	1.56218	1.71124	1.56814	1.60391	1.80068	1.69335	1.61584	1.80664	1.80068	1.59199	1.66950	1.63373	1.65758	1.77086	1.58006	1.62776	1.67546	1.69335	1.78875	1.69931	1.78279	1.75894	1.43100	1.65161	1.60988	1.59199	1.69931	1.70528	1.68739	1.68143	1.62180	1.59795	1.63969	1.70528	1.66950	1.47870	1.63969	1.75894	1.81260	1.60391	1.63373	1.65161	1.75298	1.69335	1.75298	1.57410	1.76490	1.69931	1.74701	1.52640	1.68143	1.45485	1.52044	1.60988	1.52044	1.70528	1.72316	1.64565	1.57410	1.61584	1.64565	1.66354	1.77683	1.63373	1.69335	1.60391	1.82453	1.67546	1.83049	1.84838	1.77683	1.72913	1.59795	1.71124	1.66354	1.65758	1.72316	1.74701	1.77086	1.58006	1.96166	1.66950	1.69335	1.74105	1.80068	1.58006	1.77086	1.52044	1.80664	1.87223	1.63969	1.72316	1.63373	1.72316	1.75298	1.68739	1.63373	1.71720	1.63373	1.62776	1.68143	1.65161	1.65161	1.58006	1.58006	1.70528	1.55025	1.80664	1.67546	1.75894	1.63373	1.59795	1.74105	1.67546	1.88415	1.84838	1.78279	1.83049	1.63373	1.60988	1.64565	1.89608	1.84241	1.73509	1.63969	1.69931	1.56218	1.58603	1.68739	1.71124	1.70528	1.46678	1.58006	1.49659	1.61584	1.72913	1.80664	1.48466	1.65758	1.66354	1.72316	1.67546	1.58006	1.71124	1.68143	1.69335	1.72913	1.75894	1.52640	1.75894	1.68739	1.68143	1.66354	1.84838	1.65758	1.73509	1.53236	1.73509	1.80068	1.68143	1.70528	1.74701	1.69931	1.75894	1.79471	1.73509	1.63373	1.85434	1.66354	1.76490	1.55621	1.79471	1.48466	1.67546	1.64565	1.72913	1.68739	1.75894	1.66950	1.71124	1.87223	1.72913	1.68739	1.62180	1.56218	1.62776	1.56218	1.77086	1.65161	1.68739	1.63373	1.60391	1.71124	1.71124	1.51448	1.67546	1.66950	1.65161	1.66950	1.68143	1.63969	1.66950	1.69335	1.70528	1.81260	1.88415	1.47274	1.78279	1.74105	1.79471	1.56218	1.84838	1.44889	1.77086	1.66354	1.56814	1.47274	1.67546	1.58603	1.70528	1.76490	1.65161	1.72316	1.73509	1.58603	1.57410	1.65758	1.69931	1.68143	1.68143	1.75298	1.74701	1.90800	1.55025	1.71124	1.74105	1.71720	1.62776	1.68143	1.62180	1.77086	1.82453	1.71124	1.70528	1.62180	1.61584	1.71720	1.69931	1.59199	1.69931	1.64565	1.64565	1.68143	1.59795	1.75298	1.86626	1.72316	1.71720	1.74105	1.74701	1.84838	1.71124	1.78279	1.66354	1.63373	1.60988	1.59795	1.66354	1.72913	1.60391	1.66354	1.66950	1.57410	1.80068	1.75894	1.76490	1.67546	1.69931	1.75298	1.61584	1.69335	1.91396	1.72913	1.74105	1.84241	1.58006	1.65758	1.64565	1.69335	1.56218	1.63373	1.83049	1.72316	1.72316	1.75298	1.80068	1.59795	1.66354	1.72913	1.79471	1.81260	1.83049	1.80068	1.84241	1.74105	1.81856	1.81260	1.76490	1.75298	1.81856	1.65161	1.76490	1.58603	1.65758	1.50851	1.58603	1.84838	1.55621	1.78279	1.64565	1.72316	1.84838	1.87223	1.68739	1.80664	1.75894	1.69335	1.71124	1.59795	1.78875	1.83645	1.71124	1.49063	1.81260	1.58603	1.66950	1.44889	1.89011	1.80664	1.59795	1.84241	1.79471	1.66354	1.77086	1.71124	1.74701	1.62180	1.59199	1.65161	1.72316	1.60391	1.90204	1.81856	1.75298	1.75894	1.92589	1.52044	1.90204	1.75298	1.69335	1.62180	1.92589	1.80664	1.78875	1.67546	1.72316	1.68739	1.76490	1.72316	1.78875	1.69931	1.50255	1.48466	1.72316	1.78279	1.75894	1.69931	1.87223	1.69931	1.56218	1.68143	1.70528	1.80664	1.78279	1.80068	1.72913	1.58006	1.58603	1.66950	1.66950	1.84241	1.68739	1.72316	1.77683	1.61584	1.65758	1.63969	1.71720	1.66950	1.68739	1.86626	1.57410	1.80664	1.78875	1.74105	1.91396	1.60391	1.63969	1.61584	1.83049	1.60391	1.87223	1.71720	1.83049	1.81260	1.86030	1.75894	1.74105	1.50851	1.63969	1.71720	1.67546	1.69931	1.62180	1.73509	1.78279	1.67546	1.74105	1.73509	1.84838	1.87223	1.61584	1.57410	1.77683	1.78279	1.75894	1.72913	1.57410	1.80664	1.78875	1.60391	1.59795	1.76490	1.81260	1.74701	1.80664	2.09284	1.74701	1.80068	1.75894	1.75298	1.71124	1.94378	1.65161	1.58603	1.66354	1.94378	1.71124	1.71124	1.72316	1.75894	1.69931	1.78279	1.56814	1.62776	1.69931	1.87223	1.66950	1.61584	1.89608	1.61584	1.65161	1.75894	1.63373	1.71124	1.72316	1.62180	1.59795	1.74105	1.77086	1.73509	1.52044	1.49063	1.67546	1.67546	1.87819	1.88415	1.75298	1.62776	1.55025	1.68739	1.66950	1.79471	1.58006	1.61584	1.71124	1.80068	1.72913	1.42504	1.75894	1.73509	1.68143	1.55621	1.77086	1.63373	1.58603	1.58006	1.66354	1.66950	1.57410	1.78875	1.74701	1.48466	1.64565	1.75298	1.52640	1.75894	1.57410	1.62776	1.43100	1.63969	1.69335	1.57410	1.38926	1.38926	1.47870	1.53833	1.31771	1.34156	1.41311	1.34753	1.16269	1.18654	1.32964	1.49659	1.41908	1.55621	1.57410	1.53833	1.75298	1.65161	1.58603	1.63969	1.58006	1.64565	1.76490	1.74701	1.67546	1.91993	2.08688	1.92589	2.24190	2.24786	2.15843	2.21209	2.34326	2.07495	1.94974	1.97359	1.92589	1.93781	1.94974	2.17631	1.86626	2.08091	1.75894	1.94378	2.06303	1.87223	1.89011	1.90204	1.97359	2.08091	2.15843	2.06899	2.08091	2.02129	2.24190	2.34326	2.18228	2.59369	2.33134	2.18228	2.17035	2.29556	2.36115	2.33134	2.34326	2.18824	2.06899	2.25979	2.12861	2.20613	2.11073	2.14054	2.37904	2.15246	2.12265	2.28960	2.31941	2.18824	2.11669	2.29556	2.20613	2.25979	2.21805	2.33730	2.08091	2.39096	2.33730	2.15843	2.28960	2.31345	2.28960	2.17035	2.40885	2.00936	2.29556	2.33730	2.22998	2.31345	2.35519	2.53406	2.17035	2.40885	2.14650	2.09284	2.24190	2.27768	2.25979	2.17631	2.00340	2.08688	2.17035	2.13458	2.30153	2.34923	2.21805	2.11669	2.18824	2.15843	2.23594	2.09284	2.15843	2.11073	2.15246	2.36115	2.12861	2.18824	2.19420	2.25383	1.90800	2.29556	2.23594	2.13458	2.05706	2.06303	1.93781	2.18824	1.94974	1.99148	2.21805	2.24786	2.38500	2.05110	2.15843	2.02725	2.16439	1.98551	1.96763	2.10476	1.83645	2.02129	2.01533	2.11669	1.83049	1.93185	1.92589	1.90800	2.15843	2.05110	1.93185	1.86030	1.96166	1.98551	1.91993	2.10476	2.11669	1.95570	2.05706	2.18228	1.86626	2.15246	2.10476	1.95570	1.96166	1.87819	1.94378	2.05706	1.81856	1.94974	2.02129	2.10476	2.07495	1.99148	1.86030	1.84241	1.61584	1.84241	1.99744	1.71124	1.91993	1.99148	1.94974	1.81856	1.97955	2.15246	1.92589	1.90800	1.96166	1.81260	1.89011	1.68739	1.94974	1.59795	1.77086	1.82453	1.90800	1.86626	2.05706	1.89011	2.09880	1.88415	2.02129	1.86626	1.96763	1.93781	1.78875	1.94378	1.86030	2.06303	1.60988	1.91993	1.80068	1.83049	1.84241	1.80068	1.93781	2.02725	1.87223	1.71124	1.80664	1.83049	2.05110	1.80068	1.96166	1.65161	1.94974	1.87223	1.72913	1.83645	1.81260	1.91993	1.93185	1.74105	1.72913	1.81856	1.83645	1.72913	1.59199	1.63969	1.70528	1.93781	1.89608	1.87223	1.77683	1.68143	1.81260	1.86030	1.93185	1.71720	1.83049	1.84241	1.72316	1.84838	1.68143	1.83049	1.79471	1.93185	1.79471	1.81856	1.86030	1.72913	1.91993	1.65161	1.52044	1.74701	1.61584	1.66950	1.55621	1.76490	1.69335	1.67546	1.74701	1.68739	1.65758	1.84241	1.74105	1.82453	1.65161	1.69335	1.73509	1.91396	1.56814	1.89608	1.68143	1.81260	1.68739	1.55025	1.60391	1.57410	1.89608	1.70528	1.60391	1.63373	1.67546	1.60391	1.49659	1.82453	1.68739	1.60988	1.62776	1.65161	1.86030	1.65161	1.66354	1.75894	1.72913	1.65161	1.76490	1.63373	1.60391	1.60391	1.82453	1.51448	1.91396	1.55621	1.70528	1.51448	1.58006	1.62180	1.70528	1.50255	1.41311	1.56218	1.75298	1.66950	1.61584	1.58603	1.56814	1.56218	1.87223	1.90800	1.81856	1.52640	1.41908	1.54429	1.53236	1.58603	1.94974	1.59199	1.75298	1.53833	1.65161	1.68739	1.53236	1.50255	1.60988	1.68143	1.59199	1.50255	1.59795	1.66354	1.61584	1.47274	1.57410	1.61584	1.63969	1.65758	1.52640	1.53236	1.44889	1.39523	1.63969	1.72913	1.31771	1.58006	1.44889	1.58006	1.59795	1.51448	1.53833	1.55621	1.55025	1.43100	1.76490	1.61584	1.33560	1.71720	1.62180	1.69335	1.38926	1.38926	1.65758	1.53833	1.34753	1.45485	1.65758	1.41908	1.71720	1.39523	1.49063	1.50255	1.58006	1.62776	1.56814	1.63373	1.69335	1.62180	1.49659	1.32964	1.59199	1.45485	1.35945	1.52640	1.58603	1.41311	1.66950	1.26405	1.39523	1.34156	1.59199	1.49063	1.61584	1.35349	1.48466	1.41908	1.44889	1.35945	1.39523	1.45485	1.51448	1.45485	1.44293	1.53833	1.47274	1.51448	1.36541	1.56218	1.39523	1.34753	1.58006	1.50851	1.52640	1.50255	1.32368	1.49063	1.58006	1.46081	1.40715	1.43100	1.52640	1.60988	1.44889	1.49063	1.50851	1.34753	1.43696	1.23424	1.38926	1.49659	1.24020	1.46081	1.43696	1.29983	1.49063	1.53833	1.18654	1.40119	1.39523	1.60988	1.38330	1.46678	1.37734	1.40715	1.46678	1.40715	1.49659	1.44889	1.34753	1.38330	1.37138	1.41908	1.41311	1.27001	1.26405	1.21635	1.31771	1.40119	1.39523	1.29386	1.29983	1.47274	1.53833	1.33560	1.42504	1.47870	1.43100	1.37138	1.56814	1.27001	1.31175	1.31175	1.37138	1.34156	1.38926	1.28194	1.28790	1.32368	1.48466	1.50255	1.24616	1.35349	1.58006	1.32368	1.40119	1.25809	1.43696	1.36541	1.24020	1.47274	1.35349	1.34156	1.50255	1.29386	1.34156	1.41311	1.31771	1.44293	1.47274	1.35945	1.38330	1.34753	1.22828	1.36541	1.36541	1.31771	1.31175	1.29386	1.40119	1.20443	1.32964	1.28790	1.12691	1.18058	1.56814	1.55025	1.36541	1.43696	1.38330	1.27001	1.49659	1.19250	1.52044	1.33560	1.47274	1.35945	1.29386	1.31175	1.36541	1.46081	1.43100	1.31175	1.28790	1.35349	1.28194	1.22828	1.32368	1.45485	1.36541	1.43696	1.39523	1.44889	1.41908	1.44889	1.35349	1.31175	1.36541	1.40715	1.32368	1.31771	1.34156	1.38926	1.20443	1.19846	1.23424	1.33560	1.46678	1.43100	1.18654	1.30579	1.27598	1.44889	1.39523	1.37734	1.31771	1.38330	1.42504	1.44889	1.37734	1.24020	1.35945	1.46678	1.29983	1.29386	1.49659	1.43100	1.25809	1.26405	1.39523	1.34753	1.18058	1.20443	1.19846	1.15673	1.31771	1.32964	1.24616	1.45485	1.44293	1.47274	1.25809	1.41311	1.34156	1.28194	1.49659	1.35945	1.38330	1.44293	1.19846	1.43100	1.35945	1.34753	1.34156	1.28790	1.11499	1.39523	1.41311	1.41908	1.17461	1.22231	1.35349	1.21039	1.26405	1.29983	1.31771	1.34753	1.35945	1.29983	1.38926	1.37734	1.31175	1.34156	1.27001	1.37138	1.40119	1.18058	1.57410	1.17461	1.36541	1.10903	1.30579	1.25809	1.20443	1.34156	1.31175	1.40119	1.20443	1.27598	1.26405	1.19846	1.24020	1.30579	1.31771	1.22828	1.33560	1.25213	1.21635	1.26405	1.23424	1.19846	1.35349	1.11499	1.25213	1.20443	1.32964	1.16865	1.33560	1.29386	1.24616	1.15673	1.46678	1.43100	1.25809	1.15076	1.23424	1.28194	1.38330	1.22231	1.22828	1.28194	1.26405	1.33560	1.35945	1.34156	1.29983	1.51448	1.16269	1.19250	1.31175	1.28194	1.40715	1.34156	1.17461	1.28194	1.24616	1.34753	1.31771	1.31175	1.31771	1.15673	1.26405	1.17461	1.31771	1.27001	1.43100	1.31771	1.25213	1.23424	1.43100	1.27001	1.34156	1.24020	1.08518	1.27598	1.21635	1.29983	1.31175	1.31771	1.15673	1.22231	1.23424	1.13288	1.16865	1.24020	1.09710	1.31175	1.28790	1.29983	1.37138	1.15673	1.19250	1.39523	1.21039	1.21635	1.12691	1.16269	1.22828	1.18654	1.32964	1.36541	1.37734	1.35349	1.42504	1.31175	1.16269	1.38926	1.38330	1.27598	1.18058	1.21039	1.23424	1.28194	1.19846	1.28790	1.25213	1.10903	1.18058	1.20443	1.28790	1.22231	1.27598	1.35349	1.14480	1.26405	1.24616	1.24616	1.37138	1.40119	1.01959	1.27001	1.36541	1.24616	1.31771	1.18654	1.25809	1.18058	1.25213	1.08518	1.37138	1.31175	1.21635	1.26405	1.37138	1.12691	1.27001	1.35349	1.23424	1.21635	1.21039	1.22828	1.21635	1.25809	1.13884	1.16865	1.32964	1.34753	1.28194	1.28790	1.15076	1.34753	1.25213	1.16865	1.25213	1.35349	1.35945	1.30579	1.08518	1.12095	1.22828	1.38926	1.17461	1.12095	1.31771	1.35349	1.16865	1.30579	1.14480	1.22231	1.42504	1.37138	1.16269	1.15076	1.32964	1.24616	1.10903	1.32368	1.44889	1.13288	1.03748	1.16269	1.18058	1.19250	1.29386	1.28194	1.28194	1.26405	1.25213	1.40119	1.32368	1.23424	1.26405	1.22231	1.32368	1.38926	1.39523	1.28194	1.22828	1.28790	1.16865	1.12095	1.23424	1.21039	1.22828	1.12691	1.18654	1.21039	1.17461	1.21635	1.09710	1.19846	1.12095	1.09710	1.15076	1.27598	1.39523	1.15076	1.13884	1.12691	1.19846	1.21039	1.19250	1.25809	1.28194	1.03151	1.33560	1.27001	1.35349	1.28194	1.29386	1.27598	1.13884	1.29386	1.15076	1.16269	1.19250	1.28790	1.29386	1.15076	1.26405	1.23424	1.22828	1.20443	1.19250	1.22231	1.44293	1.27001	1.16269	1.27001	1.21039	1.29386	1.18058	1.05536	1.16269	1.15076	1.24616	1.16865	1.19250	1.19250	1.21039	1.12691	1.19846	1.14480	1.15673	1.12095	1.28790	1.20443	1.19846	1.09710	1.05536	1.17461	1.20443	1.17461	1.31175	1.24616	1.32964	1.13884	1.19846	1.24020	1.34156	1.13288	1.10903	1.26405	1.15076	1.26405	1.28790	1.11499	1.02555	1.19846	1.19250	1.20443	1.07325	1.18058	1.10903	1.21635	1.21039	1.10903	1.22828	1.29983	1.12691	1.12095	1.07325	1.18654	1.12095	1.23424	1.16865	1.18654	1.10306	1.09710	1.12095	1.03151	1.24020	1.14480	1.14480	1.17461	1.21635	1.40715	1.19250	1.29983	1.22231	1.24020	1.21039	1.20443	1.16865	1.12691	1.29983	1.13884	1.00170	1.25213	1.18654	1.10306	0.98978	1.12095	1.17461	1.25809	1.24020	1.17461	1.01959	1.16269	1.19846	1.27598	1.29386	1.12691	0.97785	1.10306	1.28790	1.17461	1.21635	1.03748	1.24020	1.31175	1.31771	1.22231	1.18654	1.22231	1.15076	1.15076	1.09710	1.12691	1.26405	1.12691	1.17461	1.32964	1.19846	1.09710	1.27598	0.97189	1.13288	1.18654	1.04940	1.19250	1.15673	1.21039	1.13884	1.20443	1.20443	1.31771	1.08518	1.09710	1.11499	1.15673	1.14480	1.06729	1.12095	1.22828	1.09114	1.12095	1.06133	1.15076	1.16269	1.27001	1.10306	1.24616	1.20443	0.93611	1.17461	1.12691	1.09114	1.24020	1.23424	1.14480	1.12095	1.25213	1.23424	1.16269	1.32368	1.13884	1.10903	1.16269	1.12691	1.12691	1.00766	1.13884	1.19846	1.26405	1.20443	1.25213	1.13288	1.35945	1.08518	1.11499	1.24616	1.22828	1.21635	1.24616	1.29983	1.21039	1.05536	1.31175	1.24020	1.29386	1.06729	1.16269	1.10903	1.21635	1.35945	1.16865	1.25213	1.19250	1.10903	1.22231	1.10903	1.07921	1.15673	1.05536	1.25809	1.12691	1.12095	1.26405	1.24616	1.13288	1.14480	1.04344	1.38330	1.19250	1.25809	1.33560	1.13884	1.06729	1.21039	1.06729	1.11499	1.07921	1.24020	1.18058	1.13288	1.11499	1.11499	1.22231	1.06729	1.13884	1.41311	1.18654	1.07921	1.16865	1.25213	1.12691	1.12095	1.18654	1.11499	1.17461	1.19250	1.21039	1.10903	1.30579	1.17461	1.08518	1.20443	1.16269	1.19250	1.12095	1.10306	1.09114	1.26405	1.14480	1.10903	1.12691	1.10903	0.95996	1.16865	1.17461	1.17461	1.13288	1.08518	1.06729	1.19250	1.18654	1.12095	1.19846	1.12095	1.33560	1.22231	1.25809	1.16865	1.18058	1.19250	1.06133	1.22828	1.13884	1.09710	1.06133	1.21039	1.23424	1.16865	1.27598	1.09114	1.09710	1.31175	1.28790	1.23424	1.18654	1.11499	1.22828	1.10903	1.16269	1.12095	1.04940	1.11499	1.31175	1.00170	1.12095	1.21039	1.04344	1.12691	1.25809	1.09114	1.12691	1.16865	1.12095	1.15076	1.27001	1.06729	1.07921	1.07921	1.27598	1.22828	1.04344	1.08518	1.20443	1.13288	1.10903	1.27001	1.10903	1.03151	1.10903	1.07921	1.03748	1.09114	1.20443	1.06729	1.08518	1.09710	1.01959	1.18654	1.14480	1.04940	1.08518	1.28790	1.16269	1.03748	1.24020	1.15673	1.10306	1.06729	1.03748	1.09114	1.13884	1.16865	1.21039	1.20443	1.05536	1.06133	1.03748	1.19846	1.02555	1.07325	1.14480	1.11499	1.03151	1.00766	1.07325	1.21635	1.03151	0.91226	1.07325	1.02555	1.09710	1.08518	1.07921	1.05536	1.16865	1.04940	1.01363	1.16865	1.09710	1.21635	1.12095	1.19846	1.03748	1.07325	1.19250	1.12095	0.93611	1.02555	1.12095	1.10903	1.12691	1.22828	1.01959	1.25213	1.10306	1.12691	1.03748	0.93611	1.19250	1.13288	0.98978	1.13288	1.23424	1.07325	1.25809	1.06133	1.12691	1.01959	1.22231	1.13884	1.15673	1.02555	1.10306	1.15076	0.99574	1.03151	1.13288	1.11499	1.04344	1.10306	1.24616	0.97785	0.96593	1.05536	1.15076	1.26405	1.17461	1.03151	1.28194	1.18058	1.11499	1.17461	1.04940	1.07325	1.08518	1.10903	1.12095	1.17461	1.16865	1.28194	1.14480	1.00170	1.10306	1.05536	1.07325	1.11499	1.12691	1.09114	1.12095	1.00170	1.07325	1.10306	0.93611	1.18058	1.13288	1.01959	1.32964	1.15076	1.04940	1.10903	1.14480	1.12095	0.94804	1.04940	1.12691	1.04344	1.15076	1.19250	1.12095	1.14480	0.98978	1.04940	1.03748	1.03151	1.11499	1.09710	1.01959	1.19846	1.11499	1.16269	1.17461	1.18654	1.12095	1.16865	1.13288	1.09114	1.09114	1.13884	1.12095	1.15076	1.03748	1.14480	1.13288	1.17461	1.03151	1.06729	1.04940	1.19846	1.16865	1.12095	1.09710	1.08518	1.05536	1.13288	1.16269	1.03151	1.12095	1.13884	1.00766	1.22828	1.25809	1.08518	0.98381	1.21039	1.15673	1.21635	1.17461	1.00766	1.17461	1.04344	1.08518	1.25809	1.24616	1.03748	1.15673	0.98978	0.96593	1.19846	1.07921	1.16865	1.07921	1.00766	1.18058	0.98978	1.15673	1.09710	1.08518	1.12691	1.21635	1.10903	1.08518	1.21039	1.04344	1.13884	1.03748	1.05536	1.14480	1.08518	0.99574	1.06729	0.95400	1.16269	1.22828	1.01363	1.27001	1.04344	1.06729	1.12095	1.03151	0.95996	1.18654	1.02555	1.07921	1.04940	1.05536	1.27598	1.10903	0.98978	1.16269	1.00170	1.02555	1.27001	1.03748	1.00766	1.27001	1.10306	1.12095	1.21039	1.16269	1.01363	1.13884	1.09114	1.07325	0.96593	1.28790	1.14480	1.06729	1.02555	1.21635	1.02555	1.03748	1.00170	0.88841	1.07921	1.10306	1.02555	1.11499	1.07325	1.15673	1.09710	1.18058	0.88245	1.03748	1.18058	0.95996	1.11499	1.15076	1.04344	1.10903	1.07921	1.07921	1.03748	1.03748	0.97189	1.10306	1.07325	1.14480	1.04344	1.01959	1.13288	1.11499	1.21039	1.12691	1.15076	0.97189	1.15076	1.15076	1.04940	1.08518	1.05536	1.00766	0.99574	1.16269	1.06729	1.27001	1.16269	1.12691	1.09114	0.99574	1.10306	1.13884	1.04344	1.07325	1.11499	1.01959	1.01959	1.00766	1.17461	1.10903	1.16269	1.05536	1.06133	1.27001	0.96593	1.10903	1.05536	0.97189	1.24020	1.13288	1.04940	1.03748	1.04940	0.98978	0.94804	1.04940	1.06729	1.07325	1.04940	1.01363	0.99574	1.02555	1.09710	0.96593	1.01363	1.09710	1.18654	1.15076	1.16865	1.10903	1.03748	1.03748	0.78705	1.09114	1.18058	1.02555	1.06729	1.13288	1.16269	1.08518	1.04940	1.01959	1.04940	0.97189	1.01363	1.03748	1.02555	1.10306	0.91226	0.95400	1.01363	1.19250	1.03151	1.09710	0.99574	1.01363	1.00170	1.03151	1.23424	1.16865	0.99574	1.19250	1.05536	0.91823	0.94208	1.06133	0.92419	1.06133	1.04940	1.12095	1.07921	1.09114	1.09114	0.93015	1.10903	1.00170	1.19846	1.01959	0.90630	0.94804	1.04940	1.03748	0.98381	1.06133	1.07325	1.06729	1.12691	1.00170	1.00170	1.06133	0.98978	1.08518	1.04940	1.00766	1.07325	1.08518	1.05536	1.09710	1.07325	1.06729	1.04940	1.14480	0.95400	1.13884	1.11499	1.13288	1.04940	0.94804	1.10306	1.07325	1.08518	0.99574	1.14480	1.19250	1.01363	1.12691	1.03748	1.07325	1.05536	1.09710	1.04940	0.95996	1.01959	1.04940	0.90034	1.15076	1.14480	1.05536	1.07325	1.05536	1.01959	1.07325	0.97785	0.95996	0.98381	1.09114	1.06729	1.07921	1.06729	0.95996	1.00170	1.07921	1.03151	1.01363	1.15076	1.10903	1.06729	1.07921	1.03151	1.06133	1.11499	1.07921	1.20443	1.14480	1.11499	1.16269	1.08518	1.10306	1.01363	1.11499	1.10306	1.04940	1.09710	1.08518	0.95400	1.21635	1.13288	1.12095	1.07921	1.08518	1.08518	1.03748	1.03151	1.21635	0.97785	1.04940	1.01959	1.00170	1.09114	1.03748	1.10903	1.04344	0.99574	0.98978	1.02555	0.90034	0.97785	0.81090	1.10903	0.99574	1.03748	1.09114	1.10306	1.07921	1.14480	1.03748	1.02555	1.12691	1.20443	1.18058	1.18654	1.05536	0.95996	1.01959	0.85860	1.01959	0.91226	1.05536	1.04344	1.14480	1.02555	1.08518	1.07325	1.00766	1.04344	1.00170	0.95400	0.96593	1.12095	1.24616	1.06729	0.94804	0.83475	1.21039	0.99574	1.01363	1.01959	1.02555	1.04940	1.14480	0.96593	0.86456	1.04940	1.08518	0.98381	0.93015	1.05536	1.28194	1.06729	1.11499	0.83475	1.06729	1.06729	1.14480	1.05536	1.12691	1.13884	1.06133	1.17461	1.10306	1.16269	1.09710	1.21635	0.99574	0.95400	1.11499	1.12691	1.10306	1.23424	1.05536	1.01363	1.04344	1.15076	1.06133	1.15076	1.10903	1.03151	1.19250	0.94208	1.12095	0.96593	1.06729	0.94804	0.97785	1.05536	1.02555	1.12691	1.28194	1.03748	1.11499	1.03151	1.05536	1.14480	1.12691	1.18058	1.10306	1.05536	0.93611	1.09114	1.09710	1.00170	1.12095	1.09114	1.01959	1.06729	1.01363	1.10903	0.87053	1.09710	1.16269	0.99574	0.97785	0.94804	0.91823	0.93611	1.10903	0.93611	1.07921	1.14480	1.00170	1.10903	1.03151	1.24616	1.07921	1.03748	1.02555	1.03748	1.08518	0.89438	1.03151	1.03748	0.97785	0.75128	1.00766	1.21039	1.04344	1.10903	1.13884	1.08518	1.04344	1.12691	1.01959	0.98978	1.13288	1.20443	0.97189	1.07921	1.01959	0.97189	1.13288	1.02555	1.06133	1.04344	1.04344	1.03151	1.02555	1.06729	1.23424	1.09114	0.97189	0.95400	1.09114	1.05536	1.09114	1.00170	0.91226	0.99574	0.98978	0.90630	1.04940	0.92419	1.00766	1.00170	1.01363	1.06133	0.91226	1.04940	1.25213	0.96593	1.14480	1.00170	1.04940	0.98381	0.93015	1.07921	1.00766	1.03151	1.04344	0.98381	1.06133	0.98381	1.20443	1.09114	1.12691	1.11499	1.05536	1.17461	1.12095	1.04344	1.00170	0.99574	1.09114	1.00766	1.03748	1.12095	1.05536	0.99574	1.13884	1.10903	1.13288	0.92419	0.97189	1.06729	1.03151	1.16269	1.03151	0.94804	0.95400	1.03748	1.06729	1.15076	0.98381	1.01363	1.03748	1.09710	1.10903	1.04940	1.06729	0.98978	1.00766	0.99574	1.06729	0.98381	1.13288	0.88841	0.97189	1.04344	0.97189	1.05536	1.03151	1.00766	0.98978	1.03748	1.01959	1.03748	1.03151	1.12691	1.15076	1.06133	1.09114	1.04940	0.97189	0.99574	1.09710	1.06729	1.10903	1.04940	1.10306	1.12095	0.93015	0.95996	1.03151	0.88245	1.11499	1.01959	1.06729	0.99574	0.98978	1.09710	0.94804	0.97785	0.90034	1.03151	0.95996	0.98978	0.98381	1.01363	1.03151	1.04940	0.93015	1.12691	1.13884	0.79898	1.00170	1.27598	0.97785	1.13288
11	1.24602	1.41717	1.53356	1.45140	1.52671	1.41717	1.25286	1.36925	1.36925	1.56779	1.50617	1.49933	1.45140	1.46509	1.26655	1.40348	1.32817	1.39663	1.47194	1.47194	1.58833	1.54040	1.56094	1.49933	1.35555	1.32817	1.32817	1.32817	1.34186	1.45140	1.45825	1.44456	1.47194	1.41032	1.54725	1.47879	1.53356	1.53356	1.54040	1.46509	1.41717	1.54040	1.48563	1.58833	1.62256	1.38294	1.36925	1.43086	1.55410	1.42402	1.60202	1.50617	1.62940	1.58148	1.56779	1.57463	1.51302	1.42402	1.51986	1.54725	1.69102	1.45825	1.38979	1.47879	1.54725	1.45825	1.51302	1.57463	1.61571	1.55410	1.51302	1.47879	1.60887	1.53356	1.43771	1.50617	1.43771	1.50617	1.51302	1.47194	1.51986	1.51302	1.57463	1.54040	1.39663	1.47194	1.57463	1.49248	1.44456	1.44456	1.51986	1.47194	1.43771	1.43771	1.41717	1.32132	1.45825	1.45140	1.42402	1.31448	1.41032	1.39663	1.53356	1.52671	1.50617	1.50617	1.51302	1.51302	1.53356	1.50617	1.47879	1.49933	1.51302	1.47194	1.43771	1.66364	1.47879	1.38294	1.58833	1.54040	1.44456	1.39663	1.40348	1.54040	1.51302	1.29394	1.31448	1.36240	1.43086	1.56779	1.47879	1.42402	1.29394	1.42402	1.33502	1.28025	1.36240	1.36240	1.41717	1.39663	1.43771	1.34186	1.39663	1.43771	1.49248	1.48563	1.49248	1.54725	1.47879	1.37609	1.39663	1.57463	1.60887	1.44456	1.45825	1.42402	1.33502	1.41032	1.35555	1.45825	1.43771	1.50617	1.47194	1.42402	1.36240	1.48563	1.47194	1.44456	1.34871	1.43086	1.36240	1.39663	1.35555	1.31448	1.29394	1.32817	1.21863	1.25971	1.25286	1.29394	1.42402	1.26655	1.32817	1.41717	1.39663	1.46509	1.42402	1.49933	1.43086	1.47194	1.50617	1.54725	1.58148	1.60887	1.58148	1.62940	1.51302	1.57463	1.53356	1.51986	1.41717	1.39663	1.36925	1.44456	1.49933	1.30763	1.25971	1.40348	1.41717	1.23232	1.41032	1.28709	1.36925	1.30078	1.40348	1.37609	1.47194	1.45825	1.47879	1.47879	1.50617	1.57463	1.58148	1.62256	1.45140	1.41717	1.40348	1.50617	1.49933	1.38979	1.46509	1.51986	1.35555	1.47194	1.48563	1.50617	1.44456	1.42402	1.51986	1.37609	1.45140	1.47879	1.43086	1.36240	1.39663	1.45140	1.43771	1.36925	1.46509	1.38979	1.51986	1.58148	1.63625	1.54040	1.43086	1.45140	1.36240	1.33502	1.38294	1.45825	1.51986	1.36240	1.38294	1.44456	1.47879	1.50617	1.45140	1.51302	1.40348	1.34186	1.35555	1.46509	1.47194	1.47879	1.55410	1.62940	1.57463	1.54725	1.56094	1.67048	1.56094	1.45140	1.48563	1.44456	1.42402	1.54725	1.45140	1.43086	1.42402	1.38979	1.41717	1.46509	1.46509	1.47194	1.32817	1.41717	1.30763	1.39663	1.37609	1.36925	1.38979	1.33502	1.38979	1.30763	1.38979	1.39663	1.47879	1.33502	1.41717	1.53356	1.50617	1.47879	1.62256	1.47879	1.37609	1.38979	1.52671	1.50617	1.51986	1.56779	1.53356	1.55410	1.58148	1.63625	1.60887	1.56094	1.58148	1.62256	1.49933	1.51986	1.62940	1.60202	1.63625	1.65679	1.49933	1.35555	1.54040	1.51302	1.50617	1.53356	1.44456	1.46509	1.49248	1.41032	1.44456	1.49933	1.32132	1.49248	1.48563	1.38979	1.40348	1.47879	1.46509	1.51302	1.49248	1.40348	1.44456	1.48563	1.47879	1.54725	1.56779	1.56779	1.54725	1.56094	1.54725	1.58148	1.67048	1.60887	1.54040	1.50617	1.47879	1.45825	1.54725	1.47879	1.58148	1.45825	1.48563	1.54040	1.56094	1.64310	1.51302	1.60202	1.51302	1.51302	1.47879	1.50617	1.60202	1.56094	1.64994	1.58833	1.58833	1.53356	1.47194	1.41032	1.47879	1.41032	1.54725	1.68417	1.76633	1.62256	1.50617	1.62256	1.54040	1.51302	1.54040	1.54040	1.59517	1.54725	1.58833	1.47194	1.49248	1.51302	1.38979	1.49248	1.54040	1.55410	1.45140	1.51302	1.60202	1.57463	1.44456	1.48563	1.44456	1.38294	1.41032	1.44456	1.33502	1.24602	1.34871	1.49248	1.41717	1.34871	1.49248	1.36925	1.40348	1.62256	1.57463	1.66364	1.54040	1.60202	1.41717	1.49248	1.39663	1.36240	1.42402	1.54725	1.56094	1.47879	1.49933	1.56094	1.60202	1.53356	1.50617	1.49248	1.47194	1.41717	1.62940	1.55410	1.49248	1.58148	1.51986	1.41032	1.43086	1.39663	1.52671	1.48563	1.53356	1.45140	1.56094	1.48563	1.51302	1.46509	1.43771	1.47879	1.64994	1.59517	1.52671	1.54040	1.47879	1.51302	1.41032	1.30763	1.32132	1.38979	1.49248	1.43771	1.54725	1.47194	1.44456	1.45825	1.50617	1.56779	1.48563	1.48563	1.61571	1.54040	1.51302	1.48563	1.34186	1.41717	1.46509	1.47194	1.47194	1.41717	1.37609	1.44456	1.47194	1.54040	1.44456	1.65679	1.50617	1.51986	1.45140	1.45825	1.48563	1.50617	1.45825	1.43771	1.47194	1.40348	1.43771	1.40348	1.22548	1.38294	1.43771	1.54725	1.64994	1.67048	1.65679	1.59517	1.54040	1.58833	1.57463	1.44456	1.64994	1.49248	1.39663	1.48563	1.47879	1.56779	1.46509	1.43086	1.44456	1.51302	1.42402	1.49248	1.35555	1.41032	1.41032	1.30078	1.38294	1.42402	1.38979	1.54040	1.40348	1.44456	1.48563	1.50617	1.55410	1.48563	1.54040	1.46509	1.44456	1.45825	1.54040	1.38979	1.41717	1.42402	1.43086	1.41032	1.39663	1.47879	1.49248	1.42402	1.44456	1.42402	1.51986	1.45825	1.49248	1.52671	1.46509	1.37609	1.41717	1.47194	1.45825	1.41032	1.43086	1.37609	1.41032	1.36240	1.35555	1.43771	1.36240	1.35555	1.43086	1.47879	1.55410	1.58833	1.52671	1.56779	1.51302	1.52671	1.47194	1.49933	1.41717	1.42402	1.43086	1.43771	1.43771	1.47194	1.38979	1.45140	1.41032	1.43771	1.28709	1.38294	1.47194	1.45140	1.41717	1.38294	1.43086	1.42402	1.38979	1.51302	1.46509	1.38294	1.47879	1.36925	1.36240	1.41717	1.51986	1.40348	1.29394	1.21178	1.32132	1.40348	1.45140	1.41717	1.40348	1.25971	1.32817	1.40348	1.38294	1.56094	1.47194	1.53356	1.51986	1.62256	1.51302	1.51302	1.50617	1.49248	1.44456	1.36925	1.41717	1.32817	1.28709	1.43771	1.43086	1.41717	1.32132	1.40348	1.34871	1.36240	1.46509	1.38979	1.34186	1.40348	1.30763	1.45140	1.51302	1.43086	1.49248	1.54725	1.43771	1.52671	1.55410	1.69102	1.61571	1.54040	1.43086	1.50617	1.47879	1.43086	1.60202	1.51302	1.57463	1.51302	1.50617	1.49248	1.44456	1.38979	1.30078	1.30078	1.32817	1.32817	1.38294	1.40348	1.32817	1.38294	1.35555	1.52671	1.34186	1.36925	1.37609	1.39663	1.41032	1.38294	1.34186	1.35555	1.38294	1.41032	1.45825	1.50617	1.56094	1.56094	1.66364	1.62256	1.60202	1.53356	1.44456	1.35555	1.32817	1.28709	1.38979	1.34871	1.36240	1.42402	1.36925	1.44456	1.41717	1.39663	1.46509	1.51986	1.41032	1.48563	1.35555	1.44456	1.54725	1.51986	1.47194	1.42402	1.46509	1.52671	1.51986	1.50617	1.53356	1.45825	1.45825	1.52671	1.43771	1.45140	1.43771	1.41717	1.38979	1.35555	1.43771	1.31448	1.14332	1.32132	1.26655	1.21178	1.37609	1.33502	1.31448	1.23917	1.36240	1.33502	1.44456	1.38294	1.53356	1.48563	1.41717	1.30763	1.35555	1.38979	1.45825	1.47194	1.43086	1.36240	1.30078	1.41032	1.39663	1.47879	1.34186	1.30078	1.27340	1.31448	1.36925	1.34186	1.30763	1.47879	1.37609	1.21863	1.32817	1.33502	1.40348	1.44456	1.49933	1.47879	1.42402	1.45825	1.43086	1.45140	1.42402	1.41717	1.43771	1.41717	1.42402	1.46509	1.39663	1.36240	1.33502	1.36925	1.42402	1.36925	1.35555	1.28025	1.34186	1.41032	1.44456	1.40348	1.44456	1.47194	1.34871	1.35555	1.27340	1.28709	1.41717	1.36240	1.51302	1.51986	1.38979	1.38294	1.33502	1.32132	1.34871	1.24602	1.32132	1.34186	1.32132	1.38294	1.39663	1.36240	1.43771	1.37609	1.31448	1.38979	1.45825	1.41717	1.36240	1.39663	1.25971	1.32817	1.25971	1.28709	1.29394	1.41717	1.33502	1.37609	1.50617	1.46509	1.25286	1.28709	1.37609	1.34186	1.38294	1.37609	1.34871	1.29394	1.27340	1.35555	1.38294	1.30763	1.24602	1.29394	1.24602	1.34871	1.32817	1.41717	1.36925	1.36240	1.34871	1.47879	1.46509	1.47879	1.29394	1.24602	1.25971	1.30763	1.32817	1.40348	1.39663	1.41717	1.29394	1.40348	1.46509	1.35555	1.35555	1.38979	1.38294	1.40348	1.45825	1.47194	1.56094	1.45825	1.47194	1.34871	1.45825	1.36240	1.48563	1.42402	1.49248	1.53356	1.54040	1.38979	1.45140	1.40348	1.39663	1.45140	1.30763	1.38979	1.38294	1.49933	1.51986	1.44456	1.41032	1.39663	1.45140	1.39663	1.41717	1.46509	1.58833	1.47879	1.41717	1.41032	1.32817	1.34186	1.30078	1.30763	1.34871	1.30763	1.38294	1.39663	1.54040	1.62256	1.60887	1.60887	1.54040	1.51986	1.48563	1.46509	1.38294	1.30078	1.24602	1.28709	1.38979	1.33502	1.40348	1.41717	1.34871	1.44456	1.43086	1.32817	1.46509	1.34186	1.44456	1.41032	1.49933	1.50617	1.49248	1.47879	1.56094	1.36240	1.36240	1.37609	1.39663	1.36925	1.21863	1.28025	1.35555	1.30078	1.21863	1.28709	1.28025	1.31448	1.31448	1.44456	1.47194	1.52671	1.47194	1.48563	1.49248	1.38294	1.46509	1.43086	1.50617	1.67048	1.60887	1.60887	1.62940	1.45140	1.46509	1.51986	1.64994	1.57463	1.61571	1.55410	1.51986	1.38979	1.32817	1.36925	1.39663	1.41717	1.35555	1.38979	1.41717	1.42402	1.54040	1.51986	1.56779	1.65679	1.55410	1.52671	1.45825	1.51302	1.39663	1.47194	1.43771	1.47879	1.48563	1.41717	1.43086	1.50617	1.47879	1.52671	1.62940	1.49248	1.63625	1.50617	1.59517	1.63625	1.58148	1.61571	1.64994	1.69102	1.48563	1.36240	1.41032	1.37609	1.30078	1.43771	1.41032	1.38979	1.46509	1.49248	1.49933	1.46509	1.44456	1.32817	1.34186	1.33502	1.37609	1.21863	1.33502	1.32817	1.26655	1.20494	1.32132	1.20494	1.24602	1.22548	1.32817	1.32817	1.30078	1.39663	1.36925	1.43771	1.38294	1.33502	1.33502	1.43771	1.47194	1.46509	1.43086	1.54725	1.32132	1.32132	1.35555	1.33502	1.44456	1.36925	1.28709	1.37609	1.32817	1.39663	1.37609	1.45825	1.37609	1.35555	1.47879	1.40348	1.38294	1.28025	1.36925	1.32817	1.34871	1.36925	1.43771	1.45140	1.33502	1.35555	1.23232	1.31448	1.35555	1.45140	1.39663	1.44456	1.43771	1.35555	1.28025	1.32132	1.21178	1.31448	1.30763	1.32817	1.23917	1.27340	1.33502	1.31448	1.29394	1.35555	1.40348	1.49248	1.53356	1.54040	1.40348	1.43771	1.32817	1.31448	1.30763	1.47194	1.59517	1.38979	1.50617	1.40348	1.33502	1.48563	1.43086	1.43086	1.46509	1.48563	1.58148	1.36240	1.33502	1.29394	1.27340	1.38979	1.38294	1.47879	1.36240	1.45140	1.47879	1.47879	1.43771	1.31448	1.33502	1.36240	1.25971	1.35555	1.39663	1.32817	1.33502	1.29394	1.30078	1.25286	1.24602	1.26655	1.30078	1.47194	1.36925	1.47194	1.40348	1.51986	1.45140	1.52671	1.37609	1.28025	1.32132	1.34871	1.43086	1.36240	1.35555	1.32817	1.31448	1.23917	1.30078	1.39663	1.41717	1.34871	1.30078	1.29394	1.30763	1.22548	1.28025	1.21863	1.29394	1.39663	1.37609	1.21863	1.26655	1.25286	1.26655	1.22548	1.23232	1.38979	1.44456	1.36240	1.37609	1.37609	1.41032	1.45140	1.32817	1.39663	1.31448	1.34186	1.37609	1.40348	1.41717	1.48563	1.43086	1.46509	1.45825	1.49248	1.45825	1.43086	1.46509	1.45140	1.34186	1.42402	1.39663	1.51302	1.47194	1.43771	1.28709	1.47194	1.46509	1.36240	1.38294	1.45825	1.45825	1.55410	1.47879	1.54725	1.51986	1.51302	1.41717	1.41032	1.45825	1.40348	1.38294	1.46509	1.36925	1.45825	1.49933	1.48563	1.44456	1.45140	1.52671	1.51986	1.41717	1.48563	1.47879	1.49933	1.34871	1.40348	1.37609	1.40348	1.40348	1.36925	1.36240	1.46509	1.49248	1.30078	1.32817	1.34186	1.43086	1.45825	1.32817	1.45825	1.49248	1.41717	1.31448	1.36925	1.32132	1.34871	1.29394	1.32132	1.46509	1.40348	1.33502	1.47194	1.45140	1.30763	1.34871	1.32817	1.32132	1.40348	1.33502	1.34871	1.34871	1.34186	1.48563	1.39663	1.41717	1.40348	1.33502	1.30763	1.34186	1.50617	1.48563	1.43086	1.40348	1.47194	1.45825	1.58148	1.52671	1.36240	1.27340	1.30078	1.43771	1.30078	1.30763	1.34871	1.25971	1.38294	1.44456	1.50617	1.47194	1.36240	1.36240	1.47194	1.53356	1.53356	1.57463	1.60202	1.47194	1.49248	1.62256	1.51302	1.43086	1.36925	1.42402	1.42402	1.44456	1.39663	1.44456	1.57463	1.64310	1.53356	1.57463	1.56094	1.47194	1.43771	1.36925	1.48563	1.48563	1.46509	1.45825	1.36240	1.34186	1.46509	1.36240	1.37609	1.38979	1.38294	1.49248	1.47879	1.42402	1.53356	1.50617	1.52671	1.48563	1.47879	1.41032	1.41032	1.34871	1.40348	1.38294	1.41717	1.45140	1.36240	1.32132	1.36240	1.31448	1.36925	1.49248	1.45140	1.41717	1.32817	1.33502	1.24602	1.26655	1.19809	1.28709	1.29394	1.38294	1.32817	1.41032	1.22548	1.36925	1.38979	1.34871	1.44456	1.38979	1.25286	1.31448	1.34871	1.38294	1.38979	1.42402	1.32817	1.33502	1.30078	1.37609	1.47879	1.47194	1.44456	1.43086	1.52671	1.50617	1.47194	1.42402	1.62256	1.49248	1.44456	1.31448	1.30078	1.39663	1.36925	1.32132	1.37609	1.47194	1.43086	1.37609	1.32132	1.31448	1.57463	1.55410	1.54040	1.55410	1.52671	1.49933	1.54725	1.34186	1.30078	1.30078	1.29394	1.34186	1.35555	1.50617	1.47879	1.41717	1.41717	1.44456	1.49248	1.51986	1.50617	1.45140	1.41032	1.58833	1.53356	1.52671	1.47879	1.43086	1.34186	1.49248	1.46509	1.34186	1.47194	1.51986	1.40348	1.29394	1.29394	1.39663	1.42402	1.43086	1.36925	1.41717	1.30763	1.37609	1.38294	1.32817	1.41717	1.39663	1.41717	1.45140	1.54040	1.47194	1.50617	1.49248	1.45140	1.47194	1.47879	1.51986	1.46509	1.23917	1.36240	1.40348	1.35555	1.35555	1.31448	1.38294	1.41032	1.34871	1.26655	1.35555	1.39663	1.42402	1.45825	1.45825	1.36925	1.42402	1.41717	1.28709	1.43771	1.37609	1.34871	1.41032	1.49933	1.41717	1.40348	1.42402	1.46509	1.31448	1.33502	1.41717	1.46509	1.38979	1.52671	1.58148	1.36240	1.45140	1.34186	1.34186	1.28709	1.43086	1.38979	1.57463	1.44456	1.52671	1.49933	1.38979	1.40348	1.32132	1.49248	1.42402	1.45825	1.54725	1.51302	1.61571	1.58833	1.58833	1.42402	1.48563	1.56094	1.34186	1.41717	1.44456	1.47879	1.31448	1.36925	1.38294	1.29394	1.32817	1.25286	1.29394	1.35555	1.25286	1.26655	1.28025	1.21178	1.21863	1.18440	1.24602	1.28025	1.28025	1.25971	1.25971	1.20494	1.36240	1.47879	1.41032	1.37609	1.38979	1.38294	1.28025	1.32817	1.30078	1.28025	1.26655	1.20494	1.12963	1.19125	1.15701	1.19809	1.28025	1.38979	1.45140	1.41717	1.41717	1.33502	1.34186	1.34871	1.41717	1.41717	1.42402	1.53356	1.43086	1.36925	1.54725	1.56779	1.45825	1.54725	1.49248	1.45825	1.44456	1.49933	1.38294	1.32132	1.25286	1.46509	1.38294	1.32817	1.39663	1.40348	1.33502	1.34186	1.30763	1.41717	1.38979	1.40348	1.54725	1.53356	1.43086	1.49248	1.39663	1.28709	1.41717	1.31448	1.38979	1.52671	1.45140	1.34186	1.31448	1.35555	1.41717	1.22548	1.24602	1.19809	1.22548	1.17071	1.21178	1.30078	1.32817	1.38294	1.49933	1.49248	1.45825	1.45825	1.45140	1.49933	1.55410	1.55410	1.58833	1.74579	1.66364	1.50617	1.62256	1.62940	1.55410	1.45825	1.49248	1.54725	1.58148	1.49248	1.56779	1.41032	1.38294	1.45140	1.51302	1.56779	1.47194	1.49248	1.51302	1.58148	1.42402	1.43771	1.51986	1.49933	1.56094	1.54040	1.51302	1.49933	1.50617	1.45825	1.38294	1.23917	1.33502	1.36925	1.34186	1.36925	1.33502	1.38294	1.36925	1.38979	1.39663	1.45825	1.34186	1.32132	1.34186	1.41032	1.39663	1.35555	1.34871	1.46509	1.44456	1.45140	1.32132	1.36240	1.38294	1.49248	1.49248	1.49248	1.48563	1.49248	1.44456	1.40348	1.38294	1.49933	1.48563	1.43771	1.51302	1.47879	1.48563	1.46509	1.43771	1.39663	1.43086	1.38979	1.37609	1.41032	1.33502	1.30078	1.34871	1.28709	1.23917	1.34871	1.31448	1.44456	1.44456	1.47879	1.38294	1.30763	1.40348	1.44456	1.41032	1.32132	1.41032	1.30763	1.45140	1.34871	1.45140	1.49248	1.46509	1.54725	1.47194	1.43086	1.37609	1.39663	1.41032	1.34186	1.48563	1.44456	1.48563	1.41717	1.43086	1.28709	1.23917	1.32132	1.39663	1.47194	1.32132	1.37609	1.36240	1.28025	1.41717	1.38294	1.34186	1.25286	1.34186	1.25971	1.32817	1.26655	1.32817	1.42402	1.34871	1.45825	1.42402	1.43086	1.34871	1.33502	1.41717	1.33502	1.46509	1.36240	1.34186	1.23917	1.21863	1.17755	1.19809	1.27340	1.30763	1.32817	1.30763	1.33502	1.40348	1.45140	1.52671	1.51302	1.48563	1.48563	1.44456	1.51986	1.44456	1.46509	1.43771	1.36925	1.34871	1.37609	1.34871	1.45140	1.49933	1.49933	1.47879	1.38979	1.36240	1.40348	1.47879	1.33502	1.46509	1.44456	1.38979	1.41032	1.41717	1.36240	1.47194	1.53356	1.40348	1.51986	1.45825	1.31448	1.35555	1.42402	1.37609	1.33502	1.32817	1.31448	1.29394	1.33502	1.31448	1.23917	1.31448	1.38979	1.38294	1.35555	1.39663	1.38979	1.41717	1.38294	1.43086	1.34186	1.37609	1.34871	1.29394	1.30763	1.33502	1.35555	1.33502	1.35555	1.21863	1.34871	1.30763	1.28709	1.27340	1.36925	1.34186	1.38979	1.32132	1.32817	1.21863	1.30763	1.36925	1.28709	1.29394	1.24602	1.26655	1.25286	1.34871	1.34186	1.25971	1.39663	1.45140	1.41032	1.42402	1.36240	1.35555	1.46509	1.49933	1.34871	1.37609	1.38979	1.42402	1.34871	1.15701	1.36925	1.30078	1.24602	1.24602	1.21178	1.28709	1.24602	1.29394	1.32817	1.39663	1.33502	1.35555	1.45825	1.32817	1.30078	1.41032	1.36240	1.36240	1.21178	1.28709	1.36925	1.30078	1.28025	1.24602	1.26655	1.29394	1.24602	1.24602	1.19809	1.10909	1.15017	1.10224	1.14332	1.08855	1.11594	1.06117	1.10224	1.06117	1.08171	1.18440	1.18440	1.19125	1.11594	1.10224	1.10909	1.16386	1.18440	1.21178	1.10909	1.21178	1.19809	1.10224	1.07486	1.19809	1.19125	1.14332	1.21178	1.12963	1.09540	1.04063	1.08171	1.04747	1.08171	1.11594	1.09540	1.12278	1.18440	1.16386	1.10909	1.15701	1.21863	1.23232	1.16386	1.29394	1.21178	1.19809	1.26655	1.39663	1.48563	1.29394	1.25971	1.43771	1.45825	1.30763	1.23917	1.28709	1.34871	1.36925	1.37609	1.21863	1.45825	1.40348	1.34186	1.43771	1.54040	1.45825	1.52671	1.50617	1.51302	1.50617	1.57463	1.56094	1.55410	1.52671	1.53356	1.67733	1.62940	1.68417	1.72525	1.84164	1.76633	1.78687	1.75948	1.87587	1.92379	1.96487	1.94433	1.88272	1.79371	1.93064	1.88956	1.84164	1.90325	1.94433	1.84164	1.97172	1.95802	1.89641	1.96487	2.04018	2.02649	2.19080	2.09495	2.12918	1.96487	1.98541	1.99225	2.08126	2.10179	1.98541	1.93748	2.01279	2.04018	1.99910	1.86218	1.89641	1.93748	1.95802	2.07441	1.94433	1.88956	2.00595	1.83479	1.83479	1.81425	1.97172	1.86902	1.97172	1.88956	2.01964	1.88956	1.92379	1.80056	1.88956	1.95118	1.90325	1.76633	1.84848	1.82795	1.81425	1.89641	1.90325	2.07441	2.08126	1.92379	1.97172	1.93748	1.84164	1.95118	1.95118	1.95802	1.95118	2.04702	2.05387	2.00595	1.91695	1.79371	1.83479	1.82795	1.86902	2.04018	1.84848	1.94433	2.02649	2.02649	1.96487	1.89641	1.93748	2.02649	1.94433	1.91695	2.06756	2.05387	1.97172	2.01964	1.93064	1.86902	1.84848	1.98541	2.04018	1.97856	1.89641	1.82110	1.88272	1.90325	1.98541	2.17026	2.10864	2.09495	2.02649	2.04702	2.17710	2.14972	2.06072	1.88956	1.82110	1.79371	1.83479	1.73894	1.88956	1.86902	1.86218	1.86902	1.75264	1.85533	1.86902	1.93748	1.93748	1.91010	1.73210	1.80056	1.81425	1.84164	1.73210	1.75948	1.75948	1.85533	1.84164	1.75948	1.88272	1.84164	1.83479	1.80056	1.94433	2.00595	1.91010	1.73210	1.72525	1.69102	1.81425	1.73894	1.67733	1.62256	1.63625	1.75264	1.71156	1.65679	1.64994	1.72525	1.60202	1.68417	1.65679	1.85533	1.73210	1.73894	1.75948	1.80056	1.73894	1.79371	1.88956	1.91010	1.80741	1.82110	1.82110	1.92379	1.73210	1.82110	1.75264	1.86218	1.95802	1.89641	1.95802	1.97856	1.92379	2.01964	1.86902	1.89641	1.72525	1.71841	1.71841	1.71841	1.80741	1.78687	1.79371	1.75264	1.73210	1.76633	1.80741	1.80741	1.78687	1.69787	1.71156	1.67733	1.80741	1.78687	1.85533	1.76633	1.79371	1.79371	1.80741	1.93748	1.86218	1.91010	1.82795	1.78687	1.79371	1.67733	1.82795	1.75948	1.68417	1.62256	1.65679	1.64994	1.56094	1.61571	1.54725	1.58148	1.69787	1.61571	1.63625	1.69102	1.74579	1.80741	1.71156	1.88956	1.86218	1.69787	1.71841	1.67048	1.74579	1.60887	1.57463	1.47194	1.61571	1.90325	1.78687	1.69787	1.58148	1.47194	1.51986	1.57463	1.56779	1.66364	1.57463	1.67733	1.75948	1.78002	1.78687	1.75264	1.75264	1.73894	1.70471	1.65679	1.57463	1.63625	1.71156	1.71156	1.71156	1.88272	1.81425	1.76633	1.59517	1.76633	1.57463	1.62940	1.57463	1.58148	1.53356	1.50617	1.51302	1.69102	1.66364	1.71156	1.71841	1.68417	1.59517	1.61571	1.54725	1.67733	1.69102	1.70471	1.58833	1.56779	1.58833	1.45825	1.69102	1.55410	1.65679	1.59517	1.55410	1.52671	1.58833	1.53356	1.51302	1.58148	1.65679	1.52671	1.67733	1.59517	1.54725	1.52671	1.65679	1.69102	1.69102	1.69787	1.71841	1.71156	1.62256	1.62940	1.69102	1.72525	1.67048	1.60202	1.65679	1.69787	1.67733	1.70471	1.60202	1.68417	1.62256	1.71156	1.79371	1.67733	1.67048	1.64310	1.81425	1.71156	1.72525	1.56094	1.75264	1.62256	1.65679	1.65679	1.66364	1.82110	1.88956	1.79371	1.69102	1.73210	1.67048	1.70471	1.61571	1.66364	1.51302	1.58148	1.60887	1.58148	1.66364	1.69787	1.64994	1.65679	1.67733	1.63625	1.62256	1.66364	1.57463	1.64994	1.59517	1.69102	1.67733	1.64310	1.65679	1.57463	1.59517	1.65679	1.63625	1.68417	1.61571	1.60202	1.51986	1.47879	1.60202	1.54040	1.49933	1.51302	1.49933	1.57463	1.69102	1.72525	1.64994	1.66364	1.64310	1.60202	1.68417	1.73894	1.73210	1.71156	1.64994	1.64994	1.58833	1.59517	1.54040	1.44456	1.60887	1.58148	1.53356	1.62256	1.58833	1.45140	1.40348	1.40348	1.49248	1.33502	1.47194	1.38294	1.43086	1.43771	1.35555	1.49248	1.49933	1.50617	1.47879	1.46509	1.44456	1.49248	1.45140	1.67048	1.54725	1.55410	1.54725	1.62940	1.54725	1.58833	1.67048	1.65679	1.54725	1.58148	1.47879	1.56779	1.45825	1.56094	1.53356	1.44456	1.48563	1.54725	1.47879	1.57463	1.41032	1.45140	1.53356	1.60202	1.47879	1.51986	1.47879	1.49933	1.58833	1.56779	1.54040	1.53356	1.54040	1.51302	1.56779	1.57463	1.56779	1.49248	1.51986	1.69102	1.61571	1.58148	1.67733	1.59517	1.64310	1.62256	1.62256	1.56094	1.43086	1.40348	1.53356	1.42402	1.45140	1.59517	1.60202	1.47194	1.47194	1.38294	1.45140	1.30078	1.37609	1.43086	1.38294	1.40348	1.54725	1.60202	1.54725	1.45825	1.44456	1.59517	1.55410	1.51302	1.51986	1.56094	1.52671	1.51302	1.52671	1.50617	1.46509	1.51302	1.52671	1.47194	1.47194	1.47194	1.47879	1.51986	1.55410	1.56779	1.67048	1.62256	1.63625	1.63625	1.58833	1.58833	1.54725	1.51302	1.43086	1.45140	1.36240	1.47879	1.41717	1.36925	1.37609	1.49933	1.49248	1.44456	1.51302	1.43086	1.55410	1.51302	1.49248	1.43086	1.32132	1.32132	1.35555	1.32132	1.41717	1.43086	1.42402	1.46509	1.40348	1.42402	1.38979	1.61571	1.49933	1.59517	1.45825	1.43771	1.47879	1.38294	1.49248	1.55410	1.48563	1.39663	1.56094	1.62256	1.67733	1.46509	1.52671	1.68417	1.62256	1.64310	1.62940	1.56094	1.59517	1.60202	1.49933	1.44456	1.51986	1.46509	1.47194	1.49248	1.49248	1.49933	1.45825	1.46509	1.45140	1.52671	1.47879	1.50617	1.44456	1.50617	1.46509	1.44456	1.45140	1.45825	1.51986	1.52671	1.47879	1.46509	1.43771	1.54725	1.49933	1.53356	1.51302	1.28709	1.33502	1.32817	1.34871	1.32132	1.27340	1.32817	1.32132	1.41717	1.51986	1.49933	1.58833	1.44456	1.33502	1.48563	1.43086	1.42402	1.35555	1.37609	1.33502	1.40348	1.35555	1.42402	1.54040	1.47194	1.50617	1.43771	1.49933	1.51302	1.56779	1.50617	1.38294	1.34871	1.38294	1.38979	1.43086	1.57463	1.49248	1.57463	1.51302	1.42402	1.28025	1.30078	1.33502	1.37609	1.47879	1.51302	1.62940	1.58833	1.49933	1.45825	1.42402	1.40348	1.40348	1.47194	1.45825	1.43771	1.54040	1.56094	1.47194	1.49933	1.62256	1.56779	1.34871	1.51302	1.40348	1.41032	1.45140	1.44456	1.48563	1.42402	1.47879	1.39663	1.51986	1.47879	1.34871	1.36240	1.42402	1.36925	1.48563	1.43771	1.33502	1.31448	1.24602	1.33502	1.46509	1.58833	1.46509	1.52671	1.49933	1.56779	1.36925	1.45140	1.43771	1.45140	1.33502	1.38294	1.38979	1.44456	1.23917	1.32817	1.41032	1.46509	1.36925	1.40348	1.34871	1.29394	1.40348	1.36925	1.34186	1.43771	1.38294	1.40348	1.47194	1.38294	1.38979	1.32132	1.30078	1.37609	1.30763	1.30078	1.28025	1.23917	1.19125	1.16386	1.19125	1.17071	1.16386	1.14332	1.26655	1.33502	1.20494	1.28709	1.30078	1.32817	1.35555	1.25286	1.37609	1.37609	1.36240	1.35555	1.41032	1.44456	1.43086	1.28709	1.38979	1.38979	1.30078	1.44456	1.37609	1.41032	1.41717	1.44456	1.36240	1.19125	1.21863	1.38294	1.41717	1.38294	1.34871	1.35555	1.31448	1.35555	1.32132	1.41717	1.33502	1.32132	1.24602	1.26655	1.24602	1.23917	1.30763	1.25971	1.15017	1.15701	1.21863	1.28709	1.23917	1.28709	1.33502	1.27340	1.34186	1.29394	1.30763	1.22548	1.45140	1.32817	1.43771	1.30763	1.39663	1.31448	1.24602	1.36925	1.23917	1.29394	1.38979	1.33502	1.26655	1.21178	1.23232	1.21863	1.24602	1.26655	1.27340	1.21178	1.29394	1.24602	1.24602	1.20494	1.21863	1.19809	1.19809	1.19125	1.23917	1.23232	1.12963	1.19809	1.17071	1.31448	1.25286	1.30078	1.40348	1.29394	1.26655	1.22548	1.25286	1.21863	1.18440	1.28025	1.30763	1.29394	1.19809	1.21178	1.27340	1.15017	1.20494	1.31448	1.33502	1.34871	1.35555	1.28709	1.30763	1.23917	1.17071	1.12963	1.15701	1.17071	1.28709	1.32132	1.28709	1.51302	1.41032	1.30078	1.39663	1.25971	1.19125	1.15017	1.21863	1.23232	1.19125	1.14332	1.15017	1.15701	1.29394	1.23232	1.32817	1.20494	1.26655	1.29394	1.23232	1.32132	1.36240	1.28709	1.33502	1.29394	1.19809	1.08855	1.13648	1.11594	1.15017	1.24602	1.19125	1.20494	1.25971	1.20494	1.28709	1.26655	1.30763	1.23232	1.23917	1.21863	1.19125	1.17755	1.23232	1.20494	1.17071	1.28025	1.22548	1.25286	1.32132	1.35555	1.22548	1.19125	1.28709	1.29394	1.28025	1.41717	1.33502	1.45825	1.47194	1.41717	1.35555	1.38979	1.37609	1.33502	1.36925	1.38979	1.10909	1.23232	1.31448	1.25971	1.34871	1.21178	1.17755	1.19125	1.15017	1.10909	1.15701	1.15701	1.08171	1.12963	1.15017	1.14332	1.17755	1.16386	1.19125	1.24602	1.12963	1.17755	1.22548	1.14332	1.23232	1.29394	1.29394	1.30078	1.20494	1.28025	1.30078	1.26655	1.32132	1.32132	1.22548	1.15017	1.23917	1.23232	1.31448	1.32817	1.28025	1.38979	1.23917	1.47194	1.38979	1.36925	1.31448	1.32817	1.30763	1.36240	1.45140	1.39663	1.36925	1.29394	1.29394	1.29394	1.34871	1.26655	1.23917	1.24602	1.30763	1.41717	1.28025	1.24602	1.24602	1.26655	1.27340	1.28025	1.27340	1.34186	1.37609	1.34186	1.36240	1.32132	1.40348	1.36925	1.32817	1.30763	1.19809	1.19125	1.14332	1.18440	1.15017	1.25971	1.08855	1.23917	1.26655	1.22548	1.23232	1.16386	1.19809	1.15017	1.15017	1.30078	1.20494	1.25971	1.15701	1.10909	1.31448	1.23917	1.26655	1.27340	1.22548	1.22548	1.25286	1.28025	1.21178	1.15701	1.18440	1.18440	1.20494	1.22548	1.12963	1.27340	1.30078	1.25971	1.27340	1.23232	1.11594	1.18440	1.23917	1.23232	1.22548	1.25286	1.21178	1.30763	1.21863	1.38979	1.23917	1.17755	1.11594	1.11594	1.12963	1.19125	1.10224	1.19809	1.08171	1.09540	1.10909	0.99270	1.06801	1.10224	1.19809	1.16386	1.15017	1.30763	1.42402	1.43771	1.32817	1.38979	1.25971	1.25286	1.39663	1.32817	1.30078	1.28025	1.26655	1.36925	1.38294	1.27340	1.28709	1.34186	1.35555	1.27340	1.34186	1.36240	1.24602	1.12278	1.13648	1.23232	1.30763	1.25286	1.31448	1.26655	1.28025	1.19809	1.21178	1.23917	1.20494	1.18440	1.16386	1.12963	1.28025	1.18440	1.15017	1.12963	1.22548	1.21178	1.18440	1.11594	1.19809	1.29394	1.24602	1.21178	1.17755	1.18440	1.19809	1.19125	1.25971	1.18440	1.15017	1.24602	1.18440	1.28709	1.22548	1.29394	1.34871	1.28025	1.35555	1.31448	1.19809	1.28709	1.30763	1.36925	1.11594	1.13648	1.02694	1.18440	1.23232	1.19125	1.14332	1.10909	1.12963	1.09540	1.11594	1.08171	1.12278	1.12963	1.23232	1.25286	1.21178	1.16386	1.27340	1.30078	1.11594	1.24602	1.18440	1.27340	1.25286	1.16386	1.09540	1.19809	1.19125	1.21863	1.28709	1.19809	1.18440	1.21863	1.28025	1.28709	1.28025	1.21178	1.13648	1.19125	1.28025	1.25971	1.24602	1.12963	1.21178	1.21178	1.07486	1.15701	1.17071	1.18440	1.23232	1.23917	1.25286	1.30078	1.21178	1.28709	1.25286	1.21178	1.23917	1.26655	1.19809	1.14332	1.19125	1.15701	1.24602	1.12278	1.08171	1.10909	1.06117	1.12963	1.11594	1.00640	1.10909	1.02694	1.02694	1.04747	1.10224	1.14332	1.16386	1.17755	1.11594	1.19809	1.04747	1.12963	1.15701	1.25286	1.23232	1.10224	1.18440	1.18440	1.23232	1.18440	1.19125	1.22548	1.21863	1.22548	1.25286	1.21863	1.28709	1.19809	1.17755	1.30763	1.30078	1.22548	1.24602	1.17755	1.28709	1.17755	1.08855	1.12963	1.17755	1.13648	1.13648	1.23917	1.11594	1.14332	1.21178	1.31448	1.16386	1.21178	1.21178	1.18440	1.24602	1.22548	1.26655	1.32817	1.26655	1.08171	1.13648	1.10224	1.10909	1.15017	1.18440	1.17071	1.23917	1.15701	1.18440	1.19809	1.18440	1.10224	1.19125	1.12278	1.14332	1.18440	1.14332	1.10224	1.10909	1.21863	1.24602	1.22548	1.18440	1.17755	1.12963	1.10909	1.02009	1.16386	1.18440	1.20494	1.17071	1.13648	1.14332	1.08171	1.13648	1.23917	1.32817	1.20494	1.18440	1.13648	1.16386	1.18440	1.19809	1.12278	1.04747	1.06801	1.12963	1.17755	1.10224	1.02694	1.00640	1.11594	1.04747	0.93793	1.02009	1.10909	1.09540	1.12278	1.10224	1.20494	1.20494	1.04747	1.17755	0.99270	1.06117	1.15017	1.17071	1.18440	1.10224	1.12963	1.09540	1.08171	1.17755	1.21178	1.15701	1.10224	1.02009	1.15017	1.15017	1.08855	1.15701	1.12963	1.16386	1.17755	1.18440	1.09540	1.28025	1.21863	1.14332	1.12963	1.12963	1.06801	1.08855	1.06801	1.08855	1.07486	1.07486	1.06801	1.14332	1.20494	1.13648	1.19125	1.19125	1.09540	1.08171	1.03378	1.07486	1.10224	1.01324	0.99955	1.03378	1.12963	1.07486	1.11594	1.02694	1.23917	1.15017	1.14332	1.16386	1.08171	1.11594	1.12963	1.13648	1.19809	1.12963	1.16386	1.22548	1.21863	1.12278	1.12963	1.17755	1.21178	1.25286	1.21863	1.15017	1.15701	1.14332	1.19809	1.30078	1.28025	1.27340	1.31448	1.28709	1.15017	1.20494	1.10909	1.17071	1.17755	1.13648	1.36240	1.27340	1.21863	1.15017	1.14332	1.15017	1.09540	1.19125	1.11594	1.11594	1.22548	1.24602	1.28025	1.22548	1.18440	1.21178	1.11594	1.07486	1.04747	1.08855	1.15017	1.10909	1.19809	1.12963	1.12963	1.07486	1.12963	1.16386	1.07486	1.04063	1.12963	1.07486	1.09540	0.92424	0.95163	0.99955	1.04747	1.02694	0.99270	1.02009	1.12278	1.10224	1.25286	1.06801	1.02694	1.11594	1.04747	1.15017	1.06801	1.09540	0.99955	1.06117	1.02694	1.02694	1.10224	1.21863	1.22548	1.25286	1.19809	1.10909	1.04747	1.06801	1.00640	1.04747	1.08855	1.14332	1.20494	1.31448	1.12278	1.05432	1.03378	1.16386	1.12963	1.21863	1.15017	1.17755	1.08171	1.08171	1.13648	1.10224	1.10909	1.04063	1.05432	1.02009	0.91055	0.97217	0.93793	0.97901	1.12278	1.09540	1.18440	1.21863	1.23232	1.18440	1.10224	1.23232	1.24602	1.18440	1.24602	1.16386	1.10224	1.04063	1.10909	1.08855	1.10224	1.10224	1.11594	1.12963	1.16386	1.17071	1.10224	1.09540	1.07486	1.04063	0.99270	1.00640	1.10224	1.04747	0.94478	1.06117	1.11594	0.98586	1.08855	1.04747	1.03378	0.97901	1.10224	1.03378	1.17071	1.12963	1.06117	1.06801	1.07486	1.07486	1.10909	0.98586	1.04063	1.11594	1.17071	1.15701	1.13648	1.08171	1.03378	1.06801	1.02694	1.07486	1.05432	1.09540	1.05432	1.03378	1.06801	1.08171	1.10909	1.12278	1.06801	1.04747	1.17071	1.17755	1.10224	1.06801	1.10224	1.01324	0.97901	1.02694	0.91055	0.96532	1.03378	1.02009	1.08855	1.10224	1.14332	1.14332	1.06801	1.04063	1.04063	1.03378	1.06117	0.98586	1.04063	1.02009	1.10224	1.05432	1.02694	1.01324	0.97901	1.02694	0.99955	1.04747	0.99270	0.98586	1.03378	0.98586	1.01324	1.02694	1.13648	1.04747	1.03378	0.94478	1.04063	1.07486	1.06801	1.06117	1.02009	1.02694	1.10224	1.17071	1.12963	1.16386	1.08855	1.05432	1.00640	1.08171	1.07486	1.10224	0.99955	1.12963	1.06801	1.12278	1.19809	1.08855	1.08855	1.15701	1.19809	1.20494	1.19809	1.15017	1.11594	1.06801	1.05432	1.09540	1.03378	1.03378	1.16386	1.16386	1.14332	1.19125	1.18440	1.11594	1.15701	1.17071	1.10224	1.07486	1.06117	1.03378	1.11594	1.10909	1.15017	1.06801	1.07486	1.12278	1.10909	1.03378	1.09540	1.23232	1.30078	1.18440	1.11594	1.12963	1.18440	1.28025	1.12963	1.06801	1.10224	1.12278	0.90370	0.94478	0.97217	0.96532	0.97217	1.02009	1.04747	1.12278	1.10909	1.22548	1.15017	1.19809	1.21178	1.11594	1.09540	1.11594	1.04747	1.10224	1.12963	1.06117	1.17755	1.14332	1.07486	1.02694	1.05432	1.03378	1.04063	1.09540	1.08171	1.08855	1.10909	0.94478	1.06117	1.10224	1.12963	1.03378	1.23917	1.23232	1.04063	1.08171	1.08855	1.07486	1.04747	1.15017	1.01324	0.92424	1.13648	1.21178	1.14332	1.29394	1.22548	1.21178	1.06117	1.16386	1.04747	0.88316	0.89001	0.97217	0.97901	0.87632	0.91055	0.94478	1.02009	0.97901	1.03378	1.13648	1.07486	1.04063	1.06801	0.97217	1.03378	1.05432	1.12278	1.10909	1.02694	0.98586	1.01324	1.10909	1.15701	1.08171	1.08171	1.08855	1.06117	1.02694	1.05432	1.08171	1.02694	1.10909	1.10224	1.02694	0.93109	1.00640	1.06801	1.06801	1.03378	1.04747	1.02009	0.99270	0.99955	1.04063	1.06801	0.97901	0.99955	1.05432	1.09540	1.04063	1.06117	1.07486	1.09540	1.04747	1.08855	1.08171	1.08855	1.08171	1.14332	1.21178	1.13648	1.07486	1.02694	0.96532	1.08855	1.14332	1.19125	1.17071	0.97217	1.00640	1.06117	1.06117	1.03378	1.02694	0.97901	0.98586	0.99955	0.94478	0.93793	0.98586	0.86947	0.92424	0.89686	1.02009	1.08171	1.07486	1.03378	1.03378	1.02009	1.02694	1.12278	0.99270	1.06117	1.08855	1.17755	1.09540	1.03378	1.10909	1.12278	1.15017	1.14332	1.14332	1.13648	1.12278	1.16386	1.30078	1.21178	1.20494	1.25971	1.18440	1.18440	1.21863	1.18440	1.02694	1.03378	1.03378	0.97901	1.05432	1.04747	1.04747	1.10909	1.01324	1.06801	1.00640	1.04063	1.08855	1.16386	1.25286	1.43086	1.34871	1.25971	1.12963	1.06801	1.12278	1.12278	1.14332	1.17071	1.16386	0.99955	1.16386	1.04747	1.12963	1.09540	1.11594	1.10909	1.06117	1.02694	1.01324	0.99270	1.09540	1.09540	1.10909	1.05432	1.15701	1.06117	1.06801	1.06117	1.10224	1.13648	1.11594	1.04747	1.06801	1.10224	1.01324	0.95847	0.91740	0.91740	0.93793	0.94478	0.95163	1.02009	1.06117	1.05432	1.11594	1.08171	1.16386	1.10224	1.10909	1.04063	1.06801	1.10909	1.17071	1.02694	1.10224	1.11594	1.15017	1.05432	1.07486	1.12963	1.23917	1.14332	1.21863	1.12963	1.05432	1.02694	1.02009	1.08855	1.18440	1.05432	1.24602	1.20494	1.26655	1.18440	1.08171	1.12963	1.07486	1.08171	1.10224	1.09540	1.17071	0.99270	1.22548	0.97217	1.15017	1.18440	1.23232	1.23917	1.25286	1.23232	1.34871	1.31448	1.41032	1.30763	1.32132	1.17071	1.06117	1.15701	1.32817	1.23917	1.19125	1.25971	1.27340	1.18440	1.16386	1.15701	1.23232
[truncated: 2,848,981 more chars]
