# Supplementary material for: Systematic discovery of conservation states for single-nucleotide annotation of the human genome
Source: Commun Biol. 2019 Jul 2;2:248. doi: 10.1038/s42003-019-0488-1 (PMC6606595; doi:10.1038/s42003-019-0488-1)
Supplement: Supplementary file 6 — Supplementary Data 3 [file 42003_2019_488_MOESM6_ESM.zip › Supplementary Data 3/SupFig11h_exon_end_pseudogene_positional_enrichments.txt]

State (User order)	-2000	-1999	-1998	-1997	-1996	-1995	-1994	-1993	-1992	-1991	-1990	-1989	-1988	-1987	-1986	-1985	-1984	-1983	-1982	-1981	-1980	-1979	-1978	-1977	-1976	-1975	-1974	-1973	-1972	-1971	-1970	-1969	-1968	-1967	-1966	-1965	-1964	-1963	-1962	-1961	-1960	-1959	-1958	-1957	-1956	-1955	-1954	-1953	-1952	-1951	-1950	-1949	-1948	-1947	-1946	-1945	-1944	-1943	-1942	-1941	-1940	-1939	-1938	-1937	-1936	-1935	-1934	-1933	-1932	-1931	-1930	-1929	-1928	-1927	-1926	-1925	-1924	-1923	-1922	-1921	-1920	-1919	-1918	-1917	-1916	-1915	-1914	-1913	-1912	-1911	-1910	-1909	-1908	-1907	-1906	-1905	-1904	-1903	-1902	-1901	-1900	-1899	-1898	-1897	-1896	-1895	-1894	-1893	-1892	-1891	-1890	-1889	-1888	-1887	-1886	-1885	-1884	-1883	-1882	-1881	-1880	-1879	-1878	-1877	-1876	-1875	-1874	-1873	-1872	-1871	-1870	-1869	-1868	-1867	-1866	-1865	-1864	-1863	-1862	-1861	-1860	-1859	-1858	-1857	-1856	-1855	-1854	-1853	-1852	-1851	-1850	-1849	-1848	-1847	-1846	-1845	-1844	-1843	-1842	-1841	-1840	-1839	-1838	-1837	-1836	-1835	-1834	-1833	-1832	-1831	-1830	-1829	-1828	-1827	-1826	-1825	-1824	-1823	-1822	-1821	-1820	-1819	-1818	-1817	-1816	-1815	-1814	-1813	-1812	-1811	-1810	-1809	-1808	-1807	-1806	-1805	-1804	-1803	-1802	-1801	-1800	-1799	-1798	-1797	-1796	-1795	-1794	-1793	-1792	-1791	-1790	-1789	-1788	-1787	-1786	-1785	-1784	-1783	-1782	-1781	-1780	-1779	-1778	-1777	-1776	-1775	-1774	-1773	-1772	-1771	-1770	-1769	-1768	-1767	-1766	-1765	-1764	-1763	-1762	-1761	-1760	-1759	-1758	-1757	-1756	-1755	-1754	-1753	-1752	-1751	-1750	-1749	-1748	-1747	-1746	-1745	-1744	-1743	-1742	-1741	-1740	-1739	-1738	-1737	-1736	-1735	-1734	-1733	-1732	-1731	-1730	-1729	-1728	-1727	-1726	-1725	-1724	-1723	-1722	-1721	-1720	-1719	-1718	-1717	-1716	-1715	-1714	-1713	-1712	-1711	-1710	-1709	-1708	-1707	-1706	-1705	-1704	-1703	-1702	-1701	-1700	-1699	-1698	-1697	-1696	-1695	-1694	-1693	-1692	-1691	-1690	-1689	-1688	-1687	-1686	-1685	-1684	-1683	-1682	-1681	-1680	-1679	-1678	-1677	-1676	-1675	-1674	-1673	-1672	-1671	-1670	-1669	-1668	-1667	-1666	-1665	-1664	-1663	-1662	-1661	-1660	-1659	-1658	-1657	-1656	-1655	-1654	-1653	-1652	-1651	-1650	-1649	-1648	-1647	-1646	-1645	-1644	-1643	-1642	-1641	-1640	-1639	-1638	-1637	-1636	-1635	-1634	-1633	-1632	-1631	-1630	-1629	-1628	-1627	-1626	-1625	-1624	-1623	-1622	-1621	-1620	-1619	-1618	-1617	-1616	-1615	-1614	-1613	-1612	-1611	-1610	-1609	-1608	-1607	-1606	-1605	-1604	-1603	-1602	-1601	-1600	-1599	-1598	-1597	-1596	-1595	-1594	-1593	-1592	-1591	-1590	-1589	-1588	-1587	-1586	-1585	-1584	-1583	-1582	-1581	-1580	-1579	-1578	-1577	-1576	-1575	-1574	-1573	-1572	-1571	-1570	-1569	-1568	-1567	-1566	-1565	-1564	-1563	-1562	-1561	-1560	-1559	-1558	-1557	-1556	-1555	-1554	-1553	-1552	-1551	-1550	-1549	-1548	-1547	-1546	-1545	-1544	-1543	-1542	-1541	-1540	-1539	-1538	-1537	-1536	-1535	-1534	-1533	-1532	-1531	-1530	-1529	-1528	-1527	-1526	-1525	-1524	-1523	-1522	-1521	-1520	-1519	-1518	-1517	-1516	-1515	-1514	-1513	-1512	-1511	-1510	-1509	-1508	-1507	-1506	-1505	-1504	-1503	-1502	-1501	-1500	-1499	-1498	-1497	-1496	-1495	-1494	-1493	-1492	-1491	-1490	-1489	-1488	-1487	-1486	-1485	-1484	-1483	-1482	-1481	-1480	-1479	-1478	-1477	-1476	-1475	-1474	-1473	-1472	-1471	-1470	-1469	-1468	-1467	-1466	-1465	-1464	-1463	-1462	-1461	-1460	-1459	-1458	-1457	-1456	-1455	-1454	-1453	-1452	-1451	-1450	-1449	-1448	-1447	-1446	-1445	-1444	-1443	-1442	-1441	-1440	-1439	-1438	-1437	-1436	-1435	-1434	-1433	-1432	-1431	-1430	-1429	-1428	-1427	-1426	-1425	-1424	-1423	-1422	-1421	-1420	-1419	-1418	-1417	-1416	-1415	-1414	-1413	-1412	-1411	-1410	-1409	-1408	-1407	-1406	-1405	-1404	-1403	-1402	-1401	-1400	-1399	-1398	-1397	-1396	-1395	-1394	-1393	-1392	-1391	-1390	-1389	-1388	-1387	-1386	-1385	-1384	-1383	-1382	-1381	-1380	-1379	-1378	-1377	-1376	-1375	-1374	-1373	-1372	-1371	-1370	-1369	-1368	-1367	-1366	-1365	-1364	-1363	-1362	-1361	-1360	-1359	-1358	-1357	-1356	-1355	-1354	-1353	-1352	-1351	-1350	-1349	-1348	-1347	-1346	-1345	-1344	-1343	-1342	-1341	-1340	-1339	-1338	-1337	-1336	-1335	-1334	-1333	-1332	-1331	-1330	-1329	-1328	-1327	-1326	-1325	-1324	-1323	-1322	-1321	-1320	-1319	-1318	-1317	-1316	-1315	-1314	-1313	-1312	-1311	-1310	-1309	-1308	-1307	-1306	-1305	-1304	-1303	-1302	-1301	-1300	-1299	-1298	-1297	-1296	-1295	-1294	-1293	-1292	-1291	-1290	-1289	-1288	-1287	-1286	-1285	-1284	-1283	-1282	-1281	-1280	-1279	-1278	-1277	-1276	-1275	-1274	-1273	-1272	-1271	-1270	-1269	-1268	-1267	-1266	-1265	-1264	-1263	-1262	-1261	-1260	-1259	-1258	-1257	-1256	-1255	-1254	-1253	-1252	-1251	-1250	-1249	-1248	-1247	-1246	-1245	-1244	-1243	-1242	-1241	-1240	-1239	-1238	-1237	-1236	-1235	-1234	-1233	-1232	-1231	-1230	-1229	-1228	-1227	-1226	-1225	-1224	-1223	-1222	-1221	-1220	-1219	-1218	-1217	-1216	-1215	-1214	-1213	-1212	-1211	-1210	-1209	-1208	-1207	-1206	-1205	-1204	-1203	-1202	-1201	-1200	-1199	-1198	-1197	-1196	-1195	-1194	-1193	-1192	-1191	-1190	-1189	-1188	-1187	-1186	-1185	-1184	-1183	-1182	-1181	-1180	-1179	-1178	-1177	-1176	-1175	-1174	-1173	-1172	-1171	-1170	-1169	-1168	-1167	-1166	-1165	-1164	-1163	-1162	-1161	-1160	-1159	-1158	-1157	-1156	-1155	-1154	-1153	-1152	-1151	-1150	-1149	-1148	-1147	-1146	-1145	-1144	-1143	-1142	-1141	-1140	-1139	-1138	-1137	-1136	-1135	-1134	-1133	-1132	-1131	-1130	-1129	-1128	-1127	-1126	-1125	-1124	-1123	-1122	-1121	-1120	-1119	-1118	-1117	-1116	-1115	-1114	-1113	-1112	-1111	-1110	-1109	-1108	-1107	-1106	-1105	-1104	-1103	-1102	-1101	-1100	-1099	-1098	-1097	-1096	-1095	-1094	-1093	-1092	-1091	-1090	-1089	-1088	-1087	-1086	-1085	-1084	-1083	-1082	-1081	-1080	-1079	-1078	-1077	-1076	-1075	-1074	-1073	-1072	-1071	-1070	-1069	-1068	-1067	-1066	-1065	-1064	-1063	-1062	-1061	-1060	-1059	-1058	-1057	-1056	-1055	-1054	-1053	-1052	-1051	-1050	-1049	-1048	-1047	-1046	-1045	-1044	-1043	-1042	-1041	-1040	-1039	-1038	-1037	-1036	-1035	-1034	-1033	-1032	-1031	-1030	-1029	-1028	-1027	-1026	-1025	-1024	-1023	-1022	-1021	-1020	-1019	-1018	-1017	-1016	-1015	-1014	-1013	-1012	-1011	-1010	-1009	-1008	-1007	-1006	-1005	-1004	-1003	-1002	-1001	-1000	-999	-998	-997	-996	-995	-994	-993	-992	-991	-990	-989	-988	-987	-986	-985	-984	-983	-982	-981	-980	-979	-978	-977	-976	-975	-974	-973	-972	-971	-970	-969	-968	-967	-966	-965	-964	-963	-962	-961	-960	-959	-958	-957	-956	-955	-954	-953	-952	-951	-950	-949	-948	-947	-946	-945	-944	-943	-942	-941	-940	-939	-938	-937	-936	-935	-934	-933	-932	-931	-930	-929	-928	-927	-926	-925	-924	-923	-922	-921	-920	-919	-918	-917	-916	-915	-914	-913	-912	-911	-910	-909	-908	-907	-906	-905	-904	-903	-902	-901	-900	-899	-898	-897	-896	-895	-894	-893	-892	-891	-890	-889	-888	-887	-886	-885	-884	-883	-882	-881	-880	-879	-878	-877	-876	-875	-874	-873	-872	-871	-870	-869	-868	-867	-866	-865	-864	-863	-862	-861	-860	-859	-858	-857	-856	-855	-854	-853	-852	-851	-850	-849	-848	-847	-846	-845	-844	-843	-842	-841	-840	-839	-838	-837	-836	-835	-834	-833	-832	-831	-830	-829	-828	-827	-826	-825	-824	-823	-822	-821	-820	-819	-818	-817	-816	-815	-814	-813	-812	-811	-810	-809	-808	-807	-806	-805	-804	-803	-802	-801	-800	-799	-798	-797	-796	-795	-794	-793	-792	-791	-790	-789	-788	-787	-786	-785	-784	-783	-782	-781	-780	-779	-778	-777	-776	-775	-774	-773	-772	-771	-770	-769	-768	-767	-766	-765	-764	-763	-762	-761	-760	-759	-758	-757	-756	-755	-754	-753	-752	-751	-750	-749	-748	-747	-746	-745	-744	-743	-742	-741	-740	-739	-738	-737	-736	-735	-734	-733	-732	-731	-730	-729	-728	-727	-726	-725	-724	-723	-722	-721	-720	-719	-718	-717	-716	-715	-714	-713	-712	-711	-710	-709	-708	-707	-706	-705	-704	-703	-702	-701	-700	-699	-698	-697	-696	-695	-694	-693	-692	-691	-690	-689	-688	-687	-686	-685	-684	-683	-682	-681	-680	-679	-678	-677	-676	-675	-674	-673	-672	-671	-670	-669	-668	-667	-666	-665	-664	-663	-662	-661	-660	-659	-658	-657	-656	-655	-654	-653	-652	-651	-650	-649	-648	-647	-646	-645	-644	-643	-642	-641	-640	-639	-638	-637	-636	-635	-634	-633	-632	-631	-630	-629	-628	-627	-626	-625	-624	-623	-622	-621	-620	-619	-618	-617	-616	-615	-614	-613	-612	-611	-610	-609	-608	-607	-606	-605	-604	-603	-602	-601	-600	-599	-598	-597	-596	-595	-594	-593	-592	-591	-590	-589	-588	-587	-586	-585	-584	-583	-582	-581	-580	-579	-578	-577	-576	-575	-574	-573	-572	-571	-570	-569	-568	-567	-566	-565	-564	-563	-562	-561	-560	-559	-558	-557	-556	-555	-554	-553	-552	-551	-550	-549	-548	-547	-546	-545	-544	-543	-542	-541	-540	-539	-538	-537	-536	-535	-534	-533	-532	-531	-530	-529	-528	-527	-526	-525	-524	-523	-522	-521	-520	-519	-518	-517	-516	-515	-514	-513	-512	-511	-510	-509	-508	-507	-506	-505	-504	-503	-502	-501	-500	-499	-498	-497	-496	-495	-494	-493	-492	-491	-490	-489	-488	-487	-486	-485	-484	-483	-482	-481	-480	-479	-478	-477	-476	-475	-474	-473	-472	-471	-470	-469	-468	-467	-466	-465	-464	-463	-462	-461	-460	-459	-458	-457	-456	-455	-454	-453	-452	-451	-450	-449	-448	-447	-446	-445	-444	-443	-442	-441	-440	-439	-438	-437	-436	-435	-434	-433	-432	-431	-430	-429	-428	-427	-426	-425	-424	-423	-422	-421	-420	-419	-418	-417	-416	-415	-414	-413	-412	-411	-410	-409	-408	-407	-406	-405	-404	-403	-402	-401	-400	-399	-398	-397	-396	-395	-394	-393	-392	-391	-390	-389	-388	-387	-386	-385	-384	-383	-382	-381	-380	-379	-378	-377	-376	-375	-374	-373	-372	-371	-370	-369	-368	-367	-366	-365	-364	-363	-362	-361	-360	-359	-358	-357	-356	-355	-354	-353	-352	-351	-350	-349	-348	-347	-346	-345	-344	-343	-342	-341	-340	-339	-338	-337	-336	-335	-334	-333	-332	-331	-330	-329	-328	-327	-326	-325	-324	-323	-322	-321	-320	-319	-318	-317	-316	-315	-314	-313	-312	-311	-310	-309	-308	-307	-306	-305	-304	-303	-302	-301	-300	-299	-298	-297	-296	-295	-294	-293	-292	-291	-290	-289	-288	-287	-286	-285	-284	-283	-282	-281	-280	-279	-278	-277	-276	-275	-274	-273	-272	-271	-270	-269	-268	-267	-266	-265	-264	-263	-262	-261	-260	-259	-258	-257	-256	-255	-254	-253	-252	-251	-250	-249	-248	-247	-246	-245	-244	-243	-242	-241	-240	-239	-238	-237	-236	-235	-234	-233	-232	-231	-230	-229	-228	-227	-226	-225	-224	-223	-222	-221	-220	-219	-218	-217	-216	-215	-214	-213	-212	-211	-210	-209	-208	-207	-206	-205	-204	-203	-202	-201	-200	-199	-198	-197	-196	-195	-194	-193	-192	-191	-190	-189	-188	-187	-186	-185	-184	-183	-182	-181	-180	-179	-178	-177	-176	-175	-174	-173	-172	-171	-170	-169	-168	-167	-166	-165	-164	-163	-162	-161	-160	-159	-158	-157	-156	-155	-154	-153	-152	-151	-150	-149	-148	-147	-146	-145	-144	-143	-142	-141	-140	-139	-138	-137	-136	-135	-134	-133	-132	-131	-130	-129	-128	-127	-126	-125	-124	-123	-122	-121	-120	-119	-118	-117	-116	-115	-114	-113	-112	-111	-110	-109	-108	-107	-106	-105	-104	-103	-102	-101	-100	-99	-98	-97	-96	-95	-94	-93	-92	-91	-90	-89	-88	-87	-86	-85	-84	-83	-82	-81	-80	-79	-78	-77	-76	-75	-74	-73	-72	-71	-70	-69	-68	-67	-66	-65	-64	-63	-62	-61	-60	-59	-58	-57	-56	-55	-54	-53	-52	-51	-50	-49	-48	-47	-46	-45	-44	-43	-42	-41	-40	-39	-38	-37	-36	-35	-34	-33	-32	-31	-30	-29	-28	-27	-26	-25	-24	-23	-22	-21	-20	-19	-18	-17	-16	-15	-14	-13	-12	-11	-10	-9	-8	-7	-6	-5	-4	-3	-2	-1	0	1	2	3	4	5	6	7	8	9	10	11	12	13	14	15	16	17	18	19	20	21	22	23	24	25	26	27	28	29	30	31	32	33	34	35	36	37	38	39	40	41	42	43	44	45	46	47	48	49	50	51	52	53	54	55	56	57	58	59	60	61	62	63	64	65	66	67	68	69	70	71	72	73	74	75	76	77	78	79	80	81	82	83	84	85	86	87	88	89	90	91	92	93	94	95	96	97	98	99	100	101	102	103	104	105	106	107	108	109	110	111	112	113	114	115	116	117	118	119	120	121	122	123	124	125	126	127	128	129	130	131	132	133	134	135	136	137	138	139	140	141	142	143	144	145	146	147	148	149	150	151	152	153	154	155	156	157	158	159	160	161	162	163	164	165	166	167	168	169	170	171	172	173	174	175	176	177	178	179	180	181	182	183	184	185	186	187	188	189	190	191	192	193	194	195	196	197	198	199	200	201	202	203	204	205	206	207	208	209	210	211	212	213	214	215	216	217	218	219	220	221	222	223	224	225	226	227	228	229	230	231	232	233	234	235	236	237	238	239	240	241	242	243	244	245	246	247	248	249	250	251	252	253	254	255	256	257	258	259	260	261	262	263	264	265	266	267	268	269	270	271	272	273	274	275	276	277	278	279	280	281	282	283	284	285	286	287	288	289	290	291	292	293	294	295	296	297	298	299	300	301	302	303	304	305	306	307	308	309	310	311	312	313	314	315	316	317	318	319	320	321	322	323	324	325	326	327	328	329	330	331	332	333	334	335	336	337	338	339	340	341	342	343	344	345	346	347	348	349	350	351	352	353	354	355	356	357	358	359	360	361	362	363	364	365	366	367	368	369	370	371	372	373	374	375	376	377	378	379	380	381	382	383	384	385	386	387	388	389	390	391	392	393	394	395	396	397	398	399	400	401	402	403	404	405	406	407	408	409	410	411	412	413	414	415	416	417	418	419	420	421	422	423	424	425	426	427	428	429	430	431	432	433	434	435	436	437	438	439	440	441	442	443	444	445	446	447	448	449	450	451	452	453	454	455	456	457	458	459	460	461	462	463	464	465	466	467	468	469	470	471	472	473	474	475	476	477	478	479	480	481	482	483	484	485	486	487	488	489	490	491	492	493	494	495	496	497	498	499	500	501	502	503	504	505	506	507	508	509	510	511	512	513	514	515	516	517	518	519	520	521	522	523	524	525	526	527	528	529	530	531	532	533	534	535	536	537	538	539	540	541	542	543	544	545	546	547	548	549	550	551	552	553	554	555	556	557	558	559	560	561	562	563	564	565	566	567	568	569	570	571	572	573	574	575	576	577	578	579	580	581	582	583	584	585	586	587	588	589	590	591	592	593	594	595	596	597	598	599	600	601	602	603	604	605	606	607	608	609	610	611	612	613	614	615	616	617	618	619	620	621	622	623	624	625	626	627	628	629	630	631	632	633	634	635	636	637	638	639	640	641	642	643	644	645	646	647	648	649	650	651	652	653	654	655	656	657	658	659	660	661	662	663	664	665	666	667	668	669	670	671	672	673	674	675	676	677	678	679	680	681	682	683	684	685	686	687	688	689	690	691	692	693	694	695	696	697	698	699	700	701	702	703	704	705	706	707	708	709	710	711	712	713	714	715	716	717	718	719	720	721	722	723	724	725	726	727	728	729	730	731	732	733	734	735	736	737	738	739	740	741	742	743	744	745	746	747	748	749	750	751	752	753	754	755	756	757	758	759	760	761	762	763	764	765	766	767	768	769	770	771	772	773	774	775	776	777	778	779	780	781	782	783	784	785	786	787	788	789	790	791	792	793	794	795	796	797	798	799	800	801	802	803	804	805	806	807	808	809	810	811	812	813	814	815	816	817	818	819	820	821	822	823	824	825	826	827	828	829	830	831	832	833	834	835	836	837	838	839	840	841	842	843	844	845	846	847	848	849	850	851	852	853	854	855	856	857	858	859	860	861	862	863	864	865	866	867	868	869	870	871	872	873	874	875	876	877	878	879	880	881	882	883	884	885	886	887	888	889	890	891	892	893	894	895	896	897	898	899	900	901	902	903	904	905	906	907	908	909	910	911	912	913	914	915	916	917	918	919	920	921	922	923	924	925	926	927	928	929	930	931	932	933	934	935	936	937	938	939	940	941	942	943	944	945	946	947	948	949	950	951	952	953	954	955	956	957	958	959	960	961	962	963	964	965	966	967	968	969	970	971	972	973	974	975	976	977	978	979	980	981	982	983	984	985	986	987	988	989	990	991	992	993	994	995	996	997	998	999	1000	1001	1002	1003	1004	1005	1006	1007	1008	1009	1010	1011	1012	1013	1014	1015	1016	1017	1018	1019	1020	1021	1022	1023	1024	1025	1026	1027	1028	1029	1030	1031	1032	1033	1034	1035	1036	1037	1038	1039	1040	1041	1042	1043	1044	1045	1046	1047	1048	1049	1050	1051	1052	1053	1054	1055	1056	1057	1058	1059	1060	1061	1062	1063	1064	1065	1066	1067	1068	1069	1070	1071	1072	1073	1074	1075	1076	1077	1078	1079	1080	1081	1082	1083	1084	1085	1086	1087	1088	1089	1090	1091	1092	1093	1094	1095	1096	1097	1098	1099	1100	1101	1102	1103	1104	1105	1106	1107	1108	1109	1110	1111	1112	1113	1114	1115	1116	1117	1118	1119	1120	1121	1122	1123	1124	1125	1126	1127	1128	1129	1130	1131	1132	1133	1134	1135	1136	1137	1138	1139	1140	1141	1142	1143	1144	1145	1146	1147	1148	1149	1150	1151	1152	1153	1154	1155	1156	1157	1158	1159	1160	1161	1162	1163	1164	1165	1166	1167	1168	1169	1170	1171	1172	1173	1174	1175	1176	1177	1178	1179	1180	1181	1182	1183	1184	1185	1186	1187	1188	1189	1190	1191	1192	1193	1194	1195	1196	1197	1198	1199	1200	1201	1202	1203	1204	1205	1206	1207	1208	1209	1210	1211	1212	1213	1214	1215	1216	1217	1218	1219	1220	1221	1222	1223	1224	1225	1226	1227	1228	1229	1230	1231	1232	1233	1234	1235	1236	1237	1238	1239	1240	1241	1242	1243	1244	1245	1246	1247	1248	1249	1250	1251	1252	1253	1254	1255	1256	1257	1258	1259	1260	1261	1262	1263	1264	1265	1266	1267	1268	1269	1270	1271	1272	1273	1274	1275	1276	1277	1278	1279	1280	1281	1282	1283	1284	1285	1286	1287	1288	1289	1290	1291	1292	1293	1294	1295	1296	1297	1298	1299	1300	1301	1302	1303	1304	1305	1306	1307	1308	1309	1310	1311	1312	1313	1314	1315	1316	1317	1318	1319	1320	1321	1322	1323	1324	1325	1326	1327	1328	1329	1330	1331	1332	1333	1334	1335	1336	1337	1338	1339	1340	1341	1342	1343	1344	1345	1346	1347	1348	1349	1350	1351	1352	1353	1354	1355	1356	1357	1358	1359	1360	1361	1362	1363	1364	1365	1366	1367	1368	1369	1370	1371	1372	1373	1374	1375	1376	1377	1378	1379	1380	1381	1382	1383	1384	1385	1386	1387	1388	1389	1390	1391	1392	1393	1394	1395	1396	1397	1398	1399	1400	1401	1402	1403	1404	1405	1406	1407	1408	1409	1410	1411	1412	1413	1414	1415	1416	1417	1418	1419	1420	1421	1422	1423	1424	1425	1426	1427	1428	1429	1430	1431	1432	1433	1434	1435	1436	1437	1438	1439	1440	1441	1442	1443	1444	1445	1446	1447	1448	1449	1450	1451	1452	1453	1454	1455	1456	1457	1458	1459	1460	1461	1462	1463	1464	1465	1466	1467	1468	1469	1470	1471	1472	1473	1474	1475	1476	1477	1478	1479	1480	1481	1482	1483	1484	1485	1486	1487	1488	1489	1490	1491	1492	1493	1494	1495	1496	1497	1498	1499	1500	1501	1502	1503	1504	1505	1506	1507	1508	1509	1510	1511	1512	1513	1514	1515	1516	1517	1518	1519	1520	1521	1522	1523	1524	1525	1526	1527	1528	1529	1530	1531	1532	1533	1534	1535	1536	1537	1538	1539	1540	1541	1542	1543	1544	1545	1546	1547	1548	1549	1550	1551	1552	1553	1554	1555	1556	1557	1558	1559	1560	1561	1562	1563	1564	1565	1566	1567	1568	1569	1570	1571	1572	1573	1574	1575	1576	1577	1578	1579	1580	1581	1582	1583	1584	1585	1586	1587	1588	1589	1590	1591	1592	1593	1594	1595	1596	1597	1598	1599	1600	1601	1602	1603	1604	1605	1606	1607	1608	1609	1610	1611	1612	1613	1614	1615	1616	1617	1618	1619	1620	1621	1622	1623	1624	1625	1626	1627	1628	1629	1630	1631	1632	1633	1634	1635	1636	1637	1638	1639	1640	1641	1642	1643	1644	1645	1646	1647	1648	1649	1650	1651	1652	1653	1654	1655	1656	1657	1658	1659	1660	1661	1662	1663	1664	1665	1666	1667	1668	1669	1670	1671	1672	1673	1674	1675	1676	1677	1678	1679	1680	1681	1682	1683	1684	1685	1686	1687	1688	1689	1690	1691	1692	1693	1694	1695	1696	1697	1698	1699	1700	1701	1702	1703	1704	1705	1706	1707	1708	1709	1710	1711	1712	1713	1714	1715	1716	1717	1718	1719	1720	1721	1722	1723	1724	1725	1726	1727	1728	1729	1730	1731	1732	1733	1734	1735	1736	1737	1738	1739	1740	1741	1742	1743	1744	1745	1746	1747	1748	1749	1750	1751	1752	1753	1754	1755	1756	1757	1758	1759	1760	1761	1762	1763	1764	1765	1766	1767	1768	1769	1770	1771	1772	1773	1774	1775	1776	1777	1778	1779	1780	1781	1782	1783	1784	1785	1786	1787	1788	1789	1790	1791	1792	1793	1794	1795	1796	1797	1798	1799	1800	1801	1802	1803	1804	1805	1806	1807	1808	1809	1810	1811	1812	1813	1814	1815	1816	1817	1818	1819	1820	1821	1822	1823	1824	1825	1826	1827	1828	1829	1830	1831	1832	1833	1834	1835	1836	1837	1838	1839	1840	1841	1842	1843	1844	1845	1846	1847	1848	1849	1850	1851	1852	1853	1854	1855	1856	1857	1858	1859	1860	1861	1862	1863	1864	1865	1866	1867	1868	1869	1870	1871	1872	1873	1874	1875	1876	1877	1878	1879	1880	1881	1882	1883	1884	1885	1886	1887	1888	1889	1890	1891	1892	1893	1894	1895	1896	1897	1898	1899	1900	1901	1902	1903	1904	1905	1906	1907	1908	1909	1910	1911	1912	1913	1914	1915	1916	1917	1918	1919	1920	1921	1922	1923	1924	1925	1926	1927	1928	1929	1930	1931	1932	1933	1934	1935	1936	1937	1938	1939	1940	1941	1942	1943	1944	1945	1946	1947	1948	1949	1950	1951	1952	1953	1954	1955	1956	1957	1958	1959	1960	1961	1962	1963	1964	1965	1966	1967	1968	1969	1970	1971	1972	1973	1974	1975	1976	1977	1978	1979	1980	1981	1982	1983	1984	1985	1986	1987	1988	1989	1990	1991	1992	1993	1994	1995	1996	1997	1998	1999	2000
1	1.76384	1.85224	1.90697	1.83962	1.83120	1.77226	1.90276	1.79752	1.91960	1.98274	1.81436	2.01221	1.93644	1.91118	1.80594	1.88171	1.80594	1.81015	1.83541	1.85224	1.82699	1.86487	1.88171	1.81015	1.92381	1.88171	1.86487	1.89434	1.97011	1.66281	1.89855	1.84803	1.89013	1.99958	1.87750	1.81436	1.82699	1.84803	1.83962	1.91960	1.90697	1.78068	1.93644	1.86487	1.84383	1.88592	1.78489	1.75542	1.90276	1.78068	1.70912	1.81857	1.87750	1.78068	1.88171	1.95328	1.81436	1.98274	1.80173	1.84383	1.99537	1.94065	1.84803	1.64597	1.81015	1.82278	1.85645	1.78068	1.91960	1.89855	1.87750	1.91539	1.87750	1.74700	1.83120	1.77226	1.81857	1.82278	1.90276	1.83541	1.77647	1.74700	1.58704	1.80594	1.71754	1.73437	1.72175	1.73016	1.71333	1.71754	1.90276	1.77647	1.87329	1.69228	1.70491	1.64176	1.73437	1.65860	1.70912	1.79331	1.62071	1.69649	1.87329	1.62071	1.78068	1.87750	1.60388	1.67544	1.70070	1.77647	1.62913	1.79752	1.75121	1.66702	1.79752	1.73437	1.81015	1.84803	1.79752	1.66281	1.73858	1.76805	1.69649	1.57862	1.63755	1.76384	1.80594	1.77226	1.75542	1.87329	1.76805	1.77647	1.88592	1.72596	1.88171	1.86066	1.65860	1.77647	1.83120	1.74279	1.84383	1.78489	1.68386	1.66702	1.78910	1.79752	1.81857	1.82278	1.64176	1.77226	1.88592	1.66702	1.78068	1.72596	1.68807	1.68807	1.88171	1.74279	1.82699	1.79752	1.81857	1.95749	1.82699	1.84383	1.83962	1.89855	1.78489	1.87750	1.96170	1.88171	2.02484	1.91960	1.82278	1.94486	1.97011	1.81857	1.97853	1.95749	1.83541	1.97011	1.96170	1.98695	1.91960	1.92381	1.91960	1.85224	1.91118	1.90276	1.99116	2.15955	1.96170	2.02905	1.98274	1.90276	1.84383	1.82699	1.79331	1.80594	1.83541	1.84803	1.96170	1.98274	2.02484	1.85224	1.88592	1.79331	1.99537	1.91118	1.98274	2.06273	1.97011	1.83962	1.93644	1.99958	1.89434	1.96170	2.06694	2.06694	1.94907	2.00800	2.10482	2.07536	2.06273	1.98274	2.01221	1.96170	2.10482	2.04589	2.11324	2.04168	2.02905	2.05010	1.92802	2.04168	2.06273	2.04168	1.90697	2.01221	1.99116	1.99958	2.13008	1.97853	2.08798	1.97011	2.07957	2.02484	2.04168	1.93644	1.92381	2.06273	1.96170	2.05010	1.95749	1.99537	1.99537	1.88171	2.02484	1.99958	1.93644	1.93223	1.89855	1.94486	1.92802	2.05852	1.79752	1.93644	1.92802	1.92381	1.94486	1.95328	1.84383	1.98695	1.85224	1.90276	1.91539	2.02905	1.97011	1.89434	2.08798	1.85645	1.92381	2.12166	1.79752	1.90276	1.99537	1.98695	2.15113	2.07536	1.93223	2.07536	2.23111	2.06694	1.93644	1.96170	2.04168	2.13429	2.02484	1.98274	2.08798	2.20585	1.99537	1.87329	1.94907	2.07536	2.03326	2.03747	1.97011	1.91539	1.91539	1.91960	2.05010	2.12587	1.97853	1.91539	2.04589	2.14271	2.00800	2.07536	1.98695	2.04589	1.90276	2.09640	2.09640	2.04168	2.04168	1.95749	2.01642	2.12587	2.11324	1.83541	2.05431	1.95749	1.91539	2.13008	2.09640	2.12166	1.99537	2.02905	1.98274	2.07115	1.99958	2.04589	2.08798	1.90276	1.95749	1.87329	1.77226	1.87329	1.95328	2.02484	2.03747	2.00800	1.94065	1.94065	1.73858	1.87329	2.07957	2.05010	1.95749	1.98695	1.95749	1.91539	2.03747	2.04589	1.97011	1.82278	1.95328	2.01221	2.09219	1.94065	2.02063	2.14271	2.00800	1.97011	2.07957	1.76805	1.90276	2.02905	1.97853	1.94907	1.97011	1.93223	1.93223	1.92381	1.89013	1.98274	2.04168	1.92802	1.94486	1.91960	1.91539	2.06273	2.07536	2.02484	2.05431	2.13850	1.83541	2.03747	2.09640	2.09219	2.01642	2.13008	2.01221	2.09640	1.98695	2.10061	2.05431	2.10903	2.05010	2.05010	2.11324	2.01221	2.17218	1.99958	2.02905	2.18481	2.23953	2.15113	2.19744	2.13850	2.05431	2.14271	2.04168	2.08798	2.10903	2.26479	2.08378	2.10482	2.29847	2.08378	2.18481	2.14271	2.09640	2.17639	2.32793	2.24374	2.22690	2.25637	2.25216	2.14271	2.33214	2.17639	2.13008	2.14692	2.13429	2.33635	2.28163	2.21006	2.25216	2.33214	2.26900	2.32793	2.25216	2.29005	2.25637	2.22269	2.31952	2.18481	2.02905	2.34898	2.29426	2.31110	2.36161	2.39529	2.30689	2.13008	2.41634	2.38687	2.23953	2.33214	2.35740	2.43318	2.43739	2.46685	2.28163	2.39529	2.21006	2.31110	2.55105	2.55105	2.53842	2.47527	2.45843	2.39950	2.52579	2.45001	2.39108	2.33635	2.30268	2.39108	2.40371	2.33214	2.40792	2.37845	2.32793	2.28584	2.26479	2.32372	2.34477	2.30689	2.32793	2.32372	2.41634	2.32793	2.17218	2.26058	2.33214	2.21848	2.45001	2.26479	2.29005	2.34477	2.24374	2.20585	2.31110	2.40371	2.35319	2.41213	2.41213	2.55105	2.51737	2.44580	2.44159	2.36161	2.40371	2.31952	2.45422	2.39529	2.26058	2.52158	2.44580	2.27742	2.49211	2.24374	2.35740	2.52158	2.60156	2.57630	2.43739	2.58051	2.49211	2.59314	2.48790	2.50474	2.37424	2.42055	2.48790	2.46685	2.60577	2.53000	2.72364	2.55526	2.58472	2.71101	2.58893	2.64787	2.63103	2.69417	2.40792	2.54263	2.43318	2.38266	2.58051	2.53842	2.67313	2.62682	2.44580	2.50053	2.45422	2.52158	2.43318	2.40371	2.41213	2.36582	2.33635	2.49632	2.50053	2.52158	2.45001	2.45422	2.45422	2.44580	2.52158	2.51737	2.45843	2.54684	2.61419	2.50474	2.62261	2.53421	2.45422	2.34898	2.44580	2.34056	2.42055	2.30689	2.31952	2.49632	2.45422	2.49211	2.61840	2.50474	2.32372	2.45422	2.36161	2.36161	2.45422	2.50053	2.31110	2.37003	2.53000	2.29847	2.45001	2.39108	2.29847	2.48790	2.47948	2.29005	2.40792	2.31531	2.40792	2.50474	2.39529	2.26058	2.30689	2.24374	2.13429	2.36582	2.34056	2.15534	2.28163	2.36161	2.39529	2.31952	2.21427	2.16376	2.17639	2.28163	2.22690	2.38687	2.42055	2.37424	2.37845	2.32372	2.12587	2.38266	2.15534	2.18060	2.26058	2.30268	2.13850	2.24374	2.18902	2.33214	2.28163	2.18481	2.10903	2.31952	2.16797	2.10061	2.03747	2.08798	2.02905	2.20585	2.18481	2.14692	2.33214	2.10482	1.93223	2.25637	1.99116	2.07957	2.07115	1.99116	2.09219	2.08798	2.09219	2.02484	2.15534	2.06694	1.99537	2.17218	2.15955	2.07957	2.00800	2.00379	2.20165	2.25216	2.15113	2.18481	2.18902	2.18481	2.07957	2.14692	2.01221	2.11324	2.08378	2.04168	2.15955	2.15534	2.24374	1.93223	2.12587	2.17639	2.08798	2.06273	1.99537	1.94907	1.97432	1.94486	1.93223	2.04168	2.14271	1.95749	2.03747	1.98695	1.95328	2.02484	2.00800	2.02063	1.97853	1.83120	1.92381	1.93644	1.98695	1.80594	1.91960	1.97011	1.89013	1.98695	1.99116	1.79752	2.03747	2.10482	1.95749	1.93644	2.01642	1.88592	2.06694	1.86487	1.93644	2.00379	2.05852	1.97011	2.15955	2.01642	1.89855	2.14271	2.00800	2.07957	2.19744	2.07536	2.06694	2.11324	2.16797	2.16376	2.18481	2.39108	2.36582	2.29005	2.13008	2.18481	2.16797	2.34056	2.15534	2.02484	2.23953	2.29005	2.11324	2.15534	2.04589	2.18060	2.05431	2.10482	2.08798	2.12166	2.12166	2.17639	2.26479	2.17218	2.18902	2.15113	2.05431	2.05010	2.19744	2.13008	2.14271	2.34477	2.20165	2.02484	2.37424	2.20585	2.25216	2.22269	2.25637	2.33214	2.45422	2.10903	2.26479	2.34056	2.09219	2.22690	2.25637	2.32372	2.36161	2.36582	2.27321	2.21427	2.33214	2.40371	2.37003	2.42897	2.34056	2.26058	2.39529	2.19323	2.44580	2.47527	2.37845	2.46685	2.44580	2.36582	2.34898	2.45001	2.34898	2.31531	2.45843	2.32793	2.42897	2.47106	2.31110	2.39529	2.36161	2.26900	2.39529	2.40371	2.23532	2.44159	2.54263	2.47948	2.49211	2.49632	2.29847	2.56788	2.60998	2.37845	2.50474	2.55526	2.32372	2.50895	2.46685	2.46264	2.64366	2.45843	2.47106	2.55947	2.76574	2.58893	2.71943	2.78679	2.59735	2.77416	2.67313	2.53842	2.70680	2.71522	2.83309	2.79100	2.81625	2.85414	2.88782	2.67734	2.54684	2.62682	2.76995	2.45001	2.49632	2.43739	2.43739	2.52158	2.60156	2.56788	2.73206	2.79941	2.52579	2.66050	2.66471	2.48369	2.71522	2.74469	2.60577	2.85414	2.83309	2.79521	2.90045	2.95096	2.74048	2.81204	2.79521	2.77416	2.58893	2.63945	2.53000	2.67313	2.79521	2.60998	2.82467	2.74048	2.68575	2.76574	2.83309	2.65208	2.72785	2.65208	2.61419	2.70680	2.83730	2.53421	2.78258	2.68154	2.55947	2.68996	2.80783	2.68575	2.73627	2.60577	2.43739	2.61840	2.65208	2.66471	2.71101	2.83730	2.69417	2.53000	2.56788	2.54684	2.68996	2.69417	2.60998	2.59314	2.64787	2.63103	2.82467	2.69838	2.68154	2.61840	2.79100	2.83730	2.60998	2.68154	2.73627	2.74048	2.63524	2.69417	2.48369	2.57209	2.63103	2.61840	2.55947	2.70680	2.74890	2.73206	2.72785	2.57630	2.69838	2.65208	2.61419	2.76153	2.62261	2.44159	2.63524	2.43318	2.41634	2.57630	2.55105	2.54263	2.63103	2.56788	2.54684	2.52579	2.43318	2.33214	2.51737	2.48790	2.50474	2.65629	2.58472	2.47527	2.60156	2.40371	2.44159	2.41634	2.51737	2.47948	2.41213	2.59735	2.42897	2.59314	2.45422	2.31531	2.48790	2.35319	2.43739	2.64366	2.35740	2.38687	2.47527	2.58893	2.41213	2.90466	2.63945	2.52158	2.71943	2.69838	2.58472	2.73206	2.66471	2.51737	2.66471	2.55947	2.68996	2.68996	2.60998	2.54684	2.57209	2.45001	2.50053	2.33635	2.36582	2.43318	2.37424	2.22269	2.62682	2.31952	2.34477	2.31952	2.22269	2.40371	2.37003	2.22269	2.36582	2.39108	2.37424	2.45422	2.32793	2.28163	2.28163	2.42055	2.42897	2.28584	2.37845	2.51316	2.31952	2.38687	2.38266	2.34056	2.41634	2.43739	2.29426	2.42897	2.32372	2.39108	2.36161	2.38687	2.16376	2.38687	2.41213	2.24795	2.19744	2.31531	2.20585	2.35319	2.28584	2.30268	2.36161	2.32793	2.38266	2.37845	2.34056	2.23111	2.29426	2.22690	2.23111	2.37003	2.32793	2.19323	2.31952	2.26900	2.20165	2.30268	2.30268	2.14271	2.32793	2.21006	2.24795	2.34056	2.42476	2.32793	2.32372	2.36161	2.39950	2.41213	2.34898	2.32793	2.45001	2.49632	2.33214	2.63524	2.38266	2.46264	2.59735	2.34898	2.39108	2.58893	2.55947	2.56367	2.60577	2.59314	2.36582	2.56788	2.37003	2.54684	2.52158	2.40792	2.41213	2.61840	2.51316	2.31952	2.34056	2.40371	2.44159	2.35319	2.50474	2.47527	2.40792	2.55105	2.45422	2.53421	2.65629	2.39108	2.63945	2.51737	2.65629	2.86256	2.81204	2.65629	2.91308	2.75732	2.58051	2.60998	2.68996	2.58472	2.53000	2.63524	2.61419	2.87940	2.85414	2.69417	2.77416	2.88782	2.78679	2.95096	2.80362	2.70259	2.88361	2.85414	2.87098	2.98043	2.98043	2.70259	2.88361	3.03516	2.81204	2.90466	3.14882	2.90045	2.98464	2.93412	2.71522	2.79521	2.78679	2.66892	2.75732	2.97622	2.78258	2.80783	2.83309	2.74890	2.83730	3.03936	2.69838	2.86256	2.92991	2.82046	2.81204	2.90466	2.83730	2.88782	2.96780	2.82467	2.74048	2.98464	2.71522	2.80362	2.90045	2.85835	2.87098	2.82467	2.61840	2.71943	2.88361	2.85835	2.86256	2.86677	2.73206	2.88782	3.08567	2.76574	2.84993	2.93412	2.88782	3.00569	2.83730	2.93833	3.01832	2.93412	2.98885	3.00148	3.22038	3.09830	3.00569	3.22038	3.00990	3.13198	3.22459	3.21196	3.28352	3.50664	3.31720	3.25827	3.47296	3.27931	3.31720	3.36351	3.48138	3.32562	3.11935	3.26248	3.30878	3.36772	3.27931	3.18249	3.17407	3.06883	3.06041	3.06883	3.21196	2.98043	3.15723	3.09830	3.24985	3.18249	3.14461	2.95517	3.24985	3.17828	2.93833	3.00990	3.10672	2.89203	3.10672	3.07725	2.98464	3.05620	3.03516	2.80362	2.96780	3.17828	3.04357	3.01832	3.09409	2.80362	2.88361	2.88782	2.89624	2.86677	2.75732	2.81204	2.98464	2.78258	2.76574	2.88782	2.95517	3.04357	2.93833	3.05620	2.97622	3.09830	2.91308	2.96780	3.21617	3.07304	3.18670	3.11935	3.13198	3.01411	3.11935	3.09409	3.18249	3.12777	3.16144	3.34667	3.16144	3.30457	2.95938	3.20354	3.25827	2.97201	3.13198	3.09830	3.05199	3.33404	3.18670	3.01411	3.20354	3.17407	3.10672	3.13198	3.28773	3.17407	3.08146	2.90045	3.24564	3.32983	3.20775	3.13619	3.08567	3.24564	3.04357	3.21617	3.36772	3.31299	3.21617	3.19933	3.47296	3.30036	3.05199	3.24143	3.26248	3.35509	3.48559	3.28773	3.37193	3.25406	3.51505	3.36772	3.42665	3.61188	3.11935	3.46454	3.58662	3.49822	3.50664	3.42244	3.32562	3.64134	3.35088	3.37614	3.43086	3.42665	3.32141	3.49401	3.64555	3.56978	3.43086	3.29194	3.30457	3.36351	3.62872	3.19512	3.30878	3.37193	3.40981	3.57820	3.44770	3.48559	3.47717	3.24985	3.09830	3.29194	3.31299	3.35088	3.26248	3.49822	3.30036	3.14882	3.49401	3.07304	3.46454	3.40139	3.40560	3.71291	3.53610	3.16986	3.44770	3.61188	3.31299	3.30878	3.59504	3.39718	3.45191	3.55715	3.35088	3.44349	3.56136	3.54452	3.46875	3.61188	3.42244	3.65818	3.62451	3.38877	3.51505	3.60346	3.35930	3.56978	3.42244	3.55294	3.42244	3.40560	3.54452	3.56978	3.48980	3.35088	3.31299	3.43928	3.42244	3.53189	3.68344	3.66660	3.46033	3.45612	3.42665	3.61188	3.48559	3.49401	3.60346	3.47296	3.42244	3.55294	3.49401	3.30036	3.48559	3.43507	3.62451	3.52768	3.46033	3.48138	3.54031	3.38456	3.29194	3.40981	3.33825	3.42244	3.51085	3.40139	3.40560	3.40981	3.42665	3.52347	3.48138	3.32983	3.35509	3.39718	3.34667	3.39718	3.23722	3.24985	3.43086	3.24564	3.38035	3.01832	3.16565	3.19512	3.06883	3.28773	3.14040	3.25827	3.20354	3.22038	3.12356	3.40560	3.23722	3.24143	3.34667	3.43928	3.28352	3.46454	3.44770	3.27090	3.40981	3.17407	3.16565	3.22880	3.50243	3.10251	3.41823	3.32562	3.29615	3.24564	3.31720	3.38035	3.44770	3.24985	3.14040	3.07725	3.38877	3.03936	3.36351	3.27931	2.97622	3.16986	3.13619	3.19512	3.13198	3.31299	3.24564	3.24564	3.33825	3.00148	3.14882	3.08988	3.01832	3.19512	3.38456	3.29615	3.37193	3.42665	3.21617	3.49822	3.51085	3.47296	3.36351	3.51926	3.30036	3.59925	3.45191	3.35930	3.45612	3.57399	3.67502	3.69607	3.62872	3.53189	3.54031	3.53610	3.48138	3.70028	3.88971	3.52768	3.43928	3.70870	3.51505	3.69186	3.80552	3.57820	3.80552	4.10862	3.71291	4.00337	4.08336	4.00758	3.82657	4.06231	3.80131	3.99074	4.02863	3.82657	3.86867	4.22649	3.68344	3.84762	4.09178	3.99916	4.25595	4.23911	3.87287	4.01179	3.91076	3.63713	3.89392	4.25174	3.77605	3.92339	4.04126	3.86446	3.98654	4.20544	3.77605	4.07494	4.00758	3.94023	4.21386	4.10441	3.87287	3.96549	4.41171	3.75080	3.91918	4.04547	3.91918	4.02863	4.20123	3.86025	4.18018	4.34436	3.87708	4.00758	4.13808	3.85604	4.02863	4.46223	3.95286	4.05810	4.18018	3.87708	4.08336	4.24753	3.85183	4.35277	4.39908	3.75500	4.07073	4.23911	3.86867	4.21807	4.32752	3.76342	4.02021	4.17176	3.70870	3.87287	3.99495	3.69186	3.81394	4.10020	4.03284	4.00337	4.10441	3.76342	3.94444	3.97391	3.53610	3.96128	4.04968	3.61188	3.73817	4.14650	3.64555	3.79710	3.96128	3.82236	3.92339	3.91076	3.70449	3.72554	4.01600	3.79289	3.69607	3.96128	3.61609	3.67502	3.75080	3.53610	3.47717	3.81394	3.59925	3.59083	3.81815	3.47717	3.56136	3.76763	3.70028	3.76763	3.77184	3.56978	3.58241	3.89813	3.63713	3.70028	3.85604	3.70449	3.84341	3.95286	3.79289	3.70028	3.78026	3.38877	3.50664	3.67081	3.32562	3.40139	3.59504	3.40981	3.70028	3.71712	3.51926	3.72554	3.88971	3.70028	3.82657	3.76763	3.71291	3.94444	3.95707	3.56978	4.02442	4.02021	3.75500	3.67502	3.87287	3.45612	3.75080	3.92339	3.72975	3.92339	4.09178	3.60767	4.07915	3.93181	3.69186	3.87708	4.10862	3.62030	4.00758	3.96549	3.75921	3.75921	3.79710	3.57399	4.15492	4.09599	3.56978	3.92339	3.99074	3.63713	3.96128	3.74238	3.66239	3.87708	3.99916	3.47717	4.01179	4.03705	3.71712	4.22228	4.28963	3.79710	4.25595	4.22649	3.88550	4.02863	4.33173	3.77184	4.25174	4.19702	3.96128	4.41592	4.29805	3.93181	4.44539	4.38224	3.98654	4.46643	4.28121	4.07494	4.43276	4.51274	4.05389	4.74427	4.71480	4.27700	4.57168	4.74006	4.25174	4.93792	5.17787	4.61377	4.84109	4.83267	4.39487	4.62219	4.75690	4.36119	4.97159	4.88319	4.68113	5.08946	5.06420	4.80321	5.14840	5.18628	4.73585	5.43044	5.48938	4.89582	5.66197	5.77564	5.11472	5.61146	5.93560	5.27048	6.07452	6.05768	5.66618	6.40708	6.20081	5.68723	6.26816	6.43655	5.84720	6.51653	6.45339	5.93560	7.08484	6.78174	6.20502	7.02169	7.10588	6.29763	7.12272	7.32478	6.36920	7.72049	7.74575	7.08484	8.08673	8.22144	7.30795	8.52453	7.99412	7.52264	8.12041	8.60031	7.71628	8.87814	8.75186	8.14146	9.17282	9.16440	8.37299	9.65272	9.69903	9.02548	9.88425	9.81690	9.20650	10.30521	10.06526	9.48012	10.79353	10.94087	10.41046	11.21450	11.66493	10.65883	11.84595	11.55969	10.85247	11.95119	12.16167	11.00823	12.48160	12.50686	11.20187	12.86889	13.22671	11.61862	13.51718	13.91288	12.09431	13.70240	13.74871	12.30901	13.74029	14.47697	12.65420	14.10232	14.70430	13.20987	15.07895	14.79270	13.50455	15.06212	15.26418	13.97603	15.45782	15.62200	14.39278	16.21135	15.52097	13.97603	15.50834	16.10611	14.70430	16.41762	16.57759	14.73797	16.41341	16.74597	14.84742	17.36900	17.52897	15.62200	17.71840	17.69735	15.96298	18.24882	18.55612	16.22819	17.81943	18.09306	16.42183	17.93730	18.65715	16.48919	18.20251	18.42562	16.87226	18.87606	18.77502	16.76702	19.14968	18.91815	17.11642	19.64642	18.98551	17.30586	19.04444	19.23808	17.08275	19.20862	19.30965	17.34374	19.44015	19.61695	16.90173	18.81712	18.99393	17.05328	19.27597	19.60432	16.67441	19.30965	19.36016	17.15010	19.30965	19.20862	16.94804	18.69504	19.25913	17.26797	19.38121	18.95604	16.88068	18.93920	19.82323	16.80491	19.27597	19.41489	16.88068	19.28018	18.77081	16.90594	18.90973	18.61085	17.05749	18.85501	18.83396	16.45130	18.63611	18.88447	16.54812	18.41299	18.55191	16.57338	18.22356	18.24040	15.95877	17.96677	17.74787	16.08927	17.62158	17.94572	16.03454	17.18378	17.36479	15.67672	18.28670	18.48035	19.58749	21.21241	20.66095	10.99981	9.82532	9.81269	4.76532	2.59735	1.94486	1.79752	1.64176	1.64597	1.43970	1.46496	1.54073	1.28815	1.38497	1.35551	1.36393	1.43128	1.33867	1.34288	1.24185	1.21659	1.20396	1.24606	1.19554	1.34709	1.18291	1.08188	1.13239	1.22080	1.17028	1.09451	1.30078	1.06083	1.09872	1.06925	1.05241	1.19133	1.06083	1.19133	1.04820	0.99348	1.04399	1.07767	1.08188	0.90507	0.96401	1.01873	0.95138	0.95559	1.00190	0.87982	1.00190	1.04399	0.92191	0.94717	1.06083	1.00190	1.01873	0.93454	0.96401	0.97243	0.91770	0.91349	0.84614	0.99348	0.96822	0.86298	0.98085	0.93875	1.07346	1.03136	1.09030	1.05662	1.12398	1.03557	1.09030	1.19975	1.36393	1.35972	1.35551	1.33867	1.33867	1.64176	1.45233	1.54494	1.63334	1.63755	1.39760	1.60808	1.51126	1.45233	1.67123	1.76805	1.90276	1.86908	1.80173	1.82278	1.94065	1.83962	1.99958	2.15534	2.09219	1.98695	2.17218	1.90697	2.07536	1.88592	1.92381	2.16376	2.21848	2.05431	1.96170	2.13008	1.97853	2.16797	2.24795	2.03326	2.17218	2.42897	2.40371	2.37003	2.12587	2.27321	2.34898	2.46685	2.12587	2.18481	2.19744	2.22269	2.34056	2.45001	2.39108	2.39529	2.39950	2.53000	2.41634	2.33214	2.28584	2.34477	2.58051	2.56788	2.67313	2.54684	2.66050	2.65629	2.67734	2.59735	2.59314	2.78258	2.45843	2.68154	2.89624	2.70680	2.79941	2.88782	2.77837	2.55105	2.92991	2.87519	2.99306	2.85414	2.96359	2.74469	2.70259	2.81625	2.92570	2.87519	3.02674	2.89624	2.85414	3.09409	2.96780	3.08146	3.17828	2.87098	2.97622	3.24985	2.91729	2.90045	2.98885	2.99306	3.10251	3.24564	2.74469	3.21196	3.00569	2.94254	3.14882	3.16565	2.92991	2.88782	2.87519	3.08146	2.76995	3.08988	3.02253	3.19933	3.25827	3.11935	3.05620	2.96359	3.31720	2.97622	3.08567	2.98885	3.10672	3.06883	3.16565	3.00990	2.94675	2.97201	3.05620	2.88782	2.87940	3.00569	2.96780	2.83730	3.00990	2.85835	2.74890	3.01411	2.68575	2.88782	2.68996	3.05199	2.71522	2.67734	2.69838	2.90466	3.00990	2.62682	2.76153	2.70259	2.85835	2.84151	2.62682	2.65629	2.95938	2.72785	2.83730	2.71101	2.81625	2.76574	2.72364	2.87940	2.74469	2.39108	2.71101	2.55105	2.81625	2.75732	2.61419	2.66892	2.98043	2.68575	2.73627	2.80362	2.63945	2.98464	2.89624	2.62261	2.66050	2.70259	2.71101	2.54684	2.57630	2.45422	2.71101	2.72364	2.72785	2.73206	2.88782	2.69417	2.76153	2.89203	2.32793	2.51737	2.54263	2.38266	2.74469	2.75311	2.25216	2.55947	2.67313	2.55947	2.51316	2.54263	2.56788	2.84572	2.66471	2.74048	2.71522	2.71943	2.67734	2.57630	2.57630	2.29426	2.63103	2.70259	2.56367	2.68575	2.72364	2.36582	2.49632	2.62682	2.31952	2.38687	2.56788	2.26058	2.44159	2.52158	2.28584	2.06694	2.42055	2.31110	2.18481	2.37845	2.16376	2.34477	2.59314	2.24374	2.33214	2.29426	2.27742	2.18902	2.42897	2.22690	2.33635	2.30689	2.27321	2.28584	2.29847	2.25216	2.15955	2.58051	2.34477	2.31531	2.61840	2.22269	2.10061	2.33635	2.21006	2.25637	2.53842	2.15955	2.10061	2.23953	1.98274	2.15534	2.25637	2.11745	2.22690	2.19323	2.02905	2.15113	2.13850	1.85224	1.98695	2.18481	1.92802	2.15113	2.13008	2.12587	2.12166	2.18060	2.03747	1.96590	2.03747	2.05010	2.10061	1.97432	2.08798	2.23111	1.98695	1.97432	2.08378	2.10482	1.99116	2.02063	2.05010	1.84803	2.14692	2.05010	1.97432	2.10482	2.02905	2.00800	2.00379	2.18060	2.12166	2.18481	2.10061	2.06273	2.02063	2.05010	1.96170	2.19323	2.07957	2.07536	2.18902	2.12587	2.03326	2.05431	2.09640	2.17639	2.20585	2.10061	1.80173	2.06694	2.09640	1.90697	2.10903	2.00379	1.69649	2.09640	2.04168	2.01221	2.23953	2.15955	2.23532	2.01642	2.08378	1.97432	2.06273	2.13429	2.04589	2.20585	2.28584	2.24374	2.26900	1.95328	1.98695	2.03326	2.08798	2.04168	2.03326	2.11745	1.97853	1.83541	2.03747	2.04589	1.99537	1.98695	1.79752	1.94486	2.00800	2.02063	1.94907	1.98695	1.89013	1.92802	1.85224	1.95328	1.84803	1.76805	2.10903	1.90697	2.05431	1.97432	1.91539	1.95749	1.86908	1.90697	1.73858	1.77226	1.88171	2.00379	2.08378	2.10482	1.99958	1.89855	1.93644	2.00379	1.90276	1.76805	1.82699	2.10903	2.02905	2.11745	2.20165	2.02484	2.06694	2.06273	2.25216	2.05852	1.97853	2.03326	2.05010	2.02484	1.99958	2.09640	2.15955	2.10903	1.95749	2.04589	1.99116	1.91539	2.08798	1.96170	2.00800	2.18902	2.06694	2.00379	2.12166	2.05852	1.91118	1.93644	1.97011	2.00379	2.07115	2.08378	1.96170	2.05852	2.13429	1.98274	2.03747	2.07536	2.03326	2.08378	2.18902	2.02063	2.23532	1.98274	2.28584	2.08378	2.15955	2.18481	2.26058	2.23532	2.03326	2.21427	2.23532	2.32793	2.38266	2.10061	2.06694	2.00800	1.97853	2.06694	2.14692	2.14692	2.18481	2.29847	2.32372	2.27742	2.13008	2.19323	2.35319	2.31952	2.42897	2.30268	2.47948	2.29847	2.43318	2.49632	2.44580	2.44580	2.41634	2.23953	2.20585	2.44580	2.32793	2.37424	2.45001	2.32372	2.11324	2.43318	2.39529	2.40371	2.40371	2.33214	2.22690	2.46264	2.45422	2.32372	2.40792	2.39529	2.32372	2.39529	2.31952	2.23953	2.40371	2.49211	2.29005	2.35319	2.26900	2.23532	2.31531	2.26058	2.23111	2.42897	2.48790	2.35740	2.39529	2.21848	2.25216	2.30689	2.31110	2.32372	2.31952	2.27742	2.15113	2.24795	2.21848	2.13008	2.34898	2.32372	2.27321	2.38687	2.22690	2.30268	2.34477	2.45843	2.25216	2.45001	2.45001	2.37424	2.33214	2.34898	2.23953	2.38687	2.31110	2.38266	2.35740	2.37424	2.10061	2.34898	2.34056	2.34898	2.42055	2.29847	2.21848	2.34477	2.34477	2.19323	2.43318	2.33214	2.39108	2.37424	2.19744	2.32793	2.36582	2.14692	2.24795	2.27321	2.24374	2.21006	2.33214	2.37424	2.41213	2.45422	2.33214	2.44159	2.58472	2.48369	2.52579	2.31531	2.29005	2.20585	2.37845	2.45001	2.30689	2.20585	2.24795	2.19744	2.33635	2.53000	2.13008	2.34056	2.15955	2.13429	2.36161	2.13429	2.20165	2.20585	2.24374	2.23111	2.35319	2.21427	2.21427	1.96590	2.26479	2.10482	2.01642	2.09640	1.94907	2.11324	2.10903	2.05431	2.01221	2.14271	2.15113	2.05010	1.86487	2.03326	2.19744	2.18481	2.05852	2.10903	2.17218	2.13850	2.22269	2.26058	2.23111	2.39529	2.39529	2.29005	2.41213	2.23953	2.21006	2.31531	2.31952	2.05431	2.18902	2.24795	2.34056	2.29847	2.18060	2.15955	2.29426	2.21427	2.29847	2.23111	2.40371	2.49632	2.32372	2.25637	2.30689	2.36582	2.37003	2.26479	2.37424	2.23111	2.15534	2.13850	2.21427	2.30268	2.29426	2.16797	2.15113	2.18481	2.24374	2.02905	2.33635	2.19323	2.30689	2.40371	2.31531	2.30689	2.23953	2.36582	2.33214	2.19744	2.36582	2.33214	2.11324	2.31531	2.24795	2.12166	2.15955	2.22690	2.09640	2.05852	2.11745	2.18060	2.11745	2.22690	2.14271	2.21427	2.10903	1.98695	2.26058	2.29847	2.18481	2.17218	2.21848	2.22269	2.08798	2.13850	2.13850	2.00379	2.15534	2.07957	2.03326	2.13008	2.05431	2.50895	2.32372	2.15534	2.39108	2.42055	2.17218	2.37424	2.39108	2.34477	2.38687	2.33214	2.26900	2.41213	2.22269	2.39108	2.32372	2.25216	2.39529	2.34477	2.21427	2.38266	2.49632	2.22269	2.44159	2.55526	2.30268	2.37845	2.43318	2.25216	2.35740	2.57630	2.40371	2.43318	2.44580	2.25216	2.45001	2.46685	2.28584	2.18060	2.42897	2.18481	2.29005	2.34898	1.93223	2.33214	2.32372	2.12587	2.07536	2.25637	2.19744	2.20585	2.26900	2.29426	2.34056	2.24795	2.21427	2.23111	2.42476	2.17218	2.16797	2.32793	2.17218	2.26900	2.28163	2.06273	2.43739	2.36161	2.31531	2.37845	2.50474	2.21006	2.36582	2.48369	2.08798	2.19323	2.30268	2.24795	2.18902	2.32793	2.34898	2.37845	2.30268	2.18481	2.34898	2.47106	2.29426	2.29847	2.45001	2.33214	2.24795	2.25637	2.47106	2.42897	2.59735	2.51316	2.47527	2.59735	2.45843	2.46264	2.46685	2.50895	2.47106	2.51737	2.39529	2.42055	2.49632	2.34898	2.54263	2.54684	2.42055	2.47948	2.48790	2.32793	2.51737	2.45843	2.49632	2.41634	2.50474	2.51737	2.62682	2.55105	2.43739	2.50474	2.55947	2.21006	2.56367	2.50474	2.55947	2.41213	2.54684	2.54684	2.39950	2.52579	2.62682	2.50895	2.66050	2.42055	2.54263	2.54263	2.45843	2.68154	2.56788	2.48369	2.62261	2.66892	2.47106	2.66892	2.67734	2.30268	2.47106	2.53000	2.48790	2.54684	2.56788	2.21006	2.45843	2.33214	2.58893	2.52579	2.44580	2.43318	2.45422	2.41213	2.40371	2.41634	2.66471	2.46685	2.63103	2.31531	2.61419	2.48369	2.39108	2.53421	2.58051	2.37003	2.52158	2.55947	2.53421	2.53842	2.47527	2.64787	2.61419	2.67734	2.56367	2.47527	2.55947	2.66892	2.41213	2.32793	2.38687	2.29426	2.43739	2.40792	2.37424	2.49632	2.33214	2.42055	2.35740	2.20585	2.21848	2.17218	2.08798	2.43739	2.31952	2.23953	2.21848	2.27742	2.20585	2.25637	2.34898	2.41634	2.47106	2.40792	2.36161	2.23111	2.29426	2.34056	2.26479	2.29426	2.31531	2.33635	2.49211	2.29426	2.31110	2.39950	2.50053	2.33635	2.28584	2.52579	2.62682	2.46264	2.34898	2.45422	2.52158	2.46264	2.47527	2.51737	2.60998	2.73206	2.58893	2.55526	2.51316	2.59735	2.31531	2.45001	2.33635	2.29426	2.40792	2.53000	2.32372	2.34477	2.34477	2.41213	2.39529	2.45001	2.31110	2.50474	2.37424	2.35740	2.34477	2.29426	2.29005	2.33214	2.20585	2.23953	2.26479	2.36161	2.29847	2.63524	2.30268	2.23111	2.50474	2.13850	2.27742	2.52579	2.34477	2.38266	2.42476	2.44580	2.37424	2.51737	2.52158	2.21848	2.21006	2.48369	2.45001	2.22269	2.42055	2.36582	2.43739	2.58893	2.16376	2.21848	2.29005	2.19744	2.28584	2.42055	2.42897	2.39108	2.57209	2.34898	2.40371	2.39950	2.27742	2.37003	2.49632	2.27742	2.07536	2.09640	2.32793	2.17639	2.14692	2.23953	2.02063	2.18902	2.05010	2.12587	2.18902	2.24795	2.21006	2.29847	2.28584	2.53000	2.36161	2.23532	2.26479	2.31110	2.13850	2.39108	2.34898	2.29426	2.28584	2.29426	2.33214	2.30268	2.22690	2.17639	2.30689	2.31110	2.36161	2.49211	2.40371	2.30268	2.26479	2.38266	2.53421	2.26479	2.27321	2.42897	2.37424	2.25637	2.25216	2.29426	2.24795	2.28584	2.07536	2.22690	2.21006	2.27742	2.20585	2.26479	2.06273	2.08378	2.02063	2.27742	2.01221	2.25216	2.13850	2.15955	2.21848	2.15955	2.11745	2.29847	2.28584	2.24374	2.32793	2.41634	2.38266	2.18481	2.14692	2.04168	2.13429	2.05010	2.22269	2.13429	2.12587	2.42476	2.37003	2.15955	2.09219	2.13850	1.95749	2.14271	2.16376	2.20165	2.25216	2.19323	2.21848	2.32793	2.23953	2.30268	2.26479	2.37424	2.19323	2.23953	2.17639	2.01642	2.08798	2.25637	2.03326	2.18060	2.23953	1.93644	2.10482	2.15113	2.01642	2.01642	2.09219	2.05852	2.08378	2.11745	2.04168	1.97011	2.05010	1.90697	1.97432	2.23111	2.01642	1.95749	2.21006	2.19744	2.03326	1.97011	2.01221	2.16797	2.19323	2.11324	2.26479	2.20165	2.02905	2.02063	2.23532	2.30268	2.38266	2.38687	2.13429	2.41213	2.29005	2.23111	2.30268	2.30689	2.38687	2.19744	2.21427	2.11324	2.35740	2.20585	2.12166	2.34056	2.21427	2.10482	2.10482	2.15534	1.97011	2.01642	2.15113	2.07115	2.19744	2.37845	2.16376	2.25216	2.15955	1.99116	2.37424	2.29847	2.22269	2.22690	2.37003	2.29005	2.34898	2.43318	2.06694	2.07536	2.13008	2.06694	2.21848	2.25216	2.22690	2.23532	2.44159	2.37845	2.35319	2.47948	2.42476	2.45843	2.46685	2.42476	2.58472	2.55947	2.37845	2.45422	2.55947	2.42055	2.39529	2.66892	2.56788	2.59735	2.48790	2.26479	2.53421	2.64366	2.45001	2.48369	2.37003	2.28163	2.55105	2.51737	2.26058	2.40792	2.45843	2.37424	2.49632	2.54684	2.07536	2.49211	2.59314	2.29005	2.57630	2.61419	2.24374	2.37845	2.58893	2.23111	2.52579	2.50053	2.27321	2.26900	2.50053	2.29426	2.48790	2.55526	2.50895	2.29847	2.73627	2.28584	2.41213	2.58051	2.45843	2.53000	2.57209	2.34056	2.39529	2.57209	2.24795	2.45843	2.52579	2.26900	2.36582	2.45843	2.16376	2.38687	2.42897	2.29847	2.36161	2.32793	2.32793	2.23953	2.23532	2.20585	2.22690	2.33214	2.30689	2.23532	2.41634	2.15113	2.28163	2.17639	2.13008	2.25637	2.27742	2.19744	2.24795	2.40792	2.25637	2.10061	2.30268	2.09640	2.26900	2.31531	2.11745	2.21848	2.29005	2.23111	2.13429	2.38266	2.17218	2.18060	2.28584	1.97853	2.15955	2.26058	2.15534	2.02063	2.20165	2.18902	2.05010	2.26479	2.15955	2.21006	2.17218	1.96170	2.09640	2.23953	2.07957	1.99116	2.17639	2.21006	2.09640	2.28584	1.98274	2.02905	1.94065	2.07536	1.91960	2.22269	2.01642	2.01642	1.99537	1.89013	1.88592	1.99116	1.84383	1.93644	2.11324	1.90276	2.03747	2.05431	1.91960	1.79331	1.83541	1.87750	1.83541	2.01221	1.99116	1.92802	2.10061	1.90697	1.97011	1.91539	2.12587	2.01642	1.95749	2.05010	1.91118	1.91118	1.74279	1.76384	1.88592	2.02905	1.81015	1.89434	1.85224	1.96170	1.99116	1.92802	1.86066	1.92802	1.97011	1.78910	2.00800	1.76384	1.66702	1.92381	1.81015	1.65439	1.95749	1.86487	1.77226	1.84803	1.84803	1.91960	1.97853	1.97011	1.89013	1.93644	1.96170	1.93644	1.93644	1.93223	1.89434	1.83120	1.94907	1.93644	1.97432	2.10482	2.09219	2.02484	2.24374	2.21006	2.11745	2.06694	1.98695	2.01221	2.10482	2.14271	2.04589	2.15113	2.10061	2.13429	2.05431	1.94486	1.97853	2.04168	2.02484	2.05852	2.07115	1.99116	2.03326	2.16797	2.23953	1.94486	2.07115	2.02063	1.99537	2.17639	2.07957	2.13429	2.10903	2.14692	2.02063	2.01642	2.12166	1.95328	2.05852	1.97432	2.00800	1.91539	2.19744	2.10482	1.99537	2.00379	1.95328	1.96590	1.99116	2.02063	2.09219	1.98274	1.94065	1.99537	1.99958	2.20585	2.08378	2.18481	1.86908	2.04589	2.16376	2.22690	2.09219	1.96170	2.20585	2.23532	2.16376	2.18902	2.14271	2.16376	2.14692	2.05431	2.15534	2.17639	2.31110	2.37003	2.19744	2.18902	2.30689	2.14271	1.97853	2.09640	1.95749	1.95328	2.19744	2.04589	2.01221	2.13429	2.13429	2.20165	2.28584	2.04168	2.10482	2.15955	2.17218	2.00379	2.12166	2.09219	2.12587	2.11324	2.11324	2.05852	2.01221	2.08798	2.13429	2.03326	2.10482	1.98274	1.87329	2.01642	2.06273	1.97011	1.90276	1.89434	1.95749	1.90697	2.07536	1.91960	2.06694	2.01221	2.18060	2.19323	2.02905	2.24374	2.18060	2.18060	2.26058	2.09640	1.98695	2.13850	2.12587	2.13429	2.15534	2.10903	1.98274	2.05852	2.12166	1.92802	2.19323	2.24795	2.10061	2.08378	2.19323	2.04589	2.22269	2.28163	2.13850	2.21006	2.18060	2.21848	2.30689	2.11745	2.11324	2.04589	2.00379	1.90697	2.10061	2.03747	2.05010	1.94486	1.93223	1.89434	2.00800	1.99958	1.94065	1.96170	2.10903	1.92381	2.00800	1.95749	1.83541	1.82699	1.89855	1.99537	2.02905	2.11324	2.07115	2.19744	2.11324	1.92381	1.98695	2.03326	1.93223	2.07115	2.17218	1.97011	1.83962	1.85224	1.89013	1.91118	1.93644	1.97011	1.79752	1.90276	2.05010	2.00800	2.07115	1.97853	1.88171	1.89855	1.80594	1.84803	1.94486	1.90276	1.78489	1.91960	1.89013	1.91960	1.98695	1.98274	2.06273	1.98274	1.86908	1.95328	2.08378	2.02905	1.99537	2.15534	2.05010	2.13008	2.12166	2.07115	2.14692	2.13008	1.83541	1.92381	2.04589	1.85645	1.86066	2.01221	1.96590	1.98695	1.86908	2.01642	1.92802	1.97432	1.92381	1.96170	1.82699	1.90697	1.83541	1.84383	1.91539	1.86908	1.89434	1.71754	1.82699	1.86066	1.91539	1.83962	1.83962	1.78068	1.83120	1.88592	1.94065	1.71333	1.89434	1.84803	1.90276	1.81015	1.91539	1.76805	1.89434	1.92381	1.91539	1.86066	1.85645	1.77647	1.80594	1.70070	1.83541	1.86908	1.73016	1.91960	1.91960	1.78489	1.86908	1.76805	1.79752	1.87329	1.74279	1.81015	1.76384	1.66702	1.73016	1.70070	1.66702	1.69228	1.69649	1.59967	1.89855	1.84383	1.88171	1.95328	1.92802	1.99116	2.05010	1.89855	1.81015	1.76384	1.81015	1.77647	1.82278	1.89855	1.86487	1.96170	1.82278	1.94065	1.83962	1.98695	1.77226	1.81436	1.78068	1.83962	1.83120	1.89013	1.77226	1.89855	1.80173	1.75121	2.12166	2.04168	1.94907	1.92802	1.94486	1.83962	1.88171	1.98695	1.88171	2.03326	1.95328	1.99958	2.06694	1.97853	1.96590	2.12587	2.13008	2.03747	2.18060	2.13850	1.99958	2.08378	2.15534	2.03326	2.17218	2.10061	2.14692	2.26479	2.16797	2.12166	2.16797	2.03747	2.03747	2.24795	2.07115	1.98695	2.05852	1.99116	2.18481	2.18481	2.07536	2.15534	2.17218	2.09219	2.23111	2.15534	2.20165	2.13008	1.95749	2.15534	2.10903	2.13008	2.20585	2.09219	2.06694	1.99958	2.02905	2.11324	2.10061	2.16797	2.20585	2.10482	2.11745	2.15113	2.13008	2.24795	2.22690	2.19744	2.16797	2.21427	2.15955	2.26900	2.10482	2.15534	2.33635	2.24795	2.23532	2.13008	2.04168	2.24795	2.36161	2.24374	2.04589	2.24795	2.13008	2.06273	2.09640	2.05431	2.07957	2.05431	1.97432	2.04168	2.15113	2.03326	1.99116	2.10903	1.98695	2.21006	2.10061	2.06694	2.10482	2.13008	2.12587	2.08798	2.23532	2.13008	2.04168	2.20165	2.05010	2.11324	2.21427	2.19323	2.21848	2.23111	2.12166	2.05431	2.00379	2.13850	2.02905	2.09219	2.03326	2.19744	2.23532	2.14271	2.14271	2.26058	2.31531	2.04168	2.23532	2.13850	2.15113	2.14271	2.10903	2.23532	2.18060	2.10061	2.01221	2.04168	2.02063	2.02905	2.06694	1.92802	1.94065	1.94065	1.98274	2.03747	1.98274	1.96590	1.97853	1.99116	2.11745	2.03747	2.04589	1.96590	2.13429	2.04589	2.18060	2.17639	2.02905	2.23953	2.26058	2.17639	2.14271	2.14271	2.14692	2.18060	2.15113	2.14692	2.18902	2.13008	2.11324	2.28163	2.18060	2.07536	2.04168	2.07957	2.21006	2.18060	2.28584	2.02905	2.18902	2.10482	2.26058	2.23111	2.20585	1.93644	2.02905	2.04168	1.99537	2.10482	2.08378	2.19744	2.03326	1.95749	1.97853	2.11745	1.96170
2	0.42577	0.36494	0.48051	0.44706	0.44401	0.46834	0.44097	0.37103	0.38015	0.47139	0.40752	0.39231	0.35582	0.38623	0.33149	0.38927	0.35582	0.40752	0.38623	0.34974	0.34061	0.36190	0.37407	0.34974	0.28283	0.32541	0.37711	0.42577	0.37103	0.37103	0.42881	0.37711	0.40752	0.37103	0.37103	0.42577	0.41360	0.36190	0.41056	0.37711	0.36190	0.36190	0.41664	0.39536	0.38927	0.40448	0.38623	0.46834	0.45010	0.40144	0.42273	0.41969	0.31628	0.41056	0.36798	0.29195	0.41360	0.39536	0.35582	0.36190	0.36798	0.39536	0.39536	0.48963	0.38927	0.49267	0.46834	0.39231	0.43793	0.44401	0.38623	0.43185	0.42577	0.42577	0.46226	0.41664	0.41664	0.47747	0.46226	0.39840	0.49876	0.45922	0.40448	0.46226	0.45618	0.52004	0.46834	0.49571	0.40144	0.49571	0.45314	0.40448	0.48659	0.41969	0.43185	0.43489	0.49571	0.36798	0.39840	0.48659	0.44706	0.52613	0.50484	0.45618	0.47747	0.42881	0.42273	0.37711	0.45618	0.39536	0.48963	0.45922	0.39840	0.42881	0.47443	0.43185	0.42881	0.48659	0.45314	0.45618	0.48659	0.40144	0.45314	0.45314	0.42881	0.44401	0.47747	0.38015	0.43489	0.39840	0.40752	0.40448	0.36798	0.37711	0.43793	0.43793	0.39840	0.35886	0.36190	0.43185	0.36798	0.35278	0.38927	0.38927	0.37103	0.34366	0.41664	0.38319	0.37407	0.38015	0.35582	0.38927	0.36798	0.35886	0.39231	0.44401	0.45618	0.40448	0.38623	0.34974	0.42577	0.39536	0.42273	0.47443	0.43489	0.42881	0.38927	0.41360	0.43185	0.32845	0.38927	0.40752	0.42881	0.43489	0.41969	0.38015	0.41360	0.46530	0.48051	0.45010	0.42273	0.41969	0.44097	0.50788	0.43185	0.40752	0.45314	0.38927	0.43489	0.45314	0.47443	0.44401	0.49267	0.46530	0.45314	0.45314	0.39840	0.38319	0.36494	0.35886	0.35886	0.39536	0.49571	0.41969	0.40448	0.41360	0.38623	0.49876	0.42273	0.46530	0.36798	0.40448	0.40752	0.42881	0.45618	0.38927	0.47443	0.41969	0.37711	0.40448	0.38015	0.36798	0.41056	0.42577	0.42577	0.43793	0.34061	0.39231	0.39231	0.38015	0.37711	0.49876	0.46226	0.45922	0.43185	0.51396	0.44401	0.38623	0.36494	0.39536	0.39231	0.45618	0.40448	0.42881	0.44401	0.39840	0.39231	0.38015	0.32237	0.37711	0.36190	0.39536	0.37711	0.40752	0.38319	0.38623	0.37711	0.42577	0.36494	0.34974	0.38927	0.40144	0.31628	0.36494	0.42881	0.34366	0.37103	0.38015	0.38623	0.43185	0.41056	0.38927	0.43793	0.44706	0.44706	0.36798	0.37103	0.41056	0.42881	0.44097	0.43489	0.40144	0.41969	0.34670	0.39840	0.38623	0.40752	0.37407	0.37407	0.37711	0.38319	0.37711	0.40752	0.33453	0.38623	0.40144	0.37407	0.42577	0.38015	0.34061	0.48051	0.39840	0.48051	0.48963	0.41360	0.34366	0.39840	0.36190	0.43185	0.41360	0.44706	0.44097	0.47443	0.45922	0.40752	0.36190	0.38623	0.45010	0.47443	0.40448	0.38015	0.41360	0.44401	0.50484	0.43793	0.42577	0.43185	0.47747	0.45314	0.56566	0.47747	0.40448	0.42577	0.48659	0.44097	0.51396	0.54133	0.45010	0.47747	0.46834	0.45618	0.52309	0.50788	0.53829	0.59912	0.56262	0.49876	0.49571	0.44097	0.44706	0.52004	0.45314	0.47443	0.41360	0.44097	0.42577	0.45922	0.44706	0.45314	0.50484	0.47139	0.42881	0.44401	0.45922	0.45618	0.48659	0.50180	0.45314	0.43185	0.41664	0.46834	0.41969	0.45922	0.38015	0.48051	0.44401	0.48355	0.46834	0.48355	0.42577	0.44097	0.47139	0.47443	0.44401	0.49571	0.48659	0.43489	0.41664	0.40448	0.38319	0.40448	0.37103	0.45010	0.45314	0.45010	0.42577	0.49876	0.40448	0.44401	0.50180	0.42577	0.47139	0.48659	0.41360	0.46834	0.47139	0.47139	0.42273	0.50180	0.48355	0.46226	0.42577	0.47747	0.48659	0.48659	0.42273	0.45922	0.47139	0.45010	0.49876	0.49267	0.43489	0.44401	0.51092	0.48051	0.56262	0.48963	0.43185	0.43185	0.48051	0.50180	0.48659	0.48355	0.38623	0.47139	0.53525	0.53221	0.55350	0.51092	0.47139	0.44097	0.44097	0.51700	0.52309	0.50180	0.42273	0.52917	0.51700	0.50484	0.52917	0.55046	0.52917	0.48051	0.53221	0.48659	0.56262	0.56262	0.50788	0.50484	0.53525	0.48051	0.46530	0.39231	0.48051	0.51092	0.47443	0.45314	0.51396	0.44401	0.53829	0.51396	0.45618	0.44401	0.39536	0.46530	0.45922	0.52917	0.41056	0.37711	0.44706	0.39536	0.44401	0.48963	0.46834	0.49876	0.46834	0.40144	0.43489	0.43793	0.45922	0.44097	0.50484	0.48963	0.50484	0.46530	0.44706	0.41360	0.46834	0.44401	0.48659	0.46530	0.44097	0.46834	0.48051	0.51092	0.54742	0.45922	0.44706	0.44706	0.50180	0.47747	0.42273	0.41360	0.40448	0.36494	0.38015	0.42881	0.38623	0.41969	0.34670	0.41360	0.45314	0.48963	0.42273	0.43489	0.41360	0.37103	0.39840	0.39840	0.41664	0.45314	0.36494	0.44097	0.45314	0.41969	0.41969	0.45618	0.40752	0.43185	0.45618	0.38927	0.44401	0.46226	0.40144	0.41664	0.40448	0.44706	0.40752	0.37711	0.50484	0.44706	0.43185	0.44706	0.37711	0.44097	0.42577	0.40752	0.38927	0.43489	0.40448	0.46530	0.45314	0.51092	0.45922	0.47747	0.40144	0.44706	0.40448	0.50484	0.46530	0.46530	0.44401	0.52004	0.48051	0.45618	0.45618	0.46530	0.45618	0.41360	0.44706	0.50484	0.45618	0.48963	0.40448	0.48355	0.47139	0.50180	0.45618	0.45010	0.45618	0.39536	0.41969	0.36190	0.42577	0.42273	0.38319	0.40448	0.40144	0.45314	0.46834	0.42577	0.43793	0.44706	0.44097	0.40752	0.43185	0.45618	0.35582	0.44401	0.48051	0.38623	0.45314	0.52004	0.45618	0.46834	0.56870	0.45314	0.44706	0.56262	0.52309	0.51396	0.47139	0.49876	0.50788	0.54133	0.48963	0.47443	0.51396	0.51396	0.47747	0.46530	0.49571	0.47443	0.51396	0.45922	0.48355	0.55046	0.55654	0.50788	0.45314	0.41056	0.42881	0.50788	0.52004	0.48355	0.52613	0.51396	0.50788	0.54133	0.52004	0.50484	0.55350	0.48963	0.48963	0.52309	0.43489	0.45314	0.52917	0.52004	0.54133	0.55654	0.44706	0.49876	0.51700	0.47139	0.54437	0.54742	0.55046	0.60520	0.52309	0.53221	0.52613	0.53829	0.55350	0.53221	0.58391	0.55046	0.61432	0.62953	0.52613	0.55046	0.56566	0.49876	0.56262	0.54742	0.47139	0.48963	0.51700	0.51396	0.45314	0.47139	0.47139	0.49267	0.48355	0.49267	0.45314	0.47139	0.52613	0.43489	0.52004	0.44706	0.43489	0.52309	0.53221	0.53525	0.48355	0.51092	0.52004	0.51700	0.52613	0.55958	0.53221	0.48659	0.50484	0.48355	0.46226	0.52004	0.47443	0.44706	0.51396	0.46530	0.47747	0.43793	0.46530	0.43185	0.49267	0.46834	0.46226	0.47443	0.48355	0.45010	0.42577	0.43185	0.41360	0.39840	0.43793	0.40448	0.38015	0.41056	0.43489	0.44401	0.41056	0.40144	0.35886	0.36190	0.41969	0.35886	0.41969	0.29804	0.41056	0.43489	0.44706	0.37711	0.44706	0.43489	0.33757	0.41360	0.33757	0.39840	0.44401	0.35886	0.39231	0.46530	0.36494	0.47443	0.45618	0.46226	0.45010	0.46834	0.41360	0.41664	0.45618	0.47139	0.40144	0.44706	0.42273	0.37711	0.38623	0.46834	0.46530	0.45618	0.41360	0.48355	0.52004	0.49267	0.52004	0.48659	0.38623	0.47443	0.46530	0.45618	0.51396	0.50788	0.47139	0.43185	0.47443	0.50788	0.50788	0.48659	0.48051	0.48963	0.45314	0.44706	0.46530	0.48659	0.47443	0.42577	0.49267	0.48659	0.50180	0.49571	0.51396	0.52917	0.48963	0.44706	0.40752	0.50180	0.39840	0.47139	0.51092	0.47747	0.44706	0.40752	0.39231	0.45922	0.44097	0.41360	0.45922	0.43489	0.42577	0.43793	0.50788	0.45010	0.54437	0.42881	0.44097	0.43185	0.44097	0.45618	0.47443	0.45618	0.48051	0.41969	0.48355	0.45314	0.50180	0.47443	0.47747	0.52309	0.48355	0.49267	0.50484	0.51092	0.41664	0.40144	0.42881	0.52309	0.39231	0.41360	0.43489	0.45922	0.44097	0.38623	0.35886	0.41360	0.41664	0.40144	0.40448	0.39231	0.39840	0.40448	0.45314	0.46226	0.47443	0.42881	0.40144	0.45314	0.43185	0.46226	0.43793	0.45618	0.42577	0.44401	0.46226	0.42577	0.43793	0.40144	0.39231	0.46834	0.42577	0.41360	0.44097	0.38015	0.36494	0.42273	0.46834	0.36798	0.42273	0.43489	0.39840	0.31324	0.37711	0.38015	0.42881	0.40448	0.39840	0.36190	0.33149	0.41056	0.41969	0.44097	0.39840	0.46530	0.47139	0.36798	0.46834	0.47443	0.41969	0.43793	0.41969	0.41969	0.45618	0.47443	0.52917	0.56566	0.45922	0.49267	0.58087	0.55958	0.60216	0.53829	0.50788	0.50788	0.53829	0.52917	0.40144	0.47139	0.51700	0.44401	0.43489	0.45922	0.44401	0.58695	0.49267	0.50180	0.49267	0.56870	0.49571	0.42881	0.51092	0.51700	0.47139	0.57479	0.50484	0.59303	0.56262	0.55046	0.47747	0.50788	0.53221	0.45922	0.54437	0.53525	0.47747	0.45314	0.49267	0.45922	0.44401	0.53829	0.54742	0.51396	0.54437	0.52004	0.53221	0.47443	0.49267	0.54133	0.58087	0.60824	0.53221	0.50788	0.47747	0.48659	0.51092	0.51092	0.55958	0.48659	0.48963	0.50180	0.53221	0.53221	0.47443	0.57479	0.48355	0.48355	0.53525	0.52917	0.46226	0.48659	0.49267	0.46530	0.46226	0.48963	0.49267	0.56870	0.44706	0.51092	0.50788	0.49571	0.47139	0.41969	0.58391	0.52613	0.59607	0.53829	0.51700	0.46834	0.39231	0.55046	0.53221	0.47747	0.55046	0.53221	0.47443	0.47747	0.54133	0.44706	0.49267	0.48355	0.42577	0.38927	0.48051	0.41360	0.50788	0.51092	0.53829	0.49571	0.41056	0.43185	0.46834	0.51700	0.49876	0.47443	0.44097	0.46834	0.41969	0.43185	0.38623	0.54133	0.42881	0.48051	0.49571	0.46530	0.44401	0.47747	0.44401	0.43185	0.51700	0.55654	0.48051	0.50484	0.49571	0.44401	0.57479	0.53221	0.51092	0.52004	0.43489	0.47747	0.57479	0.49876	0.46834	0.56566	0.54133	0.62040	0.58391	0.56870	0.54437	0.51700	0.56262	0.60216	0.57174	0.53829	0.55654	0.61736	0.54437	0.58391	0.66298	0.66906	0.73293	0.68123	0.60824	0.65082	0.55654	0.52917	0.64473	0.70252	0.72989	0.66906	0.73597	0.60520	0.78159	0.76334	0.72989	0.82416	0.79983	0.68123	0.74509	0.69035	0.72076	0.73901	0.73597	0.67819	0.72685	0.77855	0.66298	0.69948	0.72685	0.67819	0.79375	0.84545	0.68123	0.67210	0.69643	0.65690	0.75422	0.68731	0.65690	0.65386	0.69643	0.65386	0.70556	0.76030	0.65690	0.68731	0.73597	0.72380	0.67210	0.76638	0.74205	0.76942	0.73901	0.74205	0.79679	0.67210	0.64169	0.62040	0.60824	0.63257	0.64169	0.70556	0.64777	0.64777	0.61432	0.71164	0.65386	0.58999	0.64473	0.59607	0.61736	0.55350	0.64777	0.58087	0.57174	0.60520	0.60824	0.61432	0.57783	0.54437	0.54133	0.53525	0.48659	0.48355	0.53829	0.52004	0.58391	0.54742	0.61432	0.53829	0.62953	0.54133	0.62953	0.57783	0.66906	0.55958	0.58999	0.61432	0.60520	0.54437	0.60520	0.66298	0.64473	0.62040	0.57479	0.49876	0.54437	0.51092	0.51396	0.58695	0.54742	0.62953	0.62345	0.60216	0.64777	0.64473	0.53221	0.59607	0.55350	0.55958	0.58695	0.61432	0.54437	0.62953	0.59303	0.61736	0.61736	0.75422	0.65082	0.63865	0.67819	0.61736	0.59912	0.58087	0.56870	0.63257	0.61736	0.54437	0.53221	0.68123	0.61432	0.52613	0.63561	0.65082	0.66298	0.64777	0.53221	0.53221	0.63257	0.59303	0.66602	0.62345	0.57479	0.61432	0.60216	0.49876	0.54133	0.58391	0.54742	0.64473	0.54437	0.53829	0.55654	0.58999	0.58391	0.58695	0.54133	0.51396	0.63257	0.53221	0.57174	0.54742	0.59607	0.56566	0.53829	0.60216	0.50484	0.61736	0.54437	0.59607	0.52004	0.53525	0.57783	0.55350	0.51700	0.57174	0.57479	0.57174	0.61128	0.59607	0.59303	0.59607	0.54133	0.52004	0.58695	0.53829	0.55958	0.53221	0.56870	0.49267	0.51092	0.50180	0.57174	0.54133	0.59303	0.55046	0.52613	0.49571	0.55046	0.54437	0.55958	0.55654	0.60216	0.60824	0.45922	0.59912	0.53829	0.47139	0.52917	0.58999	0.61128	0.47139	0.50484	0.55654	0.54133	0.52917	0.51092	0.41360	0.48659	0.51396	0.52917	0.62953	0.50788	0.49571	0.61128	0.58087	0.51700	0.45618	0.47443	0.57174	0.55958	0.61432	0.57783	0.55654	0.48051	0.46226	0.65386	0.51396	0.67819	0.55654	0.52309	0.51700	0.48355	0.51092	0.49571	0.52917	0.56870	0.62040	0.51700	0.48963	0.48355	0.48659	0.49571	0.47139	0.46834	0.45618	0.42881	0.52309	0.47443	0.51092	0.47747	0.55046	0.52917	0.53829	0.56870	0.60216	0.55350	0.57479	0.50484	0.50484	0.48659	0.46226	0.53221	0.54742	0.58695	0.58695	0.55654	0.48963	0.56566	0.49571	0.53829	0.46226	0.46834	0.44706	0.52309	0.51092	0.45922	0.54437	0.56262	0.45010	0.50484	0.46226	0.53221	0.46834	0.48659	0.48355	0.47139	0.57783	0.52309	0.47443	0.45922	0.46834	0.49267	0.46226	0.45314	0.42273	0.50788	0.49876	0.52309	0.36798	0.40144	0.42273	0.41056	0.44097	0.53525	0.45314	0.48963	0.51396	0.49876	0.53221	0.52613	0.51092	0.54742	0.45922	0.53221	0.52917	0.52917	0.48355	0.55046	0.53525	0.47747	0.43185	0.45314	0.48051	0.42577	0.49267	0.51700	0.45922	0.50180	0.53829	0.46226	0.50484	0.45922	0.43793	0.44401	0.38319	0.46834	0.53829	0.52004	0.50788	0.58087	0.56262	0.52613	0.55654	0.54742	0.58087	0.51396	0.63257	0.55958	0.50180	0.56870	0.44401	0.57174	0.47443	0.48659	0.51396	0.58087	0.54742	0.48963	0.57479	0.57783	0.66906	0.63865	0.52309	0.62953	0.62649	0.55350	0.60824	0.58087	0.58695	0.58999	0.62040	0.56262	0.56262	0.61736	0.59303	0.69948	0.65082	0.67210	0.70860	0.69339	0.60824	0.58087	0.65386	0.58087	0.58087	0.64473	0.64777	0.62040	0.60520	0.60520	0.62649	0.54437	0.52917	0.54133	0.59303	0.57174	0.54742	0.55350	0.58695	0.64777	0.65082	0.56566	0.62953	0.62345	0.65082	0.67819	0.65082	0.57479	0.56566	0.65690	0.62040	0.61128	0.62345	0.61736	0.59912	0.64777	0.57783	0.66906	0.60216	0.51396	0.58391	0.63561	0.60216	0.66298	0.71772	0.58695	0.58087	0.64169	0.58695	0.55654	0.58391	0.55350	0.55958	0.69643	0.64777	0.57783	0.61736	0.58087	0.59607	0.60824	0.47139	0.60520	0.71164	0.57174	0.54742	0.61128	0.52309	0.56870	0.69948	0.59303	0.60520	0.58695	0.61128	0.63257	0.59607	0.54742	0.55046	0.62345	0.61432	0.64473	0.63257	0.54742	0.55654	0.61736	0.58695	0.58391	0.61736	0.58695	0.62649	0.66602	0.59607	0.69948	0.68731	0.62953	0.62345	0.63257	0.58999	0.74813	0.74509	0.63865	0.61432	0.69339	0.72989	0.68123	0.75422	0.67515	0.67210	0.64169	0.72685	0.61736	0.67210	0.54437	0.61432	0.68731	0.58999	0.58087	0.74205	0.65994	0.75422	0.67210	0.69035	0.64169	0.67819	0.52309	0.59912	0.64169	0.63257	0.57479	0.62953	0.60520	0.68427	0.67210	0.69035	0.71468	0.71468	0.65386	0.66602	0.67210	0.64777	0.68123	0.67515	0.51396	0.61432	0.70556	0.66298	0.66602	0.68427	0.65386	0.71164	0.76334	0.60520	0.65994	0.76030	0.66602	0.65082	0.72380	0.64777	0.66298	0.75118	0.66602	0.70252	0.72076	0.66906	0.62040	0.63561	0.60216	0.60520	0.65994	0.58695	0.59303	0.71164	0.65690	0.64777	0.67210	0.62040	0.68427	0.61128	0.68123	0.65386	0.62040	0.65386	0.62040	0.69339	0.60520	0.63257	0.66298	0.66602	0.65082	0.66298	0.67210	0.57783	0.62953	0.68427	0.60824	0.67210	0.60824	0.62345	0.68731	0.56870	0.52613	0.60824	0.65082	0.67515	0.71164	0.66602	0.66298	0.76334	0.62649	0.74813	0.70860	0.58391	0.62345	0.71164	0.56262	0.66602	0.76942	0.67210	0.72076	0.67515	0.53525	0.60824	0.67819	0.68731	0.67819	0.69339	0.57174	0.67515	0.63257	0.67819	0.63865	0.63865	0.69035	0.70252	0.82112	0.72380	0.70252	0.75118	0.63865	0.74813	0.69643	0.71468	0.76942	0.77551	0.76030	0.77246	0.79071	0.74205	0.78767	0.78767	0.78463	0.83025	0.86978	0.71164	0.86978	0.84545	0.89411	0.81200	0.86370	0.73293	0.77551	0.91540	0.76334	0.92148	0.84545	0.80896	0.86978	0.79375	0.65082	0.76334	0.84241	0.77246	0.95798	0.84241	0.79983	0.92148	0.94885	0.86066	1.03705	0.86978	0.78767	1.02792	0.95798	0.91540	1.07962	1.09179	0.91540	0.97927	0.97014	0.85762	1.04617	1.02184	0.83025	0.92452	0.88195	0.84545	1.03401	0.97014	0.87586	0.95798	0.95798	0.89715	0.97014	0.86370	0.90932	1.00968	0.98839	1.08267	1.07962	1.02184	1.02488	1.12828	1.20431	1.07962	1.09179	1.19519	0.88499	1.02184	1.19215	1.02792	1.23473	1.11612	1.13132	1.14653	1.13437	1.14349	1.18911	1.31684	1.12828	1.22256	1.31988	1.22560	1.29251	1.31380	1.14653	1.19823	1.35029	1.25601	1.21952	1.29555	1.21040	1.27426	1.32596	1.20127	1.19519	1.19823	1.11612	1.16174	1.26210	1.30467	1.23777	1.33509	1.30467	1.36550	1.51147	1.40199	1.50235	1.41720	1.37158	1.46890	1.52364	1.35333	1.54493	1.38374	1.23473	1.41416	1.38983	1.45673	1.53276	1.46586	1.39287	1.53276	1.65441	1.37766	1.52972	1.53580	1.50843	1.56013	1.43544	1.39287	1.58750	1.83688	1.59967	1.73956	1.63920	1.52060	1.70307	1.71828	1.53276	1.59967	1.70915	1.41112	1.59359	1.61792	1.52972	1.73044	1.72740	1.56622	1.79431	1.80039	1.55709	1.86425	1.81559	1.60879	1.70915	1.65137	1.63312	1.92508	1.96765	1.63008	1.91291	1.87642	1.67266	1.89467	1.68786	1.67266	1.68786	1.90379	1.58750	1.90379	1.85513	1.78214	1.82472	1.95549	1.73652	1.96157	1.96461	1.92508	2.07105	2.15317	1.99198	1.91595	1.91291	1.83080	2.14404	2.08322	1.84601	2.03760	1.81864	1.63616	1.91595	1.87338	1.69699	2.04977	1.97070	1.93420	2.03456	1.94637	1.81559	1.96461	1.89162	1.99198	1.93116	2.00719	1.92812	2.22920	2.16229	1.93420	2.27177	2.12884	2.08322	2.10147	2.06497	1.92812	2.15621	2.01631	1.95245	2.13796	2.07105	2.05889	2.34476	2.27177	2.04368	2.17446	2.04673	2.14404	2.11971	2.04977	2.00415	2.15621	2.15013	2.03760	2.21095	2.33868	1.95549	2.29610	2.22920	2.07410	2.24136	2.33868	2.05585	2.23224	2.24440	2.10755	2.12580	2.24136	2.07105	2.49074	2.37822	2.18662	2.40559	2.33564	2.18358	2.34476	2.32043	2.24744	2.62455	2.39950	2.15317	2.59110	2.79486	2.74012	3.16284	3.14460	2.81615	3.38485	3.39093	2.74924	2.04673	1.76694	1.50843	1.27730	1.18607	1.16782	1.02792	0.97622	0.92148	0.96102	0.91844	0.91236	0.85458	0.72685	0.77246	0.91540	0.74813	0.71164	0.71164	0.64473	0.64473	0.66298	0.59607	0.52309	0.62345	0.60520	0.51396	0.61128	0.62040	0.62953	0.52004	0.48355	0.53221	0.55046	0.43793	0.40752	0.43489	0.45314	0.52917	0.50788	0.57174	0.49571	0.48355	0.48051	0.42577	0.50484	0.50788	0.45618	0.53221	0.42881	0.45314	0.50788	0.46226	0.44706	0.43185	0.53829	0.46530	0.46226	0.44097	0.56262	0.49571	0.47443	0.48659	0.46226	0.49571	0.57479	0.47139	0.52004	0.57479	0.50180	0.48051	0.45314	0.51092	0.48659	0.48355	0.60520	0.60216	0.60520	0.58695	0.51396	0.62040	0.58695	0.55958	0.58391	0.53525	0.52004	0.51396	0.57174	0.59607	0.60824	0.59912	0.57479	0.50788	0.58391	0.54437	0.64169	0.54742	0.55958	0.56566	0.56870	0.54133	0.64473	0.59912	0.66906	0.64169	0.62345	0.62649	0.58999	0.60824	0.60216	0.57479	0.53829	0.55958	0.55654	0.52004	0.61128	0.54742	0.52917	0.58087	0.54437	0.51396	0.52613	0.59303	0.51092	0.63865	0.66298	0.50484	0.58391	0.51700	0.55958	0.52309	0.56870	0.55958	0.58391	0.55654	0.55350	0.50788	0.43185	0.45922	0.49267	0.57174	0.60824	0.56262	0.50788	0.55046	0.58087	0.50180	0.59303	0.57783	0.50180	0.48963	0.46834	0.60520	0.50484	0.65386	0.56870	0.55350	0.58695	0.52917	0.52917	0.57783	0.54133	0.52309	0.54437	0.55350	0.55958	0.61432	0.52309	0.60520	0.61432	0.60216	0.49267	0.51092	0.50484	0.45010	0.59303	0.56566	0.59303	0.55654	0.54742	0.55350	0.59607	0.64473	0.63257	0.54437	0.53525	0.47139	0.43793	0.51700	0.51092	0.57174	0.52917	0.50484	0.58087	0.49876	0.52004	0.52917	0.52309	0.50180	0.52917	0.45314	0.46530	0.50484	0.51092	0.51396	0.51396	0.50788	0.56870	0.51396	0.46530	0.48963	0.48963	0.57479	0.45922	0.46530	0.40752	0.41056	0.40752	0.47747	0.53525	0.48355	0.55046	0.48963	0.45922	0.39231	0.37103	0.44401	0.42273	0.45314	0.41056	0.41056	0.42577	0.47139	0.44706	0.46530	0.47443	0.48963	0.52917	0.46530	0.48355	0.44401	0.48355	0.47139	0.52917	0.38319	0.38623	0.43489	0.39231	0.49267	0.54133	0.53829	0.52917	0.45314	0.45314	0.45314	0.48963	0.46834	0.41969	0.46226	0.45618	0.41360	0.45922	0.46834	0.43185	0.42577	0.40144	0.39840	0.37407	0.42577	0.41664	0.47443	0.41360	0.47139	0.42577	0.42273	0.49267	0.45010	0.46530	0.50484	0.45618	0.44706	0.48051	0.49876	0.42881	0.45922	0.45314	0.39536	0.49571	0.48051	0.46530	0.48963	0.49267	0.42577	0.48963	0.47443	0.40752	0.48051	0.41969	0.41969	0.38927	0.43489	0.41360	0.45618	0.41360	0.43793	0.39231	0.43185	0.40752	0.43489	0.38927	0.47747	0.45314	0.41664	0.35886	0.41056	0.36190	0.34061	0.35886	0.42881	0.44706	0.38927	0.41360	0.38623	0.36798	0.38623	0.45922	0.41664	0.41056	0.44097	0.37711	0.39536	0.43185	0.44097	0.46834	0.48659	0.52004	0.45314	0.48659	0.42273	0.41360	0.43489	0.46530	0.42881	0.46834	0.39536	0.42273	0.49876	0.45010	0.41969	0.47747	0.39840	0.36494	0.41664	0.41056	0.45922	0.45922	0.42881	0.45314	0.49267	0.50180	0.48659	0.54437	0.48051	0.45922	0.52613	0.47443	0.49571	0.46834	0.46530	0.50180	0.42577	0.37103	0.47747	0.47139	0.51092	0.37711	0.40448	0.38319	0.38015	0.41969	0.39536	0.38319	0.46530	0.36494	0.37407	0.34061	0.39231	0.38623	0.39840	0.38015	0.36190	0.38623	0.45010	0.42273	0.33453	0.43185	0.38623	0.38623	0.51396	0.51700	0.46530	0.43489	0.41056	0.41056	0.44706	0.45010	0.46530	0.50484	0.44097	0.43793	0.46530	0.44706	0.42881	0.47747	0.40752	0.43489	0.43185	0.40752	0.36494	0.41969	0.41664	0.39536	0.41664	0.50484	0.50788	0.42577	0.40752	0.49267	0.51396	0.47443	0.49876	0.47747	0.50180	0.45922	0.46226	0.49267	0.48963	0.40448	0.33149	0.41969	0.40752	0.39840	0.41056	0.42881	0.42273	0.54133	0.48355	0.46226	0.53829	0.51396	0.45314	0.48659	0.47139	0.45314	0.41969	0.43793	0.42577	0.45010	0.48659	0.48659	0.45010	0.53221	0.46226	0.42577	0.47747	0.45618	0.50788	0.47747	0.39231	0.45922	0.45010	0.43185	0.41664	0.49267	0.46834	0.46530	0.46530	0.43489	0.41360	0.47747	0.43489	0.40144	0.46530	0.47443	0.41056	0.45010	0.38015	0.36494	0.39231	0.41664	0.39536	0.45314	0.43793	0.44401	0.40144	0.48355	0.54437	0.51092	0.45314	0.46530	0.50180	0.48355	0.52309	0.48963	0.47139	0.49267	0.38015	0.41969	0.40752	0.39231	0.42577	0.42881	0.44097	0.42577	0.41360	0.42273	0.40448	0.42881	0.34670	0.36494	0.41360	0.41664	0.46530	0.47443	0.40144	0.41360	0.40448	0.39536	0.40752	0.39231	0.34974	0.38319	0.36190	0.39231	0.34366	0.36798	0.42577	0.46226	0.40752	0.34670	0.43793	0.38319	0.33757	0.43185	0.53525	0.45922	0.40752	0.39840	0.46834	0.45314	0.40752	0.43185	0.51092	0.41969	0.48659	0.33453	0.41969	0.46530	0.46834	0.41056	0.43185	0.45618	0.40448	0.36798	0.44097	0.42881	0.53829	0.50484	0.47443	0.38927	0.42577	0.41056	0.48051	0.40144	0.44401	0.41056	0.42273	0.38623	0.35886	0.45010	0.41969	0.41056	0.41056	0.40448	0.45922	0.43489	0.34974	0.41664	0.34061	0.38927	0.39840	0.45314	0.38319	0.35278	0.43185	0.35278	0.39840	0.42881	0.40144	0.38623	0.44097	0.38319	0.38623	0.38319	0.39231	0.41360	0.37711	0.35278	0.38927	0.39840	0.34061	0.44401	0.38319	0.39536	0.41056	0.42273	0.38015	0.44401	0.40144	0.41664	0.44097	0.39840	0.46834	0.38927	0.42577	0.47139	0.44706	0.41969	0.44097	0.43793	0.40144	0.38623	0.37711	0.42881	0.34061	0.39231	0.38319	0.38319	0.42577	0.43489	0.40448	0.37711	0.43185	0.52917	0.44401	0.47443	0.49267	0.52004	0.47747	0.54742	0.49876	0.41969	0.38319	0.37711	0.39536	0.47139	0.50484	0.42273	0.43489	0.36798	0.46226	0.47443	0.44097	0.47747	0.48051	0.50180	0.46530	0.45314	0.49267	0.40448	0.42881	0.48963	0.47139	0.48355	0.58391	0.61736	0.51700	0.52309	0.49876	0.45922	0.48659	0.55350	0.51700	0.53829	0.56262	0.51396	0.48963	0.46530	0.48051	0.52917	0.43489	0.42881	0.45922	0.39840	0.43793	0.44401	0.48659	0.49571	0.50484	0.38319	0.44706	0.50484	0.46834	0.43489	0.47139	0.40448	0.41360	0.48051	0.51396	0.48355	0.42881	0.48051	0.51092	0.48659	0.48659	0.54742	0.52917	0.51700	0.47747	0.49876	0.51092	0.49267	0.55958	0.52004	0.41969	0.54133	0.48659	0.56870	0.52309	0.55654	0.54742	0.60824	0.62040	0.57783	0.57783	0.56262	0.50484	0.55046	0.52309	0.54133	0.45314	0.51092	0.56262	0.52004	0.55046	0.56262	0.55958	0.52309	0.54133	0.44706	0.49267	0.50788	0.48051	0.49267	0.46226	0.45314	0.49267	0.47747	0.50788	0.42273	0.45010	0.47139	0.49876	0.52004	0.42881	0.49571	0.43185	0.50788	0.55046	0.52917	0.50180	0.50788	0.52917	0.55350	0.57174	0.55350	0.52309	0.42577	0.47443	0.54742	0.50180	0.51396	0.52004	0.49571	0.49571	0.49876	0.47139	0.45314	0.45010	0.44097	0.42881	0.45922	0.43489	0.40448	0.42577	0.45010	0.45618	0.47139	0.41056	0.46530	0.43185	0.52613	0.45922	0.51700	0.42881	0.40144	0.43185	0.38015	0.41056	0.43489	0.39231	0.41664	0.48963	0.42577	0.37407	0.46834	0.46530	0.44706	0.43489	0.37711	0.46834	0.41969	0.39840	0.42881	0.47443	0.41969	0.47443	0.52613	0.41664	0.46226	0.47443	0.38319	0.47443	0.46226	0.45010	0.41664	0.40752	0.45010	0.40448	0.49267	0.52917	0.52917	0.51092	0.44706	0.47443	0.49571	0.48355	0.44401	0.44401	0.53829	0.42273	0.41360	0.50180	0.45922	0.47443	0.41969	0.44097	0.43793	0.43185	0.38319	0.44706	0.42273	0.36798	0.38623	0.34061	0.38927	0.44097	0.40752	0.38927	0.36494	0.40448	0.38319	0.40144	0.42273	0.36494	0.41056	0.43793	0.38623	0.41056	0.36798	0.35886	0.42273	0.38623	0.42273	0.37407	0.38927	0.34670	0.36494	0.44097	0.45010	0.40448	0.42881	0.38927	0.42881	0.38015	0.46834	0.46530	0.49571	0.48659	0.44097	0.41360	0.49876	0.45010	0.45618	0.41360	0.41056	0.42577	0.44401	0.41360	0.45922	0.45010	0.40144	0.44097	0.41969	0.40448	0.43793	0.44401	0.38623	0.43489	0.48051	0.42881	0.48963	0.48355	0.45618	0.44706	0.50180	0.45314	0.47443	0.43185	0.37711	0.41056	0.50484	0.45010	0.51700	0.53525	0.42881	0.48963	0.47443	0.45010	0.43793	0.46834	0.46226	0.47443	0.43793	0.42273	0.48051	0.52309	0.50484	0.42577	0.38927	0.41664	0.42273	0.44706	0.46530	0.46530	0.45010	0.44401	0.45922	0.46530	0.48355	0.41664	0.40144	0.41056	0.56262	0.45010	0.43185	0.39536	0.41056	0.46530	0.45010	0.41969	0.45618	0.40448	0.40144	0.43793	0.45010	0.46530	0.50788	0.49571	0.42273	0.48659	0.49571	0.51396	0.48963	0.48355	0.49571	0.48355	0.41056	0.50484	0.48963	0.50180	0.48051	0.45922	0.46834	0.42881	0.48963	0.50484	0.40448	0.46834	0.54437	0.52613	0.52309	0.54742	0.46834	0.51092	0.44401	0.39536	0.40448	0.51700	0.45618	0.49267	0.48659	0.44706	0.47139	0.43489	0.45618	0.42577	0.42881	0.38623	0.44097	0.47443	0.42881	0.44401	0.49267	0.37711	0.48355	0.53221	0.52309	0.48963	0.47747	0.45010	0.50788	0.48659	0.53221	0.48051	0.48963	0.47139	0.51700	0.45010	0.50788	0.58087	0.53525	0.50788	0.43185	0.50180	0.45618	0.41664	0.46834	0.37711	0.42881	0.39231	0.41360	0.44097	0.45618	0.42881	0.53525	0.47747	0.46530	0.50484	0.46834	0.46530	0.43793	0.46530	0.45010	0.42577	0.51092	0.45618	0.40144	0.45618	0.45922	0.43793	0.42273	0.43185	0.50788	0.47139	0.51092	0.44097	0.48051	0.47443	0.49571	0.53221	0.55046	0.52613	0.44097	0.51396	0.47747	0.43489	0.41664	0.50180	0.44097	0.52613	0.48355	0.41969	0.41969	0.46530	0.45010	0.46834	0.50180	0.41969	0.39231	0.45010	0.45618	0.45314	0.46226	0.43793	0.51396	0.42577	0.41664	0.43793	0.41056	0.39840	0.44401	0.47747	0.41969	0.48051	0.46834	0.38319	0.41360	0.40448	0.41664	0.41664	0.36190	0.34366	0.38927	0.40752	0.38015	0.40448	0.40144	0.38319	0.42881	0.42881	0.43185	0.38623	0.40752	0.41360	0.47139	0.53221	0.46530	0.49876	0.49876	0.42577	0.42881	0.47443	0.44706	0.55046	0.55046	0.48051	0.52309	0.54742	0.44706	0.55654	0.50788	0.48051	0.47139	0.50180	0.49267	0.50180	0.60216	0.44097	0.52004	0.52004	0.52917	0.47747	0.47139	0.39840	0.46530	0.46834	0.57174	0.43185	0.49267	0.51700	0.50788	0.52004	0.49876	0.47747	0.48963	0.60824	0.53525	0.56566	0.56870	0.53829	0.57479	0.43793	0.49571	0.48051	0.50788	0.48659	0.53829	0.54437	0.58999	0.56262	0.60520	0.50788	0.59607	0.49571	0.46834	0.49876	0.48659	0.46226	0.53221	0.58695	0.52917	0.52917	0.44401	0.53829	0.57479	0.49571	0.51700	0.53829	0.51092	0.50484	0.49267	0.54133	0.57783	0.55654	0.54742	0.56870	0.56566	0.46226	0.45010	0.55046	0.51092	0.56262	0.49571	0.55654	0.59912	0.50180	0.54133	0.57174	0.54742	0.60520	0.54133	0.55958	0.51396	0.55350	0.52917	0.55654	0.52309	0.54437	0.52917	0.47139	0.54133	0.58391	0.53525	0.54437	0.59303	0.57479	0.54742	0.54437	0.51092	0.58999	0.55046	0.49876	0.51700	0.49571	0.58999	0.58695	0.55046	0.60216	0.54133	0.62649	0.55958	0.60520	0.52917	0.59303	0.56566	0.65386	0.62649	0.66602	0.62345	0.67515	0.61432	0.61432	0.59303	0.55350	0.64473	0.62040	0.58391	0.64777	0.65386	0.65082	0.62649	0.53221	0.58695	0.61128	0.53829	0.54437	0.59607	0.52917	0.55654	0.53525	0.52613	0.57783	0.67819	0.62345	0.64777	0.63257	0.58391	0.64169	0.67819	0.58087	0.60216	0.59303	0.58695	0.56566	0.62649	0.59912	0.60824	0.62649	0.57783	0.61432	0.64473	0.59912	0.62953	0.65994	0.58087	0.54742	0.62345	0.56566	0.56262	0.62040	0.61128	0.68427	0.66298	0.61432	0.60216	0.68123	0.58695	0.64473	0.61128	0.56870	0.63865	0.51092	0.59912	0.61128	0.64777	0.55350	0.58087	0.57174	0.52004	0.48051	0.50788	0.50484	0.49876	0.51700	0.51700	0.58695	0.57479	0.57174	0.59912	0.64169	0.51700	0.49876	0.53221	0.45618	0.51396	0.52004	0.53829	0.56566	0.55046	0.50484	0.53525	0.47443	0.57174	0.57783	0.61128	0.56262	0.58999	0.57174	0.50180	0.54742	0.56566	0.54742	0.52004	0.55350	0.53829	0.62345	0.58087	0.56262	0.55046	0.48355	0.56262	0.59912	0.54742	0.52309	0.55046	0.58999	0.56262	0.53829	0.57174	0.48963	0.54133	0.55654	0.57479	0.55046	0.58087	0.44401	0.49267	0.52613	0.59912	0.51700	0.49267	0.52004	0.52613	0.58695	0.47139	0.54133	0.53525	0.60216	0.49571	0.54437	0.59303	0.59912	0.58695	0.52004	0.59607	0.55654	0.54742	0.57479	0.52309	0.55958	0.62345	0.59303	0.51092	0.55046	0.58999	0.50180	0.52917	0.54133	0.52004	0.52309	0.56262	0.53829	0.52917	0.54437	0.56262	0.51396	0.54437	0.53829	0.58391	0.52917	0.53525	0.67210	0.65386	0.55046	0.55046	0.57479	0.43489	0.57783	0.59912	0.50788	0.52004	0.55046	0.52309	0.51092	0.54742	0.50180	0.58391	0.54742	0.51700	0.48659	0.57174	0.54133	0.48963	0.50180	0.46834	0.53829	0.44401	0.48659	0.47747	0.52917	0.48355	0.51700	0.50788	0.56262	0.52309	0.55654	0.48355	0.53829	0.45618	0.52613	0.54437	0.51092	0.44097	0.51700	0.62649	0.55350	0.57174	0.59303	0.53525	0.55350	0.54742	0.57783	0.60520	0.60216	0.60824	0.59607	0.55654	0.55046	0.54742	0.52917	0.51396	0.52309	0.52309	0.46530	0.51396	0.55654	0.54133	0.49571	0.53221	0.51396	0.49571	0.47747	0.49571	0.48963	0.46530	0.46834	0.48051	0.52309	0.48355	0.46226	0.48051	0.48355	0.48963	0.48355	0.48659	0.45314	0.50788	0.47443	0.50484	0.50484	0.43489	0.41664	0.48051	0.45010	0.50484	0.50788	0.44097	0.52004	0.49267	0.46834	0.49267	0.43793	0.47443	0.48355	0.48659	0.48659	0.48963	0.40144	0.45010	0.41664	0.44706	0.42577	0.45010	0.41969	0.45618	0.46226	0.49571	0.45922	0.51092	0.57783	0.52917	0.52004	0.50180	0.52004	0.53221	0.53829	0.42881	0.38015	0.49876	0.47139	0.54437	0.51092	0.45922	0.54133	0.43489	0.50788	0.41664	0.46834	0.48963	0.45314	0.57479	0.48659	0.51396	0.48355	0.47747	0.48355	0.47443	0.54437	0.53221	0.48355	0.48659	0.50788	0.55958	0.49267	0.41664	0.46530	0.49876	0.52917	0.48355	0.52917	0.47747	0.44401	0.46530	0.50484	0.51396	0.51396	0.58391	0.45314	0.46530	0.43793	0.49267	0.45010	0.46226	0.43793	0.49876	0.45922	0.48659	0.46226	0.50484	0.53221	0.43793	0.47747	0.48051	0.49571	0.51700	0.47139	0.50180	0.45618	0.55046	0.48963	0.43185	0.52309	0.46226	0.47443	0.41969	0.51396	0.47139	0.48051	0.48659	0.46226	0.52004	0.54742	0.50180	0.51396	0.58391	0.57479	0.51700	0.55046	0.45010	0.54437	0.52004	0.50484	0.54742	0.51396	0.50180	0.47443	0.51092	0.50484	0.54133	0.55046	0.53221	0.53829	0.49571	0.55654	0.60520	0.59303	0.62649	0.58391	0.55654	0.51700	0.60824	0.65386	0.58087	0.57783	0.55654	0.60216	0.60216	0.60824	0.54133	0.52917	0.56262	0.57174	0.52917	0.58391	0.55046	0.54742	0.58391	0.60824	0.55350	0.60824	0.60824	0.63865	0.60216	0.61736	0.65082	0.67819	0.64169	0.63257	0.65386	0.63865	0.61128	0.66906	0.58695	0.64777	0.62040	0.70252	0.66298	0.69035	0.69948	0.66602	0.66602	0.69035	0.60520	0.62345	0.62953	0.62649	0.69643	0.68123	0.67515	0.72380	0.68427	0.59912	0.62649	0.63865	0.64169	0.65994	0.69948	0.56262	0.65690	0.65994	0.66906	0.62040	0.64473	0.64169	0.70556	0.65386	0.65994	0.61736	0.62040	0.60520	0.58391	0.63865	0.68731	0.62040	0.60216	0.62345	0.63865	0.62345	0.68731	0.65994	0.72076	0.61128	0.69339	0.64473	0.58391	0.67515	0.66906	0.61128	0.61432	0.65386	0.59607	0.64169	0.64473	0.60216	0.74813	0.65386	0.61736	0.60216	0.60824	0.62345	0.65690	0.67210	0.61128	0.55654	0.60216	0.69339	0.60216	0.59912	0.58999	0.63257	0.61736	0.65386	0.70556	0.62040	0.59912	0.54742	0.59607	0.62649	0.57174	0.53829	0.59607	0.65690	0.58695	0.53525	0.54742	0.59912	0.56870	0.55046	0.63257	0.61432	0.59303	0.61736	0.67819	0.58087	0.65386	0.56870	0.58087	0.65082	0.53525	0.62953	0.62345	0.61432	0.56262	0.59303	0.62345	0.52309	0.53525	0.61128	0.48963	0.55350	0.52004	0.47139	0.47443	0.56870	0.50788	0.59607	0.57479	0.55958	0.60520	0.55046	0.57783	0.52309	0.54133	0.49571	0.51700	0.50484	0.49876	0.49267	0.49571	0.52613	0.46834	0.51396	0.49876	0.50788	0.54133	0.55654	0.53221	0.52917	0.47139	0.49571	0.49876	0.47443	0.48355	0.49876	0.54437	0.48963	0.55958	0.58391	0.52613	0.54437	0.57174	0.52613	0.61432	0.55046	0.58999	0.56566	0.54133	0.53525	0.57174	0.52309	0.54437	0.58695	0.54133	0.55654	0.50484	0.54437	0.52309	0.56870	0.58391	0.53525	0.61128	0.55046	0.54133	0.53221	0.46226	0.50180	0.54437	0.57783	0.55958	0.55654	0.55654	0.50788	0.49571	0.56262	0.53221	0.65082	0.60824	0.53829	0.62345	0.67210	0.58087	0.64777	0.56262	0.58999	0.71164	0.66298	0.54133	0.56870	0.53221	0.52917	0.55046	0.56262	0.58999	0.62345	0.56262	0.49571	0.52917	0.58695	0.52309	0.50180	0.59607	0.53221	0.53221	0.52004	0.49571	0.58695	0.52917	0.55350	0.55654	0.53829	0.58391	0.55958	0.55046	0.55350	0.56262	0.62040	0.55046	0.56262	0.58391	0.54437	0.55958	0.52309	0.59303	0.63561	0.63257	0.59303	0.65386	0.52917	0.56262	0.61736	0.58087	0.63561	0.60824	0.53525	0.56870	0.57174	0.53829	0.55350	0.55350	0.46226	0.50180	0.52613	0.55654	0.58695	0.53525	0.50788	0.54742	0.52613	0.47747	0.56870	0.56870	0.52917	0.53525	0.53525	0.48963	0.54133	0.56870	0.46226	0.52309	0.52613	0.51092	0.58695	0.55654	0.56870	0.51092	0.57783	0.58087	0.53221	0.60824	0.58391	0.56870	0.55654	0.56870
3	1.19846	1.04238	0.90860	1.03123	1.03680	1.02008	0.95319	1.01451	1.12599	0.85843	0.95877	0.81384	1.04795	0.85286	1.21518	1.07025	1.24305	0.98106	0.94762	0.82498	1.13157	1.10370	1.07582	1.01451	0.99779	0.98664	1.04795	1.10370	1.04238	1.21518	0.85286	0.83613	0.89745	1.04795	1.07582	0.97549	0.99779	1.11484	0.97549	0.92532	1.02008	1.09255	0.85843	0.89188	1.03680	0.84728	1.05353	1.07582	0.94762	1.04795	1.03680	1.11484	1.15386	1.17616	0.90302	1.12042	0.99779	0.91975	1.06468	1.07025	0.98664	1.11484	1.09255	0.99221	1.12042	0.83613	0.82498	0.98664	0.88630	0.90860	1.10927	0.94204	0.96991	1.00336	0.85286	1.12599	0.94762	0.81384	0.89745	0.89745	0.98106	0.95877	1.19846	1.00893	1.21518	0.84728	1.10927	0.94762	1.02566	0.94204	0.84171	1.07025	0.87515	1.13157	1.00893	1.21518	1.07582	1.21518	1.09812	0.88630	1.03123	0.83056	0.79154	1.03680	0.91417	0.93089	1.10370	1.08697	0.88073	0.99221	1.04238	0.93647	1.13714	0.98664	0.92532	1.01451	0.93089	0.67448	0.88073	1.05353	0.88630	0.96991	0.87515	1.00336	1.13157	0.83056	0.91975	0.95319	0.95319	0.87515	0.99779	1.12599	1.00336	1.08140	0.85286	0.82498	0.90302	1.06468	0.91417	0.93089	0.91975	1.02566	1.07025	1.08140	0.89188	1.04795	0.91975	0.99779	1.11484	1.08140	0.89188	0.99779	0.93089	1.05353	1.10370	0.92532	0.67448	0.93647	0.86958	0.96434	0.90302	0.94762	0.95877	0.92532	0.90302	0.94204	1.07025	1.04795	0.81384	1.09255	0.81941	1.01451	1.04238	0.88630	0.83056	1.04795	0.89188	0.98106	0.91975	0.85286	0.96434	0.95877	1.13714	0.86400	1.02008	1.10927	1.15386	1.14272	1.02566	0.85286	0.99779	1.00336	1.02566	1.06468	1.03680	0.93647	0.95319	0.96991	1.20961	1.23190	1.00893	0.94762	0.99779	1.17059	1.37126	1.23748	1.06468	1.03680	1.30437	1.00336	1.07025	1.16501	1.07025	1.00336	1.13714	1.18173	0.96991	1.02008	1.05910	1.02008	0.90302	0.97549	0.97549	1.03680	1.03123	1.00893	1.12599	1.14829	1.07025	1.07582	1.02566	0.94762	1.12599	1.02566	1.00893	0.76924	1.18173	1.05910	1.07582	0.91975	0.96434	0.84171	0.91975	1.09255	1.14272	1.14272	1.12599	1.14829	1.17059	1.05353	1.05353	0.96434	1.05910	0.99221	0.99221	1.27650	1.06468	1.13157	1.00336	1.10927	1.05910	1.04238	1.13714	0.91975	1.17059	1.10370	1.07582	1.14272	1.20961	0.98664	1.29322	1.07025	1.08140	1.05353	0.85286	1.08140	1.03680	1.23748	1.03680	1.06468	1.04238	0.95319	1.18731	1.23748	1.10370	1.10370	0.94204	1.11484	1.23748	1.07582	0.81941	1.06468	1.12042	1.20403	1.05353	0.78039	1.08697	1.00893	1.18173	1.12042	1.07025	1.18173	1.10370	0.93647	0.98664	1.17059	1.00336	1.24305	1.20403	1.17059	0.89745	1.00336	1.12599	1.19846	1.09812	1.02008	1.07025	0.90860	1.11484	0.98664	1.16501	1.07582	0.88630	1.05353	1.12599	1.30994	1.19288	1.09812	1.22075	1.09812	1.20961	1.29322	1.27092	0.98106	1.15944	1.06468	1.22633	1.10370	1.13157	1.14272	1.20961	1.04238	0.95877	1.24863	0.90302	1.00336	1.10927	1.28207	1.33224	1.18173	1.03680	1.07025	1.10927	1.20961	1.41585	1.27650	1.00336	1.09812	1.18731	0.95877	1.18731	1.22075	1.02008	0.98106	1.09812	1.30994	1.08697	1.11484	0.85843	1.20403	1.08697	0.94762	0.90860	1.00336	1.00336	1.36011	1.16501	1.04795	1.12042	1.22633	1.04238	1.20961	1.16501	1.24863	1.07025	1.10927	1.15386	1.23748	1.19846	1.19846	1.19288	1.22075	1.08697	1.20961	1.22633	1.03123	1.19288	1.19846	1.03680	0.99221	1.09255	1.02008	1.08140	1.15386	1.09812	1.13714	1.19288	1.09255	0.98664	1.20403	1.06468	1.13157	0.93647	1.15944	1.17616	1.00893	0.91417	1.12599	1.10370	1.15944	1.15944	1.18173	1.27092	1.02008	1.24863	0.96434	1.15386	1.44372	1.13714	1.23190	1.13714	1.12599	1.08140	1.19288	1.03680	1.22075	1.14272	1.15386	1.25977	1.36568	1.09812	1.17059	1.13714	1.22633	1.43257	1.18173	1.13157	1.25977	1.31552	1.17059	1.18731	1.19288	1.44372	1.10370	1.27092	1.32109	1.18173	1.18731	1.41028	1.03680	1.20961	1.20961	1.22075	1.08697	1.23190	1.44930	1.30437	1.20403	1.38241	1.20961	1.07582	1.28764	1.17059	1.41028	1.18731	1.18731	1.38241	1.36568	1.31552	1.12042	1.21518	1.33781	1.22075	1.23190	1.04795	1.15944	1.44930	1.30437	1.39355	1.15944	1.15386	1.20403	1.26535	1.14272	1.41028	1.29879	1.33224	1.24863	1.19846	1.20403	1.32109	1.29322	1.12599	1.24863	1.34339	1.28207	1.41028	1.29322	1.13157	1.17059	1.18173	1.13157	1.22633	1.20961	1.22075	1.28207	1.20961	1.19288	1.09255	1.12599	1.25977	1.24305	0.96991	1.27092	1.35454	1.24863	1.23748	1.27650	1.26535	1.13157	1.17616	1.54406	1.30994	1.35454	1.47717	1.13714	0.89745	1.29322	1.33781	1.23748	1.43815	1.22075	1.30994	1.33781	1.37126	1.39913	1.39355	1.28764	1.15944	1.40470	1.12042	1.33781	1.30994	1.20403	1.09255	1.30994	1.22075	1.18731	1.30994	1.31552	1.45487	1.45487	1.18731	1.15944	1.13714	1.25420	1.42700	1.37683	1.23190	1.12599	1.36011	1.37683	0.99221	1.32666	1.33781	1.24863	1.28764	1.23190	1.15944	1.26535	1.15386	1.25977	1.33781	1.48832	1.31552	1.09812	1.00893	1.24305	1.25977	1.12599	1.30994	1.39355	1.34896	1.33224	1.38798	1.29879	1.36568	1.26535	1.12599	1.18731	1.11484	1.05353	1.24863	0.98106	1.19288	1.21518	1.20961	1.14272	1.03123	1.16501	1.09255	1.28764	0.90302	1.17616	1.25977	1.18731	1.20403	1.33224	1.16501	1.12599	1.18173	0.99779	1.12042	1.31552	1.07025	1.24305	1.46045	1.07582	1.07582	1.28207	1.30437	1.03680	1.00893	1.27650	1.29879	1.26535	1.40470	1.28764	1.25977	1.22075	1.23190	1.33781	1.20961	1.24863	1.47159	1.19288	1.33224	1.14829	1.19288	1.11484	1.27650	1.30437	1.27092	1.14829	1.16501	1.32666	1.25420	1.10370	1.25977	1.09255	1.29322	1.43815	1.48832	1.10927	1.28207	1.13714	1.13714	1.27092	1.52734	1.11484	1.33224	1.11484	1.41028	1.51061	1.43815	1.21518	1.17616	1.32109	1.11484	1.20961	1.35454	1.20403	1.20961	1.18173	1.32109	1.34896	1.17059	1.05353	1.13714	1.26535	1.12042	1.15386	1.28764	1.17616	1.19846	1.20961	1.28764	1.12042	1.17616	1.11484	0.93089	1.37126	1.22633	1.03123	1.02566	1.09255	1.16501	1.23190	1.14829	1.23748	1.00336	1.09255	1.10927	1.13714	1.18173	0.98106	1.03123	1.04795	1.18173	1.06468	1.03123	1.21518	1.19846	0.98664	1.02566	1.13157	1.08697	1.10927	1.15944	1.09255	1.00893	1.25977	0.91975	0.89188	1.17059	1.03123	1.12599	1.19288	1.12042	1.24863	1.03123	1.19846	1.07582	1.20961	1.00336	1.04795	1.28764	1.03680	1.17616	1.08140	0.91975	1.13714	1.25977	1.03680	0.97549	1.17059	1.06468	1.04238	1.07025	1.05910	1.14272	1.17616	1.04795	0.79711	0.98664	1.12599	0.95877	1.03123	1.15386	1.10370	1.41028	1.06468	1.14272	1.18173	1.18731	1.22075	1.33224	0.98106	1.07025	1.16501	1.15386	1.20403	1.17616	1.20403	1.10370	1.09255	1.21518	1.10370	1.27650	1.32666	1.13714	1.24305	1.27092	1.30437	1.03123	1.07582	1.03680	1.38241	1.34896	1.30437	1.33224	1.24863	1.28207	1.36568	1.16501	1.09812	1.18173	1.36011	1.19846	1.23748	1.18173	1.15944	1.21518	1.43257	1.15944	1.33224	1.20403	1.34896	1.22075	1.22075	1.09812	1.09812	1.20403	1.23190	1.13714	1.19288	1.12599	1.30994	1.24863	1.13714	1.22075	0.93647	1.21518	1.23190	1.14272	1.18173	1.57193	1.31552	1.07582	1.18731	1.25420	1.28764	1.46602	1.23190	1.02008	1.36568	1.20403	1.19846	1.48832	1.48832	1.51619	1.51061	1.35454	1.67227	1.77260	1.53291	1.25977	1.56078	1.31552	1.23748	1.36568	1.31552	1.57193	1.57193	1.52176	1.39355	1.37126	1.33781	1.24863	1.21518	1.20403	1.42143	1.52734	1.38241	1.33781	1.56636	1.44372	1.63325	1.43815	1.49947	1.43257	1.41028	1.44372	1.41028	1.75030	1.48832	1.30994	1.68899	1.36568	1.39355	1.63325	1.36011	1.36011	1.49947	1.44372	1.17616	1.51619	1.43257	1.34339	1.27650	1.61652	1.52176	1.44930	1.48274	1.22633	1.47717	1.27092	1.49389	1.29879	1.36568	1.38241	1.42143	1.45487	1.43257	1.61652	1.47159	1.10370	1.49389	1.42700	1.36568	1.67784	1.28207	1.33224	1.37126	1.28764	1.38798	1.75030	1.27650	1.51619	1.35454	1.39355	1.18173	1.22075	1.46602	1.29322	1.48832	1.40470	1.43257	1.46045	1.63325	1.58865	1.71129	1.37683	1.49947	1.37126	1.52176	1.25420	1.32109	1.40470	1.44930	1.39355	1.57193	1.43815	1.34339	1.66112	1.48832	1.49947	1.68899	1.75030	1.28764	1.47159	1.29879	1.17616	1.46045	1.45487	1.38798	1.35454	1.40470	1.21518	1.49947	1.52734	1.28764	1.59423	1.24305	1.58308	1.58308	1.25420	1.33781	1.24305	1.20403	1.41585	1.65554	1.31552	1.24863	1.45487	1.22075	1.41028	1.41028	1.28764	1.56636	1.38798	1.40470	1.18731	1.24863	1.61095	1.07025	1.26535	1.38798	1.49389	1.47159	1.39913	1.48832	1.59423	1.32109	1.44930	1.52176	1.36568	1.02008	1.30994	1.12042	1.44372	1.23748	1.24305	1.39355	1.32109	1.25977	1.36011	1.57750	1.34339	1.51061	1.35454	1.29879	1.37683	1.41028	1.23748	1.37126	1.29879	1.43815	1.37683	1.38241	1.47159	1.40470	1.16501	1.35454	1.36011	1.22075	1.44930	1.46602	1.35454	1.46045	1.27650	1.26535	1.29879	1.32666	1.40470	1.43815	1.47717	1.39355	1.24305	1.42700	1.39355	1.17059	1.54406	1.26535	1.34896	1.41028	1.36011	1.33224	1.42143	1.29879	1.40470	1.25977	1.28207	1.15944	1.50504	1.27092	1.38798	1.60538	1.39913	1.39913	1.44372	1.32666	1.37683	1.38241	1.22633	1.31552	1.32109	1.20961	1.38798	1.38798	1.54963	1.43257	1.69456	1.49389	1.35454	1.86179	1.64997	1.49389	1.46045	1.40470	1.43815	1.58865	1.47717	1.62767	1.76145	1.62767	1.66112	1.72801	1.79490	1.67784	1.78375	1.61652	1.64997	1.76145	1.77260	1.64439	1.96770	1.49389	1.76703	1.75588	1.59423	1.87294	1.94540	1.68341	1.67784	1.90081	1.85622	1.76145	1.87294	1.64997	1.82277	1.81720	2.00114	2.11820	1.90081	1.84507	1.88409	2.15165	1.90638	2.13493	1.88409	1.91753	1.81162	1.92311	1.93425	1.86179	1.94540	2.04016	1.75588	2.15165	1.91196	2.26313	1.88966	1.61095	2.00672	1.98442	1.65554	1.66112	1.84507	2.01229	1.91753	2.09591	2.09033	2.10148	1.96770	1.72801	1.90638	1.96770	1.83949	1.82834	1.93983	1.87851	1.89523	1.98442	1.82834	2.02902	2.00114	1.90081	2.10148	2.26871	2.19067	1.95098	2.12378	1.77818	1.70014	2.08476	1.99557	1.83392	2.12935	1.84507	1.81720	1.90638	1.96213	1.54963	1.93425	1.88966	1.84507	2.06246	2.21297	1.73916	2.07918	2.03459	1.81162	1.95098	2.23526	1.93425	2.15722	2.24084	1.91753	1.99000	1.96213	1.93983	2.15165	2.27986	2.06804	1.99000	2.02344	2.22411	2.21297	2.17395	1.99000	2.15722	2.09033	2.19624	2.21297	2.05131	1.79490	2.17952	1.99000	2.00672	2.10148	1.82277	1.86179	1.96213	1.88966	2.01229	2.14050	2.11263	1.72801	1.82277	2.15165	1.77260	1.87851	1.91753	1.76145	1.96213	1.88966	1.80047	1.83949	1.87294	1.62767	1.92868	1.79490	1.87851	1.81720	1.88966	1.99557	1.95655	1.67227	1.63325	2.01229	1.90081	1.90638	2.09591	2.04574	2.14607	2.06246	2.30215	1.85064	2.16280	1.96770	1.94540	1.99000	2.02344	1.85622	2.04574	1.97327	2.06246	1.99557	2.34117	1.93983	1.98442	2.16837	2.08476	2.00672	2.27986	2.21297	1.92868	2.11263	2.13493	1.87851	2.24641	2.36904	2.02344	2.08476	2.15165	2.26871	2.15165	2.15165	2.27428	2.22411	2.25198	2.23526	2.11263	2.27428	2.29658	2.17395	1.96213	2.28543	2.26871	1.95098	1.97885	1.95655	2.30215	2.14050	2.16280	2.25756	2.06804	2.04574	2.02902	2.44708	2.05689	2.05689	1.82277	2.19624	2.06246	2.06804	2.24641	2.18509	2.13493	2.29100	2.04574	2.22969	1.94540	2.04016	2.16837	2.37462	2.22969	2.22969	2.29658	2.24641	2.35789	2.44708	2.36904	2.47495	2.33560	2.66448	2.17952	2.36904	2.50282	2.20739	2.39691	2.38019	2.27986	2.07918	2.15722	2.45823	2.26871	2.35789	2.04574	2.08476	2.40806	2.29658	2.52512	2.21854	2.14050	2.00114	1.93983	2.67005	2.42479	1.99000	2.12378	2.22969	2.30773	2.41364	1.96213	2.19624	2.25756	2.24084	2.25198	2.34675	2.11263	1.83392	1.90081	2.14050	2.29658	2.42479	2.25198	2.09033	2.49168	2.33560	2.19624	2.30773	2.11263	2.27986	2.24084	2.13493	2.26871	2.54184	2.16280	2.31330	2.20182	2.22411	2.15165	2.24641	2.36904	1.95655	2.44708	2.11263	2.10148	2.15722	1.84507	1.90081	2.20182	2.09591	1.90638	2.14607	2.10148	2.15722	2.26313	2.29100	2.14607	2.27986	2.05131	1.95098	1.92311	2.15165	1.94540	2.09591	1.85622	2.02902	2.02344	1.91196	1.77260	1.87851	1.85622	2.14050	1.90638	2.01229	2.12378	1.95655	1.89523	1.87851	2.01787	2.27986	1.70014	1.85064	1.75030	1.72243	1.87851	2.12935	2.15722	2.09591	1.93425	1.95655	1.95655	1.82277	2.04574	2.04016	2.09591	1.99557	2.08476	1.85622	1.95098	1.92311	1.96770	1.92868	1.86179	2.02344	2.22969	2.48610	2.02902	2.15722	2.09591	1.97885	2.06246	2.10706	2.27986	1.92311	2.06246	1.84507	2.21297	2.16837	2.19067	2.11263	2.07918	2.21854	2.22411	1.94540	2.15165	2.10706	2.37462	2.26313	2.00672	2.20182	1.95098	2.25198	2.09033	2.34675	2.39691	2.51397	2.28543	2.35232	2.29658	2.21854	2.19624	2.40249	2.39691	2.01229	2.21297	2.24641	2.51955	2.58644	2.36904	2.29658	2.69792	2.53070	2.52512	2.44151	2.30215	2.28543	2.43593	2.46381	2.54184	2.55857	2.55299	2.38019	2.82056	2.41364	2.26871	2.69235	2.66448	2.45266	2.53070	2.43593	2.35789	2.72022	2.64218	2.64775	2.89859	2.70350	2.60316	2.85957	2.45823	2.56972	2.70350	2.61988	2.48053	2.59759	2.55299	2.59759	2.80383	2.87630	2.40249	2.97663	2.59201	2.79826	2.77039	2.50282	2.48053	2.69792	2.77596	2.41364	2.68677	2.87072	2.87072	2.69235	2.53627	2.59201	2.67005	2.70907	2.52512	2.69235	2.62546	2.62546	2.88745	2.74809	2.50282	2.70907	2.48610	2.30215	2.60873	2.88745	2.66448	2.48610	2.45823	2.33002	2.80941	2.68677	2.29100	2.70907	2.69235	2.44151	2.48610	2.34117	2.37462	2.75366	2.50282	2.26871	2.54742	2.42479	2.01787	2.51955	2.44151	2.15722	2.45266	2.72022	2.55299	2.60873	2.61988	2.51955	2.69792	2.25756	2.55299	2.72022	2.68677	2.22411	2.79826	2.58086	2.59759	2.55299	2.59201	2.33560	2.93761	2.70350	2.38577	2.87072	2.48053	2.69792	2.87072	2.72022	2.35232	2.74809	2.54742	2.34675	2.83170	2.56972	2.36904	2.83170	2.25198	2.16280	2.97663	2.52512	2.20182	2.57529	2.36904	2.12378	2.69235	2.48053	2.19624	2.85957	2.72579	2.40806	2.78154	2.95991	2.56972	2.54184	2.60873	2.53070	2.78154	2.74809	2.80383	2.87630	2.77039	2.37462	2.88745	2.80941	2.40806	2.90417	2.70907	2.39134	2.72579	2.48053	2.58644	2.85400	2.74252	2.52512	2.68677	2.85957	2.61431	2.72022	2.78711	2.68120	3.17731	2.85400	2.64775	2.71464	2.69235	2.57529	2.98221	3.11599	2.89859	2.75924	3.01008	2.78711	3.11041	2.91532	2.51955	2.85400	2.94876	2.30773	2.54742	2.68120	2.33002	2.57529	2.76481	2.44708	2.57529	2.64218	2.48610	2.73137	3.17731	2.78154	2.83728	2.75924	2.65890	2.78154	2.59201	2.28543	2.72579	2.70350	2.68120	2.64775	2.54742	2.70907	2.65890	2.31330	2.39134	2.75366	3.09927	2.64218	3.13829	2.55857	2.38577	2.87630	2.67005	2.43036	2.89859	2.56414	2.82613	2.94876	2.69792	2.64775	3.14386	2.67563	2.48610	2.88745	2.88745	2.72022	2.94876	2.56414	2.48053	3.40027	2.77596	2.67005	2.94319	2.67005	2.95991	3.33338	3.24420	2.51397	3.23305	2.95434	2.80383	2.92089	2.76481	2.33560	3.12714	2.51955	2.60316	2.99336	2.82613	2.85957	3.20518	3.07697	3.04910	3.21632	2.65333	2.84843	3.53406	2.80383	2.76481	3.26649	2.72579	2.75924	3.29994	2.80941	2.79268	3.40585	2.56414	2.79268	3.47831	2.95434	3.01565	3.40027	2.66448	2.74809	3.36125	3.09369	3.07697	3.43372	3.04352	3.02123	3.39470	3.09369	3.12714	3.19960	3.12156	3.13829	3.56750	3.14386	3.01008	3.65669	3.30551	3.40585	4.11935	3.63997	3.35011	4.08590	3.69571	3.54520	4.47052	3.59537	3.71800	4.00229	3.60095	3.94097	4.29772	3.94097	3.63439	4.60431	3.98557	3.91310	4.21968	3.80719	3.85736	4.93318	3.95770	3.97442	4.98893	4.47610	4.13607	5.29551	4.03574	4.10820	5.20075	4.02459	4.04131	4.88859	4.27543	4.47610	5.14500	4.79940	4.40363	5.15615	4.89416	4.95548	5.69685	4.78825	4.92204	5.88080	4.60988	4.82170	5.66341	5.08926	5.28436	5.69685	5.51848	5.74145	6.35461	5.11156	5.26764	6.06475	5.41257	5.38470	6.82284	5.51290	6.04245	6.65004	5.76932	5.45159	7.09041	5.87523	5.98114	6.90646	5.73030	5.36240	7.06254	5.59652	4.74924	7.38027	5.75259	5.80834	7.29108	6.42150	5.02237	8.03802	6.49397	6.07590	7.38584	5.74702	6.40478	7.65340	6.33789	6.71693	7.51962	6.76710	6.47724	7.99343	6.13164	6.87301	7.99901	6.96777	7.06811	7.99343	6.52184	6.40478	8.31116	7.45831	7.14615	8.86858	6.76710	6.54971	8.75710	6.86744	7.22419	8.24427	6.68349	6.48282	8.38363	7.14058	7.14058	9.01909	7.04581	6.72251	8.71251	7.00679	7.00679	9.19189	6.92318	7.19074	9.73816	7.03467	7.29108	9.12500	6.56086	7.39699	9.06368	7.72587	7.50290	9.17517	7.21861	6.97335	9.01351	6.77268	5.98114	9.25878	7.69800	7.27993	9.25320	7.11828	6.76153	9.72144	7.19074	6.70579	8.80169	7.18517	7.30780	9.23091	7.51405	7.10156	8.98564	7.14058	7.58094	9.02466	7.19632	6.62775	9.15287	7.34125	6.53856	9.09713	6.67792	7.10713	8.60102	6.93990	7.23534	8.03802	6.81170	6.24870	9.03024	6.79497	6.03688	8.45052	6.53299	6.17624	8.38920	6.53299	6.42150	8.08819	6.84514	6.32117	8.02688	6.00901	5.86408	7.63668	5.88638	6.42150	8.13836	5.12271	4.43708	3.33896	1.43257	1.49389	7.30780	4.50954	2.60316	4.00229	3.62324	2.97663	2.69792	2.40806	2.04016	2.10148	1.88966	1.76145	2.16280	1.74473	1.83392	1.54963	1.42143	1.68341	1.48274	1.46045	1.39355	1.59980	1.49947	1.75588	1.36568	1.47717	1.54963	1.57750	1.28207	1.23190	1.45487	1.25977	1.39913	1.27650	1.48274	1.51619	1.24305	1.22633	1.13157	1.19288	1.17616	1.15386	1.06468	1.08140	1.22633	1.25420	1.20961	1.16501	1.20961	1.08697	1.12599	1.02566	1.08697	1.20961	1.13157	0.84171	1.25977	1.27092	1.12042	1.04238	1.09812	1.16501	1.07025	1.14829	1.03123	1.19288	1.30994	1.18173	1.31552	1.11484	1.41028	1.17059	1.14272	1.25420	1.28207	1.16501	1.13714	1.02008	1.20961	1.21518	1.33224	1.25420	1.09812	1.43815	1.28764	1.14829	1.22075	1.42143	1.30437	1.43257	1.37683	1.02008	1.22633	1.22633	1.38241	1.52176	1.49947	1.33781	1.63882	1.49947	1.43815	1.30994	1.49947	1.19846	1.60538	1.20403	1.43257	1.61095	1.19846	1.23748	1.40470	1.41028	1.24305	1.39913	1.43257	1.48274	1.65554	1.58865	1.38241	1.45487	1.48274	1.46602	1.32109	1.19846	1.38798	1.57193	1.41028	1.34339	1.10370	1.33781	1.39913	1.38798	1.51619	1.51061	1.25420	1.27092	1.28764	1.57750	1.52734	1.36568	1.52176	1.57750	1.54963	1.54963	1.44372	1.42700	1.73916	1.63325	1.51061	1.64997	1.58308	1.16501	1.29879	1.49389	1.40470	1.62210	1.61095	1.31552	1.45487	1.34339	1.47159	1.14829	1.56078	1.44372	1.45487	1.46602	1.61652	1.73916	1.59423	1.62210	1.52176	1.66112	1.41585	1.32109	1.43257	1.61652	1.29322	1.37683	1.83949	1.61095	1.51619	1.41028	1.37683	1.59980	1.23190	1.43815	1.42700	1.24305	1.68341	1.48274	1.58865	1.87851	1.56636	1.73916	1.36011	1.71129	1.43815	1.28207	1.68899	1.57750	1.97885	1.32109	1.71129	1.56078	1.89523	1.66112	1.47717	1.41585	1.72243	1.72243	1.76703	1.37683	1.67227	1.61652	1.63325	1.48832	1.32666	1.60538	1.76703	1.66669	1.16501	1.78375	1.52176	1.60538	1.36011	1.46602	1.63325	1.54963	1.42700	1.46045	1.54406	1.53291	1.33781	1.51061	1.48832	1.49947	1.70014	1.11484	1.44930	1.51061	1.39355	1.22075	1.42700	1.23748	1.29879	1.47159	1.58308	1.42700	1.61095	1.52176	1.32109	1.53291	1.53848	1.27092	1.39355	1.15944	1.35454	1.67784	1.38241	1.23190	1.49947	1.44930	1.30994	1.61095	1.57750	1.63882	1.61095	1.28764	1.44930	1.40470	1.46602	1.15386	1.63325	1.33781	1.18173	1.73916	1.59423	1.23190	1.53848	1.36011	1.25420	1.59980	1.49389	1.34896	1.36568	1.25420	1.40470	1.28207	1.19846	1.38798	1.34339	1.37683	1.39913	1.45487	1.36568	1.47159	1.76703	1.41585	1.07582	1.66669	1.38798	1.33781	1.80047	1.48274	1.29879	1.70571	1.17059	1.36011	1.47717	1.24863	1.15944	1.44372	1.42700	1.30437	1.24863	1.39913	1.28207	1.53291	1.19846	1.12599	1.30437	1.28207	1.20961	1.28764	1.35454	1.07025	1.25420	1.10370	1.26535	1.06468	1.13714	1.26535	1.10370	1.24305	0.96434	1.07582	1.26535	1.02008	1.30994	1.30437	1.22075	1.18731	1.31552	1.10927	1.29879	1.25420	1.26535	1.38241	1.23190	1.19288	1.33224	1.20403	1.29879	1.20403	1.33224	1.22633	1.52176	1.44930	1.03680	1.39355	1.04795	1.36568	1.11484	0.96434	1.22075	1.16501	1.35454	1.23748	1.26535	1.28207	1.24863	1.18173	1.19288	1.04795	1.18731	1.23190	1.02008	1.14272	1.12042	1.28764	1.30437	1.11484	1.05910	1.22633	1.08140	1.29322	1.12599	1.30437	1.17059	1.15944	1.22075	1.18731	1.03680	1.26535	1.23190	1.37126	1.09255	1.09812	1.18731	1.10370	1.18173	1.18731	1.13714	0.99221	1.20961	1.20403	1.07582	1.29322	1.11484	0.96991	1.42700	1.17059	1.17616	1.54406	1.10927	1.21518	1.38241	1.14829	1.22633	0.96991	1.28764	1.05353	1.00336	1.08140	1.09255	1.23748	1.23748	0.92532	0.91975	1.14272	1.17059	1.22633	1.24305	1.35454	1.19846	1.21518	1.06468	1.29322	1.23748	1.21518	1.19288	1.07025	1.27092	1.43815	1.20961	0.98664	1.13714	1.12599	1.20961	1.37683	1.27650	1.10927	1.22075	1.19288	1.13714	0.99221	1.35454	1.13714	1.14272	1.23748	1.13714	1.24863	1.25420	1.29322	1.20961	1.08697	1.20403	1.41028	1.14272	1.28764	1.35454	1.18173	1.29879	1.32666	1.38798	1.35454	1.24863	1.07025	1.10370	0.96991	1.16501	1.06468	1.05910	0.89188	0.94204	1.29879	1.09255	1.12042	1.12042	1.11484	1.07025	1.06468	1.18731	1.38241	1.06468	1.17059	1.15944	1.20403	1.36011	1.13157	1.01451	1.18731	1.14829	0.90860	0.99221	1.05353	1.18731	1.27092	1.28207	1.14272	1.41028	1.07582	1.29879	1.22633	1.27650	0.99779	1.10927	1.08140	1.04238	1.17616	1.04795	0.99221	1.33224	0.96991	1.11484	1.16501	1.03123	0.86958	1.18173	1.24863	1.12042	1.07582	0.92532	0.79154	1.02566	1.19846	1.18731	1.22075	1.13714	1.19846	1.32666	1.11484	1.14829	1.11484	1.10370	1.13714	1.09255	1.09812	0.98664	1.04795	1.17059	1.20961	0.95319	1.17059	1.13714	1.15386	0.96434	1.25420	1.38798	1.42700	0.99779	1.09812	1.14829	1.04238	1.10927	1.37683	1.12042	1.14829	1.10927	1.11484	1.02008	1.31552	1.02008	1.14272	1.10370	1.00893	0.96991	1.07025	0.95877	1.11484	1.24305	1.25420	1.10370	1.22075	1.15944	1.12042	1.17059	1.16501	0.86958	1.27650	1.22633	0.96991	1.09255	1.08140	1.24863	1.07025	0.99221	1.23190	1.12042	1.09255	1.10927	1.20403	1.20403	1.12042	1.23190	1.20403	1.18173	1.18731	1.06468	1.17059	1.28764	1.25420	0.96991	1.33781	0.96434	0.94762	1.17059	0.95319	1.15944	1.24863	1.12599	0.94204	1.10927	1.08697	1.14829	1.47717	1.13714	1.22633	1.18731	1.06468	1.27092	1.25420	0.99221	1.16501	1.10370	1.00893	1.14272	1.13714	1.27092	1.15386	1.21518	1.07582	1.28764	1.20403	1.29322	1.34896	1.27092	1.06468	1.17059	1.13157	1.17059	1.15386	1.18173	1.04238	1.03680	1.16501	1.30994	1.28764	1.31552	1.21518	1.01451	1.28764	1.42143	1.24305	1.33224	1.16501	1.04238	1.09812	1.05353	1.20403	1.08697	1.03123	1.31552	1.33224	1.34896	1.15944	1.17616	1.10370	1.12599	1.06468	1.41028	1.10370	1.13714	1.29322	1.14829	1.31552	1.24305	1.29879	1.19846	1.07025	1.24863	1.16501	1.08140	1.38798	1.37683	1.13157	1.17059	1.43257	1.29322	1.41028	1.04238	1.09812	1.01451	1.27092	1.08140	1.07582	1.17616	1.04238	1.24863	1.28207	1.10927	1.08697	1.28207	1.27650	1.29322	1.03680	1.08697	1.23190	1.20961	1.23190	1.29879	1.12042	1.32109	1.08697	0.87515	1.26535	1.12599	1.17616	1.30437	1.07582	1.34896	1.02566	0.99779	1.08697	1.34339	1.11484	1.01451	1.17059	1.21518	1.07025	1.12599	0.91975	1.15386	0.91975	1.36011	1.17616	1.09812	1.20961	1.14829	1.18173	1.25420	1.03123	1.17059	1.15944	1.06468	1.34339	1.00893	1.07025	1.15386	1.12599	1.05910	1.20961	1.20403	1.28207	1.26535	1.29879	1.23748	1.33781	1.30994	0.99779	1.52734	1.13714	0.90302	0.94762	1.03123	1.08140	1.14829	1.19846	1.12042	1.03123	1.22633	1.03680	1.04795	1.14272	1.03123	1.22075	0.88630	0.93647	1.07025	1.03123	1.12599	1.28207	0.95877	1.10370	1.14829	1.13714	1.18731	1.05353	1.14829	1.06468	0.95319	1.04238	1.22075	0.94762	1.25420	1.22075	1.29322	1.07025	1.19288	1.08140	1.00893	1.23190	1.08697	1.13714	1.42143	1.20961	1.00336	1.08697	1.08697	0.90860	1.10370	1.12599	1.04238	1.08140	1.17616	1.04238	1.28207	1.19846	0.92532	1.54406	1.02008	1.00336	0.86400	1.08697	0.91975	1.14829	1.07025	1.20961	1.01451	0.89188	1.05910	1.05910	1.09812	0.90860	1.10927	0.97549	1.09812	1.34339	1.22633	1.12599	1.27650	0.99221	1.16501	0.91417	1.10370	0.98106	1.15386	1.01451	0.98664	1.34339	1.31552	1.15386	1.01451	1.29879	1.16501	0.97549	1.10370	0.94204	1.20403	0.95319	0.81384	1.11484	1.18731	1.04238	1.15386	0.99221	1.09255	1.08697	1.33781	1.11484	1.24305	1.17616	0.97549	1.29322	1.37683	1.15944	1.12042	1.17616	1.19288	1.15944	1.17059	1.12042	1.15944	0.99779	1.05353	1.08697	1.17616	1.09812	1.21518	0.81941	1.08140	1.00336	1.02008	1.07582	1.29322	0.94762	1.00893	1.36568	1.10927	1.22633	1.33224	1.02008	1.22633	0.99221	1.24863	1.39913	1.17059	1.43257	1.14829	1.15944	1.32109	1.22633	1.22633	1.05353	1.33224	1.32666	1.10370	1.46602	1.36568	1.15944	1.22075	1.52734	1.19846	1.33224	1.38241	1.15944	1.29322	1.27092	1.21518	1.30437	1.33781	1.29322	1.37126	1.09812	1.14272	1.27650	1.30994	1.33224	1.48274	1.25420	1.22075	0.96434	1.41585	1.11484	1.36568	1.19846	1.00336	1.29322	1.05910	1.15944	1.22633	1.10927	1.28764	1.20961	1.36011	1.39355	1.23190	0.87515	1.07025	1.36568	1.34339	1.13157	1.01451	1.22075	1.33781	1.24863	1.20961	1.02566	1.12599	1.16501	1.12042	1.24305	1.19288	1.08697	1.18173	1.22633	1.24305	1.26535	1.02008	1.04795	1.15944	1.15386	1.20961	1.12599	1.09812	1.18731	1.12599	1.00336	1.13157	0.90860	1.25420	1.22075	1.09255	1.23748	1.33781	1.31552	1.41585	1.26535	1.20961	1.19288	1.08697	1.19846	1.04795	1.31552	0.98664	1.12599	1.16501	1.22633	1.14272	1.15386	1.36011	1.20403	1.26535	1.07582	0.94204	1.21518	1.32109	1.24863	1.12042	1.40470	1.18731	1.11484	1.16501	1.00336	1.05910	1.27092	1.33224	1.05910	1.01451	0.99779	1.07025	1.23190	1.08140	1.04795	1.18173	1.13714	1.24305	1.27092	1.05353	1.27650	1.27092	1.25977	1.29879	1.12042	0.81384	1.25420	1.35454	0.89745	1.25977	1.12599	1.13157	1.02008	1.23190	1.17059	1.18731	1.14829	0.84171	1.15386	1.42143	1.10370	1.06468	1.18731	1.29322	1.05910	1.31552	1.20403	0.94204	1.22075	1.41028	1.20961	1.30994	1.42700	1.15386	1.08697	0.92532	0.98664	1.13714	1.24863	1.22633	1.15386	1.14829	1.23748	1.23190	1.44930	1.27092	1.28207	1.29879	1.21518	1.28207	1.48832	1.28764	1.39913	1.27650	1.23748	1.17059	1.38798	1.19846	1.30994	1.02008	1.18173	1.37683	1.22633	1.13714	1.17059	0.84171	1.08697	1.23748	1.39355	1.33224	1.28207	1.22633	1.23190	1.19288	1.19846	1.29879	1.23748	1.12599	1.17616	1.08697	1.43257	1.29879	1.10370	1.29879	1.19846	0.94762	1.04795	1.18173	1.14272	1.24863	1.32109	1.11484	1.46602	1.24863	1.32666	1.24305	1.34896	1.23190	1.47159	1.08697	1.45487	1.28207	1.15386	1.02008	1.22633	1.20403	1.20403	1.26535	1.31552	1.20403	1.24863	1.29322	1.01451	1.32109	1.14829	1.19846	1.23748	1.36568	1.15386	1.21518	1.21518	1.37126	1.08140	0.96434	1.07025	1.00893	1.04238	1.12042	1.10927	1.02566	1.18731	1.11484	1.08140	1.10927	0.92532	0.98106	1.04795	1.08697	1.00336	0.89188	1.03680	1.09812	1.13714	1.31552	1.12042	1.04238	1.22075	1.08140	1.00893	1.36568	1.14829	1.07582	1.24863	1.13714	1.01451	1.10370	1.10927	1.06468	1.35454	1.14272	1.09255	1.21518	1.23748	0.99779	1.25977	1.22075	1.05353	1.17059	1.20403	1.23190	1.33224	1.11484	1.04795	1.32666	1.21518	1.09255	1.41585	1.34896	1.06468	1.04795	1.12599	1.20961	1.15386	0.94204	1.14829	1.17059	1.13157	1.06468	1.15386	1.36011	1.09255	1.32666	1.12599	1.07582	1.19288	0.99221	0.99779	1.08140	1.33224	1.32666	1.41028	1.48274	1.43815	1.43257	1.39913	1.15944	1.29879	1.37126	1.31552	1.47159	1.04238	1.09812	1.15386	1.21518	1.20961	1.15386	1.07582	1.12599	1.52734	1.19288	1.50504	1.40470	1.18731	1.24863	1.40470	1.38798	1.09812	1.21518	1.18731	1.30994	1.15386	1.23190	1.32109	1.54406	1.30994	1.08140	1.38241	1.62210	1.14272	1.11484	1.38798	1.28764	1.23748	1.36011	1.42143	1.60538	1.11484	1.12599	1.20961	1.14829	1.41585	1.39355	1.10370	1.15944	1.46045	1.24863	1.30437	1.16501	1.20403	1.41028	1.52176	1.21518	1.13714	1.29879	1.10927	1.05910	1.36011	1.14272	0.99221	1.25977	1.29322	1.37126	1.20961	1.28207	1.23748	1.22075	1.14272	1.15944	1.27650	1.32109	1.02008	1.37683	1.37126	1.05353	1.40470	1.30437	1.20961	1.23748	1.36011	1.09812	1.42143	1.30437	1.16501	1.18731	1.25977	1.22075	1.51061	1.16501	1.22075	1.12599	1.10370	1.02566	1.20403	1.36011	1.30994	1.32666	1.28764	1.31552	1.13157	1.32109	1.04238	1.37126	1.28207	1.16501	1.27650	1.33781	1.30437	1.19288	1.15944	0.97549	1.15386	1.33224	1.29322	1.27092	1.23748	1.23748	1.27092	1.09812	1.25977	1.01451	1.29879	0.79711	1.15386	1.16501	1.09812	1.54963	1.20961	1.09255	1.18731	1.24305	1.27092	1.10370	1.15386	1.06468	1.16501	1.18731	1.02008	1.35454	0.97549	0.88630	1.01451	1.16501	1.22633	1.07025	1.11484	1.08140	1.07025	1.02566	1.12042	1.07582	1.23190	0.93647	0.86400	0.89188	1.17059	1.22075	1.12599	0.99779	1.25977	1.07582	1.02008	1.26535	1.09812	0.97549	0.99221	1.20961	1.15944	0.99779	1.22633	1.03123	0.86958	1.17616	0.99221	1.26535	1.07582	1.17616	0.96434	1.06468	1.07025	0.90860	0.98106	1.04795	1.18173	1.24305	1.07025	0.98106	1.07582	1.02566	1.02008	0.94762	1.02008	1.01451	1.25420	0.82498	0.81941	1.28764	1.03123	1.03680	1.27092	1.02008	0.92532	1.10927	0.86400	0.81384	1.02566	1.16501	0.76924	0.94762	0.95319	1.10370	1.10370	1.10927	1.17616	1.05910	1.18731	1.27650	1.26535	1.31552	1.18731	1.20403	1.06468	0.89745	0.99221	1.03123	0.93089	0.95319	1.03123	1.03123	1.09812	1.27092	0.98664	1.06468	1.23748	1.13157	1.15944	1.20403	1.22633	1.16501	1.33224	1.18731	1.09812	1.02566	1.24305	1.25420	1.20961	1.03680	0.94204	1.20403	1.17616	1.32109	1.24863	0.84171	1.10370	1.02566	0.99221	0.99221	1.04795	1.15944	1.02566	1.29322	1.19846	1.15944	1.12042	1.11484	0.96434	1.02566	1.16501	1.10927	1.13157	1.19846	1.07582	1.07582	0.93089	1.19846	1.16501	1.15386	0.98106	1.14829	1.02566	0.95877	1.27092	1.16501	1.17059	1.06468	1.08140	1.41585	1.15944	1.12042	1.16501	1.23190	1.26535	1.20403	1.15944	1.23748	0.99779	1.22075	1.10370	1.03123	1.11484	1.13714	1.14829	1.27650	1.44372	1.25977	1.37126	1.30994	1.04795	1.26535	1.33781	1.02008	1.10927	1.02566	1.13714	1.32109	1.19288	1.09255	1.10370	1.18731	1.17059	1.13157	1.24863	1.04238	1.30437	1.36011	1.32666	1.28764	1.05353	1.09255	1.11484	1.16501	1.27092	1.24863	1.08140	1.06468	1.27092	1.24863	1.06468	1.25977	0.98664	1.15944	1.05353	1.22633	1.05353	1.05353	1.27092	0.91417	1.09812	1.00893	0.90860	1.08140	1.16501	1.03680	0.98664	0.96991	0.96991	1.05910	1.01451	1.17616	1.05910	1.25977	0.99221	0.94762	1.06468	1.14829	1.10927	1.22633	1.07025	0.94762	1.12042	0.99779	1.24863	1.17616	1.03123	1.46602	1.08697	1.26535	1.21518	1.25420	1.12599	0.97549	1.03123	0.97549	1.04238	1.27092	1.17059	1.30994	1.19288	1.04795	1.04238	1.22633	1.02008	1.17059	1.32109	1.22075	1.23190	1.26535	1.17616	0.98106	1.03123	0.95877	1.11484	1.23190	1.07582	1.07582	1.15944	0.94762	0.80269	1.07025	1.26535	1.19288	1.07025	1.07582	1.13714	1.11484	1.12042	1.30994	1.07025	0.98664	1.01451	0.96991	1.00893	0.99779	1.36568	1.07582	1.12042	1.18731	1.23190	1.13714	1.07582	1.02566	1.12599	1.13714	0.99221	1.03680	1.04238	1.05910	1.15944	1.15944	1.13157	1.18173	1.13157	0.99221	1.08140	1.19846	0.95319	1.09255	1.35454	1.14272	1.27650	1.17616	1.17059	0.91417	1.12042	1.08697	1.17059	1.14272	1.23190	0.96434	1.22075	1.07582	1.21518	1.10370	1.19288	1.18173	1.10927	0.93089	0.98106	1.23190	1.24305	1.10370	1.00893	1.07025	1.18173	1.46045	1.23748	1.14829	1.06468	1.29322	1.18731	1.12042	1.00893	1.23190	1.09255	1.29879	1.13714	1.14272	1.08140	1.04238	0.94762	1.09255	1.30437	1.23190	1.21518	1.34339	1.20403	0.97549	0.96991	1.06468	0.84728	1.14829	1.30994	0.93647	1.08697	1.10370	0.98664	1.17059	1.25977	1.08140	1.17616	1.07582	0.98664	1.32109	0.95319	1.07582	1.00336	0.96991	1.05910	0.85286	0.89188	1.09812	1.09812	1.05910	1.18731	1.16501	1.17059	0.98664	0.98106	0.89188	0.95319	1.07582	0.99779	0.94204	1.13157	1.15944	1.27650	1.12599	1.24863	1.09812	1.40470	1.10927	1.26535	1.26535	1.18731	1.18173	1.09812	1.23748	1.00893	1.37683	1.18173	1.07025	1.12599	1.30437	1.16501	0.95877	1.23190	1.12599	1.13157	1.07025	1.22633	1.20403	1.04238	1.15386	1.24305	1.20403	1.25977	1.15944	1.30994	1.39355	1.21518	1.07582	1.22075	1.05910	1.10927	1.18731	1.23748	1.12599	1.18731	1.41028	1.27650	1.27092	0.87515	0.95877	1.13714	1.13157	1.08140	1.12042	1.16501	1.19846	1.13157	1.08697	1.40470	1.03680	1.09812	1.04795	1.12599	1.19288	1.09255	1.09255	1.07582	1.18731	1.16501	1.02566	1.20403	1.08697	1.15386	1.15386	1.10370	0.95319	1.07582	1.16501	1.17059	1.10370	1.15944	1.02566	1.18731	1.14272	0.85843	0.76924	0.98664	1.15944	1.27092	1.05353	0.91975	1.02008	1.25420	1.08697	1.09812	1.16501	1.10927	1.24863	1.19846	1.27092	1.22633	1.06468	0.89188	1.27092	1.17059	1.32666	1.10927	1.00893	1.24305	0.98664	1.21518	1.36568	1.28764	1.23190	1.18173	1.16501	1.27650	1.11484	1.01451	1.03680	1.05353	1.00893	1.05353	1.07582	1.23748	1.16501	1.20961	1.19288	1.28207	1.19846	1.25420	1.10927	1.04238	1.43257	1.09812	1.15386	1.12599	1.55521	1.29322	1.20403	1.24863	1.18731	1.13157	1.03123	1.13157	1.27092	1.27650	1.23190	1.18731	1.09812	1.07582	1.13714	1.24863	1.40470	1.21518	1.20961	1.15386	1.36011	1.01451	1.24305	0.94204	1.24863	1.09255	1.25977	1.09812	1.28764	1.17059	1.28207	1.33781	1.19846	0.99779	0.89745	1.00336	1.14829	1.02008	1.28207	1.10370	1.08697	1.22633	1.03680	1.14829	1.05910	1.06468	1.09812	1.21518	1.25977	1.04238	1.27650	1.20961	1.30437	1.08697	1.25977	1.19288	1.11484	1.15944	1.35454	1.34339	1.18731	1.39355	1.25977	1.21518	1.12599	1.18173	1.31552	1.21518	1.12042	1.23190
4	1.10422	1.03257	0.99043	1.02836	1.01572	0.99886	1.02414	1.11265	1.10844	1.01993	1.13794	1.14637	1.08315	1.13372	1.08736	1.07050	1.08315	1.04100	1.01993	0.99043	1.05786	1.08315	1.07893	1.11687	1.04100	1.05786	1.02414	1.05786	1.11687	1.09158	1.15901	1.13372	1.03257	1.12951	1.12108	1.11687	1.06629	1.03257	1.09579	1.15901	1.01150	1.01572	1.01572	0.94828	0.97778	0.97357	0.97778	0.90192	0.92299	0.98621	0.96514	1.05786	1.07050	0.98621	0.99043	1.06208	0.99464	1.02836	1.04522	1.04522	1.07050	1.05786	1.04522	1.06208	1.10001	1.09579	1.10422	1.09579	1.01150	1.09579	1.12951	1.01150	1.01572	0.97778	0.95671	1.04522	1.04100	0.99464	1.04943	1.09158	1.04943	1.10422	1.13372	1.08315	1.06629	1.12951	1.10844	1.10422	1.00307	1.01150	1.03679	1.07893	1.02836	0.95671	1.01993	1.07472	1.14637	1.19694	1.15480	1.16323	1.18851	1.15058	1.12529	1.18430	1.11687	1.18430	1.11687	1.16323	1.20537	1.24752	1.14637	1.14637	1.12108	1.13372	1.09579	1.04522	1.06208	1.07050	1.04522	1.07050	1.07050	1.05786	1.08736	1.14215	1.10001	1.01150	1.07893	1.10001	1.08315	1.02836	1.06208	1.07893	1.08736	1.04522	1.09158	1.19273	1.19273	1.20537	1.18430	1.20537	1.19273	1.19694	1.23487	1.16323	1.11265	1.11265	1.08315	1.09579	1.03257	1.04100	1.10001	1.16323	1.17165	1.10422	1.09579	1.15480	1.14637	1.03257	1.05786	0.97357	0.98200	1.01993	0.99886	1.06629	1.01993	0.97778	1.04100	1.01572	1.07893	1.14637	1.08736	0.98200	0.95250	0.94828	1.06208	1.05786	1.04100	0.94407	0.95250	0.98200	1.03257	0.89349	0.96935	0.93142	0.92721	0.94407	1.00307	1.01572	1.04943	1.00307	0.98621	0.93142	0.92299	0.99464	1.03257	1.01150	1.07050	0.93985	0.97357	0.96093	0.91457	0.93142	0.89771	0.92721	0.90192	0.91878	0.88928	0.92721	0.94407	0.99886	0.93985	0.93564	0.99886	1.04100	0.93142	0.93985	0.94407	0.92721	0.98200	0.95671	0.93985	0.85978	0.88506	0.90614	0.95671	0.96935	0.99464	0.97778	0.93142	0.95671	1.06208	1.07050	0.99886	0.99464	0.91457	0.96514	1.01150	1.01993	0.96935	1.05786	1.07893	1.05365	1.08736	1.06629	0.97357	0.94407	0.97778	1.04100	0.96935	1.00307	1.03257	1.06629	0.97778	1.05365	1.19694	1.00729	1.08315	1.05786	1.10844	1.18008	1.19694	1.12108	1.07893	1.05365	1.03679	1.11265	1.10844	1.03257	1.04100	1.09579	1.11265	1.07472	1.07472	1.12108	1.14215	1.13372	1.09579	1.05786	1.06208	1.00729	1.01993	0.99886	1.04943	1.02836	0.96935	1.01150	1.02414	0.98200	0.93985	0.97778	0.96514	0.99043	0.98200	1.01993	1.02414	0.99043	0.95671	1.02414	0.99043	1.01572	1.06208	1.08315	1.06629	1.07893	0.98200	1.01572	1.00307	0.96514	1.05365	0.96935	1.00307	1.09158	1.11687	1.09579	1.12529	1.12529	1.06208	1.11265	1.09158	1.03257	1.10844	1.18008	1.23909	1.14637	1.17165	1.20959	1.21380	1.21380	1.17587	1.13372	1.12529	1.12951	1.14637	1.08736	1.04943	1.06629	1.09158	1.07472	1.13372	1.06629	1.04100	1.10844	1.05365	1.07050	1.09579	1.10844	1.07472	1.12108	0.99886	1.00307	1.03257	0.97778	1.05365	1.08315	1.05786	1.12108	1.10001	1.14215	1.14637	1.10001	1.07893	1.07472	1.10422	1.12529	1.11687	1.11265	1.07050	0.94828	1.04100	1.04522	1.02414	1.09158	1.16744	1.21380	1.13372	1.10422	1.07472	1.10001	1.03679	1.05786	1.10844	1.04943	1.08315	1.11265	1.10422	1.05365	1.13794	1.20959	1.18008	1.23066	1.20959	1.15480	1.11265	1.08736	1.04943	1.07472	1.10001	1.09579	1.10001	1.05786	1.18430	1.20116	1.07472	1.17165	1.23909	1.15901	1.18008	1.12108	1.10001	1.12108	1.07893	1.13794	1.14637	1.11687	1.03679	1.05786	1.04100	1.09158	1.07893	1.07050	1.12951	1.10422	1.16744	1.11687	1.10001	0.96514	1.07050	1.08736	1.06629	1.04522	1.13372	1.17587	1.22223	1.14215	1.06208	1.08315	1.09579	1.10422	1.16744	1.12108	1.06208	1.14637	1.21802	1.08315	1.05365	1.06629	1.04522	1.11265	1.04100	1.04522	1.01993	0.96093	1.06208	1.18430	1.17165	1.10844	1.06629	1.15058	1.07472	1.03257	1.10422	1.05365	1.04522	1.03679	1.11265	1.10844	1.14215	1.14637	1.08736	1.08736	1.19273	1.20116	1.28966	1.27280	1.19694	1.09579	1.14637	1.19694	1.18008	1.18008	1.23909	1.26438	1.25595	1.22644	1.13794	1.18008	1.18008	1.10844	1.16744	1.16323	1.20116	1.19694	1.18851	1.15901	1.24752	1.20537	1.15901	1.14637	1.21802	1.17165	1.18430	1.15901	1.15058	1.11265	1.20537	1.12951	1.16744	1.25595	1.12529	1.17587	1.23909	1.16323	1.23909	1.32759	1.17587	1.23066	1.28123	1.23487	1.23066	1.18008	1.22644	1.21802	1.22644	1.10422	1.20116	1.12951	1.17165	1.15901	1.15058	1.13794	1.11265	1.20537	1.21802	1.21380	1.21802	1.23909	1.10422	1.18430	1.14215	1.08315	1.13372	1.17165	1.23487	1.15480	1.22644	1.23487	1.16744	1.04943	1.08315	1.12951	1.07472	1.18008	1.15480	1.23909	1.13794	1.15901	1.08315	1.10422	1.14215	1.19694	1.17165	1.25173	1.18851	1.12529	1.10422	1.15058	1.14215	1.06208	1.01572	1.04943	1.04522	1.09158	1.00729	1.07472	1.12529	1.17587	1.13794	1.00307	1.04522	1.07050	0.94407	1.07050	1.01572	0.97778	0.97357	1.01572	1.02836	1.13372	1.10001	1.12951	1.11687	1.11265	1.18851	1.14215	1.16323	1.11687	1.08315	1.08736	1.08315	1.08736	1.07472	1.15058	1.12108	1.11265	1.15901	1.17165	1.20537	1.06629	1.15901	1.12529	1.14215	1.15901	1.15480	1.18008	1.15901	1.08736	1.12108	1.10001	1.18851	1.12108	1.22223	1.21802	1.11265	1.14215	1.19694	1.08736	1.04100	1.07472	1.12108	1.11687	1.18851	1.18008	1.11687	1.12951	1.12108	1.18851	1.17165	1.20116	1.16744	1.08736	1.10844	1.13794	1.07050	1.01150	1.02414	0.98621	1.02836	1.10844	1.05365	1.05365	1.06208	1.01150	1.03257	1.03679	1.07893	1.09579	1.08315	1.10001	1.08736	1.06208	1.03257	1.07893	1.05365	1.09579	1.10422	1.09579	1.08315	1.07050	1.07050	1.07893	1.09158	1.02414	1.11687	1.14637	1.15480	1.15901	1.15901	1.15058	1.22223	1.23909	1.24752	1.17587	1.11687	1.21380	1.23066	1.28123	1.17587	1.10844	1.07050	1.10001	1.09579	1.07472	1.16744	1.15901	1.07472	1.10844	1.18851	1.17587	1.14637	1.15480	1.13372	1.19694	1.11265	1.15058	1.15058	1.02836	1.18008	1.13794	1.11687	1.07472	1.13794	1.09158	1.02414	1.15901	1.23487	1.12951	1.10001	1.21380	1.13372	1.10422	1.05786	1.07050	1.20116	1.15058	1.15058	1.12951	1.02836	1.01993	1.07893	1.11265	1.09158	1.07893	1.10422	1.16744	1.12951	1.11687	1.14637	1.19273	1.19273	1.19694	1.06629	1.15480	1.26016	1.18851	1.15480	1.15480	1.18008	1.09158	1.10844	1.08736	1.06208	1.07893	1.02414	0.97778	0.96093	0.97357	0.94828	1.04943	1.03679	1.02836	1.05786	1.04522	0.99043	1.07893	1.02836	1.05365	1.06208	1.05786	0.98621	1.03257	1.06208	0.95671	1.01150	0.94828	0.91035	1.00729	0.92721	0.95250	1.10001	1.14637	1.08736	1.15058	1.09579	1.04943	1.06208	0.99043	0.99464	1.07893	0.99464	1.01993	0.97778	1.05365	1.03257	1.09579	1.09579	1.07472	1.07893	1.03679	1.11265	1.07472	1.07893	1.18851	1.10001	1.07050	1.07472	1.08315	1.03257	1.06208	1.09158	1.10001	1.09158	1.08736	1.11265	1.13372	1.02836	1.07050	1.08736	1.05786	1.01572	1.01993	1.12529	1.18430	1.10422	1.05365	1.07893	0.97357	0.99886	0.94828	1.01150	0.97357	1.01572	1.08315	1.05786	1.07050	1.09158	1.20959	1.03679	1.04522	1.06208	0.99886	0.91878	0.93985	1.03679	1.01572	1.11687	1.01572	1.04522	1.04522	0.99043	0.98621	0.93142	1.00307	1.01150	1.01572	0.98200	0.98621	0.99464	0.99043	0.99043	0.96093	0.96514	1.03679	1.05786	1.04522	0.98621	1.00307	0.85135	0.87663	1.01572	0.94828	1.03257	1.01993	1.03679	1.03679	0.96935	1.10422	1.16323	1.02414	0.95671	1.06208	1.02836	1.02414	1.11265	1.11687	1.18430	1.22223	1.09158	1.10001	1.04100	1.01150	1.08315	1.06629	0.96935	0.92721	0.98621	1.09579	1.20537	1.16323	1.16744	1.24752	1.19694	1.19694	1.15058	1.14215	1.12951	1.14637	1.15480	1.19694	1.27280	1.22223	1.26438	1.17587	1.15058	1.18851	1.06629	1.09579	1.12951	1.19273	1.20959	1.26859	1.22223	1.31495	1.15901	1.16744	1.22644	1.13372	1.16744	1.20116	1.20116	1.16744	1.16744	1.18851	1.12108	1.09158	1.11687	1.09579	1.08315	1.13372	1.10422	1.09579	1.14215	1.10844	1.03257	1.11265	1.14215	1.15901	1.16744	1.18008	1.08315	1.08315	1.01150	1.08736	1.08315	1.07893	1.12529	1.11265	1.04522	1.12529	1.18430	1.13794	1.12108	1.10844	1.26016	1.23066	1.18430	1.10844	1.12951	1.10001	1.22644	1.12951	1.09158	1.15901	1.15058	1.09158	1.08736	1.23487	1.27702	1.28545	1.26016	1.26859	1.34867	1.22644	1.15901	1.20537	1.06629	1.08315	1.07893	1.02836	1.05786	1.03257	1.17587	1.20959	1.18851	1.10001	1.10844	1.23066	1.21380	1.07050	1.10001	1.30652	1.18008	1.19273	1.14637	1.19273	1.19694	1.15480	1.14637	1.00307	1.13372	1.12529	1.05786	1.08736	1.04100	1.12108	1.14215	1.13794	1.19273	1.26016	1.21802	1.32759	1.28545	1.33181	1.33181	1.44560	1.28123	1.38660	1.42874	1.36974	1.31495	1.40767	1.31495	1.26016	1.29388	1.30231	1.24752	1.23487	1.18008	1.13372	1.13372	1.06208	1.18851	1.15058	1.14637	1.14215	1.26438	1.27702	1.31917	1.32338	1.23066	1.22223	1.28966	1.28123	1.27702	1.27702	1.26438	1.19694	1.19694	1.10001	1.13372	1.16323	1.26859	1.19694	1.23487	1.18430	1.20959	1.34867	1.35710	1.32759	1.38660	1.34445	1.34867	1.30652	1.36553	1.34445	1.28966	1.32759	1.38660	1.37817	1.33181	1.29388	1.44139	1.42032	1.22644	1.37396	1.30231	1.34445	1.31495	1.35288	1.28545	1.33602	1.35710	1.35710	1.31074	1.26016	1.26859	1.24752	1.23066	1.24752	1.24330	1.31495	1.35288	1.27702	1.21802	1.26438	1.30231	1.29809	1.27702	1.31917	1.28966	1.34445	1.37817	1.28545	1.29388	1.31495	1.30652	1.26438	1.30231	1.36974	1.41610	1.33602	1.34445	1.31074	1.27702	1.19694	1.19694	1.21802	1.16323	1.17165	1.19694	1.24330	1.24752	1.33181	1.25595	1.24752	1.27280	1.20959	1.24752	1.23487	1.21802	1.20959	1.32759	1.22223	1.22644	1.25595	1.16323	1.23487	1.26859	1.35710	1.36131	1.42874	1.35710	1.38238	1.28123	1.33602	1.28966	1.27702	1.27280	1.25595	1.24752	1.20959	1.16323	1.20116	1.23066	1.07050	1.08315	1.18851	1.13372	1.14637	1.00307	1.06208	1.07472	1.09158	1.12529	1.09579	1.06208	1.09579	1.11687	1.01572	1.13372	1.10422	1.08315	1.04522	1.07050	1.10844	1.14637	1.12529	1.08736	1.15480	1.05786	1.19273	1.12529	1.12529	1.18851	1.21802	1.20116	1.15058	1.20537	1.11265	1.16744	1.14215	1.16323	1.22644	1.18430	1.16744	1.21380	1.10844	1.18008	1.23909	1.13372	1.15058	1.09158	1.11265	1.16323	1.06629	1.15058	1.10844	1.05786	1.07893	1.07050	1.13372	1.15058	1.07472	1.09579	1.16744	1.15480	1.14215	1.09158	1.06208	0.92721	1.08736	1.07050	0.98200	0.97357	0.96514	0.92299	1.00307	1.00307	1.02414	1.09158	1.04100	0.98621	1.01993	0.96935	0.97778	0.96093	0.98621	0.95671	1.07050	1.13372	1.14637	1.11265	1.04100	0.96514	0.91457	0.96093	1.03679	0.98200	1.04522	1.10844	1.07050	1.09158	1.13372	1.03257	1.01150	1.04943	1.01993	1.09158	1.15058	1.05786	1.11687	1.18851	1.17165	1.21380	1.21380	1.16323	1.18430	1.17165	1.04522	1.12108	1.15058	1.08315	1.10001	1.10001	1.08736	1.00307	1.07050	1.07050	1.01993	0.99886	1.04100	1.04943	1.01572	0.98200	1.00729	1.03257	1.04100	0.99886	0.99043	0.95671	0.99886	1.02414	1.00307	1.12108	1.09579	1.07050	1.05786	1.04100	1.00307	1.03679	1.02414	1.02836	1.04943	1.06629	1.01993	1.06629	1.09579	1.01993	0.97357	1.08315	1.07472	1.10844	1.16323	1.23487	1.18008	1.13794	1.15058	1.20537	1.13372	0.91457	1.08315	1.07050	0.91457	0.95250	1.03257	0.96935	0.98621	1.12108	1.04943	1.10001	1.01572	1.10001	1.10001	1.14215	1.05365	1.08736	1.04943	1.10844	1.15058	1.06208	0.98200	0.96935	0.99043	0.99464	1.04943	1.05365	1.04522	1.13372	1.17165	1.16744	1.18430	1.14215	1.06208	1.06629	1.04943	1.03679	1.12951	1.18851	1.14637	1.20537	1.08315	1.04100	1.07050	1.01572	1.03679	1.11265	1.12108	1.18851	1.17587	1.09579	1.09158	1.19694	1.17587	1.12951	1.03257	1.03257	1.10001	1.16323	1.17587	1.14215	1.12108	1.12108	1.09579	1.20959	1.13794	1.18851	1.16744	1.22223	1.16323	1.19694	1.17587	1.17165	1.12951	1.16744	1.28966	1.25595	1.26438	1.25173	1.13372	1.05786	1.08736	1.10844	1.07472	1.08315	1.15058	1.18430	1.18008	1.15901	1.14637	1.16744	1.23487	1.14637	1.15901	1.16323	1.11687	1.20537	1.13372	1.09158	1.11265	1.12951	1.05365	1.12951	1.17165	1.15058	1.18851	1.09158	1.03257	1.07472	1.09579	1.15480	1.17587	1.19694	1.27280	1.29388	1.23066	1.23909	1.22644	1.22223	1.23909	1.20116	1.17165	1.18851	1.13372	1.17165	1.19694	1.19273	1.22223	1.21802	1.26859	1.29388	1.19273	1.18851	1.18851	1.19273	1.28966	1.34024	1.32759	1.28966	1.23909	1.32759	1.32338	1.27702	1.20959	1.22644	1.28123	1.25595	1.29388	1.40346	1.37396	1.32338	1.28966	1.24752	1.29388	1.31074	1.22644	1.33181	1.25595	1.26016	1.27702	1.16744	1.22644	1.18008	1.27702	1.33181	1.27702	1.38238	1.23909	1.34445	1.31074	1.46246	1.47932	1.40767	1.31074	1.36553	1.36974	1.34867	1.37817	1.46668	1.48353	1.44139	1.30652	1.36974	1.38660	1.47511	1.49618	1.55097	1.61419	1.57626	1.62262	1.60997	1.53411	1.38238	1.35710	1.48775	1.42453	1.47089	1.36131	1.31917	1.43717	1.34867	1.44982	1.42453	1.41610	1.34445	1.31495	1.33602	1.36974	1.37817	1.37396	1.47511	1.36131	1.32338	1.41610	1.44982	1.43296	1.39503	1.44139	1.40767	1.39924	1.44982	1.49618	1.45403	1.50461	1.44139	1.38660	1.35710	1.47932	1.44139	1.43717	1.58468	1.59311	1.48353	1.47932	1.42032	1.44982	1.44560	1.34445	1.33181	1.24330	1.24330	1.20537	1.21380	1.25173	1.22223	1.24752	1.27702	1.36131	1.36974	1.29809	1.24330	1.28545	1.24752	1.12108	1.24752	1.33602	1.30652	1.38238	1.35288	1.36974	1.39924	1.38238	1.36131	1.32759	1.29809	1.32338	1.30652	1.46668	1.44560	1.29809	1.26016	1.35710	1.28123	1.46246	1.50039	1.43717	1.49618	1.53832	1.47932	1.51725	1.46668	1.42453	1.55940	1.49196	1.47089	1.49196	1.42874	1.45403	1.26016	1.26438	1.36553	1.43296	1.45403	1.37817	1.40346	1.27280	1.23909	1.31074	1.41610	1.25173	1.28123	1.30652	1.39081	1.34445	1.38238	1.28545	1.44982	1.46668	1.41610	1.39503	1.41189	1.42874	1.48775	1.39081	1.51304	1.31074	1.36553	1.41189	1.40767	1.39503	1.36974	1.36974	1.50882	1.56361	1.50039	1.47932	1.46668	1.46246	1.52147	1.52147	1.53411	1.53832	1.42453	1.43296	1.44982	1.49618	1.40767	1.50882	1.44982	1.43296	1.42874	1.43717	1.40346	1.41610	1.44982	1.34867	1.34024	1.31495	1.42032	1.49618	1.52568	1.48353	1.54675	1.48775	1.54254	1.57626	1.48775	1.36974	1.36553	1.42453	1.51304	1.63104	1.49196	1.52989	1.54254	1.50882	1.52568	1.54675	1.47511	1.52989	1.41610	1.47089	1.45825	1.43717	1.47089	1.53832	1.47089	1.53411	1.50882	1.56783	1.53832	1.53832	1.53411	1.54254	1.58468	1.58890	1.46668	1.48775	1.53411	1.56361	1.63526	1.54675	1.52147	1.60997	1.69426	1.69848	1.75748	1.71534	1.68583	1.63104	1.73641	1.74905	1.69005	1.74905	1.62262	1.61419	1.71955	1.77013	1.75327	1.82492	1.79541	1.80806	1.81649	1.79963	1.68583	1.68583	1.81649	1.69005	1.79120	1.80806	1.81649	1.87128	1.79963	1.83334	1.82492	1.99350	1.95978	1.84599	1.89656	2.00193	1.96400	1.94292	2.15787	2.00614	2.00193	2.02300	2.10308	2.09465	2.14944	2.17894	2.18316	2.15365	2.28009	2.32645	2.37281	2.15365	2.31802	2.40231	2.28431	2.28852	2.28431	2.35595	2.45289	2.39388	2.59618	2.57933	2.60883	2.47396	2.46553	2.70155	2.64255	2.85749	2.80691	2.76477	2.84063	2.80691	3.08929	3.11458	3.04715	3.05979	3.13565	2.91649	3.08086	2.98393	3.00921	3.05557	3.11036	3.10194	3.21151	3.28316	3.39696	3.27052	3.11036	3.15251	3.27473	3.43910	3.32531	3.47703	3.42224	3.51918	3.47703	3.59504	3.61190	3.79313	3.78048	3.75520	3.68776	3.82263	3.98278	4.07550	4.08393	3.98700	3.87320	4.00386	4.00807	4.25252	4.11765	4.14715	4.07129	4.23144	4.22723	4.37895	4.34524	4.42532	4.45060	4.59390	4.53068	4.67819	4.81727	4.62340	4.91421	4.94792	4.80884	5.01114	5.05750	4.97743	4.76248	4.78356	4.89735	4.97321	4.94792	4.90999	5.12494	5.02800	5.07858	5.29773	5.39888	5.22609	5.46632	5.37781	5.47475	5.66440	5.57590	5.38203	5.52532	5.62647	5.55482	5.91728	5.83720	5.71498	5.86249	5.95942	6.02686	6.29238	6.18701	6.14908	6.31345	6.42303	6.25866	6.54104	6.55368	6.27130	6.54525	6.52839	6.40196	6.60004	6.58318	6.76020	7.06786	7.06786	6.84449	6.98778	6.94985	7.20694	6.97935	7.10579	6.97514	7.35024	7.53147	7.34181	7.37131	7.45139	7.07208	7.42189	7.38817	7.28280	7.49353	7.79698	7.46403	7.29966	7.57783	7.37553	7.48932	7.40081	7.59047	7.88970	7.61154	7.51461	7.83492	7.84756	7.79698	7.96978	7.89813	7.80120	7.98664	7.95292	7.88970	8.20158	8.41231	7.78013	8.16787	8.02457	8.04143	8.15944	8.27323	8.16365	8.21001	8.27745	8.45024	8.53875	8.49661	8.15522	8.44603	8.26902	8.12994	8.07936	8.37017	8.18051	8.44603	8.25216	8.12151	8.30273	8.34067	7.86020	8.26480	8.34067	8.21423	8.44603	8.47132	8.11729	8.28166	8.47553	8.31116	8.23530	8.29852	7.91499	8.17630	8.03300	7.86020	8.15522	8.39967	8.12572	8.18473	8.17208	8.03722	8.34909	8.34909	8.07515	8.45867	8.42074	8.04986	8.30695	8.37860	7.93607	8.44603	8.23530	8.43760	8.63990	8.44603	8.10465	8.61883	8.61461	8.77477	9.06979	8.94335	9.32266	9.14987	9.03607	8.40388	6.78970	5.93414	5.74027	5.09965	4.45482	3.95328	3.71726	3.52339	3.38431	3.32531	3.02186	2.96285	2.56668	2.54561	2.41074	2.60883	2.51611	2.22952	2.38546	2.25902	2.11572	2.02300	1.92185	1.90499	1.82913	1.74062	1.82913	1.94292	1.62262	1.69848	1.62683	1.52147	1.46668	1.46668	1.47511	1.46668	1.28123	1.24330	1.23487	1.33602	1.27702	1.34024	1.16744	1.10844	1.07472	1.15058	1.18851	1.15480	1.12951	0.98621	0.99464	1.28966	1.26859	1.21380	1.21380	1.15480	1.23487	1.15901	1.19694	1.28545	1.24330	1.07893	1.02836	1.06629	1.00729	1.12951	1.00307	1.05365	1.08315	1.10844	1.04943	1.04522	0.96514	0.98621	0.89771	0.95671	0.99464	1.08315	1.17587	1.19694	1.14637	1.06208	1.04943	1.10844	0.97778	0.99886	1.01993	1.07472	1.03679	1.14215	1.14637	1.12108	1.07893	1.07472	0.94828	0.86820	1.00729	1.07050	1.04943	1.11265	1.09579	1.13794	1.12529	1.06208	1.06208	1.05786	0.96935	0.99886	0.91878	0.96514	1.01572	1.06629	1.01572	0.93564	0.99886	0.99043	0.98621	1.06208	0.96093	0.95250	0.99886	1.01572	1.06208	1.02414	1.02414	0.97357	0.99043	0.98621	1.01150	1.00729	1.00307	1.01993	1.12529	0.99464	1.00307	0.94407	0.90192	0.92721	0.95671	0.92721	0.94407	0.96093	1.07472	1.10844	1.02836	1.01150	1.11687	1.08736	1.04943	1.03679	1.07472	0.98621	1.04943	1.06629	1.01993	1.00307	1.04522	1.04522	1.00729	1.06629	0.96093	1.04100	0.96514	1.07893	1.02836	1.07472	1.02836	1.12108	1.15480	1.15058	1.04522	1.04943	1.03679	1.02836	1.03257	0.92299	0.87663	0.95250	1.07050	1.07472	1.07893	0.96514	1.01150	0.97778	0.97778	1.00729	0.97778	0.89349	0.97778	0.96935	1.04522	1.01572	1.07893	1.20959	1.08736	1.16744	1.07050	1.00729	1.07050	1.05365	1.03679	1.00307	1.11265	1.07893	1.03679	1.01572	0.96093	0.96935	0.96093	0.96093	0.98200	1.04943	1.05365	1.08736	1.11265	1.08736	1.00729	1.07472	1.02836	1.05786	0.95671	0.94407	0.91035	0.89771	0.93985	0.93142	0.99886	0.83870	0.93142	1.01572	1.09579	1.01150	1.01572	0.99886	1.07472	1.07472	1.12529	1.14637	0.99043	1.02414	1.02836	1.02836	1.05365	1.17165	1.15901	1.14637	1.06208	1.08736	1.06629	1.04100	0.98200	0.90614	0.94828	1.04943	1.02414	0.97778	0.97357	1.00729	1.00729	0.91878	0.96093	0.91457	0.97778	1.08736	0.96935	1.04100	0.98621	1.02836	1.03679	1.05786	1.16744	1.02836	1.07893	1.20116	1.07472	0.98200	1.00307	1.07893	1.08736	1.13794	1.18430	1.19694	1.10422	1.05786	1.17165	1.06629	0.98621	1.01572	0.91878	0.93985	1.00307	0.96514	1.00307	1.01993	1.09158	1.14637	1.03257	0.98621	0.99886	1.00307	1.03679	0.97357	0.98621	1.05786	0.95671	1.07050	1.07472	1.02836	1.07893	1.05365	1.10844	1.20537	1.10001	1.08736	1.19694	1.20537	1.17587	1.21380	1.15480	1.04100	1.15480	1.10422	1.08736	1.13372	1.17587	1.17165	1.19273	1.04522	1.15901	1.14637	1.12108	1.10422	1.17165	1.08315	1.03257	1.04522	1.21802	1.17587	1.08315	1.01993	1.08736	1.06629	1.12108	1.08736	1.13372	1.26859	1.23487	1.23909	1.19273	1.26016	1.20537	1.17165	1.29809	1.20959	1.21802	1.17587	1.26859	1.28966	1.25595	1.11265	1.12108	1.13794	1.07050	1.13794	1.10001	1.09579	1.10844	1.20116	1.28123	1.25595	1.22223	1.29388	1.21802	1.29809	1.28966	1.17165	1.26859	1.09158	1.24752	1.15058	1.21802	1.22223	1.13794	1.17587	1.08315	0.96514	0.99886	1.07472	1.10844	1.04943	1.19694	1.20116	1.08736	1.07472	1.07472	0.99043	1.03257	1.05365	1.08736	1.01993	1.05786	1.11265	1.07893	1.05786	1.01150	0.99043	1.06629	1.06629	1.08736	1.01993	1.03257	1.00729	1.05365	1.01572	0.94407	0.97778	1.00729	1.01993	1.04522	1.01572	0.98200	1.12529	1.07893	1.08315	1.21380	1.08736	0.96935	1.03257	1.00307	0.96935	1.04522	0.98621	0.98621	0.96514	1.01572	0.98621	0.95250	0.98621	0.94407	0.98621	0.96935	0.98621	1.01993	1.01993	0.94828	0.88928	0.95250	0.97778	0.95671	0.95671	0.96935	1.02836	1.01150	0.88085	0.87663	0.91878	0.97357	0.88085	0.91878	0.86399	0.91035	0.88506	0.79656	0.81342	0.82606	0.86399	0.84292	0.83449	0.86820	0.85978	0.83870	0.87242	0.84713	0.77548	0.74598	0.78391	0.77127	0.77970	0.77548	0.85135	0.84713	0.85135	0.82606	0.86399	0.97357	0.95250	0.98200	0.98621	0.90614	0.88506	0.82184	0.86820	0.90614	0.89349	0.89771	0.88506	0.85135	0.82606	0.85135	0.89771	0.89771	0.85135	0.86399	0.81342	0.85978	0.89771	0.80920	0.94407	0.91457	0.85978	0.90614	0.91878	0.96935	0.91035	0.90614	0.88085	0.90192	0.86399	0.83027	0.92299	0.88928	0.92721	0.86399	0.89771	0.86399	0.86399	0.91457	0.83449	0.94407	0.93142	0.93564	0.90192	0.89349	0.90192	0.88085	0.91457	0.83449	0.88928	0.86399	0.85978	0.86820	0.85978	0.84292	0.72912	0.74598	0.77970	0.85135	0.84292	0.93564	0.93142	0.88506	0.88506	0.88085	0.90192	0.89771	0.95671	0.90614	0.88928	0.90192	0.85978	0.95250	0.90192	0.93985	0.91878	0.87242	0.86820	0.95671	0.92721	0.89349	0.91457	0.96935	0.87242	0.85135	0.83449	0.83449	0.88085	1.00729	0.91457	0.99886	1.01993	0.99886	1.05786	0.91878	0.89771	0.96514	0.94407	1.02836	0.94828	0.99043	1.05365	1.01572	0.92721	0.91457	0.97778	1.03257	1.01993	1.04100	1.06208	1.05786	1.04943	0.99043	0.93142	0.91457	1.03679	0.96514	1.02414	0.96514	1.03679	1.04943	1.12108	1.05786	1.09579	1.01150	1.02836	1.07472	0.97778	0.99464	0.91878	0.93142	0.99043	0.98200	1.05365	0.94828	0.90192	0.93564	1.01572	0.96935	1.08736	1.08315	1.08736	1.07893	1.06629	0.96093	1.01993	1.01993	1.03679	1.00307	1.09158	1.05365	1.03257	0.97778	0.97357	1.01150	1.07050	1.08736	1.04522	1.00307	0.99043	0.97357	1.05365	1.02414	1.01150	0.99886	0.96514	0.95671	1.01572	0.93564	0.96514	0.94828	0.93564	0.92299	0.91457	0.93985	0.92299	0.91457	0.99043	1.00729	0.95671	1.04100	0.95671	0.90192	0.94407	0.94828	1.01572	0.99464	0.93564	1.07050	1.04522	0.96935	1.01993	1.05365	1.01150	1.00729	1.12529	1.15058	1.18008	1.14637	1.09158	1.05786	1.08736	1.12529	1.00307	1.17165	1.18430	1.17165	1.14637	1.03257	1.13372	1.14215	1.14637	1.14637	1.07472	1.07472	1.09158	1.18430	1.21802	1.18430	1.12951	1.05786	1.12529	1.09579	1.14637	1.18008	1.13372	1.11265	1.15058	1.01993	1.09579	1.07893	1.11265	1.07893	1.05365	1.13372	1.00729	1.03679	1.12108	1.09158	1.18008	1.16323	1.20116	1.34445	1.36974	1.27280	1.28123	1.18430	1.25595	1.18008	1.21802	1.21380	1.23066	1.30231	1.21802	1.15901	1.04943	1.10844	1.10001	1.07472	1.21802	1.20537	1.22644	1.15480	1.18430	1.18430	1.15901	1.20537	1.21802	1.14637	1.22644	1.08315	1.18430	1.25173	1.20116	1.17587	1.12108	1.10422	1.11687	1.22223	1.20116	1.15901	1.18430	1.15480	1.09579	1.05365	1.17165	1.08315	1.07893	1.01572	1.11265	1.18008	1.13794	1.20959	1.23066	1.20959	1.14637	1.20959	1.07893	1.14637	1.08315	1.05365	1.05786	1.10422	1.11687	1.08736	1.12529	1.09158	1.08315	1.04522	1.07050	1.04100	1.07050	1.10001	1.02414	1.06208	1.07050	1.11687	1.22223	1.16323	1.25173	1.13372	1.12108	1.11687	1.09579	1.16323	1.04100	1.14637	1.06208	1.18430	1.06629	1.15901	1.08315	1.10001	1.14637	1.20116	1.22223	1.17587	1.18430	1.19694	1.08315	1.14215	1.14215	1.19694	1.07050	1.13794	1.21380	1.17165	1.18851	1.15901	1.12108	1.16744	1.10844	1.07472	1.03679	0.97778	0.94407	1.04522	1.07893	1.07472	1.13372	1.13372	1.07472	1.00729	1.02414	0.99043	1.01150	1.04522	1.02836	1.06629	1.05786	1.03257	1.04100	1.04943	1.07472	1.05365	1.10844	1.06629	1.07893	1.07472	1.09579	1.13372	1.13372	1.08736	1.13372	1.02414	1.05365	1.01993	1.10422	1.00729	1.07050	1.06629	0.97778	0.99464	0.95671	0.95671	0.90614	0.99886	1.01150	1.04943	1.12108	1.20537	1.12529	1.15901	1.17587	1.08736	1.12951	1.11687	1.03257	1.17587	1.18430	1.08315	1.10844	1.04522	1.12529	1.11265	1.06629	1.01150	1.04100	1.00307	1.09579	1.06208	1.12529	1.11687	0.98621	1.03679	1.02836	0.98621	1.03679	1.04100	1.07472	1.17587	1.16323	1.14637	1.11687	1.07893	0.99464	0.96514	0.95250	0.91035	0.98200	0.98200	1.14215	1.06208	1.08315	1.11265	1.15901	1.16744	1.23066	1.17165	1.20959	1.22644	1.21802	1.24330	1.18430	1.14637	1.20959	1.11687	1.10422	1.08736	1.14637	1.17165	1.15058	1.09579	1.04100	1.05786	1.12951	1.09579	1.08315	1.10422	1.02414	0.99043	1.00307	1.06208	1.13372	1.03257	1.06629	1.07472	1.10001	1.16744	1.10844	1.14215	1.13794	1.20116	1.29388	1.19694	1.14215	1.12529	1.02414	1.07472	1.12529	1.20116	1.23487	1.17165	1.23909	1.20116	1.13372	1.12108	1.13794	1.07472	1.16744	1.15480	1.15058	1.20116	1.12951	1.25173	1.13372	1.13372	1.10844	1.10422	1.15058	1.16744	1.10422	1.13794	1.07050	1.12529	1.10844	1.09579	1.18008	1.15901	1.18008	1.27280	1.16744	1.13372	1.04943	1.10001	1.16323	1.21802	1.20537	1.19694	1.14637	1.14215	1.04943	1.02836	1.05786	0.97778	0.97778	1.02414	1.07472	1.06208	1.12108	1.10844	1.18008	1.11687	1.05786	1.08736	1.09579	1.10422	1.11265	0.99043	1.05786	1.11687	1.06629	1.10422	1.03679	1.07050	1.02836	0.98200	0.94407	1.01150	1.04100	1.02836	1.00729	0.96935	1.02414	1.01993	1.11687	1.08736	1.02836	0.98621	1.04943	0.95671	0.97357	1.07050	1.09579	1.03257	1.03257	0.99886	0.97357	1.02836	1.04100	1.03257	0.99464	1.04100	1.06629	0.96935	1.05365	1.07893	1.05786	1.08736	1.04943	1.08315	0.92299	0.95671	0.99464	0.97357	1.02836	0.98621	0.84292	0.98621	0.99886	0.99886	0.97357	0.95250	0.94828	0.91457	1.01572	0.99043	1.04522	1.02836	1.05365	0.96093	0.96093	1.02414	1.02414	1.04943	1.03679	0.96514	1.01572	1.03257	1.08315	1.08315	1.02414	0.91457	1.04943	1.13372	1.15901	1.01993	1.10422	1.17165	1.04522	1.09579	1.05365	1.09158	1.06208	1.11265	1.08315	1.09158	1.15058	1.03679	1.07050	0.98200	1.02414	0.95671	0.92299	0.96935	0.96514	1.01993	1.01150	1.10844	1.06629	1.05365	1.14215	1.13794	1.06208	1.09158	1.04100	1.04522	1.06208	1.13794	0.94828	1.00729	1.07472	1.15480	1.13372	1.04522	1.07050	1.13372	1.15058	1.12529	1.10844	1.01150	1.12108	1.16323	1.09158	1.11265	1.16323	1.18008	1.09158	1.10422	1.12951	1.07472	1.04100	1.04943	1.10844	1.12108	1.10844	1.01150	1.05786	1.03679	1.02836	1.04943	1.15480	1.15058	1.14215	1.15058	1.12529	1.19273	1.16323	1.08315	1.12108	1.15901	1.12108	1.17165	1.12529	1.22644	1.20116	1.26438	1.22644	1.23066	1.19273	1.18008	1.17587	1.04943	1.15058	1.11687	1.08315	1.18430	1.13794	1.10001	1.19273	1.24752	1.21802	1.07050	1.22644	1.24330	1.18008	1.19694	1.20116	1.15480	1.10422	1.23909	1.20116	1.20116	1.25595	1.15901	1.24752	1.26016	1.29388	1.15058	1.26438	1.23909	1.34024	1.28123	1.26016	1.26438	1.23066	1.24752	1.25595	1.27702	1.18008	1.18430	1.35710	1.31074	1.35710	1.32338	1.23066	1.13372	1.27280	1.24330	1.30652	1.34867	1.31917	1.31917	1.23909	1.23487	1.20959	1.10422	1.22223	1.15058	1.00729	1.10422	1.15480	1.14215	1.16323	1.13794	1.19273	1.26438	1.18008	1.21802	1.25595	1.25173	1.23487	1.20116	1.10422	1.15901	1.17165	1.18851	1.21380	1.11687	1.20959	1.16744	1.20959	1.24752	1.20116	1.19694	1.23487	1.27280	1.16323	1.24330	1.24330	1.31917	1.30231	1.26859	1.15480	1.10422	1.08736	1.10001	1.14215	1.17587	1.12951	1.20116	1.20116	1.17165	1.21380	1.24752	1.20537	1.13372	1.14637	1.11265	1.15901	1.11265	1.29388	1.17165	1.21802	1.31074	1.15058	1.16744	1.15480	1.11687	1.13372	1.20116	1.18008	1.17587	1.14215	1.14637	1.00729	1.09579	1.04943	1.12529	1.02836	1.01993	1.02836	1.04522	1.16323	1.15480	1.12108	1.09158	0.99464	1.13794	1.14637	1.11265	1.12529	1.09158	1.14215	1.12108	1.15058	1.07893	1.13794	1.06208	0.99464	1.10422	1.05786	1.09158	1.00729	1.02836	1.07893	1.14637	1.07472	1.10844	1.14637	1.17587	1.10001	1.04522	1.04943	1.03257	1.06208	1.01572	1.02836	1.10422	1.13372	1.02836	1.03257	1.08736	1.07050	1.06629	1.09158	1.10001	1.13372	1.15901	1.22223	1.15058	1.04943	1.08315	1.07050	1.02414	1.05786	1.01572	1.08736	1.10001	1.09158	1.05365	1.00729	1.01993	1.04943	1.09158	1.04522	0.99043	1.02414	0.99464	1.02414	0.97778	0.99464	1.00307	0.96935	0.94407	0.99464	0.99464	0.90614	1.05365	1.02414	1.04100	1.07893	0.98200	1.04100	1.04100	1.04522	0.92299	0.91878	0.99464	1.02414	0.98200	1.03257	1.10422	1.22644	1.09579	1.08736	1.08315	1.05786	1.01572	0.99886	1.04522	1.04943	1.07050	1.04100	1.14215	1.03679	1.10001	1.08736	1.09579	1.08315	1.08736	1.06629	1.15480	1.15480	1.11687	1.08736	1.00729	1.03257	1.12108	1.09158	1.10844	1.07893	1.01572	1.07893	1.07050	1.05365	1.07893	1.07893	1.07472	1.07472	1.10422	1.01993	1.07893	1.15901	1.07050	1.03257	1.01150	1.10422	1.10844	1.05365	1.00729	0.95250	1.02414	1.07472	1.03679	1.05786	1.08315	1.14637	1.16323	1.17587	1.06208	1.11687	1.11687	1.20537	1.18851	1.18008	1.10844	1.11265	1.00307	1.01150	1.07893	1.01572	1.01572	1.05786	1.09579	1.12951	1.00729	1.12108	1.16744	1.09158	1.11265	1.06208	1.01150	1.04522	1.11687	1.08315	1.13372	1.15058	1.08736	1.08736	1.14215	1.15480	1.05365	1.21802	1.19694	1.12529	1.10844	1.16323	1.02414	1.09579	1.12529	1.09158	1.14637	1.15058	1.15480	1.10422	1.20537	1.13794	1.21380	1.21802	1.28123	1.18430	1.21802	1.21802	1.17165	1.15901	1.14637	1.05786	1.15901	1.05786	1.00729	1.12108	1.12108	1.14637	1.12951	1.10422	1.08736	1.15480	1.17587	1.19273	1.16744	1.18430	1.19694	1.18851	1.25595	1.26859	1.19694	1.20116	1.19273	1.24752	1.20959	1.21802	1.11265	1.23909	1.21380	1.20116	1.18008	1.21802	1.15901	1.18430	1.12951	1.23487	1.27280	1.15058	1.19694	1.12108	1.20959	1.23909	1.24330	1.20116	1.17165	1.20116	1.20116	1.21802	1.18008	1.18851	1.17587	1.21802	1.21380	1.28545	1.12951	1.26438	1.23066	1.24752	1.25173	1.20959	1.25173	1.20537	1.13794	1.19694	1.09579	0.99043	1.03679	1.06208	1.01993	1.06629	1.09579	1.06629	1.14215	1.15058	1.13794	1.13794	1.25173	1.29809	1.27280	1.23909	1.21380	1.27280	1.26438	1.30652	1.20116	1.15480	1.18008	1.20116	1.18430	1.15480	1.08315	1.05786	1.10001	1.09579	1.13794	1.05365	1.22644	1.31917	1.25173	1.06208	1.19694	1.14637	1.20959	1.18430	1.16323	1.14637	1.08736	1.09579	1.12951	1.14215	1.08736	1.15058	1.24752	1.23487	1.23487	1.15901	1.18430	1.21802	1.15480	1.15480	1.10844	1.21380	1.19694	1.15480	1.25595	1.16323	1.10001	1.09579	1.06629	1.11265	1.15480	1.14215	1.10422	1.15901	1.11265	1.07050	1.01572	1.11265	1.15058	1.01150	1.04943	1.08736	1.07050	0.99043	0.98200	0.93564	0.93564	0.98621	0.98621	0.92721	1.00729	0.99043	1.01150	0.95671	0.94828	1.06208	1.03679	1.01993	0.96935	0.94828	0.95671	0.92299	0.97778	0.97357	0.94828	1.00729	1.04943	0.91878	0.98200	0.95250	1.07050	1.08315	1.10001	1.01150	0.96093	0.99464	1.09579	1.05786	1.02836	0.97778	1.01572	0.96093	1.04522	1.04943	1.06629	0.99043	1.08736	1.05786	1.02414	1.03257	0.99043	1.10422	1.16323	1.09579	1.09158	1.13372	1.08315	1.00729	1.01993	1.02836	1.03679	1.01150	0.97778	1.05365	0.99464	1.01150	0.96514	1.01993	1.01993	1.08736	1.04100	0.97357	1.01993	0.94828	1.02414	0.97357	1.11265	1.03257	1.07050	1.04522	1.04100	1.02414	0.99043	0.99043	1.06629	1.08315	1.10422	1.13372	1.10422	1.21380	1.26438	1.24330	1.15901	1.17165	1.26859	1.27702	1.26438	1.24330	1.21802	1.21802	1.18430	1.23487	1.18430	1.15480	1.22644	1.18008	1.19694	1.18430	1.11687	1.12529	1.11687	1.19273	1.15901	1.22223	1.12108	1.17165	1.10001	1.02414	1.11687	1.12951	1.07893	1.07472	1.10001	1.07472	1.12108	1.10422	1.09158	1.18430	1.17587	1.27702	1.31917	1.25595	1.23909	1.12108	1.15480	1.10001	1.09158	1.09579	1.04943	1.04943	1.03257	1.00729	1.05365	1.02836	1.09579	1.11687	1.17587	1.13372	0.99886	1.07050	1.07893	1.08315	1.04522	0.97357	0.99043	1.01572	0.95671	0.93985	1.02836	1.01572	0.99886	1.01572	1.02414	1.00307	0.99043	0.90192	0.87663	0.93142	0.96514	0.98200	0.88928	0.96093	0.99043	1.01150	0.95671	0.98200	0.99464	0.99886	0.98200	0.84713	0.84713	0.82184	0.86820	0.87242	0.84292	0.79656	0.79656	0.87663	0.88506	0.88928	0.80499	0.85978	0.85978	0.83449	0.96093	0.90614	0.88928	0.92299	0.86399	0.87242	0.88085	0.85135	0.96093	0.98200	0.99043	0.90192	0.91878	0.92721	0.91457	1.02836	1.05786	1.01572	1.01150	1.03257	0.93564	0.94828	0.96093	1.01993	0.98621	0.99043	0.97357	0.98621	0.90192	0.91035	0.94828	0.92721	0.91035	0.95671	0.93142	0.89349	0.85556	0.93985	1.01572	0.85978	0.95250	0.89349	0.93142	0.97357	1.05365	1.01993	0.93564	0.99886	0.99464	1.03257	0.99043	0.99886	0.93142	0.98200	0.99464	1.00729	0.96514	0.94407	1.02414	1.02414	1.16323	1.10844	1.05786	1.09158	1.13794	0.97357	1.10844	1.11265	0.99043	1.04943	1.10001	1.04100	1.09579	1.14637	1.13794	1.07893	1.10844	1.11265	1.04100	1.10844	1.17587	1.15058	1.01993	1.01150	0.95250	0.90192	0.91035	0.97778	1.06629	1.02836	1.13372	1.09158	1.15901	1.11265	1.13372	1.10422	1.09158	1.03679	1.01150	0.94407	0.91035	0.96935	0.91035	0.97357	0.98621	0.99043	0.86399	1.02414	0.89771	0.86820	0.81342	0.75441	0.81763	0.83027	0.74177	0.86399	0.83449	0.84292	0.82606	0.84713	0.87663	0.85556	0.83870	0.86399	0.94828	0.92299
5	0.29352	0.33785	0.29199	0.29505	0.34396	0.32715	0.31492	0.29657	0.31033	0.33021	0.32562	0.31492	0.31339	0.33174	0.32103	0.28893	0.29352	0.29046	0.31951	0.32256	0.32256	0.31951	0.28282	0.32256	0.34396	0.30575	0.30575	0.29046	0.31951	0.30269	0.29505	0.33479	0.30575	0.33479	0.32103	0.31951	0.30116	0.33632	0.34396	0.34702	0.32103	0.34396	0.31186	0.34702	0.33632	0.31798	0.35619	0.32715	0.32715	0.31645	0.32562	0.31186	0.27211	0.29963	0.28129	0.31951	0.29199	0.30728	0.31645	0.32562	0.31339	0.32256	0.28740	0.30116	0.30422	0.31645	0.30575	0.31798	0.32409	0.30728	0.29352	0.29352	0.31951	0.30116	0.31033	0.30422	0.32409	0.31492	0.32103	0.31645	0.30422	0.28434	0.33632	0.32103	0.30728	0.31339	0.32409	0.34396	0.29505	0.33938	0.30575	0.31951	0.32409	0.30728	0.27670	0.32103	0.30728	0.28587	0.33938	0.35925	0.32868	0.30575	0.32103	0.35925	0.34855	0.36384	0.35772	0.40511	0.34855	0.33632	0.33021	0.32562	0.33785	0.36537	0.36078	0.38524	0.35619	0.38218	0.37148	0.33938	0.33785	0.34855	0.36231	0.37607	0.33632	0.34855	0.34091	0.33326	0.28893	0.29352	0.32103	0.33021	0.34702	0.33632	0.31951	0.33785	0.35161	0.35925	0.34244	0.34244	0.32256	0.34549	0.32868	0.34549	0.33785	0.32715	0.34702	0.37607	0.37301	0.35467	0.33938	0.35008	0.32715	0.31186	0.36078	0.34396	0.35619	0.36690	0.37301	0.37148	0.37607	0.37760	0.37301	0.35008	0.38218	0.37913	0.37760	0.35925	0.37301	0.36842	0.34702	0.35008	0.35008	0.32409	0.33632	0.29657	0.32256	0.29199	0.30728	0.32256	0.32562	0.31339	0.33479	0.38677	0.32562	0.31798	0.35772	0.36078	0.31339	0.32562	0.37454	0.35161	0.31186	0.33785	0.33938	0.34702	0.36231	0.35925	0.32256	0.34396	0.34244	0.34702	0.37607	0.34855	0.37607	0.37148	0.33326	0.36384	0.39594	0.33938	0.36231	0.32868	0.32256	0.33785	0.37760	0.38524	0.37454	0.40970	0.37148	0.43416	0.38677	0.35314	0.41429	0.37760	0.37148	0.34244	0.36537	0.39288	0.38524	0.36690	0.36690	0.34244	0.35925	0.35772	0.35008	0.35161	0.36995	0.33479	0.34091	0.38677	0.34244	0.33632	0.38371	0.39288	0.40970	0.38371	0.40511	0.36537	0.38218	0.35772	0.37607	0.38830	0.39288	0.36231	0.34091	0.40970	0.41582	0.40206	0.40053	0.39288	0.38371	0.34549	0.36690	0.35619	0.36231	0.40359	0.41582	0.36995	0.35772	0.34396	0.31951	0.32103	0.35925	0.35772	0.37913	0.34855	0.34549	0.35008	0.34396	0.36537	0.35619	0.39900	0.38524	0.37454	0.39288	0.39136	0.37148	0.37454	0.40053	0.38983	0.35925	0.37148	0.36537	0.37301	0.36995	0.40359	0.37607	0.37148	0.37301	0.38677	0.37760	0.36078	0.38371	0.38524	0.36690	0.36690	0.39441	0.39594	0.37760	0.39288	0.37148	0.37913	0.35314	0.38677	0.37454	0.36995	0.37913	0.36078	0.35161	0.33632	0.36231	0.31033	0.32715	0.29963	0.31951	0.29810	0.31339	0.32868	0.35925	0.37760	0.34244	0.33021	0.31951	0.33021	0.34549	0.34549	0.33326	0.34244	0.33938	0.31492	0.33632	0.31033	0.34702	0.35161	0.35161	0.31951	0.33326	0.35161	0.34702	0.36078	0.37913	0.37301	0.35467	0.35619	0.35314	0.35925	0.33326	0.34702	0.33021	0.30728	0.36537	0.38983	0.37148	0.34702	0.34244	0.36995	0.34244	0.31951	0.30880	0.32409	0.31186	0.34702	0.34855	0.36537	0.35772	0.35772	0.36995	0.37607	0.38830	0.37301	0.35161	0.34396	0.33021	0.35314	0.39288	0.33632	0.33938	0.34549	0.35161	0.27517	0.31798	0.33938	0.32715	0.32562	0.30728	0.35467	0.32256	0.35467	0.35467	0.35314	0.36537	0.36231	0.37913	0.35467	0.34091	0.34091	0.34549	0.34702	0.33632	0.36078	0.34396	0.31798	0.40664	0.34549	0.34244	0.35925	0.36231	0.36842	0.36995	0.31798	0.31492	0.33174	0.34549	0.35314	0.34091	0.31186	0.30880	0.33479	0.37148	0.39288	0.36231	0.33632	0.35619	0.36537	0.37454	0.37148	0.36842	0.38371	0.33479	0.34091	0.34702	0.33938	0.33938	0.32103	0.33785	0.34549	0.33632	0.32256	0.31951	0.32103	0.34855	0.31645	0.32562	0.30880	0.35314	0.34396	0.36842	0.35008	0.34091	0.36078	0.33938	0.33938	0.35161	0.35161	0.37760	0.33632	0.34855	0.35619	0.36078	0.35314	0.34091	0.36078	0.34855	0.36995	0.37454	0.35008	0.33938	0.35008	0.35467	0.32868	0.32409	0.35925	0.37913	0.39747	0.38677	0.35619	0.36842	0.35008	0.34091	0.38218	0.35314	0.37607	0.38218	0.33785	0.35772	0.33938	0.35619	0.34702	0.33479	0.36231	0.35008	0.34396	0.38524	0.35008	0.35772	0.37301	0.34244	0.35314	0.40970	0.37454	0.41887	0.38983	0.37301	0.39136	0.41887	0.43263	0.42346	0.44333	0.41887	0.39900	0.36995	0.38065	0.37607	0.42652	0.38371	0.39288	0.37913	0.34549	0.33632	0.38677	0.38065	0.36078	0.35161	0.35161	0.38524	0.37301	0.39441	0.33021	0.34702	0.38677	0.37454	0.36384	0.40970	0.35772	0.38983	0.39136	0.35008	0.39441	0.35008	0.38830	0.35161	0.35619	0.34396	0.38218	0.36842	0.33479	0.36231	0.36537	0.33326	0.37454	0.40053	0.36995	0.36842	0.37607	0.36231	0.38677	0.37760	0.36231	0.32715	0.36537	0.35161	0.40359	0.40970	0.39594	0.39747	0.35925	0.34244	0.36078	0.38677	0.33938	0.34396	0.36078	0.37607	0.37148	0.37913	0.34244	0.35161	0.32256	0.34855	0.36995	0.34244	0.33021	0.37148	0.36842	0.36537	0.35925	0.30880	0.36384	0.34855	0.33632	0.36231	0.38983	0.38677	0.37301	0.36078	0.34091	0.32103	0.34091	0.32409	0.34702	0.35008	0.35467	0.35467	0.31339	0.34244	0.35314	0.36995	0.31798	0.32409	0.34855	0.38524	0.39594	0.36384	0.34396	0.32103	0.29657	0.35467	0.37760	0.38371	0.35467	0.35619	0.33938	0.37454	0.34244	0.30575	0.33938	0.27364	0.31798	0.34855	0.32868	0.32103	0.31339	0.36078	0.31798	0.32103	0.36231	0.31798	0.32868	0.29199	0.34396	0.36690	0.36231	0.36995	0.33021	0.30880	0.32256	0.34702	0.34396	0.32868	0.31951	0.33326	0.32409	0.32103	0.31033	0.28893	0.29810	0.31645	0.33938	0.33785	0.31645	0.31645	0.29505	0.30728	0.31033	0.28893	0.27976	0.32715	0.31186	0.32256	0.33479	0.31186	0.33021	0.31645	0.29199	0.28587	0.32409	0.32103	0.32562	0.31492	0.32715	0.30728	0.31186	0.29810	0.27059	0.25224	0.30575	0.34855	0.29199	0.29199	0.28129	0.29505	0.29352	0.30728	0.31033	0.27823	0.27823	0.29046	0.28434	0.28282	0.28587	0.28434	0.33021	0.31033	0.30269	0.26753	0.29199	0.25224	0.28893	0.28282	0.31798	0.31033	0.28129	0.32562	0.31033	0.30880	0.26447	0.29963	0.28587	0.29963	0.31798	0.30422	0.30575	0.26600	0.27517	0.30116	0.31798	0.27976	0.27976	0.24918	0.28893	0.27364	0.30269	0.27976	0.30728	0.26294	0.25224	0.28434	0.28587	0.26753	0.24918	0.27823	0.28434	0.30422	0.29963	0.29810	0.31492	0.30728	0.32103	0.25683	0.25836	0.25377	0.31645	0.31645	0.29657	0.28587	0.26906	0.29505	0.29046	0.29963	0.26600	0.28434	0.32103	0.30422	0.31798	0.33174	0.30269	0.30269	0.29352	0.34091	0.31798	0.31033	0.29046	0.31492	0.28740	0.32409	0.32715	0.31645	0.31186	0.35467	0.31492	0.32562	0.33021	0.29810	0.31186	0.30116	0.28587	0.30575	0.31033	0.33021	0.31645	0.28282	0.27670	0.30575	0.31951	0.31798	0.30116	0.32562	0.31492	0.30422	0.29505	0.28587	0.26753	0.27517	0.31186	0.32256	0.30116	0.32868	0.28587	0.32103	0.34396	0.32562	0.27211	0.31339	0.32256	0.31798	0.31645	0.32256	0.29657	0.29810	0.28740	0.29505	0.32256	0.30575	0.33785	0.29505	0.29810	0.33632	0.33174	0.31033	0.31033	0.35619	0.34244	0.32562	0.33938	0.35161	0.33479	0.36537	0.34244	0.30269	0.27670	0.29963	0.35314	0.32715	0.32103	0.35925	0.30880	0.31645	0.29199	0.29352	0.32256	0.30116	0.31645	0.28740	0.28893	0.27211	0.27976	0.27670	0.26753	0.31033	0.28129	0.29505	0.30422	0.29657	0.28434	0.27976	0.27059	0.27670	0.30269	0.32409	0.30728	0.31186	0.30269	0.31645	0.32562	0.32562	0.33632	0.33632	0.31339	0.26294	0.30880	0.27670	0.26906	0.32715	0.31033	0.31033	0.31186	0.27364	0.29657	0.29810	0.27823	0.31645	0.28587	0.27670	0.29046	0.32103	0.29810	0.31186	0.29046	0.29657	0.30880	0.33326	0.31798	0.29810	0.29810	0.33632	0.31492	0.32103	0.33021	0.31033	0.33174	0.31798	0.31186	0.30728	0.34396	0.31492	0.33479	0.32103	0.33479	0.33479	0.30422	0.34091	0.34702	0.30880	0.33326	0.32715	0.29199	0.30422	0.29657	0.33021	0.30422	0.33174	0.28740	0.34091	0.33021	0.34855	0.35467	0.33938	0.30422	0.35161	0.32256	0.31951	0.31951	0.30269	0.33021	0.31645	0.28740	0.34091	0.32868	0.31492	0.32256	0.36078	0.34091	0.34244	0.29199	0.28282	0.27211	0.32562	0.29657	0.32409	0.36537	0.35161	0.37607	0.38065	0.36690	0.36231	0.35161	0.31186	0.33632	0.31798	0.32103	0.30269	0.33785	0.31798	0.33021	0.31645	0.32256	0.33021	0.32103	0.31492	0.32562	0.29810	0.29199	0.33785	0.29657	0.31798	0.30116	0.32103	0.31645	0.28282	0.30575	0.35619	0.33326	0.34091	0.35314	0.34549	0.34702	0.30880	0.31186	0.33174	0.35925	0.33785	0.33632	0.33174	0.32409	0.35008	0.33479	0.33938	0.32256	0.33479	0.33326	0.32868	0.32103	0.31339	0.32868	0.33021	0.33479	0.34091	0.33174	0.30269	0.31951	0.30575	0.31951	0.32409	0.34702	0.33174	0.33326	0.33479	0.34702	0.29657	0.32562	0.33174	0.30422	0.29505	0.29963	0.28740	0.27364	0.28893	0.28282	0.31186	0.30728	0.32409	0.31033	0.31798	0.32715	0.29352	0.31951	0.30269	0.35467	0.35161	0.35467	0.31645	0.33938	0.31186	0.37148	0.32715	0.32103	0.33174	0.31798	0.34091	0.33174	0.32256	0.34549	0.28587	0.32868	0.35008	0.32562	0.25836	0.29505	0.28282	0.31186	0.27211	0.28434	0.32103	0.31645	0.26906	0.25071	0.30575	0.30422	0.31951	0.29046	0.28282	0.31645	0.29352	0.29657	0.28587	0.31645	0.33479	0.34091	0.33021	0.30116	0.29199	0.29046	0.31951	0.28434	0.26141	0.26600	0.27670	0.28129	0.31186	0.32256	0.27976	0.30269	0.30116	0.27976	0.28740	0.25224	0.26141	0.27059	0.27823	0.28129	0.25530	0.28740	0.31339	0.28282	0.27059	0.26753	0.29352	0.27517	0.27364	0.26294	0.26141	0.28434	0.26447	0.28434	0.27976	0.27976	0.26447	0.24460	0.25836	0.25683	0.26447	0.25377	0.29505	0.27976	0.26600	0.28129	0.28740	0.25836	0.27517	0.26906	0.29046	0.25224	0.28740	0.29199	0.25530	0.26753	0.26753	0.27976	0.27823	0.31033	0.34855	0.32103	0.32409	0.26294	0.24460	0.25988	0.27059	0.28893	0.26447	0.29046	0.25530	0.28893	0.31186	0.29505	0.28587	0.28587	0.29505	0.31033	0.28893	0.27059	0.27364	0.28282	0.29046	0.25988	0.28434	0.29657	0.28282	0.28129	0.26600	0.27059	0.27059	0.29046	0.27976	0.27364	0.30575	0.25683	0.27059	0.26294	0.27517	0.28587	0.29046	0.26294	0.29963	0.26447	0.26447	0.26906	0.29505	0.27517	0.25988	0.24765	0.26600	0.27670	0.26906	0.26294	0.27670	0.28740	0.30116	0.27364	0.28434	0.30575	0.26906	0.29810	0.30575	0.24613	0.29505	0.25683	0.25988	0.27517	0.25224	0.26753	0.27976	0.26753	0.26906	0.29046	0.30269	0.28434	0.28740	0.29810	0.28740	0.30422	0.27059	0.27517	0.29199	0.25224	0.28282	0.27670	0.23390	0.24307	0.25836	0.27059	0.29657	0.27823	0.26294	0.27517	0.30269	0.30269	0.26906	0.27823	0.26447	0.28893	0.31186	0.31186	0.25836	0.28282	0.27976	0.24613	0.29199	0.27976	0.26141	0.25988	0.26141	0.21402	0.21402	0.22320	0.29505	0.24460	0.25988	0.24154	0.27059	0.26141	0.27059	0.25377	0.24613	0.26141	0.28129	0.28893	0.25836	0.25836	0.27517	0.28129	0.25683	0.24918	0.25071	0.25224	0.22625	0.25988	0.26294	0.24918	0.28129	0.28587	0.27059	0.28282	0.25071	0.27823	0.24918	0.29505	0.28434	0.28434	0.27364	0.27823	0.25224	0.28587	0.27059	0.29046	0.24001	0.24460	0.28893	0.28434	0.30116	0.29046	0.28587	0.24001	0.22931	0.27364	0.26141	0.28434	0.25377	0.25683	0.25530	0.26447	0.25530	0.27364	0.25377	0.27059	0.27517	0.23390	0.25377	0.25988	0.25530	0.26294	0.27976	0.31186	0.26447	0.27670	0.25836	0.26753	0.24613	0.28434	0.27364	0.30116	0.27823	0.26753	0.31186	0.27976	0.27211	0.27211	0.30880	0.29810	0.29505	0.29657	0.31186	0.30116	0.30880	0.31186	0.30880	0.29505	0.33021	0.29199	0.30269	0.32562	0.30116	0.30269	0.27976	0.26141	0.30269	0.27670	0.25224	0.26141	0.22167	0.24460	0.26753	0.24765	0.26753	0.28740	0.23390	0.21708	0.24460	0.29810	0.27670	0.24765	0.20791	0.26294	0.26294	0.24765	0.23848	0.27976	0.27670	0.27211	0.27364	0.30269	0.27670	0.27211	0.28129	0.25071	0.21708	0.25836	0.28893	0.29199	0.29505	0.25530	0.29810	0.28740	0.28129	0.28434	0.28893	0.28282	0.27364	0.29199	0.29810	0.28893	0.32409	0.30116	0.28893	0.25530	0.31645	0.27059	0.29505	0.32256	0.25836	0.30880	0.28434	0.33326	0.28740	0.29505	0.30575	0.27211	0.28587	0.31951	0.29657	0.23542	0.24460	0.27823	0.29352	0.28587	0.30880	0.31339	0.30116	0.31339	0.30728	0.30575	0.31645	0.27670	0.33174	0.30575	0.30422	0.28740	0.30575	0.32868	0.27823	0.31798	0.34702	0.31951	0.29657	0.28129	0.29199	0.28893	0.28893	0.31033	0.28129	0.20944	0.28587	0.29505	0.26447	0.26447	0.25836	0.29657	0.26447	0.28434	0.28740	0.29505	0.29352	0.24154	0.29505	0.27823	0.27364	0.28740	0.30880	0.27670	0.30728	0.27364	0.30728	0.28129	0.31339	0.31033	0.29810	0.27517	0.27670	0.24460	0.27823	0.28129	0.28434	0.29810	0.29810	0.26447	0.33632	0.29199	0.29657	0.27059	0.29963	0.30116	0.29657	0.29046	0.27364	0.26600	0.30728	0.32868	0.31492	0.28587	0.30728	0.32103	0.28740	0.26141	0.27976	0.25836	0.25377	0.26294	0.28434	0.28587	0.29199	0.27823	0.25071	0.30422	0.30575	0.31645	0.31186	0.25683	0.29505	0.29505	0.28740	0.26447	0.28129	0.30422	0.31951	0.33632	0.29199	0.25988	0.29199	0.33021	0.29505	0.29657	0.31339	0.23848	0.28893	0.27670	0.29810	0.30422	0.28587	0.26141	0.29657	0.25377	0.27059	0.29352	0.28434	0.28893	0.23848	0.27670	0.28740	0.25224	0.28587	0.31339	0.27670	0.31492	0.34091	0.31033	0.31492	0.32409	0.32562	0.31186	0.30422	0.27976	0.27211	0.29657	0.29657	0.27670	0.29352	0.23084	0.28587	0.29046	0.27670	0.29199	0.28587	0.25224	0.26600	0.28587	0.28587	0.29505	0.26294	0.26294	0.27059	0.28282	0.27976	0.24918	0.28282	0.27823	0.26753	0.32562	0.26600	0.27976	0.31186	0.27976	0.30728	0.29505	0.29810	0.34091	0.31492	0.33632	0.33785	0.35314	0.31186	0.30880	0.24001	0.27670	0.26141	0.28129	0.28587	0.26141	0.26294	0.25377	0.28587	0.24613	0.29352	0.28587	0.25530	0.29352	0.29810	0.28282	0.30116	0.25988	0.30880	0.28893	0.28434	0.26600	0.32562	0.30422	0.30422	0.28129	0.27670	0.31339	0.28282	0.28282	0.29963	0.30422	0.27517	0.28740	0.25683	0.25836	0.26600	0.28129	0.25988	0.30269	0.29199	0.29046	0.26447	0.24001	0.25071	0.25988	0.26600	0.25377	0.25071	0.32409	0.29352	0.31645	0.32715	0.33632	0.31033	0.27976	0.29046	0.30269	0.29505	0.29963	0.31492	0.29810	0.28129	0.31798	0.30880	0.31492	0.32715	0.33479	0.32868	0.28282	0.30422	0.33632	0.36384	0.33785	0.31951	0.32868	0.36537	0.33632	0.29046	0.33938	0.38371	0.33174	0.29963	0.30116	0.36995	0.36842	0.37913	0.35772	0.30880	0.33479	0.33632	0.34244	0.34244	0.36842	0.34702	0.36537	0.36231	0.34244	0.36384	0.38524	0.38065	0.34549	0.35314	0.34244	0.30269	0.35008	0.36537	0.37913	0.34549	0.33174	0.35619	0.36690	0.36690	0.36690	0.41429	0.36690	0.38218	0.37148	0.36690	0.33326	0.36690	0.34702	0.38830	0.40359	0.38218	0.33785	0.37454	0.37454	0.41276	0.39136	0.37454	0.40206	0.36537	0.32715	0.37607	0.38218	0.42346	0.38830	0.42805	0.34091	0.38830	0.43110	0.44486	0.41734	0.45098	0.37301	0.35772	0.40359	0.43110	0.36384	0.40511	0.40359	0.40817	0.33938	0.36537	0.38677	0.40511	0.41734	0.42346	0.38065	0.41276	0.42040	0.39594	0.44028	0.41734	0.37454	0.37607	0.41582	0.41429	0.44028	0.41582	0.40206	0.38371	0.36690	0.41123	0.41276	0.38830	0.41429	0.39136	0.42040	0.44639	0.44486	0.46626	0.41887	0.41429	0.39441	0.36231	0.38677	0.40206	0.39900	0.43416	0.47544	0.42040	0.43263	0.42499	0.45098	0.46932	0.39747	0.40359	0.44792	0.46779	0.48155	0.48614	0.52436	0.47391	0.43569	0.43416	0.45709	0.46473	0.49684	0.53353	0.48002	0.46321	0.39288	0.46932	0.42346	0.47544	0.42957	0.42957	0.46015	0.38065	0.46168	0.48461	0.48155	0.45251	0.47391	0.53659	0.43875	0.44792	0.49837	0.47391	0.51365	0.46473	0.46168	0.51518	0.47085	0.49225	0.47391	0.50907	0.46015	0.46321	0.49531	0.44486	0.49684	0.47391	0.44945	0.48461	0.44333	0.42805	0.47238	0.49072	0.50295	0.51824	0.52436	0.50601	0.49990	0.60079	0.51365	0.49531	0.49378	0.50448	0.55646	0.52894	0.47391	0.49837	0.55340	0.54423	0.50601	0.52741	0.52894	0.56716	0.54576	0.47696	0.48461	0.51824	0.48919	0.48461	0.48308	0.49837	0.51365	0.51824	0.48767	0.53353	0.48002	0.49684	0.55340	0.54576	0.48919	0.44028	0.48308	0.48155	0.48308	0.50754	0.45403	0.49531	0.49531	0.57327	0.55034	0.56105	0.48308	0.56410	0.56105	0.48614	0.60996	0.60079	0.51365	0.60079	0.54882	0.55646	0.52283	0.55799	0.51671	0.55493	0.59315	0.59621	0.55646	0.49531	0.49684	0.55034	0.58550	0.54423	0.57022	0.59315	0.57480	0.54423	0.55187	0.49225	0.53659	0.56563	0.50601	0.58245	0.61455	0.55952	0.62831	0.64513	0.60079	0.58398	0.56869	0.49837	0.56105	0.59315	0.56869	0.61761	0.69099	0.60691	0.65583	0.60538	0.58703	0.65277	0.66041	0.59468	0.59773	0.64054	0.66347	0.70322	0.63748	0.65736	0.73379	0.73838	0.64360	0.64207	0.69404	0.68793	0.70627	0.69252	0.66347	0.72615	0.71392	0.61302	0.68487	0.74296	0.63901	0.75214	0.69404	0.60232	0.68334	0.69252	0.55493	0.72615	0.78577	0.79647	0.93711	0.94781	0.81176	0.82552	0.83927	0.71392	0.57480	0.58703	0.53200	0.56410	0.55187	0.60385	0.56716	0.50907	0.47085	0.54117	0.56869	0.51671	0.48155	0.51824	0.43875	0.49990	0.44180	0.49378	0.43569	0.41582	0.40970	0.46321	0.49378	0.49531	0.56563	0.42805	0.43569	0.46626	0.47696	0.43875	0.41276	0.43110	0.45403	0.40206	0.42957	0.34702	0.39900	0.38524	0.41582	0.38983	0.40664	0.40817	0.40664	0.42652	0.44333	0.37760	0.36231	0.40970	0.38677	0.44028	0.34702	0.38677	0.34549	0.36384	0.33479	0.37913	0.38524	0.39594	0.35619	0.33174	0.33021	0.39594	0.35161	0.38218	0.37148	0.39900	0.36537	0.37607	0.36842	0.33479	0.37454	0.38983	0.39594	0.38524	0.39900	0.36995	0.29657	0.36231	0.41276	0.31645	0.33785	0.31033	0.32409	0.38677	0.42499	0.41887	0.36995	0.35619	0.36078	0.34396	0.33326	0.30880	0.35314	0.34396	0.35619	0.34091	0.32868	0.34091	0.33326	0.34091	0.34396	0.33632	0.33479	0.34091	0.33021	0.32715	0.30728	0.30880	0.32256	0.34855	0.33938	0.31951	0.35008	0.35008	0.26600	0.31186	0.31186	0.35008	0.35619	0.32868	0.30422	0.33021	0.34244	0.35467	0.33632	0.32256	0.38677	0.38830	0.30880	0.34396	0.34091	0.36537	0.37301	0.37607	0.34855	0.37301	0.36078	0.36537	0.36231	0.32868	0.27823	0.28129	0.27976	0.32715	0.31492	0.31186	0.33479	0.31492	0.31186	0.32103	0.31492	0.31798	0.32103	0.31339	0.33479	0.33785	0.29810	0.34855	0.32562	0.28740	0.32715	0.31645	0.32103	0.32103	0.30575	0.28129	0.31645	0.31339	0.27211	0.29352	0.30422	0.31186	0.34855	0.33174	0.30575	0.29199	0.28587	0.27211	0.31339	0.31339	0.28129	0.33021	0.31186	0.32103	0.25377	0.28129	0.30269	0.33326	0.32715	0.30880	0.31492	0.27670	0.30880	0.32715	0.35161	0.31645	0.32103	0.32103	0.34091	0.31033	0.27823	0.32868	0.32256	0.35925	0.33632	0.31339	0.34855	0.30575	0.35008	0.27670	0.31339	0.28434	0.30880	0.31951	0.28893	0.29963	0.32868	0.31645	0.26600	0.28129	0.25988	0.29657	0.35008	0.32562	0.29505	0.29046	0.31033	0.30422	0.28434	0.30116	0.33021	0.26294	0.25683	0.26753	0.34244	0.31645	0.30575	0.29352	0.30422	0.29352	0.29352	0.28740	0.27670	0.32256	0.30575	0.33785	0.31951	0.27364	0.28587	0.33938	0.30728	0.30728	0.30422	0.30880	0.27517	0.32409	0.28129	0.29657	0.28282	0.27517	0.27823	0.31186	0.30728	0.25530	0.31951	0.29963	0.25377	0.32715	0.29505	0.29963	0.24765	0.27364	0.29963	0.27823	0.27670	0.27517	0.30422	0.26906	0.27059	0.28740	0.29199	0.31492	0.26906	0.31492	0.30269	0.29810	0.31186	0.31339	0.33938	0.32409	0.31033	0.34091	0.30728	0.32868	0.31645	0.29199	0.30269	0.34855	0.34702	0.33632	0.31645	0.31033	0.32256	0.31339	0.29657	0.28587	0.29505	0.31339	0.28740	0.28740	0.28282	0.29810	0.30880	0.31798	0.32562	0.27517	0.31339	0.29963	0.33326	0.29505	0.31339	0.32715	0.31798	0.35314	0.31033	0.28282	0.29963	0.34549	0.31645	0.29657	0.31492	0.25836	0.31645	0.26447	0.29657	0.28740	0.28740	0.29657	0.28129	0.26447	0.31645	0.29199	0.34396	0.32103	0.31186	0.32715	0.36537	0.32256	0.29963	0.29657	0.28282	0.30269	0.33174	0.30422	0.29505	0.28282	0.28129	0.27059	0.26906	0.28587	0.31033	0.34244	0.30880	0.30422	0.32103	0.33174	0.31033	0.29810	0.28740	0.31951	0.27823	0.26753	0.30269	0.30269	0.33174	0.30880	0.30116	0.25836	0.25836	0.29657	0.28434	0.29046	0.27823	0.28587	0.30728	0.29199	0.27517	0.29046	0.27670	0.29352	0.27976	0.29199	0.31951	0.29963	0.32715	0.26753	0.30880	0.26447	0.27059	0.27059	0.26753	0.29352	0.28587	0.31492	0.27823	0.33938	0.30116	0.31645	0.28740	0.28587	0.26294	0.27670	0.25836	0.30880	0.33938	0.31645	0.29046	0.31033	0.29352	0.29352	0.32562	0.30728	0.29810	0.29657	0.29046	0.28587	0.29963	0.29199	0.28282	0.31033	0.31339	0.31186	0.32256	0.31492	0.28434	0.29352	0.34244	0.34855	0.35619	0.35772	0.33174	0.30116	0.33938	0.34549	0.34396	0.31339	0.31645	0.34091	0.27823	0.28740	0.33326	0.28434	0.32103	0.29046	0.28129	0.24918	0.29352	0.31033	0.26141	0.26600	0.29657	0.27976	0.30728	0.29657	0.29963	0.29657	0.32256	0.30422	0.32868	0.31951	0.30880	0.35314	0.34702	0.29810	0.29657	0.30269	0.29199	0.29505	0.30575	0.31645	0.31033	0.31339	0.31798	0.33479	0.29810	0.31339	0.28587	0.29505	0.27823	0.28587	0.29810	0.26753	0.28129	0.25377	0.28893	0.31951	0.31033	0.32103	0.30422	0.29810	0.31798	0.32103	0.30728	0.33632	0.32409	0.32103	0.30880	0.31645	0.32256	0.35467	0.31339	0.32256	0.30728	0.38524	0.31033	0.33785	0.29046	0.29810	0.34702	0.34396	0.35008	0.29199	0.32409	0.31033	0.31492	0.31492	0.30575	0.33326	0.28893	0.30269	0.31186	0.30880	0.29810	0.29352	0.29963	0.34855	0.26447	0.28893	0.28129	0.33479	0.28587	0.31033	0.30880	0.29199	0.29505	0.23084	0.30422	0.28129	0.27364	0.28434	0.28893	0.29810	0.29963	0.31186	0.29046	0.26447	0.29505	0.27823	0.27517	0.28129	0.25224	0.27670	0.27059	0.25988	0.26294	0.28129	0.32103	0.31492	0.35925	0.31951	0.31186	0.29657	0.28587	0.31798	0.33021	0.30728	0.29963	0.31645	0.29352	0.30422	0.30575	0.28434	0.26906	0.26906	0.28282	0.27059	0.28282	0.30269	0.31339	0.30575	0.28893	0.27823	0.29657	0.31186	0.27976	0.29199	0.29810	0.29505	0.29505	0.29352	0.30422	0.30269	0.31033	0.29657	0.29199	0.30116	0.31186	0.31951	0.32103	0.29963	0.27211	0.28434	0.26141	0.27211	0.28740	0.28587	0.29352	0.29810	0.31186	0.27823	0.29963	0.29505	0.31798	0.33785	0.29657	0.30116	0.30728	0.28587	0.30269	0.27976	0.29199	0.31033	0.32562	0.29963	0.29963	0.31798	0.31951	0.28893	0.29657	0.31798	0.29657	0.29046	0.28434	0.31033	0.29352	0.30116	0.30728	0.29810	0.26753	0.27517	0.25988	0.26447	0.29810	0.32103	0.30116	0.31645	0.31645	0.30880	0.29963	0.32562	0.31798	0.31492	0.33632	0.32409	0.31033	0.33326	0.29810	0.29046	0.28740	0.31339	0.32868	0.29963	0.29199	0.25224	0.31492	0.28740	0.30880	0.29505	0.32256	0.31492	0.32562	0.30728	0.33938	0.29963	0.29810	0.29352	0.33174	0.31951	0.26906	0.31339	0.29810	0.30880	0.31492	0.32409	0.29810	0.37454	0.33479	0.31339	0.28893	0.32103	0.35772	0.31645	0.31951	0.31645	0.30269	0.28129	0.27823	0.29657	0.29810	0.31798	0.30269	0.31339	0.32103	0.33326	0.28282	0.28893	0.27976	0.30728	0.29810	0.29199	0.33938	0.32715	0.33326	0.32256	0.34702	0.30880	0.27517	0.30728	0.29810	0.27670	0.29352	0.28282	0.27976	0.28434	0.32103	0.27670	0.28129	0.26600	0.28893	0.29199	0.29199	0.29963	0.28282	0.25683	0.26753	0.28282	0.26600	0.30116	0.28129	0.29810	0.29352	0.28740	0.29810	0.31186	0.34702	0.29810	0.28587	0.31798	0.31033	0.31492	0.28129	0.29199	0.28893	0.26600	0.29810	0.29046	0.26600	0.26753	0.27976	0.29352	0.28587	0.30880	0.32103	0.29199	0.28587	0.29657	0.27670	0.29199	0.30422	0.31492	0.27823	0.27517	0.27364	0.27670	0.28740	0.31033	0.28434	0.28282	0.27517	0.28587	0.30116	0.27211	0.27670	0.29810	0.29657	0.29046	0.29352	0.31798	0.30422	0.31033	0.31339	0.31186	0.28893	0.35619	0.32409	0.29505	0.30728	0.31186	0.27059	0.31492	0.31033	0.34091	0.36384	0.38371	0.31798	0.28740	0.33632	0.32715	0.27670	0.30422	0.30269	0.30269	0.31798	0.28893	0.28129	0.30880	0.35772	0.27211	0.30880	0.28129	0.31033	0.29199	0.28740	0.29963	0.26753	0.28587	0.29657	0.30116	0.33021	0.36078	0.34702	0.31492	0.32562	0.31033	0.30269	0.29810	0.30422	0.29046	0.29657	0.32868	0.30422	0.32103	0.30269	0.31798	0.29657	0.36231	0.32256	0.26906	0.28434	0.30269	0.29199	0.31186	0.32715	0.27670	0.26753	0.29199	0.29046	0.28282	0.26906	0.32409	0.30116	0.32409	0.30116	0.31951	0.29963	0.32256	0.29199	0.32868	0.36690	0.30728	0.28434	0.29657	0.33479	0.30880	0.30269	0.32868	0.33174	0.31951	0.30116	0.28129	0.27364	0.30575	0.29352	0.30269	0.31798	0.28282	0.29199	0.27823	0.28282	0.29505	0.28282	0.25988	0.29505	0.29810	0.27976	0.28893	0.28893	0.30575	0.29810	0.29657	0.27517	0.26600	0.23848	0.27059	0.25988	0.31033	0.26753	0.27670	0.31492	0.32103	0.27211	0.27211	0.27823	0.28740	0.27517	0.28282	0.26294	0.28587	0.30269	0.26906	0.30728	0.31951	0.28587	0.29657	0.27211	0.26600	0.29046	0.29657	0.29352	0.32103	0.28129	0.27670	0.32103	0.33021	0.31339	0.27823	0.28740	0.31798	0.31798	0.28740	0.29505	0.26294	0.28740	0.27823	0.26447	0.31186	0.29657	0.27823	0.28434	0.31645	0.29657	0.29199	0.27517	0.24001	0.29046	0.27211	0.27517	0.28434	0.29810	0.31492	0.27059	0.27823	0.32103	0.28282	0.26753	0.31492	0.35314	0.31339	0.33174	0.34396	0.36995	0.30116	0.29352	0.30116	0.29199	0.31033	0.29657	0.32256	0.30422	0.34549	0.36537	0.32409	0.35008	0.28893	0.32409	0.30116	0.28893	0.31339	0.31492	0.33174	0.34549	0.31033	0.28893	0.28893	0.30575	0.29505	0.29963	0.34244	0.29199	0.30269	0.32868	0.31339	0.31033	0.31186	0.31492	0.31339	0.30728	0.30728	0.30116	0.34091	0.33785	0.28282	0.36231	0.29963	0.33479	0.30269	0.28893	0.32562	0.30728	0.34091	0.34396	0.33326	0.32562	0.33174	0.34702	0.29657	0.29810	0.29657	0.35925	0.34396	0.33785	0.32103	0.32715	0.33021	0.32562	0.34549	0.29810	0.32103	0.32256	0.27976	0.27364	0.30575	0.29657	0.31645	0.29505	0.33021	0.27670	0.31492	0.28434	0.31033	0.32103	0.29963	0.35008	0.33785	0.30880	0.30422	0.28893	0.32256	0.31033	0.33021	0.33326	0.33479	0.35008	0.36231	0.31186	0.31186	0.33632	0.32103	0.36384	0.36078	0.31492	0.31339	0.31951	0.33479	0.35467	0.31339	0.31186	0.31798	0.29505	0.31186	0.30116	0.31798	0.29963	0.28434	0.33632	0.33938	0.33479	0.31951	0.34549	0.34396	0.34702	0.34855	0.37301	0.33174	0.31951	0.32562	0.31951	0.34702	0.37913	0.35619	0.33021	0.33021	0.33479	0.35161	0.33632	0.32868	0.31798	0.37607	0.35314	0.32103	0.35772	0.32256	0.30422	0.31492	0.33632	0.35161	0.37607	0.32562	0.30116	0.31798	0.33479	0.36995	0.37607	0.29963	0.33785	0.32868	0.30880	0.32409	0.31951	0.31033	0.30880	0.29963	0.30269	0.35619	0.34091	0.33326	0.29963	0.33632	0.31645	0.31033	0.31645	0.33479	0.32715	0.32103	0.31339	0.32715	0.35619	0.32562	0.34855	0.31798	0.31339	0.33938	0.35161	0.33785	0.36231	0.34702	0.32715	0.31339	0.34702	0.31033	0.34702	0.30880	0.35467	0.34396	0.36537	0.33021	0.31186	0.33174	0.37913	0.33938	0.34244	0.30728	0.34855	0.33938	0.31492	0.32562	0.34702	0.31033	0.33021	0.36995	0.36537	0.38983	0.34702	0.31339	0.33174	0.35161	0.33479	0.36842	0.34549	0.30728	0.31339	0.36995	0.39441	0.38218	0.41887	0.39136	0.36231	0.39900	0.31798	0.38830	0.36690	0.35161	0.33785	0.36690	0.39136	0.39136	0.36842	0.34855	0.32715	0.39288	0.34702	0.33632	0.33326	0.35008	0.35314	0.36537	0.38983	0.35314	0.35161	0.33021	0.34091	0.33938	0.35008	0.35161	0.31033	0.34702	0.40206	0.36537	0.36384	0.33479	0.37760	0.39747	0.33632	0.35467	0.32868	0.33174	0.40053	0.34549	0.31645	0.33479	0.35619	0.33326	0.34244	0.35925	0.35619	0.34091	0.37148	0.36078	0.33632	0.36995	0.35314	0.36384	0.38830	0.35772	0.36384	0.34702	0.37148	0.39594	0.41429	0.35008	0.33785	0.34244	0.38677	0.34244	0.36384	0.35008	0.35314	0.34396	0.37913	0.37301	0.33174	0.35925	0.36384	0.32256	0.35008	0.40053	0.40206	0.38371	0.39594	0.37454	0.35772	0.36995	0.35008	0.38524	0.39288	0.35619	0.38218	0.38218	0.38065	0.40970	0.37301	0.34396	0.35314	0.39441	0.38371	0.40359	0.32409	0.36231	0.38983	0.34702	0.36995	0.33326	0.36537	0.35161	0.37454	0.34549	0.34091	0.34855	0.35161	0.36842	0.38983	0.35467	0.36537	0.36384	0.36842	0.35314	0.33479	0.36078	0.32562	0.36995	0.35772	0.32715	0.36231	0.33479	0.35314	0.37454	0.33938	0.34855	0.35619	0.36995	0.37760	0.36690	0.40206	0.36842	0.41429	0.35772	0.35467	0.34244	0.37913	0.34091	0.33785	0.36690	0.35772	0.37148	0.38371	0.34855	0.38218	0.34549	0.32409	0.32562	0.35467	0.33632	0.34396	0.35467	0.36384	0.35314	0.35467	0.34855	0.37760	0.36537	0.40206	0.38065	0.37607	0.35925	0.38677	0.36384	0.38677	0.40817	0.38677	0.39900	0.36384	0.37607	0.39136	0.37454	0.38677	0.39594	0.40511	0.36231	0.42193	0.40664	0.38677	0.35314	0.39136	0.39288	0.36078	0.38524	0.37301	0.37607	0.35467	0.39747	0.39594	0.39288	0.39900	0.40664	0.37913	0.40359	0.37454	0.35772	0.35619	0.39747	0.38218	0.36690	0.37607	0.36995	0.35772	0.34855	0.34244	0.33785	0.38983	0.38371	0.36537	0.36842	0.33174	0.33785	0.36231	0.38065	0.36690	0.37760	0.37913	0.35619	0.43722	0.43569	0.40053	0.35161	0.37454	0.39900	0.40970	0.45251	0.39747	0.37454	0.34396	0.34549	0.34244	0.38983	0.35008	0.36537	0.42040	0.40053	0.36842	0.36384	0.31339	0.33785	0.36231	0.34702	0.39594	0.34091	0.38983	0.36384	0.33021	0.31492	0.36842	0.36690	0.36384	0.35467	0.37454	0.40053	0.33326	0.34855	0.35314	0.36690	0.35619	0.36384	0.36537	0.37454	0.38371	0.37607	0.35619	0.39594	0.37913	0.38371	0.37607	0.32715	0.34702	0.32868	0.36231	0.34702	0.31951	0.29505	0.33174	0.34091	0.32715	0.38524	0.38218	0.38065	0.38065	0.36078	0.32256	0.35008	0.31033	0.31033	0.36384	0.36995	0.36842	0.37301	0.37760	0.35619	0.35008	0.35925	0.35619	0.32103	0.38371	0.36995	0.35467	0.30728	0.33479	0.34244	0.36384	0.35772	0.38371	0.35772	0.40206	0.41734	0.37148	0.41582	0.43569	0.35008	0.38371	0.38371	0.39900	0.36995	0.40664	0.41276	0.38065	0.38218	0.36384	0.33632	0.34549	0.34702	0.36842	0.39136	0.35008	0.32868	0.29657	0.38830	0.36842	0.31798	0.33326	0.34855	0.39288	0.32868	0.40970	0.34702	0.35925	0.32715	0.34396	0.38218	0.34702	0.33174	0.33938	0.33021	0.34549	0.37148	0.39747	0.35619	0.36078	0.37301	0.30728	0.35161	0.34855	0.37454	0.32868	0.36842	0.36384	0.40511	0.41429	0.37148	0.36078	0.35925	0.33326	0.40359	0.36690	0.40206	0.36384	0.39594	0.38065	0.41123	0.37760	0.37607	0.36078	0.40664	0.35772	0.37760	0.40359	0.38371	0.41123	0.42346	0.38983	0.39136	0.38371	0.42040	0.43875	0.37913	0.38983	0.34091	0.39441	0.38371	0.38065	0.36690	0.37913	0.37913	0.36384	0.38371	0.39136	0.38830	0.39747	0.38065	0.39288	0.36384	0.37760	0.34244	0.36537	0.37760	0.36078	0.38371	0.35772	0.37607	0.37607	0.39900	0.35619	0.34702	0.36078	0.39441	0.39136	0.35772	0.38524	0.41429	0.41276	0.35925	0.40359	0.38830	0.38065	0.35772	0.37913	0.39441	0.41429	0.41123	0.40053	0.40511	0.37148	0.36231	0.34855	0.33326	0.33632	0.35467	0.35008	0.37607	0.35619	0.36537	0.35467	0.35008	0.32715	0.34855	0.35314	0.38218	0.40359	0.36842	0.40206	0.36995	0.35467	0.36842	0.36690	0.33632	0.34091	0.36537	0.39441	0.39900	0.39594	0.38065	0.39441	0.36231	0.41734	0.41582	0.39900	0.35467	0.40511	0.36537	0.37148	0.33785	0.34702	0.39441	0.42805	0.38524	0.40053	0.37607	0.38218	0.35008	0.37301	0.37454	0.37913	0.37607	0.37301	0.34091	0.35161	0.38218	0.35619	0.38218	0.38371	0.36231	0.35925	0.36078	0.36537	0.35925	0.38371	0.32715	0.33479	0.35161	0.36842	0.36231	0.37760	0.35008	0.30116	0.31798	0.34396	0.33326	0.33632	0.34702	0.36078	0.34702	0.34702	0.35925	0.37454	0.34549	0.34855	0.37760	0.40511	0.37760	0.37454	0.37913	0.37454	0.38830	0.34702	0.34396	0.36078	0.34855	0.37454	0.33632	0.33479	0.31951	0.32256	0.38371	0.35925	0.35925	0.38371	0.39288	0.34549	0.40511	0.39136	0.37913	0.35772	0.30575	0.36078	0.40053	0.35467	0.32868	0.30728	0.31492	0.34091	0.36995	0.36384	0.32715	0.34396	0.34091	0.30728	0.32103	0.36842	0.36384	0.34855	0.38065	0.36537	0.36078	0.32715	0.31186	0.36995	0.38524	0.37913	0.38218	0.35467	0.40970	0.35161	0.36690	0.34702	0.34396	0.35619	0.35008	0.37301	0.35925	0.37148	0.37454	0.33174	0.35008	0.37607	0.36842	0.35925	0.33785	0.39747	0.37760	0.39594	0.42193	0.41429	0.38371	0.39747	0.36537	0.37148	0.42040	0.40206	0.36995	0.37607	0.34702	0.33938	0.36231	0.38983	0.37913	0.38065	0.38677	0.34549	0.34396	0.38065	0.38524	0.34702	0.32103	0.37760	0.37760	0.37760	0.40511	0.38524	0.38371	0.37454	0.37148	0.40206	0.40053	0.38830	0.34855	0.37760	0.37607	0.40053	0.36995	0.39900	0.41887	0.41734	0.36995	0.42193	0.43263	0.39900	0.36078	0.40511	0.38371	0.38983	0.36384	0.37454	0.37301	0.37148	0.36995	0.39136	0.35008	0.33938	0.35467	0.33632	0.37607	0.38830	0.35314	0.39747	0.42040	0.41276	0.37301	0.42805	0.35314	0.32868	0.36231	0.31645	0.34091	0.33938	0.35925	0.38830	0.39747	0.37148	0.42499	0.39900	0.37301	0.41582	0.40359	0.38983	0.36537	0.36995	0.35314	0.37760	0.41582	0.36995	0.37760	0.37760	0.38677	0.33785	0.36995	0.36078	0.35467	0.36231	0.35619	0.35467	0.35161	0.35772	0.37301	0.35314	0.37607	0.40511	0.39441	0.36995	0.37760	0.37760	0.37913	0.41582	0.44028	0.44792	0.42193	0.36384	0.37454	0.38371	0.39594	0.36690	0.39441	0.32715	0.37301	0.37913	0.40664	0.36690	0.41123	0.37454	0.39900	0.42957	0.43569	0.38524	0.41429	0.44333	0.39288	0.40511	0.37148	0.38524	0.43569	0.41276	0.42040	0.43416	0.43416	0.45709	0.41429	0.41276	0.37148	0.39747	0.41887	0.43416	0.42499	0.41887	0.38677	0.36842	0.36842	0.36384	0.40664	0.41429	0.39900	0.44028	0.43416	0.44333	0.44639	0.43875	0.42499	0.36384	0.39747	0.44486	0.41887	0.37454	0.38065	0.39288	0.40664	0.43110	0.43722	0.42957	0.39900	0.41582	0.37607	0.42193	0.39441	0.38830	0.41429	0.36537	0.40970	0.37913	0.38677
6	0.37370	0.36874	0.36661	0.38221	0.36732	0.37725	0.36874	0.36874	0.36803	0.37086	0.37795	0.38292	0.36448	0.36661	0.34534	0.37441	0.36732	0.40986	0.37937	0.37370	0.38079	0.34392	0.36094	0.36803	0.36590	0.36661	0.36661	0.36448	0.36094	0.38575	0.39568	0.36945	0.35668	0.34179	0.34534	0.34250	0.36945	0.35881	0.37370	0.36448	0.37937	0.35314	0.37512	0.37725	0.36519	0.36377	0.38788	0.38079	0.36094	0.38150	0.40277	0.36094	0.39426	0.37370	0.38434	0.37086	0.39426	0.36377	0.36661	0.38505	0.38363	0.36023	0.38575	0.39285	0.35030	0.37370	0.35739	0.38363	0.38788	0.40348	0.39072	0.35030	0.35881	0.38079	0.37228	0.34108	0.33966	0.36661	0.33966	0.39994	0.38434	0.34604	0.35172	0.35810	0.38079	0.38646	0.38717	0.34321	0.35881	0.38079	0.39923	0.37370	0.35455	0.37866	0.38788	0.38363	0.35172	0.35030	0.35952	0.36590	0.34534	0.36519	0.36377	0.38221	0.35668	0.35526	0.34392	0.34675	0.34888	0.34888	0.34817	0.35668	0.34179	0.35668	0.35030	0.34817	0.36448	0.35597	0.38150	0.37583	0.36803	0.35101	0.35101	0.35314	0.34817	0.35455	0.37299	0.37583	0.35314	0.37086	0.35314	0.36661	0.34392	0.34746	0.36306	0.37299	0.34959	0.37583	0.34746	0.35243	0.35101	0.34534	0.35881	0.34959	0.32193	0.34179	0.35739	0.34888	0.35881	0.36023	0.35810	0.35668	0.34037	0.35952	0.33683	0.34817	0.33399	0.34250	0.35101	0.34392	0.34675	0.33612	0.33541	0.35952	0.36661	0.35172	0.37512	0.38859	0.35314	0.37157	0.34888	0.37583	0.32193	0.35172	0.38505	0.35526	0.33399	0.35455	0.35526	0.34463	0.34959	0.34675	0.36164	0.34108	0.33186	0.34604	0.33115	0.33186	0.35384	0.32761	0.33683	0.33399	0.33044	0.33895	0.32335	0.36377	0.35455	0.33328	0.33399	0.32406	0.34604	0.35314	0.32193	0.36235	0.35739	0.35101	0.34959	0.31839	0.35314	0.34108	0.36094	0.36377	0.33328	0.36164	0.34037	0.34392	0.34959	0.32193	0.35455	0.32548	0.32619	0.34746	0.35952	0.33186	0.32052	0.32052	0.32123	0.35314	0.34463	0.29712	0.32123	0.29853	0.32052	0.30988	0.31697	0.33683	0.32406	0.34321	0.35101	0.31981	0.36732	0.32619	0.33683	0.30917	0.33683	0.30633	0.32619	0.34817	0.33044	0.32052	0.32761	0.35810	0.33824	0.33895	0.33824	0.31626	0.34604	0.34959	0.33612	0.34463	0.33895	0.34534	0.36023	0.37157	0.36164	0.33399	0.35243	0.33966	0.32974	0.31981	0.35101	0.31910	0.32974	0.32548	0.32832	0.32264	0.31484	0.31626	0.31981	0.33328	0.33470	0.34392	0.31981	0.32761	0.36164	0.36732	0.35101	0.36094	0.34250	0.34037	0.33895	0.33541	0.33966	0.37299	0.36803	0.36235	0.36164	0.34604	0.32548	0.35810	0.34888	0.35668	0.32832	0.35952	0.35172	0.31626	0.32619	0.34392	0.33328	0.34959	0.35243	0.33257	0.34108	0.33754	0.35030	0.35526	0.32903	0.34675	0.36448	0.35455	0.32974	0.35030	0.33683	0.31768	0.33115	0.31130	0.31343	0.33470	0.27797	0.31839	0.31697	0.34817	0.33470	0.31413	0.32406	0.33824	0.33115	0.35243	0.33824	0.36803	0.33754	0.37512	0.34604	0.32548	0.33612	0.33683	0.35881	0.35597	0.34817	0.34179	0.33683	0.34179	0.33115	0.35314	0.35739	0.36945	0.34888	0.33966	0.34392	0.31839	0.31839	0.34179	0.35101	0.35243	0.33328	0.33754	0.32335	0.36235	0.33044	0.34675	0.34037	0.38434	0.34108	0.35314	0.32548	0.35101	0.33399	0.32052	0.30563	0.33683	0.34534	0.33683	0.34888	0.33824	0.33612	0.32761	0.35384	0.34179	0.34959	0.34959	0.30988	0.31555	0.35597	0.36874	0.35101	0.33683	0.35384	0.33612	0.32335	0.32406	0.30492	0.32335	0.33683	0.31343	0.33895	0.32548	0.34037	0.32832	0.32974	0.32619	0.33115	0.32548	0.34959	0.36164	0.33966	0.33470	0.35384	0.35739	0.36164	0.36519	0.36519	0.34888	0.33328	0.35314	0.35526	0.32690	0.34108	0.32974	0.33186	0.30917	0.33186	0.33044	0.33824	0.35172	0.36803	0.34534	0.34392	0.33115	0.32690	0.36945	0.33470	0.34108	0.31981	0.30421	0.30775	0.33186	0.33186	0.31272	0.32761	0.34179	0.37299	0.32406	0.35172	0.32193	0.31130	0.32619	0.35030	0.32264	0.32193	0.33470	0.33257	0.34108	0.34463	0.33044	0.32406	0.33328	0.31343	0.32335	0.31059	0.32406	0.32052	0.33612	0.33683	0.33470	0.31272	0.31059	0.32832	0.31130	0.33328	0.31272	0.30137	0.33186	0.29853	0.31343	0.26804	0.33683	0.32548	0.31413	0.33966	0.30846	0.33541	0.31201	0.31768	0.32477	0.32264	0.31130	0.28435	0.30350	0.33044	0.32548	0.31484	0.30350	0.30917	0.31839	0.31201	0.32193	0.32974	0.30917	0.31768	0.31201	0.32761	0.31130	0.29215	0.30563	0.34037	0.32903	0.30846	0.29073	0.30563	0.30704	0.31272	0.30563	0.32406	0.32974	0.31130	0.35810	0.31413	0.30633	0.32974	0.34108	0.31768	0.34392	0.33541	0.31130	0.33186	0.31626	0.30350	0.32903	0.31910	0.31272	0.31413	0.30633	0.29570	0.31484	0.31555	0.29073	0.29003	0.28719	0.26379	0.32548	0.29783	0.29144	0.29215	0.33257	0.30066	0.26662	0.31201	0.28577	0.30563	0.29783	0.29073	0.30279	0.29641	0.29286	0.29712	0.29428	0.28435	0.28577	0.31768	0.31981	0.28932	0.32477	0.27301	0.28364	0.30633	0.26450	0.32193	0.30137	0.29357	0.30988	0.32052	0.34746	0.35597	0.31981	0.35172	0.35668	0.33470	0.32264	0.31272	0.28719	0.29853	0.33754	0.30563	0.31484	0.31768	0.34108	0.30633	0.29995	0.30775	0.30988	0.29995	0.32690	0.29783	0.29215	0.29073	0.27513	0.32335	0.26804	0.28719	0.31910	0.32123	0.32690	0.29641	0.30137	0.30492	0.28293	0.31201	0.29073	0.29499	0.28081	0.28861	0.28222	0.27513	0.30633	0.29712	0.29499	0.30208	0.28293	0.28506	0.28932	0.30846	0.29215	0.28010	0.29003	0.26733	0.27513	0.28364	0.25457	0.26946	0.27939	0.26804	0.29073	0.27159	0.27726	0.27797	0.28293	0.32832	0.29570	0.29003	0.29073	0.29499	0.28364	0.27442	0.29570	0.30704	0.27726	0.30846	0.29215	0.32406	0.31272	0.32832	0.33824	0.29144	0.30917	0.28081	0.29499	0.30704	0.30775	0.30846	0.29783	0.29712	0.28010	0.28506	0.28364	0.27442	0.26237	0.30775	0.28719	0.30137	0.29570	0.28577	0.28932	0.29783	0.28293	0.33257	0.33044	0.28577	0.30208	0.30421	0.30704	0.32123	0.29641	0.30208	0.29357	0.29357	0.28932	0.28222	0.29641	0.28861	0.29570	0.30563	0.28861	0.28010	0.28081	0.27726	0.28648	0.30492	0.29712	0.28719	0.30350	0.28152	0.31626	0.31130	0.29570	0.30350	0.29924	0.32335	0.29853	0.28293	0.31201	0.30492	0.30208	0.33541	0.30350	0.32903	0.34037	0.31768	0.31555	0.30066	0.29853	0.30633	0.34108	0.30988	0.32335	0.34392	0.32123	0.33470	0.30421	0.31201	0.31484	0.31272	0.30563	0.29570	0.30279	0.30846	0.31626	0.31059	0.33328	0.30775	0.29215	0.32123	0.31981	0.33186	0.30775	0.34179	0.32832	0.32903	0.31839	0.30846	0.31413	0.30350	0.28222	0.30421	0.30633	0.32264	0.31272	0.31130	0.30633	0.33754	0.27939	0.30279	0.29357	0.26662	0.31059	0.30279	0.29286	0.28152	0.29499	0.30350	0.30917	0.27159	0.28435	0.29853	0.27088	0.29783	0.30563	0.32903	0.28435	0.29853	0.32548	0.29924	0.31272	0.29144	0.32052	0.30066	0.31981	0.29003	0.28435	0.31555	0.32761	0.34463	0.32974	0.30988	0.32761	0.31413	0.31130	0.30633	0.31484	0.28719	0.29570	0.28152	0.29499	0.30137	0.31768	0.28861	0.30846	0.29073	0.26592	0.30492	0.31910	0.29995	0.28932	0.30208	0.31059	0.28152	0.28152	0.31130	0.31343	0.29995	0.32619	0.31413	0.30704	0.29357	0.30917	0.30066	0.31130	0.32477	0.31130	0.28932	0.30492	0.30066	0.29712	0.28932	0.26946	0.29215	0.29428	0.29995	0.28577	0.28222	0.28506	0.30633	0.30563	0.31981	0.30563	0.29783	0.27372	0.29712	0.29641	0.31981	0.33186	0.30208	0.32974	0.32974	0.31413	0.28861	0.30137	0.31130	0.31697	0.32406	0.29428	0.29783	0.30350	0.32548	0.29924	0.30137	0.33895	0.30846	0.28861	0.32548	0.28435	0.29286	0.27584	0.29286	0.32761	0.27939	0.29499	0.29712	0.26592	0.28790	0.26024	0.29853	0.30137	0.29073	0.31059	0.29641	0.28435	0.30704	0.29144	0.31626	0.31343	0.30988	0.31343	0.30988	0.32974	0.32406	0.31484	0.32193	0.31272	0.32406	0.31343	0.31910	0.29641	0.27442	0.29499	0.28081	0.29924	0.28435	0.27939	0.28222	0.28577	0.29144	0.28364	0.30563	0.30066	0.31626	0.30563	0.28010	0.31130	0.30350	0.30917	0.29144	0.30563	0.29995	0.32052	0.31484	0.30563	0.33470	0.28577	0.30350	0.29853	0.33257	0.29003	0.30137	0.30775	0.32193	0.31839	0.30988	0.29924	0.32548	0.29995	0.35314	0.32903	0.31413	0.32832	0.32052	0.30066	0.30421	0.31981	0.30350	0.32690	0.28364	0.31910	0.29286	0.30279	0.29215	0.28081	0.27655	0.29570	0.29073	0.28081	0.29428	0.27868	0.30208	0.30704	0.30492	0.31413	0.29215	0.31059	0.29357	0.33186	0.29144	0.25953	0.28648	0.30563	0.29357	0.30492	0.30704	0.28506	0.30563	0.32052	0.33541	0.28719	0.27868	0.30563	0.27797	0.31413	0.29570	0.28861	0.29995	0.29003	0.30988	0.31484	0.29641	0.31130	0.29428	0.28719	0.30846	0.31201	0.29995	0.31343	0.28152	0.31484	0.30704	0.32406	0.30492	0.30704	0.31910	0.31555	0.28648	0.32761	0.25812	0.32406	0.28081	0.30350	0.31626	0.32335	0.31555	0.29003	0.28790	0.29712	0.28222	0.29073	0.29003	0.29570	0.27372	0.27017	0.28293	0.28506	0.26379	0.27655	0.25315	0.29783	0.29995	0.30137	0.29144	0.29499	0.28506	0.29073	0.29641	0.28364	0.30492	0.27868	0.28081	0.29853	0.29995	0.26733	0.25528	0.26308	0.28790	0.29003	0.28719	0.27939	0.28932	0.29641	0.26733	0.28861	0.26592	0.26024	0.28222	0.28152	0.25953	0.25812	0.27159	0.28293	0.26733	0.27159	0.27442	0.27939	0.26875	0.27513	0.27797	0.27442	0.26166	0.27797	0.29073	0.28861	0.26804	0.29641	0.30492	0.27584	0.26379	0.28081	0.27159	0.28506	0.28577	0.29003	0.28222	0.29286	0.30563	0.29570	0.26166	0.31839	0.29357	0.30704	0.27797	0.26237	0.29357	0.27726	0.28152	0.31484	0.28790	0.29995	0.29570	0.29073	0.29003	0.29144	0.30563	0.30492	0.28861	0.28506	0.27797	0.27513	0.26662	0.27088	0.27797	0.25812	0.28577	0.29995	0.26521	0.30350	0.29357	0.26592	0.26592	0.26166	0.30775	0.28081	0.29499	0.28222	0.26237	0.28435	0.27159	0.25102	0.28010	0.27017	0.29641	0.29641	0.27726	0.30279	0.27372	0.28435	0.29712	0.25670	0.26237	0.30846	0.29357	0.27017	0.25670	0.25102	0.27301	0.28152	0.26804	0.26450	0.28081	0.28081	0.28932	0.29073	0.26875	0.24322	0.29428	0.28719	0.25953	0.29003	0.28648	0.28577	0.27301	0.27584	0.28861	0.26308	0.27726	0.28790	0.26308	0.26662	0.25244	0.27301	0.29144	0.26875	0.28364	0.27797	0.26308	0.26450	0.25528	0.24961	0.27655	0.24606	0.27655	0.24110	0.26379	0.26592	0.24535	0.29215	0.28719	0.25386	0.25173	0.26095	0.26662	0.28435	0.27017	0.27797	0.30492	0.27939	0.27372	0.29073	0.29499	0.29783	0.28364	0.29499	0.28719	0.27584	0.28719	0.25882	0.25386	0.25457	0.23046	0.24606	0.26024	0.26166	0.26450	0.25812	0.28648	0.26804	0.24110	0.27442	0.25457	0.26946	0.25599	0.23897	0.26450	0.26804	0.26521	0.26166	0.25315	0.26379	0.25670	0.26875	0.23117	0.24393	0.22408	0.23684	0.21841	0.23968	0.25741	0.25244	0.25102	0.24677	0.24890	0.27939	0.25032	0.27442	0.27442	0.26875	0.27939	0.26592	0.26166	0.27939	0.25173	0.24748	0.22053	0.24606	0.22266	0.22975	0.23826	0.24748	0.22124	0.24039	0.26875	0.25315	0.23897	0.23046	0.25812	0.25599	0.25032	0.23897	0.24677	0.27230	0.25882	0.25599	0.24251	0.24961	0.24535	0.24961	0.25173	0.28081	0.26521	0.24606	0.24393	0.26521	0.24181	0.27584	0.24890	0.25599	0.26308	0.22621	0.25173	0.23684	0.25244	0.26308	0.23684	0.25882	0.25173	0.26379	0.25386	0.26237	0.26875	0.26521	0.24535	0.26308	0.23259	0.25173	0.23968	0.26095	0.24606	0.26379	0.25102	0.27230	0.24606	0.27726	0.25457	0.28719	0.27230	0.27868	0.26166	0.24110	0.24393	0.23968	0.26024	0.23755	0.25032	0.25670	0.23330	0.25670	0.25741	0.25599	0.26875	0.26662	0.23401	0.23684	0.25244	0.23401	0.23471	0.23046	0.23755	0.23897	0.25244	0.25386	0.26946	0.24181	0.27655	0.24748	0.27513	0.24748	0.28081	0.24039	0.24464	0.24110	0.25599	0.25386	0.22904	0.25528	0.24961	0.27017	0.23755	0.25315	0.24677	0.23826	0.23826	0.25244	0.25599	0.21557	0.23684	0.25315	0.22904	0.27301	0.23826	0.26804	0.27939	0.25032	0.27939	0.25244	0.24961	0.26166	0.26450	0.26592	0.23755	0.23188	0.23259	0.23826	0.21982	0.24961	0.26379	0.24535	0.23330	0.22266	0.24110	0.22621	0.24961	0.22975	0.22479	0.24535	0.21628	0.21770	0.24393	0.24181	0.24606	0.26662	0.24890	0.27584	0.25386	0.25457	0.25953	0.23117	0.28861	0.24961	0.24535	0.24535	0.22833	0.26592	0.25670	0.24677	0.25953	0.25315	0.25528	0.24606	0.25882	0.24251	0.25741	0.22621	0.26946	0.22266	0.22691	0.22124	0.22550	0.26237	0.24181	0.23968	0.26237	0.25032	0.23117	0.26379	0.25670	0.28222	0.28648	0.27017	0.24606	0.25457	0.26379	0.27797	0.23330	0.28719	0.27513	0.26946	0.25882	0.24535	0.25812	0.26521	0.25812	0.24322	0.25528	0.25032	0.24039	0.25528	0.26024	0.25102	0.24819	0.22053	0.23542	0.23684	0.22833	0.23826	0.22408	0.22337	0.25244	0.23188	0.22975	0.25102	0.23188	0.23968	0.24251	0.22479	0.24819	0.24251	0.23826	0.24393	0.27655	0.29924	0.27726	0.25882	0.26592	0.29641	0.26450	0.25741	0.24393	0.23826	0.23684	0.25812	0.22550	0.24393	0.24961	0.21628	0.24819	0.25599	0.22833	0.24535	0.26662	0.25173	0.26024	0.22975	0.23471	0.25457	0.22762	0.23117	0.25386	0.25386	0.24961	0.25315	0.26733	0.23330	0.24606	0.26733	0.25457	0.23684	0.24890	0.23755	0.22975	0.23755	0.24181	0.26308	0.25386	0.24039	0.27372	0.23259	0.22124	0.24535	0.25528	0.25102	0.25741	0.24819	0.25032	0.23259	0.24251	0.24464	0.24748	0.24961	0.22266	0.25173	0.24535	0.25315	0.22975	0.25812	0.24535	0.21202	0.24110	0.25741	0.24251	0.23968	0.23471	0.25812	0.25599	0.25812	0.26237	0.24039	0.27655	0.26662	0.26804	0.25457	0.24961	0.26521	0.27868	0.27017	0.27584	0.25670	0.26804	0.27868	0.24393	0.27513	0.23968	0.24110	0.25599	0.27939	0.26379	0.24464	0.26450	0.27372	0.28152	0.26450	0.27372	0.26166	0.26946	0.29286	0.25812	0.24961	0.24677	0.25812	0.23968	0.25741	0.24819	0.26166	0.26804	0.24110	0.27159	0.25528	0.27797	0.25173	0.25386	0.26379	0.27372	0.23684	0.23542	0.26875	0.27655	0.26804	0.25102	0.25173	0.25244	0.29428	0.28152	0.26237	0.27372	0.28293	0.25457	0.27868	0.27513	0.27230	0.27230	0.24039	0.25599	0.24535	0.26662	0.24322	0.25315	0.22833	0.25315	0.30492	0.29003	0.27017	0.26166	0.28152	0.26308	0.25032	0.25882	0.25173	0.27230	0.27017	0.27868	0.24890	0.25386	0.26592	0.29144	0.27939	0.27726	0.31343	0.26662	0.27017	0.26733	0.27797	0.24322	0.26166	0.28010	0.25102	0.27017	0.27088	0.26237	0.24322	0.24819	0.26237	0.25386	0.26521	0.26166	0.24535	0.23613	0.26308	0.25741	0.28010	0.28790	0.27372	0.24322	0.24961	0.28222	0.27584	0.28435	0.26379	0.26875	0.25812	0.22975	0.23826	0.24322	0.25173	0.26521	0.25102	0.25812	0.27868	0.26804	0.28435	0.25953	0.24961	0.24322	0.25315	0.27017	0.26237	0.24748	0.24961	0.28222	0.30137	0.27655	0.25315	0.23330	0.24322	0.25032	0.26024	0.29286	0.23542	0.27230	0.25528	0.22621	0.25315	0.23684	0.25032	0.23613	0.27301	0.25032	0.26379	0.25457	0.27442	0.23542	0.24181	0.24251	0.24890	0.22833	0.23968	0.22762	0.26308	0.24535	0.24677	0.27301	0.25173	0.25670	0.28081	0.25244	0.26237	0.25386	0.25032	0.27088	0.27513	0.25599	0.27088	0.25812	0.28010	0.29499	0.28010	0.27939	0.28364	0.26946	0.25812	0.26521	0.21982	0.24677	0.23330	0.23897	0.23542	0.23188	0.22691	0.22762	0.26024	0.23968	0.24039	0.25528	0.21770	0.25244	0.27088	0.24677	0.26308	0.28364	0.24606	0.24535	0.24251	0.24181	0.21982	0.23755	0.25812	0.27017	0.24819	0.26237	0.22053	0.24890	0.24464	0.21344	0.26024	0.23897	0.26308	0.26733	0.23897	0.21770	0.22833	0.25032	0.23684	0.21131	0.23259	0.25882	0.23471	0.25032	0.24251	0.23471	0.23330	0.24464	0.22975	0.23613	0.22195	0.19642	0.19500	0.19642	0.22621	0.21060	0.22337	0.21415	0.22266	0.20848	0.21202	0.19784	0.20848	0.19430	0.19217	0.21202	0.21131	0.19288	0.20564	0.19997	0.19217	0.19217	0.19075	0.19359	0.20564	0.18295	0.19713	0.18153	0.19784	0.20068	0.20990	0.22621	0.20493	0.21770	0.20068	0.20422	0.18153	0.19075	0.21982	0.20635	0.19784	0.18650	0.20848	0.19288	0.19430	0.19571	0.19926	0.20139	0.19713	0.18579	0.17728	0.18862	0.18791	0.18366	0.17231	0.18366	0.16380	0.17870	0.19997	0.19500	0.20068	0.19075	0.18366	0.18579	0.17515	0.19004	0.19217	0.17231	0.15742	0.17940	0.18011	0.15742	0.17728	0.19359	0.19642	0.16593	0.19075	0.18791	0.18862	0.19288	0.16522	0.19430	0.17373	0.16380	0.17302	0.19217	0.18862	0.18650	0.16380	0.16948	0.18153	0.19146	0.16664	0.17515	0.15742	0.15884	0.15884	0.15955	0.17444	0.18011	0.19004	0.16026	0.14679	0.18720	0.18579	0.17515	0.17728	0.17586	0.15246	0.18579	0.17302	0.15884	0.17231	0.17728	0.18720	0.18437	0.17444	0.16735	0.19288	0.16593	0.16522	0.17799	0.19146	0.16664	0.16664	0.18153	0.16097	0.17728	0.16735	0.17231	0.17870	0.18366	0.16380	0.19004	0.17515	0.16664	0.16380	0.14608	0.16309	0.16309	0.16451	0.18011	0.17231	0.14608	0.17160	0.16026	0.15671	0.14466	0.16309	0.14182	0.16735	0.17160	0.15459	0.16522	0.15246	0.14537	0.16877	0.18579	0.16309	0.17444	0.15813	0.15317	0.19075	0.16735	0.18224	0.18437	0.17231	0.15884	0.17019	0.18011	0.15459	0.17870	0.19359	0.15671	0.16948	0.17373	0.17089	0.13189	0.16522	0.16806	0.17657	0.18224	0.18791	0.17019	0.18508	0.21911	0.24819	0.24677	0.19430	0.23117	0.22195	0.19713	0.15884	0.19926	0.18650	0.17728	0.17373	0.19642	0.21415	0.19217	0.20777	0.20068	0.21344	0.20848	0.19997	0.20919	0.21557	0.20706	0.21202	0.19146	0.22053	0.19926	0.22479	0.21557	0.20848	0.21486	0.21628	0.22053	0.22904	0.21982	0.23471	0.22195	0.21557	0.22053	0.25244	0.23259	0.24110	0.22833	0.22266	0.24890	0.22124	0.24464	0.26662	0.23684	0.22621	0.24748	0.25244	0.25457	0.24322	0.24890	0.25599	0.29499	0.24606	0.27301	0.25528	0.27230	0.24535	0.24039	0.25173	0.24393	0.23897	0.26379	0.26166	0.23755	0.24181	0.27159	0.24251	0.25315	0.29924	0.28790	0.27939	0.26521	0.24464	0.26733	0.28648	0.27230	0.27868	0.27584	0.28506	0.27726	0.25102	0.27868	0.29570	0.31130	0.25032	0.30633	0.28293	0.28293	0.26662	0.30917	0.29641	0.27939	0.27868	0.27088	0.27726	0.30279	0.31343	0.28861	0.29712	0.29783	0.28648	0.28790	0.30775	0.27655	0.24110	0.29853	0.30492	0.31413	0.29286	0.26095	0.26521	0.29853	0.33895	0.28081	0.25670	0.29144	0.26521	0.27372	0.32619	0.29853	0.29783	0.29144	0.30775	0.30137	0.26946	0.28081	0.27301	0.32264	0.30704	0.29924	0.33186	0.33612	0.30775	0.32335	0.29712	0.30704	0.31059	0.30066	0.30421	0.29570	0.29641	0.29924	0.28648	0.30775	0.27939	0.30421	0.28435	0.30988	0.27584	0.28293	0.27442	0.30492	0.30492	0.29570	0.32406	0.30350	0.30137	0.31555	0.30917	0.33966	0.31484	0.29073	0.32264	0.35314	0.33186	0.29215	0.29712	0.29003	0.27726	0.27868	0.27726	0.29144	0.27726	0.30350	0.29286	0.27017	0.28932	0.29570	0.28364	0.33186	0.29215	0.29712	0.32832	0.31413	0.30492	0.30421	0.31981	0.26592	0.30563	0.29428	0.29073	0.28010	0.29499	0.27088	0.29073	0.30846	0.30137	0.30066	0.30917	0.29357	0.28648	0.30492	0.29995	0.31059	0.30421	0.29144	0.27726	0.33115	0.29144	0.28861	0.27088	0.29995	0.27372	0.25882	0.28932	0.31626	0.29428	0.28435	0.31059	0.31768	0.32690	0.29712	0.26875	0.25670	0.30846	0.29924	0.28010	0.29783	0.27230	0.29924	0.33044	0.31839	0.30492	0.28010	0.31910	0.30350	0.29641	0.34250	0.29995	0.29853	0.29428	0.29712	0.30137	0.25953	0.30208	0.29499	0.31626	0.30208	0.30279	0.31059	0.29428	0.30917	0.31839	0.30917	0.30066	0.32123	0.29003	0.25670	0.28932	0.31413	0.36874	0.33754	0.32052	0.28081	0.33186	0.31413	0.30846	0.29215	0.30350	0.30704	0.28293	0.31130	0.28293	0.27655	0.26308	0.28577	0.27868	0.29286	0.29641	0.28222	0.28790	0.28790	0.26308	0.29641	0.30279	0.30350	0.29499	0.28435	0.31839	0.29003	0.27726	0.28293	0.32406	0.30917	0.31413	0.30846	0.32832	0.28577	0.32619	0.31484	0.30633	0.32123	0.30421	0.30633	0.31059	0.27017	0.28719	0.33044	0.27939	0.32123	0.30633	0.28506	0.30279	0.26875	0.27868	0.28577	0.26379	0.27372	0.26521	0.27655	0.31059	0.30846	0.30846	0.31059	0.28010	0.30775	0.30492	0.28435	0.28861	0.31272	0.29570	0.29286	0.28435	0.30350	0.29215	0.30917	0.31555	0.30988	0.31343	0.29357	0.27159	0.29641	0.31484	0.32193	0.32193	0.29712	0.30917	0.29003	0.28010	0.32832	0.29357	0.29073	0.30775	0.30066	0.30137	0.30917	0.32052	0.30421	0.29499	0.29712	0.29641	0.31201	0.28293	0.30137	0.28719	0.27797	0.28790	0.29570	0.27584	0.30775	0.28152	0.33824	0.29003	0.29712	0.31201	0.27797	0.28506	0.27868	0.28081	0.27301	0.26592	0.27797	0.29215	0.29641	0.31130	0.30350	0.31697	0.32193	0.29215	0.31697	0.28435	0.30279	0.30066	0.29712	0.30917	0.30492	0.30917	0.31910	0.31059	0.31343	0.32761	0.30279	0.29924	0.33115	0.29853	0.31059	0.29286	0.29428	0.30350	0.31697	0.30279	0.27797	0.29215	0.30563	0.29286	0.26875	0.29215	0.29003	0.29073	0.31555	0.32761	0.27584	0.27230	0.31910	0.27939	0.30775	0.28790	0.30137	0.29286	0.29428	0.29215	0.29641	0.31272	0.29783	0.26733	0.27939	0.27655	0.30846	0.29924	0.31839	0.32335	0.28577	0.29003	0.30704	0.27726	0.28293	0.29570	0.30421	0.29995	0.28222	0.29499	0.30846	0.30350	0.27230	0.27159	0.28081	0.30066	0.29995	0.29641	0.31059	0.29570	0.29924	0.29428	0.30208	0.31484	0.29215	0.31059	0.32477	0.30988	0.29570	0.29570	0.32974	0.28577	0.29215	0.29003	0.29570	0.32335	0.30846	0.29073	0.25386	0.27088	0.29853	0.26521	0.27584	0.26237	0.32052	0.29357	0.27442	0.30208	0.30704	0.30704	0.27726	0.29215	0.30208	0.29499	0.28364	0.28506	0.25953	0.26166	0.27017	0.29215	0.29712	0.30704	0.29357	0.31343	0.29428	0.31272	0.28790	0.28932	0.29853	0.30137	0.29995	0.30137	0.30350	0.28081	0.30137	0.26804	0.28152	0.27372	0.29215	0.28648	0.28719	0.28506	0.29428	0.30563	0.28719	0.29499	0.30208	0.28861	0.31555	0.25102	0.26662	0.31059	0.28506	0.27159	0.30350	0.29783	0.29144	0.30704	0.30633	0.31555	0.26592	0.29853	0.29144	0.29853	0.28861	0.30988	0.28364	0.29144	0.29144	0.26875	0.31768	0.28435	0.30492	0.30208	0.30066	0.26733	0.28081	0.28790	0.32193	0.25953	0.30208	0.28506	0.29924	0.29428	0.28222	0.28861	0.27868	0.27655	0.28932	0.28577	0.28577	0.28081	0.27584	0.27797	0.30846	0.30846	0.28293	0.30208	0.30137	0.29499	0.28364	0.29073	0.27442	0.29995	0.30066	0.29215	0.30846	0.29003	0.28435	0.27442	0.24039	0.30350	0.30988	0.28152	0.29499	0.30846	0.28293	0.30279	0.27584	0.31768	0.32335	0.29357	0.28435	0.30633	0.31059	0.32406	0.29499	0.33044	0.30208	0.33044	0.30775	0.30704	0.29570	0.32548	0.29286	0.29570	0.30350	0.31910	0.32761	0.30279	0.28081	0.28152	0.30208	0.30775	0.29003	0.29570	0.31343	0.29073	0.30633	0.29357	0.30421	0.29641	0.29924	0.30350	0.32193	0.30988	0.29428	0.30350	0.32832	0.32123	0.30421	0.29924	0.32335	0.33257	0.34888	0.31839	0.32832	0.30633	0.34817	0.34250	0.34179	0.33399	0.31981	0.30846	0.32761	0.31555	0.31981	0.30279	0.32619	0.31484	0.33824	0.31484	0.28364	0.31768	0.28222	0.30279	0.33470	0.32406	0.30563	0.31981	0.31697	0.33541	0.35172	0.31839	0.32761	0.33257	0.35314	0.33186	0.29924	0.34675	0.33257	0.37512	0.33399	0.31697	0.32619	0.32477	0.33115	0.31343	0.29570	0.30846	0.29003	0.32761	0.29357	0.32335	0.29712	0.29286	0.29428	0.31130	0.30137	0.29428	0.32832	0.29215	0.31839	0.30421	0.31839	0.30988	0.31413	0.30775	0.27159	0.30563	0.33966	0.30917	0.31059	0.31839	0.32690	0.31839	0.33328	0.35455	0.33683	0.33399	0.28577	0.33895	0.30421	0.31059	0.28861	0.31272	0.29073	0.31768	0.32406	0.30704	0.30279	0.27726	0.29286	0.29073	0.32123	0.29215	0.29570	0.34250	0.30633	0.33754	0.31910	0.30633	0.30846	0.29144	0.31130	0.33895	0.33612	0.32548	0.31697	0.32335	0.32761	0.32619	0.32477	0.31697	0.31981	0.31343	0.33541	0.31201	0.31201	0.32832	0.30633	0.31555	0.29853	0.31059	0.32193	0.31626	0.30775	0.33824	0.34321	0.32761	0.31343	0.31839	0.30208	0.31697	0.33257	0.32619	0.29428	0.33044	0.30633	0.32123	0.33328	0.32123	0.32974	0.34534	0.32406	0.33754	0.33044	0.32903	0.29357	0.34463	0.30917	0.33824	0.31981	0.30704	0.32335	0.33966	0.30563	0.34250	0.33966	0.32052	0.33895	0.28293	0.29995	0.30846	0.30279	0.30633	0.29570	0.31768	0.33328	0.32335	0.35314	0.31910	0.31413	0.30137	0.32477	0.32193	0.31839	0.30563	0.32477	0.32193	0.35668	0.33115	0.32548	0.32477	0.34321	0.31484	0.36023	0.35526	0.31768	0.31059	0.29003	0.28577	0.31626	0.31981	0.29428	0.30492	0.30492	0.27513	0.32761	0.29286	0.32548	0.29995	0.28506	0.30421	0.30563	0.29924	0.30208	0.29144	0.29570	0.30704	0.30633	0.28577	0.27655	0.29783	0.30279	0.31484	0.30563	0.30633	0.30137	0.32052	0.31839	0.27726	0.28648	0.30208	0.29357	0.27797	0.31201	0.27301	0.28364	0.29357	0.30563	0.31059	0.32052	0.31697	0.29286	0.30775	0.30846	0.28293	0.31697	0.29428	0.30492	0.29499	0.30492	0.30917	0.30208	0.29853	0.30350	0.31555	0.30208	0.28222	0.29995	0.30775	0.27513	0.30704	0.30208	0.31059	0.30846	0.29712	0.31484	0.28861	0.29215	0.29570	0.30066	0.32406	0.31484	0.29641	0.29357	0.30633	0.27301	0.29144	0.29641	0.31910	0.30279	0.32123	0.36164	0.34037	0.31201	0.33044	0.33328	0.30775	0.30208	0.30988	0.33966	0.33399	0.34037	0.33044	0.29641	0.31555	0.34675	0.31272	0.31343	0.30350	0.31059	0.30279	0.29073	0.27868	0.27726	0.30563	0.26166	0.29499	0.31413	0.31343	0.34463	0.28648	0.29570	0.29924	0.30775	0.31484	0.28648	0.29144	0.30704	0.32264	0.34392	0.32619	0.30350	0.32477	0.30988	0.29924	0.33115	0.32974	0.28577	0.31130	0.30279	0.32548	0.32832	0.31981	0.31484	0.30846	0.30563	0.29286	0.30988	0.29712	0.29073	0.28506	0.31413	0.31555	0.30492	0.28861	0.30421	0.32690	0.29924	0.30704	0.29641	0.31272	0.30350	0.30421	0.30279	0.32193	0.32903	0.30492	0.31697	0.33186	0.31201	0.29995	0.30846	0.33754	0.31626	0.32690	0.28010	0.32193	0.31697	0.31201	0.32406	0.27868	0.29144	0.29641	0.30775	0.32832	0.33824	0.31343	0.35668	0.33399	0.33044	0.35101	0.37866	0.35314	0.32619	0.35597	0.31768	0.35526	0.31839	0.34534	0.32974	0.33966	0.33399	0.33754	0.35101	0.34746	0.32193	0.30066	0.32477	0.29924	0.29428	0.30633	0.34179	0.30988	0.32619	0.30704	0.35172	0.31981	0.29144	0.30137	0.29924	0.30066	0.30279	0.30350	0.29570	0.30633	0.30208	0.31059	0.32123	0.28932	0.29924	0.31343	0.30492	0.30350	0.31413	0.29712	0.31768	0.29924	0.30066	0.28081	0.29286	0.27584	0.33470	0.29783	0.29357	0.32548	0.32690	0.32761	0.31697	0.32761	0.32477	0.31626	0.30421	0.33895	0.30917	0.32335	0.31626	0.32548	0.34534	0.31555	0.28506	0.29995	0.32761	0.30633	0.28506	0.31413	0.31272	0.30350	0.31059	0.29712	0.30492	0.29428	0.31697	0.32619	0.31839	0.32548	0.33115	0.31981	0.31981	0.31626	0.31272	0.32974	0.31555	0.32264	0.31768	0.31555	0.31201	0.27939	0.33044	0.32548	0.29641	0.31697	0.32052	0.31626	0.32477	0.30775	0.33754	0.33541	0.31555	0.31059	0.30633	0.31059	0.31201	0.31697	0.31626	0.30775	0.31697	0.34888	0.32690	0.32974	0.31059	0.31130	0.33257	0.32123	0.32477	0.31059	0.32690	0.33612	0.29712	0.34108	0.33470	0.31555	0.32406	0.32761	0.33612	0.32335	0.32052	0.33115	0.31981	0.31910	0.34888	0.34888	0.32193	0.31768	0.33470	0.31697	0.31768	0.31555	0.29428	0.29215	0.29073	0.30704	0.28293	0.32052	0.30917	0.29286	0.32335	0.31839	0.29995	0.33470	0.30208	0.30563	0.29924	0.30137	0.28790	0.30208	0.31272	0.31910	0.30704	0.31839	0.29712	0.30492	0.33895	0.29357	0.32619	0.32335	0.32690	0.30279	0.29783	0.28648	0.31484	0.29712	0.29073	0.31130	0.31059	0.31626	0.31981	0.29499	0.25741	0.30917	0.34037	0.30846	0.31910	0.28364	0.27868	0.30208	0.32335	0.27513	0.29428	0.30704	0.30704	0.30988	0.30563	0.31059	0.31059	0.30208	0.29853	0.32477	0.30633	0.33257	0.30846	0.31839	0.29783	0.30846	0.29853	0.29570	0.30846	0.30137	0.28648	0.30563	0.32123	0.30492	0.31768	0.29499	0.32052	0.30208	0.32264	0.32477	0.29428	0.29995	0.32690	0.30775	0.32761	0.31626	0.32619	0.31555	0.32477	0.29853	0.33044	0.32548	0.31626	0.32690	0.30350	0.31343	0.30633	0.32406	0.30846	0.34037	0.32335	0.33399	0.31768	0.29357	0.30633	0.31130	0.30492	0.33186	0.33399	0.31768	0.29853	0.30988	0.30988	0.29428	0.29215	0.28364	0.28081	0.29712	0.29499	0.28861	0.31130	0.30633	0.31839	0.32548	0.32619	0.31626	0.29995	0.29712	0.31555	0.32477	0.34888	0.30704	0.30066	0.29853	0.30137	0.34179	0.33257	0.29712	0.29853	0.32406	0.31130	0.32123	0.29712	0.33115	0.32832	0.31626	0.32193	0.34463	0.33044	0.31910	0.31626	0.35314	0.32903	0.30563	0.32406	0.33399	0.35314	0.32974	0.30775	0.35030	0.33895	0.32193	0.30988	0.30917	0.34463	0.33399	0.31839	0.33824	0.34888	0.32548	0.32903	0.31059	0.29003	0.32903	0.32477	0.31484	0.30137	0.30350	0.29215	0.31272	0.33328	0.30917	0.31059	0.27726	0.31272	0.28932	0.30492	0.30917	0.30563	0.31910	0.30704	0.33541	0.34392	0.33683	0.29641	0.32619	0.31626	0.32619	0.29003	0.29712	0.29783	0.31697	0.31626	0.29712	0.32406	0.30846	0.30775	0.30279	0.31910	0.34817	0.33399	0.32477	0.30846	0.31910	0.30917	0.31059	0.31910	0.31839	0.30350	0.29995	0.29995	0.30492	0.29995	0.31697	0.32335	0.32832	0.31697	0.31910	0.32264	0.36590	0.33257	0.30988	0.32052	0.32052	0.30208	0.31130	0.33470	0.31059	0.29712	0.30137	0.32690	0.31910	0.30066	0.30775	0.31697	0.30066	0.29003	0.32903	0.32903	0.32903	0.31555	0.31130	0.29286	0.28790	0.31484	0.33044	0.29570	0.33824	0.33824	0.30350	0.30066	0.31697	0.33328	0.36164	0.31768	0.32761	0.29995	0.31130	0.31555	0.32761	0.35101	0.32761	0.32335	0.30279	0.31555	0.34392	0.30492	0.32123	0.31768	0.31343	0.35314	0.30988	0.30208	0.33399	0.33470	0.31059	0.30917	0.31839	0.32690	0.31981	0.32548	0.35597	0.34179	0.33966	0.32690	0.35101	0.35384	0.33470	0.33824	0.35526	0.33966	0.35952	0.34037	0.37512	0.36519	0.34250	0.35597	0.35384	0.35243	0.35881	0.34179	0.33612	0.35384	0.33328	0.37015	0.35526	0.33470	0.31768	0.33966	0.36874	0.34321	0.32974	0.32193	0.31272	0.29783	0.31910	0.33754	0.29144	0.33895	0.33895	0.29073	0.29215	0.34108	0.34888	0.33754	0.35172	0.35881	0.35384	0.33824	0.36519	0.34534	0.32052	0.31981	0.32903	0.36235	0.32264	0.32052	0.35597	0.33966	0.34959	0.32477	0.32548	0.31768	0.30917	0.32406	0.33257	0.34675	0.32335	0.32477	0.35030	0.33470	0.33186	0.32903	0.31626	0.31839	0.32123	0.30988	0.32123	0.33895	0.32052	0.33399	0.31413	0.33683	0.34037	0.30066	0.31839	0.31839	0.31201	0.30350	0.32832	0.31130	0.31413	0.31413	0.31839	0.30988	0.32264	0.31626	0.30350	0.29003	0.32123	0.31910	0.32052	0.32832	0.32548	0.33470	0.31059	0.32477	0.32761	0.30917	0.29924	0.29995	0.32548	0.32761	0.33115	0.30492	0.31272	0.31555	0.31910	0.30633	0.29995	0.32690	0.29003	0.31839	0.31484	0.32264	0.34888	0.31910	0.33966	0.30350	0.33399	0.32832	0.32832	0.35810	0.31201	0.30563	0.31910	0.30775	0.29783	0.28577	0.34179	0.30066	0.32123	0.31059	0.32903	0.33115	0.31272	0.30208	0.32193	0.34463	0.29144	0.31981	0.32193	0.29570	0.30066	0.32477	0.32477	0.30917	0.28577	0.31697	0.30137	0.29995	0.32903	0.34392	0.31910	0.31910	0.31910	0.32123	0.34108	0.32619	0.31413	0.30492	0.30421	0.31343	0.32052	0.33257	0.32761	0.32123	0.32548	0.29357	0.31768	0.30846	0.33044	0.29144	0.32832	0.35810	0.33683	0.33044	0.33186	0.33328	0.34108	0.33186	0.33824	0.36448	0.34675	0.35597	0.32974	0.32123	0.29924	0.31697	0.35952	0.33257	0.33115	0.32335	0.32903	0.33186	0.34817	0.31626	0.33683	0.33895	0.33044	0.33683	0.34392	0.35668	0.32903	0.33966	0.33683	0.33541	0.32690	0.35597	0.34321	0.32052	0.33966	0.33895	0.35810	0.32903	0.32619	0.34321	0.33399	0.37299	0.30846	0.31413	0.34604	0.33044	0.35526	0.33541	0.35172	0.36306	0.37512	0.33186	0.35172	0.33541	0.36732	0.35101	0.33257	0.33966	0.35455	0.34888	0.36306	0.35030	0.34037	0.32406	0.36023	0.35030	0.32832	0.33186	0.34179	0.36235	0.33612	0.34392	0.34959	0.31697	0.34179	0.34250	0.35455	0.34250	0.34321	0.37795	0.33044	0.35384	0.32548	0.34675	0.36519	0.34179	0.33115	0.37725	0.31839	0.32832	0.31413	0.32477	0.33966	0.32052	0.32548	0.35314	0.32193	0.31981	0.33115	0.32264	0.31981	0.32193	0.32335	0.31697	0.33186	0.30492	0.30421	0.33044	0.33541	0.31910	0.33541	0.33754	0.33966	0.36519	0.33966	0.31555	0.32477	0.34250	0.33541	0.32193	0.34604	0.36732	0.35597	0.38292	0.37795	0.35455	0.35810	0.36945	0.36235	0.33328	0.37725	0.36448	0.34463	0.33470	0.33541	0.35526	0.35668	0.33470	0.33541	0.34888	0.33541	0.34179	0.33541	0.32193	0.35030	0.31343	0.33612	0.31272	0.33683	0.33824	0.33257	0.36519	0.36164	0.34108	0.34321	0.36094	0.34392	0.34746	0.34392	0.35810	0.36590	0.35739	0.35810	0.32832	0.36164	0.33895	0.32052	0.35668	0.34037	0.34534	0.32123	0.33683	0.31626	0.33966	0.32974	0.34037	0.34888	0.34463	0.35030	0.36377	0.38150	0.38434	0.33824	0.34604	0.34392	0.35314	0.33754	0.33541	0.35597	0.34463	0.34534	0.33399	0.34179	0.32974	0.34392	0.36448	0.34321	0.36519	0.33044	0.34250	0.33612	0.32193	0.34959	0.34604	0.35030	0.32123	0.35172	0.35739	0.34250	0.36306	0.37725	0.34250	0.34392	0.33683	0.35384	0.34250	0.35172	0.34463	0.32548	0.33328	0.33612	0.37583	0.35952	0.34817	0.38221	0.34604	0.35668	0.36306	0.35668	0.35172	0.36023	0.35455	0.37299	0.35952	0.35881	0.36164	0.37086	0.37086	0.35384	0.36661	0.32123	0.36448	0.35526	0.36094	0.35739	0.35526	0.36306	0.36590	0.36377	0.36803	0.39143	0.35597	0.35172	0.36448	0.35314	0.36874	0.34037	0.35030	0.35314	0.38150	0.32477	0.34604	0.34463	0.33895	0.35668	0.35810	0.35455	0.36377	0.35172	0.32264	0.35455	0.37228	0.35314	0.33754	0.33541	0.29783	0.33895	0.33470	0.30846	0.34463	0.36164	0.32406	0.34888	0.33683	0.34746	0.32477	0.33541	0.35314	0.35101	0.36448	0.35243	0.35810	0.39143	0.34746	0.36661	0.35810	0.36377	0.36023	0.36164	0.36803	0.38859	0.34392	0.36377	0.34179	0.36732	0.36590	0.35739	0.37228	0.36448	0.38434	0.34463	0.35526	0.33328	0.34179	0.32832	0.37228	0.34179	0.34817	0.34675	0.37725	0.36448	0.34534	0.35172	0.37583	0.37937	0.38859	0.38363	0.36661	0.36023	0.35597	0.35739	0.36803	0.34463	0.33470	0.34392	0.39852	0.35314	0.38292	0.35810	0.36590	0.35172	0.34392	0.33966	0.36874	0.33541	0.32264	0.35668	0.32264	0.32264	0.35455	0.36164	0.36235	0.35952	0.35030	0.35526	0.35314	0.35384	0.37228
7	1.04482	0.93973	1.00578	0.90971	0.94874	0.93673	1.00879	0.95775	0.90671	0.89770	0.90070	0.99378	0.95474	0.96976	1.08084	1.11387	1.05983	0.93073	1.10186	1.01179	1.00278	1.00879	0.85267	0.90371	0.96375	1.02380	0.98777	0.93973	1.01479	0.94874	0.93673	0.95775	0.97276	0.97876	0.90971	0.99978	1.02080	1.03881	0.98477	0.99678	0.95775	0.96375	0.93673	0.91872	0.93673	0.90070	0.85867	0.89770	0.92472	0.92772	1.00278	0.99978	0.96075	0.90671	0.96675	0.90971	0.86167	0.94874	1.00578	0.93973	0.96675	0.92472	0.94874	0.93073	1.01479	0.89470	0.87368	0.86768	0.87368	0.86768	0.85567	0.84366	0.92472	0.96375	0.93973	0.91872	0.99978	1.01179	1.05682	1.02080	1.04482	0.95474	0.96675	1.07184	0.98477	1.00578	1.01179	1.06283	1.03881	1.04782	1.07784	1.11987	1.07184	0.99978	1.03281	0.98477	0.99978	0.94274	0.98477	0.90371	0.92772	0.89170	0.92472	0.91571	0.96976	0.94274	0.99978	0.92172	0.91571	0.94574	0.95474	0.92772	0.89770	0.92472	0.93373	0.92772	0.98177	0.96976	1.03581	1.00879	1.00879	1.02680	0.96976	0.94274	0.96075	1.03281	0.95775	0.98177	1.07484	1.12588	1.12888	1.10486	1.06883	1.04181	1.11087	1.01479	0.98477	1.02980	1.02680	0.98777	1.02380	0.93073	0.92472	0.92472	1.00879	1.11087	1.03581	0.97876	0.99978	0.94274	0.98477	0.89770	0.91271	1.02080	1.05682	1.07184	0.97276	1.05382	1.06583	0.96976	0.91571	0.95775	0.98177	0.85567	0.98177	0.98477	0.96375	0.99378	0.99678	0.89170	0.85567	0.92472	0.94274	1.06883	0.96976	0.99978	0.94574	1.03881	0.90671	0.94874	1.05983	1.04782	1.09586	1.08685	1.15290	1.06883	1.14389	1.06283	1.05082	0.99077	0.99678	1.01479	0.95775	0.96976	0.99978	0.97276	0.86467	0.92172	0.96075	0.95775	0.99678	1.03881	1.02980	0.90371	0.87068	0.88269	0.87368	0.87368	0.99077	0.95474	0.96976	1.02680	1.03281	1.02080	1.02980	0.99378	0.98477	0.93373	1.07484	0.92172	0.87668	1.04782	0.97276	1.06583	1.05382	1.11087	1.16191	1.10786	1.10786	1.04181	0.99378	1.00879	1.04181	1.01779	1.03881	1.00879	1.09586	1.02980	0.98177	1.06583	1.14089	0.96675	1.08385	0.99978	0.99077	0.91872	0.99678	0.94874	0.99378	0.98477	0.90971	0.93373	0.96976	0.99978	1.02680	0.96075	0.93073	0.99077	1.07784	0.97576	0.93673	1.08985	0.96075	1.01179	0.99378	0.97276	0.94274	1.05082	1.06583	1.05082	1.08985	1.08084	1.15290	1.08084	1.05382	1.04482	1.16191	1.09586	1.14389	1.06883	1.04782	1.15290	0.99077	1.08084	1.03581	0.99077	0.99978	0.99077	1.05082	1.00578	0.99077	1.02080	1.01479	0.99077	1.01779	0.99378	0.96675	1.03881	0.98777	0.96075	0.87068	0.97276	1.02980	0.99678	0.98777	0.96375	1.03281	1.06283	1.05082	1.04482	1.00879	0.97876	0.97576	0.99678	1.05082	0.93073	0.94274	0.92172	0.94574	0.99978	0.94874	1.06283	1.05983	0.97576	0.90371	0.93673	0.91571	0.95474	0.94274	0.98477	0.94874	0.99378	0.93373	0.96976	0.96375	1.00879	0.95174	0.91872	0.99378	0.94574	0.89470	0.98477	0.92772	0.98777	1.05382	1.12888	1.09285	1.10786	1.06283	1.01179	0.95474	1.02380	1.01479	0.97276	0.99077	0.94274	0.97876	1.03581	1.03581	1.05382	1.00578	0.99678	0.91571	1.01179	1.05082	0.95775	0.96976	1.00578	0.99678	0.96375	0.98477	0.94574	0.99678	0.98477	1.09586	1.10786	1.20394	1.16791	1.10186	1.03281	1.06583	1.05983	1.04782	0.99678	1.03581	1.01479	0.93973	0.90971	0.87068	0.95775	0.98177	1.08084	1.01779	1.02680	0.99678	1.12888	1.06283	1.10786	1.10486	1.05682	0.99978	1.05082	1.13789	1.05682	1.00278	1.11987	1.07184	1.07484	1.04181	1.06883	1.07484	1.13789	1.14389	1.20994	1.12888	1.20994	1.07484	1.07184	1.06883	1.15590	1.07484	1.10786	1.09886	1.08685	1.05682	1.16191	1.19793	1.23096	1.17692	1.13489	1.03881	1.12288	0.99678	1.10186	1.07784	1.07784	1.03581	1.11387	1.06583	1.03281	1.10186	1.06583	1.06583	1.04181	1.08985	1.05682	1.11687	1.14089	1.15590	1.21595	1.03881	1.17392	1.11087	1.04782	1.12588	1.09586	1.06583	1.02980	0.99378	1.06883	1.09586	1.04181	1.10486	1.10486	1.05382	1.07484	0.97576	1.06883	1.04482	1.11387	1.08685	1.01179	0.98777	0.98777	0.97576	0.94874	0.95174	1.00578	1.03881	0.98177	0.96976	0.96976	1.03581	0.93373	0.94574	1.02380	0.96976	1.03881	1.05983	1.18292	1.13489	1.11687	1.02380	1.11987	1.05382	1.08084	1.08084	1.12288	1.05082	1.04181	1.03581	1.10186	1.12288	1.07784	1.09586	1.04482	1.05382	1.14990	1.11687	1.13188	0.96675	1.03281	1.07184	1.07484	1.05983	1.06883	1.07184	1.09285	1.15290	1.03881	1.10186	1.10786	1.08985	1.08685	1.10786	1.03881	1.10486	1.13489	1.14990	1.12888	1.11387	1.11087	1.13188	1.21595	1.14389	1.13489	1.11987	1.04782	1.05983	1.01179	1.06583	1.03581	1.00278	1.01479	1.02980	1.02680	1.02680	1.06583	1.04782	0.98777	1.14689	1.08985	0.97876	0.99378	0.96976	1.04181	1.04181	1.02680	1.07484	1.05082	1.09285	0.98177	1.00879	0.95174	0.95775	0.96375	0.99077	1.05082	0.98777	1.00879	0.99378	1.00879	0.93073	0.92472	0.87969	0.90371	0.92472	1.05682	1.13789	1.15290	1.06283	0.99978	1.02680	1.03881	1.08985	1.04782	1.10486	0.96075	1.03281	1.07184	1.07784	1.08985	1.07184	0.96976	0.98777	1.01779	1.00278	0.97576	1.00879	0.97876	0.90070	0.98477	1.00879	1.05382	1.11987	1.12288	1.14689	1.10186	1.14389	1.13489	1.16791	1.09886	1.03581	1.06583	1.02980	1.07184	1.04482	1.08084	1.06883	1.04482	1.02380	1.01479	1.04181	1.06583	1.10786	1.16491	1.06283	1.12588	1.11687	1.14689	1.14990	1.18893	1.17992	1.08985	1.11687	1.09586	1.12288	1.06883	0.99978	1.02980	1.08385	1.16191	1.13188	1.13188	1.09285	1.16191	1.05382	1.06883	1.10786	1.07184	1.10486	1.17692	1.04482	1.09886	1.06583	1.04782	0.97876	1.06883	1.11987	1.05983	1.02080	1.03281	1.03881	1.04782	1.14689	1.13489	1.07184	1.06883	1.09886	1.12288	1.13789	1.06283	1.06583	1.06883	1.03581	1.02680	1.10186	1.12888	1.12888	1.09886	1.13188	1.11087	1.11387	1.19493	1.14990	1.04782	1.02680	1.03581	1.02980	1.02980	1.11687	1.11687	1.15590	1.10486	1.20094	1.22496	1.12888	1.02680	1.13789	1.05682	1.15590	1.11387	1.11687	1.12588	1.18593	1.05983	1.08084	1.13789	1.05382	1.00578	1.11087	1.17392	1.07484	1.10786	1.13789	1.08385	1.08685	0.99678	0.98177	0.96675	1.14389	1.07784	1.17392	1.11687	1.02380	1.06583	1.02380	1.20994	1.16191	1.10186	1.06883	1.07484	1.13489	1.16791	1.14990	1.15590	1.14990	1.09586	1.13789	1.14089	1.24897	1.18292	1.20994	1.31202	1.35406	1.33904	1.35706	1.29701	1.30001	1.22796	1.34505	1.33004	1.28200	1.26399	1.23396	1.22195	1.23697	1.17692	1.25198	1.26699	1.23997	1.14089	1.23697	1.17091	1.14089	1.13489	1.16791	1.22796	1.18593	1.14990	1.18593	1.20994	1.12288	1.08084	1.13188	1.14990	1.20694	1.23396	1.19193	1.26699	1.34505	1.25798	1.23096	1.27299	1.25498	1.31202	1.31503	1.36006	1.31202	1.20094	1.28801	1.28801	1.22496	1.25798	1.30602	1.27600	1.34205	1.38108	1.34205	1.42311	1.34805	1.27900	1.31503	1.33604	1.29401	1.40510	1.34205	1.45313	1.51018	1.44713	1.32103	1.27299	1.25198	1.34505	1.37207	1.27600	1.36006	1.28801	1.26999	1.30001	1.37808	1.35706	1.34205	1.31202	1.30602	1.43512	1.35406	1.38708	1.39909	1.44713	1.40510	1.43512	1.34205	1.36306	1.33904	1.35406	1.41711	1.41711	1.33604	1.45614	1.47415	1.40209	1.43812	1.34205	1.38708	1.26098	1.29101	1.25198	1.31803	1.34205	1.17692	1.24297	1.31202	1.24297	1.18593	1.28200	1.29401	1.32403	1.27299	1.29701	1.29101	1.36306	1.43212	1.42011	1.25498	1.21895	1.28500	1.22796	1.28500	1.28200	1.20094	1.24297	1.30302	1.30302	1.32704	1.18292	1.30302	1.34805	1.29701	1.31803	1.26999	1.17992	1.24297	1.19493	1.23697	1.21895	1.23997	1.28500	1.24597	1.20094	1.18292	1.29701	1.39008	1.40510	1.25498	1.30001	1.28500	1.30602	1.28801	1.23697	1.26699	1.24297	1.24297	1.33304	1.28801	1.18292	1.12288	1.17992	1.00278	1.07184	1.14990	1.12588	1.19493	1.16791	1.19493	1.07784	1.17091	1.14389	1.14389	1.13489	1.04482	1.05082	1.08985	1.15290	1.16491	1.04181	1.22195	1.19793	1.20694	1.23396	1.18893	1.17091	1.14389	1.21595	1.29401	1.30902	1.29101	1.21595	1.17692	1.15290	1.12588	1.13188	1.02980	1.04782	1.08685	1.30602	1.28801	1.23396	1.38708	1.33904	1.29101	1.30902	1.28200	1.20994	1.28500	1.27600	1.23697	1.26098	1.22195	1.24597	1.25498	1.22496	1.28801	1.26999	1.21895	1.21295	1.30302	1.24597	1.20994	1.25798	1.22796	1.15590	1.18292	1.15890	1.13489	1.20094	1.28500	1.23396	1.18292	1.21295	1.22496	1.27900	1.23997	1.18893	1.19793	1.23396	1.26699	1.29101	1.26999	1.23997	1.33904	1.30602	1.18593	1.24597	1.18893	1.22195	1.13789	1.20094	1.09285	1.24297	1.21895	1.31202	1.23396	1.21895	1.25798	1.23997	1.22796	1.18593	1.20694	1.21295	1.12288	1.20994	1.15890	1.20694	1.34205	1.32704	1.22496	1.27900	1.19493	1.33604	1.30302	1.17692	1.19193	1.25498	1.18292	1.24597	1.26098	1.25198	1.16191	1.20394	1.26699	1.31503	1.36006	1.33904	1.30001	1.32103	1.33904	1.33604	1.33904	1.29701	1.29101	1.48316	1.39309	1.39909	1.35706	1.37808	1.30001	1.23997	1.30902	1.24897	1.31503	1.30902	1.28200	1.31503	1.23396	1.29101	1.30602	1.26399	1.39309	1.41110	1.33304	1.33304	1.33604	1.34205	1.34205	1.21595	1.18593	1.21295	1.22195	1.20694	1.17692	1.23697	1.18593	1.11687	1.22496	1.25798	1.17992	1.27600	1.20394	1.32103	1.29101	1.27600	1.21295	1.20094	1.21295	1.19793	1.21295	1.18292	1.16191	1.14990	1.12288	1.26999	1.23096	1.29101	1.30902	1.30602	1.33604	1.19193	1.23096	1.19793	1.21895	1.29401	1.28200	1.23697	1.19793	1.11987	1.23396	1.29401	1.28801	1.23096	1.17692	1.27299	1.17992	1.14689	1.17091	1.12588	1.08685	1.17992	1.24297	1.09285	1.11387	1.18292	1.10486	1.09285	1.14089	1.20094	1.12288	1.15890	1.11987	1.12288	1.14990	1.13789	1.21595	1.30902	1.22496	1.23096	1.06583	1.07184	1.07184	1.14389	1.11387	1.11687	1.07184	1.16191	1.13188	1.10186	1.06283	1.01179	1.05983	0.95474	1.00278	1.06283	0.99077	1.03881	1.01779	1.13789	1.02380	1.08985	1.04181	1.17692	1.09586	1.15890	1.25198	1.21295	1.18292	1.19193	1.22796	1.18292	1.17091	1.15890	1.16491	1.14389	1.25198	1.13789	1.06883	1.08084	1.07784	1.09586	1.08685	1.04782	1.03581	1.10486	1.15590	1.09285	1.20994	1.07784	1.12588	1.18292	1.23396	1.15290	1.14990	1.02680	1.08685	1.13489	1.17692	1.14990	1.17392	1.11687	1.08985	1.10486	1.08985	1.10186	1.04482	1.14389	1.14689	1.02080	1.07184	0.96675	1.23096	1.28200	1.17392	1.17392	1.24897	1.22496	1.17992	1.20094	1.18893	1.14089	1.28200	1.13188	1.11387	1.10786	1.02080	1.03281	1.06283	1.11087	1.09285	1.07784	1.17392	1.07784	1.07784	1.22796	1.08385	1.15590	1.23396	1.27900	1.14389	1.06583	1.10786	1.12588	1.21595	1.23697	1.15590	1.29701	1.30902	1.26999	1.23096	1.25498	1.22195	1.29101	1.23697	1.17692	1.23096	1.17392	1.14689	1.17692	1.11687	1.17992	1.11387	1.32103	1.31803	1.14689	1.25498	1.27600	1.26699	1.24597	1.22496	1.34805	1.34205	1.35706	1.41410	1.35406	1.36306	1.34505	1.34205	1.40209	1.35105	1.38408	1.42011	1.32704	1.37808	1.30302	1.23997	1.30602	1.36907	1.43512	1.23997	1.31202	1.26699	1.29401	1.27299	1.30902	1.13188	1.24297	1.16791	1.19493	1.25198	1.21595	1.16491	1.21595	1.14990	1.11987	1.18292	1.08985	1.12888	1.18893	1.17091	1.09886	1.18292	1.23396	1.20994	1.14990	1.13789	1.08385	1.15890	1.19193	1.25198	1.21595	1.22496	1.15890	1.14689	1.19193	1.14389	1.14689	1.06583	1.12588	1.21895	1.20094	1.24597	1.17692	1.20394	1.20694	1.23697	1.17392	1.24597	1.17392	1.26399	1.14089	1.20394	1.19193	1.20694	1.16191	1.17091	1.23096	1.17692	1.23396	1.29701	1.26999	1.29401	1.30302	1.34505	1.32103	1.35406	1.32403	1.27900	1.41410	1.28200	1.34805	1.44713	1.31803	1.44112	1.39008	1.34505	1.40510	1.30001	1.31202	1.35105	1.28500	1.35105	1.37207	1.33604	1.39609	1.38408	1.33004	1.37507	1.39309	1.48616	1.48316	1.42912	1.36006	1.41711	1.34805	1.32704	1.23096	1.23096	1.16191	1.21895	1.21295	1.20394	1.28500	1.23697	1.21895	1.18292	1.21295	1.22796	1.28200	1.30302	1.30302	1.29701	1.31503	1.37207	1.36306	1.24297	1.33004	1.30902	1.29101	1.20694	1.29701	1.27900	1.29701	1.35706	1.37808	1.35706	1.28801	1.31503	1.20994	1.19193	1.26098	1.19793	1.10186	1.13489	1.19493	1.19493	1.30001	1.23997	1.30902	1.30302	1.20694	1.26399	1.31202	1.24597	1.26098	1.37207	1.40810	1.42011	1.44713	1.39309	1.36907	1.39609	1.39909	1.35105	1.45013	1.33304	1.45914	1.35105	1.33304	1.31202	1.37207	1.40209	1.35706	1.38108	1.42611	1.38408	1.42311	1.27600	1.34505	1.31202	1.24297	1.30602	1.31503	1.41711	1.43212	1.46815	1.51018	1.45013	1.46214	1.39008	1.38108	1.27900	1.36607	1.43812	1.45914	1.53119	1.38708	1.38108	1.37507	1.38708	1.38408	1.37507	1.45313	1.41711	1.39309	1.43812	1.48015	1.48015	1.35406	1.40209	1.40810	1.47415	1.34205	1.32103	1.34505	1.39309	1.43812	1.42611	1.37507	1.45313	1.45013	1.41711	1.51018	1.55221	1.51318	1.49216	1.45914	1.52819	1.36306	1.36306	1.51018	1.57923	1.55221	1.51618	1.48316	1.52219	1.42912	1.40810	1.46214	1.39008	1.35406	1.31803	1.36306	1.32103	1.39609	1.34505	1.38108	1.39309	1.34205	1.43212	1.45614	1.47715	1.48616	1.45914	1.54921	1.45013	1.45614	1.49216	1.45914	1.42611	1.38408	1.54020	1.46214	1.43212	1.44112	1.42912	1.42011	1.36306	1.39309	1.38708	1.44413	1.44413	1.47715	1.46214	1.43512	1.45013	1.48616	1.45614	1.39609	1.46815	1.42611	1.47415	1.46514	1.50718	1.46514	1.49517	1.51018	1.50117	1.47715	1.51618	1.46214	1.42912	1.47115	1.45313	1.32403	1.48916	1.54621	1.52219	1.54320	1.51919	1.49517	1.47415	1.51318	1.56422	1.65429	1.57623	1.51919	1.43512	1.38408	1.40510	1.39609	1.31503	1.38108	1.37207	1.42912	1.39609	1.39008	1.45614	1.47415	1.44112	1.47115	1.48916	1.51919	1.53119	1.56122	1.55221	1.52219	1.51919	1.50117	1.63928	1.56122	1.62127	1.52819	1.44713	1.51919	1.42611	1.52819	1.43512	1.54320	1.64228	1.56722	1.63628	1.54921	1.51618	1.62127	1.60625	1.65729	1.63928	1.56422	1.67531	1.64829	1.60325	1.59725	1.67531	1.73235	1.75937	1.75337	1.66330	1.69933	1.59424	1.78940	1.71134	1.72034	1.63928	1.66330	1.62427	1.63327	1.60926	1.67831	1.54320	1.62127	1.63027	1.62727	1.59424	1.59424	1.64228	1.58223	1.72034	1.79540	1.82843	1.73836	1.56422	1.71134	1.71734	1.83743	1.80141	1.77138	1.79540	1.82843	1.89148	1.86746	1.84944	1.85845	1.90949	1.86746	1.78039	1.82542	1.92450	1.95152	2.06861	2.02958	1.83143	1.87046	1.84644	1.84044	1.84044	1.93651	1.99656	2.01457	2.07462	1.98455	2.03259	1.87346	1.95453	1.93351	1.79540	1.84944	1.79240	1.96353	1.93051	1.99055	1.96653	1.96353	1.96053	2.01457	1.77739	1.72935	1.87346	1.97554	2.08663	2.14968	2.17670	2.16469	2.11365	2.10464	2.19771	2.32081	2.35984	2.35984	2.21873	2.31180	2.27878	2.20972	2.09864	2.18871	2.17670	2.31481	2.26377	2.23675	2.28178	2.33882	2.27578	2.34783	2.49194	2.46793	2.39887	2.40488	2.23975	2.46793	2.46492	2.45291	2.42289	2.28178	2.35083	2.61804	2.63606	2.48894	2.67509	2.56700	2.55800	2.55199	2.49194	2.47994	2.53998	2.68710	2.65107	2.64506	2.63305	2.68710	2.63005	2.70811	2.61504	2.66308	2.71112	2.70811	2.73513	2.78317	2.80119	2.82220	2.79518	2.71112	2.68710	2.75615	2.75015	2.84022	2.66608	2.73513	2.75015	2.86423	2.96031	2.85223	2.87324	2.77416	2.76816	2.77717	2.79818	2.88225	2.85823	2.75015	2.68409	2.74714	2.82220	2.69911	2.73513	2.93029	2.94230	3.04438	2.94530	2.89426	2.96031	2.78317	2.84922	2.78918	2.72312	2.82520	2.83121	2.88525	2.78017	2.76816	2.82520	2.85523	2.91227	2.96331	2.90327	2.83121	2.86123	2.94230	3.20650	3.17047	3.02336	2.89426	3.12544	2.89426	2.78617	2.97232	2.80719	2.70511	2.72913	2.69010	2.78017	2.83421	2.72312	2.65707	2.95130	3.02036	3.02636	3.07140	2.66008	2.87925	2.85823	2.70811	2.94830	2.90927	2.94530	2.82520	2.95431	2.83421	2.65407	2.63305	2.76516	2.75015	2.78918	2.80119	2.81320	2.76516	2.65707	2.63906	2.59102	2.50996	2.50996	2.61204	2.66908	2.54298	2.64807	2.61204	2.52197	2.51897	2.36885	2.38386	2.46492	2.37485	2.59402	2.58201	2.38386	2.29679	2.22173	2.16769	2.22474	2.17970	2.22173	2.16769	2.07762	2.02058	2.05961	2.07762	2.05961	2.08963	2.06861	1.94552	1.95453	1.97854	1.91549	1.79240	1.93651	1.84044	1.84644	1.79240	1.80141	1.82542	1.82242	1.82843	1.65729	1.63928	1.66930	1.58824	1.58223	1.62127	1.61226	1.69032	1.67831	1.64528	1.55221	1.46514	1.52519	1.61226	1.57323	1.57323	1.56722	1.42011	1.37808	1.44713	1.33304	1.30902	1.34805	1.38408	1.23997	1.38108	1.33904	1.34205	1.33304	1.35105	1.36607	1.38108	1.31803	1.32403	1.30001	1.26699	1.34505	1.26699	1.28500	1.27900	1.33304	1.23096	1.29101	1.31202	1.40209	1.32403	1.26098	1.29401	1.25198	1.30001	1.18893	1.17692	1.22796	1.28200	1.28200	1.36306	1.30001	1.36306	1.27299	1.27900	1.23697	1.27299	1.26699	1.26699	1.24297	1.30602	1.31803	1.21895	1.31202	1.29701	1.28500	1.27600	1.34505	1.37207	1.40810	1.51318	1.54020	1.40810	1.48616	1.43512	1.44112	1.39008	1.46514	1.52819	1.44713	1.51919	1.46514	1.52219	1.46214	1.55521	1.49216	1.45013	1.48616	1.52219	1.53720	1.48316	1.60025	1.65429	1.66330	1.61826	1.57623	1.56722	1.64228	1.68131	1.67230	1.76238	2.20372	2.57001	2.85223	3.28156	3.38964	3.56678	3.69288	3.78896	3.94208	4.04716	4.09520	3.91806	3.87002	4.11621	4.04115	4.26333	4.28134	4.14924	4.10720	4.14023	4.12222	3.92406	4.04416	4.23030	3.93607	4.03215	3.97210	3.98411	4.02914	4.05016	4.06517	4.14624	4.06217	4.27233	4.16725	4.05316	4.08319	4.08319	3.93607	4.04716	3.89404	4.05016	3.74692	3.81898	3.84600	3.57879	3.58480	3.57879	3.79196	3.74092	3.71990	3.53075	3.49773	3.76194	3.68688	3.57579	3.71090	3.71690	3.56979	3.57879	3.38964	3.47071	3.38064	3.51574	3.57279	3.44669	3.49172	3.44068	3.46170	3.18549	3.23953	3.10442	3.21851	3.33560	3.21551	3.32960	3.16747	3.17948	3.20650	3.20050	2.98733	2.87324	2.86423	2.81620	2.91227	2.78918	2.88525	2.84922	2.87024	2.86423	3.14946	3.13144	2.98733	3.09241	3.10742	2.94230	2.94230	2.93029	2.78918	2.61804	2.72913	2.67809	2.84322	2.58802	2.63906	2.60904	2.60904	2.70211	2.71112	2.73213	2.57901	2.59102	2.63305	2.55199	2.53398	2.63005	2.60904	2.48294	2.47994	2.37786	2.41088	2.41989	2.41388	2.46492	2.43190	2.36885	2.44090	2.49495	2.47994	2.53698	2.55499	2.50996	2.28178	2.41989	2.44090	2.32982	2.46192	2.52197	2.39887	2.42289	2.39887	2.41388	2.23074	2.21273	2.20972	2.32982	2.19471	2.48894	2.41689	2.28178	2.36284	2.45892	2.39587	2.34183	2.25776	2.13467	2.25776	1.98455	1.96653	2.04460	2.18270	2.06261	2.05060	2.05060	1.87346	1.93351	2.00256	2.06261	2.18270	2.04760	2.04460	1.90949	2.01157	2.05360	1.87947	1.92150	1.86145	1.89448	1.89748	1.99055	1.87646	2.03859	2.08963	1.99956	1.85245	1.95152	1.71434	1.86445	1.72635	1.83743	1.79240	1.85845	1.84644	1.96954	1.86445	1.71434	1.64528	1.66330	1.74736	1.75937	1.84344	1.72034	1.70533	1.61526	1.67230	1.72635	1.62427	1.63628	1.62727	1.59725	1.63327	1.74436	1.60625	1.80741	1.77438	1.80141	1.68732	1.69632	1.66330	1.64228	1.62127	1.62427	1.71434	1.74436	1.57623	1.56722	1.63928	1.69933	1.52519	1.60325	1.71434	1.56122	1.58223	1.60025	1.51618	1.66030	1.65429	1.53720	1.65729	1.74136	1.69632	1.75037	1.60926	1.69332	1.56422	1.65429	1.58223	1.54020	1.69933	1.66330	1.68431	1.63027	1.63628	1.62427	1.65129	1.68431	1.47715	1.55521	1.51919	1.61526	1.54621	1.55822	1.52219	1.43812	1.39609	1.37207	1.43512	1.42311	1.55822	1.54921	1.49817	1.57023	1.55822	1.49817	1.63928	1.56722	1.47115	1.48316	1.41110	1.43812	1.39609	1.44112	1.45914	1.51318	1.37507	1.44112	1.39609	1.41410	1.37808	1.41410	1.43812	1.46214	1.45614	1.52819	1.46214	1.50417	1.60025	1.61526	1.48616	1.62127	1.64528	1.61526	1.55521	1.59424	1.58524	1.56422	1.56422	1.56722	1.49517	1.49517	1.41110	1.52219	1.54020	1.42912	1.44713	1.46815	1.51318	1.58524	1.48916	1.47115	1.41110	1.45614	1.43212	1.47415	1.42311	1.49517	1.59424	1.59725	1.43512	1.38708	1.43812	1.48916	1.49517	1.54921	1.58524	1.57923	1.54621	1.52819	1.50417	1.55221	1.47415	1.52819	1.54921	1.62127	1.71134	1.63327	1.46815	1.47715	1.49817	1.54921	1.60625	1.55822	1.54020	1.54320	1.49817	1.45914	1.60926	1.62727	1.50718	1.57923	1.44413	1.44413	1.49216	1.52519	1.47415	1.37207	1.39909	1.36006	1.34805	1.38408	1.44112	1.37507	1.36607	1.37808	1.41711	1.45614	1.36607	1.38408	1.36607	1.43212	1.46514	1.35406	1.37808	1.30302	1.38408	1.38408	1.35706	1.36306	1.36006	1.36907	1.36306	1.38708	1.42011	1.42912	1.47115	1.38708	1.35105	1.44713	1.44713	1.45013	1.42912	1.43512	1.28801	1.38708	1.21595	1.35406	1.42611	1.36006	1.33904	1.36306	1.39008	1.43212	1.35706	1.41711	1.46815	1.31803	1.32103	1.22496	1.19793	1.11387	1.03581	1.02980	1.23396	1.19193	1.31202	1.24897	1.16491	1.15290	1.18893	1.31803	1.34205	1.29701	1.30001	1.38708	1.33904	1.35406	1.27900	1.35406	1.30302	1.30902	1.38408	1.33904	1.42011	1.35105	1.42611	1.38408	1.29701	1.23997	1.23697	1.22796	1.26098	1.35706	1.24297	1.25498	1.25798	1.14389	1.24897	1.26399	1.29701	1.20994	1.25498	1.20394	1.32103	1.32704	1.30602	1.25198	1.33304	1.34805	1.36306	1.30902	1.36607	1.32403	1.28200	1.35706	1.28801	1.25498	1.31803	1.25798	1.37207	1.39008	1.36006	1.33004	1.33004	1.26699	1.17692	1.17091	1.18292	1.26999	1.27600	1.22496	1.31803	1.39008	1.31202	1.33304	1.36306	1.25798	1.26098	1.26399	1.20394	1.27600	1.29101	1.26999	1.28801	1.29401	1.28500	1.32103	1.16191	1.13789	1.19793	1.30302	1.39008	1.34805	1.42311	1.33904	1.33304	1.40510	1.38708	1.42611	1.30001	1.21295	1.23096	1.19493	1.08385	1.09586	1.14689	1.08985	1.12288	1.20694	1.22496	1.15890	1.17392	1.20694	1.17692	1.10486	1.18292	1.12588	1.14689	1.23396	1.21595	1.20694	1.14089	1.25198	1.28200	1.11387	1.16791	1.17091	1.15590	1.18292	1.07184	1.16191	1.12588	1.11387	1.19793	1.08685	1.17692	1.22195	1.21895	1.14389	1.18593	1.16191	1.17992	1.17692	1.16191	1.21295	1.23997	1.28200	1.23697	1.20694	1.23997	1.20694	1.15890	1.14689	1.15290	1.14089	1.14990	1.14389	1.15290	1.17392	1.16791	1.18593	1.22796	1.15290	1.16191	1.21295	1.19793	1.20994	1.09886	1.05382	1.01779	1.08084	1.12288	1.00879	1.14089	1.16791	1.08685	1.12588	1.05682	1.03581	0.99378	1.00578	1.18893	1.10486	1.11387	1.14089	1.13188	1.19193	1.14689	1.24897	1.12588	1.03581	1.11987	1.09285	1.13188	1.05382	1.14389	1.03281	1.11987	1.08985	1.01479	1.05382	1.09285	1.10786	1.00879	1.02380	0.93973	0.91571	0.97876	1.00879	1.01779	1.07784	1.08685	1.03881	0.99678	1.18593	1.16491	1.23096	1.16791	1.23697	1.14089	1.14990	1.04782	1.03881	1.09586	1.07184	1.02080	1.17392	1.05082	1.09586	1.02680	1.03281	1.02680	0.98777	1.07784	1.11387	1.22496	1.20994	1.09285	1.20694	1.12288	1.13188	1.16191	1.15290	1.08985	1.13789	1.14689	0.99678	1.02080	1.01479	1.05682	1.02980	1.11087	1.07784	1.14689	1.18893	1.10786	1.07184	1.12588	1.11387	1.06883	1.14389	1.10186	1.04782	1.13188	1.15590	1.10786	1.16191	1.13188	1.11987	1.17091	1.16491	1.16491	1.10786	1.09586	1.12588	1.06883	1.09285	1.05082	1.09886	0.94274	1.00278	1.01179	0.99077	0.99077	0.94274	0.98177	0.91571	0.99678	0.97576	1.00578	0.98177	1.09886	1.02080	1.00578	0.93073	0.92472	1.01779	1.02680	0.99978	1.04181	1.06283	1.06283	1.08985	1.02380	1.04482	1.06283	1.01479	1.08685	1.06283	1.15590	1.08084	1.12888	1.07784	1.10186	1.07784	1.04782	1.02380	1.08385	1.16491	1.08985	1.11987	1.11687	1.13188	1.09285	1.10786	1.17692	1.11987	1.07484	1.05082	1.13789	1.11687	0.99378	1.01179	1.07484	1.04782	1.05382	1.09886	1.07484	1.08985	1.09586	1.06583	1.13188	1.00578	0.99077	1.14389	1.13188	1.04782	1.02680	1.00879	1.09285	1.06283	1.06583	1.11687	1.19793	1.12888	1.11987	1.15590	1.08685	0.99678	0.98777	1.15590	1.07784	0.99077	1.00578	1.04782	0.99378	1.06583	0.98777	1.02680	1.15590	1.10186	1.05983	0.99978	1.01779	1.02080	1.00278	1.01479	1.04782	1.04482	1.07484	1.05082	1.09285	1.07484	1.06583	1.11087	1.09886	1.08084	1.04482	1.05682	1.14389	1.05082	1.16491	1.16191	1.17392	1.16791	1.04482	1.09586	1.02680	1.11987	1.08385	1.17091	1.06883	1.07784	1.07784	1.12588	1.11387	1.09586	1.13188	1.09586	1.10786	1.01179	0.90671	1.02380	1.01179	1.09886	1.12288	1.04482	1.09886	1.10186	1.20394	1.15290	1.10486	1.01779	1.06583	1.11987	1.11087	1.09886	1.05682	1.02380	1.05382	1.02980	1.02380	1.02080	1.08985	1.10786	1.00278	1.00578	1.02080	1.02680	1.00879	1.04482	1.13789	1.14389	1.02980	1.12588	1.12588	1.18593	1.15890	1.09886	0.97876	1.05983	1.10486	1.09285	1.07184	1.05082	1.12888	1.13489	1.12588	1.04782	0.97276	0.92472	1.01179	1.03581	1.08084	1.10186	1.02380	1.12288	1.08385	1.06583	1.10486	1.08385	0.99378	1.02080	1.07784	1.06883	1.08685	1.10786	1.14089	1.06883	1.10186	1.15590	1.17692	1.17091	1.25198	1.20094	1.18593	1.12588	1.13489	1.06283	1.12288	1.08084	1.14389	1.13188	1.11087	1.05382	1.12888	1.10786	1.01179	1.02080	1.01179	0.94874	0.99077	0.93373	1.00278	1.10786	1.00879	0.96675	0.97876	0.93973	0.99678	1.11087	1.06283	0.95174	1.09586	1.09886	1.04482	1.04482	1.05082	1.02380	1.08985	1.03581	1.03581	1.01479	1.03281	0.96976	1.11687	1.04482	1.00578	1.07184	1.00278	1.03281	1.07184	1.10486	1.04482	1.01479	0.89770	1.07184	1.09586	1.05983	1.09285	1.03281	1.09285	1.03581	1.03281	1.03581	1.02980	1.06883	1.00278	0.93973	0.92772	0.95474	0.92172	0.97876	1.00879	1.12588	1.03581	1.11387	1.11687	1.13789	1.12588	1.03281	1.01779	1.12288	1.12588	1.07184	1.12588	1.06583	1.02080	1.10486	1.21895	1.20094	1.23697	1.14990	1.18893	1.21595	1.15590	1.07784	1.18292	1.12888	1.08985	1.14089	1.03881	1.14089	1.04782	1.12588	1.11387	1.09886	1.13489	1.11387	1.18292	1.11387	1.12588	1.09285	1.23997	1.26999	1.26098	1.15890	1.12888	1.03581	1.06883	1.11987	1.12288	1.10186	1.05082	1.08685	1.08385	1.16491	1.18893	1.13789	1.09886	1.13489	1.14389	1.17392	1.21595	1.23997	1.18893	1.15290	1.18292	1.08985	1.27900	1.31202	1.20394	1.19793	1.23997	1.16791	1.12888	1.10186	1.08385	1.24897	1.25198	1.18893	1.18593	1.15590	1.13789	1.05983	1.01779	1.02680	1.04181	1.02080	1.08084	1.06583	1.06283	1.09586	1.06283	1.14990	1.14089	1.10186	1.18593	1.17392	1.08685	1.02680	1.10186	1.12588	1.15290	1.08985	1.00578	1.10186	1.05983	0.98777	1.04782	1.07484	1.08985	1.07484	1.13188	1.15290	1.07784	1.04482	1.15890	1.19193	1.15890	1.12588	1.21295	1.16491	1.23997	1.17692	1.16191	1.28500	1.24597	1.21295	1.19493	1.12588	1.17692	1.19493	1.15590	1.16791	1.14689	1.15590	1.13789	1.13789	1.19793	1.19493	1.11687	1.17091	1.26999	1.31803	1.25798	1.21295	1.19793	1.21895	1.23096	1.16791	1.17692	1.20994	1.15890	1.10786	1.05983	1.09285	1.12288	1.14089	1.08385	1.13489	1.19493	1.18292	1.32103	1.32403	1.29701	1.31202	1.28801	1.31803	1.30001	1.23096	1.18893	1.23096	1.19793	1.18593	1.14689	1.19193	1.11687	1.19193	1.17392	1.16791	1.13188	1.10786	1.11687	1.08985	1.06283	1.13489	1.14389	1.17992	1.26999	1.16191	1.12288	1.04782	1.11687	1.05983	1.14990	1.06583	1.02980	1.04482	1.02680	1.07784	1.14089	1.15590	1.17091	1.17392	1.12888	1.04181	1.11987	1.16791	1.09586	1.16191	1.15290	1.11087	1.10486	1.03881	1.05983	1.05082	1.13188	1.11687	1.04482	1.03281	1.19193	1.16191	1.21295	1.10786	1.14990	1.08685	1.11687	1.16791	1.24297	1.18593	1.10786	1.20994	1.22195	1.19493	1.20694	1.21895	1.12588	1.09285	1.21595	1.25798	1.19793	1.18593	1.19493	1.17392	1.18593	1.09586	1.08985	1.17392	1.09886	1.09886	1.17392	1.15290	1.11087	1.09586	1.07784	1.08385	1.11387	1.11687	1.06583	1.07784	1.14990	1.10786	1.10486	1.04782	1.09886	1.02080	1.08985	1.04482	1.09586	1.14990	1.01779	0.98777	0.98777	1.05382	1.07484	1.01779	1.14689	1.11387	1.09886	0.98777	1.05082	1.15890	1.13188	1.08685	1.07484	1.08985	1.07484	1.03281	0.99978	1.11087	1.12588	1.13789	1.14689	1.07484	1.04782	1.08685	1.07184	1.11087	1.12588	1.09586	1.13188	0.93973	0.96976	0.97276	1.03881	1.05382	1.07184	0.96675	1.03881	1.06283	1.06283	1.03281	1.03281	1.06583	1.07784	1.09886	1.10486	1.05983	1.02080	1.04782	1.10186	1.03281	1.05082	1.05682	1.03281	1.00578	1.02080	1.05082	1.04782	1.10786	1.08385	1.04482	1.06883	0.91872	1.00578	1.05983	1.01479	1.06283	1.03281	1.06883	0.98477	1.01779	1.07784	1.00879	1.04181	0.96976	1.07484	1.14990	1.11087	1.03881	0.97276	1.07484	0.94274	0.93073	0.92172	1.00879	1.03881	1.05682	1.17091	1.17392	1.11387	1.09285	1.13188	1.14990	1.09586	1.05382	1.03281	1.10786	1.16791	1.09285	1.09285	1.04181	1.09285	1.09886	1.02680	1.03281	0.99978	1.11387	1.13188	1.03581	1.15890	1.21295	1.17692	1.11987	1.17091	1.14689	1.12288	1.12888	1.15590	1.17992	1.14389	1.26699	1.33304	1.26399	1.22195	1.17992	1.08385	1.05682	1.04181	1.13188	1.16491	1.03281	1.09285	1.09586	1.13188	1.08084	1.07184	1.21295	1.11387	1.17692	1.10486	1.10186	1.14689	1.08985	1.04782	1.18292	1.18593	1.15290	1.09285	1.20694	1.07784	1.11687	1.15290	1.12588	1.17692	1.09886	1.30302	1.21895	1.33004	1.34205	1.26399	1.22195	1.39609	1.19493	1.30602	1.20394	1.18893	1.31202	1.19493	1.20694	1.24897	1.30602	1.36006	1.25498	1.20994	1.26699	1.26399	1.28200	1.24897	1.17992	1.17992	1.14389	1.20094	1.21595	1.20094	1.14389	1.19493	1.22195	1.27600	1.33604	1.22796	1.17992	1.28801	1.18893	1.16491	1.16191	1.16791	1.23997	1.22496	1.27600	1.23997	1.23096	1.19493	1.17692	1.23697	1.24297	1.30902	1.26699	1.20394	1.20394	1.25198	1.40209	1.38108	1.31503	1.25198	1.25798	1.31803	1.29701	1.26399	1.19493	1.27299	1.23997	1.24897	1.12888	1.11687	1.22796	1.28200	1.18593	1.30302	1.30302	1.26699	1.17692	1.24597	1.25498	1.24597	1.26699	1.31803	1.23396	1.16191	1.37507	1.32704	1.31503	1.30302	1.28500	1.23096	1.26399	1.16491	1.11987	1.12288	1.12888	1.13489	1.17091	1.14990	1.14689	1.08985	1.09285	1.21595	1.22496	1.08985	1.20394	1.11387	1.28801	1.30902	1.35105	1.19493	1.16491	1.15590	1.18292	1.20094	1.17091	1.12588	1.14689	1.20694	1.22796	1.18893	1.24297	1.20694	1.29401	1.28200	1.25798	1.35706	1.21895	1.17392	1.16491	1.24297	1.10486	1.16191	1.17692	1.11087	1.01779	1.08084	1.09886	1.07184	1.17992	1.15590	1.17091	1.17392	1.26699	1.22195	1.18593	1.29401	1.23997	1.30902	1.25798	1.20694	1.26098	1.28801	1.24897	1.20694	1.12888	1.25798	1.20394	1.20394	1.21595	1.11687	1.17091	1.19493	1.22496	1.23096	1.17392	1.12888	1.21295	1.21295	1.25798	1.20994	1.21595	1.16191	1.08685	1.11387	1.13789	1.13188	1.17692	1.03581	1.03881	1.01479	1.05082	1.06883	1.07484	1.07484	1.04482	1.08985	1.14990	1.10186	1.09285	1.04482	1.01779	0.99978	1.10786	1.05983	1.03881	1.05983	1.00578	0.95775	1.04782	1.04482	0.97276	0.98777	1.02080	1.08685	1.10786	1.19193	1.08985	1.07484	1.07184	1.08385	1.12288	1.07184	1.09285	1.14089	1.16791	1.08084	1.06583	0.98777	0.97276	1.05082	1.03881	1.02980	1.06283	1.09285	1.01479	1.02080	1.01179	1.05682	1.02680	1.11987	1.10186	1.09586	1.08084	1.09285	1.13188	1.04181	1.17692	1.13489	1.07484	1.08985	1.12888	1.06883	1.08985	1.10186	1.09586	1.05983	1.14089	1.07184	1.08084	1.22796	1.19493	1.18893	1.15890	1.15290	1.02080	1.06283	1.10186	1.12588	1.13789	1.20394	1.20994	1.20094	1.10486	1.07484	0.97576	0.99378	1.01479	1.08685	1.03281	1.07484	1.11987	1.12888	1.01779	1.08084	1.02680	1.03281	1.11087	1.13489	1.07184	1.09586	1.08385	1.03581	0.92772	0.90070	0.87068	1.13789	1.06883	1.05382	1.00578	1.07184	1.02080	1.14990	1.07484	1.13489	1.14089	1.14689	1.02980	1.22496	1.12288	1.12288	1.04482	1.03581	0.97876	1.02680	0.98477	0.87068	1.00578	1.01179	0.96675	1.02980	1.05682	1.04482	1.01479	1.05983	1.06583	1.01179	1.10186	1.14389	1.06283	1.11687	1.04181	1.00879	1.02080	0.99378	0.96976	1.05983	1.10186	1.03281	1.01479	1.02380	1.16791	1.19493	1.09586	1.04181	1.00578	1.08385	1.01779	1.02080	1.10486	1.05682	1.06283	1.05082	1.16191	1.08084	1.07484	1.13789	1.09886	1.09886	1.02680	1.14689	1.20394	1.16491	1.11087	1.13789	1.12288	1.08084	1.08985	1.02380	1.02980	1.00879	1.03581	1.10786	1.10186	1.22796	1.22496	1.14990	1.09586	1.16191	1.09285	1.11987	1.11987	1.01179	1.00879	1.02680	1.11387	1.08385	1.05682	1.03881	1.01479	0.92172	1.03281	1.12888	1.13188	1.03581	1.10186	1.07784	1.11387	1.04181	1.09285	1.09285	1.07784	1.05983	1.02980	1.06283	1.11387	1.14689	1.14689	1.19793	1.11687	1.07484	0.97276	0.94574	1.08084	0.98477	0.98177	1.00278	1.05682	1.09586	1.04782	0.93373	1.09886	1.09886	1.02380	1.03581	0.97576	1.05682	1.08685	1.05382	1.06883	1.05082	1.07184	1.06283	0.98177	0.96976	1.00278	1.02980	0.96375	0.96675	1.07784	1.03281	1.10186	1.03881	1.10186	1.12588	1.03881	1.07784	1.13489	1.22195	1.27299	1.23096	1.20394	1.12288	1.16791	1.22796	1.16791	1.25198	1.19793	1.19493	1.15590	1.13188	1.15590	1.06583	1.08985	1.08385	1.01179	0.98777	1.03281	0.94274	1.04482	1.07484	1.11987	1.04181	1.03881	1.10186	1.09586	1.13789	1.09586	0.99978	1.02080	0.95474	1.06283	1.00278	1.04482	1.08685	1.03881	1.06283	0.97276	0.99077	0.99378	1.02380	1.11987	1.05682	1.10786	1.12888	0.99678	1.08084	1.14389	1.11987	1.13188	1.11987	1.00278	1.00879	1.02380	1.14089	1.08685	0.96976	1.08685	1.02680	1.02980	1.07784	1.08685	1.10486	1.07784	1.07784	1.15590	1.19193	1.08985	1.19493	1.15890	1.18292	1.17992	1.18292	1.23396	1.20094	1.20394	1.17992	1.14990	1.14389	1.09285	1.07484	1.11687	1.03281	1.03581	1.02380	0.97576	1.01779	1.07784	1.00879	1.11387	1.13489	1.05983	1.05983	0.96375	0.92472	0.88569	0.95174	0.97576	1.06883	1.08385	0.99678	1.06583	1.16491	1.04482	1.12288	1.09886	1.11387	1.08385	1.07184	1.10186	1.12288	1.05983	1.00278	1.01179	1.02380	1.04482	1.01779	1.02980	1.17091	1.10786	1.12288	1.08385	1.05682	0.96375	1.00879	0.96375	1.02980	1.05382	1.12588	1.05382	1.03281	1.06283	1.09586	1.02080	0.99978	1.06883	1.02980	1.06883	1.04482	1.04782	1.07484	0.99378	1.06283	1.04482	0.95174	0.97876	1.04782	1.01479	0.91872	1.02980	1.00879	1.00879	0.98477	0.99077	0.99077	1.02680	0.98477	1.05983	1.06883	1.09586	1.08385	1.13489	1.11087
8	0.45711	0.42919	0.47107	0.47456	0.46409	0.46758	0.45013	0.47456	0.46409	0.44315	0.37685	0.46060	0.44664	0.40128	0.42571	0.49549	0.45711	0.41873	0.37685	0.41524	0.37336	0.41524	0.45362	0.32102	0.38383	0.46758	0.47456	0.36987	0.40128	0.40477	0.43617	0.47805	0.40826	0.43966	0.38034	0.35941	0.39779	0.36639	0.38732	0.36639	0.36639	0.27217	0.40128	0.34545	0.40477	0.39081	0.32800	0.31753	0.35243	0.33149	0.38732	0.35592	0.43966	0.38383	0.41175	0.36639	0.43268	0.40128	0.36639	0.28613	0.31404	0.35243	0.43966	0.37685	0.38732	0.40826	0.36290	0.39081	0.39779	0.40128	0.36290	0.46409	0.42571	0.41873	0.38034	0.39779	0.33498	0.35243	0.35941	0.38383	0.33149	0.41524	0.36987	0.32800	0.43268	0.45362	0.40477	0.38732	0.39081	0.32800	0.41873	0.41873	0.39430	0.48502	0.46060	0.43966	0.44664	0.45013	0.42222	0.44664	0.42222	0.51294	0.54085	0.47456	0.39779	0.41873	0.42919	0.37336	0.40128	0.39081	0.49898	0.44315	0.40128	0.42222	0.43966	0.34545	0.43268	0.46409	0.38383	0.43966	0.46758	0.41873	0.37336	0.36639	0.41524	0.39779	0.38383	0.39779	0.43617	0.46409	0.51643	0.50945	0.46409	0.49549	0.47107	0.49200	0.42222	0.46060	0.43268	0.49898	0.47107	0.42571	0.43268	0.37685	0.40128	0.49549	0.45362	0.42919	0.39779	0.50247	0.43617	0.43966	0.44315	0.48154	0.43617	0.42222	0.42571	0.44664	0.44315	0.42222	0.47805	0.51294	0.46060	0.51294	0.46060	0.48154	0.37336	0.39081	0.36290	0.34196	0.45362	0.45711	0.41524	0.45362	0.46409	0.50247	0.51992	0.54085	0.48154	0.49549	0.54434	0.51294	0.42222	0.39081	0.45711	0.41873	0.44664	0.39430	0.45362	0.43617	0.42222	0.40826	0.49549	0.44315	0.40477	0.48502	0.41524	0.45013	0.51992	0.44664	0.51643	0.50596	0.40826	0.50945	0.49898	0.40477	0.43268	0.44664	0.35243	0.45362	0.37336	0.50247	0.50945	0.53388	0.44664	0.46060	0.48851	0.45013	0.45362	0.46409	0.52690	0.55132	0.45013	0.44664	0.47456	0.54085	0.43966	0.42919	0.52690	0.53737	0.54085	0.47805	0.54783	0.56179	0.55481	0.50945	0.52341	0.55481	0.48154	0.40128	0.45013	0.50596	0.38732	0.44664	0.47805	0.46758	0.47456	0.52341	0.43268	0.47107	0.45711	0.36639	0.39081	0.45013	0.46409	0.42571	0.46409	0.46060	0.46758	0.49549	0.51294	0.53388	0.44315	0.43268	0.47456	0.42919	0.45711	0.51992	0.44664	0.45711	0.51992	0.48502	0.45362	0.44315	0.43966	0.46409	0.50945	0.49898	0.39779	0.47805	0.42222	0.39779	0.51992	0.47456	0.46060	0.50945	0.52690	0.53039	0.51643	0.48154	0.56528	0.55132	0.46409	0.50945	0.53388	0.47456	0.48502	0.49200	0.47456	0.46060	0.48154	0.51294	0.39430	0.39779	0.48154	0.42919	0.44315	0.42222	0.48502	0.46409	0.51643	0.44315	0.46060	0.44315	0.47107	0.47456	0.48154	0.55132	0.53388	0.48154	0.44664	0.52690	0.47456	0.52690	0.45362	0.53388	0.46409	0.60366	0.47107	0.46060	0.46060	0.54783	0.51294	0.48154	0.41175	0.47456	0.47456	0.42571	0.45711	0.41524	0.51643	0.51294	0.47107	0.41524	0.45013	0.41873	0.40128	0.42222	0.47805	0.44664	0.45013	0.48502	0.49898	0.39779	0.34894	0.45013	0.43617	0.43617	0.46409	0.50945	0.45362	0.40826	0.42571	0.40826	0.38383	0.41524	0.51992	0.44315	0.48502	0.46060	0.43966	0.49898	0.41873	0.42919	0.43617	0.46758	0.39779	0.43268	0.44315	0.39779	0.40128	0.46060	0.57575	0.48502	0.45711	0.55132	0.40128	0.54085	0.48154	0.61413	0.52690	0.42571	0.37685	0.43966	0.45711	0.53388	0.40128	0.42919	0.44315	0.50596	0.45013	0.40477	0.44664	0.39779	0.47805	0.51643	0.43617	0.48502	0.43617	0.50247	0.50596	0.48154	0.43966	0.56528	0.55481	0.50596	0.44315	0.39779	0.40128	0.55481	0.54434	0.53039	0.48154	0.49200	0.57226	0.52341	0.56179	0.47805	0.46758	0.48851	0.47456	0.53039	0.47456	0.44664	0.46758	0.41873	0.46409	0.41175	0.41873	0.49898	0.40826	0.43966	0.49549	0.47805	0.40826	0.42919	0.42222	0.37336	0.53737	0.45013	0.48851	0.42919	0.48154	0.43966	0.46060	0.46409	0.43268	0.38732	0.40477	0.43268	0.39081	0.51294	0.49898	0.49200	0.49898	0.48851	0.56877	0.53388	0.40477	0.44315	0.46409	0.48154	0.41524	0.44315	0.46758	0.43268	0.45362	0.45711	0.46409	0.44664	0.49549	0.51294	0.50945	0.48851	0.40826	0.39430	0.41524	0.45362	0.36987	0.36290	0.37685	0.39779	0.38383	0.46409	0.44664	0.44664	0.42919	0.44315	0.41524	0.42222	0.43268	0.42919	0.36290	0.41524	0.48851	0.50945	0.47456	0.40477	0.40826	0.51643	0.42919	0.43617	0.39779	0.40128	0.44664	0.38383	0.40128	0.39081	0.39081	0.49200	0.48502	0.50945	0.49200	0.44664	0.49898	0.47107	0.45711	0.42571	0.42222	0.37336	0.42222	0.50247	0.38034	0.49549	0.44664	0.44664	0.40826	0.46758	0.44664	0.47805	0.45362	0.40826	0.38383	0.36987	0.39430	0.38383	0.47805	0.38383	0.47107	0.43966	0.45362	0.42222	0.42222	0.36639	0.39430	0.43966	0.44315	0.41524	0.46409	0.43966	0.40128	0.44315	0.49898	0.51294	0.39081	0.39430	0.47805	0.46060	0.53039	0.48502	0.47805	0.36639	0.42919	0.42571	0.39430	0.44315	0.45362	0.42919	0.45362	0.50596	0.46060	0.39779	0.38034	0.36987	0.38034	0.42222	0.37336	0.38383	0.37685	0.37685	0.41873	0.42222	0.40128	0.38732	0.42571	0.43268	0.39430	0.39430	0.38383	0.50247	0.43617	0.48154	0.42571	0.38732	0.33847	0.36290	0.36290	0.35592	0.38034	0.47107	0.32451	0.41873	0.42571	0.40128	0.43268	0.45362	0.46758	0.46758	0.41175	0.49549	0.41524	0.42571	0.39430	0.38034	0.36639	0.46409	0.42919	0.43268	0.42571	0.48851	0.54783	0.50596	0.41175	0.47107	0.43617	0.38034	0.46409	0.47107	0.42571	0.42222	0.35592	0.40477	0.38732	0.49898	0.45362	0.44664	0.46060	0.43268	0.46758	0.43268	0.42919	0.37685	0.40477	0.40477	0.48502	0.47107	0.39081	0.45362	0.48502	0.42222	0.36639	0.45362	0.40128	0.33847	0.43268	0.42571	0.41873	0.42919	0.30707	0.35243	0.40477	0.39779	0.41524	0.40128	0.35243	0.40128	0.38732	0.38732	0.36987	0.32451	0.33498	0.36290	0.37685	0.38383	0.43617	0.36639	0.34196	0.42919	0.43617	0.41524	0.40128	0.43268	0.43617	0.47805	0.47805	0.41524	0.35941	0.41524	0.43617	0.42919	0.40128	0.38732	0.41873	0.40826	0.39081	0.41873	0.36290	0.35941	0.32451	0.43617	0.43617	0.41175	0.36639	0.40128	0.38732	0.40477	0.38034	0.36987	0.40128	0.35243	0.40826	0.40826	0.30707	0.32102	0.33847	0.41175	0.38383	0.47107	0.35243	0.38383	0.38383	0.36639	0.44664	0.44664	0.33149	0.39430	0.47456	0.40128	0.42571	0.41873	0.39081	0.36290	0.40477	0.38034	0.37685	0.36290	0.40477	0.42222	0.41175	0.45013	0.38034	0.38383	0.47107	0.42919	0.45013	0.38732	0.41873	0.38034	0.36987	0.48502	0.42919	0.42571	0.45362	0.43966	0.40128	0.35243	0.36290	0.39081	0.33149	0.35941	0.42222	0.43617	0.51643	0.42919	0.41524	0.42222	0.33498	0.40128	0.40128	0.35592	0.37336	0.39430	0.43617	0.46409	0.48502	0.33498	0.42571	0.42222	0.38732	0.48502	0.45013	0.42919	0.50596	0.47456	0.48502	0.45711	0.51294	0.39779	0.36987	0.43617	0.43268	0.46060	0.39779	0.38034	0.37336	0.38034	0.40826	0.42571	0.39430	0.47107	0.42919	0.38732	0.43617	0.36987	0.49200	0.55481	0.45013	0.54783	0.51643	0.50247	0.52690	0.54434	0.46409	0.47456	0.42571	0.51992	0.50247	0.45362	0.50596	0.44315	0.48851	0.43617	0.42222	0.42919	0.41873	0.46409	0.35592	0.44315	0.43617	0.44315	0.40128	0.47805	0.46060	0.45362	0.43617	0.41524	0.35941	0.38383	0.38732	0.49200	0.39081	0.34894	0.44664	0.40826	0.42222	0.51992	0.45013	0.48851	0.43268	0.49898	0.44664	0.49200	0.45013	0.44315	0.49549	0.45013	0.54783	0.44664	0.49898	0.51992	0.37336	0.47456	0.41873	0.42571	0.43268	0.39779	0.38034	0.41175	0.48851	0.50247	0.49200	0.43617	0.39430	0.42571	0.48154	0.45711	0.45362	0.45711	0.47107	0.52690	0.47805	0.42571	0.40826	0.38034	0.39779	0.38732	0.38034	0.36290	0.36290	0.34894	0.34894	0.42222	0.47805	0.34545	0.43966	0.46060	0.45711	0.40477	0.43268	0.48154	0.39779	0.44315	0.40826	0.47107	0.37685	0.41524	0.41175	0.46060	0.50596	0.43617	0.42222	0.41175	0.48851	0.35243	0.38732	0.35592	0.40826	0.35941	0.42222	0.41873	0.45362	0.50596	0.51294	0.41524	0.43966	0.50596	0.42222	0.40826	0.39779	0.44664	0.36987	0.49549	0.40826	0.45013	0.47456	0.48851	0.48154	0.45362	0.41175	0.42919	0.45711	0.41524	0.45711	0.42919	0.43268	0.50945	0.46758	0.52690	0.49549	0.48851	0.40128	0.41175	0.37685	0.43966	0.45362	0.45711	0.48502	0.45013	0.47107	0.45711	0.50247	0.38383	0.40128	0.44664	0.46409	0.40477	0.50596	0.40477	0.47456	0.41524	0.51643	0.48851	0.54085	0.47107	0.55132	0.51992	0.45711	0.49200	0.43268	0.47107	0.52690	0.51643	0.44315	0.40128	0.47107	0.48851	0.41873	0.38732	0.43966	0.47456	0.50247	0.60366	0.52341	0.54434	0.46409	0.52341	0.54783	0.48502	0.50945	0.52341	0.43966	0.41524	0.50247	0.50247	0.44664	0.42571	0.46060	0.45013	0.46409	0.39779	0.45711	0.38732	0.42571	0.42222	0.43966	0.44664	0.44315	0.39779	0.38732	0.44664	0.38732	0.41524	0.41873	0.39081	0.41873	0.39081	0.47107	0.43617	0.49898	0.51992	0.44664	0.51643	0.52341	0.46060	0.39081	0.43268	0.48502	0.45711	0.50596	0.48502	0.47107	0.48502	0.46409	0.42571	0.50247	0.48851	0.54434	0.50247	0.47805	0.49549	0.55830	0.56877	0.56179	0.43617	0.42222	0.58971	0.51294	0.52341	0.50247	0.57575	0.58971	0.48851	0.49200	0.46409	0.48851	0.48502	0.52690	0.46409	0.43617	0.38732	0.45362	0.50596	0.46409	0.55132	0.54434	0.44664	0.42571	0.41524	0.42571	0.47107	0.44664	0.43617	0.50247	0.47456	0.46758	0.46409	0.42919	0.39081	0.42222	0.39081	0.42919	0.45362	0.43268	0.45013	0.58273	0.44664	0.54783	0.45711	0.52341	0.44315	0.50247	0.52690	0.46060	0.51643	0.51992	0.51992	0.48851	0.48502	0.55132	0.51992	0.53388	0.53737	0.53737	0.51992	0.52690	0.47456	0.41873	0.50596	0.56179	0.50247	0.43966	0.47805	0.44664	0.41175	0.42222	0.41873	0.43268	0.53737	0.54085	0.43268	0.45013	0.43268	0.39430	0.43268	0.54783	0.53388	0.51992	0.47107	0.35941	0.50596	0.49898	0.50596	0.50945	0.45711	0.46758	0.47107	0.45362	0.45362	0.31753	0.42919	0.40826	0.43966	0.40128	0.47805	0.54434	0.40477	0.45711	0.45013	0.42571	0.36639	0.39081	0.39430	0.39779	0.37336	0.50596	0.51643	0.42571	0.42571	0.40128	0.38034	0.42919	0.42222	0.40477	0.36290	0.42222	0.44664	0.47805	0.45711	0.41175	0.39430	0.44315	0.40128	0.42571	0.34196	0.33847	0.33149	0.40128	0.42571	0.42919	0.38732	0.39430	0.49898	0.39430	0.40477	0.47456	0.46409	0.41524	0.43617	0.45362	0.49200	0.48154	0.47107	0.48502	0.41524	0.35592	0.35941	0.41524	0.39081	0.36987	0.34894	0.39779	0.43617	0.46409	0.34545	0.33498	0.49200	0.42571	0.36290	0.42222	0.48502	0.37685	0.41873	0.41175	0.50945	0.39430	0.42222	0.40477	0.44315	0.42222	0.37336	0.41175	0.46758	0.42919	0.44664	0.40477	0.42222	0.41175	0.38383	0.40826	0.43966	0.31753	0.38383	0.46409	0.40477	0.42222	0.50945	0.42919	0.42919	0.40128	0.53388	0.49200	0.56877	0.44664	0.47107	0.41175	0.42571	0.38383	0.45362	0.47805	0.39779	0.43966	0.46409	0.43966	0.48154	0.45362	0.38383	0.40477	0.45711	0.39081	0.41524	0.39430	0.45362	0.43617	0.45362	0.51294	0.42919	0.49200	0.49549	0.41175	0.46060	0.42919	0.42919	0.42571	0.43268	0.41175	0.36987	0.42571	0.48851	0.49549	0.45362	0.49898	0.41873	0.44315	0.46060	0.44315	0.44315	0.41175	0.42571	0.41873	0.46409	0.54783	0.40826	0.49549	0.45711	0.55481	0.63856	0.46060	0.42919	0.40477	0.39430	0.37336	0.31753	0.40826	0.41524	0.42571	0.43966	0.43617	0.45362	0.42919	0.44664	0.52690	0.47456	0.46409	0.39779	0.35592	0.46409	0.44664	0.49898	0.46758	0.47456	0.46409	0.43268	0.37685	0.42571	0.47107	0.43966	0.42222	0.38034	0.46060	0.40826	0.41873	0.44664	0.42222	0.42571	0.40826	0.38383	0.42919	0.40128	0.29311	0.42919	0.38034	0.33149	0.35941	0.41175	0.43617	0.43617	0.40826	0.36987	0.39430	0.40826	0.44315	0.38383	0.46409	0.46409	0.38034	0.33847	0.39779	0.42571	0.48851	0.48851	0.45711	0.41524	0.37685	0.42919	0.50945	0.52341	0.56179	0.47805	0.46060	0.50596	0.58273	0.47805	0.45013	0.47456	0.46409	0.41175	0.38732	0.44315	0.45711	0.40128	0.36987	0.39779	0.42222	0.39081	0.44315	0.45013	0.41524	0.42919	0.40128	0.49549	0.40477	0.43617	0.40128	0.40477	0.40128	0.36639	0.42919	0.40128	0.42222	0.42222	0.49549	0.35941	0.39779	0.42222	0.35592	0.46409	0.51992	0.48851	0.41873	0.34196	0.36987	0.41873	0.43966	0.37685	0.40477	0.39430	0.39430	0.42919	0.47805	0.45711	0.44664	0.36290	0.31753	0.35243	0.33149	0.34894	0.34196	0.41175	0.44664	0.43966	0.43617	0.40477	0.39081	0.33498	0.34545	0.38034	0.41524	0.46060	0.45013	0.35941	0.39779	0.38732	0.41175	0.37336	0.41524	0.47805	0.48154	0.45013	0.43617	0.45362	0.45362	0.38732	0.41175	0.38034	0.53039	0.41524	0.46060	0.43966	0.43966	0.39081	0.45711	0.41175	0.35243	0.40477	0.41175	0.43268	0.44664	0.44315	0.39430	0.55132	0.50945	0.47107	0.42222	0.38383	0.37685	0.39430	0.41175	0.52341	0.39081	0.34894	0.43268	0.41175	0.35941	0.43617	0.38034	0.49200	0.57226	0.48154	0.47456	0.39081	0.44315	0.40477	0.41524	0.39779	0.42571	0.37685	0.41524	0.40128	0.38732	0.41873	0.44664	0.45013	0.49549	0.46060	0.50247	0.47805	0.51294	0.40826	0.50945	0.42571	0.60715	0.56179	0.49200	0.53039	0.42222	0.46758	0.40477	0.42222	0.47805	0.50247	0.55481	0.55830	0.44664	0.48154	0.64205	0.51643	0.48851	0.49549	0.47805	0.43617	0.53039	0.57226	0.53737	0.42571	0.45013	0.56179	0.55481	0.47107	0.37685	0.49200	0.50247	0.44664	0.43966	0.44664	0.55132	0.52690	0.38383	0.43268	0.42571	0.43617	0.54085	0.46060	0.48502	0.61064	0.46758	0.38383	0.35243	0.41175	0.43617	0.52341	0.53039	0.44315	0.47456	0.47805	0.46758	0.61064	0.54085	0.48502	0.52341	0.52690	0.55132	0.49549	0.46409	0.45362	0.49898	0.43268	0.48502	0.43966	0.45013	0.40826	0.43617	0.50596	0.49549	0.53039	0.46758	0.39430	0.48154	0.44315	0.43268	0.43617	0.40128	0.51992	0.43966	0.41524	0.46409	0.52690	0.50247	0.41524	0.42571	0.47805	0.59320	0.59320	0.62111	0.54434	0.50596	0.56877	0.56877	0.62809	0.45711	0.58971	0.49200	0.53039	0.56179	0.51294	0.49549	0.58273	0.54783	0.53737	0.56179	0.58971	0.53737	0.55132	0.44664	0.47805	0.51643	0.48154	0.57924	0.50945	0.45013	0.43268	0.42919	0.50247	0.40826	0.49200	0.52341	0.47456	0.52341	0.53388	0.45013	0.50945	0.58622	0.57226	0.53737	0.51992	0.55132	0.50596	0.52341	0.51294	0.56528	0.46409	0.56528	0.69439	0.59320	0.61762	0.60366	0.61413	0.55132	0.56179	0.57575	0.63507	0.62111	0.54085	0.64205	0.48851	0.60366	0.54085	0.53388	0.57924	0.61762	0.69439	0.67694	0.62460	0.58622	0.51643	0.61413	0.73975	0.63158	0.67345	0.74324	0.65949	0.59320	0.64554	0.64903	0.66298	0.62809	0.68043	0.65252	0.70835	0.70137	0.62809	0.64205	0.61413	0.60017	0.68741	0.63507	0.57924	0.55830	0.66298	0.58971	0.59669	0.67345	0.63158	0.62111	0.62111	0.69439	0.75022	0.68392	0.76069	0.60017	0.57226	0.68043	0.64903	0.57575	0.68392	0.65252	0.62111	0.68392	0.63856	0.66647	0.69090	0.68043	0.76069	0.72230	0.73626	0.79907	0.78511	0.68392	0.75371	0.61064	0.63856	0.81652	0.84094	0.91771	0.83396	0.88630	0.85490	0.78511	0.77115	0.79907	0.81303	0.80954	0.71183	0.90724	0.84094	0.89677	0.91422	0.79209	0.89677	0.84443	0.92818	0.86886	0.79907	0.85839	0.80256	0.73975	0.94562	0.87584	0.72928	0.63507	0.76069	0.78511	0.79907	0.82698	0.90724	0.89328	0.89328	0.88281	0.80605	0.99448	0.85490	0.83396	0.95609	0.81652	0.84792	0.82001	0.78860	0.83745	0.73975	0.91771	0.91771	0.75022	0.94213	0.85141	0.92469	1.02239	0.92469	0.95958	0.91422	0.91073	0.91422	1.00843	1.00843	1.06077	1.10962	1.07473	1.08171	0.99448	1.11660	1.08520	1.00843	0.90026	0.80605	1.00843	1.08520	0.99448	1.09916	1.04333	0.91073	0.91771	0.96656	0.91073	0.77464	0.93516	1.01890	0.92120	0.96307	0.94562	0.92469	0.78860	0.89677	0.95609	0.91073	0.88281	0.94562	0.92120	0.95609	0.92818	1.03635	1.05728	1.08869	0.91771	0.85839	0.94911	0.82350	0.85839	1.05379	1.03984	0.95958	0.88281	0.84443	0.84094	0.87584	0.79558	0.84443	0.81303	0.95609	0.87235	0.94562	0.86188	0.80605	0.84792	0.76767	0.93167	0.82698	0.74673	0.81652	0.90026	0.93516	0.76069	0.77813	0.75371	0.90026	0.87235	0.77813	0.82698	0.78860	0.88630	0.82350	0.80605	0.84094	0.64554	0.74673	0.86886	0.82698	0.82350	0.73626	0.93167	0.75371	0.79209	0.86188	0.91771	1.00145	0.90724	1.06775	0.90026	0.80954	0.78860	0.73626	0.77464	0.75720	0.81303	0.76418	0.69090	0.77464	0.59320	0.57924	0.66996	0.77115	0.66647	0.69788	0.69439	0.71532	0.79209	0.58971	0.61413	0.83745	0.70137	0.69090	0.65600	0.66298	0.53388	0.65252	0.72579	0.66647	0.52341	0.62460	0.69788	0.65600	0.64205	0.56179	0.69090	0.63158	0.65949	0.63856	0.68741	0.68392	0.68392	0.58971	0.68043	0.67694	0.62111	0.57226	0.67345	0.60715	0.50596	0.57226	0.47456	0.64205	0.68741	0.69439	0.63856	0.63507	0.50247	0.52690	0.58971	0.57575	0.65252	0.68741	0.66996	0.64205	0.59320	0.56528	0.55132	0.74324	0.66996	0.74324	0.61413	0.68392	0.62809	0.72579	0.75022	0.70137	0.62460	0.73975	0.76767	0.72579	0.61762	0.62809	0.84094	0.72928	0.67345	0.77813	0.62111	0.66298	0.83745	0.60366	0.64205	0.81652	0.76767	0.66996	0.61762	0.56877	0.54434	0.80256	0.90724	0.82350	1.02937	1.47252	1.37831	1.28758	1.39227	1.61559	1.67142	1.51439	1.44810	1.41669	1.28409	1.21780	1.20384	1.26316	1.29107	1.28060	1.20384	1.21431	1.11311	1.23175	1.33992	1.27363	1.21431	1.20733	1.14452	1.13754	1.18639	1.10265	1.03984	1.13405	1.16197	1.09916	1.09218	1.08520	1.06775	1.08520	1.08171	1.05379	1.18988	1.15848	1.06077	1.04682	1.16894	1.12009	1.05379	1.03635	0.98052	1.09567	1.01890	1.08869	0.92120	1.04682	0.91771	0.99796	0.95958	1.02937	0.85141	0.99448	0.81303	0.89677	0.91422	0.89328	0.91073	0.94562	0.88630	0.83396	0.81652	0.82001	0.82698	0.88281	0.89328	0.90375	0.85490	0.82350	0.84094	0.84792	0.87584	0.86537	0.92120	0.78162	0.81652	0.76069	0.83745	0.83047	0.76767	0.85490	0.69439	0.72230	0.79558	0.71532	0.83047	0.77813	0.72230	0.68392	0.60715	0.69439	0.66996	0.75371	0.64554	0.75022	0.76418	0.77115	0.75720	0.79907	0.77813	0.57924	0.63856	0.61064	0.60017	0.69090	0.68741	0.72579	0.61413	0.66298	0.57924	0.67345	0.65252	0.58622	0.59669	0.68392	0.80605	0.71881	0.63856	0.57575	0.64554	0.57575	0.63507	0.61064	0.54085	0.65600	0.70486	0.64554	0.70137	0.61413	0.63507	0.71532	0.58273	0.56179	0.58273	0.61413	0.64903	0.66298	0.64903	0.61413	0.55132	0.58971	0.66996	0.61762	0.68392	0.63507	0.60715	0.57575	0.66647	0.64205	0.58273	0.61064	0.64903	0.69788	0.65252	0.69439	0.68392	0.53039	0.62111	0.54434	0.59669	0.56528	0.65949	0.50945	0.46758	0.56877	0.50596	0.53737	0.54434	0.50247	0.48502	0.63507	0.66996	0.55481	0.54085	0.51643	0.46758	0.50247	0.50945	0.51294	0.53388	0.54783	0.65252	0.61762	0.53388	0.52690	0.53388	0.49898	0.64903	0.51643	0.63856	0.51992	0.54434	0.55481	0.57924	0.60715	0.55132	0.55481	0.50945	0.44664	0.39081	0.52690	0.58273	0.51643	0.61762	0.45013	0.55830	0.53737	0.44664	0.35592	0.50945	0.43966	0.39779	0.40477	0.47805	0.49549	0.51643	0.47456	0.44315	0.47805	0.56877	0.55132	0.57575	0.44315	0.50596	0.56528	0.52690	0.51294	0.51992	0.51643	0.51643	0.48851	0.45362	0.56528	0.48851	0.50247	0.50247	0.54783	0.43268	0.46060	0.46409	0.50247	0.48502	0.49549	0.56179	0.52341	0.39430	0.48502	0.46409	0.52341	0.51294	0.55132	0.45711	0.46060	0.45362	0.57924	0.50945	0.57575	0.67694	0.50596	0.58971	0.51643	0.59669	0.56877	0.57226	0.56179	0.47805	0.55132	0.58971	0.50247	0.42571	0.48154	0.42571	0.48502	0.48502	0.49200	0.46758	0.50247	0.51643	0.56528	0.42919	0.42919	0.53039	0.51992	0.43268	0.50247	0.54085	0.58622	0.62111	0.55830	0.50247	0.45711	0.54434	0.51643	0.40128	0.47107	0.47805	0.59320	0.55481	0.50945	0.54085	0.53388	0.51992	0.52690	0.38732	0.43617	0.56877	0.54434	0.57575	0.65949	0.57924	0.57226	0.52341	0.51992	0.42919	0.51992	0.54085	0.56179	0.42919	0.50945	0.42222	0.58273	0.51992	0.57226	0.63856	0.59320	0.64554	0.53388	0.54783	0.49200	0.41873	0.43966	0.48851	0.50247	0.47107	0.58622	0.44315	0.50247	0.50596	0.44315	0.38732	0.46409	0.39779	0.40128	0.42571	0.44664	0.51643	0.58622	0.53039	0.45711	0.46060	0.44664	0.44315	0.52690	0.49549	0.53737	0.58273	0.51294	0.48154	0.51643	0.50945	0.47805	0.40477	0.40477	0.46758	0.48851	0.43268	0.35941	0.41873	0.40477	0.45711	0.37685	0.39779	0.38732	0.47107	0.48851	0.45013	0.53388	0.46060	0.43268	0.40826	0.41873	0.39081	0.46060	0.43966	0.46060	0.38383	0.51294	0.42571	0.36639	0.43617	0.45362	0.42222	0.43966	0.50945	0.53388	0.48502	0.45013	0.46409	0.46060	0.51294	0.54085	0.48502	0.50596	0.55132	0.43966	0.51294	0.44664	0.39779	0.37336	0.51992	0.51992	0.60017	0.61064	0.50247	0.42919	0.52341	0.48502	0.52690	0.43617	0.39430	0.35243	0.37685	0.40128	0.45362	0.43617	0.39081	0.40477	0.41175	0.37685	0.42571	0.48851	0.46409	0.45362	0.44664	0.42919	0.46409	0.46758	0.51643	0.45013	0.46758	0.44315	0.42919	0.42222	0.41175	0.46060	0.42919	0.48154	0.56877	0.50247	0.48502	0.43268	0.49898	0.55481	0.43268	0.46060	0.43268	0.47456	0.44315	0.51992	0.43617	0.45013	0.40826	0.41175	0.39779	0.35941	0.35592	0.47805	0.41524	0.44315	0.47107	0.40477	0.43617	0.45362	0.53039	0.48154	0.50945	0.40826	0.50945	0.54783	0.47107	0.43966	0.49549	0.51992	0.49898	0.49200	0.46409	0.47456	0.42222	0.42571	0.45362	0.42222	0.46060	0.50247	0.44664	0.53737	0.46758	0.45013	0.41175	0.38732	0.43617	0.47107	0.50945	0.49549	0.43966	0.41524	0.45362	0.40128	0.49549	0.51992	0.38732	0.55830	0.57575	0.48851	0.47107	0.40477	0.49549	0.40128	0.49898	0.40826	0.49549	0.46409	0.43268	0.43966	0.40826	0.46758	0.47805	0.39430	0.40128	0.41175	0.42919	0.43617	0.46758	0.53388	0.41873	0.37685	0.43617	0.41175	0.40477	0.43966	0.48154	0.41873	0.54085	0.40128	0.46060	0.39779	0.37336	0.41524	0.37685	0.45013	0.37336	0.33847	0.38383	0.38732	0.38034	0.39779	0.45013	0.42222	0.40477	0.46409	0.50247	0.40826	0.41524	0.39779	0.38034	0.41175	0.43268	0.42222	0.50945	0.43268	0.38034	0.36987	0.43966	0.48502	0.47456	0.49549	0.47456	0.41524	0.50945	0.47805	0.46758	0.43617	0.45013	0.45711	0.45711	0.43268	0.41873	0.46409	0.45013	0.43617	0.50945	0.46409	0.47805	0.51294	0.46758	0.48154	0.54085	0.49200	0.49200	0.36639	0.55830	0.47805	0.42919	0.41524	0.46409	0.50596	0.45362	0.51643	0.53737	0.51294	0.48502	0.54085	0.47805	0.43268	0.39430	0.41873	0.36290	0.46758	0.52690	0.51643	0.56179	0.49549	0.46409	0.45711	0.39430	0.42919	0.41524	0.42571	0.34894	0.37685	0.40826	0.40477	0.37685	0.43617	0.49898	0.46060	0.48502	0.49200	0.47456	0.39430	0.40477	0.42571	0.41524	0.39779	0.41873	0.40128	0.41175	0.51294	0.45711	0.44315	0.42222	0.49549	0.49200	0.46758	0.50596	0.48154	0.49898	0.52341	0.45711	0.48502	0.45711	0.50945	0.43617	0.45711	0.56528	0.53388	0.52690	0.53039	0.56877	0.45013	0.51294	0.45711	0.53737	0.48154	0.54783	0.49549	0.48502	0.48851	0.49200	0.41873	0.42919	0.51294	0.41524	0.42222	0.48851	0.59320	0.44664	0.46409	0.43617	0.45711	0.40128	0.56877	0.40477	0.44664	0.49200	0.48154	0.46409	0.42222	0.50596	0.42919	0.46409	0.41524	0.45362	0.44664	0.38732	0.42919	0.42222	0.42222	0.41873	0.38732	0.36290	0.44315	0.41873	0.48154	0.44664	0.43966	0.50596	0.46060	0.41873	0.36290	0.38732	0.43966	0.38383	0.45013	0.43966	0.51992	0.47107	0.40826	0.38034	0.48502	0.46060	0.39779	0.46060	0.50945	0.46060	0.41524	0.49200	0.47107	0.35592	0.37336	0.38034	0.45362	0.42919	0.46060	0.38034	0.45711	0.42571	0.45362	0.33847	0.42571	0.45362	0.36987	0.34545	0.41524	0.38383	0.46409	0.41873	0.51294	0.44315	0.41175	0.50596	0.48154	0.46060	0.48502	0.42571	0.46060	0.40477	0.44315	0.39430	0.40826	0.38034	0.45362	0.49200	0.43268	0.43966	0.45711	0.42571	0.42919	0.37685	0.41873	0.46060	0.40477	0.44664	0.40477	0.41873	0.46060	0.43966	0.40128	0.43268	0.45362	0.37336	0.43617	0.43268	0.38034	0.38034	0.41175	0.47107	0.50945	0.46758	0.54085	0.42222	0.43617	0.46409	0.47107	0.40477	0.52690	0.40128	0.43966	0.47805	0.45711	0.46060	0.48502	0.49898	0.44664	0.40826	0.51294	0.50596	0.42571	0.42571	0.39430	0.47805	0.53737	0.42571	0.43268	0.46758	0.48502	0.49549	0.40477	0.46060	0.49200	0.50596	0.58273	0.46758	0.48851	0.47107	0.47805	0.38034	0.42571	0.30009	0.39081	0.40826	0.45362	0.38034	0.34894	0.35592	0.41524	0.35592	0.47805	0.45362	0.45362	0.47805	0.39779	0.39779	0.39779	0.45013	0.46060	0.41873	0.43268	0.39779	0.43966	0.51643	0.48502	0.48154	0.45362	0.40477	0.40128	0.40826	0.36290	0.37685	0.43966	0.32102	0.43617	0.50596	0.41873	0.38034	0.39779	0.42571	0.37336	0.41175	0.36987	0.46409	0.45362	0.50945	0.47107	0.46060	0.47107	0.41873	0.44664	0.46409	0.44315	0.43617	0.39779	0.39779	0.48154	0.39081	0.44664	0.41873	0.41524	0.36290	0.35243	0.43617	0.44315	0.44664	0.40477	0.40477	0.48851	0.46758	0.48154	0.41175	0.37336	0.39081	0.47805	0.38383	0.47805	0.42919	0.42222	0.37685	0.36290	0.38732	0.41524	0.41175	0.42222	0.50247	0.43617	0.40826	0.43268	0.46758	0.41873	0.43966	0.40477	0.41873	0.48154	0.46060	0.45362	0.46060	0.47805	0.45362	0.46758	0.42919	0.39081	0.39779	0.39430	0.45711	0.41524	0.35941	0.37685	0.32102	0.31404	0.37685	0.46060	0.39430	0.41524	0.51294	0.52690	0.42919	0.51294	0.34196	0.33847	0.36987	0.38034	0.35592	0.38732	0.36639	0.34545	0.41873	0.35941	0.34196	0.41175	0.42222	0.32102	0.38732	0.46758	0.46060	0.41175	0.52690	0.44315	0.43268	0.46409	0.43966	0.57575	0.47456	0.36987	0.39081	0.46060	0.37685	0.34894	0.34196	0.31056	0.41873	0.45711	0.40826	0.40826	0.42571	0.38383	0.42919	0.44315	0.41175	0.43966	0.42919	0.45362	0.46758	0.41175	0.43617	0.44664	0.28962	0.34196	0.35941	0.42571	0.36639	0.42571	0.44315	0.44664	0.45362	0.42919	0.41873	0.48502	0.44315	0.37336	0.46758	0.43617	0.47805	0.34894	0.35941	0.39779	0.43268	0.39779	0.31404	0.34196	0.32800	0.38383	0.40826	0.38383	0.40128	0.43268	0.34894	0.36290	0.40826	0.39430	0.42919	0.48851	0.38732	0.36290	0.45013	0.37336	0.40477	0.33498	0.50596	0.46409	0.45013	0.42919	0.38383	0.48154	0.36639	0.38034	0.37336	0.31753	0.35243	0.38383	0.41175	0.31404	0.27566	0.42919	0.40477	0.49200	0.40826	0.44664	0.32800	0.35243	0.38732	0.41873	0.35592	0.34545	0.39430	0.40477	0.36290	0.42919	0.41524	0.35243	0.32451	0.41175	0.43966	0.31753	0.37336	0.38034	0.39779	0.37336	0.36639	0.40477	0.43966	0.41873	0.45711	0.40477	0.35592	0.35941	0.43268	0.46409	0.46060	0.39430	0.33847	0.34545	0.33149	0.35941	0.35243	0.38034	0.37336	0.36290	0.41524	0.35243	0.35592	0.39779	0.37336	0.37685	0.38034	0.38732	0.34545	0.32102	0.33498	0.29660	0.38034	0.33847	0.39081	0.38383	0.34545	0.36639	0.34545	0.37685	0.35941	0.36639	0.34894	0.41524	0.39430	0.41873	0.38732	0.34894	0.41524	0.36987	0.43268	0.38034	0.36639	0.30009	0.38383	0.35592	0.40477	0.46758	0.37336	0.48851	0.47456	0.40826	0.43268	0.37685	0.40128	0.30358	0.33847	0.38732	0.45362	0.37685	0.41524	0.38383	0.39081	0.40128	0.47107	0.40477	0.35592	0.45362	0.47805	0.39081	0.39430	0.38034	0.40477	0.42571	0.36639	0.40826	0.41873	0.42919	0.44664	0.45013	0.42571	0.38383	0.45013	0.38034	0.35592	0.35592	0.38732	0.36987	0.42571	0.34545	0.38383	0.42571	0.40826	0.43966	0.43617	0.39779	0.39081	0.45013	0.36987	0.39430	0.40477	0.39081	0.37336	0.45362	0.41524	0.39430	0.41873	0.42222	0.45711	0.52341	0.43268	0.38034	0.44315	0.44315	0.45362	0.43617	0.45013	0.44664	0.48851	0.51992	0.40477	0.49898	0.45013	0.44315	0.46758	0.51294	0.45013	0.45013	0.37336	0.38034	0.39779	0.38732	0.42919	0.42571	0.44315	0.50247	0.52690	0.54085	0.50247	0.39081	0.51643	0.42919	0.44315	0.50247	0.47456	0.52690	0.54434	0.45362	0.46060	0.47107	0.37685	0.42222	0.45711	0.47805	0.39430	0.48154	0.45362	0.40826	0.47805	0.43617	0.45711	0.48154	0.40826	0.36987	0.41175	0.42919	0.40826	0.42222	0.40128	0.44315	0.51643	0.57924	0.48502	0.41873	0.40826	0.37685	0.41175	0.34545	0.38732	0.49549	0.46060	0.54085	0.45711	0.50945	0.53039	0.50596	0.53737	0.47456	0.48154	0.39779	0.55830	0.49898	0.58971	0.51294	0.51294	0.54434	0.50247	0.45013	0.47805	0.48154	0.37336	0.44664	0.42222	0.50596	0.42222	0.46409	0.44315	0.47107	0.44315	0.56179	0.55132	0.51294	0.50596	0.44315	0.44664	0.40128	0.40826	0.45013	0.46758	0.40128	0.46758	0.36987	0.50247	0.38732	0.48502	0.48502	0.47456	0.50945	0.48502	0.50945	0.47107	0.41524	0.43966	0.39081	0.35243	0.47456	0.46409	0.43268	0.55132	0.54783	0.50247	0.50945	0.51643	0.42571	0.50596	0.49898	0.60366	0.57226	0.55481	0.44664	0.47805	0.51294	0.45013	0.54085	0.46758	0.43617	0.47805	0.51643	0.47107	0.46409	0.42571	0.34894	0.39779	0.43617	0.47805	0.42571	0.58971	0.51992	0.55830	0.55830	0.51294	0.45013	0.46758	0.49549	0.46060	0.44315	0.52341	0.46758	0.46060	0.43966	0.46758	0.46409	0.45711	0.47107	0.48502	0.48502	0.41873	0.47805	0.48154	0.44315	0.45362	0.52341	0.50945	0.52341	0.53737	0.55481	0.50945	0.48154	0.46409	0.41873	0.44315	0.39779	0.34894	0.48502	0.39081	0.51643	0.42571	0.46409	0.38732	0.43966	0.43966	0.46060	0.43966	0.46758	0.45711	0.42919	0.40826	0.39779	0.45711	0.41175	0.47107	0.41873	0.42571	0.49898	0.47456	0.39430	0.48502	0.46060	0.46060	0.42222	0.44664	0.46758	0.41873	0.43966	0.48154	0.50596	0.50247	0.52690	0.36290	0.41175	0.46758	0.54085	0.51992	0.42222	0.44315	0.54085	0.49200	0.43966	0.50596	0.53039	0.47805	0.56179	0.50596	0.48154	0.54434	0.42571	0.42571	0.38034	0.32451	0.46758	0.46758	0.38732	0.38034	0.44664	0.47107	0.48502	0.45013	0.51643	0.52690	0.46409	0.39081	0.51294	0.48502	0.48851	0.48154	0.43617	0.43966	0.48154	0.42919	0.50247	0.45013	0.49898	0.43966	0.42571	0.45711	0.42919	0.39779	0.43617	0.50596	0.43966	0.54783	0.52690	0.52341	0.46409	0.39081	0.43617	0.38383	0.45711	0.43268	0.46409	0.58273	0.44664	0.53737	0.50945	0.49549	0.48154	0.37685	0.46758	0.47456	0.46409	0.55481	0.53388	0.47107	0.49898	0.54783	0.55830	0.50945	0.47107	0.41175	0.44315	0.48154	0.48851	0.40477	0.39779	0.35243	0.35941	0.51992	0.39779	0.44664	0.43617	0.51643	0.43268	0.34894	0.44315	0.41873	0.42571	0.41524	0.45362	0.50247	0.48154	0.45013	0.45013	0.49549	0.48154	0.40477	0.53388	0.55132	0.47107	0.45711	0.35592	0.34894	0.29660	0.43617	0.39779	0.46060	0.38732	0.39779	0.42919	0.40826	0.46060	0.45711	0.43617	0.28962	0.37336	0.38034	0.46409	0.43268	0.52690	0.44664	0.43617	0.48502	0.43966	0.45013	0.46409	0.36987	0.43617	0.48502	0.54085	0.45711	0.47805	0.39430	0.39430	0.39081	0.53388	0.48502	0.54434	0.46409	0.48154	0.48851	0.47805	0.41175	0.44664	0.49898	0.52690	0.47456	0.54085	0.50247	0.42571	0.48502	0.50247	0.43617	0.41873	0.43268	0.46409	0.47805	0.51992	0.48502	0.57924	0.55481	0.46060	0.45362	0.43617	0.38383	0.53039	0.51294	0.53388	0.56528	0.46060	0.46409	0.48502	0.53039	0.48851	0.45362	0.54085	0.49898	0.48502	0.46409	0.48502	0.46060	0.41873	0.48154	0.40826	0.42222	0.46758	0.58273	0.47107	0.45711	0.33498	0.45362	0.49898	0.53388	0.43268	0.46758	0.46060	0.45013	0.53039	0.39430	0.44664	0.44664	0.43268	0.51294	0.43617	0.40477	0.46758	0.40826	0.43268	0.39081	0.37685	0.42571	0.51643	0.52341	0.44664	0.51643	0.57226	0.48851	0.45013	0.47805	0.46409	0.39779	0.50596	0.44664	0.45362	0.46758	0.50945	0.51643	0.51992	0.43617	0.44315	0.53737	0.52341	0.52690	0.53039	0.43268	0.53039	0.56877	0.53039	0.54434	0.57226	0.55132	0.47107	0.42919	0.43966	0.49898	0.46409	0.42919	0.42919	0.46409	0.46409	0.51294	0.39779	0.42571	0.45013	0.47456	0.51992	0.54085	0.56179	0.59669	0.52690	0.46409	0.45362	0.42571	0.40826	0.42571	0.36290	0.48154	0.42571	0.37685	0.37336	0.42571	0.41873	0.42919	0.43966	0.48851	0.50247	0.44315	0.50596	0.50596	0.43966	0.48851	0.53039	0.49549	0.49200	0.46758	0.40477	0.41175	0.39430	0.45362	0.47456	0.49200	0.53039	0.51294	0.51294	0.52690	0.49549	0.48851	0.40826	0.42571	0.49200	0.47456	0.48502	0.44315	0.41524	0.44664	0.39081	0.37685	0.43617	0.40128	0.48851	0.46409	0.47107	0.51992	0.45013	0.43966	0.45711	0.48502	0.52341	0.49200	0.51992	0.45013	0.49200	0.60366	0.49200	0.46060	0.51643	0.53737	0.41524	0.44315	0.51294	0.43268	0.41175	0.48851	0.42222	0.50945	0.48851	0.48154	0.50247	0.51643	0.47456	0.45711	0.45362	0.44315	0.44315	0.54783	0.46060	0.47805	0.50945	0.52341	0.53388	0.49898	0.49200	0.38034	0.47805	0.46060	0.41524	0.50247	0.47805	0.44664	0.45013	0.42919	0.45711	0.45362	0.46409	0.41175	0.50945	0.42222	0.45711	0.41873	0.42571	0.43268	0.43966	0.46409	0.45013	0.43268	0.45362	0.47805	0.43268	0.46758	0.45711	0.45711	0.40826	0.43268	0.38732	0.37336	0.53388	0.39779	0.42571	0.36639	0.50596	0.48154	0.51643	0.51643	0.40477	0.49200	0.47456	0.49549	0.39779	0.38383	0.39430	0.42571	0.47107	0.47805	0.42222	0.45711	0.46060	0.54783	0.48502	0.42222	0.40128	0.38034	0.40477	0.48502	0.41524	0.42571	0.40826	0.55481	0.53039	0.41524	0.43966	0.40477	0.47107	0.46409	0.46758	0.36639	0.38732	0.37685	0.41524	0.47805	0.45013	0.39430	0.46409	0.44315	0.47107	0.47107	0.41873	0.37685	0.47805	0.38732	0.48851	0.42222	0.39081	0.40477	0.43268	0.41873	0.43617	0.47107	0.43617	0.34545	0.46758	0.47107	0.38034	0.38732	0.44315	0.39081	0.47107	0.48502	0.42571	0.49549	0.46758	0.49200	0.49898	0.43966	0.46409	0.52690	0.46409	0.55481	0.51992	0.55132	0.43617	0.42919	0.45013	0.46060	0.47805	0.43617	0.51643	0.47805	0.43966	0.54085	0.39430	0.27915	0.45711	0.42571	0.41873	0.33149	0.43617	0.40477	0.49549	0.41524	0.42222	0.38383	0.45362	0.45711	0.41175	0.43268	0.45362	0.41175	0.50247	0.47456	0.42222	0.42571	0.43617	0.43268	0.50247	0.45362	0.46060	0.49549	0.44315	0.46409	0.42222	0.42919	0.43966	0.39081	0.46758	0.58273	0.56528	0.50596	0.51992	0.47805	0.46758	0.54434	0.52690	0.47805	0.48851	0.44315	0.51643	0.48154	0.45013	0.42919	0.46060	0.47805	0.48154	0.51294	0.52690	0.53737	0.46409	0.48851	0.52690	0.51294	0.42222	0.40477	0.49200	0.49200	0.53388	0.46758	0.50247	0.44664
9	0.29522	0.31225	0.32360	0.37470	0.41444	0.32360	0.36902	0.39173	0.31225	0.37186	0.30373	0.34915	0.35767	0.36334	0.34631	0.32077	0.37470	0.34064	0.31793	0.37754	0.23845	0.38038	0.44283	0.35483	0.35767	0.39457	0.28670	0.34347	0.35199	0.36051	0.36051	0.40309	0.40309	0.36618	0.36902	0.39457	0.32928	0.42296	0.32360	0.35767	0.35199	0.38322	0.41160	0.38038	0.39457	0.34631	0.28386	0.48824	0.34631	0.33780	0.28670	0.36618	0.38605	0.36618	0.32077	0.33496	0.34915	0.42296	0.38322	0.34347	0.36334	0.47689	0.38322	0.34915	0.34915	0.36334	0.39741	0.29522	0.33212	0.36051	0.32077	0.30373	0.34631	0.32928	0.29238	0.40309	0.39173	0.40876	0.36902	0.39457	0.37186	0.38889	0.41160	0.34915	0.28954	0.37186	0.32360	0.37470	0.32360	0.36902	0.43715	0.38038	0.33496	0.36051	0.38889	0.38038	0.37754	0.38605	0.36051	0.26683	0.39173	0.32644	0.37754	0.30373	0.36902	0.43147	0.32928	0.29806	0.40592	0.40309	0.37186	0.29806	0.28954	0.40309	0.44850	0.36334	0.32077	0.38889	0.35767	0.32077	0.33780	0.31225	0.36334	0.37186	0.36051	0.35483	0.31793	0.36902	0.40876	0.41444	0.37186	0.33496	0.39457	0.31793	0.36902	0.31509	0.29522	0.31225	0.31225	0.31793	0.26115	0.29522	0.32644	0.33780	0.44283	0.39741	0.39457	0.37754	0.36618	0.35483	0.39173	0.38038	0.34064	0.34347	0.32360	0.31793	0.36902	0.39741	0.31225	0.38605	0.37186	0.30373	0.31509	0.38605	0.35199	0.33780	0.32360	0.32360	0.42012	0.36334	0.35767	0.30657	0.34915	0.40309	0.28386	0.30657	0.36902	0.40309	0.33496	0.34915	0.36051	0.36618	0.29806	0.37186	0.40309	0.35767	0.36902	0.30657	0.32077	0.34347	0.37186	0.37186	0.32077	0.33496	0.34631	0.40876	0.32928	0.35767	0.36618	0.36902	0.36334	0.32077	0.37186	0.35767	0.30089	0.30941	0.33780	0.36902	0.38889	0.42012	0.32644	0.34631	0.37186	0.38605	0.36334	0.30373	0.38605	0.27535	0.32360	0.27819	0.28670	0.33780	0.28670	0.34064	0.28102	0.26115	0.35767	0.33496	0.27819	0.32077	0.30657	0.33780	0.41444	0.31509	0.31225	0.30089	0.30089	0.30089	0.30941	0.32360	0.26683	0.38889	0.30941	0.34347	0.26967	0.30657	0.33212	0.30373	0.30373	0.28954	0.26115	0.25832	0.33212	0.45702	0.32928	0.34915	0.33780	0.26683	0.36334	0.31225	0.36618	0.34347	0.34347	0.38605	0.34915	0.43431	0.35483	0.31793	0.27819	0.35199	0.26967	0.38889	0.30089	0.29522	0.35767	0.32077	0.29806	0.33212	0.45134	0.31509	0.33780	0.31225	0.35767	0.32360	0.32644	0.25832	0.30657	0.31225	0.30657	0.32360	0.32360	0.37186	0.30657	0.36051	0.32644	0.39457	0.34347	0.32928	0.31793	0.30089	0.36051	0.30941	0.29806	0.29522	0.32644	0.35483	0.27819	0.28386	0.30089	0.38038	0.35199	0.32360	0.28954	0.23845	0.29806	0.33496	0.36334	0.27251	0.31225	0.33780	0.34347	0.31509	0.32360	0.32928	0.37186	0.36618	0.28386	0.30657	0.39741	0.27251	0.36051	0.28386	0.30089	0.28102	0.31793	0.37754	0.32077	0.28954	0.30657	0.27535	0.30941	0.28670	0.34631	0.41160	0.38322	0.35199	0.32644	0.34347	0.36051	0.38605	0.32360	0.32644	0.41728	0.33496	0.27251	0.28954	0.36334	0.37470	0.29806	0.40309	0.32077	0.39457	0.32360	0.35483	0.30373	0.34347	0.38322	0.31509	0.40309	0.33212	0.36902	0.31509	0.36051	0.33496	0.38322	0.35767	0.33212	0.41444	0.31225	0.34347	0.28386	0.34347	0.28670	0.31793	0.32928	0.31509	0.32077	0.31793	0.25832	0.33780	0.46554	0.37470	0.31225	0.38322	0.34347	0.32360	0.30657	0.28102	0.28386	0.36334	0.28954	0.34064	0.36902	0.36051	0.29522	0.38322	0.32644	0.33496	0.34915	0.31509	0.38605	0.29522	0.28102	0.30657	0.29522	0.36618	0.30089	0.32644	0.28954	0.32360	0.33212	0.33212	0.31225	0.34915	0.29238	0.30941	0.35483	0.34347	0.29806	0.32360	0.32077	0.38322	0.29806	0.27819	0.28670	0.32360	0.36902	0.33780	0.31509	0.38322	0.30657	0.33780	0.29522	0.29238	0.34347	0.29806	0.28670	0.28954	0.37186	0.33780	0.31793	0.40309	0.33496	0.27535	0.34915	0.36051	0.25548	0.32644	0.31793	0.30941	0.27535	0.27535	0.30941	0.36618	0.31509	0.33780	0.32077	0.29806	0.33212	0.29238	0.26399	0.32077	0.27535	0.30089	0.28386	0.30941	0.26399	0.34347	0.32928	0.31793	0.27819	0.27535	0.33780	0.26967	0.34347	0.27535	0.27251	0.32360	0.26683	0.29238	0.28386	0.36618	0.35483	0.30089	0.27251	0.32360	0.33496	0.34915	0.28386	0.34915	0.33496	0.28954	0.33780	0.32360	0.34347	0.28954	0.28670	0.32644	0.27819	0.27251	0.28102	0.37754	0.38322	0.36334	0.31793	0.32077	0.37186	0.30373	0.26683	0.31225	0.33496	0.32360	0.35767	0.33212	0.40309	0.31225	0.34347	0.38889	0.36051	0.35767	0.28102	0.37186	0.34631	0.35199	0.30089	0.30657	0.28102	0.26115	0.29238	0.29522	0.29238	0.30941	0.33496	0.32360	0.24412	0.27535	0.27251	0.23561	0.30089	0.32077	0.33780	0.38322	0.28386	0.28386	0.31793	0.26967	0.28954	0.26399	0.30373	0.29238	0.28954	0.33212	0.27819	0.27535	0.31225	0.26115	0.25832	0.30941	0.25832	0.29806	0.26399	0.26967	0.34064	0.31225	0.24980	0.25832	0.28386	0.30089	0.31793	0.26399	0.28670	0.25264	0.26399	0.35767	0.34064	0.34631	0.38889	0.35199	0.35483	0.41444	0.24696	0.30941	0.28102	0.24696	0.27819	0.25548	0.31225	0.26115	0.26115	0.31509	0.22993	0.25264	0.26683	0.28670	0.29522	0.34347	0.34064	0.32077	0.32644	0.32077	0.26115	0.26399	0.28670	0.30941	0.24980	0.27819	0.26115	0.26967	0.29806	0.31793	0.31225	0.27251	0.32644	0.34064	0.28954	0.29806	0.30657	0.26399	0.32928	0.39741	0.28386	0.23845	0.30657	0.24980	0.30941	0.26399	0.30657	0.32360	0.29806	0.30657	0.33212	0.27251	0.29522	0.26399	0.27819	0.25548	0.26683	0.29806	0.32928	0.26967	0.30941	0.27251	0.30089	0.30941	0.34915	0.27251	0.29238	0.27535	0.32077	0.29238	0.33780	0.33496	0.34915	0.23277	0.34347	0.36618	0.27251	0.30657	0.29522	0.31509	0.32644	0.30373	0.34631	0.26399	0.33212	0.34915	0.31793	0.28954	0.30657	0.30089	0.29806	0.33780	0.34064	0.30089	0.26967	0.34064	0.38038	0.30657	0.34064	0.32928	0.25264	0.34347	0.40876	0.30089	0.33780	0.26115	0.27535	0.30657	0.30657	0.26683	0.24412	0.29522	0.27251	0.27535	0.26683	0.37186	0.31509	0.29238	0.39741	0.30089	0.32644	0.28670	0.32644	0.34915	0.30941	0.32077	0.25832	0.26967	0.37754	0.33496	0.30089	0.35199	0.36334	0.32644	0.31225	0.31225	0.36618	0.36334	0.33496	0.25264	0.33212	0.26115	0.38038	0.25548	0.34631	0.29238	0.34064	0.34631	0.34064	0.32077	0.34915	0.27535	0.30941	0.29522	0.27535	0.25264	0.35483	0.28670	0.29522	0.41444	0.33780	0.30657	0.30373	0.30657	0.27819	0.28102	0.32360	0.30657	0.36618	0.28386	0.27819	0.31793	0.36334	0.34064	0.27535	0.24696	0.33496	0.30089	0.22425	0.39741	0.33496	0.31225	0.38038	0.27251	0.29806	0.28670	0.32928	0.31509	0.28386	0.24128	0.26967	0.36051	0.33212	0.30089	0.25264	0.36334	0.30373	0.35483	0.33212	0.22425	0.29522	0.35767	0.23277	0.28102	0.28386	0.27251	0.31793	0.37470	0.36334	0.25264	0.29522	0.29238	0.28954	0.22425	0.31509	0.28102	0.31793	0.32077	0.28954	0.32928	0.26683	0.31225	0.24696	0.21574	0.25548	0.26115	0.29238	0.32928	0.27535	0.29238	0.26115	0.28386	0.25548	0.29238	0.30941	0.28102	0.26115	0.30941	0.40876	0.28386	0.28102	0.31509	0.32360	0.27251	0.30089	0.34347	0.38322	0.29806	0.32077	0.28102	0.29806	0.32077	0.26115	0.34064	0.25832	0.31509	0.31509	0.31225	0.33496	0.31509	0.26399	0.29522	0.30657	0.28954	0.27535	0.33780	0.36618	0.23845	0.26115	0.28386	0.36051	0.32928	0.32077	0.27251	0.24412	0.35767	0.26967	0.31509	0.34064	0.34347	0.34631	0.31509	0.29238	0.30089	0.30373	0.29522	0.30089	0.28386	0.29238	0.33212	0.28386	0.34915	0.35199	0.27535	0.37754	0.28386	0.36334	0.27819	0.30657	0.30657	0.26399	0.28670	0.33780	0.26683	0.23277	0.29238	0.30089	0.31225	0.31225	0.36051	0.34347	0.31509	0.33496	0.36902	0.34347	0.30941	0.30373	0.29806	0.26683	0.39457	0.29806	0.29238	0.27251	0.27819	0.32360	0.34631	0.32644	0.34915	0.31793	0.30373	0.29238	0.31509	0.31225	0.32077	0.30657	0.24980	0.30657	0.29806	0.32644	0.30941	0.28670	0.30089	0.32928	0.30941	0.28102	0.33212	0.27251	0.30373	0.32928	0.27819	0.25264	0.29806	0.25832	0.26399	0.25264	0.29522	0.29238	0.29522	0.30941	0.31225	0.29806	0.29522	0.28102	0.26683	0.30373	0.33780	0.33780	0.26115	0.33496	0.25548	0.29806	0.30373	0.34347	0.30657	0.26683	0.24696	0.28102	0.28102	0.30657	0.24980	0.24696	0.27535	0.38322	0.28954	0.27819	0.27535	0.35199	0.19870	0.28386	0.30089	0.33780	0.35483	0.33212	0.32644	0.30373	0.33780	0.31225	0.31225	0.29238	0.28954	0.23845	0.31509	0.26967	0.27819	0.30657	0.24980	0.36618	0.36618	0.25548	0.27819	0.34064	0.27535	0.27251	0.30089	0.24980	0.35199	0.36334	0.33496	0.28670	0.28954	0.25264	0.32644	0.29806	0.28670	0.27819	0.32077	0.24980	0.26399	0.32077	0.29238	0.34064	0.34064	0.30373	0.36334	0.29806	0.27819	0.29806	0.26115	0.35483	0.30941	0.35483	0.30089	0.30089	0.24696	0.31225	0.28386	0.29238	0.30373	0.25832	0.30373	0.30941	0.22993	0.30373	0.32077	0.26683	0.27819	0.34631	0.35483	0.29522	0.30941	0.32077	0.24412	0.24980	0.30657	0.24696	0.29806	0.27819	0.34347	0.22141	0.26399	0.32928	0.31793	0.28386	0.32077	0.28102	0.30089	0.24412	0.26115	0.22709	0.24128	0.32644	0.31793	0.32360	0.24980	0.31509	0.24696	0.29806	0.26967	0.28954	0.30657	0.33212	0.24412	0.29806	0.34347	0.27251	0.21290	0.30373	0.25264	0.27535	0.28102	0.27535	0.24128	0.30373	0.26967	0.28102	0.18167	0.27819	0.30941	0.23561	0.30657	0.19587	0.21574	0.30089	0.25832	0.27535	0.31225	0.30089	0.30373	0.22993	0.23561	0.29806	0.26967	0.27251	0.28102	0.25832	0.26967	0.31225	0.30089	0.28102	0.25264	0.28102	0.26683	0.27251	0.23277	0.27819	0.24980	0.26115	0.24696	0.28670	0.29806	0.28102	0.28670	0.24696	0.30089	0.22709	0.28954	0.26115	0.35483	0.29806	0.21574	0.30373	0.31793	0.26967	0.27535	0.24696	0.21006	0.27819	0.28954	0.30657	0.31509	0.26683	0.32077	0.33212	0.24696	0.30657	0.29806	0.27819	0.24412	0.21857	0.26399	0.31225	0.29522	0.17883	0.31509	0.28386	0.25548	0.24412	0.27535	0.22993	0.25832	0.27535	0.26683	0.22425	0.28386	0.28670	0.21857	0.29238	0.28954	0.30089	0.22993	0.25832	0.29806	0.27535	0.25548	0.23277	0.32644	0.26399	0.25832	0.27535	0.29238	0.24412	0.31509	0.27251	0.25264	0.24412	0.34347	0.30089	0.29522	0.24412	0.25548	0.24696	0.23277	0.35767	0.28954	0.26399	0.24128	0.32644	0.31509	0.25548	0.30941	0.28670	0.28954	0.30089	0.28386	0.24980	0.20154	0.28386	0.34631	0.32077	0.28386	0.23561	0.25832	0.31509	0.27819	0.27535	0.21006	0.24128	0.30657	0.22425	0.23277	0.28670	0.28102	0.24980	0.24696	0.26115	0.24412	0.25264	0.25548	0.27535	0.24696	0.27819	0.19870	0.22425	0.22425	0.34064	0.20154	0.28954	0.29522	0.26967	0.22993	0.24696	0.32360	0.18735	0.26399	0.26399	0.26683	0.30657	0.30373	0.28954	0.29806	0.23277	0.32644	0.27251	0.27251	0.28670	0.24980	0.26399	0.22993	0.27251	0.24412	0.26115	0.20154	0.26115	0.30089	0.24980	0.16464	0.22709	0.27535	0.31509	0.25832	0.29806	0.20722	0.22993	0.27535	0.28102	0.26967	0.28670	0.27819	0.30657	0.32644	0.28102	0.24980	0.22993	0.24696	0.30941	0.29238	0.30089	0.22993	0.31793	0.26115	0.19587	0.30941	0.21574	0.23277	0.21006	0.22993	0.24128	0.22141	0.31225	0.18167	0.26399	0.24128	0.21857	0.24412	0.29238	0.26967	0.25264	0.25832	0.25832	0.24128	0.26115	0.26115	0.25264	0.25264	0.28102	0.24980	0.30373	0.24980	0.26399	0.28386	0.30941	0.27535	0.34064	0.30373	0.23845	0.29522	0.20438	0.29806	0.29806	0.25548	0.22993	0.22425	0.20154	0.19019	0.22993	0.25264	0.26115	0.30657	0.25832	0.33780	0.27819	0.26115	0.25832	0.28102	0.28386	0.24412	0.24980	0.26967	0.21006	0.32077	0.19019	0.21006	0.22425	0.24696	0.29238	0.24980	0.24696	0.20438	0.27251	0.21574	0.21574	0.22709	0.25264	0.24412	0.26683	0.20722	0.22993	0.27819	0.29522	0.30941	0.30089	0.23277	0.28386	0.24128	0.24696	0.29806	0.21574	0.19587	0.32077	0.18451	0.19587	0.23277	0.30373	0.26683	0.27251	0.26115	0.23561	0.20154	0.24696	0.19870	0.25832	0.25264	0.21857	0.30941	0.20438	0.24128	0.26115	0.20154	0.16180	0.21857	0.24696	0.25264	0.22709	0.22141	0.26399	0.26967	0.29522	0.24980	0.23277	0.24128	0.19303	0.24696	0.26115	0.22141	0.26683	0.21574	0.21006	0.22709	0.31509	0.30941	0.28670	0.23277	0.25264	0.22425	0.24980	0.22141	0.22425	0.20722	0.24128	0.30657	0.30657	0.25832	0.26115	0.26399	0.19587	0.24412	0.27819	0.23277	0.31225	0.28102	0.23277	0.33212	0.25548	0.32644	0.30657	0.20154	0.22993	0.24412	0.28102	0.21290	0.21006	0.24980	0.24980	0.23845	0.30089	0.27535	0.24980	0.25832	0.24696	0.21857	0.24980	0.20722	0.21574	0.27251	0.26399	0.24128	0.30089	0.26399	0.27819	0.27535	0.26967	0.23277	0.28954	0.25832	0.26967	0.31509	0.30941	0.29806	0.26967	0.27819	0.28954	0.28670	0.20722	0.33780	0.28102	0.18167	0.16464	0.24696	0.24412	0.29806	0.28102	0.29238	0.19587	0.26115	0.26399	0.29806	0.27251	0.26399	0.27251	0.21006	0.26115	0.30657	0.25548	0.25264	0.29238	0.23277	0.24980	0.22425	0.21857	0.27535	0.22425	0.25264	0.31793	0.22141	0.22993	0.25548	0.27251	0.22709	0.24412	0.21857	0.21290	0.24980	0.28954	0.23277	0.35767	0.12774	0.25548	0.21574	0.19870	0.28670	0.28670	0.27819	0.26399	0.23845	0.22709	0.19303	0.19870	0.28386	0.28386	0.29806	0.21290	0.22993	0.26967	0.23561	0.23845	0.20722	0.29238	0.24696	0.21006	0.26683	0.26399	0.24696	0.25264	0.30373	0.35483	0.25832	0.32360	0.30089	0.29238	0.26399	0.26967	0.27535	0.31793	0.34064	0.30657	0.24128	0.22993	0.28670	0.32360	0.28670	0.26683	0.30941	0.30089	0.25264	0.32360	0.23561	0.23561	0.30941	0.21857	0.26967	0.28954	0.26115	0.32077	0.26967	0.28386	0.32928	0.27819	0.26115	0.30941	0.25832	0.26967	0.25264	0.28670	0.23845	0.25264	0.30657	0.30941	0.26399	0.26115	0.29238	0.21006	0.25548	0.25548	0.25832	0.24128	0.27251	0.34631	0.23845	0.28954	0.22993	0.24128	0.21290	0.29806	0.28386	0.26967	0.19587	0.26967	0.32360	0.28102	0.21857	0.25832	0.23561	0.22993	0.33496	0.17316	0.22993	0.28670	0.25548	0.26683	0.24412	0.31509	0.27251	0.27819	0.42296	0.27819	0.20438	0.26967	0.31509	0.22993	0.27819	0.19303	0.23561	0.27251	0.35767	0.23845	0.33496	0.22141	0.26115	0.28670	0.30089	0.28386	0.32644	0.28102	0.27819	0.25548	0.27535	0.23845	0.30941	0.25264	0.25832	0.16180	0.27535	0.28954	0.21857	0.37186	0.24696	0.22993	0.29238	0.24696	0.27535	0.24696	0.26115	0.30373	0.30941	0.25264	0.27819	0.26683	0.30657	0.22141	0.30941	0.20722	0.24696	0.19870	0.25832	0.19870	0.27251	0.22709	0.33780	0.24696	0.21290	0.24980	0.28954	0.29806	0.25548	0.30941	0.27819	0.29238	0.32360	0.28670	0.19587	0.23561	0.18167	0.23561	0.25832	0.24696	0.26399	0.26967	0.31509	0.24128	0.29522	0.28386	0.22709	0.25264	0.26967	0.26115	0.26115	0.31793	0.24980	0.22709	0.30373	0.30373	0.30941	0.26683	0.29238	0.28670	0.28102	0.22141	0.26683	0.31509	0.29238	0.22709	0.22141	0.21006	0.23277	0.27251	0.26115	0.25548	0.22993	0.23561	0.22425	0.21574	0.24980	0.25832	0.27819	0.29522	0.31793	0.30373	0.24412	0.22425	0.20154	0.30941	0.34915	0.31509	0.29522	0.31793	0.30089	0.23561	0.26683	0.27535	0.24980	0.25264	0.23561	0.27535	0.25548	0.22141	0.32360	0.24412	0.26399	0.28386	0.24128	0.23561	0.26115	0.27819	0.27251	0.24696	0.30089	0.27535	0.27251	0.22993	0.26967	0.21290	0.21857	0.21574	0.23561	0.28386	0.22425	0.26967	0.29522	0.20722	0.21290	0.25548	0.26967	0.27251	0.20154	0.25832	0.19870	0.18735	0.26115	0.21290	0.26115	0.21574	0.20154	0.12774	0.19019	0.19587	0.16180	0.23845	0.28954	0.23277	0.23277	0.31793	0.19870	0.20438	0.25264	0.20154	0.13909	0.16748	0.19587	0.25832	0.19019	0.19019	0.21857	0.24128	0.15896	0.17883	0.17316	0.19303	0.18167	0.21857	0.19870	0.19870	0.22141	0.17883	0.22993	0.12774	0.16464	0.13058	0.23277	0.20438	0.24980	0.15896	0.26115	0.21006	0.15896	0.21574	0.23845	0.13058	0.16464	0.15612	0.22141	0.11638	0.15329	0.13342	0.19587	0.18167	0.21857	0.22425	0.15612	0.17316	0.12206	0.15612	0.26115	0.16180	0.17883	0.22709	0.13342	0.13342	0.12206	0.12774	0.17883	0.10503	0.12774	0.20154	0.19587	0.13342	0.22709	0.14761	0.12774	0.15896	0.15896	0.14193	0.14477	0.16180	0.16464	0.16180	0.16180	0.14761	0.13625	0.17883	0.09651	0.12774	0.16464	0.10219	0.16748	0.16180	0.18167	0.15329	0.13909	0.22141	0.19587	0.16748	0.15612	0.17316	0.11922	0.11638	0.10503	0.14477	0.14761	0.15329	0.10503	0.14477	0.07664	0.12774	0.10787	0.11071	0.10503	0.13342	0.12774	0.15329	0.15045	0.12490	0.17316	0.17316	0.05961	0.11638	0.19303	0.15045	0.11355	0.17316	0.15612	0.13625	0.17883	0.08800	0.15896	0.13625	0.10503	0.16180	0.11355	0.11355	0.13342	0.17600	0.12490	0.15896	0.20438	0.11922	0.15045	0.14761	0.10503	0.09367	0.11922	0.09651	0.10787	0.11071	0.13625	0.14193	0.10219	0.13909	0.16464	0.15329	0.17600	0.14477	0.17316	0.07097	0.11355	0.13909	0.09935	0.22425	0.17600	0.14477	0.12490	0.15612	0.13058	0.09651	0.13909	0.12774	0.14193	0.08516	0.09935	0.18451	0.15612	0.10219	0.14761	0.15896	0.17316	0.20438	0.16748	0.15045	0.10503	0.16464	0.16464	0.11638	0.06813	0.07380	0.16180	0.12774	0.11922	0.15612	0.19019	0.17883	0.15045	0.22709	0.26967	0.25264	0.22993	0.21574	0.23277	0.26115	0.24980	0.28386	0.21290	0.27251	0.16464	0.17883	0.20438	0.22141	0.22709	0.17883	0.27251	0.26967	0.26399	0.24980	0.21006	0.34631	0.24128	0.22141	0.24412	0.24128	0.22141	0.25264	0.28386	0.28386	0.20438	0.29806	0.32644	0.26683	0.28386	0.22709	0.26399	0.27819	0.35483	0.29238	0.33212	0.33212	0.28954	0.24980	0.31793	0.34347	0.34631	0.20154	0.24412	0.20154	0.25832	0.27819	0.24128	0.24696	0.28102	0.29238	0.26967	0.32928	0.35483	0.26683	0.25548	0.24980	0.24128	0.24980	0.24128	0.18735	0.34347	0.24128	0.25548	0.30941	0.25548	0.32077	0.24412	0.31793	0.34347	0.30941	0.36334	0.31793	0.34915	0.30941	0.26115	0.23561	0.31225	0.28386	0.32360	0.26115	0.26115	0.32928	0.39457	0.29238	0.24696	0.32644	0.32077	0.31793	0.29522	0.32077	0.25548	0.34347	0.31793	0.33780	0.35483	0.31509	0.29806	0.24128	0.32077	0.31509	0.29522	0.36334	0.35199	0.25832	0.37470	0.42579	0.28386	0.28102	0.28670	0.23277	0.31793	0.32077	0.29238	0.30089	0.30657	0.30657	0.28102	0.28670	0.35767	0.30373	0.32644	0.29238	0.35767	0.33496	0.30373	0.30941	0.30657	0.33496	0.33496	0.29238	0.32644	0.28670	0.29522	0.31793	0.29806	0.29522	0.31225	0.33780	0.33496	0.26683	0.32360	0.36902	0.30373	0.30657	0.30373	0.34347	0.38038	0.38038	0.26683	0.35483	0.37470	0.34064	0.36051	0.30941	0.34631	0.34064	0.35199	0.34064	0.30657	0.28386	0.28102	0.31225	0.33496	0.32928	0.29806	0.31225	0.29522	0.24696	0.34064	0.33780	0.36334	0.26967	0.30373	0.31793	0.29806	0.26399	0.26115	0.22993	0.32928	0.30941	0.26399	0.32928	0.26399	0.28102	0.28102	0.27535	0.32928	0.28386	0.31793	0.26683	0.29238	0.36051	0.29238	0.30089	0.30941	0.26115	0.28670	0.36051	0.34347	0.30941	0.33496	0.37754	0.29238	0.30657	0.34915	0.32077	0.30373	0.28670	0.29522	0.33212	0.32077	0.41444	0.30089	0.29238	0.30089	0.24696	0.35767	0.33496	0.29522	0.28954	0.36051	0.36618	0.32360	0.30657	0.32644	0.27251	0.33780	0.28102	0.30941	0.34347	0.29522	0.33496	0.30657	0.25548	0.28386	0.33212	0.38605	0.38889	0.33496	0.25548	0.26967	0.30657	0.29238	0.31225	0.29522	0.36334	0.33212	0.32644	0.35767	0.30373	0.34915	0.30089	0.34064	0.37186	0.26115	0.22709	0.32928	0.31509	0.31225	0.30089	0.31793	0.32644	0.30657	0.25832	0.28670	0.26967	0.29238	0.32928	0.30089	0.35483	0.49960	0.33212	0.31225	0.31793	0.29806	0.30941	0.38322	0.31225	0.34347	0.36902	0.28386	0.30373	0.28670	0.26967	0.27819	0.25548	0.25548	0.26683	0.31225	0.27251	0.28954	0.32644	0.27819	0.36334	0.31793	0.27251	0.23277	0.29238	0.24980	0.29238	0.30089	0.30089	0.28670	0.32360	0.30373	0.21857	0.35199	0.33212	0.31793	0.32360	0.24696	0.30373	0.30089	0.22993	0.31225	0.30657	0.29806	0.26399	0.35483	0.29522	0.28670	0.36902	0.33780	0.33496	0.30657	0.30941	0.22709	0.28386	0.31225	0.31225	0.28670	0.33496	0.32360	0.29522	0.24412	0.28954	0.32644	0.27251	0.36051	0.28102	0.22993	0.28386	0.29522	0.29238	0.34915	0.30657	0.32928	0.26967	0.33496	0.40876	0.32077	0.24980	0.26115	0.30373	0.30373	0.36902	0.26399	0.26683	0.35483	0.30941	0.34064	0.33212	0.34064	0.33496	0.30373	0.30373	0.24412	0.28954	0.33496	0.26683	0.26683	0.35483	0.33212	0.34631	0.28954	0.30941	0.39457	0.30941	0.32644	0.33212	0.43147	0.39173	0.28954	0.27535	0.30657	0.30089	0.30941	0.26967	0.28670	0.21006	0.32360	0.31225	0.32644	0.35483	0.31225	0.28954	0.34631	0.30089	0.28386	0.29806	0.33212	0.31793	0.28670	0.26115	0.33780	0.25832	0.34347	0.31509	0.25548	0.30373	0.30089	0.28386	0.28386	0.26115	0.28386	0.24696	0.28670	0.26683	0.25832	0.28670	0.25548	0.34915	0.31225	0.34064	0.31793	0.27819	0.28954	0.28102	0.24980	0.32077	0.33212	0.29522	0.25832	0.34064	0.32644	0.23845	0.33496	0.29806	0.33780	0.30373	0.26115	0.26683	0.30657	0.26683	0.32644	0.26399	0.26683	0.24128	0.25832	0.26399	0.26683	0.30373	0.24128	0.37470	0.32360	0.27535	0.27251	0.27819	0.31225	0.28102	0.28386	0.27819	0.32644	0.29806	0.28954	0.26967	0.28102	0.29806	0.24412	0.29806	0.35767	0.37470	0.30657	0.25264	0.27251	0.29522	0.31793	0.26399	0.29522	0.35483	0.27819	0.26115	0.21290	0.26683	0.24980	0.25548	0.22425	0.24696	0.22425	0.29238	0.28954	0.27819	0.30657	0.29238	0.35483	0.28386	0.32644	0.34631	0.30941	0.28102	0.29522	0.29522	0.31509	0.28386	0.28670	0.29238	0.29238	0.39173	0.23845	0.26967	0.27251	0.29806	0.28954	0.30657	0.29522	0.29806	0.23561	0.30657	0.28386	0.32360	0.32644	0.34631	0.25832	0.25548	0.29522	0.22425	0.22425	0.27819	0.28102	0.32644	0.29522	0.26967	0.31793	0.32928	0.32360	0.22993	0.27819	0.28670	0.27251	0.28102	0.30657	0.34347	0.28102	0.36618	0.24980	0.32077	0.34631	0.35483	0.36902	0.28670	0.35199	0.32360	0.27535	0.25832	0.31225	0.32077	0.34064	0.30941	0.28102	0.28954	0.32644	0.34915	0.32644	0.31509	0.31509	0.35199	0.26399	0.30941	0.33212	0.37754	0.29806	0.37470	0.28386	0.33496	0.27251	0.28386	0.29806	0.23561	0.25264	0.30089	0.24412	0.21290	0.28386	0.34631	0.24980	0.33212	0.32928	0.28670	0.28102	0.23561	0.34064	0.35199	0.24696	0.25832	0.27819	0.36051	0.35483	0.33212	0.33496	0.30373	0.43147	0.35483	0.32928	0.38889	0.34631	0.31225	0.31793	0.27535	0.26683	0.36902	0.28954	0.24980	0.33496	0.27251	0.36051	0.26967	0.31225	0.31225	0.32360	0.30657	0.38889	0.29238	0.34064	0.29238	0.36618	0.36334	0.30373	0.27251	0.31793	0.39173	0.32928	0.38038	0.34347	0.31509	0.40025	0.29238	0.34915	0.33780	0.31793	0.32077	0.31509	0.33212	0.34347	0.31509	0.33780	0.30373	0.32928	0.30941	0.25832	0.29522	0.41728	0.30373	0.27819	0.35767	0.39173	0.28386	0.31793	0.34631	0.31793	0.30089	0.34064	0.30657	0.34631	0.30657	0.30373	0.32077	0.28386	0.35483	0.26399	0.28954	0.21857	0.32644	0.26115	0.34631	0.25548	0.32360	0.28954	0.27535	0.34631	0.35767	0.30089	0.34064	0.28386	0.34631	0.33780	0.42579	0.34064	0.35767	0.38322	0.35767	0.31225	0.30941	0.28954	0.23845	0.30657	0.27535	0.32360	0.38889	0.40025	0.29806	0.31509	0.32928	0.33212	0.34347	0.33496	0.38605	0.32928	0.36902	0.33780	0.39457	0.25832	0.24980	0.27535	0.39173	0.32928	0.33496	0.34347	0.32077	0.31509	0.31509	0.30941	0.25832	0.32360	0.35199	0.34347	0.36902	0.29806	0.33496	0.35767	0.31225	0.34631	0.31793	0.39457	0.27535	0.28102	0.37754	0.26399	0.29522	0.31509	0.30373	0.32077	0.28386	0.29238	0.30089	0.29238	0.28386	0.31509	0.31793	0.23845	0.38605	0.30373	0.29238	0.32928	0.29522	0.33496	0.36051	0.31793	0.28670	0.38605	0.30373	0.30657	0.30373	0.33496	0.23561	0.30657	0.30941	0.32360	0.36902	0.29806	0.32360	0.35199	0.32644	0.30373	0.28954	0.25548	0.30373	0.27251	0.32928	0.28102	0.38889	0.29238	0.32360	0.28670	0.22425	0.21006	0.33496	0.29522	0.30657	0.42012	0.29238	0.37470	0.32644	0.28102	0.28954	0.36334	0.36334	0.37470	0.32077	0.40309	0.38605	0.36902	0.33212	0.36334	0.27251	0.27251	0.39173	0.39741	0.31509	0.30657	0.31793	0.33212	0.29238	0.30089	0.28386	0.28670	0.29522	0.33496	0.35483	0.28670	0.27251	0.30089	0.29806	0.30373	0.29806	0.32077	0.24980	0.32077	0.27819	0.30941	0.24696	0.36051	0.32928	0.36051	0.27251	0.31509	0.30373	0.31225	0.36334	0.28386	0.34064	0.32928	0.31793	0.26399	0.27535	0.26115	0.24412	0.31793	0.25832	0.23277	0.30657	0.32644	0.28102	0.32077	0.22141	0.27251	0.35199	0.30089	0.29806	0.42012	0.32360	0.34347	0.32360	0.28102	0.28386	0.32928	0.25832	0.32644	0.24696	0.25832	0.32077	0.30089	0.27819	0.26967	0.29522	0.32644	0.30373	0.21290	0.24980	0.28954	0.24696	0.28670	0.29806	0.22993	0.22993	0.31509	0.32360	0.28102	0.26115	0.24980	0.28102	0.30373	0.26399	0.36618	0.34347	0.38322	0.26683	0.26967	0.34915	0.31509	0.30941	0.33780	0.33496	0.33212	0.34064	0.32644	0.30373	0.28386	0.33496	0.31225	0.34347	0.38322	0.30941	0.34347	0.30373	0.30657	0.24128	0.33780	0.30089	0.33212	0.26399	0.33780	0.28670	0.28386	0.30941	0.26683	0.34631	0.26683	0.24696	0.35483	0.28386	0.36051	0.25548	0.30657	0.31509	0.32360	0.26399	0.25548	0.26683	0.29806	0.29522	0.26399	0.28102	0.26967	0.31509	0.25264	0.29238	0.30657	0.30941	0.24980	0.32928	0.31509	0.30941	0.30089	0.30941	0.28102	0.33212	0.30941	0.29806	0.30373	0.25548	0.33212	0.31793	0.27251	0.32928	0.30373	0.29522	0.34064	0.33496	0.33212	0.27535	0.35483	0.32644	0.30941	0.32928	0.30089	0.33780	0.30089	0.25832	0.38038	0.34347	0.30657	0.28670	0.31793	0.30657	0.37186	0.31509	0.29238	0.34915	0.36051	0.32644	0.31793	0.22141	0.38322	0.30089	0.34631	0.31225	0.24412	0.32077	0.38038	0.33212	0.33496	0.34631	0.34064	0.31509	0.34347	0.35767	0.33780	0.37754	0.31225	0.30941	0.25548	0.31509	0.31793	0.37186	0.32928	0.26399	0.31509	0.33496	0.31225	0.30941	0.32928	0.37186	0.35199	0.28386	0.32928	0.32928	0.34064	0.24980	0.32928	0.36334	0.25832	0.30373	0.34064	0.31793	0.25548	0.34347	0.32928	0.29806	0.32360	0.32928	0.33780	0.32644	0.33780	0.23561	0.30373	0.30373	0.33496	0.32360	0.31793	0.27819	0.28670	0.26399	0.28670	0.32077	0.28102	0.32360	0.29806	0.32077	0.28954	0.28386	0.30373	0.30089	0.34631	0.32644	0.30373	0.31225	0.29522	0.28670	0.29238	0.29806	0.25832	0.34064	0.34631	0.34915	0.25832	0.28102	0.28954	0.33212	0.30657	0.35199	0.30657	0.34347	0.38038	0.28386	0.34631	0.28954	0.30373	0.27819	0.28386	0.36902	0.37186	0.34915	0.31793	0.31225	0.34064	0.35199	0.35483	0.33496	0.32360	0.26683	0.30657	0.32077	0.35199	0.31225	0.28670	0.27819	0.24412	0.28102	0.34915	0.31793	0.29238	0.32928	0.28386	0.36334	0.29806	0.34064	0.30941	0.26115	0.30657	0.35199	0.41728	0.27535	0.29238	0.29238	0.26967	0.32928	0.38605	0.34064	0.30373	0.28670	0.26115	0.30089	0.38038	0.30657	0.36334	0.32360	0.26115	0.32360	0.22709	0.36051	0.31793	0.35483	0.23845	0.31793	0.19587	0.28670	0.28386	0.29238	0.29522	0.34631	0.32077	0.35199	0.32928	0.34631	0.36051	0.30089	0.26115	0.34915	0.30657	0.34631	0.32928	0.34347	0.32360	0.38038	0.30373	0.34631	0.30941	0.28386	0.31793	0.33212	0.36334	0.32360	0.28670	0.24980	0.32360	0.26683	0.30657	0.31509	0.32360	0.28670	0.31225	0.29238	0.34347	0.34064	0.26115	0.27819	0.24696	0.28386	0.28102	0.33212	0.32928	0.26115	0.25264	0.31793	0.28386	0.30657	0.38038	0.28670	0.30657	0.22709	0.28954	0.33212	0.27535	0.32644	0.27535	0.32644	0.31225	0.37186	0.30941	0.30941	0.30373	0.25548	0.30657	0.33212	0.32644	0.32360	0.30941	0.25548	0.24412	0.32360	0.27819	0.27251	0.31793	0.23845	0.26683	0.29522	0.29522	0.28386	0.30373	0.28386	0.32360	0.26967	0.33212	0.33212	0.32077	0.28102	0.30941	0.34915	0.32928	0.31509	0.28954	0.35199	0.28386	0.27819	0.31509	0.35767	0.28386	0.32644	0.31509	0.27251	0.24412	0.30089	0.36051	0.38038	0.36618	0.26683	0.24980	0.30373	0.29806	0.19870	0.28102	0.27819	0.36334	0.30657	0.29522	0.29806	0.32928	0.30373	0.30941	0.36618	0.30373	0.36902	0.32360	0.29522	0.29238	0.33212	0.29806	0.30941	0.29238	0.30941	0.30941	0.36334	0.30089	0.31225	0.23561	0.33496	0.35483	0.27251	0.31509	0.32360	0.31509	0.40025	0.34631	0.34631	0.28670	0.28670	0.29522	0.33496	0.32077	0.27819	0.26115	0.32077	0.29238	0.30657	0.28670	0.28670	0.32928	0.38322	0.30941	0.33212	0.31225	0.29522	0.26399	0.26399	0.31509	0.28954	0.32077	0.31225	0.32644	0.30089	0.22709	0.32644	0.33780	0.32928	0.32644	0.34915	0.30373	0.35483	0.30373	0.27535	0.26115	0.24980	0.28670	0.26399	0.23845	0.31225	0.28954	0.32360	0.33212	0.37186	0.33212	0.31793	0.30941	0.41444	0.37186	0.33212	0.35199	0.30657	0.24412	0.30657	0.34915	0.31225	0.31225	0.30941	0.28954	0.27819	0.32077	0.29522	0.24696	0.34347	0.34915	0.21857	0.26967	0.36902	0.38605	0.33212	0.21006	0.28670	0.26967	0.27819	0.28954	0.34631	0.29806	0.24412	0.27251	0.30941	0.27251	0.35199	0.27819	0.32077	0.28670	0.30657	0.27251	0.32077	0.34347	0.33212	0.33780	0.43715	0.40592	0.27535	0.31509	0.26967	0.31793	0.35767	0.32360	0.30941	0.31509	0.30089	0.32077	0.33780	0.32360	0.37470	0.35199	0.28102	0.31793	0.34347	0.31793	0.34915	0.36051	0.33496	0.38038	0.32360	0.29238	0.36051	0.30373	0.35483	0.41728	0.29522	0.31225	0.27535	0.32077	0.38889	0.32928	0.34064	0.35767	0.32360	0.28386	0.30089	0.32360	0.34347	0.36618	0.29238	0.27819	0.29238	0.29522	0.36334	0.41728	0.30941	0.40309	0.29806	0.28670	0.27535	0.30089	0.37470	0.36051	0.32360	0.37470	0.32360	0.29238	0.34064	0.27535	0.34064	0.34347	0.34631	0.38889	0.27819	0.39741	0.34631	0.32644	0.35199	0.39173	0.36051	0.34347	0.29238	0.32360	0.34064	0.27535	0.30941	0.34631	0.30089	0.32928	0.33212	0.32360	0.38322	0.25264	0.27819	0.30941	0.26115	0.31509	0.36618	0.34064	0.36618	0.29522	0.29806	0.30373	0.38038	0.31509	0.39741	0.33496	0.38322	0.34064	0.37186	0.30089	0.29806	0.31509	0.33212	0.31509	0.33780	0.24128	0.28102	0.31793	0.30089	0.35199	0.38605	0.36334	0.26967	0.28670	0.28670	0.29806	0.30089	0.37470	0.29522	0.29238	0.33212	0.30941	0.23561	0.28670	0.28954	0.32644	0.27535	0.30373	0.35767	0.37754	0.33780	0.31509	0.25832	0.31509	0.32644	0.34347	0.32928	0.26115	0.31509	0.28670	0.32077	0.36902	0.31793	0.32928	0.34915	0.26115	0.33212	0.35199	0.35483	0.31793	0.31225	0.29806	0.36334	0.30941	0.22141	0.31793	0.34064	0.35199	0.28386	0.28670	0.29522	0.28954	0.30373	0.32928	0.32644	0.31793	0.33780	0.31509	0.32360	0.36618	0.30657	0.31225	0.34915	0.27251	0.36051	0.35767	0.29522	0.26683	0.31225	0.36051	0.38605	0.33496	0.22993	0.31509	0.32360	0.32360	0.30089	0.26399	0.36334	0.27819	0.31225	0.32928	0.34347	0.42012	0.30089	0.37754	0.30657	0.29238	0.40592	0.31225	0.30089	0.30373	0.35483	0.33212	0.30657	0.28670	0.36051	0.31793	0.27535	0.36618	0.32077	0.29522	0.32077	0.28670	0.25264	0.33780	0.28102	0.31225	0.39173	0.29238	0.34631	0.32644	0.29806	0.39457	0.35199	0.27819	0.32360	0.27535	0.34347	0.31225	0.25832	0.35199	0.38038	0.35483	0.28386	0.33780	0.39173	0.36334	0.25548	0.34347	0.31225	0.28954	0.36051	0.29238	0.30089	0.34347	0.32928	0.32360	0.32928	0.32360	0.27251	0.34631	0.41160	0.34631	0.35483	0.37470	0.38322	0.37470	0.32928	0.32928	0.38038	0.31793	0.31225	0.22141	0.29806	0.35483	0.29522	0.28386	0.31225	0.31225	0.37470	0.36051	0.31225	0.31225	0.26967	0.36051	0.33212	0.33780	0.35199	0.35199	0.28670	0.37470	0.33780	0.31509	0.28954	0.28670	0.41728	0.34915	0.32360	0.32360	0.35199	0.36334	0.31225	0.37470	0.38322	0.34915	0.36618	0.25264	0.31225	0.37754	0.38038	0.33780	0.31509	0.34915	0.31225	0.32077	0.35483	0.33212	0.37186	0.34915	0.37186	0.37754	0.32360	0.38605	0.37754	0.38889	0.35199	0.30089	0.43147	0.41160	0.31793	0.40876	0.35199	0.33780	0.38605	0.35767	0.32360	0.34915	0.28386	0.36051	0.36902	0.33780	0.33780	0.24696	0.28102	0.36902	0.27251	0.27819	0.28954	0.31793	0.24980	0.30089	0.35767	0.34064	0.28670	0.38889	0.28954	0.40876	0.30089	0.31793	0.29806	0.34064	0.36618	0.35483	0.30941	0.33496	0.29806	0.35483	0.35483	0.30657	0.32928	0.32360	0.39457	0.32360	0.29522	0.33780	0.32077	0.35767	0.28670	0.37186	0.37470	0.29522	0.37470	0.32360	0.38605	0.40592	0.43999	0.33496	0.38038	0.33212	0.34631	0.30941	0.26115	0.23845	0.34064	0.32077	0.30373	0.34631	0.33212	0.38605	0.34915	0.39457	0.38322	0.38322	0.32077	0.36051	0.25264	0.35483	0.31225	0.34915	0.31793	0.34347	0.29806	0.36334	0.35767	0.30373	0.34915	0.30657	0.31509	0.28102	0.31225	0.28386	0.33780	0.32077	0.26967	0.28954	0.36334	0.37470	0.36902	0.33496	0.32360	0.26115	0.33496	0.27819	0.37470	0.34915	0.29806	0.32077	0.35483	0.34631	0.31225	0.31225	0.31509	0.32928	0.35767	0.34347	0.35199	0.34915	0.39741	0.30941	0.34915	0.33212	0.32644	0.35767	0.39173	0.38889	0.37186	0.39173	0.23277	0.34064	0.34347	0.34915	0.32644	0.34915	0.32360	0.30373	0.34347	0.33212	0.36902	0.35199	0.34631	0.32360	0.34347	0.35767	0.34347	0.32644	0.30941	0.36334	0.33212	0.32928	0.32077	0.26967	0.33496	0.33780	0.34064	0.41728	0.41444	0.32360	0.35767	0.26683	0.29238	0.31509	0.38889	0.39741	0.29806	0.33780	0.39173	0.35767	0.40309	0.37754	0.29806	0.32644	0.28102	0.31509	0.34631	0.32077	0.37754	0.27819	0.33496	0.35483	0.31225	0.40876	0.38889	0.39173	0.31509	0.34064	0.30089	0.29238	0.32644	0.38038	0.34347	0.41444	0.32644	0.27535	0.37186	0.30941	0.36902	0.34631	0.32077	0.38605	0.35199	0.37754	0.39457	0.48824	0.40876	0.35483	0.37186	0.36902	0.32360	0.33496	0.37470	0.32360	0.35199	0.32644	0.30657	0.34347	0.36334	0.30941	0.31509	0.38038	0.38605	0.35199	0.36334	0.32928	0.38322	0.40309	0.31509	0.35767	0.33212	0.34631	0.37754	0.31793	0.32360	0.32360	0.38889	0.30657	0.32928	0.33780	0.34347	0.36051	0.34631	0.28102	0.34631	0.35199	0.35767	0.47121	0.39173	0.40309	0.34347	0.33212	0.30941	0.33212	0.36051	0.36334	0.40876	0.32077	0.30089	0.36618	0.31509	0.33780	0.38605	0.37470	0.34347	0.27535	0.36902	0.31225	0.33780	0.35767	0.34064	0.31793	0.34064
10	0.48063	0.44819	0.48947	0.43640	0.36268	0.46883	0.43935	0.39807	0.36858	0.47768	0.34499	0.43345	0.45704	0.44230	0.50127	0.35089	0.47768	0.40396	0.43345	0.46294	0.45114	0.37743	0.46294	0.40691	0.38038	0.42755	0.45409	0.44525	0.51012	0.37153	0.35384	0.34794	0.46883	0.43640	0.47768	0.45999	0.41281	0.48358	0.37153	0.42755	0.41871	0.39807	0.37448	0.41576	0.43640	0.43050	0.45704	0.40102	0.50422	0.37743	0.48653	0.43345	0.36268	0.48947	0.37743	0.37743	0.47473	0.44230	0.45409	0.40691	0.42755	0.41281	0.41871	0.42755	0.45409	0.45114	0.45114	0.42166	0.53665	0.48358	0.34794	0.33615	0.39807	0.38922	0.35384	0.55435	0.40691	0.34204	0.35384	0.38038	0.33025	0.35384	0.37153	0.47473	0.37743	0.40691	0.49242	0.35973	0.48358	0.36268	0.39807	0.45114	0.45114	0.41576	0.35679	0.41871	0.46589	0.46589	0.40102	0.43345	0.51012	0.41871	0.50127	0.45704	0.38922	0.42166	0.38627	0.42166	0.41871	0.46883	0.47768	0.39217	0.43050	0.37743	0.45409	0.43640	0.44230	0.46294	0.39512	0.53370	0.60742	0.41281	0.44230	0.42755	0.42166	0.40691	0.51601	0.52191	0.38627	0.48947	0.38332	0.37448	0.39217	0.33909	0.38627	0.43050	0.49832	0.45114	0.43345	0.45409	0.45999	0.37743	0.38922	0.42166	0.45114	0.39217	0.42460	0.44525	0.36858	0.47473	0.40102	0.44230	0.40691	0.41281	0.44819	0.38038	0.37448	0.35384	0.41281	0.40396	0.37743	0.39807	0.40102	0.37448	0.43345	0.35973	0.43345	0.49242	0.45114	0.35384	0.36563	0.48063	0.41871	0.43935	0.48947	0.39807	0.45999	0.39217	0.45999	0.40396	0.38922	0.40986	0.47178	0.44230	0.41576	0.45409	0.43345	0.47178	0.41576	0.35089	0.45704	0.44230	0.40102	0.42460	0.44819	0.37743	0.42460	0.48063	0.42460	0.41281	0.44525	0.40691	0.48947	0.41576	0.34794	0.42755	0.50127	0.48358	0.47768	0.40691	0.43640	0.44230	0.57499	0.48358	0.36268	0.46294	0.38332	0.46589	0.42166	0.41871	0.48653	0.46589	0.34499	0.37743	0.44819	0.35679	0.35679	0.39217	0.29486	0.38922	0.44819	0.44525	0.34499	0.40396	0.52191	0.43935	0.45409	0.44230	0.38922	0.40102	0.43345	0.41576	0.45409	0.45704	0.43640	0.47178	0.44525	0.37153	0.47768	0.42166	0.50717	0.41576	0.50717	0.32730	0.41871	0.40691	0.43050	0.34794	0.36858	0.43640	0.41281	0.45409	0.44819	0.41576	0.37743	0.42755	0.44819	0.39512	0.36268	0.43050	0.45999	0.38332	0.39217	0.31256	0.40986	0.44230	0.45114	0.45114	0.40102	0.35384	0.43935	0.40691	0.34794	0.35384	0.40691	0.39217	0.41871	0.35679	0.35089	0.43345	0.40396	0.36858	0.46883	0.38332	0.33025	0.38627	0.38922	0.43935	0.40986	0.43935	0.39217	0.39512	0.42460	0.48063	0.48653	0.51306	0.43935	0.40396	0.39807	0.35973	0.37153	0.49537	0.46883	0.42166	0.41576	0.45409	0.44525	0.37743	0.40691	0.38922	0.38922	0.47473	0.49832	0.42460	0.41281	0.43050	0.44819	0.41281	0.42460	0.38627	0.42755	0.45999	0.39217	0.44819	0.34794	0.43345	0.40986	0.40102	0.43640	0.39807	0.39217	0.38038	0.41871	0.45704	0.43345	0.40396	0.46883	0.48947	0.50127	0.43345	0.33615	0.43345	0.32435	0.43640	0.47473	0.43050	0.48063	0.38038	0.49832	0.47473	0.38922	0.47473	0.35089	0.43640	0.46294	0.36268	0.37743	0.36268	0.38332	0.44819	0.44819	0.44819	0.48063	0.35679	0.42166	0.41871	0.45704	0.36563	0.41871	0.45704	0.39807	0.39217	0.47178	0.37743	0.43345	0.50717	0.44525	0.46294	0.39807	0.39217	0.44819	0.45114	0.48063	0.44230	0.49832	0.43050	0.40102	0.42755	0.35089	0.37743	0.42460	0.39512	0.42460	0.44525	0.43050	0.41281	0.43935	0.40396	0.40691	0.41281	0.45409	0.34204	0.36563	0.40102	0.43345	0.44819	0.39217	0.39512	0.38627	0.44819	0.44819	0.41281	0.43640	0.41281	0.46883	0.45704	0.38922	0.40396	0.32730	0.35973	0.38332	0.41576	0.36858	0.39512	0.39217	0.38038	0.42755	0.40396	0.45114	0.38627	0.36563	0.35973	0.41871	0.40102	0.35384	0.46294	0.38922	0.35384	0.46589	0.42166	0.30961	0.45999	0.38332	0.39807	0.38627	0.43935	0.44230	0.39512	0.43345	0.50422	0.55140	0.34204	0.33320	0.35679	0.41576	0.36858	0.33615	0.35089	0.34794	0.42460	0.34204	0.34204	0.42755	0.43050	0.40986	0.47473	0.39807	0.38332	0.28602	0.40396	0.42755	0.48358	0.39512	0.36268	0.40396	0.34794	0.45409	0.38627	0.40396	0.40396	0.41281	0.46294	0.44819	0.45999	0.43640	0.35679	0.36858	0.43935	0.37153	0.39807	0.38332	0.49537	0.53076	0.43935	0.40396	0.40396	0.30666	0.43050	0.44230	0.47178	0.37153	0.35089	0.50127	0.44525	0.40691	0.40691	0.43050	0.39217	0.38332	0.43935	0.44230	0.45114	0.48358	0.46589	0.47178	0.41576	0.44525	0.42755	0.44230	0.42460	0.38922	0.30371	0.44230	0.35384	0.34499	0.35973	0.41281	0.51601	0.47473	0.38332	0.36268	0.40986	0.42166	0.34204	0.37743	0.33320	0.40986	0.40691	0.49242	0.37153	0.40986	0.38332	0.44525	0.33025	0.35973	0.42166	0.38038	0.41871	0.34204	0.39217	0.38627	0.38038	0.38627	0.47473	0.47473	0.39217	0.38627	0.37153	0.34794	0.41576	0.40691	0.38627	0.38332	0.42166	0.46589	0.40691	0.38627	0.35679	0.43935	0.38627	0.35384	0.39217	0.38922	0.37743	0.44525	0.44819	0.36563	0.43345	0.44525	0.45114	0.44230	0.37743	0.52486	0.41281	0.38332	0.37448	0.40102	0.41281	0.35679	0.33909	0.37153	0.41576	0.45999	0.36268	0.42755	0.41871	0.35384	0.46883	0.42166	0.29486	0.44819	0.40396	0.41576	0.42460	0.33615	0.29781	0.40691	0.39512	0.44819	0.43935	0.36858	0.32435	0.35089	0.35089	0.38922	0.35679	0.37743	0.45114	0.38038	0.40691	0.41281	0.36268	0.38627	0.37153	0.40986	0.42755	0.41871	0.43640	0.36563	0.39512	0.46883	0.31256	0.46883	0.38922	0.39807	0.37153	0.38332	0.43935	0.44819	0.35384	0.34499	0.43050	0.37153	0.35679	0.36858	0.37448	0.42460	0.35384	0.36563	0.43640	0.41871	0.37153	0.40986	0.35089	0.41871	0.32435	0.42460	0.39807	0.39512	0.31845	0.33909	0.41281	0.46294	0.42460	0.38038	0.39807	0.36563	0.39217	0.31845	0.40396	0.37448	0.42755	0.40986	0.45704	0.41576	0.28602	0.42166	0.40396	0.47178	0.41281	0.33909	0.35384	0.30666	0.42755	0.41576	0.39807	0.39807	0.43050	0.31550	0.39217	0.34499	0.41281	0.40986	0.36563	0.45704	0.38038	0.44525	0.37153	0.41281	0.45409	0.36268	0.50127	0.45999	0.33025	0.43640	0.42755	0.37448	0.50127	0.42166	0.34499	0.44230	0.40102	0.35973	0.36563	0.41576	0.38038	0.33615	0.39512	0.40396	0.44525	0.43345	0.37448	0.50422	0.47768	0.42755	0.40691	0.31845	0.40691	0.47473	0.36858	0.36563	0.40396	0.43640	0.37743	0.39807	0.40986	0.40102	0.49537	0.38922	0.46294	0.47178	0.30371	0.35384	0.41576	0.40396	0.39512	0.39807	0.38332	0.45999	0.40102	0.36858	0.42460	0.36858	0.43345	0.38627	0.33025	0.34499	0.33320	0.34204	0.38332	0.36858	0.39807	0.36268	0.32140	0.38332	0.47473	0.41281	0.40691	0.47768	0.40691	0.39807	0.36268	0.40102	0.37743	0.42755	0.38922	0.36858	0.41871	0.29781	0.45704	0.42166	0.39512	0.46883	0.47768	0.48063	0.43935	0.42460	0.36268	0.50127	0.37448	0.40102	0.44230	0.44525	0.38627	0.40986	0.33025	0.35679	0.40396	0.38332	0.34794	0.39217	0.40396	0.32435	0.38038	0.42166	0.43050	0.45114	0.43935	0.38922	0.38038	0.33909	0.31845	0.42166	0.33615	0.34204	0.30076	0.37743	0.33320	0.38922	0.32140	0.46589	0.43640	0.35973	0.38627	0.48947	0.38922	0.35679	0.38627	0.51012	0.41576	0.41576	0.37743	0.37153	0.35089	0.40396	0.38627	0.41281	0.43640	0.42166	0.39512	0.48063	0.40396	0.43345	0.32730	0.33909	0.41281	0.40986	0.40396	0.42755	0.43345	0.39217	0.33615	0.41281	0.45409	0.37448	0.38627	0.35973	0.48947	0.38922	0.34794	0.40396	0.35679	0.40691	0.42755	0.32730	0.30961	0.39807	0.40986	0.33025	0.41871	0.42755	0.50717	0.37153	0.38627	0.44525	0.39512	0.33320	0.37743	0.43640	0.40691	0.36858	0.42166	0.28897	0.40396	0.40396	0.34794	0.41281	0.43640	0.42460	0.52781	0.36858	0.34204	0.43345	0.40396	0.36858	0.41576	0.31845	0.37448	0.46589	0.47473	0.38627	0.39217	0.39807	0.31845	0.40986	0.41576	0.42755	0.37153	0.38038	0.32730	0.38332	0.43935	0.42755	0.41871	0.35089	0.40691	0.35384	0.40102	0.36268	0.41871	0.43935	0.42755	0.35973	0.34499	0.34204	0.34794	0.34499	0.40691	0.36268	0.39217	0.44819	0.45999	0.38332	0.43935	0.38332	0.29192	0.36563	0.32730	0.35679	0.38038	0.37153	0.37153	0.39512	0.36268	0.44819	0.37448	0.38332	0.32435	0.36563	0.44819	0.31845	0.42166	0.32730	0.36563	0.41576	0.41576	0.35973	0.37448	0.40691	0.32435	0.43050	0.44525	0.30076	0.33909	0.44230	0.40986	0.39807	0.35089	0.33615	0.35973	0.35384	0.38922	0.36858	0.41871	0.29192	0.29192	0.37153	0.52191	0.38922	0.42166	0.40691	0.45409	0.49537	0.41871	0.46294	0.39217	0.38332	0.45409	0.35089	0.51012	0.42166	0.43640	0.35679	0.40102	0.43345	0.35384	0.35679	0.44525	0.40986	0.43345	0.35679	0.39512	0.40986	0.35679	0.45704	0.42460	0.36563	0.48947	0.35973	0.28897	0.40102	0.35973	0.38922	0.31845	0.45409	0.40102	0.37153	0.39217	0.43050	0.32435	0.32730	0.39512	0.43935	0.46294	0.35384	0.35089	0.35679	0.33615	0.40396	0.38332	0.45999	0.35384	0.40691	0.37153	0.41871	0.36268	0.42755	0.40986	0.35089	0.38038	0.40691	0.39807	0.29781	0.32730	0.34499	0.34794	0.39807	0.35973	0.37448	0.35679	0.39512	0.41281	0.42166	0.37743	0.43050	0.35089	0.39217	0.39807	0.37743	0.32140	0.38332	0.34794	0.36858	0.35679	0.39217	0.38038	0.39217	0.40691	0.29486	0.33615	0.35973	0.36563	0.35679	0.35973	0.37153	0.41871	0.35973	0.39217	0.40691	0.48653	0.42166	0.37743	0.42460	0.33320	0.41576	0.38038	0.27128	0.35679	0.42460	0.48063	0.43050	0.34204	0.34794	0.37743	0.37448	0.36268	0.40986	0.35973	0.43345	0.40102	0.45999	0.36858	0.43050	0.39217	0.33615	0.38922	0.34204	0.39807	0.35384	0.35089	0.35973	0.33909	0.33909	0.32435	0.37743	0.31256	0.34204	0.37153	0.48063	0.35384	0.43345	0.50717	0.35384	0.45114	0.33320	0.40396	0.43935	0.36563	0.44525	0.39807	0.40986	0.36268	0.36858	0.35679	0.33615	0.41576	0.32730	0.28012	0.36268	0.35384	0.38332	0.35679	0.38922	0.35679	0.41576	0.31256	0.32435	0.37448	0.42460	0.33615	0.38332	0.32140	0.33909	0.39807	0.34204	0.29192	0.38922	0.40986	0.34499	0.41576	0.43345	0.40691	0.36268	0.34499	0.38038	0.40102	0.38038	0.37743	0.44819	0.40396	0.38038	0.43935	0.48063	0.41871	0.37743	0.44525	0.28602	0.37448	0.37153	0.43050	0.40986	0.46883	0.35089	0.40691	0.36563	0.37743	0.27422	0.39512	0.35384	0.43050	0.37153	0.35679	0.34794	0.36563	0.30961	0.40691	0.34794	0.36858	0.40102	0.33615	0.39512	0.46883	0.39512	0.33320	0.33320	0.34499	0.29781	0.37448	0.40986	0.33025	0.36858	0.38332	0.43640	0.35384	0.33320	0.36563	0.35679	0.28012	0.39217	0.32140	0.34794	0.50127	0.34204	0.39217	0.40986	0.35679	0.43935	0.37448	0.34204	0.36268	0.34794	0.37448	0.41576	0.31550	0.36268	0.46589	0.38627	0.29781	0.27717	0.32435	0.36563	0.38038	0.35679	0.38038	0.32435	0.43050	0.30371	0.37153	0.40102	0.40102	0.35973	0.33615	0.28602	0.32435	0.39217	0.38922	0.38922	0.28307	0.30076	0.33320	0.44525	0.35973	0.37743	0.38922	0.26243	0.34794	0.40986	0.29781	0.33025	0.37153	0.31550	0.35679	0.32140	0.34204	0.36563	0.28307	0.42166	0.35384	0.34794	0.35679	0.38332	0.36858	0.36268	0.34204	0.35089	0.40691	0.34204	0.41576	0.28012	0.39807	0.48947	0.36268	0.38922	0.34794	0.33615	0.40691	0.45114	0.36268	0.38038	0.36268	0.37448	0.27422	0.37153	0.35679	0.39807	0.33320	0.37153	0.38332	0.26243	0.36563	0.39217	0.28602	0.43345	0.42166	0.46294	0.28897	0.34794	0.42166	0.35679	0.31845	0.36563	0.42460	0.30076	0.33320	0.35973	0.42460	0.34499	0.31845	0.35973	0.33320	0.31550	0.31550	0.32435	0.35973	0.41576	0.35679	0.29781	0.32140	0.37743	0.25358	0.31845	0.30961	0.38332	0.36268	0.42460	0.37448	0.31256	0.39512	0.27717	0.22705	0.34794	0.39512	0.39217	0.38627	0.39512	0.30371	0.37743	0.40396	0.36858	0.28897	0.32730	0.46883	0.31845	0.40691	0.35973	0.32140	0.40691	0.37448	0.29192	0.29192	0.33909	0.34204	0.34204	0.40396	0.27422	0.35089	0.44819	0.38627	0.36563	0.38922	0.33320	0.41281	0.36858	0.36268	0.32730	0.43640	0.45409	0.38332	0.35973	0.36563	0.35384	0.39512	0.37743	0.34794	0.34794	0.48947	0.36563	0.30371	0.42755	0.35973	0.42460	0.34794	0.33025	0.33025	0.32140	0.29486	0.36563	0.35679	0.36268	0.34794	0.36268	0.38038	0.36858	0.31550	0.40102	0.33909	0.35679	0.35384	0.31845	0.38627	0.33025	0.38922	0.33320	0.42460	0.40102	0.44819	0.27717	0.35384	0.42460	0.38922	0.30961	0.31845	0.40102	0.40396	0.26538	0.34794	0.35384	0.41576	0.38332	0.30076	0.30666	0.30371	0.37743	0.34794	0.31256	0.37153	0.31256	0.43935	0.31256	0.34499	0.38922	0.38332	0.42460	0.35384	0.44819	0.34499	0.36268	0.33909	0.43935	0.28012	0.38332	0.29781	0.30666	0.31550	0.40691	0.35679	0.32730	0.37153	0.38332	0.33320	0.34499	0.39217	0.39512	0.32730	0.41281	0.30666	0.34499	0.42460	0.36563	0.28602	0.33320	0.33025	0.36563	0.33909	0.35089	0.38627	0.37448	0.36563	0.35679	0.36858	0.50717	0.43640	0.28012	0.34499	0.43640	0.33025	0.39217	0.34499	0.34794	0.36268	0.36858	0.35679	0.23884	0.43050	0.43050	0.36268	0.34204	0.33025	0.31845	0.40691	0.33320	0.30961	0.36563	0.30666	0.42460	0.38922	0.34499	0.31845	0.38922	0.41871	0.41281	0.39807	0.45114	0.38038	0.36563	0.37743	0.38332	0.45114	0.43935	0.35384	0.38038	0.36268	0.38332	0.38627	0.32435	0.40396	0.35679	0.37448	0.34204	0.35384	0.31550	0.36563	0.43935	0.31256	0.41871	0.43935	0.44525	0.34499	0.39217	0.41871	0.38922	0.33615	0.32730	0.32435	0.38922	0.31550	0.31845	0.51012	0.40986	0.39512	0.36563	0.45409	0.41281	0.36268	0.38332	0.33025	0.33615	0.35384	0.38627	0.31550	0.47178	0.32730	0.38922	0.36268	0.41871	0.44230	0.35384	0.47768	0.38038	0.39217	0.40691	0.40691	0.40986	0.36858	0.42460	0.33615	0.44819	0.43935	0.38627	0.42755	0.39217	0.37743	0.34794	0.43640	0.27717	0.41871	0.32435	0.34499	0.39807	0.41576	0.37743	0.33615	0.42166	0.38627	0.37153	0.45999	0.34794	0.41576	0.44230	0.45704	0.43640	0.44525	0.40102	0.44230	0.36563	0.38922	0.49242	0.41576	0.40691	0.39512	0.36268	0.52191	0.41871	0.42166	0.45999	0.46294	0.40396	0.47178	0.46589	0.47178	0.50422	0.39217	0.48947	0.40102	0.43640	0.41871	0.36268	0.33909	0.34499	0.49537	0.42166	0.44230	0.38922	0.48653	0.35679	0.48063	0.31256	0.34204	0.41281	0.37743	0.40396	0.35089	0.40986	0.32730	0.54845	0.49537	0.41871	0.36858	0.40102	0.33320	0.40691	0.35089	0.30666	0.32730	0.37153	0.44525	0.37743	0.47178	0.38627	0.46883	0.50422	0.40986	0.41576	0.45114	0.44230	0.49537	0.40986	0.33909	0.45114	0.46589	0.37743	0.49537	0.39512	0.42166	0.45409	0.29192	0.37153	0.38627	0.38922	0.43050	0.43345	0.41576	0.33320	0.43345	0.37448	0.42460	0.39217	0.35384	0.32730	0.44230	0.43050	0.41871	0.40102	0.41576	0.47768	0.38038	0.34499	0.32435	0.34499	0.40102	0.40102	0.36268	0.37448	0.39512	0.38922	0.44230	0.42460	0.34204	0.47768	0.39512	0.46589	0.41576	0.44525	0.38627	0.38627	0.45114	0.45409	0.33320	0.38922	0.35679	0.44525	0.38038	0.35973	0.36268	0.42755	0.43345	0.41281	0.37153	0.44819	0.44525	0.33025	0.38922	0.50127	0.45114	0.42166	0.45999	0.33615	0.45409	0.29192	0.40102	0.34204	0.28602	0.45704	0.38332	0.33909	0.51306	0.46589	0.39807	0.35679	0.38627	0.36563	0.38332	0.40691	0.39512	0.43345	0.32435	0.33025	0.40986	0.39512	0.40691	0.36858	0.41281	0.38922	0.37153	0.42460	0.41871	0.36563	0.37743	0.35973	0.38332	0.31256	0.39807	0.30961	0.38332	0.39217	0.39217	0.40691	0.37448	0.47178	0.41281	0.41871	0.40396	0.39217	0.32435	0.35973	0.36563	0.39217	0.45704	0.33615	0.39217	0.36268	0.36563	0.49832	0.40691	0.39512	0.30076	0.39512	0.37448	0.51012	0.53076	0.37743	0.40396	0.44525	0.41576	0.42166	0.36858	0.45999	0.33025	0.41281	0.39512	0.40396	0.39217	0.43640	0.42460	0.33615	0.32140	0.35384	0.33909	0.29486	0.40986	0.36563	0.31550	0.25653	0.27422	0.40691	0.35384	0.35973	0.37448	0.33025	0.29192	0.36858	0.29486	0.35679	0.36268	0.35384	0.41281	0.41576	0.21525	0.28897	0.28012	0.29192	0.30666	0.30666	0.28897	0.33909	0.38332	0.36268	0.27422	0.20051	0.33615	0.30961	0.29781	0.26538	0.31256	0.29192	0.31845	0.26243	0.27422	0.35384	0.35384	0.26243	0.22705	0.24769	0.32435	0.36268	0.32140	0.26243	0.25063	0.19461	0.28012	0.25948	0.25063	0.21820	0.21230	0.16218	0.24179	0.22115	0.27128	0.39807	0.32435	0.23884	0.23884	0.23294	0.24474	0.27422	0.29781	0.25063	0.23589	0.23589	0.28012	0.20051	0.21525	0.24769	0.25358	0.19166	0.17692	0.21820	0.20346	0.15628	0.25653	0.22705	0.25948	0.22999	0.30371	0.22999	0.24769	0.24474	0.24179	0.19461	0.26833	0.17692	0.16218	0.20051	0.20346	0.20641	0.24474	0.22999	0.24769	0.21525	0.24179	0.16807	0.18282	0.23884	0.15628	0.23589	0.22999	0.18576	0.19461	0.25063	0.21230	0.13859	0.23589	0.21525	0.20051	0.21525	0.15628	0.18871	0.19166	0.18282	0.16807	0.24769	0.20641	0.19166	0.22115	0.19461	0.19166	0.18282	0.23294	0.20051	0.25948	0.18871	0.19756	0.20935	0.25653	0.18871	0.24179	0.21230	0.12974	0.22999	0.12089	0.16807	0.20346	0.19756	0.30961	0.22410	0.15628	0.21820	0.17692	0.22705	0.22115	0.32140	0.21525	0.25063	0.16218	0.21820	0.17692	0.18871	0.23294	0.23294	0.15923	0.15333	0.12384	0.12974	0.22705	0.33025	0.22410	0.31845	0.42166	0.38922	0.45999	0.45999	0.37448	0.40691	0.40691	0.33909	0.42460	0.48358	0.45114	0.41576	0.47768	0.46883	0.34499	0.51306	0.38332	0.57204	0.38627	0.43050	0.35679	0.40986	0.47178	0.56319	0.49242	0.37153	0.50422	0.50717	0.45704	0.38627	0.33025	0.47178	0.41576	0.50127	0.39807	0.47178	0.45704	0.53960	0.45704	0.49537	0.44230	0.53665	0.48653	0.40102	0.38038	0.43345	0.45999	0.52191	0.45999	0.43640	0.54255	0.50717	0.39807	0.43050	0.53076	0.51896	0.45409	0.47768	0.38332	0.50717	0.46589	0.46589	0.56909	0.52191	0.48063	0.43640	0.44819	0.51306	0.45704	0.59268	0.42460	0.48653	0.40102	0.41576	0.49242	0.46589	0.50127	0.46294	0.44819	0.52191	0.39807	0.42460	0.47178	0.37448	0.55729	0.51012	0.51896	0.41871	0.48358	0.41871	0.37448	0.42755	0.35679	0.42460	0.40102	0.47178	0.37743	0.41576	0.53665	0.44525	0.40986	0.47768	0.46883	0.46589	0.45409	0.43050	0.42755	0.58383	0.51012	0.37448	0.52191	0.50717	0.49832	0.38627	0.42166	0.53665	0.40102	0.41576	0.38038	0.45114	0.50717	0.46589	0.41576	0.54255	0.40396	0.45114	0.44230	0.43050	0.45409	0.51896	0.55729	0.40986	0.44525	0.57793	0.47768	0.42460	0.51012	0.51306	0.50127	0.49832	0.51012	0.42755	0.51306	0.45114	0.48947	0.45114	0.43050	0.46294	0.45999	0.57793	0.47178	0.53076	0.41576	0.35384	0.46883	0.43345	0.49242	0.46883	0.44525	0.47768	0.38038	0.42755	0.45409	0.48063	0.38038	0.51012	0.51306	0.53076	0.45999	0.46883	0.37153	0.46294	0.36858	0.43345	0.48358	0.47178	0.40396	0.38627	0.46589	0.45704	0.42755	0.48653	0.47178	0.45114	0.62806	0.47473	0.42460	0.44230	0.42460	0.42166	0.33909	0.45409	0.50717	0.38038	0.52781	0.52191	0.45409	0.39807	0.38922	0.41871	0.41871	0.35973	0.44819	0.43050	0.38922	0.48063	0.39512	0.38332	0.42460	0.42755	0.41576	0.37743	0.47178	0.40986	0.39217	0.45999	0.41871	0.43345	0.45114	0.44525	0.43935	0.43640	0.35679	0.53665	0.58088	0.42166	0.48358	0.38627	0.40102	0.52191	0.46589	0.41871	0.38922	0.39807	0.52191	0.43050	0.42166	0.49242	0.41281	0.48653	0.44525	0.61332	0.49537	0.53665	0.48358	0.49242	0.36563	0.42166	0.46589	0.33320	0.38627	0.40691	0.51012	0.30961	0.48358	0.45114	0.45999	0.35384	0.42166	0.42755	0.40396	0.46883	0.43640	0.40691	0.34204	0.44525	0.34204	0.40102	0.35384	0.40986	0.44819	0.43050	0.43345	0.44819	0.50717	0.47178	0.43935	0.41281	0.41281	0.51896	0.54550	0.49537	0.52191	0.38922	0.41281	0.45704	0.46883	0.41871	0.38332	0.41871	0.39807	0.44525	0.39512	0.42755	0.43935	0.46883	0.38332	0.41576	0.35089	0.41871	0.50127	0.50127	0.39512	0.44525	0.41871	0.38038	0.46294	0.43640	0.43345	0.40102	0.40396	0.54845	0.42755	0.39217	0.45999	0.47768	0.46294	0.50717	0.37448	0.42166	0.45114	0.48358	0.51601	0.38332	0.30961	0.33025	0.33909	0.42755	0.45409	0.36268	0.39512	0.46589	0.33025	0.51601	0.44819	0.32435	0.47178	0.38332	0.39217	0.39512	0.42460	0.41281	0.38922	0.37448	0.47178	0.49537	0.38627	0.31256	0.46883	0.50127	0.35973	0.32140	0.41576	0.30076	0.42755	0.34204	0.36563	0.38332	0.30666	0.37743	0.44525	0.38627	0.44819	0.34794	0.45114	0.37743	0.37743	0.42166	0.39512	0.52191	0.38332	0.37743	0.33909	0.38332	0.41281	0.36563	0.45704	0.52191	0.44525	0.44525	0.48653	0.45999	0.48358	0.40691	0.36563	0.42755	0.42755	0.37743	0.44525	0.45114	0.34499	0.38922	0.40691	0.43050	0.40986	0.48947	0.39512	0.40396	0.38332	0.33909	0.52781	0.40396	0.45409	0.32730	0.39217	0.38627	0.38038	0.35973	0.47473	0.41871	0.35679	0.35384	0.33615	0.40691	0.34204	0.37743	0.43050	0.40986	0.34499	0.42755	0.38627	0.41576	0.33909	0.34794	0.40986	0.46589	0.37743	0.40986	0.40986	0.37153	0.44230	0.35384	0.34794	0.45704	0.49537	0.40396	0.43050	0.39217	0.42460	0.45704	0.37153	0.40691	0.35973	0.33320	0.38332	0.45704	0.40691	0.39512	0.33615	0.36268	0.38627	0.44525	0.39217	0.30371	0.32435	0.42460	0.38627	0.35679	0.46883	0.42166	0.39217	0.37743	0.40986	0.34794	0.39807	0.37153	0.47768	0.41281	0.40396	0.42755	0.46589	0.44230	0.47178	0.40986	0.32730	0.35973	0.35679	0.28897	0.41281	0.40102	0.46589	0.35089	0.34794	0.32730	0.41281	0.46294	0.43640	0.32730	0.36563	0.36858	0.45999	0.45114	0.44819	0.40396	0.32140	0.38038	0.41576	0.46589	0.44819	0.41871	0.42755	0.45409	0.39217	0.46589	0.38038	0.35384	0.42460	0.43345	0.34794	0.39217	0.47473	0.46589	0.37743	0.40396	0.42460	0.40102	0.43050	0.38627	0.41281	0.42166	0.44230	0.43050	0.45409	0.38922	0.34794	0.37448	0.34499	0.31845	0.60447	0.40396	0.35973	0.39807	0.39217	0.41576	0.37153	0.30076	0.37743	0.46589	0.39512	0.35679	0.51601	0.39512	0.32435	0.39512	0.51306	0.38332	0.37153	0.36268	0.51896	0.30666	0.39512	0.32730	0.35973	0.33320	0.38038	0.41576	0.35679	0.36563	0.47768	0.40396	0.39807	0.46589	0.32730	0.40102	0.41281	0.30371	0.37153	0.34794	0.36563	0.40102	0.43345	0.47178	0.40691	0.39512	0.37153	0.38038	0.38038	0.38627	0.47178	0.45114	0.39217	0.41281	0.45114	0.40102	0.41576	0.36858	0.38922	0.39807	0.42755	0.39512	0.45409	0.45704	0.46294	0.41871	0.44819	0.36268	0.37448	0.38922	0.40396	0.39512	0.35384	0.46883	0.48063	0.40691	0.43050	0.41871	0.38627	0.38922	0.34499	0.39217	0.39512	0.52486	0.37153	0.44819	0.43640	0.35089	0.37743	0.37153	0.45409	0.35679	0.43050	0.42460	0.44230	0.45409	0.37153	0.33320	0.50422	0.37153	0.43640	0.43345	0.44230	0.49537	0.37743	0.39217	0.43640	0.44819	0.35679	0.42166	0.37448	0.36268	0.39807	0.43345	0.37743	0.38922	0.40102	0.45409	0.45114	0.48947	0.50717	0.45999	0.43050	0.50422	0.42460	0.36858	0.44230	0.34794	0.38922	0.36858	0.30371	0.40691	0.41576	0.36858	0.36858	0.41871	0.35679	0.44525	0.45409	0.35973	0.34794	0.44230	0.34204	0.38332	0.40986	0.44230	0.42755	0.38922	0.36268	0.48653	0.33909	0.46883	0.40396	0.36268	0.38922	0.43050	0.43050	0.35384	0.38922	0.47473	0.41281	0.44819	0.34204	0.36563	0.32730	0.43640	0.44525	0.37743	0.43935	0.37448	0.40396	0.40986	0.42755	0.45114	0.40691	0.45114	0.34499	0.45999	0.46883	0.47473	0.49537	0.51012	0.40691	0.38038	0.38332	0.37448	0.44230	0.40102	0.44230	0.31256	0.41281	0.31845	0.37448	0.39807	0.43050	0.39217	0.37743	0.45704	0.41576	0.38627	0.33025	0.39512	0.44525	0.47768	0.40691	0.40986	0.42166	0.37743	0.34794	0.42460	0.36563	0.37153	0.48653	0.37743	0.39217	0.48947	0.33615	0.38332	0.37743	0.46589	0.41281	0.40396	0.42755	0.35679	0.35973	0.38627	0.38038	0.40102	0.39807	0.45409	0.43050	0.39807	0.30961	0.43935	0.41576	0.40102	0.36563	0.43640	0.43345	0.43935	0.40986	0.35089	0.41871	0.31256	0.38627	0.42166	0.45114	0.41576	0.41871	0.47473	0.32730	0.44525	0.39512	0.34204	0.40986	0.39217	0.37743	0.30371	0.42460	0.38627	0.38922	0.47178	0.46294	0.30371	0.36858	0.41871	0.34499	0.35089	0.37448	0.37743	0.45999	0.36858	0.40986	0.41576	0.53370	0.45704	0.45704	0.40691	0.38038	0.40691	0.44230	0.37743	0.41576	0.43640	0.44230	0.37743	0.47178	0.46883	0.54550	0.44819	0.43640	0.39512	0.39807	0.34499	0.45409	0.44230	0.42460	0.40102	0.46589	0.37153	0.44230	0.35973	0.42460	0.42460	0.38038	0.35089	0.38332	0.40396	0.40691	0.41281	0.39512	0.37743	0.36858	0.40102	0.36563	0.33320	0.42460	0.45409	0.33320	0.42755	0.36563	0.42460	0.33320	0.36268	0.42460	0.51012	0.43345	0.38038	0.37153	0.35384	0.40396	0.32730	0.41576	0.43935	0.37743	0.30371	0.40691	0.49832	0.47178	0.39807	0.37153	0.38627	0.38038	0.34499	0.43050	0.37448	0.33320	0.37743	0.38038	0.39807	0.40102	0.35679	0.36858	0.35089	0.40396	0.31845	0.50717	0.39512	0.33615	0.36563	0.40691	0.43050	0.35384	0.43050	0.40102	0.38922	0.42166	0.36858	0.43935	0.33909	0.36858	0.37448	0.40986	0.43050	0.32435	0.39807	0.41871	0.44819	0.34499	0.32730	0.41871	0.46589	0.38332	0.49832	0.34794	0.37153	0.48063	0.43935	0.40691	0.40986	0.38627	0.44525	0.45114	0.44819	0.35973	0.42166	0.39217	0.43935	0.40691	0.35679	0.41871	0.31845	0.37743	0.38627	0.42166	0.30371	0.41576	0.46294	0.35384	0.41576	0.43640	0.34204	0.35973	0.36858	0.37448	0.35679	0.45704	0.39807	0.38038	0.37448	0.36858	0.38038	0.42460	0.42755	0.33909	0.37743	0.40691	0.32140	0.47178	0.45114	0.35089	0.42755	0.35089	0.40396	0.34794	0.34204	0.31256	0.41871	0.49832	0.35384	0.39807	0.49832	0.36858	0.41576	0.40691	0.45704	0.39807	0.37743	0.40396	0.42755	0.26833	0.31550	0.33025	0.39217	0.40691	0.36858	0.45114	0.44819	0.41281	0.43050	0.43050	0.34204	0.37743	0.39512	0.33909	0.39807	0.37743	0.40691	0.40986	0.47178	0.44230	0.43050	0.37153	0.47473	0.36563	0.40986	0.39807	0.38922	0.42755	0.33320	0.41576	0.38922	0.37448	0.28012	0.41871	0.33320	0.37743	0.50717	0.44819	0.43345	0.40691	0.36268	0.41871	0.35973	0.32435	0.43050	0.36268	0.44525	0.36268	0.40986	0.35089	0.35089	0.38627	0.39512	0.40396	0.41871	0.45114	0.45114	0.45114	0.38922	0.39217	0.33025	0.44230	0.38627	0.40396	0.32435	0.41871	0.39217	0.35973	0.48358	0.40396	0.43935	0.43345	0.38038	0.40691	0.40986	0.45114	0.41576	0.38332	0.43640	0.35679	0.51896	0.46589	0.33025	0.37743	0.43050	0.41871	0.44525	0.40396	0.37448	0.33615	0.40691	0.35973	0.37743	0.36268	0.40102	0.40396	0.36563	0.39807	0.42460	0.30961	0.34204	0.44525	0.43345	0.48063	0.43935	0.47473	0.36858	0.36858	0.42166	0.48063	0.41871	0.41871	0.39807	0.43935	0.42166	0.36858	0.41281	0.28602	0.37153	0.39807	0.40986	0.34204	0.51601	0.38038	0.38922	0.40691	0.39512	0.42166	0.34204	0.48063	0.37448	0.40102	0.46589	0.43345	0.38627	0.41281	0.40986	0.47473	0.37153	0.38038	0.52781	0.46589	0.38627	0.40691	0.35679	0.45999	0.44819	0.29781	0.44230	0.51012	0.40102	0.45704	0.44525	0.40691	0.38332	0.35679	0.41281	0.43345	0.41281	0.39217	0.43345	0.37153	0.36858	0.38332	0.36563	0.43935	0.37743	0.32140	0.39807	0.45409	0.43640	0.35384	0.31550	0.42755	0.51012	0.48947	0.32140	0.45999	0.41576	0.35973	0.42166	0.43935	0.41871	0.43345	0.44819	0.45704	0.44230	0.38332	0.36268	0.38922	0.38332	0.41871	0.46589	0.38922	0.37448	0.42755	0.40396	0.35973	0.42460	0.39217	0.45114	0.35384	0.45409	0.40986	0.47473	0.37153	0.45704	0.39512	0.43640	0.45704	0.42166	0.45704	0.36858	0.44230	0.47473	0.35679	0.38627	0.40102	0.45999	0.48063	0.41576	0.41871	0.33320	0.39512	0.34794	0.39217	0.42755	0.34794	0.38627	0.41281	0.36268	0.43345	0.40102	0.38038	0.34204	0.42460	0.42460	0.42755	0.35973	0.45999	0.44230	0.37448	0.46294	0.36858	0.41576	0.43640	0.36268	0.40691	0.38332	0.41871	0.43345	0.39512	0.41281	0.41576	0.43345	0.41871	0.38332	0.42166	0.38038	0.36563	0.47473	0.49537	0.52191	0.38332	0.40986	0.43050	0.45409	0.40102	0.43345	0.35973	0.45999	0.34204	0.38922	0.38038	0.40986	0.36268	0.34499	0.45409	0.44819	0.38038	0.39807	0.38627	0.45409	0.44230	0.36268	0.35384	0.40691	0.41281	0.36858	0.40986	0.41871	0.35089	0.42755	0.35384	0.40396	0.34499	0.40691	0.40691	0.46294	0.36268	0.45704	0.39217	0.33909	0.38332	0.37448	0.38922	0.40691	0.37153	0.42755	0.37153	0.39512	0.30961	0.35089	0.40396	0.37153	0.39807	0.45114	0.43050	0.40691	0.34204	0.44819	0.42460	0.38922	0.44819	0.37743	0.45114	0.45704	0.38332	0.36268	0.35973	0.43640	0.41281	0.39217	0.38038	0.48358	0.39512	0.44525	0.40691	0.40396	0.49537	0.39217	0.47473	0.49242	0.44525	0.36563	0.34204	0.44525	0.39217	0.41871	0.39807	0.44230	0.37448	0.44230	0.36563	0.32730	0.39512	0.43640	0.43050	0.45704	0.40102	0.32140	0.40691	0.44525	0.38627	0.41576	0.38332	0.46589	0.37153	0.33909	0.48063	0.50717	0.42755	0.38038	0.42755	0.37743	0.38922	0.45999	0.40396	0.41871	0.41576	0.35089	0.39217	0.45114	0.33909	0.37448	0.45999	0.33909	0.42166	0.33615	0.39512	0.42460	0.45114	0.42755	0.39217	0.39807	0.40691	0.45409	0.36858	0.37153	0.44819	0.39807	0.43050	0.40396	0.37153	0.42460	0.43935	0.43640	0.39512	0.38332	0.32730	0.40691	0.45704	0.39512	0.41576	0.55435	0.41576	0.32140	0.35089	0.44230	0.36858	0.38332	0.37153	0.43640	0.40396	0.51601	0.43935	0.42166	0.37448	0.39512	0.43640	0.40396	0.40102	0.43935	0.45409	0.40396	0.40102	0.36858	0.35089	0.37743	0.44525	0.53960	0.40396	0.44230	0.40691	0.43345	0.40986	0.43935	0.43345	0.38922	0.39807	0.41281	0.37743	0.45704	0.43345	0.48653	0.39217	0.45409	0.40986	0.43050	0.42460	0.43935	0.37743	0.47178	0.37743	0.33025	0.41281	0.36858	0.37153	0.46883	0.39807	0.41281	0.46883	0.43935	0.49242	0.40986	0.30666	0.40986	0.42755	0.37153	0.37448	0.45704	0.43050	0.49832	0.36858	0.30961	0.41871	0.44230	0.38627	0.40396	0.34499	0.45114	0.37153	0.45704	0.43935	0.37153	0.27717	0.44525	0.52781	0.43345	0.38627	0.38038	0.38922	0.40986	0.33320	0.40986	0.48358	0.44230	0.44819	0.44819	0.37743	0.48358	0.45114	0.40102	0.42460	0.41871	0.39512	0.45999	0.37743	0.30076	0.45999	0.34204	0.43640	0.38332	0.45999	0.36858	0.37448	0.35679	0.42166	0.38627	0.36268	0.45999	0.43050	0.34204	0.40396	0.30666	0.39807	0.43345	0.35089	0.37153	0.38922	0.36268	0.43345	0.42755	0.43345	0.35089	0.42460	0.41871	0.33025	0.38038	0.42460	0.40986	0.39807	0.33615	0.39807	0.41576	0.40691	0.36268	0.38627	0.32435	0.33320	0.35089	0.31550	0.31550	0.30076	0.33025	0.37743	0.40396	0.33025	0.47768	0.36268	0.45114	0.34499	0.35679	0.42166	0.40396	0.37743	0.35089	0.33025	0.45999	0.38922	0.39512	0.40396	0.37448	0.40691	0.39512	0.43640	0.38332	0.33615	0.35384	0.48947	0.45999	0.45409	0.37448	0.35973	0.38627	0.42755	0.45114	0.39217	0.39512	0.44819	0.46294	0.46589	0.39807	0.41281	0.32730	0.35089	0.38038	0.38038	0.43345	0.39807	0.32730	0.31845	0.42460	0.41281	0.40986	0.37448	0.33615	0.33025	0.35089	0.45114	0.40691	0.36563	0.37448	0.42166	0.41576	0.39512	0.40691	0.43935	0.42755	0.44819	0.51306	0.48063	0.33320	0.43050	0.39807	0.41871	0.44819	0.40691	0.40102	0.39512	0.40986	0.44819	0.42460	0.44230	0.36858	0.43640	0.44819	0.36268	0.49832	0.40102	0.49242	0.32730	0.40691	0.41576	0.33320	0.46294	0.38627	0.43935	0.37743	0.33025	0.42166	0.42166	0.41576	0.41871	0.38038	0.42166	0.47178	0.52191	0.40986	0.49537	0.43345	0.47473	0.44525	0.41281	0.40691	0.42755	0.42460	0.37743	0.39512	0.39512	0.47178	0.41871	0.45704	0.44230	0.42460	0.48358	0.37153	0.48947	0.38038	0.38038	0.37448	0.45999	0.37743	0.41576	0.43345	0.45409	0.44819	0.43345	0.43935	0.41576	0.43935	0.38627	0.40102	0.37743	0.40102	0.34204	0.40396	0.36268	0.45409	0.43935	0.38627	0.42166	0.49242	0.40396	0.44525	0.48358	0.35679	0.35089	0.40986	0.43345	0.39217	0.32435	0.47768	0.42460	0.48063	0.37153	0.35089	0.44819	0.44230	0.40102	0.43345	0.43345	0.42755	0.43935	0.51896	0.47473	0.40986	0.41576	0.46589	0.39512	0.42460	0.49242	0.37448	0.45704	0.43345	0.44525	0.40396	0.37153	0.40396	0.38627	0.42460	0.43050	0.42755	0.44230	0.45704	0.35679	0.47473	0.37153	0.49537	0.41281	0.40986	0.52486	0.45409	0.42166	0.45999	0.40691	0.43935	0.43935	0.42460	0.37153	0.33909	0.35384	0.45704	0.38627	0.44230	0.36563	0.43050	0.40396	0.39217	0.36563	0.43640	0.32140	0.40396	0.41576	0.43640	0.44230	0.40396	0.39512	0.36268	0.39217	0.43050	0.45114	0.43935	0.46589	0.43640	0.42460	0.37743	0.43935	0.41281	0.37448	0.30371	0.44230	0.48358	0.43640	0.36268	0.40691	0.50422	0.46294	0.45114	0.42166	0.43050	0.42460	0.48063	0.52486	0.46294	0.51601	0.41281	0.50127	0.40102	0.34499	0.43935	0.35973	0.51306	0.48358	0.42166	0.42166	0.38922	0.41871	0.45409	0.38038	0.38038	0.37743	0.36858	0.39807	0.39807	0.45409	0.46589	0.40102	0.49832	0.41281	0.34499	0.44525	0.38332	0.41281	0.30961	0.39807	0.42755	0.45999	0.42460	0.37153	0.50422	0.52781	0.36563	0.41281	0.42755	0.43345	0.41871	0.47768	0.41871	0.48063	0.44230	0.43935	0.49832	0.50127	0.35384	0.47473	0.45999	0.43345	0.48947	0.45704	0.40986	0.42460	0.43050	0.38038	0.35384	0.35384	0.46883	0.38627	0.40102	0.37743	0.46589	0.44525	0.42460	0.55140	0.47178	0.48358	0.45999	0.33909	0.48653	0.41576	0.41281	0.44230	0.52191	0.44230	0.49242	0.44525	0.37153	0.35679	0.41871	0.51896	0.43050	0.40102	0.45999	0.38922	0.41281	0.50717	0.43935	0.31550	0.40691	0.44819	0.46883	0.43640	0.44525	0.42460	0.44230	0.43050	0.38332	0.40986	0.44230	0.51896	0.40691	0.42460	0.49537	0.45114	0.42755	0.45999	0.49537	0.40986	0.40396	0.40691	0.33909	0.40102	0.38332	0.43345	0.42460	0.46294	0.42755	0.45114	0.43935	0.49242	0.43640	0.35973	0.41281	0.45704	0.50717	0.38922	0.40396	0.41576	0.43935	0.43050	0.39217	0.35089	0.35089	0.41281	0.43935	0.44819	0.39512	0.39512	0.48358	0.40986	0.39807	0.43640	0.53370	0.35089	0.42166	0.40102	0.40986	0.43640	0.40396	0.43345	0.35384	0.40396	0.39217	0.44819	0.40986	0.46294	0.45999	0.42755	0.43345	0.45409	0.45409	0.46883	0.36563	0.40986	0.39512	0.47178	0.48947	0.38627	0.39512	0.35089	0.43935	0.42755	0.44819	0.43345	0.48653	0.37153	0.33909	0.36268	0.36268	0.38038	0.50717	0.41871	0.42166	0.49242	0.43050	0.42755	0.42755	0.40396	0.45704	0.41281	0.41871	0.39217	0.45704	0.39512	0.45409
11	0.68729	0.78886	0.71776	0.72792	0.63312	0.61958	0.64328	0.55525	0.62297	0.62297	0.68052	0.67375	0.59588	0.61619	0.68391	0.73469	0.65005	0.62635	0.58911	0.61281	0.64666	0.60942	0.62974	0.63651	0.62635	0.60265	0.55525	0.55864	0.55525	0.59588	0.63651	0.60265	0.59588	0.54848	0.57218	0.62635	0.63989	0.62635	0.62635	0.65682	0.61281	0.64666	0.66698	0.65005	0.62974	0.66698	0.65682	0.63651	0.67375	0.65344	0.61281	0.65344	0.61958	0.63989	0.64328	0.63989	0.60604	0.73131	0.69745	0.71776	0.69745	0.71776	0.65005	0.60942	0.61958	0.67714	0.65344	0.62297	0.73131	0.66021	0.69745	0.74824	0.74485	0.75501	0.68729	0.64666	0.71438	0.72115	0.69406	0.65344	0.67036	0.65005	0.64666	0.62635	0.62635	0.65005	0.56879	0.55864	0.53832	0.59927	0.64666	0.59588	0.59927	0.62635	0.62635	0.68391	0.64328	0.57895	0.61281	0.59588	0.61281	0.65005	0.65005	0.60604	0.65344	0.60604	0.60265	0.61281	0.57557	0.59249	0.67036	0.65344	0.66359	0.59927	0.68729	0.69745	0.68729	0.72792	0.66698	0.60265	0.65344	0.68729	0.69745	0.67714	0.59588	0.64666	0.67714	0.67375	0.68729	0.69406	0.67714	0.63989	0.60265	0.58572	0.58572	0.56202	0.62297	0.59249	0.68729	0.60604	0.60604	0.65682	0.64328	0.58572	0.61619	0.63989	0.61619	0.61619	0.61281	0.56541	0.54171	0.53832	0.57895	0.63989	0.61281	0.59927	0.56879	0.63312	0.55187	0.56202	0.55187	0.60265	0.62974	0.64328	0.65005	0.63651	0.68391	0.64328	0.62635	0.70422	0.68052	0.68052	0.63651	0.63651	0.58572	0.60942	0.63989	0.60604	0.57895	0.60265	0.57218	0.59249	0.53155	0.55864	0.60942	0.62635	0.61958	0.63312	0.58234	0.49092	0.50785	0.53832	0.57218	0.57218	0.57557	0.53494	0.52817	0.56202	0.58911	0.53832	0.53832	0.54848	0.58911	0.55864	0.63312	0.64328	0.54848	0.50447	0.46384	0.54848	0.55525	0.52817	0.54171	0.51801	0.52139	0.51124	0.54171	0.51801	0.51124	0.54848	0.56202	0.55187	0.56879	0.60604	0.56541	0.54509	0.55187	0.56879	0.62297	0.66021	0.56541	0.58911	0.62297	0.58911	0.53155	0.52478	0.52817	0.57895	0.56202	0.60942	0.66698	0.62974	0.61281	0.57557	0.57218	0.55525	0.54509	0.68391	0.62297	0.60942	0.55525	0.55864	0.54848	0.61281	0.56879	0.56879	0.55864	0.59588	0.54171	0.58572	0.59249	0.58572	0.64328	0.57895	0.62635	0.58911	0.53494	0.60604	0.53494	0.61281	0.56879	0.57895	0.62297	0.53832	0.60265	0.61281	0.57218	0.56202	0.53494	0.51801	0.55525	0.57557	0.61619	0.61281	0.65005	0.66359	0.59249	0.64328	0.62635	0.63651	0.58911	0.61619	0.59588	0.62297	0.58234	0.63312	0.64328	0.64328	0.61958	0.59249	0.66359	0.69068	0.63989	0.62635	0.58572	0.56879	0.56202	0.55864	0.54848	0.62297	0.56879	0.62974	0.61281	0.61619	0.53832	0.55864	0.55864	0.54509	0.56202	0.55525	0.55864	0.57895	0.51801	0.56202	0.48077	0.53832	0.52478	0.48415	0.51124	0.58572	0.56879	0.58234	0.55187	0.57895	0.57557	0.60604	0.61958	0.58911	0.55187	0.56541	0.58911	0.64328	0.59927	0.63651	0.55864	0.59588	0.58911	0.55187	0.59927	0.63651	0.55187	0.60942	0.58572	0.56541	0.62635	0.62974	0.59588	0.59927	0.63312	0.70084	0.66698	0.70422	0.61281	0.63312	0.60942	0.61619	0.62297	0.62297	0.60604	0.60942	0.55864	0.56879	0.62635	0.54171	0.51124	0.56879	0.50785	0.54848	0.61619	0.58234	0.55525	0.57895	0.54848	0.58572	0.50108	0.52817	0.53155	0.57895	0.59249	0.57218	0.61281	0.62635	0.60942	0.62974	0.56879	0.56541	0.52139	0.57557	0.53494	0.47400	0.54509	0.59588	0.56202	0.65682	0.57557	0.59927	0.59249	0.57895	0.57218	0.62297	0.60265	0.57895	0.55187	0.54171	0.56879	0.63312	0.59249	0.59927	0.61958	0.72792	0.70761	0.68729	0.70084	0.67375	0.68391	0.62635	0.60942	0.57895	0.65005	0.57218	0.57895	0.59588	0.51801	0.57218	0.61281	0.55864	0.57218	0.57218	0.53832	0.58911	0.58234	0.59927	0.61619	0.62974	0.64328	0.60265	0.60942	0.66359	0.59927	0.67375	0.64666	0.61619	0.59588	0.65344	0.71099	0.67375	0.68052	0.71438	0.67375	0.70084	0.72115	0.71438	0.69745	0.73808	0.75839	0.70761	0.71438	0.79563	0.80579	0.72792	0.62974	0.71776	0.66021	0.70761	0.71099	0.70084	0.74485	0.72454	0.72115	0.69068	0.71099	0.64666	0.64666	0.67375	0.74146	0.66021	0.68391	0.75839	0.75839	0.76855	0.68729	0.68391	0.70084	0.65005	0.62297	0.64666	0.66021	0.68729	0.71776	0.65682	0.67375	0.65344	0.75501	0.76855	0.77193	0.70422	0.72115	0.70084	0.75162	0.78209	0.71776	0.70422	0.67375	0.64666	0.60604	0.57557	0.65344	0.62974	0.61281	0.65682	0.65682	0.68391	0.63312	0.61958	0.64328	0.65344	0.60942	0.63989	0.65344	0.65005	0.65682	0.65344	0.68052	0.67714	0.66021	0.65005	0.68052	0.60604	0.61619	0.68391	0.74146	0.75501	0.69068	0.74485	0.62635	0.67714	0.72454	0.62974	0.65344	0.64328	0.63989	0.65005	0.66698	0.62635	0.72792	0.70761	0.65344	0.69745	0.68729	0.73808	0.73469	0.71776	0.78886	0.75501	0.72115	0.61281	0.65682	0.63312	0.63312	0.58911	0.60265	0.62297	0.65005	0.65005	0.69745	0.60604	0.65682	0.68729	0.67375	0.74485	0.71438	0.69406	0.70761	0.71438	0.66021	0.65344	0.64328	0.69406	0.63312	0.65005	0.64666	0.60942	0.64666	0.64328	0.60942	0.57895	0.66359	0.68052	0.63651	0.62635	0.63312	0.62635	0.62297	0.60265	0.57895	0.56202	0.56541	0.59927	0.56879	0.67036	0.58572	0.59927	0.63651	0.53494	0.56879	0.60604	0.55187	0.59588	0.61619	0.57557	0.64666	0.67036	0.56879	0.67036	0.75839	0.71776	0.70761	0.78886	0.71438	0.74485	0.67036	0.62297	0.65682	0.70761	0.76516	0.72115	0.70761	0.63989	0.62635	0.60942	0.59588	0.58234	0.58234	0.57895	0.59927	0.59588	0.58911	0.50108	0.53155	0.58911	0.57218	0.59588	0.60265	0.54848	0.61619	0.65682	0.62297	0.65005	0.60604	0.69745	0.67375	0.62635	0.64666	0.59927	0.52139	0.61619	0.53494	0.56541	0.54848	0.60604	0.49769	0.53155	0.53832	0.57218	0.53832	0.52139	0.60265	0.57218	0.62635	0.59927	0.55864	0.55187	0.63989	0.56879	0.56202	0.59927	0.56879	0.58572	0.56879	0.58234	0.61958	0.55525	0.56541	0.61619	0.51124	0.48415	0.53494	0.56879	0.59927	0.58572	0.57895	0.60604	0.58234	0.61958	0.62635	0.58911	0.66021	0.66698	0.62974	0.63989	0.60265	0.54848	0.57895	0.58911	0.62635	0.60265	0.67714	0.59927	0.56879	0.59249	0.55525	0.59588	0.53155	0.60942	0.62297	0.55187	0.59927	0.55187	0.59588	0.61958	0.56541	0.54509	0.61281	0.61281	0.54848	0.62297	0.73131	0.64666	0.60604	0.67375	0.63651	0.61619	0.62297	0.61619	0.56202	0.56879	0.49769	0.51462	0.52139	0.60604	0.59249	0.58911	0.57895	0.62635	0.63989	0.64328	0.60942	0.60265	0.70761	0.75162	0.71438	0.73131	0.73131	0.68052	0.67375	0.68052	0.65005	0.67036	0.65005	0.69068	0.65344	0.56879	0.57557	0.60265	0.56202	0.58572	0.55864	0.58572	0.54848	0.52817	0.52139	0.51124	0.53494	0.60942	0.62635	0.60265	0.65344	0.59588	0.56202	0.61281	0.56202	0.57218	0.62297	0.60604	0.60942	0.52478	0.60942	0.62974	0.57557	0.57895	0.64328	0.63312	0.68729	0.66021	0.65682	0.64328	0.63651	0.59249	0.60942	0.65344	0.66021	0.67375	0.67036	0.66021	0.68052	0.69068	0.72454	0.69406	0.71438	0.75501	0.71438	0.71099	0.65344	0.64328	0.60942	0.62974	0.62635	0.67714	0.61281	0.56541	0.56202	0.58234	0.58234	0.57895	0.64328	0.69068	0.64666	0.62974	0.63651	0.65344	0.63312	0.63651	0.62297	0.59249	0.62297	0.65005	0.69406	0.63312	0.63989	0.63651	0.68729	0.62974	0.66021	0.65344	0.63651	0.68052	0.71099	0.68729	0.68052	0.68391	0.72792	0.70422	0.63989	0.63651	0.64328	0.66359	0.62297	0.60942	0.56202	0.60604	0.67714	0.62974	0.61281	0.58572	0.65005	0.63312	0.58911	0.61281	0.58572	0.62635	0.53832	0.58234	0.57895	0.55864	0.54509	0.54509	0.54171	0.55525	0.54509	0.54509	0.57557	0.63651	0.60265	0.66021	0.62635	0.65682	0.63312	0.65005	0.63651	0.62297	0.56202	0.53832	0.54171	0.53494	0.52478	0.47738	0.52817	0.57895	0.54848	0.61958	0.60604	0.58572	0.62635	0.60942	0.56202	0.58234	0.59249	0.60942	0.61281	0.63651	0.60942	0.59588	0.58911	0.61958	0.63312	0.61281	0.67375	0.65005	0.56541	0.58911	0.63312	0.55864	0.55187	0.56541	0.52817	0.54848	0.59588	0.54171	0.57557	0.53494	0.56541	0.55525	0.59249	0.54171	0.54171	0.55187	0.54848	0.57218	0.52817	0.52139	0.60265	0.62635	0.59249	0.63651	0.63989	0.69406	0.67036	0.62635	0.58911	0.61958	0.61619	0.72454	0.63312	0.66021	0.68729	0.65005	0.71776	0.62635	0.61281	0.62974	0.54171	0.57895	0.63312	0.63312	0.63651	0.60604	0.64328	0.60942	0.60604	0.61281	0.68391	0.61619	0.65344	0.60942	0.59249	0.66021	0.61281	0.56202	0.59588	0.62635	0.68391	0.73131	0.64328	0.62974	0.59927	0.57557	0.61619	0.61958	0.65344	0.61619	0.57218	0.58572	0.58234	0.65682	0.63651	0.63989	0.58911	0.63989	0.63312	0.65682	0.67714	0.64328	0.62297	0.62297	0.63989	0.59249	0.56202	0.55525	0.59927	0.60265	0.57895	0.61619	0.63651	0.71099	0.60265	0.54509	0.60942	0.70084	0.65005	0.65344	0.63989	0.62635	0.70084	0.67375	0.69068	0.65682	0.71438	0.68052	0.67714	0.72115	0.72792	0.62974	0.68391	0.68052	0.70084	0.67714	0.59927	0.65005	0.62974	0.69745	0.69406	0.67375	0.62297	0.72454	0.64328	0.66698	0.68052	0.63989	0.69745	0.73131	0.68729	0.69406	0.61958	0.56541	0.50447	0.51462	0.53494	0.53155	0.57218	0.52817	0.56879	0.64666	0.63989	0.61619	0.56541	0.63312	0.63651	0.63312	0.61281	0.55864	0.64666	0.55187	0.61281	0.61958	0.57895	0.53155	0.50785	0.60265	0.61281	0.57895	0.65682	0.68729	0.62297	0.62297	0.54509	0.54171	0.65682	0.63989	0.59927	0.54848	0.50447	0.53494	0.56202	0.66698	0.63989	0.62297	0.66359	0.65344	0.66698	0.59927	0.60265	0.63651	0.61281	0.70422	0.66021	0.62297	0.65682	0.67375	0.57218	0.60942	0.62974	0.66698	0.60942	0.66698	0.68052	0.67036	0.72792	0.71099	0.68729	0.63989	0.64328	0.62974	0.70761	0.61958	0.58572	0.53155	0.60604	0.57557	0.58572	0.58911	0.56541	0.58234	0.62297	0.65005	0.62297	0.71099	0.67036	0.62297	0.65344	0.66698	0.63989	0.66021	0.57895	0.60942	0.62974	0.66021	0.68729	0.72115	0.72115	0.58234	0.59588	0.61281	0.59249	0.72454	0.62297	0.62635	0.60265	0.59249	0.59249	0.61619	0.61281	0.65682	0.68391	0.72115	0.67375	0.63651	0.66698	0.62974	0.66359	0.66021	0.58572	0.59249	0.58572	0.60942	0.59588	0.58572	0.60604	0.59927	0.58911	0.59588	0.65344	0.61281	0.64328	0.64666	0.63651	0.66359	0.62974	0.53832	0.60942	0.68391	0.66021	0.57557	0.62635	0.72115	0.67036	0.72454	0.74146	0.65682	0.75839	0.65682	0.67036	0.70761	0.73808	0.71438	0.65005	0.60604	0.64666	0.68729	0.67036	0.59588	0.71099	0.68052	0.71776	0.67375	0.67375	0.65682	0.70422	0.72792	0.73131	0.66021	0.70761	0.62635	0.64328	0.66021	0.64328	0.62974	0.58572	0.60265	0.59927	0.63651	0.65682	0.57895	0.59927	0.60942	0.58234	0.56541	0.63312	0.55525	0.59588	0.69406	0.63312	0.57557	0.68052	0.68052	0.74146	0.73469	0.74485	0.69406	0.66359	0.68052	0.59927	0.62635	0.55525	0.70761	0.63989	0.62297	0.59927	0.62297	0.63651	0.63312	0.65344	0.60942	0.66021	0.57218	0.66021	0.68391	0.67714	0.62974	0.56541	0.62635	0.65005	0.71776	0.65005	0.65682	0.62635	0.58234	0.66021	0.65344	0.67714	0.66021	0.71438	0.65682	0.68391	0.67036	0.64328	0.60604	0.59927	0.56541	0.63989	0.69406	0.65005	0.69406	0.69745	0.65005	0.62635	0.62974	0.61958	0.66021	0.62297	0.68391	0.61281	0.54848	0.65005	0.64328	0.59927	0.59588	0.59249	0.69068	0.68729	0.69745	0.69745	0.66021	0.70422	0.67036	0.68391	0.69745	0.71099	0.70084	0.80241	0.73469	0.72792	0.74485	0.75162	0.80918	0.77193	0.75501	0.71438	0.67036	0.65682	0.76178	0.68391	0.64666	0.73131	0.73469	0.74824	0.75501	0.71776	0.73469	0.74146	0.71776	0.72792	0.66698	0.69406	0.65682	0.65682	0.69406	0.67714	0.77193	0.75501	0.74146	0.69745	0.66698	0.66698	0.63989	0.64328	0.69745	0.68729	0.62635	0.62635	0.68391	0.69745	0.71776	0.76855	0.72115	0.63651	0.68391	0.63989	0.71438	0.72792	0.75839	0.74146	0.76178	0.74824	0.73469	0.75839	0.80579	0.81595	0.76855	0.72792	0.72454	0.78209	0.77193	0.74146	0.70422	0.76855	0.73469	0.70084	0.59927	0.66359	0.71099	0.80579	0.73469	0.74485	0.71438	0.63989	0.65682	0.66359	0.71438	0.68391	0.71438	0.71776	0.67714	0.72792	0.76516	0.72454	0.71776	0.63989	0.65344	0.69745	0.66021	0.63312	0.67714	0.65005	0.65005	0.63312	0.69745	0.67036	0.61281	0.63651	0.68052	0.65682	0.57218	0.59249	0.65682	0.62635	0.65682	0.61281	0.63989	0.61619	0.67375	0.66021	0.69406	0.74146	0.75839	0.78209	0.76516	0.74824	0.76855	0.75162	0.73469	0.73131	0.70422	0.67036	0.62297	0.65344	0.67714	0.67714	0.67714	0.59249	0.67375	0.62635	0.67036	0.62297	0.63989	0.60604	0.62297	0.71438	0.60604	0.66021	0.70084	0.64666	0.59927	0.59249	0.66698	0.60942	0.65344	0.66021	0.64328	0.64328	0.68052	0.66021	0.71776	0.71438	0.74824	0.69068	0.73469	0.71776	0.69745	0.69745	0.74824	0.71438	0.75162	0.67375	0.68052	0.66698	0.68729	0.65005	0.61958	0.62974	0.58911	0.58234	0.53494	0.54848	0.57557	0.58911	0.57557	0.60265	0.65344	0.63312	0.52139	0.61619	0.61281	0.68729	0.73469	0.75162	0.72115	0.69068	0.67036	0.60942	0.67036	0.69068	0.68052	0.77532	0.78548	0.74146	0.79563	0.73131	0.70761	0.69068	0.67036	0.68729	0.70422	0.61281	0.59588	0.58572	0.66359	0.66359	0.63989	0.62974	0.62297	0.65682	0.71099	0.57895	0.59927	0.64328	0.73808	0.64666	0.65344	0.63989	0.68391	0.70084	0.69745	0.68729	0.70084	0.69068	0.64328	0.65682	0.69745	0.67714	0.71099	0.69745	0.58911	0.69406	0.63651	0.62297	0.70084	0.72115	0.65682	0.61958	0.56879	0.61281	0.63651	0.66359	0.70761	0.67036	0.62635	0.58572	0.67714	0.64328	0.65344	0.64666	0.63651	0.65005	0.64328	0.62974	0.59249	0.63651	0.58234	0.63651	0.64666	0.67714	0.72454	0.68391	0.57218	0.59588	0.52478	0.59249	0.66021	0.56202	0.63989	0.63651	0.65344	0.72115	0.66021	0.71776	0.67714	0.68391	0.64666	0.60604	0.67375	0.67714	0.60604	0.57557	0.46722	0.54171	0.58572	0.61958	0.66698	0.56202	0.63651	0.64328	0.61619	0.61958	0.69745	0.75839	0.71099	0.67714	0.65005	0.68729	0.59249	0.60942	0.67375	0.65344	0.66359	0.69745	0.74485	0.72115	0.79902	0.84981	0.80241	0.80241	0.77193	0.76516	0.72792	0.62974	0.71099	0.68729	0.70761	0.73131	0.68729	0.72115	0.69068	0.68052	0.76855	0.62297	0.68391	0.72792	0.68391	0.74485	0.73469	0.69406	0.71438	0.63651	0.61619	0.60604	0.64328	0.63989	0.62974	0.65005	0.73131	0.66021	0.68729	0.74485	0.71776	0.74824	0.75839	0.81933	0.85658	0.83626	0.88366	0.75501	0.72115	0.72115	0.76516	0.71776	0.70761	0.77532	0.79225	0.80918	0.78548	0.85658	0.80918	0.77871	0.89382	0.95476	0.83965	0.86673	0.92768	0.92090	0.81933	0.90059	0.89043	0.86335	0.87689	0.87689	0.79563	0.73469	0.77532	0.79225	0.83288	0.72454	0.76178	0.72454	0.74485	0.77193	0.78209	0.74485	0.82949	0.78548	0.80918	0.76178	0.71099	0.75162	0.72454	0.67036	0.66021	0.71099	0.78886	0.76855	0.74146	0.78886	0.73131	0.74146	0.74146	0.78886	0.78209	0.82611	0.76178	0.70761	0.67714	0.71776	0.74485	0.75501	0.74824	0.71438	0.71438	0.81256	0.77193	0.83965	0.77532	0.85319	0.79225	0.79563	0.89382	0.87012	0.88366	0.78886	0.80241	0.75501	0.78548	0.74824	0.78548	0.73131	0.79225	0.73469	0.73808	0.69068	0.61958	0.66359	0.66359	0.71099	0.75162	0.78548	0.74485	0.80241	0.83626	0.83965	0.88028	0.91413	0.83965	0.80241	0.84642	0.80918	0.94460	0.88366	0.93445	0.85996	0.81933	0.78209	0.78209	0.76178	0.78209	0.79563	0.82611	0.79563	0.80241	0.83626	0.82611	0.74146	0.79563	0.77871	0.74824	0.77871	0.81256	0.74146	0.76855	0.74824	0.72115	0.75501	0.68729	0.73469	0.79563	0.78548	0.77193	0.72115	0.80579	0.77532	0.76855	0.74485	0.88366	0.69745	0.80918	0.72115	0.73469	0.71099	0.80241	0.81256	0.79902	0.76516	0.87351	0.76516	0.72115	0.70761	0.69406	0.70761	0.72454	0.79563	0.74485	0.79563	0.82611	0.80241	0.75839	0.73469	0.65344	0.63651	0.67714	0.66698	0.73131	0.71776	0.69406	0.65682	0.66698	0.71099	0.68729	0.60604	0.65344	0.60942	0.61281	0.61281	0.63312	0.67036	0.68391	0.68052	0.69745	0.70422	0.70422	0.66359	0.69745	0.66021	0.57557	0.55187	0.53494	0.54848	0.56541	0.62635	0.61958	0.59588	0.56541	0.64666	0.61958	0.59927	0.61958	0.65005	0.63312	0.68391	0.63989	0.63989	0.52817	0.58234	0.71099	0.68729	0.69406	0.59588	0.53494	0.52817	0.50447	0.49769	0.49769	0.52139	0.48754	0.51124	0.52817	0.56541	0.53155	0.52478	0.57557	0.54509	0.56202	0.53155	0.61281	0.57557	0.50108	0.54509	0.54171	0.49431	0.59588	0.53155	0.53155	0.53494	0.49769	0.49769	0.46045	0.42321	0.48415	0.44691	0.42660	0.43675	0.48754	0.48077	0.49769	0.44014	0.48754	0.44352	0.38258	0.38935	0.40290	0.39274	0.45030	0.39274	0.42998	0.41305	0.42660	0.47061	0.44352	0.35888	0.36227	0.40290	0.44352	0.47061	0.43337	0.47061	0.38597	0.41644	0.48415	0.44691	0.43675	0.44352	0.44014	0.48754	0.48077	0.46384	0.43337	0.46045	0.43675	0.46384	0.44352	0.43675	0.38597	0.43675	0.44014	0.41305	0.43675	0.47061	0.38597	0.45030	0.39951	0.40290	0.39612	0.40290	0.45707	0.41305	0.46045	0.44691	0.51801	0.48077	0.44352	0.48415	0.51801	0.46384	0.45368	0.53832	0.50785	0.55187	0.54848	0.46045	0.51801	0.51124	0.52817	0.52478	0.55525	0.54848	0.52817	0.55187	0.53494	0.52139	0.60942	0.62297	0.69745	0.70761	0.77532	0.72454	0.86335	0.81595	0.79563	0.94799	0.84642	0.87351	0.83288	0.88028	0.91075	0.83288	0.89043	0.92768	0.94460	0.92090	0.84981	0.90736	0.89382	0.85996	0.92429	0.94460	0.93106	0.90059	0.92768	0.90059	0.96492	0.88705	0.89721	0.87689	0.87689	0.89043	0.87689	0.81256	0.87012	0.88366	0.84303	0.76516	0.89043	1.06649	0.96492	0.92429	0.99539	0.91413	0.96830	0.95476	0.94122	1.04617	0.88366	0.94460	1.06310	1.04617	1.00555	0.98185	0.98185	1.01909	0.90736	0.95815	1.13082	1.02586	0.97508	0.96153	0.86673	0.95476	1.00555	1.03263	0.94460	0.93783	1.01570	1.03602	1.00893	0.98862	1.04956	1.09696	1.11050	1.20192	1.05295	1.07326	0.98523	0.94122	0.91413	0.95138	0.89721	0.88705	0.89721	0.91752	0.90736	0.93106	1.02925	1.02925	1.00216	1.02586	0.99200	0.92768	0.98185	0.90059	0.87351	0.98185	1.09357	1.04279	1.09357	1.05295	1.04617	0.99878	1.03263	1.01232	0.99200	0.85319	0.88028	0.84642	0.92090	0.81595	0.93106	0.89382	0.92090	0.92429	1.04279	0.94122	0.94460	0.93783	0.85319	0.89382	0.82272	0.97508	0.85658	0.89382	0.90059	0.88705	0.90059	1.01570	0.92090	0.85658	0.90059	0.83965	0.88705	0.88366	0.85658	0.91075	0.99539	1.01570	0.90736	0.88366	0.93445	0.85996	0.85319	0.78548	0.93783	0.95138	0.94122	0.93106	0.97508	0.85658	0.89721	0.83965	0.86335	0.89043	0.83626	0.92429	0.97169	0.95815	0.92768	0.90059	0.77871	0.72792	0.80241	0.82272	0.77871	0.83965	0.89721	0.79225	0.82272	0.84642	0.83626	0.81256	0.83288	0.88366	0.86335	0.83965	0.82272	0.87351	0.84981	0.91075	0.93445	0.86673	0.87351	0.83965	0.76178	0.75501	0.80918	0.84981	0.82272	0.79563	0.89721	0.96153	0.90398	0.92768	0.83626	0.85658	0.77871	0.73131	0.82949	0.82272	0.84981	0.75839	0.85319	0.86673	0.89043	0.83288	0.81595	0.80579	0.88028	0.87012	0.93783	0.83965	0.84303	0.84981	0.84303	0.83626	0.84303	0.99200	0.90736	0.88705	0.83288	0.93783	0.89382	0.84303	0.84981	0.79563	0.84642	0.78548	0.85658	0.80241	0.75501	0.83288	0.91752	0.81933	0.80579	0.83288	0.91413	0.98185	0.89382	0.92429	0.88366	0.85996	0.83288	0.91075	0.86673	0.81256	0.86335	0.78886	0.78886	0.83965	0.83965	0.82272	0.91413	0.80918	0.84981	0.88366	0.82611	0.84981	0.87351	0.91413	0.90736	0.85996	0.78548	0.79563	0.78548	0.67714	0.76178	0.71776	0.70422	0.71099	0.68052	0.71438	0.75162	0.64328	0.69406	0.65005	0.80579	0.73469	0.78209	0.70084	0.73131	0.70084	0.77193	0.74146	0.78886	0.85319	0.87689	0.79902	0.87351	0.84981	0.82611	0.83626	0.85996	0.81595	0.78209	0.69745	0.69068	0.69068	0.67375	0.68729	0.69068	0.78548	0.84303	0.80918	0.84642	0.75501	0.70761	0.74485	0.75501	0.71438	0.74146	0.77193	0.74146	0.70761	0.79902	0.81595	0.77193	0.81256	0.80579	0.82949	0.76516	0.75839	0.73469	0.77193	0.69406	0.70084	0.79902	0.80241	0.81256	0.80918	0.83288	0.85319	0.83288	0.74146	0.76516	0.76855	0.78886	0.77871	0.81933	0.79563	0.84981	0.82949	0.75162	0.73808	0.75501	0.74824	0.71099	0.75501	0.80918	0.75501	0.65005	0.62297	0.65344	0.69745	0.68729	0.73808	0.73808	0.70084	0.72454	0.72115	0.76516	0.75501	0.71438	0.68052	0.70761	0.74146	0.68729	0.64666	0.66021	0.62974	0.70422	0.70761	0.69068	0.57895	0.56202	0.59927	0.57218	0.57557	0.60265	0.60265	0.66359	0.61619	0.63312	0.54171	0.61281	0.53155	0.58911	0.63312	0.65005	0.70422	0.68052	0.76855	0.74824	0.73131	0.65005	0.62974	0.67036	0.63651	0.68391	0.63989	0.72454	0.66698	0.69068	0.75839	0.69745	0.61958	0.70422	0.75839	0.74824	0.78209	0.76516	0.71099	0.75162	0.81256	0.76855	0.79902	0.75162	0.74824	0.73808	0.71099	0.67714	0.71099	0.72454	0.65344	0.70422	0.73808	0.71099	0.75839	0.71438	0.78548	0.68052	0.68052	0.68391	0.72792	0.67036	0.66359	0.75501	0.72115	0.71776	0.70761	0.69068	0.68729	0.71099	0.61958	0.59927	0.68052	0.60942	0.55864	0.54171	0.57895	0.59927	0.62974	0.62297	0.62297	0.60604	0.66698	0.59249	0.64328	0.69745	0.73131	0.69068	0.73469	0.70084	0.74485	0.74146	0.73808	0.69068	0.62635	0.69406	0.68391	0.70422	0.69745	0.68391	0.67714	0.69745	0.67375	0.72115	0.63651	0.62974	0.65344	0.72115	0.65005	0.69406	0.67714	0.67714	0.80241	0.75162	0.76516	0.80241	0.83965	0.76178	0.80241	0.74146	0.66698	0.71776	0.67714	0.64328	0.58234	0.56202	0.57895	0.60942	0.63989	0.53832	0.63312	0.57557	0.59249	0.59588	0.66359	0.66021	0.69068	0.78886	0.68052	0.73808	0.70084	0.71438	0.69068	0.66359	0.66359	0.65344	0.67036	0.73469	0.67036	0.69068	0.68729	0.62635	0.67375	0.69745	0.68729	0.63312	0.63989	0.64666	0.63989	0.67714	0.67036	0.68052	0.66021	0.71099	0.76855	0.67714	0.73131	0.76516	0.71099	0.67714	0.71099	0.67375	0.71776	0.65682	0.66698	0.63989	0.56541	0.62297	0.63312	0.63989	0.68391	0.63651	0.66698	0.65682	0.65344	0.70761	0.68052	0.63989	0.64328	0.64328	0.54171	0.59249	0.63989	0.60942	0.68729	0.70422	0.67036	0.60604	0.58234	0.64328	0.73808	0.68729	0.68391	0.72115	0.65682	0.60604	0.73808	0.73469	0.78548	0.74824	0.73808	0.78209	0.68729	0.67375	0.59927	0.60265	0.56541	0.65005	0.74146	0.64328	0.62974	0.71099	0.70422	0.65005	0.68729	0.76178	0.70761	0.70761	0.79902	0.65344	0.62974	0.63989	0.60265	0.63989	0.73808	0.78548	0.75501	0.74146	0.66698	0.67036	0.64666	0.64666	0.65005	0.65682	0.75162	0.73131	0.68729	0.68729	0.64328	0.68391	0.64328	0.68391	0.57895	0.61281	0.60942	0.61619	0.59588	0.60265	0.60265	0.62297	0.58234	0.58911	0.61958	0.56541	0.63312	0.64328	0.68391	0.69068	0.70761	0.75839	0.68391	0.69068	0.67375	0.69068	0.67375	0.71776	0.69406	0.72454	0.71099	0.72115	0.68391	0.68391	0.61619	0.60265	0.66359	0.71099	0.68052	0.71099	0.72115	0.70761	0.68729	0.72792	0.72115	0.70761	0.69406	0.74824	0.74824	0.61619	0.64328	0.71438	0.68052	0.69406	0.70761	0.62974	0.62635	0.63651	0.61619	0.65005	0.67036	0.70761	0.68729	0.76516	0.77193	0.72115	0.66021	0.65344	0.71776	0.69068	0.74824	0.75162	0.71776	0.75501	0.68052	0.69745	0.69745	0.64328	0.62974	0.65344	0.69745	0.64666	0.56879	0.70422	0.68391	0.69406	0.63989	0.62635	0.60265	0.62974	0.57218	0.64666	0.61281	0.66698	0.60604	0.56541	0.60265	0.60604	0.57218	0.61619	0.59927	0.58234	0.50785	0.51462	0.58234	0.63312	0.56879	0.55525	0.53155	0.54171	0.58572	0.62974	0.70084	0.65344	0.61958	0.67714	0.63651	0.66021	0.53155	0.54848	0.48754	0.57895	0.65005	0.61619	0.62974	0.66698	0.58911	0.56541	0.54509	0.64666	0.65344	0.68391	0.70422	0.62974	0.65005	0.65344	0.62974	0.61281	0.62297	0.60942	0.60604	0.53155	0.56879	0.60265	0.59927	0.57557	0.62297	0.60265	0.67036	0.66021	0.67375	0.55187	0.55187	0.54509	0.58234	0.62297	0.59588	0.57218	0.67036	0.63651	0.64328	0.69068	0.58234	0.63651	0.61281	0.60942	0.61619	0.66021	0.62635	0.70422	0.73469	0.74146	0.63989	0.64328	0.66021	0.67036	0.69406	0.68052	0.69406	0.62974	0.55187	0.58572	0.61958	0.63989	0.61281	0.61958	0.61958	0.59927	0.56879	0.66698	0.55187	0.63312	0.62974	0.57895	0.60604	0.59249	0.57557	0.60265	0.59249	0.58911	0.60942	0.67714	0.63312	0.67714	0.65005	0.66698	0.63312	0.64328	0.66359	0.57218	0.58572	0.65005	0.59588	0.62297	0.60604	0.62297	0.62635	0.66359	0.71776	0.70761	0.68729	0.64328	0.64666	0.61619	0.62297	0.64328	0.65682	0.68391	0.67036	0.65005	0.63989	0.61281	0.64328	0.60942	0.62297	0.55187	0.59588	0.58572	0.59927	0.59588	0.61619	0.65344	0.64328	0.68052	0.62974	0.66021	0.64666	0.69406	0.67036	0.58911	0.61958	0.56541	0.55525	0.57218	0.57557	0.59927	0.63651	0.70422	0.65682	0.59588	0.58572	0.57557	0.58234	0.60265	0.58572	0.60265	0.60604	0.62635	0.63312	0.60942	0.67714	0.57557	0.61958	0.70084	0.65682	0.65682	0.64666	0.69068	0.70761	0.72115	0.63989	0.62297	0.65344	0.65005	0.65005	0.69068	0.61958	0.67375	0.63312	0.62635	0.75162	0.70422	0.67714	0.61958	0.60265	0.56879	0.56202	0.57557	0.59249	0.54848	0.56879	0.57557	0.54171	0.62974	0.58911	0.70084	0.75501	0.70422	0.70422	0.64328	0.65682	0.64666	0.66021	0.68052	0.65682	0.62297	0.65005	0.66359	0.64666	0.67375	0.65344	0.68391	0.67714	0.71776	0.70422	0.69068	0.70084	0.62297	0.67036	0.67714	0.66698	0.64666	0.63312	0.60265	0.64666	0.66698	0.66021	0.63651	0.65344	0.72792	0.69068	0.58572	0.65005	0.66021	0.63989	0.63312	0.65005	0.69068	0.64666	0.62297	0.66021	0.63989	0.65344	0.59588	0.58911	0.56879	0.55187	0.52478	0.56202	0.60604	0.62974	0.65005	0.63651	0.62974	0.58234	0.65682	0.70422	0.74485	0.71438	0.60604	0.68391	0.72454	0.65682	0.64666	0.55864	0.67036	0.67036	0.65344	0.65682	0.67036	0.71438	0.60942	0.68391	0.70422	0.62297	0.62297	0.63312	0.62974	0.64328	0.65344	0.64328	0.60604	0.66698	0.60265	0.60604	0.57557	0.62635	0.60942	0.67375	0.68052	0.74824	0.73808	0.75839	0.72792	0.67036	0.65344	0.70422	0.73131	0.73469	0.68052	0.64666	0.70761	0.70761	0.67375	0.63989	0.65344	0.68729	0.61281	0.67375	0.70084	0.78548	0.63989	0.75839	0.61958	0.63312	0.56879	0.53155	0.64328	0.60604	0.59588	0.63651	0.58572	0.62974	0.64666	0.61281	0.67036	0.61958	0.62297	0.66021	0.66021	0.70084	0.70084	0.65682	0.65682	0.63651	0.65344	0.60265	0.61619	0.59588	0.55864	0.55864	0.53832	0.59927	0.65682	0.60265	0.71099	0.58234	0.57218	0.60604	0.55525	0.52139	0.54171	0.57218	0.57895	0.58234	0.61281	0.65682	0.73808	0.57218	0.57557	0.57218	0.49769	0.53494	0.56879	0.56541	0.59249	0.54171	0.55187	0.53494	0.60265	0.54848	0.58911	0.56202	0.61619	0.67375	0.62635	0.64328	0.70761	0.70422	0.61958	0.60942	0.57557	0.53155	0.64666	0.65344	0.68391	0.55864	0.62635	0.60265	0.61958	0.60942	0.66021	0.62297	0.57557	0.55864	0.60604	0.56541	0.54848	0.63312	0.60942	0.61619	0.63989	0.61958	0.57218	0.58572	0.56202	0.50108	0.49769	0.47061	0.51801	0.52817	0.55525	0.49769	0.48754	0.52817	0.51124	0.49769	0.59249	0.57218	0.56202	0.54509	0.66359	0.61619	0.68052	0.61281	0.68729	0.59588	0.63651	0.60265	0.59927	0.58911	0.63312	0.58911	0.62297	0.64666	0.60942	0.58911	0.63651	0.61281	0.63312	0.58572	0.68391	0.56202	0.52817	0.59249	0.63989	0.64666	0.66021	0.62297	0.59927	0.56541	0.60942	0.61958	0.59927	0.49431	0.50447	0.59249	0.61958	0.58572	0.55187	0.65344	0.63989	0.55525	0.57218	0.56879	0.54171	0.60265	0.56202	0.59927	0.56879	0.53832	0.55525	0.53832	0.54848	0.56202	0.55525	0.50785	0.57557	0.55525	0.58572	0.59927	0.49769	0.59927	0.55187	0.46722	0.55525	0.59588	0.60265	0.62635	0.61281	0.61619	0.73469	0.73131	0.70422	0.70761	0.71099	0.71776	0.63312	0.57895	0.55525	0.60942	0.57218	0.60265	0.58911	0.56541	0.57218	0.60942	0.61958	0.62974	0.63312	0.58572	0.59588	0.66698	0.63651	0.62974	0.68391	0.71099	0.69406	0.61619	0.64328	0.63651	0.66698	0.72454	0.68729	0.65682	0.70761	0.66359	0.66359	0.61281	0.69068	0.69745	0.66698	0.63651	0.63989	0.59927	0.56879	0.58234	0.60265	0.65005	0.61958	0.58911	0.61281	0.60942	0.57895	0.50785	0.58572	0.65005	0.69745	0.60604	0.60265	0.63989	0.69068	0.69406	0.67036	0.58234	0.70761	0.69745	0.67714	0.66698	0.66359	0.63312	0.66021	0.71438	0.72792	0.73808	0.78548	0.83288	0.81256	0.75839	0.71776	0.71776	0.69068	0.64328	0.71438	0.72454	0.62635	0.67036	0.73808	0.68052	0.67375	0.65005	0.65682	0.72115	0.65344	0.68729	0.68052	0.68391	0.71776	0.65005	0.65344	0.65344	0.61619	0.60604	0.56879	0.63989	0.59249	0.61619	0.58911	0.55187	0.58911	0.57218	0.63989	0.59249	0.61281	0.64328	0.63312	0.60942	0.60942	0.62974	0.58572	0.65344	0.62297	0.62297	0.62635	0.64666	0.60604	0.61281	0.60265	0.69745	0.66698	0.65344	0.65005	0.70422	0.70761	0.70761	0.60604	0.62635	0.62635	0.58234	0.56879	0.56202	0.50785	0.53155	0.55864	0.54509	0.50108	0.47061	0.50785	0.50447	0.50108	0.49092	0.48754	0.53155	0.59927	0.61958	0.63651	0.57557	0.61281	0.67714	0.57218	0.56541	0.55187	0.54171	0.52817	0.60265	0.63989	0.61281	0.61281	0.63312	0.58572	0.55525	0.60265	0.62974	0.63989	0.62297	0.72454	0.60604	0.59249	0.59588	0.62635	0.62974	0.65682	0.63989	0.58572	0.66698	0.62974	0.62635	0.61281	0.67036	0.62635	0.56541	0.61958	0.57557	0.57895	0.58572	0.51462	0.56541	0.54509	0.57895	0.55864	0.54509	0.55864	0.52139	0.53155	0.55187	0.56879	0.54848	0.54509	0.51124	0.55864	0.52817	0.56541	0.52817	0.57218	0.57557	0.64666	0.65344	0.68729	0.70084	0.66698	0.71438	0.67036	0.62635	0.67036	0.66021	0.60265	0.58911	0.57895	0.51462	0.53155	0.58234	0.51124	0.52139	0.55525	0.59927	0.55864	0.56879	0.57557	0.62297	0.54848	0.59588	0.63989	0.68729	0.65005	0.66698	0.61958	0.51801	0.61958	0.64328	0.64666	0.60265	0.55864	0.64328	0.51801	0.60942	0.57557	0.55864	0.56541	0.57557	0.53155	0.51462	0.60265	0.64666	0.60265	0.65682	0.63651	0.65344	0.66359	0.60604	0.62974	0.61281	0.62297	0.63312	0.57895	0.57218	0.51124	0.55864	0.60265	0.59249	0.62635	0.63312	0.60604	0.61619	0.61958	0.61619	0.60942	0.59249	0.53155	0.56202	0.56879	0.59927	0.55864	0.52478	0.55864	0.59588	0.60265	0.59927	0.62635	0.58911	0.60604	0.57557	0.66698	0.61958	0.56541	0.69406	0.58572	0.64328	0.59927	0.52478	0.54171	0.46722	0.54509	0.56541	0.51801	0.55525	0.54848	0.51462	0.58572	0.58911	0.54848	0.60604	0.65682	0.65005	0.66021	0.61281	0.57218	0.59588	0.58572	0.57218	0.62974	0.61958	0.60604	0.55187	0.53494	0.58911	0.56879	0.60265	0.57895	0.54171	0.55864	0.51801	0.59249	0.60942	0.57557	0.71776	0.69068	0.68729	0.67714	0.68052	0.64328	0.63651	0.67375	0.63989	0.56541	0.57218	0.64328	0.62297	0.66021	0.62974	0.64666	0.65005	0.61619	0.65344	0.74146	0.68052	0.63312	0.63312	0.61958	0.61619	0.65344	0.62297	0.72115	0.65005	0.68391	0.63312	0.67036	0.65682	0.59927	0.61281	0.66021	0.67036	0.55525	0.58911	0.60942	0.55864	0.49431	0.51124	0.52139	0.52139	0.49431	0.56879	0.55525	0.53155	0.54509	0.51801	0.61281	0.56541	0.57557	0.57557	0.54848	0.52478	0.52139	0.52817	0.50108	0.52478	0.56541	0.52478	0.59927	0.57557	0.60265	0.62635	0.53494	0.59927	0.55187	0.53155	0.53832	0.52478	0.54848	0.48754	0.48754	0.56202	0.61281	0.54509	0.62635	0.54848	0.57557	0.60604	0.61619	0.69068	0.54171	0.51124	0.48415	0.52139	0.50785	0.52478	0.46722	0.56202	0.55525	0.62297	0.55525	0.54509	0.55864	0.53494	0.53494	0.57218	0.56879	0.55187	0.46384	0.54848	0.47738	0.47400	0.54509	0.55187	0.54509	0.56202	0.51801	0.50108	0.53832	0.50785	0.56202	0.52139	0.49431	0.51462	0.46384	0.46045	0.49431	0.48754	0.48415	0.48077	0.50447	0.50447	0.55864	0.51462	0.42660	0.46722	0.46384	0.50447	0.54171	0.51124	0.50447	0.47061	0.54509	0.54171	0.57218	0.63989	0.65344	0.67036	0.69406	0.71099	0.66021	0.71099	0.65682	0.66021	0.59927	0.59249	0.59249	0.61281	0.58911	0.53155	0.60604	0.66698	0.60265	0.64328	0.57557	0.55187	0.55864	0.56879	0.63989	0.53832	0.61619	0.61281	0.62635	0.67714	0.63312	0.60942	0.61958	0.63989	0.62635	0.62635	0.59588	0.57895	0.60265	0.58911	0.57218	0.64328	0.59588	0.57557	0.53155	0.54848	0.60604	0.55864	0.57895	0.61281	0.61281	0.57218	0.56541	0.57218	0.59588	0.56202	0.53494	0.53155	0.58572	0.62297	0.64666	0.64328	0.59249	0.59927	0.58572	0.59927	0.58234	0.54171	0.57895	0.53832	0.63651	0.62635	0.60942	0.61958	0.63651	0.58572	0.66359	0.58572	0.58572	0.50447	0.54171	0.61281	0.59588	0.65005	0.57218	0.53832	0.54509	0.52478	0.59927	0.59927	0.65344	0.62635	0.55525	0.57895	0.63312	0.64328	0.58234	0.60265	0.53494	0.58911	0.59588	0.67375	0.58234	0.62635	0.58234	0.59927	0.68052	0.68729	0.70422	0.72792	0.71776	0.69068	0.69406	0.68729	0.71438	0.66359	0.63989	0.65682	0.60942	0.59588	0.64666	0.60942	0.64666	0.56879	0.64328	0.61958	0.67036	0.62974	0.60604	0.60942	0.69406	0.66021	0.65682	0.59927	0.60265	0.64666	0.69068	0.61281	0.59249	0.70761	0.70761	0.69068	0.66359	0.71099	0.62635	0.68729	0.71438	0.68052	0.69406	0.68391	0.65344	0.74485	0.71099	0.73808	0.71099	0.70422	0.65344	0.71099	0.67036	0.65005	0.61619	0.58911	0.56202	0.61958	0.62974	0.69745	0.65344	0.65682	0.64328	0.64328	0.69745	0.66359	0.70084	0.70761	0.70422	0.65344	0.59927	0.66359	0.64328	0.62974	0.61958	0.61619	0.69068	0.62974	0.61619	0.67714	0.67714	0.73131	0.67375	0.77532	0.67375	0.68052	0.62974	0.66359	0.66359	0.60265	0.62974	0.63312	0.64666	0.63989	0.65005	0.67375	0.67036	0.66698	0.69068	0.66698	0.67714	0.64328	0.68052	0.66021	0.68391	0.66021	0.62974	0.55187	0.54848	0.56541	0.56879	0.62297	0.52478	0.57895	0.56202	0.52478	0.55864	0.56541	0.52817	0.51801	0.50785	0.47061	0.56202	0.57557	0.63312	0.53832	0.61619	0.65682	0.58572	0.56202	0.54848	0.58911	0.63989	0.69745	0.64666	0.67375	0.62297	0.62974	0.60942	0.69068	0.68052	0.68391	0.56541	0.66359	0.57557	0.60942	0.61619	0.57895	0.57557	0.59249	0.61619	0.58911	0.55187	0.53494	0.58572	0.60604	0.66698	0.65005	0.63651	0.66359	0.58911	0.65682	0.71099	0.67375	0.68729	0.70084	0.64666	0.66359	0.64328	0.63651	0.66359	0.71099	0.77871	0.78548	0.70084	0.72792	0.75501	0.75162	0.76178	0.70084
[truncated: 2,855,415 more chars]
