# Supplementary material for: Systematic discovery of conservation states for single-nucleotide annotation of the human genome
Source: Commun Biol. 2019 Jul 2;2:248. doi: 10.1038/s42003-019-0488-1 (PMC6606595; doi:10.1038/s42003-019-0488-1)
Supplement: Supplementary file 6 — Supplementary Data 3 [file 42003_2019_488_MOESM6_ESM.zip › Supplementary Data 3/SupFig11i_TES_pseudogene_positional_enrichments.txt]

State (User order)	-2000	-1999	-1998	-1997	-1996	-1995	-1994	-1993	-1992	-1991	-1990	-1989	-1988	-1987	-1986	-1985	-1984	-1983	-1982	-1981	-1980	-1979	-1978	-1977	-1976	-1975	-1974	-1973	-1972	-1971	-1970	-1969	-1968	-1967	-1966	-1965	-1964	-1963	-1962	-1961	-1960	-1959	-1958	-1957	-1956	-1955	-1954	-1953	-1952	-1951	-1950	-1949	-1948	-1947	-1946	-1945	-1944	-1943	-1942	-1941	-1940	-1939	-1938	-1937	-1936	-1935	-1934	-1933	-1932	-1931	-1930	-1929	-1928	-1927	-1926	-1925	-1924	-1923	-1922	-1921	-1920	-1919	-1918	-1917	-1916	-1915	-1914	-1913	-1912	-1911	-1910	-1909	-1908	-1907	-1906	-1905	-1904	-1903	-1902	-1901	-1900	-1899	-1898	-1897	-1896	-1895	-1894	-1893	-1892	-1891	-1890	-1889	-1888	-1887	-1886	-1885	-1884	-1883	-1882	-1881	-1880	-1879	-1878	-1877	-1876	-1875	-1874	-1873	-1872	-1871	-1870	-1869	-1868	-1867	-1866	-1865	-1864	-1863	-1862	-1861	-1860	-1859	-1858	-1857	-1856	-1855	-1854	-1853	-1852	-1851	-1850	-1849	-1848	-1847	-1846	-1845	-1844	-1843	-1842	-1841	-1840	-1839	-1838	-1837	-1836	-1835	-1834	-1833	-1832	-1831	-1830	-1829	-1828	-1827	-1826	-1825	-1824	-1823	-1822	-1821	-1820	-1819	-1818	-1817	-1816	-1815	-1814	-1813	-1812	-1811	-1810	-1809	-1808	-1807	-1806	-1805	-1804	-1803	-1802	-1801	-1800	-1799	-1798	-1797	-1796	-1795	-1794	-1793	-1792	-1791	-1790	-1789	-1788	-1787	-1786	-1785	-1784	-1783	-1782	-1781	-1780	-1779	-1778	-1777	-1776	-1775	-1774	-1773	-1772	-1771	-1770	-1769	-1768	-1767	-1766	-1765	-1764	-1763	-1762	-1761	-1760	-1759	-1758	-1757	-1756	-1755	-1754	-1753	-1752	-1751	-1750	-1749	-1748	-1747	-1746	-1745	-1744	-1743	-1742	-1741	-1740	-1739	-1738	-1737	-1736	-1735	-1734	-1733	-1732	-1731	-1730	-1729	-1728	-1727	-1726	-1725	-1724	-1723	-1722	-1721	-1720	-1719	-1718	-1717	-1716	-1715	-1714	-1713	-1712	-1711	-1710	-1709	-1708	-1707	-1706	-1705	-1704	-1703	-1702	-1701	-1700	-1699	-1698	-1697	-1696	-1695	-1694	-1693	-1692	-1691	-1690	-1689	-1688	-1687	-1686	-1685	-1684	-1683	-1682	-1681	-1680	-1679	-1678	-1677	-1676	-1675	-1674	-1673	-1672	-1671	-1670	-1669	-1668	-1667	-1666	-1665	-1664	-1663	-1662	-1661	-1660	-1659	-1658	-1657	-1656	-1655	-1654	-1653	-1652	-1651	-1650	-1649	-1648	-1647	-1646	-1645	-1644	-1643	-1642	-1641	-1640	-1639	-1638	-1637	-1636	-1635	-1634	-1633	-1632	-1631	-1630	-1629	-1628	-1627	-1626	-1625	-1624	-1623	-1622	-1621	-1620	-1619	-1618	-1617	-1616	-1615	-1614	-1613	-1612	-1611	-1610	-1609	-1608	-1607	-1606	-1605	-1604	-1603	-1602	-1601	-1600	-1599	-1598	-1597	-1596	-1595	-1594	-1593	-1592	-1591	-1590	-1589	-1588	-1587	-1586	-1585	-1584	-1583	-1582	-1581	-1580	-1579	-1578	-1577	-1576	-1575	-1574	-1573	-1572	-1571	-1570	-1569	-1568	-1567	-1566	-1565	-1564	-1563	-1562	-1561	-1560	-1559	-1558	-1557	-1556	-1555	-1554	-1553	-1552	-1551	-1550	-1549	-1548	-1547	-1546	-1545	-1544	-1543	-1542	-1541	-1540	-1539	-1538	-1537	-1536	-1535	-1534	-1533	-1532	-1531	-1530	-1529	-1528	-1527	-1526	-1525	-1524	-1523	-1522	-1521	-1520	-1519	-1518	-1517	-1516	-1515	-1514	-1513	-1512	-1511	-1510	-1509	-1508	-1507	-1506	-1505	-1504	-1503	-1502	-1501	-1500	-1499	-1498	-1497	-1496	-1495	-1494	-1493	-1492	-1491	-1490	-1489	-1488	-1487	-1486	-1485	-1484	-1483	-1482	-1481	-1480	-1479	-1478	-1477	-1476	-1475	-1474	-1473	-1472	-1471	-1470	-1469	-1468	-1467	-1466	-1465	-1464	-1463	-1462	-1461	-1460	-1459	-1458	-1457	-1456	-1455	-1454	-1453	-1452	-1451	-1450	-1449	-1448	-1447	-1446	-1445	-1444	-1443	-1442	-1441	-1440	-1439	-1438	-1437	-1436	-1435	-1434	-1433	-1432	-1431	-1430	-1429	-1428	-1427	-1426	-1425	-1424	-1423	-1422	-1421	-1420	-1419	-1418	-1417	-1416	-1415	-1414	-1413	-1412	-1411	-1410	-1409	-1408	-1407	-1406	-1405	-1404	-1403	-1402	-1401	-1400	-1399	-1398	-1397	-1396	-1395	-1394	-1393	-1392	-1391	-1390	-1389	-1388	-1387	-1386	-1385	-1384	-1383	-1382	-1381	-1380	-1379	-1378	-1377	-1376	-1375	-1374	-1373	-1372	-1371	-1370	-1369	-1368	-1367	-1366	-1365	-1364	-1363	-1362	-1361	-1360	-1359	-1358	-1357	-1356	-1355	-1354	-1353	-1352	-1351	-1350	-1349	-1348	-1347	-1346	-1345	-1344	-1343	-1342	-1341	-1340	-1339	-1338	-1337	-1336	-1335	-1334	-1333	-1332	-1331	-1330	-1329	-1328	-1327	-1326	-1325	-1324	-1323	-1322	-1321	-1320	-1319	-1318	-1317	-1316	-1315	-1314	-1313	-1312	-1311	-1310	-1309	-1308	-1307	-1306	-1305	-1304	-1303	-1302	-1301	-1300	-1299	-1298	-1297	-1296	-1295	-1294	-1293	-1292	-1291	-1290	-1289	-1288	-1287	-1286	-1285	-1284	-1283	-1282	-1281	-1280	-1279	-1278	-1277	-1276	-1275	-1274	-1273	-1272	-1271	-1270	-1269	-1268	-1267	-1266	-1265	-1264	-1263	-1262	-1261	-1260	-1259	-1258	-1257	-1256	-1255	-1254	-1253	-1252	-1251	-1250	-1249	-1248	-1247	-1246	-1245	-1244	-1243	-1242	-1241	-1240	-1239	-1238	-1237	-1236	-1235	-1234	-1233	-1232	-1231	-1230	-1229	-1228	-1227	-1226	-1225	-1224	-1223	-1222	-1221	-1220	-1219	-1218	-1217	-1216	-1215	-1214	-1213	-1212	-1211	-1210	-1209	-1208	-1207	-1206	-1205	-1204	-1203	-1202	-1201	-1200	-1199	-1198	-1197	-1196	-1195	-1194	-1193	-1192	-1191	-1190	-1189	-1188	-1187	-1186	-1185	-1184	-1183	-1182	-1181	-1180	-1179	-1178	-1177	-1176	-1175	-1174	-1173	-1172	-1171	-1170	-1169	-1168	-1167	-1166	-1165	-1164	-1163	-1162	-1161	-1160	-1159	-1158	-1157	-1156	-1155	-1154	-1153	-1152	-1151	-1150	-1149	-1148	-1147	-1146	-1145	-1144	-1143	-1142	-1141	-1140	-1139	-1138	-1137	-1136	-1135	-1134	-1133	-1132	-1131	-1130	-1129	-1128	-1127	-1126	-1125	-1124	-1123	-1122	-1121	-1120	-1119	-1118	-1117	-1116	-1115	-1114	-1113	-1112	-1111	-1110	-1109	-1108	-1107	-1106	-1105	-1104	-1103	-1102	-1101	-1100	-1099	-1098	-1097	-1096	-1095	-1094	-1093	-1092	-1091	-1090	-1089	-1088	-1087	-1086	-1085	-1084	-1083	-1082	-1081	-1080	-1079	-1078	-1077	-1076	-1075	-1074	-1073	-1072	-1071	-1070	-1069	-1068	-1067	-1066	-1065	-1064	-1063	-1062	-1061	-1060	-1059	-1058	-1057	-1056	-1055	-1054	-1053	-1052	-1051	-1050	-1049	-1048	-1047	-1046	-1045	-1044	-1043	-1042	-1041	-1040	-1039	-1038	-1037	-1036	-1035	-1034	-1033	-1032	-1031	-1030	-1029	-1028	-1027	-1026	-1025	-1024	-1023	-1022	-1021	-1020	-1019	-1018	-1017	-1016	-1015	-1014	-1013	-1012	-1011	-1010	-1009	-1008	-1007	-1006	-1005	-1004	-1003	-1002	-1001	-1000	-999	-998	-997	-996	-995	-994	-993	-992	-991	-990	-989	-988	-987	-986	-985	-984	-983	-982	-981	-980	-979	-978	-977	-976	-975	-974	-973	-972	-971	-970	-969	-968	-967	-966	-965	-964	-963	-962	-961	-960	-959	-958	-957	-956	-955	-954	-953	-952	-951	-950	-949	-948	-947	-946	-945	-944	-943	-942	-941	-940	-939	-938	-937	-936	-935	-934	-933	-932	-931	-930	-929	-928	-927	-926	-925	-924	-923	-922	-921	-920	-919	-918	-917	-916	-915	-914	-913	-912	-911	-910	-909	-908	-907	-906	-905	-904	-903	-902	-901	-900	-899	-898	-897	-896	-895	-894	-893	-892	-891	-890	-889	-888	-887	-886	-885	-884	-883	-882	-881	-880	-879	-878	-877	-876	-875	-874	-873	-872	-871	-870	-869	-868	-867	-866	-865	-864	-863	-862	-861	-860	-859	-858	-857	-856	-855	-854	-853	-852	-851	-850	-849	-848	-847	-846	-845	-844	-843	-842	-841	-840	-839	-838	-837	-836	-835	-834	-833	-832	-831	-830	-829	-828	-827	-826	-825	-824	-823	-822	-821	-820	-819	-818	-817	-816	-815	-814	-813	-812	-811	-810	-809	-808	-807	-806	-805	-804	-803	-802	-801	-800	-799	-798	-797	-796	-795	-794	-793	-792	-791	-790	-789	-788	-787	-786	-785	-784	-783	-782	-781	-780	-779	-778	-777	-776	-775	-774	-773	-772	-771	-770	-769	-768	-767	-766	-765	-764	-763	-762	-761	-760	-759	-758	-757	-756	-755	-754	-753	-752	-751	-750	-749	-748	-747	-746	-745	-744	-743	-742	-741	-740	-739	-738	-737	-736	-735	-734	-733	-732	-731	-730	-729	-728	-727	-726	-725	-724	-723	-722	-721	-720	-719	-718	-717	-716	-715	-714	-713	-712	-711	-710	-709	-708	-707	-706	-705	-704	-703	-702	-701	-700	-699	-698	-697	-696	-695	-694	-693	-692	-691	-690	-689	-688	-687	-686	-685	-684	-683	-682	-681	-680	-679	-678	-677	-676	-675	-674	-673	-672	-671	-670	-669	-668	-667	-666	-665	-664	-663	-662	-661	-660	-659	-658	-657	-656	-655	-654	-653	-652	-651	-650	-649	-648	-647	-646	-645	-644	-643	-642	-641	-640	-639	-638	-637	-636	-635	-634	-633	-632	-631	-630	-629	-628	-627	-626	-625	-624	-623	-622	-621	-620	-619	-618	-617	-616	-615	-614	-613	-612	-611	-610	-609	-608	-607	-606	-605	-604	-603	-602	-601	-600	-599	-598	-597	-596	-595	-594	-593	-592	-591	-590	-589	-588	-587	-586	-585	-584	-583	-582	-581	-580	-579	-578	-577	-576	-575	-574	-573	-572	-571	-570	-569	-568	-567	-566	-565	-564	-563	-562	-561	-560	-559	-558	-557	-556	-555	-554	-553	-552	-551	-550	-549	-548	-547	-546	-545	-544	-543	-542	-541	-540	-539	-538	-537	-536	-535	-534	-533	-532	-531	-530	-529	-528	-527	-526	-525	-524	-523	-522	-521	-520	-519	-518	-517	-516	-515	-514	-513	-512	-511	-510	-509	-508	-507	-506	-505	-504	-503	-502	-501	-500	-499	-498	-497	-496	-495	-494	-493	-492	-491	-490	-489	-488	-487	-486	-485	-484	-483	-482	-481	-480	-479	-478	-477	-476	-475	-474	-473	-472	-471	-470	-469	-468	-467	-466	-465	-464	-463	-462	-461	-460	-459	-458	-457	-456	-455	-454	-453	-452	-451	-450	-449	-448	-447	-446	-445	-444	-443	-442	-441	-440	-439	-438	-437	-436	-435	-434	-433	-432	-431	-430	-429	-428	-427	-426	-425	-424	-423	-422	-421	-420	-419	-418	-417	-416	-415	-414	-413	-412	-411	-410	-409	-408	-407	-406	-405	-404	-403	-402	-401	-400	-399	-398	-397	-396	-395	-394	-393	-392	-391	-390	-389	-388	-387	-386	-385	-384	-383	-382	-381	-380	-379	-378	-377	-376	-375	-374	-373	-372	-371	-370	-369	-368	-367	-366	-365	-364	-363	-362	-361	-360	-359	-358	-357	-356	-355	-354	-353	-352	-351	-350	-349	-348	-347	-346	-345	-344	-343	-342	-341	-340	-339	-338	-337	-336	-335	-334	-333	-332	-331	-330	-329	-328	-327	-326	-325	-324	-323	-322	-321	-320	-319	-318	-317	-316	-315	-314	-313	-312	-311	-310	-309	-308	-307	-306	-305	-304	-303	-302	-301	-300	-299	-298	-297	-296	-295	-294	-293	-292	-291	-290	-289	-288	-287	-286	-285	-284	-283	-282	-281	-280	-279	-278	-277	-276	-275	-274	-273	-272	-271	-270	-269	-268	-267	-266	-265	-264	-263	-262	-261	-260	-259	-258	-257	-256	-255	-254	-253	-252	-251	-250	-249	-248	-247	-246	-245	-244	-243	-242	-241	-240	-239	-238	-237	-236	-235	-234	-233	-232	-231	-230	-229	-228	-227	-226	-225	-224	-223	-222	-221	-220	-219	-218	-217	-216	-215	-214	-213	-212	-211	-210	-209	-208	-207	-206	-205	-204	-203	-202	-201	-200	-199	-198	-197	-196	-195	-194	-193	-192	-191	-190	-189	-188	-187	-186	-185	-184	-183	-182	-181	-180	-179	-178	-177	-176	-175	-174	-173	-172	-171	-170	-169	-168	-167	-166	-165	-164	-163	-162	-161	-160	-159	-158	-157	-156	-155	-154	-153	-152	-151	-150	-149	-148	-147	-146	-145	-144	-143	-142	-141	-140	-139	-138	-137	-136	-135	-134	-133	-132	-131	-130	-129	-128	-127	-126	-125	-124	-123	-122	-121	-120	-119	-118	-117	-116	-115	-114	-113	-112	-111	-110	-109	-108	-107	-106	-105	-104	-103	-102	-101	-100	-99	-98	-97	-96	-95	-94	-93	-92	-91	-90	-89	-88	-87	-86	-85	-84	-83	-82	-81	-80	-79	-78	-77	-76	-75	-74	-73	-72	-71	-70	-69	-68	-67	-66	-65	-64	-63	-62	-61	-60	-59	-58	-57	-56	-55	-54	-53	-52	-51	-50	-49	-48	-47	-46	-45	-44	-43	-42	-41	-40	-39	-38	-37	-36	-35	-34	-33	-32	-31	-30	-29	-28	-27	-26	-25	-24	-23	-22	-21	-20	-19	-18	-17	-16	-15	-14	-13	-12	-11	-10	-9	-8	-7	-6	-5	-4	-3	-2	-1	0	1	2	3	4	5	6	7	8	9	10	11	12	13	14	15	16	17	18	19	20	21	22	23	24	25	26	27	28	29	30	31	32	33	34	35	36	37	38	39	40	41	42	43	44	45	46	47	48	49	50	51	52	53	54	55	56	57	58	59	60	61	62	63	64	65	66	67	68	69	70	71	72	73	74	75	76	77	78	79	80	81	82	83	84	85	86	87	88	89	90	91	92	93	94	95	96	97	98	99	100	101	102	103	104	105	106	107	108	109	110	111	112	113	114	115	116	117	118	119	120	121	122	123	124	125	126	127	128	129	130	131	132	133	134	135	136	137	138	139	140	141	142	143	144	145	146	147	148	149	150	151	152	153	154	155	156	157	158	159	160	161	162	163	164	165	166	167	168	169	170	171	172	173	174	175	176	177	178	179	180	181	182	183	184	185	186	187	188	189	190	191	192	193	194	195	196	197	198	199	200	201	202	203	204	205	206	207	208	209	210	211	212	213	214	215	216	217	218	219	220	221	222	223	224	225	226	227	228	229	230	231	232	233	234	235	236	237	238	239	240	241	242	243	244	245	246	247	248	249	250	251	252	253	254	255	256	257	258	259	260	261	262	263	264	265	266	267	268	269	270	271	272	273	274	275	276	277	278	279	280	281	282	283	284	285	286	287	288	289	290	291	292	293	294	295	296	297	298	299	300	301	302	303	304	305	306	307	308	309	310	311	312	313	314	315	316	317	318	319	320	321	322	323	324	325	326	327	328	329	330	331	332	333	334	335	336	337	338	339	340	341	342	343	344	345	346	347	348	349	350	351	352	353	354	355	356	357	358	359	360	361	362	363	364	365	366	367	368	369	370	371	372	373	374	375	376	377	378	379	380	381	382	383	384	385	386	387	388	389	390	391	392	393	394	395	396	397	398	399	400	401	402	403	404	405	406	407	408	409	410	411	412	413	414	415	416	417	418	419	420	421	422	423	424	425	426	427	428	429	430	431	432	433	434	435	436	437	438	439	440	441	442	443	444	445	446	447	448	449	450	451	452	453	454	455	456	457	458	459	460	461	462	463	464	465	466	467	468	469	470	471	472	473	474	475	476	477	478	479	480	481	482	483	484	485	486	487	488	489	490	491	492	493	494	495	496	497	498	499	500	501	502	503	504	505	506	507	508	509	510	511	512	513	514	515	516	517	518	519	520	521	522	523	524	525	526	527	528	529	530	531	532	533	534	535	536	537	538	539	540	541	542	543	544	545	546	547	548	549	550	551	552	553	554	555	556	557	558	559	560	561	562	563	564	565	566	567	568	569	570	571	572	573	574	575	576	577	578	579	580	581	582	583	584	585	586	587	588	589	590	591	592	593	594	595	596	597	598	599	600	601	602	603	604	605	606	607	608	609	610	611	612	613	614	615	616	617	618	619	620	621	622	623	624	625	626	627	628	629	630	631	632	633	634	635	636	637	638	639	640	641	642	643	644	645	646	647	648	649	650	651	652	653	654	655	656	657	658	659	660	661	662	663	664	665	666	667	668	669	670	671	672	673	674	675	676	677	678	679	680	681	682	683	684	685	686	687	688	689	690	691	692	693	694	695	696	697	698	699	700	701	702	703	704	705	706	707	708	709	710	711	712	713	714	715	716	717	718	719	720	721	722	723	724	725	726	727	728	729	730	731	732	733	734	735	736	737	738	739	740	741	742	743	744	745	746	747	748	749	750	751	752	753	754	755	756	757	758	759	760	761	762	763	764	765	766	767	768	769	770	771	772	773	774	775	776	777	778	779	780	781	782	783	784	785	786	787	788	789	790	791	792	793	794	795	796	797	798	799	800	801	802	803	804	805	806	807	808	809	810	811	812	813	814	815	816	817	818	819	820	821	822	823	824	825	826	827	828	829	830	831	832	833	834	835	836	837	838	839	840	841	842	843	844	845	846	847	848	849	850	851	852	853	854	855	856	857	858	859	860	861	862	863	864	865	866	867	868	869	870	871	872	873	874	875	876	877	878	879	880	881	882	883	884	885	886	887	888	889	890	891	892	893	894	895	896	897	898	899	900	901	902	903	904	905	906	907	908	909	910	911	912	913	914	915	916	917	918	919	920	921	922	923	924	925	926	927	928	929	930	931	932	933	934	935	936	937	938	939	940	941	942	943	944	945	946	947	948	949	950	951	952	953	954	955	956	957	958	959	960	961	962	963	964	965	966	967	968	969	970	971	972	973	974	975	976	977	978	979	980	981	982	983	984	985	986	987	988	989	990	991	992	993	994	995	996	997	998	999	1000	1001	1002	1003	1004	1005	1006	1007	1008	1009	1010	1011	1012	1013	1014	1015	1016	1017	1018	1019	1020	1021	1022	1023	1024	1025	1026	1027	1028	1029	1030	1031	1032	1033	1034	1035	1036	1037	1038	1039	1040	1041	1042	1043	1044	1045	1046	1047	1048	1049	1050	1051	1052	1053	1054	1055	1056	1057	1058	1059	1060	1061	1062	1063	1064	1065	1066	1067	1068	1069	1070	1071	1072	1073	1074	1075	1076	1077	1078	1079	1080	1081	1082	1083	1084	1085	1086	1087	1088	1089	1090	1091	1092	1093	1094	1095	1096	1097	1098	1099	1100	1101	1102	1103	1104	1105	1106	1107	1108	1109	1110	1111	1112	1113	1114	1115	1116	1117	1118	1119	1120	1121	1122	1123	1124	1125	1126	1127	1128	1129	1130	1131	1132	1133	1134	1135	1136	1137	1138	1139	1140	1141	1142	1143	1144	1145	1146	1147	1148	1149	1150	1151	1152	1153	1154	1155	1156	1157	1158	1159	1160	1161	1162	1163	1164	1165	1166	1167	1168	1169	1170	1171	1172	1173	1174	1175	1176	1177	1178	1179	1180	1181	1182	1183	1184	1185	1186	1187	1188	1189	1190	1191	1192	1193	1194	1195	1196	1197	1198	1199	1200	1201	1202	1203	1204	1205	1206	1207	1208	1209	1210	1211	1212	1213	1214	1215	1216	1217	1218	1219	1220	1221	1222	1223	1224	1225	1226	1227	1228	1229	1230	1231	1232	1233	1234	1235	1236	1237	1238	1239	1240	1241	1242	1243	1244	1245	1246	1247	1248	1249	1250	1251	1252	1253	1254	1255	1256	1257	1258	1259	1260	1261	1262	1263	1264	1265	1266	1267	1268	1269	1270	1271	1272	1273	1274	1275	1276	1277	1278	1279	1280	1281	1282	1283	1284	1285	1286	1287	1288	1289	1290	1291	1292	1293	1294	1295	1296	1297	1298	1299	1300	1301	1302	1303	1304	1305	1306	1307	1308	1309	1310	1311	1312	1313	1314	1315	1316	1317	1318	1319	1320	1321	1322	1323	1324	1325	1326	1327	1328	1329	1330	1331	1332	1333	1334	1335	1336	1337	1338	1339	1340	1341	1342	1343	1344	1345	1346	1347	1348	1349	1350	1351	1352	1353	1354	1355	1356	1357	1358	1359	1360	1361	1362	1363	1364	1365	1366	1367	1368	1369	1370	1371	1372	1373	1374	1375	1376	1377	1378	1379	1380	1381	1382	1383	1384	1385	1386	1387	1388	1389	1390	1391	1392	1393	1394	1395	1396	1397	1398	1399	1400	1401	1402	1403	1404	1405	1406	1407	1408	1409	1410	1411	1412	1413	1414	1415	1416	1417	1418	1419	1420	1421	1422	1423	1424	1425	1426	1427	1428	1429	1430	1431	1432	1433	1434	1435	1436	1437	1438	1439	1440	1441	1442	1443	1444	1445	1446	1447	1448	1449	1450	1451	1452	1453	1454	1455	1456	1457	1458	1459	1460	1461	1462	1463	1464	1465	1466	1467	1468	1469	1470	1471	1472	1473	1474	1475	1476	1477	1478	1479	1480	1481	1482	1483	1484	1485	1486	1487	1488	1489	1490	1491	1492	1493	1494	1495	1496	1497	1498	1499	1500	1501	1502	1503	1504	1505	1506	1507	1508	1509	1510	1511	1512	1513	1514	1515	1516	1517	1518	1519	1520	1521	1522	1523	1524	1525	1526	1527	1528	1529	1530	1531	1532	1533	1534	1535	1536	1537	1538	1539	1540	1541	1542	1543	1544	1545	1546	1547	1548	1549	1550	1551	1552	1553	1554	1555	1556	1557	1558	1559	1560	1561	1562	1563	1564	1565	1566	1567	1568	1569	1570	1571	1572	1573	1574	1575	1576	1577	1578	1579	1580	1581	1582	1583	1584	1585	1586	1587	1588	1589	1590	1591	1592	1593	1594	1595	1596	1597	1598	1599	1600	1601	1602	1603	1604	1605	1606	1607	1608	1609	1610	1611	1612	1613	1614	1615	1616	1617	1618	1619	1620	1621	1622	1623	1624	1625	1626	1627	1628	1629	1630	1631	1632	1633	1634	1635	1636	1637	1638	1639	1640	1641	1642	1643	1644	1645	1646	1647	1648	1649	1650	1651	1652	1653	1654	1655	1656	1657	1658	1659	1660	1661	1662	1663	1664	1665	1666	1667	1668	1669	1670	1671	1672	1673	1674	1675	1676	1677	1678	1679	1680	1681	1682	1683	1684	1685	1686	1687	1688	1689	1690	1691	1692	1693	1694	1695	1696	1697	1698	1699	1700	1701	1702	1703	1704	1705	1706	1707	1708	1709	1710	1711	1712	1713	1714	1715	1716	1717	1718	1719	1720	1721	1722	1723	1724	1725	1726	1727	1728	1729	1730	1731	1732	1733	1734	1735	1736	1737	1738	1739	1740	1741	1742	1743	1744	1745	1746	1747	1748	1749	1750	1751	1752	1753	1754	1755	1756	1757	1758	1759	1760	1761	1762	1763	1764	1765	1766	1767	1768	1769	1770	1771	1772	1773	1774	1775	1776	1777	1778	1779	1780	1781	1782	1783	1784	1785	1786	1787	1788	1789	1790	1791	1792	1793	1794	1795	1796	1797	1798	1799	1800	1801	1802	1803	1804	1805	1806	1807	1808	1809	1810	1811	1812	1813	1814	1815	1816	1817	1818	1819	1820	1821	1822	1823	1824	1825	1826	1827	1828	1829	1830	1831	1832	1833	1834	1835	1836	1837	1838	1839	1840	1841	1842	1843	1844	1845	1846	1847	1848	1849	1850	1851	1852	1853	1854	1855	1856	1857	1858	1859	1860	1861	1862	1863	1864	1865	1866	1867	1868	1869	1870	1871	1872	1873	1874	1875	1876	1877	1878	1879	1880	1881	1882	1883	1884	1885	1886	1887	1888	1889	1890	1891	1892	1893	1894	1895	1896	1897	1898	1899	1900	1901	1902	1903	1904	1905	1906	1907	1908	1909	1910	1911	1912	1913	1914	1915	1916	1917	1918	1919	1920	1921	1922	1923	1924	1925	1926	1927	1928	1929	1930	1931	1932	1933	1934	1935	1936	1937	1938	1939	1940	1941	1942	1943	1944	1945	1946	1947	1948	1949	1950	1951	1952	1953	1954	1955	1956	1957	1958	1959	1960	1961	1962	1963	1964	1965	1966	1967	1968	1969	1970	1971	1972	1973	1974	1975	1976	1977	1978	1979	1980	1981	1982	1983	1984	1985	1986	1987	1988	1989	1990	1991	1992	1993	1994	1995	1996	1997	1998	1999	2000
1	0.90705	1.02799	1.04008	0.97961	1.06427	1.05218	0.95543	1.01590	1.02799	1.01590	1.00380	1.06427	0.96752	1.08846	1.05218	1.05218	1.01590	1.10055	1.12474	1.18521	1.11265	1.07637	0.99171	1.00380	0.91914	1.05218	0.99171	1.05218	1.02799	0.95543	1.00380	1.08846	0.95543	1.02799	1.13684	1.01590	0.94333	1.06427	1.02799	1.07637	1.00380	1.00380	1.13684	1.12474	1.07637	1.00380	1.11265	1.16102	1.01590	1.07637	0.97961	1.04008	1.08846	1.08846	1.02799	1.04008	1.01590	1.07637	1.05218	0.96752	0.95543	1.07637	1.00380	0.90705	1.02799	0.91914	1.01590	0.97961	0.96752	1.01590	1.10055	1.07637	0.96752	0.89496	0.95543	0.89496	0.91914	1.01590	0.91914	0.96752	0.96752	0.90705	0.96752	0.88286	0.95543	0.94333	0.97961	0.99171	0.94333	0.94333	0.90705	0.88286	0.96752	0.94333	0.89496	0.85867	0.90705	0.93124	0.94333	0.94333	0.87077	0.91914	0.88286	0.84658	0.87077	0.91914	0.93124	0.83449	0.87077	0.94333	0.89496	0.87077	0.88286	0.76192	0.87077	0.89496	0.81030	0.79820	0.85867	0.78611	0.83449	0.88286	0.93124	0.77402	0.88286	0.91914	0.97961	1.01590	0.97961	0.95543	0.94333	0.90705	0.91914	0.82239	1.05218	0.97961	0.89496	0.94333	0.90705	1.00380	0.96752	0.93124	0.88286	0.87077	0.88286	0.97961	0.99171	0.90705	0.82239	0.93124	1.02799	1.02799	1.05218	0.95543	1.07637	1.13684	1.00380	1.06427	1.04008	0.87077	0.91914	0.94333	0.99171	0.95543	0.93124	1.05218	1.00380	0.91914	1.04008	1.06427	1.04008	1.06427	1.04008	1.04008	1.00380	0.91914	0.94333	0.97961	0.93124	0.94333	0.96752	0.95543	1.01590	1.00380	0.93124	0.96752	0.88286	1.00380	1.02799	1.05218	1.07637	1.04008	1.08846	1.11265	0.95543	1.05218	1.04008	0.94333	0.99171	1.06427	0.97961	1.08846	1.11265	1.02799	1.04008	0.99171	1.00380	1.05218	0.89496	0.93124	0.93124	0.99171	1.02799	1.04008	1.00380	1.08846	1.06427	1.04008	1.10055	1.05218	1.04008	1.07637	1.10055	1.06427	1.12474	1.14893	1.07637	1.07637	1.10055	0.99171	1.14893	1.01590	0.95543	1.06427	1.07637	0.96752	1.08846	1.06427	1.02799	1.02799	1.00380	1.00380	0.99171	1.02799	1.01590	0.96752	1.00380	0.99171	0.94333	0.93124	1.00380	1.02799	0.91914	1.05218	1.02799	0.99171	1.08846	0.97961	0.95543	0.96752	1.00380	0.96752	1.08846	1.04008	1.06427	0.95543	1.02799	0.96752	0.96752	1.01590	0.95543	0.97961	0.90705	0.94333	1.01590	0.99171	0.95543	1.05218	1.04008	1.00380	1.00380	1.00380	1.00380	1.02799	1.05218	1.01590	1.11265	0.99171	0.85867	1.10055	0.93124	0.97961	0.90705	0.94333	0.93124	0.94333	1.00380	1.00380	0.99171	0.95543	0.96752	0.90705	0.82239	0.85867	0.89496	0.91914	0.85867	0.90705	0.94333	1.04008	1.00380	0.94333	0.94333	0.90705	0.87077	0.99171	0.94333	0.94333	0.97961	1.06427	0.87077	0.96752	1.07637	0.94333	0.95543	1.10055	0.88286	1.01590	1.04008	0.95543	1.00380	0.95543	0.85867	1.10055	1.00380	1.07637	1.05218	1.05218	1.00380	1.04008	1.08846	0.97961	1.12474	1.00380	1.01590	0.96752	0.94333	1.00380	1.05218	1.04008	1.07637	1.10055	1.02799	0.96752	0.93124	0.99171	1.06427	1.00380	1.02799	0.97961	0.95543	1.05218	0.97961	1.08846	1.07637	0.96752	0.99171	1.13684	1.18521	1.06427	1.26987	1.00380	1.06427	1.02799	1.04008	1.07637	1.00380	1.08846	1.12474	1.13684	0.94333	1.10055	1.04008	1.00380	1.01590	0.96752	1.05218	1.00380	1.10055	0.99171	0.96752	1.00380	0.94333	1.08846	1.07637	1.02799	0.85867	1.05218	1.05218	1.12474	1.10055	1.10055	1.07637	1.06427	1.02799	1.23359	0.99171	1.00380	1.07637	1.06427	1.08846	1.01590	1.14893	1.00380	1.06427	1.14893	1.05218	1.06427	1.19731	1.00380	1.10055	1.07637	1.13684	1.08846	1.13684	1.02799	1.12474	1.05218	1.02799	0.99171	1.13684	1.07637	1.10055	1.11265	1.14893	1.01590	1.10055	1.18521	1.16102	1.06427	0.99171	1.07637	1.05218	0.93124	1.08846	1.18521	1.02799	1.02799	1.14893	1.10055	1.17312	1.12474	1.13684	1.07637	1.06427	1.08846	1.20940	1.01590	1.01590	1.12474	1.10055	1.05218	1.16102	1.04008	0.97961	1.07637	1.11265	1.06427	1.04008	0.95543	1.08846	1.19731	1.07637	1.11265	1.13684	1.10055	1.05218	1.07637	1.13684	1.01590	1.14893	1.04008	1.04008	1.11265	1.05218	1.04008	1.13684	1.11265	1.10055	1.10055	0.96752	1.04008	1.12474	0.97961	1.02799	1.10055	1.06427	1.01590	1.10055	1.16102	1.02799	1.23359	1.01590	1.08846	1.04008	0.99171	1.11265	1.08846	1.13684	0.97961	0.94333	0.94333	0.93124	1.07637	1.00380	0.96752	1.06427	0.99171	1.11265	1.10055	1.10055	1.06427	1.13684	0.94333	1.08846	1.14893	1.13684	1.11265	1.07637	1.06427	1.04008	1.11265	1.01590	0.95543	1.10055	1.01590	1.12474	1.17312	1.13684	1.12474	1.13684	1.11265	0.91914	1.06427	0.95543	1.08846	1.16102	0.97961	1.19731	1.12474	1.18521	1.08846	1.16102	1.23359	1.08846	1.24568	1.12474	1.22149	1.10055	1.16102	1.24568	1.12474	1.11265	1.13684	1.19731	1.17312	1.19731	1.13684	1.10055	1.16102	1.01590	1.13684	1.10055	1.06427	1.06427	1.13684	0.97961	1.12474	1.16102	1.08846	1.07637	0.97961	1.06427	1.12474	1.07637	1.10055	1.17312	1.11265	1.20940	1.24568	1.05218	1.00380	1.08846	0.99171	1.18521	1.25778	1.05218	1.12474	1.18521	1.05218	1.20940	1.19731	1.17312	1.12474	1.16102	1.16102	1.20940	1.29406	1.19731	1.13684	1.35453	1.24568	1.17312	1.11265	1.29406	1.19731	1.17312	1.20940	1.31825	1.26987	1.22149	1.29406	1.23359	1.12474	1.18521	1.22149	1.24568	1.18521	1.14893	1.18521	1.17312	1.12474	1.26987	1.19731	1.19731	1.08846	1.24568	1.25778	1.22149	1.30615	1.20940	1.37872	1.14893	1.14893	1.12474	1.08846	1.18521	1.14893	1.14893	1.25778	1.12474	1.19731	1.22149	1.29406	1.24568	1.19731	1.19731	1.20940	1.19731	1.20940	1.10055	1.23359	0.99171	1.11265	1.23359	1.18521	1.25778	1.18521	1.04008	1.23359	1.26987	1.13684	1.16102	1.24568	1.16102	1.23359	1.16102	1.22149	1.14893	1.22149	1.02799	1.19731	1.17312	1.06427	1.08846	1.10055	1.17312	1.25778	1.18521	1.14893	1.22149	1.18521	1.06427	1.29406	1.16102	1.13684	1.16102	1.06427	1.18521	1.08846	1.20940	1.00380	1.16102	1.23359	1.08846	1.20940	1.18521	1.04008	1.20940	1.20940	1.08846	1.18521	1.30615	1.10055	1.24568	1.16102	1.18521	1.06427	1.11265	1.05218	1.08846	1.07637	0.94333	1.07637	1.06427	0.88286	1.10055	1.17312	0.91914	1.08846	1.04008	0.96752	1.07637	1.02799	0.95543	0.91914	1.02799	0.97961	1.08846	0.99171	0.91914	1.01590	1.19731	0.88286	1.00380	1.10055	0.97961	1.11265	1.07637	0.82239	1.08846	1.05218	0.90705	0.96752	1.10055	1.01590	1.06427	1.08846	0.97961	1.02799	0.99171	0.95543	1.04008	1.11265	1.00380	1.08846	1.06427	1.07637	1.02799	1.12474	1.02799	1.10055	1.13684	1.08846	1.13684	1.00380	0.95543	0.97961	1.05218	1.07637	1.13684	1.05218	0.95543	1.01590	1.11265	1.07637	1.25778	1.16102	1.00380	1.16102	1.14893	1.08846	1.19731	1.18521	1.01590	1.08846	1.10055	1.05218	1.16102	1.25778	1.11265	1.04008	1.10055	1.05218	1.19731	1.19731	1.16102	1.19731	1.22149	1.12474	1.26987	1.33034	1.11265	1.11265	1.31825	1.14893	1.33034	1.35453	1.07637	1.23359	1.31825	1.19731	1.24568	1.12474	1.12474	1.10055	1.24568	1.16102	1.11265	1.24568	1.02799	1.10055	1.28196	1.17312	1.13684	1.25778	0.97961	1.23359	1.19731	1.07637	1.05218	1.28196	1.13684	1.19731	1.39081	1.20940	1.16102	1.29406	1.18521	1.30615	1.26987	1.25778	1.33034	1.31825	1.20940	1.31825	1.42709	1.25778	1.30615	1.33034	1.24568	1.20940	1.26987	1.23359	1.22149	1.30615	1.23359	1.25778	1.40290	1.23359	1.29406	1.34243	1.23359	1.17312	1.22149	1.16102	1.25778	1.23359	1.11265	1.10055	1.29406	1.22149	1.23359	1.34243	1.19731	1.12474	1.16102	1.05218	1.13684	1.23359	1.10055	1.20940	1.20940	1.07637	1.14893	1.08846	1.06427	1.14893	1.28196	1.08846	1.00380	1.06427	1.17312	1.23359	1.26987	1.13684	1.17312	1.19731	1.11265	1.25778	1.20940	1.23359	1.07637	1.18521	1.07637	1.20940	1.34243	1.14893	1.14893	1.19731	1.14893	1.22149	1.26987	1.18521	1.11265	1.18521	1.12474	1.10055	1.18521	1.07637	1.14893	1.30615	1.06427	1.07637	1.12474	1.17312	1.20940	1.29406	1.11265	1.20940	1.18521	1.13684	1.19731	1.24568	1.20940	1.22149	1.18521	1.19731	1.08846	1.23359	0.99171	1.08846	1.22149	1.04008	1.02799	1.13684	1.19731	1.29406	1.24568	1.14893	1.25778	1.28196	1.25778	1.30615	1.19731	1.24568	1.22149	1.19731	1.10055	1.12474	1.13684	1.08846	1.16102	1.07637	0.99171	1.10055	1.00380	1.08846	1.11265	1.00380	1.01590	1.06427	1.12474	1.02799	0.99171	1.02799	1.22149	1.10055	1.05218	1.02799	1.11265	1.02799	1.12474	1.14893	1.13684	1.19731	1.12474	1.13684	1.22149	1.18521	1.13684	1.08846	1.19731	1.22149	1.19731	1.20940	1.04008	1.14893	0.99171	1.13684	1.05218	1.06427	1.11265	1.14893	1.18521	1.18521	1.14893	1.24568	1.19731	1.13684	1.18521	1.16102	1.12474	1.13684	1.05218	1.10055	1.22149	1.08846	1.12474	1.18521	1.18521	1.05218	1.02799	1.08846	1.12474	1.08846	1.20940	1.17312	1.01590	1.14893	1.13684	1.16102	1.11265	1.17312	1.06427	1.07637	1.11265	1.18521	1.13684	1.05218	1.23359	1.20940	1.20940	1.19731	1.26987	1.12474	1.25778	1.17312	1.25778	1.36662	1.31825	1.10055	1.29406	1.14893	1.24568	1.24568	1.29406	1.26987	1.36662	1.24568	1.25778	1.29406	1.33034	1.25778	1.28196	1.22149	1.35453	1.42709	1.22149	1.34243	1.36662	1.23359	1.34243	1.34243	1.29406	1.35453	1.46337	1.37872	1.31825	1.37872	1.42709	1.47547	1.53594	1.48756	1.35453	1.62060	1.49966	1.53594	1.47547	1.59641	1.52384	1.56013	1.46337	1.48756	1.60850	1.56013	1.31825	1.62060	1.60850	1.58431	1.46337	1.46337	1.60850	1.60850	1.53594	1.56013	1.63269	1.68107	1.42709	1.57222	1.40290	1.57222	1.62060	1.57222	1.57222	1.65688	1.52384	1.42709	1.51175	1.56013	1.58431	1.54803	1.62060	1.63269	1.70525	1.64478	1.64478	1.54803	1.64478	1.39081	1.71735	1.62060	1.72944	1.78991	1.76572	1.53594	1.75363	2.03179	1.78991	1.77782	1.87457	1.74154	1.80201	1.83829	1.71735	1.65688	1.89876	1.71735	1.77782	1.82619	1.95923	2.01970	2.06807	1.87457	1.93504	2.01970	1.85038	1.80201	1.97132	1.88666	1.92295	2.11645	1.80201	2.15273	2.27367	1.93504	2.09226	2.15273	1.94713	1.95923	1.88666	1.77782	1.94713	2.10436	1.91085	2.00760	2.05598	1.99551	2.09226	2.18901	1.77782	1.99551	1.99551	1.92295	1.91085	2.23739	1.93504	2.01970	2.24948	2.01970	1.91085	1.94713	1.59641	1.92295	2.11645	1.89876	1.93504	1.93504	1.92295	1.76572	1.78991	1.82619	1.93504	1.77782	1.51175	1.88666	2.01970	1.82619	1.89876	1.93504	1.85038	1.98342	1.86248	1.91085	2.21320	2.10436	2.08017	2.30996	2.50346	2.41880	2.39461	2.40671	2.28577	2.55184	2.58812	2.55184	2.74534	2.84209	2.83000	2.87837	2.78162	2.62440	2.72115	2.83000	2.72115	2.73325	2.84209	2.74534	2.84209	3.01141	2.69696	2.75743	2.75743	2.58812	2.64859	2.80581	2.74534	2.72115	2.91466	2.70906	2.68487	2.80581	2.68487	2.74534	2.89047	2.78162	2.68487	2.83000	2.55184	2.70906	2.76953	2.68487	2.61231	2.63649	2.44299	2.41880	2.72115	2.63649	2.64859	2.61231	2.62440	2.63649	2.69696	2.50346	2.76953	2.78162	2.32205	2.52765	2.79372	2.46718	2.37043	2.52765	2.40671	2.69696	2.55184	2.47927	2.55184	2.79372	2.57602	2.67278	2.78162	2.41880	2.53974	2.75743	2.39461	2.50346	2.69696	2.37043	2.28577	2.57602	2.32205	2.62440	2.68487	2.45508	2.52765	2.50346	2.30996	2.30996	2.40671	2.57602	2.22530	2.40671	2.38252	2.46718	2.53974	2.46718	2.43090	2.40671	2.38252	2.51555	2.47927	2.14064	2.46718	2.44299	2.37043	2.46718	2.52765	2.29786	2.66068	2.55184	2.53974	2.85419	2.68487	2.72115	2.46718	2.62440	2.28577	2.35833	2.56393	2.46718	2.61231	2.56393	2.53974	2.53974	2.68487	2.61231	2.63649	2.89047	2.41880	2.69696	2.73325	2.70906	2.75743	2.81790	2.57602	2.69696	2.73325	2.69696	2.89047	2.70906	2.67278	2.85419	2.90256	2.63649	2.74534	2.46718	2.52765	2.78162	2.66068	2.55184	2.44299	2.73325	2.49137	2.64859	2.58812	2.67278	2.70906	2.44299	2.51555	2.68487	2.67278	2.57602	2.56393	2.79372	2.61231	2.57602	2.67278	2.44299	2.73325	2.69696	2.52765	3.07188	2.89047	2.49137	2.86628	2.93884	2.56393	2.86628	3.02350	2.84209	2.91466	3.07188	2.75743	2.99931	3.14444	3.14444	3.04769	3.12025	2.95094	3.25329	3.12025	2.84209	3.26538	3.28957	2.91466	3.19282	3.09607	3.20491	3.35004	3.22910	3.21701	3.28957	3.32585	2.91466	3.13235	3.09607	3.03560	3.51936	3.47098	3.16863	3.31376	3.47098	3.22910	3.27748	3.21701	3.02350	3.50726	3.20491	2.97513	3.43470	3.24119	2.83000	3.19282	3.13235	2.98722	3.19282	2.91466	2.79372	2.80581	3.01141	2.58812	2.79372	2.87837	2.58812	2.90256	2.73325	2.64859	2.76953	2.73325	2.76953	2.69696	2.34624	2.30996	2.70906	2.63649	2.52765	2.58812	2.57602	2.29786	2.35833	2.47927	2.17692	2.41880	2.27367	2.18901	2.24948	2.20111	2.00760	2.28577	2.11645	2.10436	2.34624	2.34624	2.00760	2.09226	2.09226	1.93504	2.12854	2.16483	2.06807	2.21320	2.21320	2.04389	2.21320	2.09226	1.86248	2.22530	2.27367	1.94713	1.95923	2.14064	2.04389	2.12854	2.03179	1.85038	2.14064	2.08017	1.93504	2.10436	2.12854	1.83829	2.10436	2.16483	1.94713	1.86248	2.11645	2.01970	1.89876	2.06807	1.77782	1.91085	2.09226	1.75363	2.03179	2.01970	1.69316	2.08017	1.98342	1.71735	2.09226	2.05598	1.78991	2.01970	2.08017	1.92295	1.88666	1.98342	1.81410	2.08017	1.93504	1.93504	2.04389	2.10436	1.86248	1.86248	2.22530	1.74154	2.24948	2.46718	2.03179	2.11645	2.20111	1.85038	2.29786	2.27367	2.16483	2.43090	2.51555	2.23739	2.35833	2.69696	2.16483	2.44299	2.58812	2.11645	2.37043	2.63649	2.18901	2.30996	2.55184	2.06807	2.32205	2.62440	2.27367	2.47927	2.57602	2.20111	2.78162	2.67278	2.44299	2.58812	2.93884	2.44299	2.76953	3.01141	2.51555	2.75743	2.95094	2.58812	2.86628	3.13235	2.57602	2.80581	2.95094	2.39461	2.49137	3.07188	2.35833	2.51555	2.73325	2.27367	2.61231	2.93884	2.30996	2.57602	3.03560	2.18901	2.53974	2.72115	2.41880	2.45508	3.01141	2.35833	2.64859	2.97513	2.12854	2.46718	2.90256	2.35833	2.50346	2.79372	2.35833	2.41880	2.75743	2.20111	2.56393	2.74534	2.22530	2.47927	2.68487	2.32205	2.51555	2.69696	2.22530	2.23739	2.43090	2.08017	2.10436	2.47927	2.21320	2.27367	2.58812	1.93504	2.14064	2.47927	1.85038	2.12854	2.38252	2.06807	1.92295	2.40671	1.95923	2.14064	2.30996	1.86248	1.89876	2.38252	2.05598	1.98342	2.37043	1.91085	1.91085	2.27367	1.76572	1.95923	2.33414	1.98342	2.11645	2.26158	1.89876	1.86248	2.47927	1.94713	2.10436	2.40671	1.89876	1.77782	2.28577	1.87457	2.24948	2.41880	1.98342	2.23739	2.34624	2.11645	2.35833	2.47927	2.03179	2.01970	2.49137	2.20111	2.29786	2.81790	2.18901	2.18901	2.75743	2.23739	2.41880	2.86628	2.28577	2.51555	2.91466	2.21320	2.43090	2.95094	2.33414	2.73325	3.13235	2.38252	2.69696	2.96303	2.35833	2.76953	3.05978	2.38252	2.78162	2.91466	2.23739	2.75743	2.97513	2.37043	2.61231	3.07188	2.22530	2.64859	2.97513	2.49137	2.60021	3.01141	2.30996	2.70906	3.01141	2.33414	2.80581	3.07188	2.26158	2.63649	2.91466	2.34624	2.83000	2.85419	2.26158	2.66068	2.87837	2.18901	2.91466	2.99931	2.29786	2.89047	2.99931	2.53974	2.76953	3.25329	2.49137	3.05978	3.33795	2.46718	2.95094	3.41051	2.56393	3.04769	3.25329	2.83000	3.33795	3.59192	3.04769	3.37423	3.57983	2.86628	3.70077	3.76124	2.98722	3.28957	3.43470	2.78162	3.56773	3.80961	3.13235	3.66448	3.79752	2.95094	3.33795	3.71286	2.99931	3.45889	3.88218	3.20491	3.50726	3.87008	3.02350	3.57983	3.82171	2.75743	3.48307	3.66448	2.75743	3.36213	3.68867	2.61231	3.22910	3.61611	2.90256	3.33795	3.76124	2.74534	3.38632	3.76124	3.03560	3.44679	3.77333	2.93884	3.45889	3.50726	2.78162	3.32585	3.70077	2.67278	3.32585	3.78542	2.74534	3.27748	3.51936	2.80581	3.39842	3.91846	2.95094	3.32585	3.96683	2.91466	3.35004	3.64030	2.73325	3.13235	3.62820	2.69696	3.13235	3.49517	2.83000	3.10816	3.18072	2.67278	3.45889	3.39842	2.76953	3.22910	3.41051	2.64859	2.79372	3.21701	2.44299	3.07188	3.33795	2.80581	3.27748	3.67658	2.63649	3.07188	3.41051	2.51555	3.28957	3.50726	2.68487	3.44679	3.74914	2.92675	3.56773	3.83380	2.81790	3.48307	3.96683	2.95094	3.39842	3.73705	3.16863	3.50726	4.00312	3.02350	3.48307	4.20871	2.96303	3.60401	4.19662	2.93884	3.77333	4.23290	3.13235	3.42260	4.13615	2.96303	3.56773	4.16034	2.99931	3.85799	4.34175	3.36213	4.06359	4.55944	3.14444	3.96683	4.81341	3.30166	4.28128	4.76504	3.37423	4.24500	4.87388	3.35004	4.30547	4.77713	3.20491	4.48688	4.70457	3.53145	4.23290	4.86179	3.35004	4.65619	4.71666	3.20491	4.30547	4.81341	3.65239	4.64410	4.94645	3.43470	4.49897	4.68038	3.26538	4.40222	4.75294	3.44679	4.34175	4.94645	3.43470	4.51106	4.80132	3.26538	4.43850	4.58363	2.99931	4.24500	4.43850	2.98722	4.13615	4.37803	2.93884	4.06359	4.08777	2.66068	3.96683	3.94265	2.78162	3.57983	3.79752	2.52765	3.39842	3.70077	2.55184	3.43470	3.55564	2.45508	3.48307	3.49517	2.27367	3.28957	3.09607	2.37043	3.07188	3.20491	2.21320	2.97513	3.04769	2.16483	2.75743	2.93884	2.01970	2.63649	2.90256	1.77782	2.76953	2.67278	1.89876	2.23739	2.47927	1.83829	2.33414	2.40671	1.93504	2.37043	2.26158	2.05598	1.92295	1.77782	1.45128	1.08846	1.06427	0.73773	0.67726	0.65308	0.60470	0.43538	0.55632	0.48376	0.50795	0.48376	0.44748	0.41120	0.38701	0.36282	0.33863	0.32654	0.38701	0.42329	0.35073	0.37491	0.42329	0.35073	0.43538	0.43538	0.44748	0.39910	0.44748	0.45957	0.48376	0.45957	0.36282	0.39910	0.42329	0.48376	0.43538	0.31444	0.35073	0.41120	0.33863	0.43538	0.44748	0.29026	0.30235	0.30235	0.31444	0.19350	0.27816	0.30235	0.26607	0.29026	0.22979	0.27816	0.29026	0.18141	0.30235	0.26607	0.25397	0.29026	0.27816	0.21769	0.22979	0.25397	0.15722	0.15722	0.26607	0.26607	0.27816	0.21769	0.22979	0.25397	0.30235	0.20560	0.16932	0.22979	0.25397	0.21769	0.22979	0.13303	0.20560	0.22979	0.25397	0.22979	0.26607	0.29026	0.20560	0.25397	0.20560	0.25397	0.24188	0.24188	0.25397	0.22979	0.22979	0.25397	0.31444	0.29026	0.22979	0.24188	0.25397	0.26607	0.29026	0.29026	0.24188	0.26607	0.29026	0.24188	0.26607	0.25397	0.27816	0.30235	0.24188	0.32654	0.32654	0.29026	0.25397	0.21769	0.25397	0.21769	0.27816	0.21769	0.19350	0.26607	0.25397	0.16932	0.22979	0.30235	0.26607	0.26607	0.31444	0.26607	0.29026	0.31444	0.29026	0.29026	0.29026	0.29026	0.29026	0.31444	0.29026	0.33863	0.35073	0.37491	0.37491	0.29026	0.29026	0.31444	0.25397	0.21769	0.22979	0.20560	0.21769	0.29026	0.22979	0.29026	0.21769	0.26607	0.31444	0.36282	0.38701	0.31444	0.33863	0.37491	0.32654	0.36282	0.26607	0.26607	0.31444	0.25397	0.25397	0.32654	0.30235	0.26607	0.25397	0.33863	0.30235	0.27816	0.29026	0.27816	0.33863	0.29026	0.27816	0.24188	0.27816	0.26607	0.25397	0.30235	0.30235	0.29026	0.30235	0.27816	0.27816	0.29026	0.30235	0.36282	0.30235	0.26607	0.26607	0.29026	0.24188	0.25397	0.29026	0.27816	0.29026	0.26607	0.25397	0.26607	0.27816	0.24188	0.21769	0.24188	0.27816	0.24188	0.26607	0.22979	0.15722	0.24188	0.19350	0.19350	0.16932	0.20560	0.22979	0.20560	0.26607	0.24188	0.24188	0.21769	0.29026	0.30235	0.25397	0.20560	0.27816	0.29026	0.27816	0.24188	0.25397	0.33863	0.26607	0.27816	0.27816	0.25397	0.31444	0.25397	0.31444	0.27816	0.24188	0.26607	0.27816	0.24188	0.33863	0.31444	0.26607	0.26607	0.26607	0.30235	0.24188	0.24188	0.25397	0.19350	0.25397	0.19350	0.30235	0.30235	0.24188	0.29026	0.29026	0.30235	0.33863	0.31444	0.30235	0.31444	0.38701	0.27816	0.24188	0.29026	0.24188	0.27816	0.30235	0.30235	0.32654	0.38701	0.26607	0.31444	0.36282	0.33863	0.36282	0.35073	0.36282	0.35073	0.35073	0.31444	0.38701	0.39910	0.35073	0.39910	0.37491	0.36282	0.38701	0.32654	0.37491	0.37491	0.39910	0.39910	0.32654	0.36282	0.38701	0.41120	0.37491	0.31444	0.29026	0.35073	0.36282	0.32654	0.33863	0.38701	0.39910	0.30235	0.32654	0.38701	0.32654	0.35073	0.35073	0.29026	0.35073	0.31444	0.36282	0.36282	0.30235	0.30235	0.32654	0.30235	0.31444	0.29026	0.38701	0.39910	0.36282	0.32654	0.35073	0.32654	0.35073	0.38701	0.30235	0.30235	0.35073	0.33863	0.33863	0.41120	0.30235	0.31444	0.38701	0.32654	0.42329	0.37491	0.35073	0.39910	0.38701	0.37491	0.33863	0.32654	0.37491	0.44748	0.37491	0.38701	0.39910	0.38701	0.36282	0.33863	0.43538	0.39910	0.39910	0.41120	0.42329	0.45957	0.41120	0.41120	0.36282	0.41120	0.33863	0.26607	0.31444	0.39910	0.31444	0.38701	0.44748	0.30235	0.31444	0.25397	0.38701	0.39910	0.38701	0.32654	0.29026	0.33863	0.30235	0.33863	0.32654	0.30235	0.37491	0.38701	0.35073	0.35073	0.32654	0.32654	0.33863	0.38701	0.35073	0.31444	0.38701	0.39910	0.41120	0.47167	0.35073	0.33863	0.45957	0.38701	0.42329	0.47167	0.39910	0.41120	0.39910	0.44748	0.37491	0.30235	0.36282	0.36282	0.42329	0.43538	0.37491	0.39910	0.37491	0.41120	0.36282	0.37491	0.38701	0.38701	0.39910	0.36282	0.35073	0.37491	0.36282	0.38701	0.37491	0.33863	0.38701	0.35073	0.37491	0.35073	0.33863	0.44748	0.36282	0.35073	0.37491	0.27816	0.33863	0.35073	0.35073	0.29026	0.33863	0.26607	0.32654	0.29026	0.32654	0.31444	0.26607	0.27816	0.32654	0.27816	0.24188	0.32654	0.32654	0.33863	0.30235	0.29026	0.35073	0.33863	0.35073	0.33863	0.27816	0.29026	0.32654	0.32654	0.33863	0.32654	0.31444	0.32654	0.36282	0.29026	0.31444	0.32654	0.33863	0.31444	0.39910	0.43538	0.36282	0.36282	0.30235	0.39910	0.43538	0.37491	0.47167	0.41120	0.42329	0.45957	0.42329	0.36282	0.37491	0.37491	0.35073	0.38701	0.37491	0.36282	0.41120	0.39910	0.39910	0.42329	0.37491	0.44748	0.45957	0.35073	0.37491	0.41120	0.45957	0.37491	0.41120	0.37491	0.37491	0.44748	0.44748	0.36282	0.42329	0.38701	0.31444	0.45957	0.39910	0.29026	0.36282	0.42329	0.36282	0.43538	0.45957	0.49585	0.50795	0.44748	0.41120	0.44748	0.45957	0.41120	0.48376	0.56842	0.41120	0.47167	0.48376	0.39910	0.49585	0.56842	0.43538	0.50795	0.47167	0.41120	0.52004	0.54423	0.44748	0.56842	0.54423	0.36282	0.52004	0.50795	0.47167	0.55632	0.53214	0.44748	0.42329	0.50795	0.47167	0.49585	0.60470	0.49585	0.55632	0.59261	0.45957	0.58051	0.56842	0.52004	0.59261	0.53214	0.49585	0.58051	0.59261	0.58051	0.52004	0.65308	0.55632	0.59261	0.62889	0.58051	0.61679	0.59261	0.55632	0.53214	0.58051	0.50795	0.55632	0.60470	0.53214	0.56842	0.58051	0.52004	0.60470	0.64098	0.50795	0.49585	0.54423	0.50795	0.55632	0.54423	0.47167	0.55632	0.61679	0.54423	0.49585	0.56842	0.58051	0.54423	0.58051	0.53214	0.55632	0.54423	0.53214	0.56842	0.48376	0.58051	0.39910	0.50795	0.44748	0.54423	0.54423	0.47167	0.49585	0.58051	0.52004	0.54423	0.50795	0.47167	0.55632	0.50795	0.48376	0.41120	0.52004	0.43538	0.52004	0.50795	0.54423	0.52004	0.48376	0.45957	0.39910	0.44748	0.47167	0.53214	0.42329	0.45957	0.47167	0.41120	0.52004	0.39910	0.42329	0.35073	0.41120	0.44748	0.42329	0.47167	0.58051	0.50795	0.43538	0.45957	0.56842	0.47167	0.58051	0.56842	0.47167	0.48376	0.45957	0.50795	0.47167	0.49585	0.45957	0.49585	0.47167	0.50795	0.49585	0.45957	0.45957	0.42329	0.44748	0.48376	0.49585	0.54423	0.45957	0.44748	0.44748	0.47167	0.48376	0.49585	0.52004	0.48376	0.58051	0.49585	0.43538	0.54423	0.50795	0.48376	0.49585	0.44748	0.54423	0.62889	0.49585	0.54423	0.48376	0.50795	0.45957	0.43538	0.49585	0.49585	0.56842	0.54423	0.60470	0.58051	0.52004	0.52004	0.50795	0.50795	0.52004	0.52004	0.45957	0.53214	0.52004	0.43538	0.54423	0.49585	0.49585	0.53214	0.44748	0.52004	0.50795	0.56842	0.47167	0.49585	0.48376	0.48376	0.54423	0.52004	0.45957	0.49585	0.55632	0.49585	0.50795	0.48376	0.41120	0.48376	0.44748	0.42329	0.41120	0.49585	0.44748	0.43538	0.53214	0.52004	0.45957	0.47167	0.35073	0.43538	0.47167	0.39910	0.44748	0.48376	0.43538	0.35073	0.33863	0.43538	0.31444	0.35073	0.30235	0.35073	0.32654	0.39910	0.41120	0.38701	0.33863	0.37491	0.39910	0.29026	0.38701	0.36282	0.38701	0.37491	0.36282	0.30235	0.42329	0.37491	0.31444	0.38701	0.36282	0.38701	0.41120	0.41120	0.39910	0.39910	0.33863	0.43538	0.38701	0.31444	0.33863	0.35073	0.31444	0.35073	0.44748	0.38701	0.42329	0.36282	0.37491	0.41120	0.42329	0.39910	0.43538	0.35073	0.36282	0.45957	0.42329	0.36282	0.36282	0.42329	0.41120	0.39910	0.48376	0.43538	0.38701	0.47167	0.49585	0.54423	0.43538	0.48376	0.36282	0.41120	0.37491	0.43538	0.44748	0.31444	0.50795	0.52004	0.48376	0.49585	0.47167	0.47167	0.50795	0.49585	0.47167	0.44748	0.52004	0.50795	0.54423	0.42329	0.50795	0.47167	0.44748	0.53214	0.48376	0.49585	0.44748	0.48376	0.50795	0.52004	0.49585	0.52004	0.47167	0.42329	0.48376	0.49585	0.48376	0.52004	0.52004	0.53214	0.48376	0.52004	0.48376	0.42329	0.52004	0.53214	0.48376	0.52004	0.56842	0.55632	0.54423	0.58051	0.52004	0.56842	0.53214	0.53214	0.54423	0.58051	0.54423	0.54423	0.56842	0.52004	0.50795	0.56842	0.55632	0.61679	0.54423	0.53214	0.62889	0.55632	0.54423	0.59261	0.52004	0.49585	0.56842	0.56842	0.53214	0.60470	0.50795	0.61679	0.61679	0.60470	0.54423	0.48376	0.50795	0.55632	0.59261	0.53214	0.60470	0.61679	0.54423	0.58051	0.58051	0.53214	0.50795	0.49585	0.48376	0.56842	0.54423	0.53214	0.54423	0.55632	0.55632	0.52004	0.48376	0.60470	0.54423	0.49585	0.44748	0.58051	0.59261	0.54423	0.55632	0.55632	0.50795	0.56842	0.62889	0.56842	0.65308	0.59261	0.53214	0.59261	0.58051	0.54423	0.58051	0.56842	0.59261	0.65308	0.67726	0.66517	0.61679	0.67726	0.54423	0.54423	0.66517	0.60470	0.48376	0.52004	0.61679	0.70145	0.67726	0.59261	0.62889	0.65308	0.59261	0.66517	0.56842	0.56842	0.52004	0.61679	0.53214	0.55632	0.55632	0.59261	0.64098	0.62889	0.64098	0.62889	0.62889	0.62889	0.65308	0.54423	0.61679	0.60470	0.59261	0.62889	0.66517	0.58051	0.53214	0.56842	0.50795	0.54423	0.64098	0.61679	0.58051	0.53214	0.55632	0.64098	0.62889	0.50795	0.62889	0.59261	0.56842	0.59261	0.55632	0.58051	0.58051	0.50795	0.52004	0.53214	0.52004	0.48376	0.52004	0.54423	0.52004	0.58051	0.59261	0.55632	0.60470	0.60470	0.58051	0.58051	0.61679	0.53214	0.54423	0.56842	0.50795	0.53214	0.60470	0.52004	0.59261	0.56842	0.50795	0.56842	0.55632	0.52004	0.61679	0.61679	0.61679	0.58051	0.56842	0.58051	0.62889	0.61679	0.62889	0.64098	0.56842	0.49585	0.64098	0.56842	0.45957	0.55632	0.50795	0.52004	0.64098	0.61679	0.56842	0.65308	0.60470	0.56842	0.65308	0.58051	0.58051	0.60470	0.61679	0.58051	0.61679	0.59261	0.52004	0.62889	0.53214	0.55632	0.55632	0.58051	0.55632	0.61679	0.59261	0.61679	0.59261	0.61679	0.55632	0.58051	0.64098	0.62889	0.56842	0.62889	0.66517	0.65308	0.54423	0.61679	0.59261	0.68936	0.64098	0.58051	0.58051	0.58051	0.54423	0.60470	0.61679	0.53214	0.62889	0.65308	0.55632	0.67726	0.64098	0.62889	0.71355	0.65308	0.58051	0.68936	0.59261	0.55632	0.61679	0.66517	0.62889	0.62889	0.65308	0.61679	0.60470	0.67726	0.61679	0.64098	0.54423	0.59261	0.62889	0.61679	0.56842	0.60470	0.64098	0.61679	0.64098	0.58051	0.55632	0.66517	0.62889	0.67726	0.67726	0.61679	0.62889	0.64098	0.60470	0.66517	0.65308	0.72564	0.58051	0.62889	0.60470	0.64098	0.58051	0.68936	0.64098	0.67726	0.67726	0.59261	0.59261	0.54423	0.48376	0.59261	0.60470	0.52004	0.54423	0.58051	0.58051	0.61679	0.56842	0.61679	0.60470	0.58051	0.60470	0.62889	0.60470	0.64098	0.50795	0.56842	0.53214	0.62889	0.58051	0.60470	0.55632	0.59261	0.54423	0.62889	0.50795	0.53214	0.59261	0.50795	0.58051	0.62889	0.55632	0.52004	0.59261	0.49585	0.62889	0.61679	0.52004	0.58051	0.50795	0.50795	0.55632	0.50795	0.47167	0.43538	0.53214	0.50795	0.52004	0.50795	0.53214	0.55632	0.50795	0.49585	0.54423	0.50795	0.49585	0.45957	0.45957	0.44748	0.50795	0.45957	0.50795	0.56842	0.53214	0.52004	0.60470	0.55632	0.48376	0.49585	0.55632	0.50795	0.49585	0.55632	0.56842	0.60470	0.58051	0.58051	0.60470	0.49585	0.52004	0.56842	0.58051	0.59261	0.60470	0.64098	0.60470	0.62889	0.62889	0.62889	0.58051	0.64098	0.60470	0.62889	0.61679	0.59261	0.52004	0.64098	0.59261	0.54423	0.56842	0.53214	0.54423	0.59261	0.59261	0.55632	0.56842	0.55632	0.53214	0.55632	0.65308	0.52004	0.64098	0.62889	0.56842	0.59261	0.59261	0.56842	0.64098	0.67726	0.62889	0.61679	0.62889	0.55632	0.56842	0.60470	0.58051	0.64098	0.59261	0.66517	0.62889	0.67726	0.61679	0.72564	0.70145	0.65308	0.68936	0.73773	0.70145	0.66517	0.70145	0.64098	0.66517	0.65308	0.67726	0.67726	0.64098	0.66517	0.70145	0.72564	0.66517	0.71355	0.78611	0.70145	0.71355	0.68936	0.73773	0.72564	0.73773	0.65308	0.76192	0.76192	0.68936	0.73773	0.76192	0.65308	0.74983	0.76192	0.84658	0.72564	0.88286	0.82239	0.78611	0.84658	0.74983	0.73773	0.72564	0.61679	0.65308	0.71355	0.71355	0.73773	0.70145	0.68936	0.72564	0.76192	0.68936	0.73773	0.72564	0.62889	0.71355	0.87077	0.67726	0.81030	0.81030	0.73773	0.68936	0.70145	0.68936	0.74983	0.77402	0.71355	0.72564	0.72564	0.74983	0.82239	0.81030	0.72564	0.78611	0.87077	0.71355	0.77402	0.83449	0.65308	0.62889	0.70145	0.55632	0.59261	0.73773	0.67726	0.71355	0.77402	0.66517	0.74983	0.70145	0.68936	0.72564	0.64098	0.66517	0.72564	0.73773	0.68936	0.77402	0.74983	0.68936	0.70145	0.67726	0.65308	0.66517	0.74983	0.65308	0.73773	0.73773	0.66517	0.73773	0.65308	0.54423	0.78611	0.73773	0.62889	0.68936	0.71355	0.72564	0.71355	0.65308	0.65308	0.61679	0.72564	0.54423	0.65308	0.77402	0.71355	0.77402	0.68936	0.64098	0.82239	0.78611	0.82239	0.67726	0.72564	0.71355	0.77402	0.73773	0.68936	0.64098	0.70145	0.64098	0.70145	0.65308	0.54423	0.62889	0.67726	0.59261	0.67726	0.62889	0.59261	0.64098	0.70145	0.71355	0.72564	0.68936	0.65308	0.58051	0.71355	0.64098	0.66517	0.76192	0.65308	0.74983	0.65308	0.62889	0.71355	0.70145	0.62889	0.70145	0.72564	0.66517	0.61679	0.76192	0.66517	0.60470	0.76192	0.68936	0.66517	0.70145	0.70145	0.70145	0.68936	0.66517	0.67726	0.64098	0.70145	0.64098	0.59261	0.58051	0.64098	0.56842	0.61679	0.65308	0.62889	0.68936	0.60470	0.59261	0.56842	0.61679	0.61679	0.67726	0.62889	0.58051	0.62889	0.59261	0.61679	0.65308	0.61679	0.66517	0.66517	0.68936	0.70145	0.65308	0.70145	0.60470	0.50795	0.61679	0.62889	0.54423	0.62889	0.59261	0.60470	0.61679	0.54423	0.53214	0.59261	0.50795	0.58051	0.54423	0.55632	0.52004	0.55632	0.45957	0.47167	0.59261	0.56842	0.44748	0.56842	0.52004	0.59261	0.50795	0.61679	0.56842	0.54423	0.60470	0.54423	0.48376	0.56842	0.60470	0.49585	0.58051	0.54423	0.48376	0.45957	0.47167	0.48376	0.52004	0.58051	0.52004	0.50795	0.55632	0.50795	0.50795	0.49585	0.42329	0.53214	0.48376	0.49585	0.59261	0.47167	0.60470	0.56842	0.48376	0.42329	0.53214	0.48376	0.44748	0.50795	0.56842	0.52004	0.55632	0.54423	0.55632	0.52004	0.49585	0.55632	0.58051	0.53214	0.49585	0.61679	0.52004	0.49585	0.56842	0.64098	0.53214	0.56842	0.58051	0.61679	0.60470	0.52004	0.56842	0.53214	0.59261	0.52004	0.54423	0.60470	0.59261	0.56842	0.49585	0.54423	0.52004	0.56842	0.54423	0.54423	0.47167	0.55632	0.54423	0.55632	0.59261	0.56842	0.61679	0.58051	0.52004	0.59261	0.54423	0.56842	0.59261	0.62889	0.56842	0.59261	0.61679	0.56842	0.55632	0.65308	0.61679	0.56842	0.62889	0.55632	0.49585	0.62889	0.56842	0.60470	0.58051	0.55632	0.67726	0.65308	0.62889	0.53214	0.54423	0.50795	0.59261	0.62889	0.60470	0.65308	0.58051	0.62889	0.60470	0.58051	0.58051	0.54423	0.58051	0.58051	0.58051	0.60470	0.64098	0.54423	0.60470	0.54423	0.59261	0.60470	0.70145	0.58051	0.59261	0.65308	0.60470	0.56842	0.53214	0.52004	0.53214	0.50795	0.56842	0.48376	0.65308	0.62889	0.64098	0.54423	0.60470	0.55632	0.54423	0.56842	0.58051	0.54423	0.55632	0.60470	0.53214	0.53214	0.59261	0.58051	0.58051	0.58051	0.59261	0.50795	0.61679	0.64098	0.60470	0.64098	0.62889	0.53214	0.53214	0.53214	0.60470	0.55632	0.56842	0.53214	0.59261	0.56842	0.56842	0.54423	0.59261	0.64098	0.61679	0.64098	0.56842	0.64098	0.59261	0.60470	0.58051	0.55632	0.64098	0.60470	0.55632	0.61679	0.54423	0.56842	0.53214	0.54423	0.60470	0.53214	0.54423	0.54423	0.60470	0.65308	0.61679	0.59261	0.54423	0.56842	0.64098	0.65308	0.56842	0.58051	0.52004	0.52004	0.50795	0.47167	0.44748	0.52004	0.47167	0.45957	0.50795	0.59261	0.58051	0.56842	0.61679	0.56842	0.66517	0.59261	0.55632	0.54423	0.61679	0.53214	0.62889	0.62889	0.59261	0.58051	0.54423	0.54423	0.61679	0.54423	0.54423	0.56842	0.54423	0.59261	0.62889	0.59261	0.66517	0.60470	0.55632	0.66517	0.67726	0.64098	0.60470	0.62889	0.61679	0.61679	0.56842	0.54423	0.58051	0.60470	0.54423	0.61679	0.64098	0.61679	0.70145	0.60470	0.59261	0.72564	0.66517	0.60470	0.56842	0.58051	0.59261	0.72564	0.60470	0.64098	0.65308	0.58051	0.64098	0.61679	0.62889	0.67726	0.62889	0.58051	0.54423	0.55632	0.61679	0.68936	0.60470	0.59261	0.67726	0.65308	0.66517	0.61679	0.61679	0.60470	0.65308	0.66517	0.62889	0.67726	0.66517	0.61679	0.65308	0.65308	0.58051	0.64098	0.59261	0.66517	0.65308	0.58051	0.61679	0.67726	0.60470	0.47167	0.60470	0.53214	0.56842	0.66517	0.58051	0.55632	0.60470	0.52004	0.54423	0.68936	0.55632	0.62889	0.67726	0.62889	0.53214	0.64098	0.55632	0.55632	0.62889	0.64098	0.56842	0.50795	0.60470	0.54423	0.59261	0.61679	0.59261	0.71355	0.56842	0.59261	0.67726	0.58051	0.58051	0.70145	0.64098	0.53214	0.61679	0.65308	0.50795	0.66517	0.64098	0.65308	0.58051	0.59261	0.62889	0.62889	0.59261	0.58051	0.62889	0.60470	0.59261	0.58051	0.61679	0.61679	0.62889	0.59261	0.54423	0.65308	0.60470	0.61679	0.65308	0.61679	0.60470	0.65308	0.56842	0.58051	0.61679	0.56842	0.52004	0.72564	0.60470	0.60470	0.70145	0.65308	0.54423	0.65308	0.61679	0.64098	0.70145	0.70145	0.70145	0.66517	0.61679	0.56842	0.62889	0.62889	0.68936	0.77402	0.71355	0.72564	0.73773	0.73773	0.68936	0.76192	0.67726	0.65308	0.61679	0.55632	0.52004	0.50795	0.60470	0.60470	0.61679	0.61679	0.61679	0.55632	0.61679	0.67726	0.67726	0.67726	0.66517	0.64098	0.74983	0.71355	0.68936	0.67726	0.67726	0.67726	0.65308	0.56842	0.64098	0.65308	0.60470	0.64098	0.64098	0.66517	0.64098	0.58051	0.59261	0.65308	0.62889	0.65308
2	0.26211	0.27085	0.34949	0.34949	0.29706	0.39317	0.34949	0.33201	0.33201	0.34949	0.31454	0.39317	0.30580	0.32327	0.35822	0.36696	0.31454	0.33201	0.35822	0.21843	0.34949	0.32327	0.27959	0.27959	0.31454	0.26211	0.33201	0.36696	0.29706	0.36696	0.33201	0.34949	0.34075	0.32327	0.36696	0.34949	0.38443	0.27085	0.40191	0.33201	0.32327	0.34949	0.34075	0.34949	0.31454	0.31454	0.35822	0.39317	0.39317	0.41065	0.33201	0.37570	0.31454	0.30580	0.34075	0.24464	0.31454	0.34949	0.32327	0.34949	0.27959	0.28833	0.29706	0.37570	0.37570	0.40191	0.39317	0.32327	0.35822	0.36696	0.40191	0.37570	0.36696	0.39317	0.45433	0.41938	0.34075	0.41065	0.34949	0.35822	0.41938	0.38443	0.35822	0.37570	0.39317	0.37570	0.37570	0.40191	0.40191	0.44559	0.41065	0.35822	0.46307	0.39317	0.35822	0.33201	0.34949	0.33201	0.32327	0.42812	0.37570	0.39317	0.37570	0.38443	0.40191	0.36696	0.40191	0.37570	0.43686	0.41938	0.42812	0.37570	0.38443	0.39317	0.47181	0.36696	0.42812	0.49802	0.36696	0.43686	0.35822	0.39317	0.41938	0.42812	0.41065	0.41065	0.38443	0.39317	0.34949	0.41065	0.43686	0.44559	0.41938	0.36696	0.38443	0.37570	0.34949	0.38443	0.41065	0.35822	0.42812	0.38443	0.37570	0.37570	0.41938	0.32327	0.42812	0.36696	0.46307	0.35822	0.39317	0.38443	0.34949	0.31454	0.41065	0.38443	0.40191	0.37570	0.30580	0.32327	0.37570	0.30580	0.38443	0.37570	0.35822	0.41065	0.38443	0.43686	0.38443	0.38443	0.36696	0.39317	0.37570	0.36696	0.32327	0.38443	0.36696	0.39317	0.38443	0.37570	0.41065	0.39317	0.35822	0.42812	0.32327	0.32327	0.42812	0.32327	0.34949	0.40191	0.37570	0.32327	0.41938	0.38443	0.41065	0.43686	0.39317	0.39317	0.38443	0.41065	0.38443	0.33201	0.37570	0.37570	0.41065	0.39317	0.33201	0.46307	0.35822	0.36696	0.27959	0.33201	0.38443	0.37570	0.44559	0.41065	0.41938	0.41065	0.34949	0.36696	0.32327	0.35822	0.41065	0.38443	0.32327	0.36696	0.34075	0.34949	0.40191	0.39317	0.41938	0.38443	0.35822	0.30580	0.30580	0.42812	0.32327	0.38443	0.35822	0.37570	0.34949	0.42812	0.32327	0.30580	0.33201	0.32327	0.39317	0.39317	0.35822	0.43686	0.42812	0.41065	0.37570	0.37570	0.35822	0.34075	0.39317	0.34075	0.41938	0.41065	0.34949	0.33201	0.30580	0.38443	0.35822	0.34075	0.39317	0.36696	0.38443	0.41065	0.40191	0.39317	0.31454	0.34075	0.41065	0.34075	0.35822	0.32327	0.29706	0.37570	0.33201	0.34949	0.35822	0.35822	0.34075	0.36696	0.38443	0.36696	0.37570	0.34949	0.33201	0.32327	0.32327	0.37570	0.32327	0.37570	0.37570	0.38443	0.34075	0.27959	0.39317	0.32327	0.34075	0.37570	0.35822	0.27085	0.36696	0.27085	0.28833	0.32327	0.27959	0.33201	0.34075	0.33201	0.34075	0.37570	0.35822	0.39317	0.41938	0.35822	0.33201	0.29706	0.31454	0.34949	0.34949	0.32327	0.41065	0.36696	0.35822	0.37570	0.33201	0.31454	0.33201	0.38443	0.33201	0.37570	0.32327	0.31454	0.34949	0.31454	0.34075	0.41065	0.35822	0.34949	0.36696	0.39317	0.36696	0.40191	0.39317	0.41065	0.37570	0.36696	0.34949	0.32327	0.28833	0.32327	0.33201	0.31454	0.27959	0.28833	0.27085	0.37570	0.41065	0.32327	0.34949	0.34949	0.25338	0.34949	0.33201	0.35822	0.32327	0.30580	0.33201	0.21843	0.31454	0.29706	0.31454	0.26211	0.28833	0.28833	0.32327	0.34075	0.27959	0.34075	0.33201	0.32327	0.34949	0.33201	0.35822	0.34949	0.34075	0.32327	0.32327	0.34949	0.31454	0.36696	0.34075	0.35822	0.38443	0.31454	0.32327	0.34949	0.41938	0.31454	0.29706	0.32327	0.34949	0.37570	0.34949	0.34075	0.40191	0.36696	0.39317	0.41938	0.32327	0.33201	0.39317	0.29706	0.37570	0.33201	0.34949	0.39317	0.41065	0.36696	0.46307	0.46307	0.37570	0.35822	0.38443	0.34949	0.39317	0.44559	0.40191	0.35822	0.27085	0.39317	0.41065	0.35822	0.33201	0.33201	0.34949	0.40191	0.34949	0.34949	0.36696	0.31454	0.39317	0.35822	0.44559	0.39317	0.34075	0.42812	0.34949	0.36696	0.40191	0.43686	0.36696	0.44559	0.38443	0.39317	0.33201	0.37570	0.34949	0.37570	0.43686	0.42812	0.34075	0.40191	0.36696	0.38443	0.43686	0.44559	0.42812	0.34949	0.41065	0.45433	0.47181	0.28833	0.28833	0.36696	0.36696	0.34949	0.33201	0.32327	0.39317	0.39317	0.32327	0.37570	0.32327	0.30580	0.32327	0.39317	0.38443	0.35822	0.34949	0.39317	0.34949	0.34949	0.33201	0.34949	0.39317	0.35822	0.32327	0.33201	0.34075	0.40191	0.39317	0.28833	0.34075	0.38443	0.32327	0.37570	0.32327	0.35822	0.31454	0.28833	0.34949	0.27085	0.29706	0.34949	0.23590	0.28833	0.27085	0.25338	0.34075	0.27085	0.27959	0.34075	0.29706	0.31454	0.34075	0.30580	0.34075	0.33201	0.32327	0.30580	0.30580	0.26211	0.30580	0.35822	0.34075	0.34075	0.39317	0.32327	0.36696	0.34949	0.29706	0.25338	0.27085	0.27085	0.28833	0.33201	0.32327	0.27085	0.25338	0.25338	0.27959	0.30580	0.32327	0.31454	0.37570	0.30580	0.35822	0.34075	0.32327	0.31454	0.38443	0.29706	0.27085	0.32327	0.37570	0.31454	0.31454	0.24464	0.31454	0.33201	0.33201	0.30580	0.28833	0.27959	0.36696	0.33201	0.27085	0.30580	0.35822	0.31454	0.40191	0.35822	0.28833	0.30580	0.32327	0.31454	0.31454	0.35822	0.32327	0.29706	0.30580	0.27085	0.29706	0.39317	0.32327	0.32327	0.28833	0.31454	0.27085	0.32327	0.28833	0.29706	0.34949	0.25338	0.23590	0.31454	0.34075	0.27959	0.29706	0.34075	0.35822	0.33201	0.30580	0.27959	0.29706	0.34075	0.36696	0.29706	0.39317	0.33201	0.29706	0.39317	0.30580	0.35822	0.25338	0.25338	0.30580	0.26211	0.23590	0.34949	0.30580	0.29706	0.29706	0.29706	0.27959	0.33201	0.27085	0.38443	0.37570	0.33201	0.36696	0.33201	0.34949	0.27959	0.32327	0.21843	0.25338	0.30580	0.27085	0.25338	0.30580	0.30580	0.27959	0.32327	0.28833	0.33201	0.27959	0.29706	0.32327	0.28833	0.34949	0.27959	0.34949	0.33201	0.36696	0.35822	0.32327	0.34075	0.36696	0.40191	0.34075	0.32327	0.44559	0.44559	0.34075	0.35822	0.30580	0.37570	0.41065	0.31454	0.27085	0.30580	0.32327	0.33201	0.34949	0.36696	0.31454	0.30580	0.30580	0.36696	0.35822	0.34075	0.26211	0.29706	0.28833	0.22717	0.32327	0.28833	0.31454	0.30580	0.38443	0.32327	0.32327	0.33201	0.26211	0.26211	0.29706	0.34075	0.28833	0.35822	0.30580	0.34075	0.28833	0.28833	0.24464	0.29706	0.31454	0.35822	0.34075	0.32327	0.30580	0.24464	0.31454	0.34075	0.27959	0.28833	0.31454	0.32327	0.27085	0.27959	0.25338	0.28833	0.26211	0.23590	0.27085	0.22717	0.29706	0.29706	0.24464	0.30580	0.27959	0.26211	0.24464	0.25338	0.30580	0.26211	0.26211	0.27085	0.31454	0.27959	0.19222	0.23590	0.30580	0.34949	0.23590	0.26211	0.29706	0.31454	0.30580	0.27085	0.34075	0.32327	0.29706	0.28833	0.31454	0.33201	0.34949	0.29706	0.33201	0.38443	0.36696	0.34949	0.36696	0.36696	0.27085	0.24464	0.28833	0.28833	0.34949	0.27959	0.27959	0.28833	0.32327	0.28833	0.34075	0.31454	0.30580	0.25338	0.34075	0.27959	0.31454	0.28833	0.27959	0.31454	0.24464	0.20969	0.26211	0.32327	0.32327	0.29706	0.33201	0.35822	0.30580	0.25338	0.27959	0.30580	0.28833	0.29706	0.33201	0.31454	0.41065	0.29706	0.25338	0.34949	0.34075	0.34949	0.34075	0.30580	0.31454	0.36696	0.32327	0.34949	0.31454	0.35822	0.31454	0.32327	0.38443	0.37570	0.22717	0.35822	0.32327	0.37570	0.34075	0.27959	0.34949	0.27085	0.31454	0.31454	0.29706	0.35822	0.28833	0.29706	0.31454	0.36696	0.32327	0.30580	0.34075	0.29706	0.30580	0.31454	0.27085	0.22717	0.24464	0.24464	0.27959	0.31454	0.25338	0.28833	0.33201	0.32327	0.25338	0.30580	0.33201	0.34949	0.26211	0.29706	0.30580	0.39317	0.34949	0.34949	0.37570	0.34075	0.38443	0.34075	0.37570	0.34075	0.34949	0.37570	0.40191	0.34949	0.34949	0.34949	0.41938	0.34949	0.44559	0.34949	0.30580	0.36696	0.42812	0.47181	0.37570	0.34949	0.34949	0.34949	0.26211	0.32327	0.29706	0.32327	0.31454	0.35822	0.27959	0.27959	0.32327	0.30580	0.31454	0.33201	0.32327	0.33201	0.33201	0.34075	0.32327	0.34949	0.34949	0.30580	0.33201	0.39317	0.39317	0.35822	0.36696	0.35822	0.33201	0.32327	0.35822	0.41938	0.41938	0.38443	0.37570	0.41938	0.36696	0.32327	0.34949	0.34075	0.38443	0.34075	0.33201	0.36696	0.39317	0.41938	0.33201	0.31454	0.27085	0.34949	0.38443	0.34075	0.37570	0.30580	0.35822	0.38443	0.41065	0.31454	0.36696	0.28833	0.34075	0.35822	0.29706	0.31454	0.27959	0.33201	0.31454	0.34949	0.41938	0.38443	0.40191	0.38443	0.33201	0.27959	0.29706	0.25338	0.32327	0.32327	0.28833	0.37570	0.35822	0.27959	0.29706	0.36696	0.33201	0.34949	0.30580	0.33201	0.32327	0.29706	0.34949	0.36696	0.36696	0.33201	0.42812	0.35822	0.34949	0.42812	0.43686	0.31454	0.36696	0.39317	0.35822	0.34949	0.41938	0.34075	0.38443	0.34949	0.37570	0.41938	0.36696	0.35822	0.39317	0.41938	0.43686	0.45433	0.45433	0.46307	0.41938	0.37570	0.35822	0.36696	0.33201	0.40191	0.41938	0.38443	0.39317	0.39317	0.34949	0.43686	0.33201	0.34075	0.31454	0.33201	0.32327	0.30580	0.41065	0.38443	0.36696	0.33201	0.35822	0.34075	0.35822	0.30580	0.29706	0.31454	0.34075	0.34075	0.29706	0.27959	0.36696	0.34949	0.33201	0.38443	0.37570	0.34075	0.34075	0.33201	0.31454	0.38443	0.38443	0.30580	0.41065	0.34949	0.41938	0.41938	0.44559	0.36696	0.41938	0.37570	0.35822	0.40191	0.40191	0.40191	0.41938	0.50675	0.51549	0.46307	0.44559	0.44559	0.46307	0.47181	0.49802	0.52423	0.57665	0.56791	0.70771	0.58539	0.60286	0.62034	0.59413	0.71644	0.68150	0.66402	0.75139	0.65529	0.71644	0.74266	0.82129	0.76887	0.83876	0.85624	0.72518	0.83876	0.90866	0.78634	0.86498	0.89992	0.81255	0.77760	0.73392	0.76013	0.80382	0.89119	0.79508	0.76013	0.83876	0.76013	0.83876	0.79508	0.83003	0.82129	0.92614	0.82129	0.83876	0.71644	0.81255	0.85624	0.80382	0.76887	0.81255	0.86498	0.85624	0.77760	0.88245	0.78634	0.76887	0.88245	0.83003	0.89119	0.84750	0.85624	0.89992	0.78634	0.73392	0.88245	0.76013	0.76887	0.74266	0.71644	0.68150	0.72518	0.62907	0.69023	0.71644	0.64655	0.79508	0.74266	0.71644	0.68150	0.68150	0.75139	0.65529	0.68150	0.58539	0.71644	0.69897	0.73392	0.66402	0.66402	0.59413	0.58539	0.63781	0.56791	0.55918	0.57665	0.54170	0.51549	0.62907	0.65529	0.53297	0.62034	0.53297	0.55918	0.69023	0.74266	0.68150	0.65529	0.69023	0.64655	0.61160	0.66402	0.62907	0.62034	0.58539	0.61160	0.62907	0.55918	0.55918	0.65529	0.62907	0.48928	0.58539	0.62034	0.55918	0.61160	0.61160	0.51549	0.60286	0.55044	0.53297	0.55918	0.59413	0.59413	0.62034	0.60286	0.60286	0.56791	0.61160	0.57665	0.58539	0.55918	0.54170	0.56791	0.49802	0.49802	0.55918	0.52423	0.49802	0.41938	0.48054	0.39317	0.52423	0.55044	0.55044	0.56791	0.51549	0.48054	0.44559	0.54170	0.46307	0.61160	0.51549	0.56791	0.62034	0.57665	0.62034	0.44559	0.51549	0.41938	0.60286	0.52423	0.58539	0.52423	0.47181	0.46307	0.55918	0.47181	0.50675	0.57665	0.52423	0.56791	0.46307	0.47181	0.48928	0.46307	0.41938	0.51549	0.51549	0.52423	0.55044	0.42812	0.52423	0.51549	0.45433	0.47181	0.51549	0.48054	0.52423	0.56791	0.53297	0.48054	0.59413	0.40191	0.48054	0.57665	0.49802	0.35822	0.48054	0.50675	0.35822	0.44559	0.45433	0.41938	0.41065	0.44559	0.45433	0.44559	0.46307	0.48054	0.50675	0.48054	0.42812	0.47181	0.47181	0.36696	0.48054	0.44559	0.48054	0.48928	0.52423	0.41065	0.47181	0.51549	0.39317	0.53297	0.47181	0.39317	0.41065	0.54170	0.46307	0.49802	0.48928	0.47181	0.49802	0.57665	0.47181	0.51549	0.48928	0.42812	0.47181	0.46307	0.54170	0.52423	0.57665	0.49802	0.46307	0.60286	0.53297	0.51549	0.49802	0.48054	0.48054	0.43686	0.48054	0.47181	0.46307	0.43686	0.48054	0.41938	0.48054	0.44559	0.46307	0.46307	0.45433	0.45433	0.35822	0.40191	0.51549	0.43686	0.52423	0.42812	0.50675	0.44559	0.39317	0.45433	0.48054	0.48054	0.48928	0.49802	0.48054	0.41065	0.36696	0.44559	0.47181	0.55918	0.43686	0.45433	0.49802	0.55044	0.36696	0.48928	0.37570	0.36696	0.43686	0.46307	0.38443	0.46307	0.43686	0.51549	0.41938	0.48928	0.39317	0.50675	0.42812	0.38443	0.41065	0.48928	0.48054	0.53297	0.48054	0.43686	0.40191	0.43686	0.38443	0.38443	0.45433	0.42812	0.47181	0.47181	0.30580	0.36696	0.36696	0.32327	0.41065	0.34075	0.32327	0.45433	0.44559	0.41938	0.40191	0.33201	0.34949	0.41938	0.35822	0.42812	0.48054	0.46307	0.34949	0.47181	0.49802	0.43686	0.41065	0.40191	0.45433	0.40191	0.47181	0.51549	0.52423	0.49802	0.51549	0.45433	0.46307	0.42812	0.46307	0.44559	0.35822	0.49802	0.40191	0.42812	0.48054	0.45433	0.44559	0.45433	0.41065	0.37570	0.45433	0.44559	0.42812	0.46307	0.42812	0.48054	0.37570	0.45433	0.41938	0.45433	0.45433	0.41938	0.49802	0.54170	0.53297	0.55918	0.46307	0.46307	0.55044	0.62907	0.51549	0.48928	0.55044	0.48928	0.57665	0.45433	0.55918	0.52423	0.60286	0.57665	0.62034	0.62907	0.56791	0.56791	0.60286	0.57665	0.56791	0.58539	0.61160	0.53297	0.52423	0.56791	0.58539	0.58539	0.54170	0.56791	0.55044	0.51549	0.51549	0.45433	0.43686	0.49802	0.56791	0.50675	0.48928	0.67276	0.66402	0.53297	0.65529	0.60286	0.55044	0.57665	0.62907	0.47181	0.49802	0.60286	0.56791	0.58539	0.56791	0.49802	0.55918	0.57665	0.52423	0.52423	0.55044	0.36696	0.54170	0.53297	0.41938	0.51549	0.67276	0.55918	0.55918	0.46307	0.54170	0.48928	0.52423	0.52423	0.50675	0.61160	0.55918	0.49802	0.51549	0.55044	0.41065	0.50675	0.40191	0.48054	0.55044	0.43686	0.51549	0.58539	0.41065	0.46307	0.58539	0.49802	0.43686	0.54170	0.49802	0.55918	0.48928	0.46307	0.53297	0.53297	0.45433	0.57665	0.51549	0.42812	0.45433	0.55044	0.47181	0.49802	0.43686	0.48928	0.44559	0.52423	0.43686	0.55044	0.59413	0.47181	0.44559	0.47181	0.38443	0.45433	0.57665	0.48054	0.41065	0.55044	0.48054	0.48928	0.53297	0.46307	0.48054	0.47181	0.42812	0.44559	0.43686	0.45433	0.48054	0.50675	0.40191	0.48928	0.50675	0.48928	0.58539	0.53297	0.43686	0.48928	0.50675	0.41938	0.45433	0.49802	0.45433	0.54170	0.52423	0.41065	0.44559	0.47181	0.41065	0.42812	0.53297	0.46307	0.46307	0.42812	0.51549	0.51549	0.53297	0.39317	0.44559	0.49802	0.42812	0.52423	0.56791	0.49802	0.55918	0.58539	0.47181	0.55918	0.60286	0.52423	0.58539	0.58539	0.45433	0.60286	0.69897	0.50675	0.53297	0.58539	0.48928	0.49802	0.50675	0.52423	0.50675	0.52423	0.44559	0.53297	0.61160	0.55918	0.43686	0.55918	0.60286	0.57665	0.55044	0.56791	0.52423	0.55918	0.48054	0.53297	0.62907	0.52423	0.55044	0.54170	0.51549	0.55918	0.54170	0.48054	0.48928	0.56791	0.56791	0.50675	0.50675	0.51549	0.48928	0.55918	0.41938	0.48054	0.55044	0.55044	0.40191	0.62907	0.48928	0.39317	0.58539	0.48928	0.42812	0.52423	0.39317	0.55918	0.58539	0.44559	0.50675	0.55918	0.44559	0.55044	0.55918	0.41938	0.55918	0.52423	0.39317	0.62034	0.53297	0.44559	0.46307	0.55918	0.52423	0.45433	0.58539	0.47181	0.44559	0.57665	0.48928	0.56791	0.52423	0.46307	0.46307	0.52423	0.41065	0.48928	0.55918	0.52423	0.57665	0.63781	0.59413	0.57665	0.75139	0.48928	0.55918	0.63781	0.49802	0.65529	0.73392	0.55918	0.55918	0.66402	0.52423	0.57665	0.62034	0.53297	0.58539	0.64655	0.64655	0.70771	0.67276	0.52423	0.52423	0.55918	0.48928	0.54170	0.58539	0.58539	0.62907	0.69023	0.57665	0.56791	0.55044	0.46307	0.65529	0.57665	0.52423	0.65529	0.65529	0.54170	0.62907	0.56791	0.65529	0.60286	0.59413	0.48928	0.55044	0.57665	0.55918	0.60286	0.63781	0.54170	0.62034	0.55918	0.41065	0.58539	0.49802	0.40191	0.54170	0.70771	0.58539	0.69023	0.62034	0.51549	0.57665	0.64655	0.51549	0.59413	0.73392	0.48928	0.62034	0.73392	0.65529	0.64655	0.63781	0.52423	0.59413	0.62907	0.62034	0.69023	0.69897	0.66402	0.67276	0.76887	0.61160	0.71644	0.67276	0.67276	0.75139	0.69023	0.55918	0.68150	0.77760	0.62034	0.60286	0.74266	0.62034	0.66402	0.74266	0.57665	0.61160	0.69023	0.74266	0.73392	0.89119	0.74266	0.93487	0.86498	0.64655	0.83003	0.88245	0.72518	0.81255	0.97856	0.71644	0.78634	0.81255	0.67276	0.83003	0.83003	0.57665	0.80382	0.97856	0.74266	0.78634	0.91740	0.62034	0.80382	0.85624	0.66402	0.77760	0.89992	0.65529	0.87371	0.96108	0.72518	0.95235	1.04846	0.69897	0.87371	0.86498	0.69023	0.81255	0.84750	0.71644	0.71644	0.81255	0.63781	0.81255	0.97856	0.69897	0.80382	0.83003	0.73392	0.66402	0.90866	0.67276	0.86498	0.82129	0.69023	0.87371	0.93487	0.77760	0.93487	0.97856	0.71644	0.89119	0.93487	0.62034	0.71644	0.87371	0.67276	0.77760	0.71644	0.60286	0.74266	0.86498	0.67276	0.74266	0.89119	0.72518	0.86498	0.89119	0.70771	0.73392	0.79508	0.69897	0.81255	0.87371	0.69897	0.70771	0.77760	0.42812	0.65529	0.71644	0.65529	0.87371	0.79508	0.71644	0.70771	0.76013	0.64655	0.77760	0.76013	0.72518	0.83003	0.88245	0.70771	0.80382	0.94361	0.72518	0.79508	0.85624	0.73392	0.92614	0.83876	0.75139	0.88245	0.96108	0.68150	0.99603	0.92614	0.83003	1.03972	0.96108	0.90866	0.94361	0.94361	0.83876	0.88245	0.96108	0.76013	0.88245	0.89119	0.77760	0.93487	0.93487	0.75139	0.87371	0.84750	0.77760	0.93487	0.89119	0.80382	0.85624	0.92614	0.71644	0.78634	0.78634	0.61160	0.60286	0.84750	0.72518	0.79508	0.72518	0.62034	0.70771	0.70771	0.66402	0.65529	0.62034	0.65529	0.69897	0.68150	0.61160	0.57665	0.61160	0.56791	0.55044	0.63781	0.46307	0.48054	0.41065	0.43686	0.44559	0.42812	0.46307	0.41065	0.42812	0.41065	0.41065	0.39317	0.36696	0.39317	0.41065	0.41938	0.44559	0.41065	0.34949	0.40191	0.36696	0.47181	0.44559	0.41065	0.39317	0.37570	0.42812	0.43686	0.39317	0.43686	0.41065	0.36696	0.42812	0.39317	0.38443	0.42812	0.33201	0.35822	0.30580	0.41065	0.38443	0.48928	0.38443	0.42812	0.43686	0.40191	0.37570	0.39317	0.33201	0.43686	0.41938	0.34075	0.39317	0.34949	0.34075	0.45433	0.39317	0.34949	0.46307	0.32327	0.41065	0.45433	0.41065	0.36696	0.38443	0.43686	0.37570	0.36696	0.34949	0.40191	0.36696	0.41065	0.38443	0.29706	0.37570	0.34075	0.39317	0.34075	0.28833	0.44559	0.32327	0.39317	0.37570	0.35822	0.40191	0.44559	0.38443	0.33201	0.41938	0.38443	0.44559	0.41938	0.30580	0.31454	0.34075	0.39317	0.34075	0.38443	0.45433	0.33201	0.40191	0.42812	0.41938	0.43686	0.45433	0.44559	0.46307	0.43686	0.33201	0.33201	0.36696	0.33201	0.34949	0.29706	0.34075	0.40191	0.38443	0.33201	0.35822	0.32327	0.30580	0.31454	0.34075	0.24464	0.34075	0.38443	0.36696	0.40191	0.37570	0.32327	0.35822	0.37570	0.32327	0.33201	0.34949	0.34949	0.38443	0.34075	0.26211	0.33201	0.41938	0.37570	0.37570	0.31454	0.30580	0.36696	0.35822	0.37570	0.41938	0.33201	0.33201	0.28833	0.34075	0.34075	0.35822	0.39317	0.34075	0.38443	0.41065	0.34949	0.37570	0.40191	0.32327	0.40191	0.41938	0.38443	0.36696	0.38443	0.39317	0.37570	0.38443	0.41938	0.34949	0.35822	0.34949	0.36696	0.39317	0.39317	0.37570	0.39317	0.29706	0.34949	0.34949	0.36696	0.36696	0.29706	0.27959	0.34949	0.30580	0.34075	0.31454	0.33201	0.29706	0.33201	0.36696	0.35822	0.31454	0.34949	0.35822	0.34075	0.37570	0.36696	0.43686	0.41065	0.41938	0.40191	0.34075	0.39317	0.34075	0.38443	0.31454	0.36696	0.31454	0.33201	0.36696	0.37570	0.32327	0.36696	0.34949	0.37570	0.34949	0.34075	0.40191	0.36696	0.36696	0.34949	0.33201	0.36696	0.32327	0.30580	0.32327	0.31454	0.31454	0.32327	0.34949	0.34075	0.30580	0.34075	0.35822	0.41065	0.37570	0.34075	0.30580	0.26211	0.32327	0.34949	0.34949	0.26211	0.32327	0.32327	0.28833	0.41065	0.40191	0.34075	0.41065	0.27085	0.38443	0.31454	0.27085	0.40191	0.38443	0.34075	0.35822	0.36696	0.39317	0.35822	0.35822	0.31454	0.28833	0.25338	0.27085	0.34949	0.27085	0.30580	0.33201	0.33201	0.31454	0.30580	0.32327	0.38443	0.35822	0.27085	0.34949	0.38443	0.31454	0.34949	0.26211	0.30580	0.35822	0.35822	0.34949	0.28833	0.33201	0.33201	0.34075	0.27085	0.31454	0.31454	0.28833	0.23590	0.27085	0.22717	0.30580	0.27959	0.25338	0.29706	0.26211	0.32327	0.34075	0.34075	0.27085	0.33201	0.31454	0.32327	0.27085	0.31454	0.27959	0.31454	0.31454	0.35822	0.34949	0.35822	0.32327	0.34075	0.30580	0.26211	0.34075	0.29706	0.35822	0.34075	0.26211	0.30580	0.34075	0.30580	0.33201	0.34949	0.29706	0.32327	0.27959	0.24464	0.27959	0.34075	0.28833	0.27959	0.27085	0.26211	0.29706	0.33201	0.29706	0.34075	0.30580	0.22717	0.25338	0.25338	0.28833	0.29706	0.23590	0.27959	0.32327	0.32327	0.26211	0.34075	0.31454	0.24464	0.32327	0.27959	0.26211	0.30580	0.27959	0.29706	0.31454	0.27085	0.26211	0.33201	0.27959	0.28833	0.27959	0.26211	0.26211	0.27085	0.33201	0.28833	0.28833	0.33201	0.30580	0.29706	0.27085	0.30580	0.25338	0.27085	0.25338	0.30580	0.23590	0.27085	0.29706	0.27085	0.34075	0.32327	0.33201	0.32327	0.27085	0.21843	0.29706	0.29706	0.23590	0.32327	0.34075	0.31454	0.35822	0.31454	0.34949	0.31454	0.40191	0.30580	0.30580	0.22717	0.30580	0.29706	0.30580	0.27959	0.27959	0.27959	0.27959	0.18348	0.29706	0.28833	0.27959	0.26211	0.27085	0.25338	0.28833	0.21843	0.28833	0.28833	0.29706	0.30580	0.27085	0.24464	0.28833	0.27959	0.25338	0.24464	0.26211	0.22717	0.26211	0.24464	0.30580	0.27085	0.32327	0.27959	0.27085	0.25338	0.29706	0.22717	0.27085	0.27959	0.22717	0.24464	0.26211	0.22717	0.24464	0.29706	0.31454	0.31454	0.29706	0.21843	0.20969	0.26211	0.26211	0.23590	0.24464	0.21843	0.21843	0.22717	0.27085	0.20969	0.26211	0.30580	0.32327	0.21843	0.22717	0.27959	0.22717	0.20969	0.25338	0.20969	0.20969	0.16601	0.23590	0.20095	0.25338	0.22717	0.19222	0.23590	0.20095	0.14853	0.22717	0.24464	0.25338	0.27959	0.25338	0.25338	0.26211	0.27959	0.23590	0.22717	0.25338	0.21843	0.19222	0.20969	0.23590	0.23590	0.19222	0.20969	0.26211	0.24464	0.21843	0.26211	0.20095	0.20095	0.22717	0.21843	0.19222	0.25338	0.25338	0.20969	0.25338	0.30580	0.25338	0.27085	0.24464	0.21843	0.24464	0.26211	0.26211	0.26211	0.22717	0.23590	0.27959	0.27959	0.16601	0.25338	0.28833	0.17474	0.22717	0.24464	0.21843	0.23590	0.24464	0.26211	0.27085	0.25338	0.25338	0.31454	0.29706	0.34949	0.27959	0.29706	0.27085	0.24464	0.23590	0.24464	0.27959	0.31454	0.22717	0.26211	0.28833	0.34075	0.29706	0.25338	0.21843	0.33201	0.28833	0.25338	0.28833	0.30580	0.22717	0.23590	0.26211	0.27085	0.33201	0.27085	0.28833	0.27959	0.26211	0.26211	0.30580	0.28833	0.28833	0.28833	0.34075	0.26211	0.29706	0.27959	0.28833	0.33201	0.33201	0.33201	0.33201	0.27959	0.26211	0.29706	0.32327	0.30580	0.33201	0.31454	0.27959	0.27085	0.30580	0.28833	0.33201	0.30580	0.28833	0.26211	0.32327	0.32327	0.37570	0.34949	0.35822	0.34075	0.34075	0.32327	0.30580	0.32327	0.29706	0.30580	0.41938	0.36696	0.34075	0.38443	0.39317	0.34949	0.35822	0.28833	0.33201	0.27959	0.28833	0.29706	0.38443	0.28833	0.33201	0.33201	0.34075	0.29706	0.37570	0.33201	0.37570	0.38443	0.41065	0.33201	0.37570	0.35822	0.27085	0.33201	0.27959	0.27085	0.36696	0.37570	0.39317	0.34075	0.27959	0.32327	0.30580	0.29706	0.33201	0.30580	0.34949	0.39317	0.33201	0.38443	0.34949	0.34949	0.41065	0.37570	0.37570	0.38443	0.37570	0.29706	0.32327	0.33201	0.35822	0.36696	0.35822	0.33201	0.40191	0.37570	0.32327	0.38443	0.30580	0.32327	0.34949	0.30580	0.31454	0.30580	0.30580	0.33201	0.29706	0.37570	0.38443	0.37570	0.32327	0.34075	0.34949	0.32327	0.30580	0.36696	0.32327	0.31454	0.27959	0.27959	0.39317	0.29706	0.36696	0.30580	0.31454	0.29706	0.27085	0.28833	0.37570	0.27959	0.31454	0.39317	0.35822	0.34075	0.35822	0.34075	0.39317	0.40191	0.42812	0.35822	0.34075	0.40191	0.41065	0.47181	0.38443	0.37570	0.40191	0.37570	0.34075	0.31454	0.31454	0.34075	0.30580	0.37570	0.34949	0.41065	0.34075	0.37570	0.36696	0.36696	0.32327	0.34949	0.37570	0.39317	0.40191	0.36696	0.40191	0.34075	0.36696	0.34949	0.41065	0.34075	0.41938	0.36696	0.38443	0.34075	0.35822	0.37570	0.41065	0.39317	0.39317	0.39317	0.41938	0.39317	0.43686	0.43686	0.37570	0.37570	0.32327	0.32327	0.36696	0.38443	0.37570	0.39317	0.39317	0.34949	0.36696	0.36696	0.34949	0.34075	0.29706	0.34949	0.37570	0.35822	0.38443	0.34949	0.41065	0.35822	0.38443	0.35822	0.43686	0.35822	0.32327	0.38443	0.37570	0.33201	0.36696	0.34949	0.33201	0.33201	0.38443	0.37570	0.35822	0.41065	0.36696	0.37570	0.36696	0.35822	0.41938	0.32327	0.34075	0.34949	0.35822	0.40191	0.46307	0.34949	0.40191	0.38443	0.41938	0.39317	0.45433	0.39317	0.37570	0.46307	0.37570	0.34949	0.38443	0.34075	0.39317	0.41065	0.44559	0.37570	0.41938	0.43686	0.35822	0.35822	0.37570	0.41938	0.31454	0.41938	0.47181	0.34949	0.34075	0.37570	0.34949	0.35822	0.32327	0.38443	0.39317	0.37570	0.36696	0.38443	0.34949	0.40191	0.34075	0.40191	0.39317	0.41065	0.34075	0.40191	0.32327	0.34075	0.34949	0.37570	0.38443	0.29706	0.34949	0.40191	0.32327	0.38443	0.33201	0.31454	0.36696	0.34949	0.36696	0.31454	0.36696	0.31454	0.27085	0.34949	0.34075	0.26211	0.30580	0.28833	0.35822	0.40191	0.38443	0.34075	0.38443	0.37570	0.32327	0.30580	0.40191	0.36696	0.28833	0.33201	0.27085	0.34949	0.34949	0.35822	0.37570	0.34075	0.30580	0.34949	0.32327	0.28833	0.26211	0.38443	0.35822	0.32327	0.32327	0.28833	0.29706	0.30580	0.29706	0.31454	0.34075	0.28833	0.34949	0.36696	0.22717	0.28833	0.29706	0.34075	0.34075	0.33201	0.30580	0.32327	0.38443	0.37570	0.29706	0.32327	0.34949	0.34075	0.33201	0.33201	0.37570	0.34949	0.34949	0.33201	0.27959	0.31454	0.31454	0.28833	0.28833	0.30580	0.34949	0.30580	0.31454	0.32327	0.33201	0.24464	0.29706	0.27959	0.38443	0.28833	0.30580	0.24464	0.28833	0.29706	0.30580	0.34949	0.37570	0.30580	0.30580	0.34075	0.28833	0.30580	0.35822	0.36696	0.27085	0.27959	0.31454	0.34075	0.35822	0.39317	0.32327	0.30580	0.29706	0.39317	0.31454	0.34075	0.34949	0.25338	0.34949	0.32327	0.30580	0.29706	0.29706	0.34075	0.34075	0.38443	0.35822	0.27085	0.30580	0.25338	0.24464	0.28833	0.35822	0.35822	0.40191	0.31454	0.35822	0.34075	0.30580	0.33201	0.32327	0.35822	0.36696	0.36696	0.35822	0.36696	0.34075	0.34949	0.34075	0.34949	0.34949	0.38443	0.40191	0.36696	0.32327	0.37570	0.38443	0.37570	0.41065	0.36696	0.43686	0.37570	0.34949	0.39317	0.41065	0.41065	0.40191	0.48928	0.44559	0.36696	0.35822	0.36696	0.41938	0.39317	0.37570	0.36696	0.41938	0.41065	0.38443	0.33201	0.42812	0.41938	0.39317	0.44559	0.37570	0.49802	0.42812	0.45433	0.53297	0.45433	0.47181	0.41065	0.40191	0.47181	0.43686	0.40191	0.42812	0.45433	0.41938	0.43686	0.43686	0.42812	0.41065	0.46307	0.47181	0.41065	0.43686	0.51549	0.48054	0.46307	0.47181	0.47181	0.48054	0.48928	0.43686	0.42812	0.48054	0.45433	0.41065	0.47181	0.53297	0.43686	0.48928	0.44559	0.38443	0.41938	0.48928	0.49802	0.44559	0.41938	0.51549	0.36696	0.46307	0.49802	0.40191	0.42812	0.50675	0.52423	0.49802	0.41938	0.48054	0.48054	0.48928	0.46307	0.46307	0.40191	0.40191	0.39317	0.43686	0.41065	0.37570	0.42812	0.47181	0.46307	0.52423	0.45433	0.48054	0.43686	0.41938	0.40191	0.41938	0.46307	0.42812	0.47181	0.40191	0.42812	0.42812	0.41065	0.35822	0.41938	0.42812	0.47181	0.43686	0.43686	0.41938	0.45433	0.41938	0.51549	0.43686	0.45433	0.44559	0.45433	0.48928	0.42812	0.50675	0.45433	0.45433	0.43686	0.40191	0.36696	0.42812	0.46307	0.44559	0.48054	0.41938	0.46307	0.44559	0.48054	0.37570	0.41938	0.43686	0.44559	0.47181	0.41065	0.43686	0.46307	0.49802	0.41938	0.46307	0.48054	0.41938	0.45433	0.42812	0.39317	0.46307	0.41065	0.49802	0.40191	0.39317	0.40191	0.41938	0.43686	0.46307	0.43686	0.43686	0.41065	0.50675	0.44559	0.43686	0.44559	0.48054	0.45433	0.42812	0.45433	0.39317	0.47181	0.52423	0.49802	0.47181	0.48054	0.41065	0.48928	0.42812	0.46307	0.40191	0.37570	0.34949	0.38443	0.35822	0.38443	0.35822	0.40191	0.41938	0.45433	0.42812	0.43686	0.42812	0.45433	0.47181	0.43686	0.48928	0.43686	0.41938	0.45433	0.40191	0.39317	0.41065	0.47181	0.41065	0.42812	0.43686	0.41065	0.39317	0.40191	0.34949	0.40191	0.44559	0.34075	0.35822	0.41065	0.41938	0.40191	0.39317	0.44559	0.38443	0.39317	0.45433	0.41065	0.34949	0.32327	0.37570	0.41065	0.37570	0.40191	0.42812	0.41065	0.42812	0.35822	0.34949	0.37570	0.42812	0.34949	0.34075	0.34949	0.40191	0.43686	0.44559	0.35822	0.40191	0.37570	0.40191	0.44559	0.41065	0.36696	0.32327	0.41938	0.38443	0.32327	0.47181	0.44559	0.44559	0.31454	0.36696	0.37570	0.38443	0.31454	0.35822	0.33201	0.36696	0.41938	0.34949	0.33201	0.38443	0.32327	0.32327	0.44559	0.39317	0.38443	0.35822	0.41065	0.36696	0.33201	0.29706	0.29706	0.34949	0.33201	0.35822	0.41065	0.35822	0.39317	0.35822	0.35822	0.31454	0.31454	0.39317	0.36696	0.38443	0.32327	0.34075	0.34949	0.35822	0.28833	0.28833	0.34075	0.33201	0.30580	0.36696	0.34075	0.31454	0.34949	0.36696	0.38443	0.36696	0.32327	0.35822	0.37570	0.30580	0.29706	0.37570	0.36696	0.37570	0.30580	0.29706	0.29706	0.33201	0.40191	0.32327	0.27959	0.38443	0.35822	0.30580	0.37570	0.33201	0.35822	0.27085	0.34949	0.32327	0.34949	0.34949	0.39317	0.34949	0.34075	0.25338	0.33201	0.41065	0.29706	0.42812	0.35822	0.41065	0.31454	0.30580	0.34949	0.34949	0.34075	0.36696	0.40191	0.34075	0.34949	0.37570	0.41938	0.29706	0.31454	0.35822	0.35822	0.38443	0.39317	0.39317	0.39317	0.41065	0.40191	0.36696	0.34949	0.35822	0.44559	0.38443	0.41938	0.36696	0.38443	0.41938	0.32327	0.31454	0.32327	0.41938	0.41065	0.41938	0.40191	0.34949	0.35822	0.39317	0.30580	0.31454	0.34075	0.36696	0.36696	0.37570	0.34949	0.35822	0.37570	0.34949	0.34075	0.37570	0.34075	0.34075	0.34075	0.33201	0.34949	0.32327	0.38443	0.36696	0.38443	0.35822	0.38443	0.34075	0.35822	0.33201	0.34075	0.30580	0.31454	0.39317	0.36696	0.34075	0.34949	0.35822	0.34075	0.32327	0.30580	0.29706	0.36696	0.30580	0.34949	0.30580	0.26211	0.26211	0.32327	0.30580	0.41065	0.34075	0.26211	0.30580	0.38443	0.33201	0.34075	0.35822	0.35822	0.33201	0.39317	0.32327	0.33201	0.29706	0.27085	0.36696	0.35822	0.31454	0.34075	0.35822	0.33201	0.34949	0.31454	0.31454	0.30580	0.35822	0.36696	0.39317	0.29706	0.34075	0.35822	0.34075	0.34949	0.38443	0.38443	0.38443	0.41065	0.42812	0.34075	0.37570	0.42812	0.36696	0.39317	0.37570	0.35822	0.34949	0.41938	0.37570	0.41065	0.36696	0.37570	0.34075	0.41938	0.37570	0.37570	0.36696	0.34075	0.41065	0.41938	0.38443	0.39317	0.34075	0.36696	0.43686	0.41065	0.41065	0.40191	0.41065	0.35822	0.36696	0.41065	0.39317	0.37570	0.34949	0.40191	0.37570	0.34075	0.41065	0.37570	0.39317	0.36696	0.39317	0.38443	0.43686	0.32327	0.34949	0.34949	0.34075	0.41938	0.45433	0.43686	0.41938	0.36696	0.41938	0.39317	0.41065	0.41065	0.30580	0.40191	0.35822	0.34949	0.39317	0.40191	0.39317	0.41065	0.39317	0.33201	0.32327	0.30580	0.41065	0.33201	0.43686	0.34949	0.40191	0.40191	0.37570	0.41938	0.40191	0.41938	0.35822	0.37570	0.40191	0.37570	0.43686	0.47181	0.38443	0.37570	0.42812	0.44559	0.34949	0.35822	0.40191	0.37570	0.41938	0.41938	0.41938	0.40191	0.46307	0.36696	0.38443	0.38443	0.37570	0.35822	0.38443	0.37570	0.35822	0.37570	0.37570	0.39317	0.41938	0.48054	0.41065	0.45433	0.34949	0.41065	0.34075	0.35822	0.34075	0.37570	0.43686	0.38443	0.34949	0.38443	0.37570	0.36696	0.34949	0.36696	0.37570	0.39317	0.39317	0.38443	0.40191	0.39317	0.41065	0.41938	0.53297	0.42812	0.41938	0.41065	0.38443	0.42812	0.46307	0.46307	0.41938	0.38443	0.47181	0.36696	0.44559	0.41938	0.46307	0.42812	0.41938	0.34949	0.41065	0.42812	0.47181	0.48054	0.46307	0.45433	0.41938	0.40191	0.41938	0.41065	0.40191	0.44559	0.41938	0.41065	0.44559	0.41065	0.41938	0.37570	0.43686	0.45433	0.39317	0.48054	0.38443	0.41065	0.41938	0.45433	0.44559	0.45433	0.46307	0.47181	0.49802	0.48928	0.53297	0.51549	0.44559	0.42812	0.43686	0.43686	0.45433	0.51549	0.44559	0.52423	0.50675	0.44559	0.41938	0.51549	0.43686	0.53297	0.46307	0.48054	0.44559	0.43686	0.41938	0.49802	0.54170	0.50675	0.52423	0.47181	0.45433	0.46307	0.47181	0.44559	0.48054	0.52423	0.48928	0.41065	0.55918	0.47181	0.51549	0.49802	0.48928	0.41938	0.56791	0.44559	0.44559	0.46307	0.44559	0.44559	0.49802	0.53297	0.47181	0.46307	0.53297	0.40191	0.43686	0.44559	0.46307	0.55918	0.56791	0.45433	0.55044	0.56791	0.49802	0.52423	0.50675	0.45433	0.49802	0.50675	0.49802	0.53297	0.50675	0.45433	0.56791	0.52423	0.56791	0.59413	0.52423	0.55044	0.56791	0.48928	0.48928	0.55044	0.48054	0.48928	0.56791	0.56791	0.54170	0.55044	0.52423	0.59413	0.54170	0.49802	0.53297	0.49802	0.50675	0.55044	0.42812	0.43686	0.45433	0.48928	0.48054	0.46307	0.43686	0.54170	0.48054	0.41938	0.44559	0.51549	0.52423	0.47181	0.59413	0.52423	0.43686	0.47181	0.50675	0.42812	0.45433	0.48054	0.47181	0.55044	0.52423	0.50675	0.45433	0.46307	0.44559	0.45433	0.37570	0.40191	0.49802	0.41938	0.38443	0.45433	0.43686	0.55044	0.48928	0.42812	0.44559	0.38443	0.44559	0.44559	0.44559	0.44559	0.46307	0.42812	0.41065	0.43686	0.41938	0.51549	0.44559	0.46307	0.48054	0.48928	0.41938	0.45433	0.41938	0.39317	0.43686	0.41065	0.44559	0.37570	0.40191	0.42812	0.50675	0.48054	0.45433	0.47181	0.42812	0.48928	0.48054	0.45433	0.54170	0.39317	0.45433	0.50675	0.51549	0.45433	0.47181	0.48928	0.46307	0.45433	0.45433	0.37570	0.43686	0.40191	0.47181	0.48054	0.51549	0.51549	0.47181	0.48054	0.43686	0.36696	0.44559	0.41938	0.48928	0.48928	0.39317	0.48928	0.40191	0.38443	0.34949	0.44559	0.45433	0.44559	0.49802	0.42812	0.47181	0.43686	0.48928	0.45433	0.42812	0.52423	0.47181	0.47181	0.46307	0.41938	0.45433	0.50675	0.43686	0.48054	0.45433	0.45433	0.41938	0.45433	0.45433	0.43686	0.43686	0.41938	0.50675	0.46307	0.40191	0.47181	0.44559	0.44559	0.44559	0.42812	0.41065	0.40191	0.48054	0.41065	0.46307	0.43686	0.43686	0.47181	0.43686	0.37570	0.45433	0.41065	0.36696	0.48928	0.49802	0.43686	0.43686	0.46307	0.51549	0.44559	0.48054	0.45433	0.44559	0.48928	0.43686	0.41938	0.49802	0.44559	0.39317	0.41065	0.45433	0.41065	0.42812	0.44559	0.45433	0.52423	0.47181	0.42812	0.45433	0.47181	0.41065	0.50675	0.49802	0.46307	0.51549	0.40191	0.43686	0.49802	0.45433	0.37570	0.41938	0.35822	0.38443	0.42812	0.43686	0.45433	0.43686	0.54170	0.48928	0.48054	0.41065	0.45433	0.47181	0.51549	0.53297
3	0.91282	0.83274	0.52847	0.67260	0.57652	0.46442	0.49644	0.65659	0.57652	0.54449	0.56050	0.44840	0.59253	0.51246	0.64057	0.59253	0.72064	0.54449	0.59253	0.62456	0.49644	0.62456	0.70463	0.75267	0.65659	0.62456	0.60854	0.62456	0.68862	0.62456	0.59253	0.60854	0.60854	0.65659	0.51246	0.56050	0.76869	0.68862	0.51246	0.65659	0.65659	0.70463	0.51246	0.56050	0.59253	0.64057	0.65659	0.57652	0.62456	0.60854	0.75267	0.72064	0.70463	0.70463	0.56050	0.81673	0.56050	0.57652	0.52847	0.56050	0.81673	0.70463	0.70463	0.80072	0.56050	0.62456	0.62456	0.73666	0.70463	0.68862	0.56050	0.52847	0.52847	0.60854	0.40036	0.72064	0.65659	0.38434	0.59253	0.62456	0.49644	0.64057	0.62456	0.67260	0.68862	0.67260	0.59253	0.56050	0.68862	0.48043	0.52847	0.70463	0.48043	0.52847	0.67260	0.76869	0.76869	0.75267	0.80072	0.52847	0.59253	0.54449	0.56050	0.65659	0.56050	0.59253	0.56050	0.62456	0.67260	0.65659	0.60854	0.78470	0.62456	0.70463	0.59253	0.59253	0.68862	0.57652	0.64057	0.60854	0.68862	0.60854	0.49644	0.67260	0.65659	0.59253	0.60854	0.60854	0.49644	0.44840	0.51246	0.70463	0.62456	0.88079	0.52847	0.67260	0.72064	0.65659	0.64057	0.57652	0.57652	0.67260	0.65659	0.62456	0.54449	0.70463	0.59253	0.86477	0.62456	0.80072	0.49644	0.49644	0.62456	0.70463	0.65659	0.54449	0.46442	0.48043	0.64057	0.78470	0.62456	0.81673	0.59253	0.80072	0.70463	0.52847	0.67260	0.64057	0.57652	0.65659	0.59253	0.64057	0.64057	0.64057	0.51246	0.62456	0.60854	0.59253	0.57652	0.64057	0.52847	0.62456	0.72064	0.46442	0.67260	0.65659	0.59253	0.60854	0.60854	0.56050	0.67260	0.70463	0.60854	0.68862	0.67260	0.57652	0.54449	0.57652	0.65659	0.49644	0.59253	0.52847	0.72064	0.59253	0.60854	0.65659	0.78470	0.49644	0.78470	0.64057	0.62456	0.62456	0.59253	0.73666	0.70463	0.68862	0.64057	0.62456	0.59253	0.56050	0.65659	0.59253	0.52847	0.65659	0.60854	0.51246	0.72064	0.72064	0.54449	0.67260	0.41637	0.65659	0.60854	0.70463	0.70463	0.48043	0.56050	0.54449	0.56050	0.52847	0.83274	0.46442	0.67260	0.78470	0.75267	0.67260	0.56050	0.52847	0.64057	0.56050	0.51246	0.48043	0.65659	0.51246	0.54449	0.76869	0.54449	0.73666	0.46442	0.54449	0.57652	0.65659	0.59253	0.49644	0.52847	0.64057	0.60854	0.64057	0.54449	0.52847	0.78470	0.70463	0.65659	0.67260	0.44840	0.73666	0.48043	0.62456	0.72064	0.49644	0.44840	0.65659	0.65659	0.62456	0.54449	0.52847	0.38434	0.65659	0.72064	0.60854	0.54449	0.67260	0.84876	0.60854	0.65659	0.48043	0.54449	0.57652	0.64057	0.72064	0.51246	0.60854	0.72064	0.64057	0.73666	0.64057	0.48043	0.62456	0.64057	0.40036	0.49644	0.56050	0.67260	0.78470	0.70463	0.56050	0.51246	0.60854	0.60854	0.57652	0.65659	0.67260	0.46442	0.67260	0.62456	0.72064	0.56050	0.65659	0.64057	0.60854	0.72064	0.76869	0.73666	0.57652	0.64057	0.41637	0.67260	0.62456	0.44840	0.67260	0.59253	0.56050	0.59253	0.65659	0.56050	0.56050	0.68862	0.62456	0.64057	0.60854	0.51246	0.54449	0.62456	0.62456	0.68862	0.70463	0.59253	0.60854	0.65659	0.60854	0.70463	0.52847	0.52847	0.57652	0.59253	0.68862	0.75267	0.59253	0.41637	0.48043	0.48043	0.59253	0.54449	0.78470	0.60854	0.60854	0.70463	0.49644	0.51246	0.60854	0.72064	0.52847	0.60854	0.54449	0.70463	0.78470	0.68862	0.70463	0.59253	0.67260	0.51246	0.68862	0.56050	0.62456	0.62456	0.54449	0.67260	0.59253	0.64057	0.51246	0.64057	0.64057	0.54449	0.76869	0.81673	0.72064	0.76869	0.67260	0.72064	0.65659	0.67260	0.62456	0.56050	0.75267	0.78470	0.75267	0.68862	0.76869	0.60854	0.80072	0.60854	0.67260	0.54449	0.80072	0.54449	0.67260	0.70463	0.84876	0.76869	0.84876	0.59253	0.60854	0.72064	0.65659	0.80072	0.75267	0.57652	0.76869	0.75267	0.64057	0.75267	0.65659	0.72064	0.83274	0.68862	0.65659	0.73666	0.83274	0.56050	0.73666	0.68862	0.62456	0.64057	0.67260	0.68862	0.72064	0.65659	0.64057	0.80072	0.60854	0.76869	0.67260	0.73666	0.65659	0.60854	0.62456	0.89680	0.73666	0.86477	0.73666	0.64057	0.72064	0.65659	0.67260	0.78470	0.48043	0.64057	0.94485	0.76869	0.64057	0.60854	0.81673	0.89680	0.65659	0.67260	0.59253	0.72064	0.75267	0.54449	0.67260	0.76869	0.73666	0.59253	0.75267	0.88079	0.54449	0.70463	0.76869	0.67260	0.67260	0.83274	0.59253	0.76869	0.72064	0.84876	0.62456	0.64057	0.70463	0.60854	0.60854	0.75267	0.68862	0.68862	0.60854	0.62456	0.86477	0.57652	0.75267	0.51246	0.52847	0.72064	0.60854	0.57652	0.76869	0.70463	0.65659	0.60854	0.64057	0.65659	0.73666	0.76869	0.68862	0.73666	0.75267	0.75267	0.67260	0.57652	0.70463	0.67260	0.62456	0.73666	0.72064	0.75267	0.65659	0.76869	0.72064	0.72064	0.88079	0.54449	0.70463	0.68862	0.70463	0.67260	0.67260	0.70463	0.64057	0.70463	0.65659	0.72064	0.70463	0.59253	0.68862	0.81673	0.68862	0.60854	0.70463	0.49644	0.65659	0.68862	0.59253	0.78470	0.78470	0.68862	0.92883	0.78470	0.70463	0.86477	0.64057	0.48043	0.59253	0.52847	0.59253	0.86477	0.65659	0.70463	0.68862	0.52847	0.57652	0.68862	0.60854	0.75267	0.73666	0.78470	0.89680	0.67260	0.57652	0.68862	0.72064	0.76869	0.64057	0.67260	0.80072	0.70463	0.67260	0.70463	0.65659	0.68862	0.64057	0.62456	0.78470	0.64057	0.49644	0.60854	0.75267	0.57652	0.64057	0.78470	0.70463	0.60854	0.75267	0.65659	0.64057	0.60854	0.76869	0.60854	0.67260	0.70463	0.60854	0.67260	0.64057	0.75267	0.68862	0.41637	0.70463	0.65659	0.64057	0.64057	0.60854	0.57652	0.52847	0.73666	0.48043	0.70463	0.60854	0.75267	0.78470	0.68862	0.51246	0.62456	0.49644	0.54449	0.80072	0.70463	0.44840	0.60854	0.65659	0.68862	0.67260	0.84876	0.65659	0.92883	0.62456	0.92883	0.70463	0.65659	0.62456	0.65659	0.73666	0.81673	0.52847	0.62456	0.62456	0.72064	0.59253	0.65659	0.65659	0.62456	0.68862	0.62456	0.64057	0.83274	0.72064	0.59253	0.65659	0.80072	0.91282	0.67260	0.72064	0.70463	0.62456	0.65659	0.65659	0.76869	0.57652	0.65659	0.59253	0.57652	0.70463	0.65659	0.73666	0.65659	0.84876	0.70463	0.73666	0.70463	0.64057	0.68862	0.83274	0.68862	0.67260	0.60854	0.65659	0.52847	0.57652	0.64057	0.49644	0.51246	0.56050	0.65659	0.62456	0.73666	0.57652	0.75267	0.54449	0.67260	0.68862	0.59253	0.68862	0.70463	0.51246	0.62456	0.60854	0.56050	0.60854	0.67260	0.72064	0.70463	0.65659	0.75267	0.73666	0.80072	0.83274	0.48043	0.83274	0.67260	0.46442	0.62456	0.73666	0.73666	0.92883	0.62456	0.62456	0.70463	0.65659	0.46442	0.65659	0.80072	0.62456	0.64057	0.49644	0.80072	0.70463	0.64057	0.48043	0.56050	0.60854	0.41637	0.60854	0.68862	0.49644	0.67260	0.65659	0.48043	0.70463	0.72064	0.59253	0.57652	0.65659	0.64057	0.60854	0.62456	0.65659	0.67260	0.67260	0.62456	0.56050	0.62456	0.56050	0.57652	0.65659	0.73666	0.68862	0.52847	0.57652	0.48043	0.65659	0.68862	0.84876	0.57652	0.57652	0.73666	0.83274	0.68862	0.62456	0.62456	0.65659	0.52847	0.52847	0.52847	0.76869	0.67260	0.60854	0.76869	0.75267	0.62456	0.76869	0.44840	0.60854	0.83274	0.62456	0.60854	0.59253	0.56050	0.76869	0.49644	0.62456	0.51246	0.72064	0.73666	0.54449	0.76869	0.62456	0.56050	0.56050	0.97687	0.65659	0.78470	0.49644	0.60854	0.78470	0.88079	0.80072	0.76869	0.64057	0.49644	0.72064	0.78470	0.73666	0.67260	0.67260	0.76869	0.75267	0.68862	0.67260	0.89680	0.65659	0.60854	0.88079	0.75267	0.70463	0.86477	0.78470	0.84876	0.73666	0.81673	0.67260	0.80072	0.65659	0.52847	0.51246	0.78470	0.80072	0.80072	0.70463	0.72064	0.76869	0.68862	0.80072	0.72064	0.83274	0.54449	0.80072	0.88079	0.56050	0.68862	0.89680	0.64057	0.78470	0.70463	0.75267	0.62456	0.70463	0.73666	0.76869	0.60854	0.64057	0.83274	0.78470	0.60854	0.75267	0.94485	0.80072	0.70463	0.68862	0.67260	0.76869	0.78470	0.76869	0.76869	0.68862	0.76869	0.67260	0.80072	0.75267	0.78470	0.72064	0.64057	0.78470	0.75267	0.80072	0.86477	0.70463	0.68862	0.75267	0.75267	0.70463	0.91282	0.80072	0.81673	0.68862	0.65659	0.59253	0.78470	0.83274	0.83274	0.84876	0.73666	0.60854	0.65659	0.76869	0.75267	0.75267	0.70463	0.54449	0.54449	0.75267	0.75267	0.56050	0.67260	0.52847	0.80072	0.83274	0.73666	0.88079	0.75267	0.83274	0.80072	0.76869	0.78470	0.70463	0.60854	0.64057	0.73666	0.72064	0.65659	0.59253	0.62456	0.57652	0.56050	0.49644	0.60854	0.70463	0.59253	0.60854	0.68862	0.68862	0.65659	0.67260	0.65659	0.84876	0.68862	0.64057	0.67260	0.57652	0.73666	0.68862	0.70463	0.70463	0.67260	0.81673	0.68862	0.76869	0.48043	0.68862	0.67260	0.68862	0.73666	0.89680	0.64057	0.62456	0.68862	0.64057	0.78470	0.64057	0.78470	0.81673	0.83274	0.51246	0.83274	0.89680	0.92883	0.91282	0.81673	0.75267	0.67260	0.68862	0.73666	0.70463	0.78470	0.76869	0.73666	0.68862	0.78470	0.80072	0.73666	0.73666	0.73666	0.78470	0.83274	0.83274	0.78470	0.86477	0.88079	0.91282	0.72064	0.67260	0.75267	0.78470	0.89680	0.80072	0.83274	0.78470	0.78470	0.73666	0.94485	0.94485	0.92883	0.89680	0.80072	0.83274	0.70463	0.81673	0.80072	0.99289	0.81673	0.91282	0.73666	0.84876	0.86477	0.81673	0.72064	1.07296	0.88079	0.84876	0.88079	1.05695	0.86477	1.05695	0.94485	1.08897	1.02492	1.05695	1.05695	1.10499	1.05695	1.10499	1.32919	1.13702	1.31317	1.15303	1.28115	1.42527	1.42527	1.37723	1.13702	1.56940	1.53738	1.34520	1.36122	1.50535	1.42527	1.39325	1.26513	1.39325	1.50535	1.39325	1.39325	1.37723	1.68150	1.58542	1.74556	1.69752	1.23310	1.68150	1.55339	1.37723	1.79360	1.56940	1.66549	1.71353	1.64948	1.61745	1.80962	2.16193	1.77759	1.93773	1.88969	1.77759	2.19396	1.90570	1.84165	2.08186	2.12991	2.25802	2.06585	2.04983	1.88969	2.25802	2.22599	2.06585	1.90570	2.19396	1.82563	2.04983	1.95375	1.79360	2.00179	2.19396	2.04983	2.24201	1.88969	2.12991	1.92172	1.76158	2.11389	2.11389	1.95375	1.48933	1.98578	2.08186	2.11389	2.16193	2.00179	1.90570	2.12991	2.24201	1.90570	2.01780	2.25802	2.03382	1.98578	2.04983	1.79360	2.09788	2.17795	2.04983	2.27403	2.43418	2.32208	2.46621	2.48222	1.98578	2.54628	2.12991	1.93773	2.53026	2.30606	1.98578	2.33809	2.14592	2.14592	2.46621	2.08186	1.95375	2.32208	2.24201	1.90570	2.25802	2.35411	2.03382	2.48222	2.29005	2.24201	2.25802	2.35411	1.88969	2.54628	2.43418	2.04983	2.20998	2.27403	2.25802	2.69041	2.45019	2.11389	2.37012	2.27403	2.48222	2.25802	2.51425	2.45019	2.51425	2.19396	2.70642	2.80251	2.70642	2.16193	2.56229	2.29005	2.48222	2.43418	2.30606	2.32208	2.40215	2.03382	2.35411	2.54628	2.27403	2.03382	2.11389	2.04983	1.79360	2.09788	1.98578	1.84165	2.04983	2.00179	1.76158	2.00179	1.71353	1.68150	1.87368	2.11389	1.85766	1.93773	2.16193	1.69752	2.12991	1.85766	1.56940	1.82563	1.93773	2.17795	2.40215	1.96976	1.60143	2.06585	2.09788	1.76158	1.90570	2.06585	2.20998	1.95375	2.03382	1.85766	1.96976	1.93773	1.95375	2.12991	2.46621	1.85766	2.17795	2.14592	2.19396	2.04983	2.27403	1.88969	2.08186	2.14592	2.32208	1.92172	2.29005	2.19396	2.12991	2.16193	2.33809	2.37012	2.30606	2.11389	2.25802	2.24201	2.32208	2.54628	2.22599	2.41816	2.72244	2.37012	1.90570	2.40215	2.17795	2.16193	2.24201	2.29005	2.37012	2.33809	2.30606	2.14592	2.32208	2.64236	2.29005	2.62635	2.30606	2.20998	2.22599	2.37012	2.41816	2.41816	2.41816	2.33809	2.29005	2.54628	2.46621	2.46621	2.16193	2.30606	2.22599	2.38613	2.37012	2.35411	2.33809	2.27403	2.70642	2.35411	2.59432	2.45019	2.33809	2.35411	2.62635	2.29005	2.48222	2.27403	2.06585	2.06585	2.17795	2.48222	2.25802	2.43418	2.49823	2.11389	2.12991	2.17795	2.32208	2.48222	2.53026	2.41816	2.41816	2.19396	2.22599	2.48222	2.38613	2.14592	2.46621	2.40215	2.25802	2.54628	2.27403	2.12991	2.38613	2.08186	2.29005	2.53026	2.19396	2.11389	2.32208	2.37012	2.43418	2.53026	2.14592	2.48222	2.65838	2.67439	2.20998	2.43418	2.48222	2.49823	2.32208	2.30606	2.45019	2.62635	2.29005	2.48222	2.27403	2.20998	2.29005	2.53026	2.62635	2.29005	2.49823	2.37012	2.27403	2.83454	2.08186	2.29005	2.49823	2.22599	2.08186	2.45019	2.06585	2.29005	2.30606	2.35411	2.04983	2.06585	2.11389	1.90570	1.82563	2.04983	1.92172	2.06585	1.69752	1.77759	1.96976	1.84165	1.76158	1.87368	1.77759	2.08186	1.92172	1.68150	1.96976	2.03382	1.85766	1.61745	2.17795	2.17795	1.79360	1.87368	1.45730	1.55339	1.85766	1.96976	1.71353	1.76158	2.03382	1.85766	1.90570	1.58542	1.77759	2.00179	1.76158	1.76158	2.11389	1.71353	1.85766	2.14592	1.96976	1.93773	2.12991	2.27403	2.08186	2.38613	2.19396	2.14592	2.17795	2.00179	2.09788	2.17795	2.17795	2.22599	2.00179	2.16193	2.64236	2.22599	2.06585	2.06585	2.06585	2.24201	2.29005	2.16193	2.54628	2.40215	2.35411	2.09788	2.38613	2.43418	2.22599	2.43418	2.59432	2.53026	2.32208	2.54628	2.09788	2.22599	2.64236	2.69041	2.61033	2.48222	2.33809	2.32208	2.46621	2.59432	2.48222	2.78649	2.49823	2.64236	2.70642	2.65838	2.49823	2.75446	2.54628	2.53026	2.56229	2.59432	2.62635	2.72244	2.49823	2.49823	2.77048	2.78649	2.46621	2.91461	2.78649	2.49823	2.73845	2.54628	2.35411	2.57831	2.72244	2.64236	3.02671	2.81852	2.61033	2.72244	2.56229	2.37012	2.78649	2.59432	2.61033	2.62635	2.48222	2.49823	2.78649	2.67439	2.57831	2.75446	2.59432	2.67439	2.80251	2.59432	2.80251	2.83454	2.75446	2.30606	2.72244	2.91461	2.56229	2.99468	2.53026	2.19396	2.61033	2.53026	2.20998	2.80251	2.40215	2.46621	2.40215	2.24201	2.09788	2.46621	2.35411	2.00179	2.54628	2.37012	2.16193	2.54628	2.41816	2.37012	2.37012	2.53026	2.06585	2.53026	2.41816	1.96976	2.40215	2.41816	2.16193	2.77048	2.06585	2.08186	2.45019	2.46621	1.56940	2.43418	2.25802	1.72955	2.30606	2.29005	2.03382	2.40215	2.14592	1.96976	2.35411	2.17795	1.95375	2.51425	2.24201	2.06585	2.59432	2.29005	2.08186	2.67439	2.49823	1.87368	2.78649	2.53026	1.92172	2.81852	2.30606	1.98578	2.57831	2.54628	1.93773	2.64236	2.35411	1.79360	2.65838	2.49823	1.95375	2.54628	2.46621	2.12991	2.43418	2.54628	1.80962	2.67439	2.40215	1.90570	2.48222	2.41816	2.20998	2.57831	2.51425	2.25802	2.53026	2.67439	2.37012	2.61033	2.64236	2.22599	2.65838	2.57831	2.33809	2.53026	2.77048	2.45019	2.86656	2.80251	2.48222	2.88258	2.93062	2.45019	2.67439	2.81852	2.29005	2.72244	2.97866	2.53026	2.72244	2.94664	2.46621	2.70642	2.81852	2.38613	3.09076	2.85055	2.57831	2.72244	2.77048	2.59432	2.86656	2.97866	2.35411	2.59432	2.81852	2.49823	3.02671	3.31497	2.56229	2.88258	2.69041	2.06585	2.61033	2.81852	2.35411	2.62635	2.67439	2.35411	2.43418	3.04272	2.40215	2.56229	2.64236	2.14592	2.65838	2.94664	2.04983	2.69041	2.43418	2.11389	2.93062	2.64236	2.33809	2.83454	2.41816	2.12991	2.77048	2.38613	1.92172	2.75446	2.57831	2.33809	2.91461	2.61033	2.12991	2.77048	2.78649	2.38613	2.86656	2.83454	2.35411	2.89859	2.70642	2.16193	2.89859	2.62635	2.16193	2.89859	2.81852	1.84165	2.81852	2.41816	2.04983	3.05874	2.59432	2.25802	2.75446	2.73845	2.41816	3.02671	2.51425	2.43418	3.01069	2.62635	2.35411	2.83454	2.35411	2.06585	2.86656	2.37012	2.24201	2.64236	2.65838	2.19396	2.73845	2.17795	1.82563	2.77048	2.54628	2.00179	2.86656	2.33809	2.09788	2.91461	2.09788	1.87368	2.37012	2.00179	2.14592	2.46621	2.00179	2.08186	2.78649	2.24201	2.45019	2.77048	2.03382	2.01780	2.30606	2.06585	1.98578	2.73845	2.29005	2.16193	2.54628	2.37012	1.82563	2.54628	2.38613	1.93773	2.77048	2.08186	1.87368	2.99468	2.43418	2.06585	2.85055	2.67439	2.14592	2.83454	2.72244	2.16193	2.83454	2.19396	2.12991	2.88258	2.40215	2.16193	2.77048	2.77048	2.33809	3.05874	2.61033	2.41816	3.10678	2.65838	2.25802	3.29895	2.73845	2.30606	3.15482	2.93062	2.48222	3.09076	2.72244	2.03382	3.05874	2.69041	2.00179	3.01069	2.97866	2.38613	3.20286	2.78649	2.12991	3.26692	3.18685	2.54628	3.09076	2.70642	2.29005	3.09076	2.56229	2.64236	3.13881	2.49823	2.48222	3.37902	3.31497	2.70642	3.17084	2.59432	2.30606	2.91461	2.72244	2.41816	3.21888	2.89859	2.59432	3.65127	2.85055	2.41816	3.47511	2.94664	2.29005	3.47511	2.70642	2.30606	3.34699	2.91461	2.40215	3.49112	3.13881	2.35411	3.25091	2.97866	2.00179	3.36301	3.05874	2.46621	3.20286	2.78649	2.25802	3.41105	2.83454	2.16193	3.45909	3.01069	2.11389	2.97866	2.70642	2.06585	3.25091	2.70642	2.11389	2.85055	2.77048	1.88969	3.10678	2.54628	2.03382	2.99468	2.32208	1.84165	3.20286	2.53026	1.58542	2.65838	2.25802	1.92172	3.26692	2.14592	1.92172	2.91461	2.40215	1.63346	2.83454	2.08186	1.76158	3.60322	2.12991	1.55339	2.80251	1.72955	1.60143	2.85055	2.09788	1.77759	2.86656	2.19396	1.44129	2.94664	1.98578	1.50535	2.77048	1.76158	1.29716	2.73845	1.92172	1.52136	2.94664	1.93773	1.68150	3.23489	2.03382	1.64948	3.01069	1.66549	1.77759	2.99468	1.60143	1.80962	2.62635	1.90570	1.55339	2.73845	1.95375	1.55339	2.62635	1.72955	1.64948	2.53026	1.47332	1.53738	2.64236	1.42527	1.90570	2.17795	1.24912	1.50535	2.32208	1.45730	1.20107	1.90570	1.37723	1.20107	2.16193	1.48933	1.15303	1.87368	1.08897	1.16905	1.72955	1.24912	1.04093	1.42527	1.31317	1.04093	1.45730	1.05695	1.00890	0.94485	0.94485	0.89680	0.75267	0.84876	0.59253	0.89680	0.73666	0.76869	0.80072	0.89680	0.62456	0.51246	0.65659	0.62456	0.65659	0.62456	0.60854	0.51246	0.56050	0.68862	0.62456	0.56050	0.43239	0.51246	0.59253	0.65659	0.44840	0.46442	0.46442	0.43239	0.59253	0.49644	0.38434	0.35232	0.38434	0.44840	0.43239	0.40036	0.40036	0.46442	0.38434	0.46442	0.51246	0.38434	0.28826	0.35232	0.41637	0.52847	0.49644	0.51246	0.48043	0.41637	0.46442	0.46442	0.46442	0.38434	0.32029	0.44840	0.51246	0.54449	0.35232	0.35232	0.35232	0.27224	0.41637	0.40036	0.35232	0.44840	0.35232	0.36833	0.38434	0.40036	0.38434	0.38434	0.32029	0.48043	0.35232	0.40036	0.38434	0.43239	0.28826	0.40036	0.41637	0.54449	0.32029	0.41637	0.38434	0.24021	0.44840	0.36833	0.35232	0.38434	0.51246	0.35232	0.38434	0.30427	0.35232	0.43239	0.43239	0.40036	0.36833	0.40036	0.44840	0.36833	0.44840	0.30427	0.46442	0.48043	0.33630	0.46442	0.30427	0.22420	0.27224	0.32029	0.33630	0.24021	0.32029	0.33630	0.35232	0.46442	0.32029	0.38434	0.38434	0.30427	0.33630	0.30427	0.33630	0.38434	0.44840	0.28826	0.32029	0.30427	0.19217	0.25623	0.25623	0.28826	0.32029	0.32029	0.27224	0.38434	0.46442	0.38434	0.40036	0.32029	0.28826	0.28826	0.32029	0.35232	0.36833	0.43239	0.33630	0.38434	0.32029	0.22420	0.41637	0.28826	0.35232	0.25623	0.44840	0.40036	0.36833	0.38434	0.25623	0.28826	0.36833	0.28826	0.27224	0.24021	0.24021	0.38434	0.22420	0.52847	0.48043	0.43239	0.36833	0.41637	0.32029	0.35232	0.38434	0.35232	0.36833	0.36833	0.19217	0.25623	0.20819	0.35232	0.25623	0.44840	0.33630	0.32029	0.35232	0.43239	0.28826	0.32029	0.32029	0.25623	0.24021	0.22420	0.19217	0.25623	0.27224	0.35232	0.32029	0.33630	0.33630	0.32029	0.25623	0.20819	0.35232	0.32029	0.27224	0.40036	0.20819	0.32029	0.20819	0.27224	0.25623	0.38434	0.30427	0.28826	0.25623	0.28826	0.27224	0.35232	0.14413	0.28826	0.24021	0.19217	0.20819	0.35232	0.25623	0.20819	0.16014	0.30427	0.25623	0.24021	0.32029	0.30427	0.30427	0.27224	0.28826	0.46442	0.24021	0.43239	0.28826	0.24021	0.24021	0.38434	0.38434	0.33630	0.32029	0.27224	0.32029	0.33630	0.30427	0.43239	0.27224	0.20819	0.30427	0.35232	0.44840	0.28826	0.44840	0.48043	0.27224	0.24021	0.41637	0.19217	0.33630	0.25623	0.28826	0.24021	0.27224	0.28826	0.27224	0.35232	0.30427	0.38434	0.40036	0.30427	0.30427	0.28826	0.33630	0.27224	0.28826	0.27224	0.41637	0.25623	0.33630	0.32029	0.27224	0.35232	0.27224	0.36833	0.25623	0.28826	0.30427	0.27224	0.22420	0.25623	0.25623	0.30427	0.32029	0.33630	0.28826	0.27224	0.46442	0.22420	0.30427	0.38434	0.32029	0.27224	0.32029	0.20819	0.28826	0.36833	0.20819	0.25623	0.32029	0.44840	0.30427	0.28826	0.28826	0.32029	0.28826	0.33630	0.14413	0.27224	0.24021	0.20819	0.35232	0.25623	0.35232	0.28826	0.24021	0.33630	0.24021	0.22420	0.27224	0.20819	0.22420	0.33630	0.33630	0.20819	0.40036	0.41637	0.28826	0.38434	0.43239	0.27224	0.43239	0.28826	0.22420	0.33630	0.27224	0.36833	0.51246	0.33630	0.33630	0.28826	0.27224	0.33630	0.27224	0.22420	0.27224	0.30427	0.30427	0.27224	0.33630	0.36833	0.32029	0.36833	0.27224	0.27224	0.32029	0.20819	0.38434	0.33630	0.22420	0.22420	0.25623	0.36833	0.36833	0.28826	0.30427	0.17616	0.30427	0.38434	0.28826	0.43239	0.33630	0.24021	0.22420	0.32029	0.35232	0.36833	0.27224	0.43239	0.46442	0.33630	0.32029	0.30427	0.27224	0.32029	0.33630	0.33630	0.48043	0.27224	0.32029	0.41637	0.38434	0.28826	0.38434	0.35232	0.41637	0.41637	0.36833	0.27224	0.36833	0.38434	0.43239	0.32029	0.35232	0.25623	0.25623	0.36833	0.24021	0.38434	0.46442	0.22420	0.28826	0.28826	0.25623	0.22420	0.24021	0.24021	0.28826	0.25623	0.25623	0.27224	0.28826	0.40036	0.33630	0.25623	0.22420	0.25623	0.27224	0.28826	0.25623	0.27224	0.36833	0.24021	0.28826	0.27224	0.19217	0.44840	0.28826	0.27224	0.40036	0.25623	0.25623	0.38434	0.33630	0.33630	0.33630	0.25623	0.27224	0.32029	0.32029	0.35232	0.44840	0.33630	0.30427	0.30427	0.27224	0.32029	0.24021	0.35232	0.27224	0.28826	0.33630	0.28826	0.27224	0.19217	0.28826	0.33630	0.24021	0.24021	0.25623	0.25623	0.30427	0.36833	0.33630	0.35232	0.33630	0.27224	0.25623	0.30427	0.28826	0.35232	0.32029	0.27224	0.32029	0.27224	0.25623	0.22420	0.24021	0.28826	0.27224	0.30427	0.33630	0.27224	0.33630	0.27224	0.27224	0.24021	0.36833	0.35232	0.36833	0.32029	0.24021	0.35232	0.25623	0.14413	0.19217	0.27224	0.32029	0.30427	0.30427	0.25623	0.22420	0.33630	0.19217	0.24021	0.32029	0.24021	0.30427	0.40036	0.22420	0.19217	0.27224	0.30427	0.32029	0.24021	0.28826	0.40036	0.46442	0.25623	0.36833	0.40036	0.24021	0.27224	0.32029	0.27224	0.22420	0.25623	0.24021	0.28826	0.33630	0.28826	0.27224	0.35232	0.30427	0.25623	0.40036	0.32029	0.33630	0.43239	0.36833	0.36833	0.41637	0.32029	0.24021	0.41637	0.32029	0.36833	0.32029	0.38434	0.20819	0.28826	0.19217	0.25623	0.41637	0.28826	0.33630	0.25623	0.33630	0.35232	0.38434	0.32029	0.19217	0.19217	0.41637	0.25623	0.35232	0.30427	0.46442	0.40036	0.40036	0.38434	0.38434	0.28826	0.27224	0.41637	0.35232	0.33630	0.46442	0.30427	0.38434	0.33630	0.28826	0.25623	0.44840	0.40036	0.40036	0.40036	0.28826	0.36833	0.38434	0.33630	0.38434	0.36833	0.36833	0.36833	0.33630	0.32029	0.28826	0.35232	0.24021	0.30427	0.32029	0.20819	0.33630	0.41637	0.35232	0.32029	0.36833	0.27224	0.32029	0.36833	0.41637	0.20819	0.28826	0.16014	0.40036	0.30427	0.24021	0.25623	0.28826	0.33630	0.24021	0.38434	0.33630	0.25623	0.25623	0.28826	0.22420	0.40036	0.30427	0.35232	0.32029	0.20819	0.32029	0.38434	0.44840	0.38434	0.32029	0.28826	0.25623	0.32029	0.30427	0.35232	0.20819	0.32029	0.17616	0.27224	0.36833	0.22420	0.22420	0.20819	0.25623	0.33630	0.40036	0.36833	0.30427	0.19217	0.30427	0.32029	0.35232	0.28826	0.28826	0.33630	0.32029	0.40036	0.28826	0.32029	0.38434	0.32029	0.30427	0.33630	0.38434	0.41637	0.30427	0.20819	0.33630	0.38434	0.28826	0.27224	0.27224	0.30427	0.17616	0.22420	0.30427	0.32029	0.36833	0.30427	0.33630	0.22420	0.32029	0.25623	0.30427	0.33630	0.38434	0.32029	0.48043	0.41637	0.33630	0.35232	0.27224	0.35232	0.44840	0.35232	0.33630	0.32029	0.28826	0.36833	0.35232	0.41637	0.30427	0.40036	0.32029	0.25623	0.36833	0.28826	0.43239	0.40036	0.35232	0.28826	0.32029	0.40036	0.24021	0.36833	0.25623	0.33630	0.35232	0.49644	0.35232	0.25623	0.30427	0.32029	0.32029	0.24021	0.35232	0.33630	0.38434	0.20819	0.38434	0.38434	0.40036	0.36833	0.49644	0.44840	0.48043	0.36833	0.30427	0.30427	0.22420	0.35232	0.33630	0.30427	0.25623	0.25623	0.27224	0.25623	0.28826	0.22420	0.24021	0.28826	0.24021	0.33630	0.33630	0.30427	0.28826	0.33630	0.27224	0.38434	0.33630	0.38434	0.30427	0.25623	0.28826	0.25623	0.41637	0.32029	0.35232	0.27224	0.25623	0.40036	0.28826	0.40036	0.36833	0.33630	0.43239	0.38434	0.36833	0.46442	0.43239	0.36833	0.30427	0.40036	0.30427	0.40036	0.33630	0.16014	0.35232	0.40036	0.35232	0.35232	0.36833	0.24021	0.36833	0.32029	0.36833	0.30427	0.35232	0.36833	0.40036	0.44840	0.32029	0.44840	0.33630	0.27224	0.46442	0.36833	0.38434	0.36833	0.46442	0.35232	0.33630	0.56050	0.43239	0.36833	0.40036	0.52847	0.38434	0.24021	0.33630	0.27224	0.35232	0.41637	0.32029	0.40036	0.33630	0.38434	0.32029	0.28826	0.33630	0.28826	0.28826	0.28826	0.30427	0.32029	0.25623	0.38434	0.35232	0.40036	0.36833	0.38434	0.30427	0.38434	0.33630	0.41637	0.27224	0.35232	0.28826	0.41637	0.38434	0.35232	0.25623	0.28826	0.32029	0.35232	0.30427	0.46442	0.33630	0.28826	0.41637	0.36833	0.35232	0.32029	0.30427	0.27224	0.36833	0.27224	0.28826	0.40036	0.46442	0.22420	0.24021	0.41637	0.36833	0.49644	0.32029	0.41637	0.49644	0.46442	0.41637	0.56050	0.41637	0.40036	0.40036	0.33630	0.33630	0.22420	0.28826	0.32029	0.41637	0.46442	0.38434	0.41637	0.38434	0.30427	0.32029	0.33630	0.27224	0.36833	0.32029	0.30427	0.40036	0.35232	0.35232	0.38434	0.38434	0.40036	0.40036	0.32029	0.28826	0.36833	0.49644	0.36833	0.32029	0.35232	0.33630	0.33630	0.33630	0.27224	0.35232	0.35232	0.35232	0.36833	0.24021	0.19217	0.25623	0.32029	0.30427	0.38434	0.38434	0.38434	0.36833	0.25623	0.30427	0.40036	0.35232	0.28826	0.43239	0.38434	0.33630	0.25623	0.35232	0.25623	0.46442	0.41637	0.35232	0.30427	0.40036	0.41637	0.56050	0.40036	0.38434	0.33630	0.28826	0.27224	0.43239	0.40036	0.35232	0.38434	0.33630	0.25623	0.44840	0.33630	0.30427	0.32029	0.44840	0.48043	0.22420	0.41637	0.32029	0.43239	0.51246	0.35232	0.38434	0.51246	0.44840	0.38434	0.32029	0.28826	0.25623	0.32029	0.24021	0.36833	0.35232	0.30427	0.40036	0.41637	0.32029	0.38434	0.33630	0.36833	0.44840	0.54449	0.38434	0.44840	0.46442	0.35232	0.46442	0.40036	0.35232	0.35232	0.36833	0.22420	0.41637	0.25623	0.32029	0.41637	0.43239	0.30427	0.38434	0.40036	0.32029	0.40036	0.59253	0.56050	0.48043	0.35232	0.40036	0.44840	0.40036	0.38434	0.40036	0.36833	0.35232	0.44840	0.40036	0.46442	0.49644	0.52847	0.33630	0.35232	0.35232	0.33630	0.38434	0.43239	0.38434	0.46442	0.57652	0.40036	0.54449	0.43239	0.33630	0.40036	0.44840	0.32029	0.35232	0.41637	0.32029	0.35232	0.48043	0.52847	0.36833	0.43239	0.43239	0.46442	0.59253	0.46442	0.36833	0.51246	0.56050	0.35232	0.46442	0.46442	0.40036	0.38434	0.36833	0.41637	0.38434	0.51246	0.59253	0.41637	0.40036	0.48043	0.35232	0.40036	0.49644	0.30427	0.43239	0.40036	0.35232	0.35232	0.35232	0.46442	0.56050	0.44840	0.33630	0.38434	0.44840	0.35232	0.57652	0.40036	0.38434	0.35232	0.41637	0.48043	0.54449	0.36833	0.41637	0.32029	0.54449	0.38434	0.35232	0.33630	0.35232	0.40036	0.38434	0.40036	0.30427	0.41637	0.40036	0.41637	0.35232	0.43239	0.35232	0.48043	0.41637	0.43239	0.36833	0.44840	0.48043	0.36833	0.22420	0.38434	0.46442	0.38434	0.38434	0.35232	0.43239	0.36833	0.46442	0.40036	0.44840	0.54449	0.46442	0.36833	0.46442	0.35232	0.36833	0.48043	0.33630	0.40036	0.46442	0.59253	0.44840	0.32029	0.33630	0.33630	0.38434	0.30427	0.41637	0.30427	0.49644	0.32029	0.33630	0.36833	0.28826	0.35232	0.44840	0.30427	0.48043	0.20819	0.52847	0.46442	0.43239	0.40036	0.36833	0.41637	0.41637	0.33630	0.46442	0.36833	0.38434	0.52847	0.48043	0.30427	0.38434	0.51246	0.40036	0.54449	0.40036	0.32029	0.41637	0.35232	0.35232	0.43239	0.28826	0.46442	0.32029	0.46442	0.49644	0.62456	0.44840	0.51246	0.36833	0.33630	0.35232	0.36833	0.30427	0.48043	0.36833	0.46442	0.46442	0.36833	0.48043	0.41637	0.49644	0.48043	0.43239	0.41637	0.44840	0.41637	0.49644	0.41637	0.35232	0.41637	0.52847	0.46442	0.36833	0.43239	0.40036	0.32029	0.40036	0.49644	0.32029	0.28826	0.40036	0.28826	0.27224	0.49644	0.48043	0.25623	0.33630	0.40036	0.44840	0.43239	0.38434	0.38434	0.41637	0.32029	0.36833	0.28826	0.44840	0.60854	0.56050	0.49644	0.49644	0.51246	0.51246	0.38434	0.35232	0.43239	0.54449	0.38434	0.35232	0.46442	0.35232	0.49644	0.52847	0.60854	0.43239	0.46442	0.46442	0.30427	0.38434	0.41637	0.59253	0.46442	0.54449	0.46442	0.60854	0.48043	0.54449	0.44840	0.46442	0.43239	0.52847	0.41637	0.48043	0.46442	0.46442	0.38434	0.41637	0.52847	0.38434	0.52847	0.65659	0.65659	0.57652	0.60854	0.51246	0.52847	0.48043	0.52847	0.46442	0.44840	0.33630	0.48043	0.51246	0.48043	0.48043	0.44840	0.49644	0.65659	0.57652	0.43239	0.57652	0.70463	0.44840	0.62456	0.46442	0.46442	0.36833	0.56050	0.44840	0.49644	0.51246	0.44840	0.64057	0.49644	0.56050	0.67260	0.72064	0.51246	0.43239	0.32029	0.52847	0.59253	0.57652	0.51246	0.46442	0.57652	0.62456	0.56050	0.57652	0.43239	0.64057	0.56050	0.51246	0.70463	0.60854	0.54449	0.51246	0.48043	0.38434	0.43239	0.44840	0.54449	0.49644	0.41637	0.51246	0.40036	0.60854	0.41637	0.57652	0.49644	0.40036	0.43239	0.44840	0.48043	0.49644	0.67260	0.54449	0.46442	0.41637	0.52847	0.41637	0.48043	0.44840	0.35232	0.43239	0.33630	0.40036	0.38434	0.49644	0.59253	0.56050	0.54449	0.44840	0.52847	0.43239	0.57652	0.44840	0.41637	0.49644	0.46442	0.51246	0.44840	0.33630	0.41637	0.56050	0.48043	0.41637	0.51246	0.54449	0.44840	0.49644	0.49644	0.51246	0.41637	0.46442	0.48043	0.48043	0.60854	0.46442	0.38434	0.44840	0.43239	0.49644	0.43239	0.41637	0.33630	0.46442	0.52847	0.46442	0.32029	0.38434	0.40036	0.40036	0.41637	0.57652	0.48043	0.60854	0.52847	0.49644	0.48043	0.48043	0.36833	0.48043	0.41637	0.56050	0.38434	0.33630	0.46442	0.35232	0.46442	0.62456	0.51246	0.48043	0.48043	0.30427	0.46442	0.44840	0.46442	0.38434	0.48043	0.43239	0.43239	0.40036	0.40036	0.32029	0.49644	0.30427	0.48043	0.67260	0.35232	0.49644	0.52847	0.43239	0.38434	0.51246	0.38434	0.52847	0.49644	0.57652	0.43239	0.44840	0.36833	0.65659	0.48043	0.41637	0.41637	0.30427	0.41637	0.38434	0.52847	0.40036	0.46442	0.59253	0.54449	0.46442	0.40036	0.48043	0.38434	0.46442	0.52847	0.41637	0.54449	0.41637	0.51246	0.36833	0.41637	0.40036	0.35232	0.49644	0.54449	0.56050	0.49644	0.35232	0.41637	0.40036	0.44840	0.54449	0.38434	0.44840	0.38434	0.36833	0.52847	0.59253	0.51246	0.43239	0.46442	0.41637	0.52847	0.46442	0.51246	0.60854	0.38434	0.40036	0.30427	0.49644	0.35232	0.41637	0.33630	0.40036	0.36833	0.48043	0.46442	0.38434	0.43239	0.38434	0.46442	0.46442	0.46442	0.35232	0.46442	0.38434	0.51246	0.48043	0.43239	0.48043	0.48043	0.40036	0.38434	0.52847	0.36833	0.48043	0.56050	0.54449	0.46442	0.44840	0.35232	0.52847	0.51246	0.49644	0.51246	0.44840	0.46442	0.43239	0.65659	0.44840	0.38434	0.40036	0.38434	0.41637	0.51246	0.43239	0.40036	0.46442	0.41637	0.48043	0.48043	0.56050	0.41637	0.49644	0.49644	0.46442	0.38434	0.44840	0.57652	0.33630	0.35232	0.36833	0.36833	0.41637	0.48043	0.41637	0.43239	0.46442	0.43239	0.46442	0.48043	0.44840	0.49644	0.46442	0.56050	0.49644	0.43239	0.48043	0.33630	0.43239	0.48043	0.48043	0.43239	0.46442	0.36833	0.40036	0.35232	0.32029	0.35232	0.36833	0.46442	0.46442	0.36833	0.33630	0.25623	0.40036	0.51246	0.46442	0.44840	0.48043	0.36833	0.32029	0.38434	0.51246	0.40036	0.40036	0.40036	0.48043	0.46442	0.40036	0.32029	0.54449	0.46442	0.48043	0.38434	0.44840	0.59253	0.52847	0.43239	0.59253	0.48043	0.48043	0.44840	0.32029	0.51246	0.54449	0.56050	0.40036	0.44840	0.40036	0.44840	0.36833	0.38434	0.38434	0.62456	0.57652	0.44840	0.43239	0.43239	0.49644	0.62456	0.51246	0.48043	0.56050	0.48043	0.46442	0.56050	0.54449	0.43239	0.51246	0.51246	0.51246	0.56050	0.49644	0.51246	0.49644	0.48043	0.40036	0.49644	0.38434	0.67260	0.56050	0.64057	0.54449	0.54449	0.57652	0.54449	0.56050	0.44840	0.44840	0.44840	0.38434	0.51246	0.52847	0.46442	0.33630	0.49644	0.65659	0.46442	0.59253	0.38434	0.43239	0.41637	0.56050	0.32029	0.56050	0.44840	0.48043	0.57652	0.56050	0.41637	0.32029	0.49644	0.46442	0.40036	0.64057	0.67260	0.59253	0.51246	0.43239	0.43239	0.56050	0.51246	0.46442	0.51246	0.38434	0.40036	0.41637	0.46442	0.54449	0.46442	0.52847	0.56050	0.62456	0.46442	0.59253	0.51246	0.64057	0.52847	0.52847	0.51246	0.48043	0.44840	0.43239	0.64057	0.48043	0.48043	0.41637	0.54449	0.36833	0.38434	0.32029	0.41637	0.56050	0.43239	0.48043	0.57652	0.59253	0.75267	0.68862	0.62456	0.59253	0.65659	0.59253	0.65659	0.48043	0.54449	0.56050	0.48043	0.46442	0.40036	0.56050	0.35232	0.43239	0.51246	0.59253	0.43239	0.68862	0.44840	0.59253	0.52847	0.43239	0.54449	0.59253	0.52847	0.40036	0.56050	0.52847	0.62456	0.51246	0.38434	0.57652	0.59253	0.56050	0.56050	0.36833	0.44840	0.48043	0.51246	0.52847	0.56050	0.54449	0.54449	0.54449	0.44840	0.49644	0.49644	0.49644	0.48043	0.38434	0.46442	0.54449	0.46442	0.36833	0.44840	0.48043	0.41637	0.51246	0.46442	0.54449	0.35232	0.54449	0.40036	0.36833	0.43239	0.33630	0.59253	0.56050	0.51246	0.49644	0.73666	0.51246	0.49644	0.48043	0.49644	0.44840	0.43239	0.57652	0.46442	0.44840	0.33630	0.44840	0.48043	0.48043	0.48043	0.60854	0.41637	0.52847	0.51246	0.41637	0.46442	0.49644	0.52847	0.60854	0.62456	0.60854	0.46442	0.43239	0.44840	0.43239	0.44840	0.54449	0.57652	0.46442	0.44840	0.36833	0.51246	0.64057	0.56050	0.76869	0.51246	0.48043	0.48043	0.43239	0.40036	0.48043	0.54449	0.57652	0.52847	0.41637	0.64057	0.49644	0.48043	0.54449	0.56050	0.48043	0.48043	0.51246	0.40036	0.56050	0.40036	0.48043	0.57652	0.59253	0.56050	0.54449	0.49644	0.60854	0.56050	0.65659	0.38434	0.60854	0.51246	0.49644	0.46442	0.54449	0.54449	0.56050	0.46442	0.62456	0.51246	0.30427	0.40036	0.56050	0.48043	0.44840	0.52847	0.49644	0.40036	0.51246	0.36833	0.41637	0.43239	0.54449	0.32029	0.51246	0.52847	0.67260	0.51246	0.60854	0.60854	0.60854	0.49644	0.40036	0.57652	0.49644	0.57652	0.51246	0.56050	0.38434	0.41637	0.51246	0.46442	0.48043	0.46442	0.43239	0.46442	0.52847	0.60854	0.54449	0.67260	0.57652	0.44840	0.46442	0.62456	0.38434	0.48043	0.46442	0.64057	0.62456	0.52847	0.48043	0.49644
4	0.64173	0.58119	0.64173	0.64173	0.65384	0.66595	0.62963	0.72649	0.75071	0.77492	0.71438	0.72649	0.71438	0.72649	0.66595	0.70228	0.71438	0.66595	0.61752	0.58119	0.59330	0.61752	0.64173	0.59330	0.58119	0.65384	0.70228	0.66595	0.67806	0.81125	0.71438	0.66595	0.61752	0.62963	0.64173	0.61752	0.66595	0.65384	0.67806	0.69017	0.60541	0.56909	0.52065	0.58119	0.53276	0.58119	0.64173	0.54487	0.50854	0.54487	0.54487	0.64173	0.64173	0.61752	0.55698	0.60541	0.69017	0.66595	0.70228	0.67806	0.69017	0.69017	0.76282	0.72649	0.70228	0.66595	0.67806	0.73860	0.62963	0.72649	0.66595	0.62963	0.66595	0.65384	0.60541	0.70228	0.62963	0.67806	0.67806	0.66595	0.61752	0.59330	0.66595	0.67806	0.65384	0.72649	0.76282	0.73860	0.66595	0.59330	0.64173	0.66595	0.64173	0.70228	0.72649	0.71438	0.67806	0.73860	0.70228	0.65384	0.76282	0.70228	0.70228	0.69017	0.65384	0.71438	0.65384	0.65384	0.67806	0.64173	0.66595	0.67806	0.64173	0.61752	0.64173	0.65384	0.64173	0.66595	0.69017	0.67806	0.65384	0.65384	0.69017	0.67806	0.62963	0.60541	0.62963	0.56909	0.59330	0.53276	0.60541	0.62963	0.65384	0.60541	0.64173	0.61752	0.56909	0.56909	0.56909	0.60541	0.56909	0.60541	0.64173	0.60541	0.60541	0.58119	0.59330	0.64173	0.58119	0.60541	0.58119	0.56909	0.64173	0.60541	0.61752	0.56909	0.65384	0.62963	0.65384	0.65384	0.70228	0.70228	0.65384	0.64173	0.67806	0.70228	0.81125	0.69017	0.71438	0.72649	0.70228	0.61752	0.61752	0.61752	0.67806	0.67806	0.71438	0.65384	0.69017	0.65384	0.66595	0.59330	0.69017	0.73860	0.78703	0.81125	0.71438	0.71438	0.73860	0.75071	0.69017	0.64173	0.65384	0.67806	0.70228	0.73860	0.81125	0.77492	0.72649	0.66595	0.72649	0.67806	0.62963	0.62963	0.59330	0.65384	0.61752	0.66595	0.69017	0.75071	0.65384	0.65384	0.66595	0.70228	0.65384	0.65384	0.64173	0.64173	0.69017	0.65384	0.66595	0.64173	0.65384	0.64173	0.66595	0.75071	0.71438	0.72649	0.66595	0.70228	0.70228	0.71438	0.73860	0.71438	0.61752	0.69017	0.69017	0.70228	0.67806	0.72649	0.69017	0.71438	0.67806	0.64173	0.65384	0.70228	0.60541	0.70228	0.59330	0.69017	0.66595	0.62963	0.58119	0.71438	0.72649	0.62963	0.69017	0.69017	0.70228	0.70228	0.76282	0.72649	0.75071	0.65384	0.65384	0.73860	0.69017	0.64173	0.58119	0.56909	0.62963	0.64173	0.66595	0.67806	0.71438	0.73860	0.61752	0.66595	0.61752	0.64173	0.64173	0.56909	0.58119	0.55698	0.55698	0.58119	0.59330	0.54487	0.56909	0.56909	0.64173	0.64173	0.60541	0.66595	0.67806	0.64173	0.65384	0.59330	0.62963	0.59330	0.59330	0.69017	0.69017	0.69017	0.67806	0.65384	0.60541	0.48433	0.59330	0.60541	0.55698	0.56909	0.62963	0.61752	0.61752	0.61752	0.60541	0.54487	0.54487	0.56909	0.62963	0.66595	0.67806	0.60541	0.59330	0.64173	0.60541	0.62963	0.60541	0.56909	0.59330	0.58119	0.66595	0.65384	0.55698	0.70228	0.70228	0.77492	0.65384	0.60541	0.59330	0.65384	0.65384	0.71438	0.66595	0.61752	0.65384	0.69017	0.60541	0.60541	0.65384	0.69017	0.61752	0.62963	0.61752	0.66595	0.66595	0.69017	0.61752	0.66595	0.65384	0.62963	0.59330	0.69017	0.69017	0.66595	0.66595	0.55698	0.62963	0.72649	0.69017	0.65384	0.69017	0.65384	0.58119	0.58119	0.64173	0.58119	0.65384	0.58119	0.58119	0.67806	0.67806	0.66595	0.69017	0.54487	0.55698	0.58119	0.66595	0.62963	0.64173	0.66595	0.67806	0.73860	0.65384	0.70228	0.69017	0.66595	0.72649	0.73860	0.67806	0.65384	0.66595	0.69017	0.61752	0.61752	0.60541	0.59330	0.56909	0.58119	0.53276	0.61752	0.65384	0.58119	0.50854	0.59330	0.54487	0.65384	0.65384	0.64173	0.70228	0.65384	0.61752	0.67806	0.62963	0.64173	0.65384	0.61752	0.60541	0.61752	0.69017	0.66595	0.73860	0.59330	0.55698	0.59330	0.52065	0.56909	0.56909	0.65384	0.61752	0.62963	0.69017	0.60541	0.61752	0.59330	0.59330	0.60541	0.60541	0.64173	0.55698	0.59330	0.62963	0.71438	0.69017	0.67806	0.60541	0.66595	0.65384	0.66595	0.73860	0.69017	0.71438	0.76282	0.69017	0.69017	0.64173	0.61752	0.59330	0.61752	0.60541	0.59330	0.59330	0.65384	0.64173	0.65384	0.71438	0.64173	0.65384	0.66595	0.65384	0.70228	0.66595	0.64173	0.61752	0.58119	0.62963	0.62963	0.62963	0.58119	0.61752	0.59330	0.53276	0.49644	0.50854	0.52065	0.41168	0.53276	0.56909	0.49644	0.61752	0.60541	0.61752	0.67806	0.67806	0.62963	0.67806	0.62963	0.62963	0.71438	0.67806	0.64173	0.69017	0.64173	0.61752	0.64173	0.66595	0.66595	0.61752	0.66595	0.70228	0.62963	0.62963	0.56909	0.56909	0.61752	0.67806	0.65384	0.59330	0.61752	0.66595	0.59330	0.64173	0.59330	0.60541	0.64173	0.61752	0.58119	0.56909	0.61752	0.64173	0.62963	0.69017	0.61752	0.61752	0.71438	0.67806	0.65384	0.69017	0.70228	0.64173	0.76282	0.69017	0.70228	0.69017	0.67806	0.58119	0.59330	0.61752	0.66595	0.64173	0.59330	0.60541	0.52065	0.58119	0.61752	0.58119	0.67806	0.62963	0.71438	0.70228	0.70228	0.62963	0.67806	0.70228	0.66595	0.62963	0.58119	0.62963	0.66595	0.62963	0.61752	0.64173	0.66595	0.64173	0.66595	0.60541	0.64173	0.64173	0.66595	0.62963	0.70228	0.72649	0.65384	0.67806	0.69017	0.67806	0.73860	0.75071	0.73860	0.73860	0.69017	0.75071	0.77492	0.73860	0.70228	0.79914	0.70228	0.77492	0.78703	0.75071	0.67806	0.65384	0.66595	0.67806	0.69017	0.70228	0.55698	0.72649	0.69017	0.67806	0.62963	0.67806	0.67806	0.67806	0.64173	0.61752	0.67806	0.69017	0.67806	0.64173	0.66595	0.66595	0.62963	0.62963	0.62963	0.61752	0.65384	0.65384	0.61752	0.67806	0.66595	0.61752	0.64173	0.66595	0.59330	0.61752	0.65384	0.54487	0.60541	0.54487	0.59330	0.58119	0.59330	0.60541	0.61752	0.58119	0.59330	0.60541	0.59330	0.64173	0.56909	0.54487	0.62963	0.59330	0.65384	0.64173	0.70228	0.62963	0.61752	0.62963	0.64173	0.70228	0.69017	0.72649	0.71438	0.62963	0.69017	0.62963	0.56909	0.65384	0.70228	0.70228	0.70228	0.64173	0.72649	0.60541	0.61752	0.56909	0.58119	0.54487	0.50854	0.54487	0.55698	0.47222	0.50854	0.55698	0.54487	0.64173	0.62963	0.62963	0.64173	0.70228	0.59330	0.60541	0.62963	0.66595	0.64173	0.60541	0.56909	0.56909	0.60541	0.55698	0.58119	0.62963	0.56909	0.56909	0.61752	0.56909	0.54487	0.50854	0.55698	0.58119	0.52065	0.58119	0.47222	0.52065	0.52065	0.59330	0.66595	0.60541	0.64173	0.59330	0.66595	0.67806	0.59330	0.60541	0.75071	0.71438	0.69017	0.71438	0.69017	0.65384	0.66595	0.64173	0.65384	0.65384	0.66595	0.66595	0.67806	0.64173	0.60541	0.54487	0.62963	0.59330	0.56909	0.60541	0.61752	0.54487	0.61752	0.60541	0.62963	0.61752	0.59330	0.59330	0.61752	0.58119	0.59330	0.53276	0.65384	0.59330	0.55698	0.61752	0.62963	0.54487	0.62963	0.60541	0.62963	0.62963	0.65384	0.56909	0.64173	0.59330	0.60541	0.61752	0.62963	0.56909	0.62963	0.53276	0.46011	0.48433	0.52065	0.49644	0.56909	0.61752	0.54487	0.56909	0.56909	0.55698	0.52065	0.55698	0.52065	0.53276	0.53276	0.50854	0.52065	0.55698	0.55698	0.58119	0.58119	0.52065	0.53276	0.52065	0.49644	0.49644	0.46011	0.46011	0.48433	0.52065	0.46011	0.49644	0.46011	0.42379	0.44800	0.56909	0.56909	0.48433	0.52065	0.52065	0.48433	0.54487	0.44800	0.44800	0.50854	0.47222	0.56909	0.50854	0.53276	0.49644	0.48433	0.44800	0.46011	0.47222	0.44800	0.46011	0.47222	0.54487	0.49644	0.52065	0.50854	0.49644	0.52065	0.53276	0.52065	0.48433	0.54487	0.53276	0.59330	0.56909	0.47222	0.50854	0.55698	0.50854	0.61752	0.55698	0.50854	0.52065	0.52065	0.49644	0.52065	0.47222	0.49644	0.52065	0.54487	0.50854	0.53276	0.53276	0.53276	0.49644	0.55698	0.54487	0.53276	0.55698	0.53276	0.53276	0.59330	0.55698	0.56909	0.54487	0.47222	0.47222	0.52065	0.49644	0.52065	0.54487	0.56909	0.56909	0.62963	0.61752	0.60541	0.60541	0.50854	0.54487	0.49644	0.46011	0.52065	0.58119	0.56909	0.54487	0.59330	0.53276	0.52065	0.60541	0.54487	0.50854	0.53276	0.62963	0.58119	0.58119	0.56909	0.55698	0.61752	0.53276	0.52065	0.50854	0.49644	0.49644	0.52065	0.52065	0.48433	0.53276	0.55698	0.46011	0.41168	0.38746	0.42379	0.41168	0.43590	0.55698	0.59330	0.55698	0.50854	0.54487	0.53276	0.58119	0.54487	0.54487	0.52065	0.47222	0.49644	0.54487	0.48433	0.53276	0.48433	0.50854	0.50854	0.47222	0.53276	0.58119	0.55698	0.56909	0.50854	0.55698	0.53276	0.52065	0.47222	0.49644	0.42379	0.49644	0.60541	0.54487	0.58119	0.56909	0.55698	0.46011	0.55698	0.56909	0.54487	0.50854	0.55698	0.59330	0.58119	0.54487	0.47222	0.47222	0.42379	0.41168	0.46011	0.50854	0.44800	0.52065	0.54487	0.49644	0.50854	0.47222	0.38746	0.49644	0.50854	0.41168	0.52065	0.58119	0.54487	0.50854	0.54487	0.46011	0.58119	0.58119	0.50854	0.53276	0.58119	0.56909	0.52065	0.53276	0.46011	0.58119	0.66595	0.56909	0.49644	0.55698	0.65384	0.62963	0.59330	0.65384	0.72649	0.66595	0.69017	0.67806	0.66595	0.65384	0.70228	0.72649	0.71438	0.65384	0.62963	0.64173	0.67806	0.58119	0.70228	0.70228	0.61752	0.64173	0.71438	0.67806	0.56909	0.59330	0.56909	0.62963	0.64173	0.59330	0.60541	0.65384	0.67806	0.64173	0.69017	0.62963	0.64173	0.64173	0.54487	0.52065	0.59330	0.60541	0.66595	0.60541	0.60541	0.65384	0.71438	0.79914	0.71438	0.73860	0.73860	0.72649	0.67806	0.72649	0.69017	0.71438	0.76282	0.83547	0.71438	0.75071	0.71438	0.71438	0.69017	0.61752	0.72649	0.75071	0.70228	0.76282	0.79914	0.71438	0.77492	0.77492	0.79914	0.65384	0.69017	0.64173	0.58119	0.49644	0.70228	0.61752	0.64173	0.67806	0.60541	0.54487	0.53276	0.59330	0.64173	0.71438	0.62963	0.71438	0.65384	0.58119	0.59330	0.56909	0.58119	0.60541	0.61752	0.55698	0.60541	0.54487	0.56909	0.56909	0.61752	0.61752	0.54487	0.46011	0.49644	0.47222	0.43590	0.43590	0.44800	0.55698	0.55698	0.55698	0.56909	0.53276	0.49644	0.50854	0.49644	0.47222	0.41168	0.43590	0.50854	0.44800	0.52065	0.50854	0.49644	0.53276	0.60541	0.61752	0.59330	0.62963	0.65384	0.61752	0.65384	0.60541	0.65384	0.60541	0.62963	0.58119	0.55698	0.53276	0.49644	0.58119	0.60541	0.53276	0.55698	0.56909	0.54487	0.47222	0.53276	0.54487	0.55698	0.48433	0.52065	0.53276	0.52065	0.50854	0.56909	0.61752	0.64173	0.61752	0.61752	0.62963	0.56909	0.56909	0.54487	0.60541	0.54487	0.58119	0.60541	0.56909	0.60541	0.69017	0.62963	0.61752	0.59330	0.61752	0.62963	0.60541	0.60541	0.61752	0.69017	0.67806	0.61752	0.58119	0.69017	0.67806	0.61752	0.64173	0.67806	0.61752	0.60541	0.72649	0.58119	0.69017	0.66595	0.64173	0.61752	0.71438	0.72649	0.79914	0.66595	0.65384	0.64173	0.60541	0.56909	0.60541	0.60541	0.54487	0.65384	0.66595	0.61752	0.61752	0.65384	0.59330	0.56909	0.66595	0.60541	0.60541	0.59330	0.61752	0.70228	0.62963	0.61752	0.61752	0.64173	0.65384	0.61752	0.64173	0.64173	0.59330	0.60541	0.56909	0.49644	0.58119	0.58119	0.56909	0.58119	0.62963	0.61752	0.61752	0.61752	0.62963	0.69017	0.70228	0.69017	0.60541	0.55698	0.60541	0.54487	0.56909	0.62963	0.66595	0.62963	0.62963	0.62963	0.64173	0.58119	0.53276	0.55698	0.58119	0.54487	0.52065	0.54487	0.62963	0.65384	0.58119	0.59330	0.59330	0.58119	0.58119	0.55698	0.59330	0.56909	0.60541	0.58119	0.58119	0.60541	0.56909	0.54487	0.50854	0.58119	0.55698	0.62963	0.66595	0.72649	0.69017	0.65384	0.62963	0.65384	0.61752	0.56909	0.65384	0.65384	0.70228	0.69017	0.61752	0.58119	0.59330	0.58119	0.60541	0.59330	0.55698	0.61752	0.59330	0.59330	0.64173	0.64173	0.54487	0.59330	0.58119	0.62963	0.59330	0.61752	0.71438	0.64173	0.64173	0.64173	0.61752	0.56909	0.58119	0.60541	0.66595	0.65384	0.65384	0.65384	0.61752	0.76282	0.77492	0.76282	0.67806	0.65384	0.62963	0.64173	0.60541	0.55698	0.67806	0.69017	0.73860	0.77492	0.76282	0.73860	0.72649	0.77492	0.58119	0.67806	0.70228	0.72649	0.77492	0.69017	0.66595	0.72649	0.58119	0.69017	0.69017	0.77492	0.71438	0.66595	0.69017	0.67806	0.75071	0.70228	0.64173	0.70228	0.66595	0.75071	0.76282	0.75071	0.71438	0.78703	0.82336	0.76282	0.78703	0.69017	0.75071	0.79914	0.73860	0.72649	0.66595	0.58119	0.72649	0.62963	0.61752	0.69017	0.67806	0.73860	0.70228	0.64173	0.64173	0.64173	0.64173	0.67806	0.67806	0.67806	0.67806	0.76282	0.81125	0.78703	0.77492	0.76282	0.72649	0.72649	0.65384	0.59330	0.69017	0.60541	0.65384	0.60541	0.59330	0.60541	0.64173	0.65384	0.71438	0.73860	0.62963	0.54487	0.59330	0.64173	0.72649	0.73860	0.76282	0.78703	0.89601	0.81125	0.77492	0.79914	0.73860	0.83547	0.77492	0.77492	0.73860	0.75071	0.71438	0.71438	0.66595	0.72649	0.69017	0.71438	0.71438	0.67806	0.65384	0.71438	0.77492	0.78703	0.77492	0.77492	0.81125	0.72649	0.72649	0.76282	0.77492	0.77492	0.75071	0.73860	0.75071	0.76282	0.82336	0.81125	0.71438	0.79914	0.83547	0.82336	0.87179	0.77492	0.76282	0.79914	0.82336	0.70228	0.75071	0.71438	0.72649	0.79914	0.84757	0.82336	0.82336	0.84757	0.90811	0.87179	1.02920	0.96866	0.89601	0.78703	0.81125	0.78703	0.70228	0.85968	0.83547	0.84757	0.81125	0.75071	0.85968	0.78703	0.92022	0.88390	0.88390	0.92022	0.85968	0.93233	0.96866	0.81125	0.77492	0.76282	0.83547	0.85968	0.90811	0.85968	0.89601	0.94444	0.85968	0.87179	0.88390	0.95655	0.96866	0.88390	0.85968	0.83547	0.88390	0.89601	0.95655	1.02920	1.00498	1.00498	0.98076	0.94444	0.92022	0.94444	0.94444	0.90811	1.07763	1.08974	1.04130	1.04130	1.06552	0.94444	0.92022	0.94444	0.92022	0.93233	0.98076	1.05341	0.92022	0.90811	0.88390	0.84757	0.88390	0.95655	0.95655	0.98076	0.89601	0.83547	0.88390	0.90811	0.92022	0.93233	0.90811	0.85968	0.82336	0.84757	0.81125	0.93233	0.92022	0.77492	0.92022	0.93233	0.87179	0.99287	0.92022	0.95655	0.96866	0.98076	0.98076	1.02920	1.04130	1.00498	1.00498	1.13817	0.98076	0.99287	0.99287	1.00498	0.98076	1.08974	0.85968	0.93233	1.05341	1.05341	0.96866	1.13817	1.11395	1.17450	1.13817	1.00498	1.13817	1.17450	1.07763	1.05341	1.12606	1.01709	1.07763	1.10185	1.11395	1.17450	1.15028	1.00498	0.95655	0.96866	1.07763	1.15028	1.00498	1.12606	1.12606	1.18660	1.11395	1.07763	1.15028	1.12606	1.10185	1.18660	1.05341	1.11395	1.12606	1.19871	1.18660	1.15028	1.24714	1.23504	1.18660	1.11395	1.10185	1.07763	1.16239	1.17450	1.16239	1.19871	1.07763	1.12606	1.15028	1.13817	1.17450	1.19871	1.11395	1.11395	1.07763	1.08974	1.11395	1.13817	1.12606	1.11395	1.18660	1.24714	1.19871	1.19871	1.25925	1.10185	1.11395	1.12606	1.15028	1.17450	1.21082	1.24714	1.25925	1.31979	1.19871	1.17450	1.10185	1.08974	1.10185	1.15028	1.16239	1.29558	1.17450	1.24714	1.15028	1.11395	1.22293	1.22293	1.11395	1.23504	1.19871	1.13817	1.16239	1.23504	1.21082	1.22293	1.24714	1.31979	1.23504	1.31979	1.25925	1.27136	1.31979	1.21082	1.23504	1.25925	1.10185	1.21082	1.19871	1.17450	1.25925	1.25925	1.29558	1.25925	1.23504	1.35612	1.28347	1.31979	1.29558	1.25925	1.36823	1.34401	1.35612	1.45298	1.36823	1.39244	1.35612	1.31979	1.28347	1.21082	1.17450	1.17450	1.22293	1.25925	1.16239	1.18660	1.33190	1.31979	1.29558	1.22293	1.25925	1.42877	1.38033	1.29558	1.34401	1.35612	1.33190	1.23504	1.31979	1.33190	1.25925	1.42877	1.41666	1.33190	1.30769	1.35612	1.41666	1.41666	1.42877	1.34401	1.42877	1.35612	1.42877	1.50142	1.41666	1.31979	1.40455	1.38033	1.41666	1.40455	1.46509	1.46509	1.51352	1.42877	1.48931	1.45298	1.45298	1.44088	1.54985	1.52563	1.59828	1.46509	1.51352	1.47720	1.46509	1.30769	1.40455	1.46509	1.35612	1.42877	1.39244	1.39244	1.47720	1.41666	1.45298	1.54985	1.46509	1.53774	1.56196	1.61039	1.57407	1.54985	1.51352	1.54985	1.56196	1.59828	1.59828	1.64671	1.52563	1.53774	1.41666	1.57407	1.56196	1.64671	1.65882	1.68304	1.58617	1.64671	1.74358	1.65882	1.62250	1.61039	1.53774	1.65882	1.68304	1.65882	1.74358	1.65882	1.75569	1.68304	1.69515	1.93731	1.70726	1.75569	1.85255	1.94942	1.88888	1.91309	2.00996	1.92520	1.90099	1.92520	1.73147	1.85255	1.92520	1.90099	1.96153	1.99785	1.87677	2.03418	1.92520	1.85255	1.93731	2.11893	1.98574	2.09472	2.13104	1.92520	2.09472	1.94942	1.98574	1.98574	1.91309	1.94942	1.99785	2.04629	1.85255	1.99785	1.94942	1.97364	2.21580	2.10683	2.02207	2.07050	2.14315	2.13104	1.99785	2.28845	2.00996	2.09472	2.04629	1.99785	2.28845	2.22791	2.19158	2.21580	2.28845	2.25212	2.49429	2.48218	2.38531	2.31267	2.39742	2.42164	2.47007	2.53061	2.54272	2.43375	2.39742	2.39742	2.49429	2.43375	2.30056	2.21580	2.21580	2.49429	2.47007	2.50640	2.43375	2.38531	2.45796	2.39742	2.40953	2.39742	2.38531	2.55483	2.55483	2.40953	2.51850	2.42164	2.38531	2.40953	2.44586	2.32477	2.39742	2.30056	2.40953	2.49429	2.59115	2.44586	2.45796	2.53061	2.40953	2.54272	2.51850	2.44586	2.42164	2.54272	2.38531	2.44586	2.48218	2.40953	2.38531	2.27634	2.32477	2.33688	2.40953	2.54272	2.51850	2.48218	2.32477	2.54272	2.39742	2.32477	2.50640	2.47007	2.32477	2.33688	2.43375	2.40953	2.48218	2.55483	2.47007	2.55483	2.48218	2.34899	2.30056	2.31267	2.28845	2.30056	2.33688	2.17948	2.19158	2.25212	2.13104	2.32477	2.30056	2.31267	2.32477	2.24002	1.94942	2.13104	2.09472	2.07050	2.22791	2.05839	2.11893	2.09472	2.02207	1.88888	2.05839	2.00996	1.79201	1.75569	1.46509	1.51352	1.40455	1.30769	1.23504	1.12606	1.02920	1.02920	0.99287	0.87179	0.84757	0.77492	0.85968	0.78703	0.78703	0.75071	0.70228	0.61752	0.65384	0.54487	0.60541	0.66595	0.65384	0.59330	0.58119	0.61752	0.64173	0.52065	0.50854	0.52065	0.52065	0.53276	0.48433	0.56909	0.48433	0.48433	0.47222	0.39957	0.39957	0.42379	0.42379	0.42379	0.47222	0.39957	0.39957	0.41168	0.39957	0.38746	0.44800	0.37535	0.38746	0.36325	0.39957	0.41168	0.39957	0.39957	0.43590	0.42379	0.43590	0.43590	0.39957	0.38746	0.36325	0.32692	0.27849	0.31481	0.33903	0.35114	0.31481	0.33903	0.41168	0.41168	0.39957	0.29060	0.30270	0.32692	0.30270	0.25427	0.29060	0.31481	0.30270	0.29060	0.30270	0.27849	0.31481	0.30270	0.32692	0.27849	0.31481	0.30270	0.30270	0.25427	0.32692	0.31481	0.32692	0.37535	0.36325	0.29060	0.30270	0.31481	0.23006	0.26638	0.32692	0.35114	0.33903	0.30270	0.27849	0.27849	0.26638	0.26638	0.25427	0.24216	0.25427	0.24216	0.25427	0.32692	0.30270	0.27849	0.33903	0.36325	0.35114	0.30270	0.24216	0.18162	0.15741	0.18162	0.19373	0.19373	0.23006	0.20584	0.18162	0.19373	0.19373	0.15741	0.15741	0.18162	0.16951	0.19373	0.18162	0.15741	0.15741	0.19373	0.18162	0.16951	0.19373	0.15741	0.20584	0.24216	0.23006	0.18162	0.16951	0.16951	0.19373	0.16951	0.18162	0.19373	0.18162	0.14530	0.16951	0.13319	0.14530	0.19373	0.18162	0.23006	0.18162	0.19373	0.21795	0.20584	0.18162	0.15741	0.15741	0.18162	0.21795	0.18162	0.24216	0.24216	0.21795	0.20584	0.23006	0.21795	0.16951	0.21795	0.20584	0.21795	0.20584	0.21795	0.20584	0.24216	0.20584	0.20584	0.20584	0.20584	0.20584	0.21795	0.18162	0.24216	0.20584	0.21795	0.23006	0.15741	0.21795	0.19373	0.25427	0.21795	0.19373	0.13319	0.15741	0.24216	0.24216	0.20584	0.23006	0.16951	0.19373	0.24216	0.21795	0.23006	0.19373	0.21795	0.24216	0.24216	0.25427	0.23006	0.19373	0.14530	0.18162	0.19373	0.20584	0.21795	0.16951	0.13319	0.15741	0.15741	0.15741	0.18162	0.19373	0.19373	0.14530	0.15741	0.16951	0.14530	0.14530	0.10897	0.15741	0.16951	0.15741	0.14530	0.15741	0.14530	0.14530	0.14530	0.13319	0.14530	0.16951	0.16951	0.13319	0.14530	0.15741	0.16951	0.15741	0.12108	0.15741	0.14530	0.15741	0.15741	0.16951	0.15741	0.14530	0.14530	0.19373	0.14530	0.20584	0.19373	0.15741	0.13319	0.18162	0.19373	0.19373	0.18162	0.21795	0.19373	0.16951	0.21795	0.21795	0.19373	0.23006	0.18162	0.16951	0.14530	0.15741	0.19373	0.19373	0.18162	0.16951	0.15741	0.18162	0.18162	0.18162	0.16951	0.16951	0.15741	0.13319	0.14530	0.21795	0.16951	0.15741	0.18162	0.21795	0.23006	0.23006	0.21795	0.24216	0.19373	0.21795	0.20584	0.25427	0.23006	0.18162	0.21795	0.19373	0.20584	0.16951	0.20584	0.16951	0.15741	0.13319	0.14530	0.15741	0.16951	0.15741	0.15741	0.13319	0.10897	0.10897	0.18162	0.15741	0.12108	0.12108	0.18162	0.16951	0.18162	0.16951	0.15741	0.20584	0.20584	0.18162	0.18162	0.19373	0.16951	0.16951	0.19373	0.16951	0.15741	0.14530	0.13319	0.13319	0.15741	0.14530	0.15741	0.21795	0.21795	0.20584	0.18162	0.21795	0.20584	0.18162	0.19373	0.20584	0.15741	0.13319	0.19373	0.20584	0.18162	0.21795	0.16951	0.19373	0.13319	0.15741	0.16951	0.24216	0.21795	0.19373	0.19373	0.20584	0.19373	0.13319	0.19373	0.20584	0.16951	0.20584	0.20584	0.15741	0.15741	0.12108	0.13319	0.07265	0.10897	0.12108	0.08476	0.08476	0.10897	0.08476	0.07265	0.15741	0.15741	0.16951	0.18162	0.16951	0.19373	0.19373	0.12108	0.16951	0.12108	0.13319	0.19373	0.14530	0.12108	0.13319	0.16951	0.16951	0.16951	0.21795	0.21795	0.26638	0.24216	0.20584	0.15741	0.16951	0.19373	0.15741	0.18162	0.19373	0.18162	0.18162	0.21795	0.19373	0.20584	0.20584	0.19373	0.19373	0.19373	0.16951	0.18162	0.24216	0.19373	0.21795	0.23006	0.25427	0.24216	0.27849	0.24216	0.24216	0.25427	0.29060	0.21795	0.21795	0.26638	0.26638	0.21795	0.32692	0.32692	0.30270	0.27849	0.29060	0.25427	0.26638	0.29060	0.33903	0.31481	0.27849	0.27849	0.21795	0.20584	0.21795	0.24216	0.26638	0.27849	0.25427	0.21795	0.23006	0.23006	0.23006	0.21795	0.23006	0.25427	0.26638	0.26638	0.29060	0.24216	0.23006	0.25427	0.27849	0.29060	0.26638	0.25427	0.27849	0.26638	0.24216	0.26638	0.30270	0.29060	0.29060	0.23006	0.23006	0.23006	0.21795	0.24216	0.24216	0.24216	0.23006	0.19373	0.26638	0.25427	0.29060	0.31481	0.26638	0.30270	0.31481	0.27849	0.24216	0.25427	0.26638	0.27849	0.25427	0.30270	0.30270	0.23006	0.27849	0.21795	0.24216	0.26638	0.30270	0.30270	0.29060	0.29060	0.29060	0.31481	0.29060	0.30270	0.36325	0.35114	0.33903	0.29060	0.30270	0.31481	0.33903	0.33903	0.31481	0.30270	0.33903	0.33903	0.30270	0.30270	0.25427	0.25427	0.25427	0.30270	0.30270	0.33903	0.30270	0.27849	0.35114	0.35114	0.31481	0.31481	0.32692	0.30270	0.33903	0.35114	0.33903	0.36325	0.32692	0.30270	0.31481	0.32692	0.32692	0.31481	0.29060	0.32692	0.31481	0.26638	0.31481	0.33903	0.32692	0.30270	0.32692	0.30270	0.35114	0.36325	0.33903	0.36325	0.29060	0.33903	0.33903	0.39957	0.37535	0.35114	0.32692	0.31481	0.37535	0.35114	0.29060	0.31481	0.33903	0.35114	0.32692	0.35114	0.26638	0.30270	0.30270	0.27849	0.26638	0.25427	0.30270	0.30270	0.31481	0.26638	0.24216	0.21795	0.25427	0.27849	0.27849	0.29060	0.25427	0.23006	0.30270	0.29060	0.32692	0.26638	0.26638	0.26638	0.27849	0.32692	0.30270	0.32692	0.37535	0.30270	0.27849	0.27849	0.31481	0.31481	0.31481	0.30270	0.31481	0.31481	0.33903	0.31481	0.33903	0.38746	0.31481	0.33903	0.33903	0.31481	0.31481	0.35114	0.38746	0.42379	0.43590	0.38746	0.37535	0.36325	0.36325	0.33903	0.32692	0.30270	0.31481	0.38746	0.29060	0.32692	0.38746	0.36325	0.36325	0.35114	0.35114	0.31481	0.29060	0.29060	0.32692	0.30270	0.35114	0.31481	0.30270	0.35114	0.41168	0.38746	0.43590	0.37535	0.36325	0.36325	0.41168	0.38746	0.42379	0.38746	0.39957	0.41168	0.38746	0.38746	0.37535	0.36325	0.32692	0.30270	0.35114	0.35114	0.36325	0.33903	0.35114	0.27849	0.26638	0.30270	0.31481	0.33903	0.31481	0.27849	0.35114	0.26638	0.30270	0.30270	0.27849	0.29060	0.29060	0.24216	0.29060	0.30270	0.24216	0.26638	0.27849	0.31481	0.24216	0.25427	0.27849	0.32692	0.27849	0.30270	0.30270	0.27849	0.33903	0.33903	0.30270	0.24216	0.30270	0.30270	0.27849	0.29060	0.26638	0.29060	0.30270	0.31481	0.33903	0.33903	0.33903	0.35114	0.30270	0.32692	0.31481	0.32692	0.25427	0.30270	0.35114	0.37535	0.39957	0.32692	0.36325	0.36325	0.39957	0.29060	0.31481	0.32692	0.36325	0.39957	0.36325	0.36325	0.36325	0.38746	0.32692	0.41168	0.36325	0.37535	0.29060	0.30270	0.33903	0.30270	0.27849	0.31481	0.31481	0.37535	0.35114	0.33903	0.35114	0.32692	0.33903	0.33903	0.41168	0.38746	0.32692	0.37535	0.39957	0.37535	0.37535	0.37535	0.39957	0.36325	0.38746	0.42379	0.39957	0.42379	0.43590	0.48433	0.42379	0.50854	0.48433	0.48433	0.48433	0.43590	0.47222	0.48433	0.50854	0.46011	0.44800	0.47222	0.41168	0.42379	0.37535	0.43590	0.41168	0.48433	0.44800	0.41168	0.44800	0.42379	0.41168	0.35114	0.39957	0.42379	0.37535	0.31481	0.30270	0.36325	0.27849	0.36325	0.36325	0.37535	0.33903	0.35114	0.33903	0.30270	0.29060	0.32692	0.33903	0.32692	0.31481	0.32692	0.31481	0.32692	0.30270	0.36325	0.35114	0.29060	0.33903	0.36325	0.35114	0.31481	0.33903	0.35114	0.32692	0.31481	0.26638	0.31481	0.31481	0.32692	0.33903	0.35114	0.30270	0.38746	0.33903	0.38746	0.35114	0.32692	0.36325	0.32692	0.36325	0.39957	0.37535	0.30270	0.31481	0.30270	0.31481	0.33903	0.32692	0.30270	0.33903	0.36325	0.31481	0.31481	0.35114	0.33903	0.36325	0.41168	0.38746	0.33903	0.37535	0.35114	0.29060	0.32692	0.32692	0.31481	0.32692	0.29060	0.29060	0.29060	0.31481	0.26638	0.27849	0.27849	0.27849	0.29060	0.29060	0.29060	0.25427	0.29060	0.21795	0.24216	0.24216	0.26638	0.29060	0.27849	0.35114	0.30270	0.26638	0.25427	0.26638	0.20584	0.20584	0.23006	0.27849	0.25427	0.27849	0.23006	0.25427	0.21795	0.24216	0.23006	0.24216	0.16951	0.21795	0.23006	0.21795	0.18162	0.21795	0.24216	0.30270	0.31481	0.30270	0.21795	0.24216	0.23006	0.21795	0.27849	0.27849	0.24216	0.27849	0.18162	0.25427	0.25427	0.24216	0.21795	0.18162	0.19373	0.23006	0.24216	0.21795	0.26638	0.29060	0.27849	0.21795	0.26638	0.26638	0.26638	0.32692	0.31481	0.30270	0.27849	0.27849	0.29060	0.27849	0.32692	0.35114	0.32692	0.32692	0.29060	0.37535	0.44800	0.42379	0.33903	0.35114	0.33903	0.31481	0.35114	0.31481	0.30270	0.29060	0.27849	0.26638	0.31481	0.32692	0.32692	0.38746	0.36325	0.31481	0.35114	0.35114	0.35114	0.37535	0.38746	0.42379	0.37535	0.33903	0.35114	0.32692	0.31481	0.32692	0.36325	0.37535	0.35114	0.35114	0.35114	0.31481	0.31481	0.32692	0.30270	0.33903	0.32692	0.33903	0.30270	0.33903	0.36325	0.36325	0.37535	0.36325	0.36325	0.36325	0.37535	0.33903	0.36325	0.31481	0.36325	0.36325	0.37535	0.35114	0.36325	0.32692	0.39957	0.42379	0.42379	0.43590	0.47222	0.44800	0.43590	0.39957	0.36325	0.42379	0.39957	0.43590	0.41168	0.46011	0.41168	0.46011	0.48433	0.47222	0.42379	0.42379	0.30270	0.30270	0.38746	0.35114	0.37535	0.41168	0.36325	0.38746	0.32692	0.39957	0.37535	0.42379	0.38746	0.39957	0.29060	0.33903	0.32692	0.29060	0.29060	0.29060	0.30270	0.24216	0.27849	0.31481	0.31481	0.29060	0.33903	0.36325	0.33903	0.33903	0.31481	0.35114	0.32692	0.35114	0.36325	0.36325	0.35114	0.32692	0.29060	0.31481	0.32692	0.31481	0.27849	0.26638	0.29060	0.31481	0.29060	0.31481	0.35114	0.32692	0.32692	0.31481	0.35114	0.35114	0.27849	0.30270	0.26638	0.30270	0.25427	0.27849	0.25427	0.25427	0.30270	0.29060	0.27849	0.27849	0.27849	0.32692	0.33903	0.32692	0.33903	0.37535	0.39957	0.38746	0.35114	0.37535	0.39957	0.38746	0.33903	0.36325	0.29060	0.29060	0.29060	0.31481	0.31481	0.31481	0.36325	0.37535	0.36325	0.32692	0.41168	0.41168	0.36325	0.36325	0.33903	0.36325	0.33903	0.32692	0.32692	0.35114	0.33903	0.38746	0.35114	0.36325	0.37535	0.38746	0.33903	0.38746	0.43590	0.37535	0.36325	0.36325	0.41168	0.37535	0.39957	0.41168	0.36325	0.32692	0.38746	0.37535	0.39957	0.41168	0.37535	0.44800	0.37535	0.39957	0.49644	0.48433	0.47222	0.48433	0.43590	0.46011	0.46011	0.47222	0.50854	0.49644	0.42379	0.49644	0.47222	0.39957	0.46011	0.48433	0.46011	0.43590	0.42379	0.42379	0.41168	0.43590	0.42379	0.50854	0.48433	0.48433	0.52065	0.50854	0.48433	0.54487	0.52065	0.54487	0.48433	0.49644	0.47222	0.54487	0.49644	0.47222	0.49644	0.48433	0.49644	0.48433	0.54487	0.50854	0.38746	0.44800	0.43590	0.44800	0.43590	0.49644	0.55698	0.59330	0.52065	0.50854	0.49644	0.50854	0.48433	0.50854	0.54487	0.54487	0.44800	0.50854	0.54487	0.49644	0.47222	0.53276	0.47222	0.49644	0.43590	0.46011	0.43590	0.44800	0.44800	0.43590	0.47222	0.46011	0.47222	0.50854	0.48433	0.49644	0.47222	0.42379	0.46011	0.41168	0.36325	0.39957	0.37535	0.43590	0.47222	0.44800	0.41168	0.46011	0.46011	0.46011	0.44800	0.41168	0.37535	0.42379	0.39957	0.41168	0.37535	0.38746	0.38746	0.39957	0.41168	0.43590	0.42379	0.42379	0.42379	0.43590	0.42379	0.52065	0.52065	0.49644	0.48433	0.44800	0.43590	0.46011	0.46011	0.47222	0.43590	0.52065	0.50854	0.46011	0.54487	0.43590	0.43590	0.41168	0.46011	0.42379	0.48433	0.47222	0.46011	0.42379	0.46011	0.46011	0.46011	0.42379	0.42379	0.38746	0.42379	0.47222	0.44800	0.44800	0.44800	0.43590	0.43590	0.44800	0.42379	0.46011	0.46011	0.41168	0.47222	0.44800	0.47222	0.44800	0.41168	0.41168	0.41168	0.36325	0.39957	0.39957	0.42379	0.37535	0.37535	0.35114	0.33903	0.42379	0.39957	0.39957	0.42379	0.44800	0.42379	0.48433	0.49644	0.46011	0.38746	0.46011	0.44800	0.39957	0.36325	0.35114	0.47222	0.49644	0.50854	0.54487	0.55698	0.50854	0.52065	0.47222	0.43590	0.37535	0.32692	0.37535	0.39957	0.47222	0.43590	0.48433	0.44800	0.42379	0.46011	0.46011	0.41168	0.44800	0.42379	0.39957	0.38746	0.39957	0.43590	0.43590	0.38746	0.42379	0.41168	0.46011	0.44800	0.43590	0.46011	0.44800	0.41168	0.47222	0.47222	0.44800	0.48433	0.49644	0.44800	0.49644	0.47222	0.42379	0.42379	0.42379	0.44800	0.39957	0.43590	0.49644	0.48433	0.49644	0.48433	0.43590	0.46011	0.46011	0.46011	0.41168	0.49644	0.43590	0.46011	0.48433	0.52065	0.48433	0.48433	0.50854	0.50854	0.46011	0.48433	0.49644	0.49644	0.53276	0.48433	0.44800	0.48433	0.52065	0.53276	0.52065	0.46011	0.47222	0.52065	0.47222	0.50854	0.48433	0.52065	0.47222	0.50854	0.49644	0.49644	0.46011	0.50854	0.49644	0.47222	0.44800	0.44800	0.44800	0.41168	0.42379	0.48433	0.44800	0.44800	0.44800	0.47222	0.42379	0.41168	0.48433	0.42379	0.49644	0.48433	0.52065	0.48433	0.54487	0.50854	0.50854	0.47222	0.42379	0.46011	0.50854	0.54487	0.49644	0.49644	0.59330	0.54487	0.49644	0.53276	0.47222	0.44800	0.55698	0.53276	0.48433	0.49644	0.53276	0.48433	0.49644	0.49644	0.49644	0.49644	0.55698	0.59330	0.59330	0.60541	0.56909	0.58119	0.60541	0.60541	0.59330	0.62963	0.60541	0.56909	0.58119	0.65384	0.56909	0.53276	0.55698	0.49644	0.47222	0.52065	0.50854	0.52065	0.53276	0.54487	0.53276	0.52065	0.47222	0.55698	0.54487	0.49644	0.58119	0.58119	0.54487	0.55698	0.55698	0.59330	0.61752	0.55698	0.64173	0.64173	0.65384	0.62963	0.62963	0.61752	0.61752	0.62963	0.64173	0.58119	0.61752	0.60541	0.60541	0.62963	0.62963	0.65384	0.67806	0.59330	0.60541	0.64173	0.64173	0.70228	0.67806	0.58119	0.65384	0.61752	0.66595	0.60541	0.62963	0.60541	0.61752	0.66595	0.56909	0.65384	0.62963	0.65384	0.71438	0.72649	0.75071	0.67806	0.67806	0.61752	0.60541	0.64173	0.62963	0.60541	0.61752	0.62963	0.61752	0.58119	0.61752	0.62963	0.58119	0.54487	0.53276	0.53276	0.53276	0.52065	0.54487	0.54487	0.53276	0.58119	0.61752	0.65384	0.60541	0.59330	0.62963	0.65384	0.62963	0.62963	0.58119	0.65384	0.64173	0.64173	0.69017	0.50854	0.54487	0.56909	0.59330	0.59330	0.47222	0.56909	0.61752	0.60541	0.62963	0.65384	0.65384	0.62963	0.60541	0.65384	0.59330	0.54487	0.55698	0.58119	0.59330	0.55698	0.54487	0.58119	0.58119	0.59330	0.65384	0.64173	0.61752	0.58119	0.67806	0.64173	0.61752	0.62963	0.67806	0.69017	0.53276	0.56909	0.58119	0.56909	0.58119	0.60541	0.61752	0.61752	0.59330	0.62963	0.55698	0.59330	0.60541	0.62963	0.59330	0.60541	0.64173	0.52065	0.52065	0.53276	0.50854	0.58119	0.60541	0.58119	0.52065	0.54487	0.54487	0.58119	0.55698	0.64173	0.66595	0.61752	0.55698	0.49644	0.55698	0.58119	0.55698	0.58119	0.59330	0.58119	0.58119	0.64173	0.64173	0.61752	0.61752	0.67806	0.69017	0.70228	0.65384	0.58119	0.53276	0.59330	0.64173	0.58119	0.50854	0.53276	0.48433	0.50854	0.55698	0.54487	0.59330	0.55698	0.52065	0.59330	0.60541	0.58119	0.58119	0.61752	0.60541	0.55698	0.55698	0.55698	0.50854	0.58119	0.60541	0.59330	0.59330	0.52065	0.54487	0.47222	0.44800	0.49644	0.49644	0.46011	0.48433	0.48433	0.49644	0.55698	0.55698	0.53276	0.54487	0.54487	0.55698	0.56909	0.49644	0.47222	0.56909	0.49644	0.50854	0.58119	0.62963	0.62963	0.60541	0.54487	0.58119	0.64173	0.66595	0.61752	0.62963	0.65384	0.62963	0.60541	0.55698	0.55698	0.58119	0.55698	0.62963	0.62963	0.58119	0.60541	0.58119	0.62963	0.58119	0.59330	0.60541	0.67806	0.64173	0.64173	0.64173	0.58119	0.65384	0.62963	0.58119	0.61752	0.64173	0.62963	0.59330	0.66595	0.61752	0.67806	0.67806	0.55698	0.67806	0.72649	0.66595	0.65384	0.65384	0.62963	0.64173	0.71438	0.67806	0.60541	0.60541	0.58119	0.59330	0.59330	0.54487	0.54487	0.58119	0.52065	0.59330	0.60541	0.59330	0.56909	0.58119	0.60541	0.64173	0.59330	0.53276	0.54487	0.53276	0.58119	0.55698	0.49644	0.50854	0.46011	0.53276	0.59330	0.52065	0.59330	0.56909	0.52065	0.55698	0.54487	0.54487	0.53276	0.54487	0.56909	0.59330	0.61752	0.64173	0.64173	0.67806	0.69017	0.66595	0.62963	0.53276	0.59330	0.53276	0.53276	0.48433	0.54487	0.62963	0.60541	0.61752	0.55698	0.66595	0.55698	0.54487	0.64173	0.61752	0.58119	0.66595	0.55698	0.58119	0.60541	0.62963	0.65384	0.64173	0.60541	0.54487	0.66595	0.60541	0.54487	0.58119	0.62963	0.65384	0.72649	0.73860	0.62963	0.66595	0.60541	0.62963	0.64173	0.55698	0.49644	0.56909	0.59330	0.59330	0.64173	0.65384	0.61752	0.64173	0.65384	0.58119	0.55698	0.65384	0.65384	0.56909	0.65384	0.64173	0.67806	0.61752	0.64173	0.69017	0.59330	0.58119	0.62963	0.61752	0.65384	0.69017	0.70228	0.60541	0.66595	0.66595	0.65384	0.60541	0.61752	0.61752	0.55698	0.55698	0.58119	0.61752	0.62963	0.64173	0.64173	0.54487	0.53276	0.59330	0.59330	0.58119	0.62963	0.66595	0.70228	0.65384	0.70228	0.72649	0.70228	0.62963	0.59330	0.62963	0.66595	0.56909	0.60541	0.62963	0.58119	0.56909	0.59330	0.59330	0.61752	0.58119	0.65384	0.69017	0.65384	0.70228	0.65384	0.66595	0.61752	0.61752	0.60541	0.65384	0.61752	0.58119	0.64173	0.62963	0.56909	0.59330	0.55698	0.58119	0.60541	0.59330	0.59330	0.67806	0.69017	0.59330	0.66595	0.67806	0.64173	0.61752	0.59330	0.56909	0.52065	0.54487	0.50854	0.60541
5	0.38649	0.43480	0.37771	0.39527	0.40406	0.42163	0.41284	0.42602	0.41284	0.43919	0.45237	0.40845	0.41284	0.44798	0.42602	0.37771	0.40406	0.38649	0.44798	0.42602	0.37771	0.42602	0.40406	0.45237	0.47433	0.39967	0.40406	0.37771	0.43480	0.44359	0.41284	0.39088	0.38210	0.41284	0.38649	0.41284	0.36453	0.41284	0.38649	0.42602	0.41723	0.44359	0.40406	0.40406	0.43919	0.43480	0.41723	0.40406	0.40845	0.39967	0.41723	0.39088	0.32940	0.34257	0.38210	0.40845	0.39088	0.40406	0.39088	0.42163	0.37331	0.36014	0.34257	0.33379	0.34696	0.37771	0.37331	0.36014	0.37771	0.38210	0.37771	0.38210	0.37331	0.34696	0.34257	0.35136	0.38210	0.38210	0.37771	0.37331	0.39527	0.34696	0.39967	0.39527	0.41723	0.39088	0.42163	0.37331	0.33818	0.39527	0.39088	0.39088	0.37771	0.40406	0.32940	0.40845	0.40406	0.35136	0.37771	0.42163	0.42163	0.39967	0.38649	0.39967	0.42163	0.46555	0.46994	0.51825	0.47433	0.46115	0.46994	0.39527	0.39527	0.45676	0.47433	0.43919	0.44359	0.46994	0.46994	0.45676	0.44798	0.41284	0.41723	0.42163	0.39527	0.39527	0.37771	0.40406	0.36892	0.37331	0.39527	0.40406	0.40845	0.39088	0.40406	0.38649	0.39088	0.45237	0.43480	0.39967	0.39967	0.42163	0.38210	0.40845	0.36014	0.37771	0.39967	0.42163	0.39967	0.41284	0.41284	0.42163	0.35136	0.41284	0.46555	0.41723	0.43041	0.42602	0.42163	0.39088	0.39088	0.41723	0.42602	0.39527	0.36892	0.43919	0.42163	0.42602	0.37771	0.41723	0.43041	0.41723	0.43919	0.36892	0.37771	0.37331	0.38649	0.34696	0.32061	0.34257	0.31183	0.32061	0.34696	0.40845	0.34696	0.31622	0.35136	0.39088	0.34696	0.37331	0.39527	0.36453	0.35575	0.36892	0.36892	0.37771	0.36453	0.39088	0.38210	0.36453	0.38649	0.39967	0.43919	0.43041	0.39967	0.39088	0.41723	0.43919	0.46555	0.42602	0.43041	0.36892	0.40845	0.41284	0.38649	0.40845	0.44798	0.43480	0.36014	0.45237	0.40406	0.39088	0.42602	0.39967	0.45237	0.40406	0.43480	0.47433	0.45237	0.42602	0.45237	0.41284	0.42163	0.43919	0.40845	0.41723	0.44359	0.38649	0.44359	0.40845	0.37771	0.42602	0.46115	0.45676	0.45237	0.44359	0.46555	0.39527	0.42163	0.43919	0.41723	0.42602	0.45237	0.44359	0.43041	0.44359	0.42163	0.41723	0.40406	0.43480	0.43041	0.41284	0.45237	0.43480	0.39967	0.43919	0.44359	0.39088	0.42163	0.36014	0.33818	0.35575	0.39527	0.39527	0.42163	0.41723	0.33818	0.39967	0.41284	0.39967	0.35575	0.39527	0.40406	0.36014	0.39527	0.41284	0.35575	0.36014	0.34257	0.36892	0.36453	0.35575	0.38649	0.37331	0.42163	0.39967	0.42163	0.41284	0.43041	0.37331	0.36453	0.36453	0.43919	0.39967	0.40406	0.41284	0.40845	0.40845	0.43480	0.40845	0.46994	0.38649	0.40845	0.41284	0.42163	0.40845	0.40406	0.39088	0.35575	0.36453	0.42602	0.38210	0.37771	0.38210	0.39527	0.36453	0.36453	0.36453	0.41284	0.42163	0.38210	0.41723	0.41284	0.36453	0.43041	0.37331	0.39088	0.41723	0.35575	0.37331	0.38210	0.36014	0.40406	0.35575	0.38210	0.37331	0.35136	0.35575	0.39088	0.39527	0.38649	0.42163	0.42602	0.45237	0.43041	0.39967	0.36892	0.39967	0.35136	0.37771	0.42602	0.46115	0.43041	0.36453	0.41284	0.42163	0.40845	0.37331	0.39088	0.39088	0.33818	0.39088	0.37771	0.40845	0.40406	0.39527	0.42163	0.44359	0.40845	0.38210	0.38210	0.39967	0.43480	0.39967	0.44359	0.39527	0.45676	0.41284	0.42163	0.32940	0.35136	0.39088	0.36014	0.34257	0.35575	0.39967	0.33818	0.39088	0.42602	0.42602	0.40845	0.41284	0.42602	0.39527	0.40845	0.40845	0.43919	0.39527	0.35575	0.37331	0.43041	0.36892	0.46115	0.41723	0.43480	0.39967	0.39967	0.38649	0.43041	0.39088	0.37771	0.34696	0.39967	0.38210	0.40406	0.36453	0.41284	0.36453	0.39527	0.41723	0.39967	0.43919	0.43480	0.44798	0.41723	0.45237	0.42163	0.43480	0.39967	0.38649	0.41284	0.43480	0.43480	0.36014	0.41284	0.42602	0.39967	0.37771	0.38210	0.41723	0.40845	0.42163	0.42602	0.37331	0.41723	0.38649	0.33379	0.39088	0.36453	0.36453	0.35575	0.40406	0.42163	0.43480	0.44359	0.37771	0.45676	0.44359	0.41723	0.41723	0.38649	0.43480	0.41723	0.43919	0.42602	0.42163	0.39527	0.41723	0.42163	0.38649	0.35575	0.40406	0.40845	0.43041	0.37331	0.39527	0.40406	0.42602	0.40845	0.41723	0.37771	0.40406	0.41723	0.43041	0.43041	0.40845	0.38210	0.43480	0.39527	0.39967	0.39527	0.34696	0.42602	0.38210	0.42602	0.43480	0.40406	0.38649	0.43919	0.38210	0.43919	0.40845	0.39967	0.42163	0.42602	0.45676	0.39527	0.43919	0.40406	0.43919	0.40845	0.41284	0.36892	0.39527	0.40406	0.43480	0.46115	0.44798	0.45676	0.46555	0.43480	0.40406	0.42602	0.40845	0.42163	0.43041	0.41723	0.33379	0.36453	0.39967	0.40845	0.41723	0.44798	0.42602	0.45676	0.45237	0.43041	0.40406	0.41723	0.39967	0.36453	0.38649	0.41723	0.49629	0.40845	0.37331	0.40406	0.39967	0.37771	0.47872	0.46555	0.39088	0.41723	0.43041	0.43480	0.41723	0.39527	0.40845	0.42163	0.42602	0.46555	0.49629	0.47433	0.46555	0.47872	0.46555	0.42602	0.43919	0.39967	0.39527	0.39088	0.43041	0.44359	0.42602	0.46555	0.39967	0.42163	0.41723	0.42602	0.44359	0.44359	0.45237	0.44359	0.43480	0.46115	0.45676	0.43919	0.46994	0.43041	0.43041	0.44798	0.46555	0.43919	0.45676	0.46115	0.42602	0.43919	0.43919	0.44798	0.45237	0.43041	0.42602	0.42163	0.41723	0.44359	0.44798	0.40845	0.41284	0.43480	0.43480	0.41284	0.45237	0.42163	0.40845	0.40406	0.37771	0.42602	0.45237	0.49629	0.44798	0.43919	0.41723	0.39527	0.45237	0.42602	0.41723	0.36892	0.40406	0.45237	0.43041	0.41284	0.35575	0.38210	0.37331	0.38649	0.47872	0.42163	0.41723	0.38649	0.43480	0.43480	0.45237	0.50507	0.46555	0.43919	0.44798	0.48311	0.47872	0.44359	0.43919	0.43480	0.48311	0.43041	0.44798	0.42163	0.48751	0.45237	0.46555	0.45237	0.41284	0.41723	0.38649	0.39967	0.39088	0.36892	0.36014	0.36014	0.42163	0.38649	0.43480	0.39088	0.39527	0.41284	0.42602	0.41284	0.41284	0.42163	0.39088	0.43480	0.48751	0.40406	0.41723	0.39967	0.38649	0.32500	0.38649	0.46555	0.38210	0.39967	0.40406	0.43480	0.45676	0.40845	0.42163	0.42602	0.42163	0.39527	0.38210	0.42163	0.37771	0.37771	0.42163	0.41723	0.42163	0.43919	0.43041	0.39527	0.39967	0.38210	0.43480	0.44798	0.41284	0.48311	0.45237	0.43041	0.35136	0.43480	0.39088	0.44359	0.39967	0.45237	0.42602	0.41723	0.41284	0.37331	0.37331	0.39967	0.39088	0.30744	0.39088	0.34696	0.39527	0.37331	0.46555	0.38649	0.37771	0.43041	0.44359	0.39967	0.39967	0.43480	0.38649	0.37331	0.40845	0.36014	0.43919	0.38649	0.43041	0.36014	0.34696	0.32061	0.39527	0.42602	0.39967	0.39088	0.37331	0.43919	0.41284	0.45676	0.36014	0.40406	0.43480	0.37771	0.39088	0.44798	0.40406	0.41284	0.39527	0.41284	0.43919	0.42602	0.34257	0.38649	0.38210	0.41284	0.40406	0.38649	0.39967	0.44359	0.41723	0.41284	0.40406	0.32940	0.38649	0.36014	0.34696	0.33818	0.37771	0.36014	0.36453	0.36892	0.40406	0.36892	0.34257	0.33818	0.30304	0.38649	0.41284	0.39967	0.39967	0.35136	0.32940	0.34257	0.41723	0.39527	0.39527	0.40406	0.36014	0.34696	0.36453	0.36014	0.37331	0.38210	0.35575	0.38210	0.35136	0.35575	0.30304	0.29865	0.32940	0.35136	0.35136	0.31183	0.34696	0.32061	0.32500	0.38649	0.33379	0.32061	0.34696	0.40406	0.42163	0.41723	0.35575	0.36453	0.37331	0.41284	0.41284	0.33379	0.35136	0.39527	0.43041	0.41284	0.38649	0.39527	0.32500	0.31183	0.33818	0.32061	0.34696	0.31622	0.38649	0.32500	0.34257	0.31622	0.30744	0.28987	0.31622	0.32500	0.32940	0.32940	0.33818	0.33379	0.32940	0.35575	0.34257	0.32061	0.33818	0.36453	0.35575	0.33379	0.36453	0.32061	0.36014	0.33818	0.32500	0.34257	0.32940	0.29865	0.32500	0.29426	0.34696	0.38210	0.34257	0.33379	0.36453	0.34257	0.30304	0.35575	0.35136	0.35136	0.34696	0.30304	0.35575	0.34696	0.35136	0.34257	0.33818	0.38649	0.33379	0.37771	0.35575	0.34257	0.31183	0.37331	0.35575	0.35575	0.34696	0.32940	0.36892	0.36453	0.34696	0.32061	0.34696	0.32500	0.30304	0.34257	0.34257	0.36014	0.32500	0.34257	0.36453	0.32500	0.36014	0.33379	0.29426	0.28987	0.28548	0.31622	0.33818	0.31622	0.28108	0.31622	0.34257	0.32061	0.37331	0.39088	0.30744	0.37331	0.33379	0.33379	0.30744	0.31183	0.33379	0.37331	0.33818	0.34696	0.36014	0.33379	0.33379	0.38210	0.32500	0.34696	0.30304	0.28987	0.28108	0.32061	0.30744	0.30304	0.37331	0.31622	0.31622	0.31183	0.32500	0.32940	0.35136	0.33818	0.36453	0.30304	0.32940	0.30744	0.32500	0.32940	0.34696	0.31622	0.34257	0.31622	0.31183	0.26352	0.32500	0.33379	0.30304	0.32500	0.30744	0.29426	0.25473	0.26791	0.28108	0.27669	0.30304	0.33818	0.32061	0.28108	0.27669	0.31183	0.35136	0.31183	0.27669	0.31622	0.35575	0.34257	0.30304	0.26352	0.27230	0.28548	0.28108	0.31183	0.25912	0.24156	0.28548	0.29865	0.30304	0.34257	0.30304	0.32940	0.33818	0.32061	0.27230	0.25473	0.25034	0.30304	0.28548	0.28108	0.27669	0.24595	0.31183	0.30304	0.29426	0.28548	0.32500	0.29426	0.29426	0.25034	0.32500	0.29865	0.25912	0.27230	0.29426	0.26352	0.28108	0.27669	0.28108	0.28548	0.28987	0.28548	0.29426	0.28548	0.32500	0.32500	0.32061	0.28987	0.29426	0.32500	0.33379	0.32061	0.24156	0.28108	0.29426	0.29865	0.23277	0.25473	0.30744	0.27669	0.28108	0.29865	0.28108	0.27230	0.29865	0.26791	0.27230	0.25912	0.25473	0.28987	0.32500	0.28987	0.23277	0.27669	0.25473	0.28108	0.21520	0.24595	0.26791	0.24156	0.32061	0.25912	0.30304	0.30744	0.28108	0.25912	0.27230	0.24156	0.28108	0.26352	0.23716	0.23277	0.25034	0.25034	0.25473	0.28108	0.25912	0.27230	0.25034	0.24156	0.21520	0.23277	0.22838	0.22399	0.21960	0.19325	0.21081	0.19764	0.23716	0.22399	0.23716	0.21520	0.19764	0.23716	0.20203	0.22399	0.19764	0.21960	0.25034	0.18885	0.21081	0.22399	0.25034	0.24156	0.22399	0.21960	0.21520	0.23277	0.20203	0.20203	0.18885	0.19325	0.20642	0.17568	0.17129	0.18007	0.14493	0.18446	0.20203	0.19764	0.22838	0.21081	0.25034	0.26352	0.24156	0.24156	0.25034	0.24595	0.20642	0.19325	0.18885	0.18007	0.21081	0.24595	0.23277	0.23716	0.23716	0.21520	0.25034	0.21520	0.23716	0.21081	0.23277	0.21520	0.24595	0.23716	0.23716	0.20642	0.24156	0.21081	0.18446	0.18446	0.21520	0.19325	0.20203	0.19764	0.21960	0.25034	0.21081	0.19325	0.22838	0.23716	0.19764	0.16689	0.18885	0.22399	0.23716	0.21081	0.18007	0.21081	0.15372	0.18007	0.19325	0.21081	0.21081	0.20203	0.17129	0.18007	0.21081	0.15811	0.15372	0.22399	0.18885	0.18885	0.19325	0.18446	0.21520	0.18446	0.19325	0.22838	0.14933	0.23277	0.22838	0.20642	0.20642	0.20203	0.21520	0.19325	0.17129	0.18007	0.17129	0.22399	0.22399	0.19325	0.20642	0.18885	0.20642	0.19325	0.17568	0.18885	0.18885	0.20642	0.21960	0.19764	0.17568	0.20203	0.17568	0.20642	0.21520	0.17568	0.18007	0.19764	0.22399	0.17129	0.20203	0.17129	0.19764	0.18885	0.15811	0.17568	0.20203	0.17568	0.19325	0.20203	0.17129	0.16689	0.18885	0.18007	0.14933	0.15811	0.18007	0.21081	0.19764	0.17129	0.22399	0.22838	0.18885	0.18446	0.19325	0.19764	0.18007	0.18885	0.20642	0.18446	0.14054	0.13176	0.19764	0.17568	0.16689	0.17129	0.21960	0.17568	0.18446	0.18446	0.19764	0.20203	0.20642	0.19764	0.19764	0.19325	0.21960	0.19325	0.21081	0.21520	0.17129	0.17568	0.19325	0.18885	0.15811	0.18007	0.16250	0.13615	0.15811	0.14493	0.17129	0.20642	0.20203	0.18007	0.15372	0.15811	0.20203	0.15372	0.17129	0.17129	0.22838	0.18885	0.19325	0.21960	0.21081	0.20203	0.21960	0.20203	0.18446	0.17568	0.22399	0.18446	0.22399	0.20642	0.21520	0.22399	0.21520	0.20642	0.20642	0.21081	0.23277	0.22399	0.21081	0.18446	0.23716	0.20642	0.22838	0.18007	0.20203	0.20642	0.25473	0.20642	0.20203	0.21520	0.20203	0.19764	0.21081	0.21081	0.20203	0.21081	0.21081	0.18007	0.19325	0.17129	0.23277	0.17568	0.18007	0.20642	0.16689	0.16250	0.18885	0.13615	0.16250	0.16689	0.14054	0.17568	0.18446	0.16689	0.15811	0.15372	0.19764	0.17568	0.14933	0.17568	0.15811	0.19764	0.18007	0.19764	0.19764	0.14933	0.20203	0.18446	0.16250	0.16250	0.16689	0.18446	0.19764	0.18446	0.18885	0.20203	0.17129	0.20203	0.20203	0.18446	0.18446	0.13176	0.16689	0.15811	0.19325	0.18885	0.19325	0.23277	0.17129	0.16250	0.18446	0.20642	0.22399	0.22399	0.17568	0.18446	0.21960	0.20203	0.22838	0.20203	0.22399	0.19764	0.21081	0.19764	0.22399	0.18885	0.21520	0.18007	0.14933	0.16250	0.19764	0.22399	0.18007	0.19325	0.19764	0.18885	0.20642	0.19325	0.22838	0.18885	0.17568	0.17568	0.17129	0.21081	0.18885	0.21081	0.19325	0.14493	0.18446	0.20203	0.22399	0.18885	0.21520	0.20642	0.18446	0.17568	0.19325	0.18885	0.14933	0.19325	0.16250	0.14054	0.16689	0.17129	0.19764	0.19764	0.19764	0.18007	0.17568	0.19325	0.18446	0.18007	0.19764	0.18885	0.16250	0.18007	0.16250	0.16689	0.21081	0.20203	0.19764	0.20203	0.18885	0.16250	0.18446	0.15372	0.15372	0.17568	0.17568	0.18446	0.18885	0.18446	0.18446	0.19325	0.15372	0.17568	0.16689	0.15811	0.16250	0.13615	0.18446	0.14933	0.14493	0.14493	0.16689	0.16689	0.13615	0.15372	0.14933	0.14933	0.13615	0.12737	0.13176	0.14054	0.17568	0.17129	0.18885	0.14054	0.13615	0.13176	0.14933	0.15372	0.16250	0.14933	0.15372	0.15811	0.16689	0.13615	0.14933	0.15811	0.13176	0.16689	0.16250	0.14933	0.12297	0.14493	0.16250	0.16250	0.15372	0.15372	0.12737	0.13176	0.14493	0.16689	0.21081	0.14933	0.13615	0.13615	0.14933	0.12737	0.18007	0.14493	0.17129	0.14054	0.13615	0.16689	0.14933	0.13615	0.15372	0.14933	0.19764	0.15811	0.15811	0.16250	0.14054	0.15811	0.13615	0.15811	0.12737	0.13615	0.11858	0.11858	0.14493	0.11858	0.11419	0.13176	0.13615	0.14493	0.12297	0.10980	0.12737	0.11419	0.13176	0.14493	0.11419	0.10541	0.12297	0.13615	0.16250	0.13615	0.15372	0.15811	0.17129	0.15372	0.14054	0.11419	0.10980	0.14933	0.13615	0.14933	0.13176	0.10541	0.16250	0.13615	0.14493	0.17129	0.14054	0.13176	0.11858	0.12297	0.09662	0.13615	0.18007	0.15811	0.12737	0.13176	0.09662	0.14054	0.10980	0.16250	0.15811	0.13615	0.13615	0.15811	0.11858	0.19764	0.14054	0.17568	0.17568	0.16689	0.15372	0.16250	0.15811	0.17568	0.14933	0.14493	0.12737	0.14933	0.13176	0.14054	0.14933	0.12297	0.12737	0.12737	0.10980	0.09223	0.13176	0.13176	0.14054	0.10541	0.10541	0.10101	0.08784	0.10980	0.10541	0.11419	0.10101	0.10980	0.12737	0.12297	0.14054	0.12297	0.13615	0.11858	0.12297	0.14054	0.13615	0.13615	0.14933	0.14493	0.16250	0.14933	0.15811	0.16689	0.12737	0.12737	0.14493	0.15811	0.13176	0.14054	0.13615	0.14493	0.17568	0.18007	0.20203	0.19764	0.16250	0.16250	0.15372	0.17129	0.14493	0.12737	0.11419	0.17129	0.15811	0.17129	0.16250	0.12737	0.13176	0.14493	0.17129	0.14493	0.15372	0.15372	0.13615	0.10541	0.10541	0.11858	0.10101	0.14493	0.16250	0.15811	0.14933	0.15811	0.16250	0.14493	0.12737	0.13615	0.12297	0.15811	0.14493	0.12737	0.14933	0.14054	0.14933	0.16689	0.15811	0.15372	0.14933	0.16250	0.11858	0.14493	0.14493	0.15811	0.14933	0.15811	0.13176	0.14933	0.11858	0.14054	0.13615	0.10980	0.12297	0.12297	0.17129	0.14054	0.14493	0.17568	0.13176	0.14493	0.15811	0.16689	0.16689	0.14054	0.16689	0.14933	0.16689	0.20203	0.14493	0.14933	0.14933	0.11419	0.11419	0.14933	0.13615	0.13615	0.11419	0.14054	0.16250	0.18007	0.15811	0.13615	0.16250	0.13615	0.16689	0.15372	0.17568	0.17568	0.18007	0.13615	0.13615	0.13615	0.13615	0.12737	0.11858	0.16250	0.14493	0.15372	0.13615	0.17568	0.14054	0.18007	0.18446	0.14493	0.14493	0.14493	0.10541	0.12737	0.14933	0.12737	0.14493	0.15811	0.14933	0.13615	0.14054	0.14493	0.09662	0.10101	0.13176	0.13615	0.14933	0.15372	0.12737	0.12297	0.12297	0.14493	0.14493	0.13176	0.12297	0.14933	0.12737	0.17129	0.15372	0.14933	0.13176	0.12297	0.12737	0.13176	0.12297	0.11419	0.10541	0.14933	0.11858	0.11419	0.14493	0.18885	0.14054	0.16689	0.17568	0.15811	0.17568	0.15372	0.18885	0.16689	0.16689	0.13176	0.16689	0.17568	0.18007	0.18007	0.15811	0.14933	0.16689	0.15372	0.13176	0.18446	0.16689	0.14933	0.21081	0.18007	0.12737	0.18446	0.19764	0.17129	0.20203	0.23277	0.21960	0.20203	0.21081	0.17129	0.20203	0.19764	0.17568	0.18446	0.16250	0.15811	0.18007	0.18885	0.17568	0.18007	0.19764	0.18885	0.18885	0.17129	0.16689	0.16250	0.21081	0.20203	0.21081	0.18446	0.17568	0.24595	0.21081	0.21520	0.19325	0.21960	0.21520	0.20642	0.18885	0.22399	0.22399	0.20642	0.17129	0.20203	0.18446	0.23716	0.20642	0.21081	0.19325	0.18885	0.23277	0.20203	0.19764	0.23277	0.19764	0.18885	0.19325	0.21960	0.18007	0.18446	0.19325	0.22838	0.24595	0.23716	0.22399	0.17568	0.19325	0.20203	0.20642	0.20203	0.22399	0.20642	0.16689	0.20203	0.19764	0.15811	0.17568	0.19764	0.17129	0.23277	0.20642	0.20642	0.21520	0.22838	0.20203	0.23716	0.21081	0.20203	0.21520	0.21520	0.20203	0.20642	0.25912	0.20642	0.19764	0.24595	0.24595	0.23716	0.28108	0.21520	0.25034	0.28548	0.28987	0.30304	0.27230	0.30744	0.30744	0.30304	0.25912	0.26352	0.32500	0.30304	0.31183	0.28108	0.25473	0.27230	0.27230	0.24156	0.25473	0.28987	0.23277	0.25912	0.27230	0.25034	0.25034	0.23716	0.23716	0.23716	0.21081	0.23277	0.22399	0.23277	0.23716	0.18446	0.21520	0.19325	0.18446	0.20642	0.18007	0.19764	0.19325	0.19325	0.19764	0.15811	0.18885	0.23716	0.19764	0.19325	0.17129	0.16689	0.15372	0.14933	0.14933	0.15372	0.13615	0.13176	0.13176	0.09662	0.13176	0.15372	0.14054	0.11419	0.14054	0.14933	0.14493	0.17129	0.15811	0.17129	0.15811	0.16689	0.18885	0.10541	0.12737	0.15372	0.15811	0.14054	0.14493	0.18446	0.14933	0.13615	0.17129	0.14054	0.14054	0.12737	0.11419	0.16250	0.13176	0.13176	0.15811	0.10980	0.14493	0.14493	0.14054	0.14054	0.14493	0.15811	0.11858	0.10541	0.12737	0.15811	0.17568	0.18885	0.18007	0.19764	0.21081	0.18007	0.18007	0.15811	0.17129	0.17129	0.16689	0.14493	0.13615	0.13176	0.13176	0.13176	0.13615	0.14493	0.18007	0.18885	0.15811	0.18007	0.16689	0.18007	0.20642	0.11858	0.16250	0.17129	0.16689	0.16250	0.14493	0.18007	0.20203	0.17568	0.14054	0.14493	0.15372	0.15811	0.15811	0.15372	0.15372	0.14054	0.12297	0.16689	0.15372	0.16689	0.16689	0.18446	0.18446	0.16250	0.12737	0.13615	0.14933	0.18007	0.20642	0.20203	0.18446	0.16689	0.18446	0.21081	0.15811	0.22838	0.22399	0.22838	0.22399	0.20203	0.19325	0.17568	0.19764	0.16689	0.17568	0.16250	0.17568	0.19764	0.17568	0.18885	0.17129	0.18446	0.19764	0.19325	0.18885	0.17129	0.19764	0.20203	0.20642	0.19764	0.21081	0.21520	0.17568	0.19325	0.20642	0.20203	0.18007	0.20642	0.20642	0.14933	0.18885	0.22399	0.19325	0.19325	0.21081	0.21520	0.21520	0.21520	0.18885	0.18885	0.19764	0.21081	0.21960	0.21520	0.19325	0.18885	0.15811	0.16689	0.16689	0.22399	0.17129	0.18446	0.14933	0.18885	0.18446	0.16689	0.16689	0.18885	0.21960	0.18885	0.19764	0.21960	0.21081	0.23716	0.22838	0.24156	0.21520	0.24156	0.21081	0.21520	0.18007	0.18885	0.20642	0.19325	0.21960	0.22399	0.21081	0.16689	0.21081	0.20642	0.21520	0.20203	0.19764	0.21081	0.17129	0.17129	0.18007	0.19325	0.15372	0.19764	0.21520	0.24595	0.22399	0.20642	0.19325	0.18446	0.18885	0.17129	0.21081	0.21081	0.22399	0.18446	0.21081	0.20642	0.24595	0.23277	0.20203	0.19325	0.19325	0.21081	0.17568	0.17568	0.21081	0.18007	0.18007	0.18446	0.16250	0.17568	0.16689	0.15372	0.13615	0.14493	0.17568	0.16689	0.16250	0.18885	0.17568	0.18446	0.18007	0.16689	0.17568	0.21960	0.21081	0.17568	0.22399	0.21081	0.18007	0.15811	0.16689	0.19764	0.21081	0.20203	0.19764	0.20203	0.20642	0.23277	0.21960	0.20203	0.20642	0.19325	0.20642	0.22399	0.19764	0.23716	0.21520	0.22399	0.23277	0.24156	0.23716	0.23277	0.23716	0.25912	0.19764	0.18885	0.20642	0.21520	0.21960	0.21960	0.20203	0.19764	0.21960	0.21960	0.22838	0.24156	0.22838	0.20642	0.23716	0.22838	0.21960	0.21081	0.20642	0.25034	0.24156	0.23716	0.23716	0.21960	0.25473	0.20642	0.26352	0.24156	0.24156	0.27230	0.25473	0.27230	0.24595	0.25034	0.21520	0.24595	0.21520	0.24595	0.24156	0.22838	0.26352	0.23277	0.21520	0.21960	0.24156	0.22838	0.18446	0.22838	0.21960	0.21520	0.23277	0.22838	0.24595	0.24595	0.25912	0.21960	0.20642	0.26791	0.23716	0.24156	0.24156	0.22838	0.21520	0.25034	0.22399	0.24156	0.25912	0.25034	0.24156	0.26791	0.21520	0.25912	0.25912	0.21960	0.24156	0.22838	0.20642	0.23716	0.22399	0.25473	0.25912	0.25912	0.26352	0.25473	0.25034	0.26352	0.24156	0.26791	0.23716	0.24156	0.23716	0.22399	0.25034	0.24156	0.25912	0.23716	0.25912	0.22838	0.19764	0.27230	0.25034	0.24156	0.24595	0.21081	0.22838	0.24595	0.25473	0.23277	0.22838	0.27669	0.23277	0.26791	0.23277	0.28548	0.27669	0.29865	0.29865	0.28987	0.25034	0.26352	0.25473	0.28108	0.30744	0.28548	0.27669	0.26791	0.26791	0.25473	0.26791	0.26352	0.25912	0.24156	0.22399	0.23716	0.22838	0.27669	0.25912	0.26791	0.27230	0.25473	0.25034	0.25473	0.25034	0.25912	0.28108	0.28108	0.26352	0.32500	0.32061	0.31183	0.31622	0.32500	0.29865	0.26791	0.25912	0.26791	0.25034	0.26352	0.31622	0.23277	0.30304	0.30304	0.28548	0.27230	0.26791	0.30304	0.27669	0.26791	0.29865	0.28108	0.22399	0.28548	0.29865	0.26352	0.25912	0.27669	0.31622	0.32061	0.31183	0.32061	0.31183	0.26791	0.30304	0.28108	0.26791	0.33379	0.30304	0.30744	0.32061	0.32061	0.30304	0.34257	0.28987	0.31183	0.25034	0.27230	0.22399	0.24156	0.28548	0.29426	0.29865	0.26352	0.24595	0.26791	0.25473	0.28108	0.30744	0.29865	0.27230	0.30304	0.29426	0.31183	0.29426	0.25034	0.27230	0.27230	0.25912	0.31183	0.27669	0.25912	0.29865	0.26791	0.26791	0.26352	0.27669	0.25034	0.22838	0.28548	0.27669	0.27230	0.26791	0.24156	0.26352	0.28548	0.25473	0.30744	0.25473	0.23277	0.22399	0.25912	0.26791	0.26791	0.24156	0.26791	0.21520	0.21960	0.25912	0.28987	0.27669	0.29426	0.29426	0.28548	0.28548	0.23716	0.27230	0.30304	0.32061	0.32500	0.29865	0.29865	0.28548	0.28108	0.23716	0.24595	0.28987	0.27669	0.24595	0.25473	0.25034	0.22399	0.23716	0.21520	0.24595	0.27669	0.29865	0.26791	0.32940	0.26352	0.30304	0.32061	0.30304	0.30744	0.30304	0.28108	0.29865	0.29426	0.30304	0.26791	0.25912	0.29865	0.26791	0.26352	0.29865	0.25473	0.24595	0.25473	0.24156	0.23716	0.25034	0.23277	0.22399	0.25034	0.26791	0.22838	0.24156	0.28987	0.27669	0.25034	0.25912	0.23716	0.25034	0.30744	0.28548	0.26352	0.29865	0.26791	0.24156	0.28548	0.25912	0.26352	0.26791	0.32061	0.29426	0.27230	0.25912	0.25912	0.28987	0.32061	0.30304	0.25473	0.31183	0.30744	0.28548	0.31183	0.34696	0.29426	0.30744	0.30304	0.28987	0.29865	0.30304	0.32061	0.32061	0.33818	0.32500	0.30304	0.27230	0.25912	0.27669	0.26352	0.26791	0.32500	0.26352	0.30304	0.27669	0.30304	0.34257	0.28108	0.28987	0.28548	0.30744	0.30304	0.28548	0.31183	0.32940	0.31622	0.30744	0.32940	0.32940	0.31622	0.34696	0.32940	0.35136	0.35575	0.31183	0.32500	0.32061	0.32940	0.33379	0.33818	0.35136	0.34696	0.31622	0.33818	0.37331	0.31622	0.31622	0.29865	0.31183	0.30304	0.32500	0.29426	0.30304	0.31622	0.33818	0.34257	0.28548	0.27230	0.30744	0.30304	0.28987	0.32500	0.31183	0.35575	0.33818	0.31622	0.30744	0.31622	0.30744	0.29865	0.31183	0.31183	0.29865	0.28987	0.29865	0.26791	0.29426	0.33379	0.32061	0.34257	0.33379	0.32061	0.28987	0.30304	0.30304	0.30304	0.28987	0.29426	0.28987	0.28108	0.31183	0.30304	0.31183	0.28548	0.28548	0.27230	0.29865	0.28108	0.30304	0.30744	0.28987	0.29865	0.32940	0.30304	0.31183	0.28548	0.27669	0.25912	0.29426	0.28987	0.32061	0.29426	0.31183	0.28987	0.24156	0.27230	0.30744	0.28548	0.27230	0.30744	0.31622	0.34696	0.30304	0.31183	0.31622	0.27669	0.29865	0.33379	0.31622	0.28548	0.30304	0.28108	0.34257	0.33379	0.29426	0.30304	0.30744	0.32061	0.32500	0.29865	0.35575	0.31183	0.34696	0.35136	0.29426	0.34696	0.29865	0.27230	0.32500	0.28548	0.29426	0.33818	0.32940	0.32500	0.32500	0.26791	0.25473	0.25912	0.28548	0.29865	0.29426	0.34696	0.35136	0.32500	0.34696	0.32940	0.32061	0.34257	0.32940	0.30304	0.28548	0.33379	0.31183	0.29865	0.31622	0.30744	0.30304	0.27230	0.30744	0.29865	0.33818	0.36453	0.28548	0.28108	0.31622	0.38649	0.32940	0.29865	0.32061	0.30744	0.31622	0.29865	0.32500	0.34696	0.34696	0.28987	0.33379	0.31622	0.33379	0.28987	0.28108	0.30744	0.29426	0.28108	0.32500	0.31183	0.32061	0.37771	0.36892	0.32500	0.31622	0.32940	0.30304	0.32940	0.32061	0.30304	0.27669	0.34257	0.28987	0.33379	0.30744	0.31622	0.32940	0.33379	0.34696	0.30304	0.35136	0.31622	0.31183	0.33818	0.31622	0.30744	0.24595	0.31183	0.28548	0.32940	0.29865	0.29865	0.30744	0.35575	0.32061	0.39088	0.36453	0.36892	0.33818	0.34257	0.36892	0.32061	0.32061	0.31622	0.32500	0.33379	0.28987	0.31622	0.33818	0.33379	0.31183	0.31183	0.25473	0.32500	0.28548	0.30304	0.32061	0.30744	0.29426	0.32061	0.29426	0.33379	0.33818	0.31183	0.36453	0.35136	0.31183	0.26791	0.30744	0.34257	0.33818	0.30744	0.33818	0.28548	0.27669	0.28548	0.32940	0.34257	0.29865	0.29426	0.37771	0.31622	0.30304	0.33818	0.30304	0.32940	0.29865	0.28108	0.29865	0.32061	0.34257	0.28548	0.32940	0.31622	0.32061	0.36892	0.32061	0.30304	0.32061	0.36453	0.33379	0.37771	0.35136	0.32500	0.36453	0.29865	0.34696	0.38649	0.35575	0.36014	0.34257	0.29865	0.34696	0.28108	0.36892	0.32500	0.30744	0.36892	0.35136	0.30304	0.31622	0.33379	0.36453	0.32940	0.35575	0.29865	0.32061	0.30304	0.30744	0.31183	0.32940	0.36453	0.34696	0.35136	0.36014	0.28108	0.30744	0.31183	0.35575	0.29865	0.30304	0.34257	0.33379	0.34696	0.27669	0.26791	0.30304	0.31622	0.33818	0.32500	0.28108	0.35136	0.32940	0.28548	0.37771	0.29426	0.34696	0.32061	0.31183	0.31622	0.29426	0.32061	0.31183	0.31622	0.27669	0.29426	0.27669	0.23277	0.29865	0.32061	0.27230	0.28987	0.28548	0.29865	0.25473	0.26352	0.29865	0.25034	0.28548	0.29426	0.24156	0.32500	0.28987	0.25912	0.31183	0.28108	0.33818	0.29865	0.31622	0.35136	0.30744	0.29426	0.31622	0.35136	0.34696	0.34257	0.32940	0.25034	0.28548	0.27669	0.33818	0.27669	0.32500	0.32500	0.30304	0.32061	0.34696	0.32061	0.31622	0.32940	0.33818	0.33379	0.32940	0.36014	0.34257	0.32061	0.31183	0.33379	0.31183	0.35575	0.29865	0.34257	0.29865	0.28108	0.33379	0.36014	0.29426	0.32061	0.29865	0.31622	0.28108	0.31622	0.30304	0.31183	0.32061	0.32061	0.32061	0.31183	0.34696	0.31183	0.37331	0.37331	0.32940	0.32940	0.29865	0.34257	0.35136	0.33379	0.37771	0.35575	0.33379	0.33818	0.32061	0.33818	0.31622	0.27669	0.35575	0.30304	0.30744	0.35575	0.38210	0.33379	0.31183	0.36892	0.33818	0.36453	0.32940	0.33379	0.33379	0.32940	0.36892	0.34696	0.38649	0.36453	0.31183	0.36014	0.36892	0.35575	0.32940	0.37331	0.37771	0.33379	0.34696	0.38649	0.32940	0.32940	0.35575	0.38649	0.34257	0.35136	0.33379	0.36892	0.38210	0.38210	0.39088	0.32061	0.36014	0.32500	0.31183	0.36453	0.34257	0.35575	0.36453	0.34257	0.29865	0.35136	0.31622	0.35136	0.32500	0.35575	0.31183	0.33818	0.36014	0.32061	0.33818	0.29426	0.34257	0.36453	0.36892	0.36014	0.35575	0.35136	0.34696	0.36892	0.37331	0.36453	0.38649	0.36892	0.38210	0.38649	0.39088	0.36892	0.37331	0.32061	0.36014	0.34696	0.35136	0.34696	0.32061	0.33818	0.38210	0.36453	0.36014	0.35136	0.40406	0.34257	0.31183	0.32061	0.29865	0.35136	0.38210	0.39088	0.37771	0.39967	0.42163	0.37771	0.38649	0.38210	0.37771	0.40845	0.36453	0.37771	0.38649	0.36453	0.38210	0.37331	0.39967	0.38210	0.42163	0.46115	0.36014	0.41284	0.42602	0.46555	0.38210	0.38649	0.39967	0.42163	0.37331	0.35575	0.35136	0.42602	0.39088	0.34696	0.34257	0.40845	0.37771	0.34257	0.37771	0.35575	0.36014	0.36014	0.35136	0.36892	0.40845	0.42602	0.35136	0.40845	0.43919	0.38649	0.39527	0.36014	0.38649	0.39527	0.36453	0.36014	0.33379	0.39088	0.41723	0.39967	0.39527	0.38649	0.39527	0.37771	0.37331	0.33818	0.34257	0.37331	0.34257	0.37331	0.36892	0.39088	0.36014	0.39527	0.39088	0.38649	0.43041	0.41284	0.40406	0.36014	0.45237	0.38210	0.35136	0.37331	0.38649	0.32500	0.32500	0.38210	0.39967	0.39967	0.40406	0.36014	0.36014	0.35575	0.38210	0.36453	0.36892	0.36892	0.37771	0.36453	0.38210	0.39967	0.37331	0.36453	0.38649	0.35575	0.35575	0.40845	0.41284	0.40406	0.38649	0.39527	0.34696	0.40406	0.37331	0.39967	0.39967	0.38210	0.39088	0.32500	0.41723	0.35136	0.40845	0.35136	0.38210	0.39967	0.41723	0.39088	0.38649	0.39527	0.37771	0.40845	0.38649	0.41284	0.39967	0.40406	0.39088	0.35136	0.35136	0.39967	0.40845	0.40845	0.44359	0.41284	0.41284	0.41284	0.40406	0.40845	0.37771	0.43041	0.42163	0.44798	0.42163	0.34696	0.41723	0.36014	0.39967	0.41284	0.39527	0.39967	0.42602	0.38210	0.40845	0.41723	0.40406	0.39088	0.41284	0.40406	0.36014	0.34257	0.38649	0.38210	0.36453	0.43480	0.41284	0.37331	0.40845	0.44359	0.37331	0.43480	0.40845	0.39527	0.43480	0.42602	0.47433	0.45237	0.44359	0.37771	0.46555	0.49190	0.38649	0.43041	0.39527	0.45237	0.43480	0.40845	0.40845	0.42602	0.44359	0.38210	0.43919	0.39527	0.40845	0.38649	0.41284	0.41723	0.39527	0.38649	0.35575	0.41284	0.40845	0.43919	0.42602	0.43919	0.46555	0.44798	0.41723	0.46115	0.40845	0.42163	0.39967	0.43480	0.46115	0.38210	0.40845	0.46555	0.46115	0.38210	0.41284	0.39088	0.46115	0.43919	0.45237	0.42163	0.37771	0.42163	0.43480	0.40845	0.43480	0.45237	0.45237	0.40845	0.46555	0.46994	0.50068	0.43919	0.45237	0.45237	0.47872	0.50507	0.46115	0.42602	0.40406	0.42163	0.41284	0.43480	0.39967	0.40406	0.45237	0.45237	0.33818	0.42602	0.42163	0.41723	0.42163	0.40845	0.39527	0.39527	0.41723	0.41723	0.40406	0.39967	0.43919	0.44798	0.41284	0.40406	0.41284	0.43480	0.41284	0.41723	0.42163	0.44798	0.39967	0.40845	0.43919	0.46115	0.50068	0.46115	0.42163	0.45237	0.44798	0.42163	0.43041	0.39967	0.36014	0.38649	0.39967	0.40845	0.37771	0.35136	0.37771	0.39088	0.37331	0.40845	0.42602	0.43041	0.44798	0.46555	0.40845	0.40845	0.37331	0.34696	0.45237	0.40845	0.39967	0.41284	0.40845	0.37331	0.40406	0.40845	0.43480	0.42163	0.45676	0.42602	0.46555	0.39967	0.42602	0.46115	0.45676	0.44798	0.47872	0.39967	0.42602	0.42163	0.44359	0.49629	0.50068	0.41723	0.48311	0.46555	0.43041	0.46555	0.46115	0.48311	0.41284	0.45237	0.43041	0.41723	0.39527	0.40406	0.44798	0.46555	0.42602	0.42163	0.41284	0.45237	0.44359	0.39088	0.41284	0.40406	0.43480	0.38210	0.40406	0.39967	0.42163	0.38210	0.42602	0.45676	0.41723	0.41284	0.44359	0.41284	0.42163	0.41723	0.45676	0.36892	0.35575	0.39088	0.38210	0.38649	0.41284	0.44798	0.40406	0.45676	0.47433	0.45676	0.43919	0.44359	0.45237	0.46115	0.44359	0.43041	0.42602	0.46115	0.43480	0.41284	0.44359	0.44798	0.43041	0.42602	0.40406	0.48311	0.42163	0.43041	0.50507	0.45676	0.46115	0.47872	0.45676	0.46994	0.48311	0.48751	0.55338	0.45676	0.47433	0.49190	0.50068	0.52703	0.51386	0.47872	0.49190	0.50068	0.47872	0.49629	0.54460	0.48311	0.50507	0.50068	0.50507	0.50068	0.42602	0.43480	0.44359	0.46994	0.41723	0.43041	0.47433	0.48751	0.50068	0.51386	0.48751	0.44798	0.49190	0.46555	0.50068	0.43041	0.48751	0.47872	0.45676	0.42602	0.46994	0.47872	0.43919	0.36892	0.43041	0.46994	0.46555	0.48311	0.46555	0.43919	0.39967	0.43480	0.39088	0.39527	0.36014	0.40845	0.41723	0.42602	0.43919	0.48311	0.39967	0.46994	0.43041	0.46115	0.43480	0.42163	0.42163	0.45676	0.46115	0.44359	0.39527	0.43041	0.44359	0.43919	0.40406	0.39527	0.45676	0.40406	0.43919	0.43919	0.44359	0.42163	0.45237	0.40845	0.41723	0.38649	0.38649	0.38649	0.39967	0.40406	0.39527	0.46555	0.46115	0.45237	0.41284	0.41284	0.45676	0.42602	0.40845	0.43919	0.44359	0.41723	0.43480	0.40406	0.43919	0.46555	0.46994	0.46994	0.42602	0.40406	0.45676	0.38649	0.43919	0.38210	0.45676	0.44359	0.43919	0.42602	0.51825	0.42163	0.42163	0.42602	0.43919	0.42163	0.44798	0.43041	0.45676	0.43919	0.42163	0.40845	0.39088	0.40845	0.43480	0.46115	0.43919	0.46994	0.46994	0.46555	0.40406	0.41284	0.46555	0.39088	0.39967	0.44798	0.39967	0.39527	0.39967	0.44359	0.38210	0.37331	0.39088	0.42602	0.37771	0.39967	0.44798	0.47433	0.43480	0.45237	0.43919	0.41284	0.36892	0.35575	0.39967	0.41723	0.43041	0.38649	0.39088	0.38210	0.40406	0.40845	0.42602	0.40845	0.42602	0.39088	0.39967	0.39527	0.42163	0.40406	0.39527	0.41723	0.40406	0.44798	0.36453	0.39527	0.43919	0.45237	0.41284	0.46994	0.45237	0.43480	0.42602	0.36453	0.43919	0.40845	0.42602	0.42163	0.37771	0.43919	0.41284	0.46994	0.43480	0.43919	0.45237	0.42602	0.46115	0.45237	0.47433	0.45237	0.44359	0.46555	0.43919	0.43041	0.40845	0.39967	0.39527	0.43919	0.45237	0.41723	0.44798	0.40406	0.42602	0.48311	0.49190	0.46555	0.50507	0.47433	0.41284	0.45237	0.45676	0.42163	0.43919	0.34257	0.43480	0.42163	0.40406	0.44798	0.46115	0.46994	0.42163	0.44359	0.47872	0.47433	0.43480	0.44359	0.45237	0.46994	0.44798	0.46555	0.53142	0.54021	0.47872	0.46115	0.52264	0.50068	0.49629	0.44798	0.51825	0.54460	0.58852	0.57974	0.48311	0.47433	0.47433	0.51386	0.50068	0.43919	0.48311	0.44359	0.48751	0.49190	0.48311	0.47872	0.54021	0.47872	0.51825	0.50507	0.55338	0.48751	0.42602	0.50507	0.43480	0.43480	0.44359	0.50068	0.45676	0.46555	0.50068	0.52703	0.50068	0.46115	0.50068	0.49190	0.49190	0.43041	0.49629	0.43041	0.48751	0.47433	0.48751	0.49629	0.47433	0.49190	0.42602	0.42163	0.43041	0.43919	0.43480	0.43480	0.46115	0.48311	0.52264	0.49629	0.43041	0.46115	0.43919	0.44359	0.46994	0.49190	0.48751	0.46115	0.45676	0.51386	0.46115	0.51825	0.48751	0.46994	0.51386	0.52703	0.49629	0.43041	0.42602	0.47872	0.43480	0.46115	0.48311	0.50946	0.43480	0.50068	0.51825	0.54460	0.48751	0.51386	0.56656	0.53142	0.51386	0.46994	0.48751	0.50946	0.58413	0.52703	0.52264	0.54899	0.54899	0.49629	0.50946	0.50068	0.44798	0.46555	0.49629	0.46994	0.46994	0.42602	0.40406	0.37771	0.45237	0.40845	0.42602	0.43919	0.43041	0.45676	0.43480	0.44359	0.43041	0.46994	0.45237	0.43041	0.50068	0.44359	0.41723	0.45237	0.44359	0.43041	0.49190	0.46994	0.45237	0.44798	0.50068	0.46994	0.45676	0.54021	0.49190	0.48311	0.47872	0.46555	0.43919	0.41723
6	0.49912	0.51338	0.50115	0.49912	0.47875	0.47263	0.47875	0.47875	0.50115	0.47263	0.50727	0.50115	0.48486	0.50727	0.43393	0.51542	0.47467	0.49504	0.48893	0.50523	0.48893	0.46041	0.48893	0.50727	0.47263	0.46856	0.47875	0.49301	0.50930	0.48282	0.47467	0.49097	0.46448	0.45430	0.47060	0.48078	0.48893	0.50523	0.46652	0.46245	0.50727	0.47671	0.49708	0.48486	0.47671	0.46652	0.48282	0.51134	0.46448	0.48893	0.51542	0.45022	0.49097	0.46856	0.48893	0.49301	0.50523	0.47671	0.46448	0.48078	0.47467	0.47467	0.49708	0.52356	0.46245	0.50523	0.46041	0.51134	0.50930	0.54394	0.51949	0.46652	0.51134	0.48282	0.50930	0.47060	0.46245	0.46041	0.46041	0.51134	0.49708	0.46856	0.49912	0.46041	0.50115	0.50523	0.50115	0.47875	0.49708	0.50727	0.52560	0.51134	0.49097	0.48078	0.51338	0.51542	0.49504	0.46856	0.47671	0.49504	0.49301	0.47671	0.46245	0.47263	0.44819	0.47671	0.47263	0.47875	0.49301	0.49912	0.50523	0.48893	0.48689	0.49708	0.48689	0.47263	0.49912	0.49504	0.52968	0.54190	0.48078	0.53986	0.46652	0.45634	0.49708	0.46856	0.50727	0.52968	0.47467	0.50319	0.50727	0.51134	0.50319	0.49912	0.52968	0.48486	0.48078	0.51745	0.48078	0.49504	0.48893	0.45634	0.51949	0.49097	0.48078	0.46856	0.48893	0.47671	0.49504	0.49504	0.51542	0.48486	0.47875	0.50930	0.47671	0.48893	0.47060	0.45634	0.46652	0.47060	0.49097	0.47263	0.47671	0.51134	0.48486	0.47671	0.51338	0.53375	0.49301	0.47671	0.46245	0.47671	0.46448	0.49912	0.55005	0.48282	0.45226	0.47060	0.46652	0.46448	0.48893	0.51134	0.51745	0.45837	0.46652	0.45634	0.45634	0.46245	0.48893	0.50523	0.48893	0.49504	0.45226	0.48893	0.45022	0.51949	0.52153	0.49504	0.50115	0.46856	0.44819	0.45837	0.41763	0.47671	0.49504	0.48282	0.47671	0.47467	0.47060	0.44615	0.47875	0.45430	0.44004	0.48486	0.47875	0.47060	0.43596	0.43596	0.48486	0.45634	0.40133	0.45634	0.46856	0.42578	0.42578	0.42985	0.43189	0.42782	0.44004	0.42374	0.42374	0.38503	0.45430	0.43800	0.42578	0.42374	0.38911	0.41355	0.47060	0.44411	0.45634	0.42782	0.47467	0.42985	0.43189	0.41152	0.46245	0.47671	0.45226	0.46856	0.44819	0.47060	0.45226	0.46245	0.44208	0.45226	0.44615	0.44004	0.48078	0.47671	0.42985	0.48689	0.47671	0.45634	0.48486	0.46041	0.47875	0.42985	0.45634	0.41559	0.42374	0.43800	0.43800	0.43800	0.44004	0.41355	0.41763	0.40541	0.41559	0.43800	0.43800	0.45226	0.42374	0.40948	0.43393	0.44819	0.45022	0.41355	0.42170	0.43189	0.44004	0.45430	0.42782	0.43189	0.47875	0.41763	0.44615	0.44819	0.46652	0.43393	0.45022	0.48893	0.41559	0.45430	0.43596	0.44004	0.44819	0.46448	0.41355	0.45226	0.44411	0.47671	0.47467	0.48486	0.50930	0.47467	0.45837	0.47060	0.47467	0.45837	0.45837	0.45634	0.45634	0.43189	0.45837	0.42374	0.41967	0.45226	0.44411	0.48078	0.47671	0.48282	0.46245	0.45430	0.45837	0.46856	0.47875	0.47060	0.44615	0.45430	0.44411	0.44411	0.45634	0.46856	0.45837	0.45634	0.49504	0.47467	0.44615	0.45430	0.46856	0.45837	0.45634	0.47263	0.46856	0.49097	0.47060	0.42170	0.44004	0.42170	0.42985	0.48893	0.47467	0.49097	0.48486	0.46856	0.46245	0.49097	0.46652	0.47060	0.47263	0.47060	0.47467	0.50930	0.43189	0.48689	0.45430	0.46041	0.44208	0.46245	0.46041	0.44004	0.47060	0.48486	0.44208	0.41355	0.43800	0.48078	0.50115	0.44819	0.44615	0.42578	0.48078	0.48078	0.44819	0.47060	0.43189	0.43800	0.46856	0.48893	0.45430	0.44004	0.44819	0.43393	0.46856	0.45022	0.48486	0.47875	0.44615	0.46856	0.41763	0.41763	0.44208	0.48078	0.45226	0.47467	0.45430	0.46652	0.44208	0.47467	0.45837	0.49708	0.45837	0.44615	0.46856	0.41967	0.43596	0.42374	0.47467	0.41967	0.44411	0.42985	0.45430	0.51134	0.44208	0.45022	0.46041	0.42374	0.43596	0.45837	0.42782	0.43393	0.44208	0.41967	0.41152	0.41559	0.45634	0.44004	0.42374	0.41763	0.45837	0.43189	0.44411	0.42782	0.41355	0.42782	0.43393	0.46856	0.43393	0.44411	0.44004	0.43596	0.39318	0.41559	0.39929	0.43189	0.39726	0.43393	0.40744	0.41355	0.40948	0.43800	0.46041	0.44208	0.44411	0.37281	0.42578	0.43393	0.44208	0.41763	0.43189	0.41763	0.42985	0.41763	0.39929	0.42782	0.43189	0.44208	0.44411	0.40744	0.43393	0.38300	0.42170	0.43189	0.42170	0.40541	0.38300	0.41559	0.42170	0.42578	0.40948	0.41152	0.41763	0.44819	0.43800	0.44411	0.45022	0.43393	0.46041	0.41559	0.42578	0.43596	0.37892	0.41763	0.45837	0.46041	0.41967	0.44004	0.44411	0.43189	0.44004	0.41763	0.44615	0.41967	0.39726	0.45022	0.38707	0.41967	0.43189	0.45430	0.39929	0.45634	0.45226	0.44819	0.45634	0.42170	0.41967	0.45022	0.41355	0.39929	0.43393	0.40541	0.39522	0.40133	0.41152	0.40133	0.39522	0.38503	0.40337	0.44411	0.38096	0.38503	0.41559	0.39318	0.38096	0.34836	0.39115	0.36874	0.37281	0.35244	0.36466	0.40133	0.36670	0.35448	0.36670	0.39115	0.35448	0.35855	0.39318	0.37688	0.36466	0.39522	0.35855	0.37688	0.39522	0.35855	0.41967	0.39318	0.37892	0.38096	0.43189	0.40744	0.41967	0.38707	0.42374	0.40948	0.39318	0.40133	0.35855	0.38911	0.38707	0.42985	0.36466	0.35651	0.42578	0.39929	0.37077	0.36466	0.38300	0.39318	0.38503	0.38096	0.37077	0.33614	0.35651	0.34429	0.37892	0.32188	0.36262	0.34633	0.36874	0.38300	0.37077	0.38096	0.35651	0.37077	0.36670	0.39318	0.35244	0.39115	0.33818	0.39115	0.36466	0.39318	0.38707	0.36670	0.37077	0.38300	0.38503	0.36466	0.39115	0.37281	0.34836	0.35855	0.34836	0.34633	0.34225	0.33207	0.33614	0.36874	0.36670	0.39522	0.37281	0.36874	0.36262	0.37281	0.39522	0.34429	0.38096	0.35855	0.35651	0.34021	0.36059	0.39115	0.38707	0.35651	0.38911	0.35040	0.36874	0.36466	0.38707	0.35040	0.35448	0.38096	0.36670	0.36670	0.38707	0.36466	0.38911	0.35855	0.34633	0.33410	0.36874	0.33003	0.35448	0.31373	0.37688	0.34836	0.39929	0.36670	0.37077	0.36262	0.37485	0.36262	0.39318	0.40744	0.36466	0.37892	0.42374	0.37892	0.42170	0.39929	0.39522	0.38096	0.38911	0.32595	0.36059	0.33207	0.35855	0.37077	0.35448	0.36059	0.33207	0.33614	0.35244	0.37892	0.37485	0.36670	0.36874	0.35448	0.35651	0.37485	0.39929	0.38096	0.37688	0.37077	0.38503	0.36874	0.36059	0.40133	0.36059	0.36262	0.39318	0.40744	0.37485	0.39115	0.34429	0.37892	0.38096	0.34633	0.36874	0.39522	0.36670	0.39929	0.38911	0.40337	0.40337	0.36262	0.38707	0.36670	0.36874	0.37688	0.36059	0.40948	0.40337	0.39929	0.41763	0.39522	0.37688	0.36262	0.36874	0.36466	0.38707	0.33818	0.37281	0.35040	0.38911	0.36874	0.34429	0.39929	0.39115	0.33003	0.37892	0.33207	0.35651	0.34633	0.36874	0.35855	0.35040	0.33410	0.34836	0.34633	0.32799	0.34021	0.32188	0.34836	0.29336	0.31373	0.33614	0.37892	0.32392	0.35448	0.36262	0.35040	0.37485	0.37281	0.33614	0.34225	0.34836	0.40948	0.35040	0.36262	0.35244	0.36466	0.38911	0.38096	0.35651	0.37892	0.36466	0.34225	0.36874	0.36262	0.34633	0.35855	0.31577	0.34225	0.35651	0.34836	0.33410	0.30151	0.29132	0.30354	0.29743	0.35855	0.31984	0.35855	0.34021	0.30966	0.32595	0.37077	0.35855	0.34021	0.31984	0.38707	0.31169	0.31577	0.35855	0.31984	0.31984	0.34225	0.38300	0.34225	0.35855	0.37281	0.36262	0.38503	0.36670	0.36262	0.34021	0.35244	0.36874	0.37281	0.34225	0.33207	0.35651	0.32188	0.36059	0.34836	0.31577	0.32392	0.31577	0.33818	0.33207	0.34633	0.36874	0.32188	0.29540	0.35448	0.37892	0.33410	0.34429	0.37485	0.34225	0.34225	0.30151	0.32188	0.34225	0.37281	0.35040	0.33003	0.34429	0.31984	0.37281	0.34836	0.34021	0.33614	0.34633	0.35448	0.32799	0.36059	0.35651	0.32799	0.35244	0.41559	0.34836	0.37892	0.35651	0.35855	0.35244	0.33410	0.34225	0.36466	0.31781	0.34836	0.34836	0.38911	0.36466	0.34225	0.37281	0.35855	0.36059	0.33003	0.35855	0.32188	0.35244	0.27502	0.31781	0.35448	0.32392	0.34021	0.34225	0.30558	0.30762	0.34633	0.30966	0.33410	0.32799	0.34429	0.34021	0.31984	0.37688	0.34836	0.33818	0.33207	0.38707	0.34429	0.34633	0.35040	0.35651	0.36874	0.31373	0.36466	0.34633	0.35651	0.33207	0.31781	0.35651	0.29743	0.32799	0.33207	0.34836	0.29947	0.33410	0.32595	0.35855	0.35855	0.33410	0.33614	0.35040	0.34429	0.39318	0.34633	0.32595	0.34429	0.30558	0.29743	0.33818	0.33207	0.29540	0.31169	0.29540	0.35651	0.34021	0.33003	0.34021	0.35855	0.31373	0.33003	0.33207	0.32799	0.32392	0.31577	0.34021	0.32799	0.37688	0.34633	0.29132	0.34633	0.32188	0.33614	0.33207	0.26688	0.31984	0.35040	0.31984	0.32392	0.32392	0.27910	0.31984	0.33410	0.35244	0.31577	0.30558	0.31169	0.30966	0.34225	0.28317	0.30558	0.30151	0.28928	0.31577	0.29540	0.35040	0.30151	0.32595	0.28317	0.30558	0.28725	0.30354	0.29132	0.27706	0.31373	0.30762	0.35040	0.30966	0.29336	0.31577	0.30966	0.30151	0.31984	0.29540	0.31781	0.31169	0.32799	0.31373	0.33003	0.31984	0.33614	0.32595	0.28317	0.29540	0.30966	0.33207	0.31577	0.30354	0.29743	0.29336	0.27502	0.27299	0.28114	0.24854	0.29947	0.28521	0.28317	0.30558	0.27706	0.29947	0.26688	0.28114	0.28317	0.28725	0.29132	0.29540	0.28928	0.27299	0.26280	0.24243	0.27706	0.26688	0.28725	0.29132	0.27502	0.28725	0.28928	0.26688	0.27910	0.31169	0.30151	0.31984	0.29132	0.26484	0.32188	0.29743	0.28725	0.27299	0.27910	0.24039	0.27299	0.28317	0.30558	0.28317	0.27095	0.26891	0.28317	0.27095	0.29132	0.26688	0.28114	0.23632	0.27299	0.26688	0.28521	0.27502	0.28317	0.27095	0.28114	0.29336	0.25873	0.28521	0.29743	0.24447	0.27502	0.28725	0.28521	0.27502	0.27095	0.28928	0.29132	0.28928	0.28317	0.28317	0.25261	0.29132	0.25873	0.25669	0.26891	0.27095	0.26891	0.28317	0.26688	0.27910	0.27299	0.24243	0.28521	0.25669	0.27706	0.27095	0.26688	0.25669	0.31169	0.27299	0.24650	0.26688	0.24447	0.27706	0.27706	0.28114	0.28317	0.26484	0.28114	0.25261	0.25058	0.24447	0.26484	0.25465	0.27095	0.27299	0.26688	0.27095	0.25873	0.24243	0.23632	0.26076	0.25465	0.27299	0.26891	0.25465	0.21187	0.26891	0.25873	0.24039	0.22613	0.25058	0.24039	0.25465	0.25058	0.25261	0.21187	0.27502	0.24447	0.22206	0.24854	0.25669	0.23835	0.23632	0.23428	0.22409	0.21798	0.25465	0.24854	0.23632	0.23021	0.21391	0.25669	0.26891	0.24650	0.25465	0.26688	0.23632	0.25261	0.23224	0.24447	0.24650	0.23835	0.25873	0.25261	0.24243	0.25669	0.24039	0.28317	0.26891	0.23428	0.25058	0.25873	0.26076	0.26688	0.25669	0.28521	0.24447	0.22613	0.24447	0.27299	0.25873	0.28928	0.25669	0.27502	0.26688	0.25261	0.26280	0.25465	0.24039	0.24854	0.22002	0.24854	0.27706	0.25669	0.24650	0.21594	0.25669	0.26280	0.24650	0.25873	0.23021	0.24243	0.24447	0.25669	0.23021	0.22613	0.23224	0.23835	0.23835	0.21391	0.21391	0.24243	0.21187	0.24039	0.20983	0.21798	0.18946	0.24854	0.22206	0.21391	0.22409	0.22409	0.19557	0.24243	0.22817	0.24243	0.21798	0.22002	0.24447	0.25873	0.22613	0.23835	0.21798	0.19557	0.22409	0.20576	0.22613	0.21798	0.22409	0.22817	0.19761	0.23428	0.24243	0.23428	0.25465	0.21391	0.23835	0.21391	0.21187	0.17927	0.20983	0.24650	0.21798	0.24243	0.22817	0.22206	0.22409	0.20983	0.23021	0.25058	0.20168	0.23632	0.23021	0.23021	0.19354	0.19354	0.21391	0.20576	0.21391	0.19761	0.20983	0.21391	0.24447	0.21798	0.20576	0.21594	0.20983	0.20372	0.22002	0.24243	0.23835	0.23835	0.19354	0.22817	0.20168	0.19965	0.22002	0.21391	0.19965	0.21798	0.21594	0.21391	0.19557	0.21391	0.21594	0.24243	0.22817	0.23224	0.20372	0.19354	0.22409	0.19965	0.22206	0.19761	0.22613	0.22206	0.18946	0.19761	0.19557	0.24447	0.23021	0.22817	0.21798	0.17520	0.20576	0.19557	0.18539	0.19354	0.16501	0.21391	0.18539	0.20168	0.20780	0.18946	0.21187	0.17316	0.20372	0.22613	0.19557	0.20576	0.20780	0.21798	0.19965	0.22002	0.20576	0.19150	0.18335	0.18946	0.18539	0.17927	0.18742	0.20983	0.19354	0.21594	0.21187	0.18131	0.20372	0.21187	0.18335	0.20780	0.18742	0.20780	0.21594	0.19150	0.19150	0.19965	0.17113	0.18946	0.20780	0.19557	0.17724	0.17316	0.18131	0.17724	0.19761	0.17316	0.20372	0.19761	0.20372	0.19761	0.17113	0.19354	0.17927	0.17927	0.14668	0.19150	0.17520	0.18946	0.18946	0.16298	0.18131	0.18946	0.20780	0.19150	0.19761	0.18946	0.19354	0.17113	0.18131	0.19557	0.19557	0.20576	0.18539	0.20372	0.18131	0.18335	0.18539	0.20576	0.22817	0.18335	0.19150	0.17724	0.19354	0.19150	0.20983	0.18335	0.17520	0.19557	0.16501	0.17927	0.16705	0.16501	0.19354	0.16298	0.13853	0.16094	0.18131	0.16705	0.18742	0.18742	0.17316	0.18335	0.17316	0.17927	0.17927	0.17724	0.16909	0.15890	0.17316	0.16501	0.16909	0.16501	0.14668	0.18742	0.21187	0.17316	0.15890	0.17316	0.17927	0.15075	0.16705	0.15890	0.16298	0.16298	0.15687	0.17113	0.17724	0.15075	0.17113	0.17927	0.16298	0.17724	0.15279	0.16705	0.15687	0.15279	0.18131	0.18335	0.18946	0.16705	0.16909	0.20372	0.21187	0.18335	0.16298	0.15687	0.15890	0.14261	0.15483	0.14668	0.14668	0.14464	0.16705	0.14668	0.16501	0.16298	0.14668	0.15890	0.15075	0.14464	0.15279	0.14668	0.14872	0.13242	0.13242	0.13446	0.15075	0.17113	0.15687	0.15890	0.14261	0.17927	0.17724	0.16705	0.14261	0.16094	0.15687	0.12223	0.13038	0.13853	0.12427	0.13649	0.12834	0.14261	0.13242	0.12834	0.14261	0.11816	0.11816	0.14057	0.13242	0.12834	0.13649	0.15075	0.17724	0.11408	0.14872	0.15687	0.13038	0.12223	0.12223	0.14057	0.12834	0.14261	0.13649	0.13242	0.15075	0.11408	0.14261	0.12427	0.14872	0.12427	0.12631	0.12020	0.15687	0.16705	0.14872	0.13649	0.15687	0.14261	0.14872	0.11205	0.14057	0.13446	0.13446	0.13446	0.13446	0.13649	0.15483	0.12020	0.12427	0.14872	0.11612	0.11612	0.12631	0.11612	0.11612	0.13446	0.12223	0.12834	0.12223	0.11612	0.13446	0.12427	0.09982	0.11612	0.09779	0.09575	0.09371	0.11205	0.13038	0.11612	0.10594	0.09982	0.11612	0.12223	0.11816	0.12223	0.10186	0.09779	0.11816	0.10186	0.11001	0.10186	0.11408	0.13446	0.13038	0.11612	0.11205	0.10797	0.12223	0.10797	0.11408	0.11816	0.14668	0.14057	0.11205	0.14668	0.12631	0.10797	0.09779	0.10186	0.09779	0.12223	0.11612	0.09167	0.10797	0.08556	0.09167	0.09371	0.09371	0.09167	0.09575	0.10390	0.09167	0.09779	0.10594	0.09167	0.11816	0.11001	0.11816	0.08760	0.10594	0.10594	0.08353	0.10390	0.10186	0.11001	0.09982	0.09575	0.10186	0.09982	0.08556	0.07538	0.07538	0.07538	0.07945	0.07334	0.08964	0.06723	0.07538	0.08149	0.09167	0.10186	0.07741	0.08556	0.10186	0.09575	0.10797	0.08556	0.10594	0.10186	0.08760	0.07945	0.10186	0.08556	0.08964	0.09982	0.08760	0.07130	0.09167	0.06723	0.06723	0.08353	0.09982	0.07538	0.08149	0.08760	0.06519	0.08760	0.07130	0.08556	0.07741	0.07741	0.08353	0.09371	0.08149	0.06927	0.08149	0.09371	0.09982	0.08556	0.09779	0.08353	0.08760	0.07945	0.11001	0.07945	0.09167	0.07945	0.07741	0.08964	0.09982	0.08556	0.07334	0.08149	0.08760	0.06723	0.08149	0.07538	0.07538	0.08760	0.07130	0.06927	0.07741	0.08353	0.09167	0.08556	0.08149	0.06723	0.08149	0.07334	0.08964	0.09167	0.08556	0.08556	0.08149	0.08149	0.08149	0.07538	0.07130	0.09779	0.07334	0.08760	0.09371	0.09371	0.09982	0.09982	0.09982	0.08353	0.08556	0.07741	0.08760	0.08149	0.06723	0.05908	0.07945	0.07945	0.06723	0.08556	0.07945	0.07334	0.08149	0.06927	0.10390	0.08964	0.07741	0.07741	0.07334	0.07130	0.07334	0.06519	0.06723	0.07945	0.07741	0.07130	0.07741	0.05908	0.06519	0.05908	0.08353	0.05704	0.05908	0.08556	0.07130	0.06723	0.07538	0.06723	0.05704	0.07538	0.06112	0.06723	0.08353	0.07741	0.07334	0.06112	0.06519	0.06315	0.07945	0.06519	0.07945	0.06927	0.07741	0.06112	0.06315	0.07334	0.06927	0.08149	0.07538	0.08964	0.09167	0.08760	0.08353	0.07334	0.08964	0.08149	0.07945	0.06723	0.06519	0.07130	0.06927	0.07741	0.06927	0.07130	0.07130	0.08353	0.06519	0.08964	0.07741	0.08149	0.07130	0.07334	0.07945	0.07741	0.08964	0.07741	0.09167	0.07538	0.06519	0.07130	0.08149	0.07130	0.08353	0.06519	0.06927	0.07130	0.08149	0.06315	0.06112	0.04686	0.05908	0.06112	0.06315	0.07945	0.06723	0.07741	0.05704	0.05704	0.06519	0.06519	0.05704	0.07334	0.06519	0.06519	0.05297	0.06519	0.06927	0.07130	0.05093	0.05704	0.06315	0.04889	0.07130	0.06927	0.05908	0.06315	0.05704	0.06112	0.06315	0.06723	0.06315	0.06723	0.06112	0.05908	0.05908	0.06723	0.05500	0.06315	0.06519	0.05500	0.07130	0.08149	0.06112	0.07130	0.06315	0.05704	0.06112	0.06723	0.05297	0.05908	0.06315	0.05704	0.07945	0.05908	0.05093	0.05093	0.06723	0.04889	0.05093	0.07945	0.06112	0.06519	0.06315	0.05704	0.07538	0.07538	0.07538	0.05704	0.07334	0.05908	0.06519	0.07130	0.07538	0.04889	0.06315	0.06927	0.06927	0.06519	0.06723	0.05297	0.07334	0.06519	0.06519	0.05297	0.07130	0.06112	0.08556	0.07538	0.06519	0.08964	0.07334	0.06723	0.07538	0.07741	0.07334	0.08964	0.06723	0.07334	0.07741	0.08556	0.05908	0.07945	0.07334	0.08964	0.08556	0.09167	0.07538	0.06519	0.07334	0.06315	0.08353	0.07945	0.07945	0.07741	0.07130	0.07741	0.08353	0.07538	0.07945	0.09982	0.08149	0.07945	0.08760	0.09575	0.08964	0.07945	0.07741	0.05908	0.07741	0.09982	0.06927	0.07334	0.08760	0.09575	0.08964	0.09779	0.09371	0.08149	0.10186	0.09575	0.07334	0.08964	0.09575	0.08760	0.09779	0.09167	0.08149	0.08760	0.07334	0.08149	0.08964	0.09371	0.12020	0.10797	0.10186	0.11001	0.09167	0.11001	0.11001	0.09575	0.11001	0.10186	0.10797	0.08964	0.09167	0.10186	0.08760	0.09167	0.08556	0.10797	0.09575	0.10594	0.09371	0.10390	0.08556	0.09371	0.10390	0.08556	0.10797	0.08964	0.11408	0.09982	0.09982	0.10594	0.09982	0.12223	0.08760	0.10186	0.11205	0.09982	0.12223	0.08353	0.10186	0.11001	0.10390	0.09982	0.10390	0.12020	0.13446	0.12020	0.11001	0.11408	0.11612	0.10390	0.10594	0.10797	0.11408	0.10186	0.10390	0.11816	0.10797	0.12834	0.10186	0.11001	0.12223	0.11408	0.12427	0.11816	0.12427	0.11612	0.12020	0.13853	0.13038	0.15075	0.13038	0.12223	0.11816	0.12427	0.14057	0.14057	0.13242	0.11816	0.14464	0.11001	0.12020	0.11001	0.11408	0.13038	0.14464	0.13446	0.14872	0.14057	0.15483	0.13649	0.14668	0.13649	0.16298	0.13038	0.13242	0.16705	0.13853	0.15279	0.13038	0.13242	0.13853	0.16501	0.13038	0.14057	0.13649	0.15279	0.13853	0.16501	0.15483	0.14464	0.12223	0.15483	0.14464	0.12223	0.13038	0.12631	0.17520	0.15075	0.13853	0.16094	0.17520	0.15687	0.16705	0.16909	0.17927	0.19354	0.16909	0.20576	0.19557	0.18742	0.16298	0.17520	0.18335	0.16705	0.18539	0.18335	0.19150	0.14872	0.15483	0.15483	0.17113	0.18335	0.16298	0.19150	0.17316	0.16501	0.17113	0.17520	0.16705	0.18335	0.20168	0.21187	0.22002	0.21187	0.15890	0.22613	0.20983	0.19150	0.18131	0.19354	0.19150	0.18539	0.18335	0.19557	0.17520	0.18335	0.18131	0.18742	0.22613	0.15890	0.20372	0.20168	0.18742	0.21798	0.19354	0.20372	0.17927	0.17316	0.20576	0.20983	0.18131	0.18335	0.21798	0.22002	0.22002	0.24243	0.22206	0.20576	0.20576	0.18131	0.20780	0.22613	0.21594	0.20372	0.21187	0.18335	0.20372	0.19150	0.17316	0.19965	0.19761	0.19150	0.17724	0.21187	0.20780	0.22002	0.18946	0.20372	0.20372	0.22817	0.20372	0.20576	0.17724	0.19761	0.20576	0.17316	0.21798	0.18742	0.21391	0.21594	0.22002	0.20983	0.23021	0.23428	0.19965	0.22002	0.23224	0.20168	0.21391	0.22613	0.25669	0.24447	0.21798	0.23021	0.22817	0.20780	0.22002	0.19354	0.19761	0.23021	0.24039	0.25873	0.23021	0.22206	0.23224	0.21798	0.19761	0.23428	0.22817	0.24650	0.26076	0.24650	0.24243	0.23428	0.20372	0.23835	0.21391	0.23224	0.26484	0.24447	0.24243	0.21391	0.21187	0.23021	0.26280	0.24039	0.25058	0.24447	0.24243	0.25261	0.25261	0.22206	0.22613	0.22409	0.23835	0.22409	0.25465	0.24650	0.25669	0.20983	0.24854	0.24650	0.20983	0.25465	0.22002	0.25261	0.19761	0.25058	0.24447	0.26280	0.25873	0.27095	0.24447	0.22409	0.25669	0.25669	0.26280	0.23835	0.24039	0.22817	0.22613	0.22206	0.21391	0.22613	0.22206	0.23021	0.24243	0.21391	0.22613	0.23021	0.24650	0.24650	0.23224	0.24447	0.26688	0.28725	0.23835	0.26891	0.24854	0.23632	0.24650	0.25669	0.23224	0.23428	0.23835	0.24447	0.26688	0.25669	0.24447	0.25873	0.27910	0.27299	0.27502	0.23428	0.21187	0.26076	0.24039	0.25058	0.26484	0.23632	0.24650	0.26891	0.24854	0.26688	0.27095	0.26076	0.28114	0.23428	0.26076	0.25465	0.28725	0.26891	0.24039	0.26076	0.25465	0.24854	0.26891	0.26280	0.29540	0.23428	0.25058	0.25058	0.25261	0.30354	0.27502	0.25058	0.26076	0.26891	0.25669	0.24447	0.27706	0.28928	0.25261	0.26280	0.25465	0.27095	0.26484	0.25669	0.28521	0.26484	0.26891	0.24243	0.24650	0.26484	0.28317	0.26280	0.28928	0.27299	0.27299	0.27502	0.26688	0.25261	0.28114	0.26076	0.28928	0.26484	0.27502	0.29540	0.29336	0.26484	0.25873	0.27502	0.24854	0.26076	0.22002	0.25465	0.23224	0.26280	0.26484	0.27299	0.24039	0.25669	0.27910	0.22002	0.28521	0.26484	0.27706	0.26076	0.28114	0.27502	0.28114	0.30966	0.26891	0.29947	0.29132	0.30558	0.27706	0.25873	0.29947	0.28114	0.25058	0.26076	0.26891	0.25261	0.26688	0.25261	0.24650	0.25058	0.24650	0.26280	0.27706	0.25873	0.24854	0.27706	0.26484	0.31169	0.27706	0.28317	0.32188	0.25669	0.25261	0.29336	0.27502	0.32188	0.27502	0.31577	0.33410	0.28928	0.26891	0.28114	0.32392	0.27299	0.27095	0.27706	0.23835	0.28928	0.28317	0.27502	0.24447	0.28317	0.27502	0.26280	0.28725	0.27502	0.28521	0.27299	0.26891	0.28928	0.27502	0.28725	0.28114	0.30966	0.31577	0.34225	0.30558	0.33818	0.27299	0.27910	0.28928	0.29743	0.30151	0.28928	0.28521	0.30762	0.27299	0.30558	0.30762	0.32188	0.30966	0.31169	0.30558	0.29947	0.33614	0.30762	0.31373	0.29540	0.33818	0.29743	0.28317	0.30762	0.27910	0.28725	0.29540	0.27299	0.30151	0.28521	0.31373	0.28725	0.28725	0.26076	0.27095	0.29336	0.31169	0.30558	0.33003	0.35651	0.34836	0.31984	0.31169	0.33207	0.29947	0.29540	0.28114	0.29947	0.27095	0.29947	0.28114	0.27502	0.28114	0.27706	0.30151	0.27299	0.30762	0.34021	0.26891	0.25669	0.28725	0.28521	0.29132	0.26076	0.30966	0.27502	0.29336	0.26891	0.28317	0.27910	0.27502	0.27299	0.29336	0.27299	0.28114	0.27095	0.28521	0.26484	0.32595	0.29540	0.28928	0.27299	0.30966	0.30151	0.26484	0.29132	0.28114	0.29132	0.28725	0.29743	0.32392	0.28725	0.31373	0.28928	0.26280	0.28725	0.31781	0.30354	0.31984	0.34633	0.31577	0.33207	0.28114	0.35651	0.35448	0.30762	0.28114	0.32595	0.33410	0.31577	0.31169	0.33003	0.33207	0.35448	0.31373	0.32392	0.30762	0.31984	0.28521	0.32188	0.33003	0.34225	0.33818	0.33207	0.32799	0.35651	0.33818	0.32392	0.31984	0.31169	0.34225	0.33818	0.37281	0.31984	0.32595	0.34021	0.30354	0.33003	0.30966	0.32188	0.30558	0.31577	0.31373	0.34225	0.34021	0.37077	0.32595	0.30966	0.31781	0.32595	0.31781	0.37281	0.36670	0.39929	0.35448	0.30558	0.34633	0.31984	0.33614	0.30762	0.37077	0.35651	0.33614	0.33003	0.32595	0.35244	0.33207	0.33818	0.32392	0.29947	0.34429	0.32799	0.31373	0.34836	0.35448	0.31577	0.33410	0.33410	0.31781	0.31373	0.35040	0.33410	0.28725	0.36466	0.31781	0.37281	0.34021	0.34429	0.34633	0.36874	0.31373	0.34429	0.32799	0.34633	0.30354	0.34633	0.33614	0.35040	0.32595	0.31781	0.35651	0.35244	0.36059	0.33818	0.37485	0.33614	0.34429	0.34225	0.34633	0.31373	0.32392	0.31984	0.35448	0.32799	0.39726	0.33003	0.37892	0.33410	0.34836	0.34429	0.35651	0.37077	0.37485	0.34429	0.31577	0.33410	0.32799	0.31984	0.35651	0.35855	0.35244	0.36466	0.33818	0.36874	0.34429	0.30354	0.34225	0.33410	0.33614	0.33207	0.31984	0.37485	0.34836	0.38911	0.39318	0.37688	0.35244	0.32392	0.34633	0.34225	0.39115	0.41559	0.39318	0.39115	0.36466	0.38503	0.40133	0.36670	0.37688	0.34225	0.38300	0.39522	0.34836	0.37688	0.32392	0.39929	0.33410	0.33207	0.36670	0.37892	0.35040	0.35855	0.38911	0.37688	0.34021	0.37281	0.35244	0.38096	0.40744	0.38503	0.33207	0.37688	0.38503	0.37688	0.36874	0.41967	0.39318	0.37281	0.38707	0.39726	0.40337	0.40948	0.35040	0.42782	0.36874	0.39115	0.39726	0.35040	0.40541	0.39115	0.37281	0.40948	0.38911	0.38300	0.38300	0.33614	0.34836	0.40133	0.38096	0.34225	0.35855	0.36670	0.36874	0.38096	0.38911	0.34429	0.36059	0.36466	0.38300	0.39318	0.37485	0.35244	0.36262	0.35651	0.38300	0.33003	0.34429	0.38300	0.35244	0.34225	0.38503	0.39726	0.31577	0.35448	0.34836	0.32799	0.33614	0.37892	0.36059	0.36670	0.36670	0.32392	0.40337	0.31781	0.39726	0.35651	0.38300	0.38503	0.38707	0.39115	0.36670	0.34633	0.39726	0.37688	0.34836	0.34633	0.33003	0.34429	0.40337	0.36262	0.34225	0.37077	0.35040	0.38503	0.41355	0.38911	0.36874	0.35651	0.34633	0.34633	0.41763	0.35651	0.36059	0.37485	0.40744	0.39726	0.36670	0.37688	0.34021	0.37485	0.38503	0.38300	0.36874	0.35651	0.36874	0.38707	0.36059	0.34225	0.35855	0.33818	0.35040	0.39115	0.39726	0.36059	0.36874	0.37485	0.35448	0.37281	0.38300	0.41763	0.35040	0.37688	0.37892	0.35855	0.39726	0.38096	0.38707	0.41763	0.38096	0.38503	0.36262	0.37688	0.34836	0.38911	0.38707	0.37892	0.35651	0.39522	0.42985	0.41763	0.38300	0.39929	0.38503	0.38096	0.38503	0.34633	0.38707	0.40948	0.39318	0.39929	0.41559	0.41152	0.42170	0.40133	0.42374	0.39522	0.39318	0.39115	0.39522	0.39318	0.38503	0.42578	0.37281	0.37688	0.37281	0.38911	0.39115	0.35244	0.35040	0.39318	0.41763	0.41967	0.40337	0.38300	0.39929	0.42782	0.43596	0.40948	0.43596	0.42985	0.41763	0.41763	0.43596	0.43596	0.41763	0.41763	0.39726	0.44411	0.40948	0.44004	0.41763	0.38096	0.37485	0.37688	0.41355	0.37281	0.36262	0.38707	0.37077	0.38096	0.33410	0.35855	0.36670	0.39115	0.37892	0.34836	0.38503	0.40541	0.40133	0.38503	0.40948	0.38911	0.41967	0.36670	0.40133	0.39318	0.35448	0.35448	0.38503	0.37077	0.39115	0.43596	0.37281	0.39726	0.40337	0.41967	0.37485	0.36262	0.35651	0.40744	0.40541	0.42782	0.41967	0.41152	0.42985	0.39318	0.39115	0.39318	0.45226	0.41763	0.41763	0.40744	0.39522	0.43800	0.38503	0.41152	0.41763	0.45226	0.46856	0.47875	0.45837	0.46041	0.41967	0.36670	0.39929	0.38503	0.38503	0.39726	0.41763	0.38911	0.39522	0.40133	0.41152	0.45430	0.40133	0.39115	0.40948	0.40541	0.41559	0.42578	0.41967	0.44411	0.40541	0.40541	0.42578	0.37281	0.41152	0.42578	0.41152	0.39726	0.44208	0.42578	0.44615	0.38503	0.41152	0.41559	0.44208	0.41559	0.47467	0.40948	0.45226	0.47467	0.43596	0.48078	0.44411	0.44819	0.44615	0.44411	0.42578	0.42578	0.44208	0.43800	0.42782	0.43189	0.45226	0.41967	0.42578	0.42170	0.42374	0.45430	0.39522	0.42985	0.42985	0.42985	0.41559	0.42374	0.41355	0.40744	0.44819	0.43800	0.41967	0.48486	0.45634	0.44819	0.42374	0.42170	0.44819	0.47060	0.44819	0.46652	0.42782	0.39929	0.44004	0.42578	0.42374	0.42374	0.42985	0.41559	0.39115	0.40337	0.41763	0.37688	0.42782	0.43596	0.42170	0.40133	0.37281	0.40541	0.38300	0.38300	0.41152	0.36874	0.42374	0.41763	0.41152	0.42170	0.41763	0.43393	0.42782	0.39318	0.40337	0.39115	0.41763	0.45022	0.45226	0.45837	0.43393	0.39726	0.44411	0.46245	0.43800	0.39522	0.42170	0.42374	0.42782	0.39929	0.46041	0.43800	0.41763	0.36874	0.40337	0.41559	0.40133	0.41559	0.39115	0.42374	0.39726	0.39726	0.38503	0.39929	0.39115	0.40337	0.47060	0.44004	0.38707	0.44004	0.38911	0.42374	0.38911	0.38096	0.41355	0.42170	0.41355	0.40948	0.40337	0.41152	0.35448	0.41152	0.43393	0.41152	0.41967	0.42578	0.43393	0.42782	0.39522	0.35651	0.40337	0.40541	0.37892	0.44004	0.38911	0.45634	0.43189	0.37281	0.37892	0.39318	0.42782	0.43189	0.41559	0.39929	0.42578	0.37281	0.39522	0.37485	0.40948	0.39522	0.40337	0.38707	0.40744	0.41355	0.39726	0.39522	0.40133	0.42170	0.40133	0.43393	0.42782	0.40948	0.41763	0.40744	0.40948	0.40948	0.39929	0.41355	0.39929	0.40948	0.41967	0.39726	0.43800	0.39726	0.38911	0.41763	0.43189	0.43189	0.43800	0.41152	0.44004	0.41152	0.44819	0.40133	0.44819	0.44819	0.43189	0.41967	0.44615	0.43596	0.43189	0.42578	0.42985	0.43189	0.39522	0.40337	0.42374	0.45430	0.46652	0.46041	0.44615	0.44411	0.43596	0.41763	0.47671	0.45226	0.42170	0.43800	0.40948	0.40133	0.46245	0.45837	0.39115	0.42374	0.44615	0.43189	0.43189	0.42782	0.47263	0.42170	0.43189	0.43596	0.42782	0.43393	0.42782	0.40337	0.40337	0.42985	0.42578	0.40948	0.38707	0.43189	0.40541	0.43596	0.40948	0.43393	0.41763	0.46448	0.41152	0.39929	0.40948	0.44004	0.43393	0.43393	0.42374	0.44411	0.47467	0.41355	0.44004	0.48282	0.42170	0.40948	0.45430	0.45837	0.47671	0.42170	0.40744	0.41152	0.41152	0.43189	0.43800	0.40744	0.45837	0.44819	0.44004	0.44819	0.43596	0.44615	0.42578	0.40337	0.39726	0.44615	0.41152	0.45837	0.41967	0.42782	0.42985	0.42578	0.42782	0.40744	0.40948	0.39726	0.42170	0.38707	0.39929	0.41355	0.39115	0.39318	0.41559	0.41967	0.43189	0.41967	0.40948	0.42374	0.43189	0.40337	0.37281	0.41559	0.43393	0.42782	0.40948	0.43800	0.41967	0.38911	0.39115	0.37892	0.43189	0.45430	0.42170	0.39929	0.43393	0.37077	0.39522	0.42985	0.44819	0.42374	0.45226	0.40744	0.36670	0.43189	0.43596	0.45634	0.42985	0.47875	0.42578	0.43596	0.41967	0.47467	0.44411	0.42374	0.46652	0.43393	0.45226	0.43393	0.44819	0.44208	0.41152	0.44615	0.42374	0.42374	0.40133	0.42374	0.44819	0.40948	0.40948	0.43596	0.44004	0.44004	0.40133	0.42170	0.40133	0.41559	0.40948	0.45634	0.40133	0.43393	0.44004	0.46041	0.43800	0.42782	0.43800	0.45430	0.43189	0.39522	0.39929	0.41967	0.40948	0.40948	0.43393	0.41152	0.42578	0.43393	0.40948	0.41559	0.41967	0.43800	0.42782	0.46245	0.46448	0.40744	0.42374	0.44004	0.48486	0.41152	0.43393	0.41559	0.42374	0.44004	0.41763	0.49097	0.47060	0.41559	0.42374	0.44004	0.44819	0.45634	0.46245	0.46448	0.40948	0.44819	0.46245	0.47467	0.45430	0.44819	0.44819	0.44819	0.45226	0.43800	0.46652	0.43596	0.48689	0.44208	0.47263	0.43596	0.41152	0.40541	0.41559	0.44615	0.46041	0.42374	0.41152	0.41763	0.39929	0.38503	0.44615	0.39726	0.45226	0.44004	0.39115	0.41152	0.46245	0.47060	0.46041	0.46041	0.46652	0.43189	0.48486	0.47467	0.46041	0.37688	0.43800	0.44819	0.50930	0.44819	0.45837	0.43596	0.46856	0.47263	0.46245	0.40337	0.44004	0.44004	0.45022	0.37892	0.41967	0.44615	0.42985	0.45634	0.45226	0.45226	0.46448	0.45634	0.43596	0.43189	0.45837	0.47467	0.47875	0.45226	0.46448	0.45634	0.46448	0.45430	0.43393	0.41763	0.41967	0.39318	0.39726	0.44208	0.44615	0.44615	0.46652	0.45634	0.46652	0.44411	0.45022	0.43800	0.44411	0.44411	0.46856	0.48486	0.46448	0.43596	0.42578	0.39929	0.44411	0.43393	0.46041	0.42985	0.44819	0.44615	0.46448	0.48893	0.48486	0.45430	0.41967	0.45226	0.45022	0.41355	0.47875	0.43393	0.44819	0.45634	0.44004	0.47060	0.45837	0.48078	0.43189	0.46448	0.45226	0.45837	0.48282	0.46652	0.45022	0.46448	0.43800	0.41355	0.43596	0.47671	0.46245	0.44819	0.47875	0.47467	0.46448	0.46041	0.41967	0.49301	0.48893	0.44411	0.45634	0.46448	0.43393	0.49301	0.46245	0.46245	0.42170	0.41559	0.48486	0.47671	0.40337	0.49301	0.49097	0.46856	0.44411	0.45634	0.43596	0.45430	0.49912	0.46856	0.44819	0.47263	0.48689	0.49504	0.44615	0.49301	0.49708	0.46041	0.46448	0.48282	0.46856	0.50115	0.44208	0.50319	0.50727	0.46448	0.47671	0.48078	0.47060	0.47671	0.47875	0.46448	0.49504	0.50115	0.49097	0.48486	0.52153	0.47263	0.46041	0.50930	0.47671	0.47875	0.46652	0.46448	0.50115	0.51338	0.46448	0.51745	0.47671	0.44819	0.46041	0.44819	0.46856	0.46041	0.48078	0.44208	0.44615	0.49912	0.51949	0.46245	0.45022	0.49504	0.47671	0.51542	0.45226	0.49504	0.44819	0.46652	0.51949	0.47060	0.47875	0.47060	0.44819	0.49912	0.46245	0.50319	0.55820	0.52968	0.51134	0.50523	0.48486	0.48893	0.48282	0.47060	0.49504	0.50727	0.48486	0.52356	0.51542	0.48078	0.45022	0.50115	0.50523	0.46448	0.50319	0.46245	0.48689	0.47671	0.49097	0.46448	0.45430	0.47875	0.48282	0.50727	0.50523	0.50523	0.55820	0.46041	0.51542	0.51542	0.47060	0.53171	0.46245	0.47671	0.51745	0.46856	0.44819	0.49504	0.47671	0.52968	0.47671	0.49708	0.50115	0.47467	0.41763	0.45634	0.43800	0.45430	0.48893	0.46652	0.49912	0.45837	0.45634	0.45022	0.47263	0.44819	0.45430	0.48893	0.46856	0.51542	0.48282	0.48689	0.46448	0.44819	0.49912	0.51338	0.48078	0.48078	0.51542	0.49708	0.51338	0.53375	0.49504	0.48893	0.53986	0.52968	0.47671	0.54597	0.48486	0.49301	0.45430	0.50523	0.51542	0.50727	0.49504	0.50727	0.47060	0.48689	0.50115	0.50727	0.48893	0.45634	0.44004	0.49097	0.47060	0.47263	0.49708	0.50115	0.53375	0.48486	0.49504	0.49708	0.49708	0.46245	0.47875	0.51134	0.49097	0.51134	0.52560	0.48078	0.47671	0.48282	0.50727	0.46652	0.49097	0.50115	0.51134	0.45634	0.49504	0.48486	0.49301	0.49912	0.49504	0.52560	0.52153	0.51338	0.50319	0.51745	0.51949	0.49097	0.50930	0.50115	0.51949	0.48486	0.46041	0.49097	0.47875	0.50523	0.50930	0.50523	0.44819	0.48078	0.50727	0.51134	0.52560	0.45634	0.45430	0.48893	0.42985	0.48282	0.47263	0.49504	0.42985	0.53375	0.47875	0.47060	0.50115	0.52356	0.48078	0.44411	0.43189	0.51338	0.48282	0.45430	0.45022	0.45022	0.47060	0.50115	0.47467	0.45430	0.46245	0.49912	0.45430	0.49097	0.49708	0.46652	0.49504	0.51134	0.48282	0.49708	0.49504	0.51338	0.50523	0.50727	0.50319	0.51745	0.49097	0.46041	0.49301	0.52153	0.49504	0.50319	0.51338	0.49504	0.49301	0.48282	0.48689	0.52968	0.51542	0.45430	0.53375	0.50115	0.48689	0.45226	0.47060	0.50319	0.52356	0.49097	0.49912	0.45634	0.46245	0.49301	0.53579	0.53579	0.49912	0.51338	0.47060	0.47060	0.49912	0.49301	0.48689	0.48689	0.42170	0.48893	0.48282	0.46448	0.49912	0.49504	0.47263	0.49912	0.45430	0.51134	0.46245	0.45634	0.47263	0.48893	0.51949	0.49301	0.48893	0.50115	0.49097	0.51745	0.49301	0.52356	0.46245	0.48689	0.50115	0.53579	0.51542	0.54394	0.48282	0.51338	0.53375	0.47263	0.52764	0.49097	0.52764	0.49097	0.52968	0.51134	0.49912	0.51542	0.52968	0.51134	0.50115	0.49301	0.55005	0.54190	0.53171	0.54597	0.54801	0.53375	0.55616	0.51542	0.51542	0.49708	0.51338	0.54394	0.50727	0.50727	0.47263	0.50115	0.54597	0.55616	0.52153	0.51338	0.52764	0.46652	0.47875	0.50523	0.50930	0.48893	0.48893	0.47060	0.44411	0.45430	0.47671	0.50930	0.52153	0.53986	0.51745	0.49301	0.47263	0.51745	0.51949
7	0.69867	0.63829	0.70729	0.61241	0.68142	0.62966	0.65554	0.63829	0.63829	0.62966	0.55203	0.62104	0.62966	0.55203	0.62104	0.66416	0.64691	0.65554	0.69867	0.62104	0.62104	0.69867	0.56928	0.59516	0.64691	0.63829	0.61241	0.59516	0.59516	0.59516	0.63829	0.65554	0.67279	0.65554	0.62966	0.67279	0.69004	0.65554	0.74179	0.73317	0.68142	0.68142	0.75042	0.72454	0.71592	0.75042	0.74179	0.76767	0.74179	0.64691	0.74179	0.66416	0.68142	0.64691	0.59516	0.62104	0.62966	0.62104	0.58653	0.58653	0.59516	0.65554	0.63829	0.64691	0.60379	0.57791	0.56928	0.62966	0.58653	0.61241	0.67279	0.62104	0.64691	0.66416	0.62966	0.62966	0.62966	0.56066	0.63829	0.65554	0.63829	0.60379	0.57791	0.62966	0.58653	0.61241	0.63829	0.62104	0.65554	0.67279	0.63829	0.64691	0.65554	0.57791	0.52616	0.54341	0.55203	0.56928	0.61241	0.56928	0.54341	0.62966	0.64691	0.66416	0.62104	0.66416	0.60379	0.58653	0.53478	0.52616	0.51753	0.58653	0.54341	0.55203	0.55203	0.58653	0.67279	0.67279	0.62104	0.62966	0.62966	0.62966	0.57791	0.52616	0.51753	0.58653	0.57791	0.59516	0.68142	0.68142	0.58653	0.62104	0.54341	0.54341	0.59516	0.58653	0.54341	0.54341	0.55203	0.55203	0.56928	0.46578	0.50891	0.53478	0.54341	0.63829	0.58653	0.54341	0.55203	0.53478	0.51753	0.50891	0.48303	0.50028	0.54341	0.58653	0.55203	0.58653	0.58653	0.52616	0.45715	0.48303	0.54341	0.55203	0.59516	0.60379	0.59516	0.60379	0.57791	0.60379	0.60379	0.59516	0.58653	0.62966	0.59516	0.58653	0.56928	0.57791	0.55203	0.61241	0.64691	0.62966	0.66416	0.62966	0.67279	0.58653	0.66416	0.64691	0.58653	0.55203	0.56066	0.54341	0.51753	0.55203	0.51753	0.49165	0.45715	0.53478	0.57791	0.51753	0.56928	0.56066	0.55203	0.47440	0.45715	0.49165	0.49165	0.50028	0.43990	0.47440	0.58653	0.57791	0.54341	0.58653	0.53478	0.55203	0.50891	0.52616	0.50891	0.49165	0.49165	0.52616	0.50891	0.53478	0.52616	0.55203	0.53478	0.56928	0.54341	0.52616	0.47440	0.45715	0.49165	0.54341	0.56928	0.51753	0.55203	0.55203	0.49165	0.53478	0.53478	0.45715	0.50891	0.52616	0.50028	0.53478	0.53478	0.56066	0.56928	0.54341	0.50891	0.48303	0.48303	0.48303	0.45715	0.47440	0.49165	0.50028	0.53478	0.56928	0.49165	0.49165	0.52616	0.58653	0.58653	0.54341	0.56928	0.52616	0.53478	0.57791	0.54341	0.53478	0.58653	0.57791	0.51753	0.46578	0.51753	0.53478	0.59516	0.63829	0.62104	0.64691	0.58653	0.63829	0.61241	0.61241	0.59516	0.55203	0.62104	0.62104	0.56066	0.53478	0.54341	0.51753	0.51753	0.46578	0.48303	0.51753	0.46578	0.46578	0.50028	0.55203	0.62966	0.68142	0.69867	0.59516	0.54341	0.62966	0.63829	0.64691	0.64691	0.65554	0.63829	0.62104	0.58653	0.53478	0.56928	0.56066	0.59516	0.64691	0.57791	0.65554	0.68142	0.63829	0.62104	0.63829	0.67279	0.62104	0.57791	0.56928	0.47440	0.51753	0.54341	0.59516	0.53478	0.51753	0.51753	0.55203	0.56066	0.58653	0.56928	0.56928	0.57791	0.55203	0.56928	0.63829	0.62104	0.60379	0.64691	0.63829	0.62966	0.60379	0.64691	0.60379	0.58653	0.50028	0.56066	0.56066	0.56066	0.56066	0.47440	0.56066	0.56066	0.55203	0.65554	0.63829	0.72454	0.68142	0.64691	0.56066	0.59516	0.52616	0.56066	0.56928	0.62104	0.63829	0.65554	0.68142	0.75042	0.58653	0.61241	0.67279	0.59516	0.62966	0.55203	0.56928	0.62104	0.64691	0.61241	0.69004	0.64691	0.59516	0.54341	0.56066	0.62966	0.62966	0.64691	0.59516	0.61241	0.62104	0.59516	0.59516	0.59516	0.56928	0.52616	0.56928	0.52616	0.60379	0.61241	0.64691	0.65554	0.62104	0.60379	0.59516	0.61241	0.61241	0.60379	0.58653	0.56066	0.62966	0.50891	0.55203	0.55203	0.59516	0.59516	0.55203	0.64691	0.64691	0.62966	0.65554	0.58653	0.69004	0.67279	0.65554	0.66416	0.67279	0.61241	0.63829	0.62966	0.60379	0.63829	0.60379	0.57791	0.59516	0.67279	0.63829	0.72454	0.65554	0.67279	0.65554	0.50891	0.62966	0.62104	0.59516	0.62966	0.57791	0.58653	0.56928	0.54341	0.58653	0.62104	0.56928	0.62966	0.66416	0.61241	0.70729	0.60379	0.59516	0.57791	0.56928	0.54341	0.51753	0.55203	0.49165	0.43990	0.53478	0.53478	0.49165	0.55203	0.58653	0.56928	0.63829	0.62966	0.62966	0.66416	0.66416	0.62966	0.62966	0.60379	0.67279	0.71592	0.67279	0.65554	0.72454	0.62966	0.69004	0.64691	0.67279	0.66416	0.56928	0.65554	0.59516	0.56066	0.54341	0.50891	0.52616	0.54341	0.49165	0.50891	0.53478	0.51753	0.47440	0.54341	0.55203	0.56928	0.55203	0.62966	0.65554	0.65554	0.53478	0.55203	0.52616	0.50891	0.55203	0.54341	0.53478	0.56066	0.52616	0.61241	0.62966	0.62966	0.60379	0.59516	0.62104	0.65554	0.63829	0.54341	0.57791	0.49165	0.50028	0.48303	0.45715	0.49165	0.48303	0.57791	0.54341	0.51753	0.59516	0.60379	0.56066	0.62966	0.67279	0.61241	0.55203	0.50891	0.57791	0.66416	0.63829	0.61241	0.50891	0.59516	0.56928	0.58653	0.57791	0.55203	0.56066	0.54341	0.61241	0.61241	0.54341	0.54341	0.57791	0.57791	0.56928	0.55203	0.62104	0.62104	0.64691	0.69867	0.66416	0.59516	0.60379	0.61241	0.60379	0.60379	0.60379	0.61241	0.55203	0.57791	0.56928	0.71592	0.73317	0.69004	0.58653	0.61241	0.59516	0.57791	0.49165	0.57791	0.56066	0.62104	0.63829	0.55203	0.58653	0.63829	0.59516	0.60379	0.59516	0.59516	0.62966	0.52616	0.54341	0.48303	0.55203	0.59516	0.59516	0.55203	0.60379	0.57791	0.56066	0.52616	0.50891	0.57791	0.56066	0.53478	0.46578	0.47440	0.51753	0.44853	0.40540	0.48303	0.61241	0.57791	0.63829	0.62966	0.57791	0.62104	0.63829	0.57791	0.46578	0.50891	0.56928	0.55203	0.58653	0.56066	0.62966	0.62104	0.61241	0.52616	0.60379	0.58653	0.55203	0.59516	0.59516	0.55203	0.52616	0.50891	0.57791	0.56066	0.54341	0.59516	0.56066	0.66416	0.60379	0.61241	0.61241	0.60379	0.69004	0.71592	0.58653	0.68142	0.64691	0.62966	0.61241	0.65554	0.64691	0.75042	0.73317	0.73317	0.77630	0.69867	0.67279	0.62966	0.62104	0.55203	0.61241	0.61241	0.57791	0.56066	0.56928	0.56066	0.60379	0.63829	0.59516	0.68142	0.61241	0.66416	0.63829	0.64691	0.62104	0.69004	0.67279	0.67279	0.62966	0.64691	0.60379	0.63829	0.68142	0.62966	0.66416	0.59516	0.58653	0.63829	0.62104	0.62966	0.59516	0.58653	0.58653	0.63829	0.65554	0.69867	0.71592	0.66416	0.67279	0.56066	0.66416	0.64691	0.72454	0.62966	0.64691	0.60379	0.67279	0.62104	0.62966	0.59516	0.59516	0.64691	0.60379	0.59516	0.61241	0.69004	0.63829	0.69004	0.62966	0.71592	0.65554	0.57791	0.60379	0.58653	0.60379	0.64691	0.66416	0.71592	0.78492	0.69004	0.71592	0.77630	0.72454	0.72454	0.69004	0.71592	0.72454	0.82805	0.70729	0.72454	0.70729	0.70729	0.75042	0.72454	0.68142	0.74179	0.65554	0.74179	0.75904	0.73317	0.81080	0.75904	0.78492	0.76767	0.81942	0.83667	0.72454	0.75904	0.77630	0.78492	0.82805	0.75904	0.79355	0.80217	0.75904	0.76767	0.83667	0.84530	0.90568	0.82805	0.85393	0.84530	0.87118	0.87118	0.83667	0.91430	0.82805	0.88843	0.79355	0.77630	0.87118	0.84530	0.86255	0.85393	0.80217	0.80217	0.75042	0.73317	0.78492	0.77630	0.79355	0.79355	0.70729	0.70729	0.71592	0.82805	0.83667	0.87118	0.85393	0.88843	0.87118	0.84530	0.88843	0.86255	0.88843	0.84530	0.79355	0.83667	0.94018	0.76767	0.75904	0.85393	0.92293	0.87980	0.91430	0.87980	0.81080	0.91430	0.90568	0.89705	0.81942	0.76767	0.81080	0.72454	0.81942	0.76767	0.76767	0.75042	0.79355	0.75042	0.86255	0.85393	0.85393	0.80217	0.82805	0.82805	0.72454	0.76767	0.81080	0.76767	0.81080	0.87980	0.83667	0.86255	0.76767	0.80217	0.84530	0.80217	0.75042	0.75042	0.79355	0.83667	0.83667	0.76767	0.82805	0.81942	0.77630	0.81080	0.77630	0.81080	0.79355	0.84530	0.86255	0.82805	0.85393	0.89705	0.96606	0.92293	0.89705	0.84530	0.89705	0.84530	0.87118	0.81080	0.81942	0.94018	0.90568	0.96606	0.99193	0.98331	0.94018	0.86255	0.85393	0.81080	0.85393	0.86255	0.85393	0.82805	0.83667	0.87118	0.77630	0.69004	0.74179	0.79355	0.81080	0.77630	0.81080	0.85393	0.93156	0.88843	0.75904	0.88843	0.92293	0.88843	0.90568	0.93156	0.86255	0.92293	0.90568	0.98331	0.89705	0.84530	0.90568	0.83667	0.78492	0.83667	0.81080	0.86255	0.82805	0.84530	0.93156	0.97468	0.96606	0.92293	0.92293	1.01781	0.99193	0.93156	0.90568	0.94018	0.93156	0.89705	0.95743	0.90568	0.88843	0.94881	0.87980	0.93156	0.94018	0.85393	0.85393	0.77630	0.83667	0.87118	0.93156	0.91430	0.88843	0.90568	0.93156	0.79355	0.95743	0.86255	0.82805	0.89705	0.86255	0.84530	0.86255	0.88843	0.88843	0.91430	0.86255	1.00056	0.95743	0.95743	0.90568	0.97468	0.97468	0.87980	0.95743	0.90568	1.01781	0.96606	0.95743	0.94018	1.01781	0.87118	0.91430	0.87118	0.88843	0.86255	0.81942	0.91430	0.90568	0.87118	0.82805	0.86255	0.88843	0.84530	0.85393	0.94881	0.93156	0.88843	0.84530	0.90568	0.94018	0.86255	0.88843	0.92293	0.91430	0.86255	0.91430	0.94018	0.87980	0.91430	0.84530	0.84530	0.92293	0.94881	0.87980	0.87980	0.98331	0.91430	0.89705	0.86255	0.89705	0.84530	0.93156	0.88843	0.97468	0.96606	0.97468	0.93156	0.94018	0.99193	0.98331	0.93156	0.94018	0.96606	1.01781	0.94881	1.00056	0.94881	1.02644	1.07819	1.01781	0.95743	0.88843	0.92293	0.98331	0.87118	0.81942	0.83667	0.86255	0.85393	0.80217	0.75042	0.75042	0.68142	0.80217	0.82805	0.79355	0.68142	0.66416	0.75904	0.73317	0.77630	0.69867	0.70729	0.62104	0.66416	0.68142	0.69004	0.71592	0.73317	0.65554	0.67279	0.64691	0.62966	0.60379	0.66416	0.69004	0.67279	0.56066	0.57791	0.56928	0.53478	0.56066	0.61241	0.62104	0.50028	0.45715	0.53478	0.55203	0.55203	0.50891	0.50028	0.48303	0.53478	0.53478	0.51753	0.60379	0.56066	0.55203	0.56066	0.50891	0.46578	0.49165	0.50028	0.52616	0.56066	0.56928	0.52616	0.50891	0.51753	0.54341	0.55203	0.48303	0.50028	0.45715	0.44853	0.45715	0.52616	0.45715	0.43128	0.43128	0.44853	0.43128	0.48303	0.44853	0.48303	0.51753	0.42265	0.45715	0.47440	0.48303	0.47440	0.49165	0.48303	0.52616	0.43990	0.49165	0.52616	0.47440	0.43990	0.47440	0.43128	0.45715	0.41402	0.36227	0.39677	0.42265	0.41402	0.44853	0.37952	0.42265	0.42265	0.43128	0.43990	0.42265	0.36227	0.33639	0.30189	0.37090	0.42265	0.41402	0.40540	0.46578	0.50028	0.43128	0.42265	0.42265	0.45715	0.40540	0.48303	0.33639	0.40540	0.42265	0.43128	0.35365	0.35365	0.34502	0.30189	0.35365	0.35365	0.39677	0.36227	0.39677	0.40540	0.43990	0.45715	0.44853	0.45715	0.43990	0.47440	0.43990	0.47440	0.43990	0.43128	0.42265	0.34502	0.36227	0.34502	0.38815	0.38815	0.40540	0.39677	0.47440	0.44853	0.43990	0.43990	0.37952	0.38815	0.41402	0.43990	0.50891	0.44853	0.48303	0.45715	0.43128	0.48303	0.46578	0.46578	0.47440	0.44853	0.47440	0.42265	0.51753	0.49165	0.44853	0.42265	0.46578	0.41402	0.47440	0.38815	0.42265	0.41402	0.38815	0.47440	0.48303	0.43128	0.43990	0.47440	0.53478	0.46578	0.47440	0.43128	0.44853	0.47440	0.43128	0.43128	0.40540	0.41402	0.43990	0.43990	0.47440	0.49165	0.46578	0.50891	0.39677	0.39677	0.43128	0.44853	0.41402	0.44853	0.38815	0.43128	0.40540	0.47440	0.48303	0.48303	0.50891	0.46578	0.42265	0.48303	0.44853	0.43990	0.46578	0.41402	0.35365	0.35365	0.37952	0.43128	0.41402	0.37090	0.37090	0.44853	0.44853	0.48303	0.39677	0.36227	0.39677	0.43128	0.40540	0.40540	0.39677	0.43128	0.42265	0.38815	0.37090	0.47440	0.43990	0.41402	0.44853	0.45715	0.45715	0.46578	0.51753	0.50028	0.46578	0.47440	0.44853	0.51753	0.43990	0.39677	0.39677	0.42265	0.44853	0.43128	0.47440	0.48303	0.47440	0.43128	0.43128	0.45715	0.44853	0.45715	0.43128	0.41402	0.47440	0.50891	0.56928	0.54341	0.47440	0.50891	0.43990	0.47440	0.48303	0.50891	0.54341	0.49165	0.47440	0.48303	0.45715	0.49165	0.46578	0.48303	0.48303	0.46578	0.50028	0.52616	0.48303	0.54341	0.48303	0.60379	0.59516	0.67279	0.56066	0.51753	0.50028	0.55203	0.53478	0.54341	0.55203	0.56066	0.56928	0.56066	0.59516	0.52616	0.48303	0.46578	0.48303	0.54341	0.50028	0.50891	0.50891	0.43990	0.50891	0.47440	0.47440	0.45715	0.53478	0.50028	0.50891	0.55203	0.55203	0.53478	0.53478	0.52616	0.51753	0.48303	0.50028	0.48303	0.51753	0.49165	0.46578	0.50891	0.53478	0.59516	0.50891	0.50028	0.47440	0.52616	0.50891	0.50891	0.43128	0.48303	0.50891	0.47440	0.51753	0.48303	0.48303	0.57791	0.47440	0.45715	0.42265	0.44853	0.43128	0.47440	0.49165	0.51753	0.50028	0.49165	0.49165	0.50028	0.47440	0.51753	0.48303	0.45715	0.45715	0.43990	0.43990	0.43128	0.47440	0.50028	0.46578	0.46578	0.49165	0.52616	0.55203	0.54341	0.56066	0.55203	0.53478	0.52616	0.49165	0.51753	0.46578	0.48303	0.51753	0.53478	0.46578	0.44853	0.44853	0.43990	0.50891	0.45715	0.45715	0.50891	0.46578	0.49165	0.54341	0.48303	0.50891	0.49165	0.46578	0.45715	0.45715	0.42265	0.50891	0.46578	0.48303	0.51753	0.43990	0.49165	0.46578	0.50028	0.50891	0.43128	0.50028	0.47440	0.44853	0.45715	0.48303	0.43990	0.46578	0.47440	0.45715	0.56928	0.55203	0.49165	0.49165	0.47440	0.50891	0.51753	0.54341	0.56928	0.54341	0.52616	0.45715	0.48303	0.47440	0.40540	0.48303	0.49165	0.50028	0.48303	0.48303	0.41402	0.46578	0.45715	0.53478	0.49165	0.57791	0.50028	0.53478	0.45715	0.43990	0.50028	0.49165	0.51753	0.47440	0.48303	0.47440	0.52616	0.50028	0.46578	0.46578	0.42265	0.43128	0.44853	0.44853	0.41402	0.45715	0.45715	0.51753	0.50028	0.46578	0.46578	0.50891	0.51753	0.48303	0.54341	0.50891	0.51753	0.52616	0.55203	0.59516	0.55203	0.50891	0.49165	0.52616	0.49165	0.51753	0.44853	0.43128	0.42265	0.41402	0.42265	0.46578	0.41402	0.40540	0.41402	0.37090	0.44853	0.50028	0.52616	0.44853	0.49165	0.49165	0.43128	0.43990	0.42265	0.43990	0.40540	0.42265	0.37090	0.42265	0.32777	0.42265	0.39677	0.43128	0.45715	0.46578	0.50028	0.43990	0.45715	0.42265	0.44853	0.43990	0.45715	0.43990	0.44853	0.41402	0.36227	0.35365	0.35365	0.37090	0.43990	0.50891	0.45715	0.47440	0.50028	0.45715	0.45715	0.48303	0.42265	0.43128	0.44853	0.41402	0.42265	0.46578	0.43990	0.37090	0.37090	0.39677	0.39677	0.44853	0.48303	0.41402	0.35365	0.39677	0.37952	0.40540	0.33639	0.38815	0.37090	0.32777	0.37090	0.43128	0.48303	0.44853	0.42265	0.46578	0.43128	0.47440	0.41402	0.47440	0.49165	0.47440	0.50028	0.47440	0.47440	0.43990	0.46578	0.41402	0.45715	0.51753	0.50028	0.56066	0.50028	0.47440	0.52616	0.51753	0.54341	0.50028	0.56066	0.52616	0.53478	0.51753	0.55203	0.52616	0.51753	0.45715	0.47440	0.41402	0.42265	0.38815	0.38815	0.47440	0.50891	0.50891	0.49165	0.52616	0.50891	0.50891	0.49165	0.47440	0.51753	0.52616	0.48303	0.47440	0.47440	0.49165	0.48303	0.49165	0.43990	0.47440	0.39677	0.43128	0.47440	0.48303	0.46578	0.44853	0.43128	0.43990	0.49165	0.45715	0.51753	0.45715	0.39677	0.38815	0.39677	0.41402	0.42265	0.42265	0.48303	0.41402	0.49165	0.48303	0.41402	0.52616	0.50891	0.50028	0.50891	0.46578	0.46578	0.46578	0.50028	0.53478	0.50028	0.45715	0.50028	0.53478	0.50028	0.44853	0.48303	0.45715	0.50891	0.45715	0.52616	0.53478	0.57791	0.49165	0.55203	0.48303	0.43990	0.52616	0.46578	0.50891	0.50891	0.47440	0.48303	0.53478	0.55203	0.50028	0.53478	0.46578	0.42265	0.35365	0.44853	0.45715	0.42265	0.45715	0.37090	0.43990	0.47440	0.41402	0.41402	0.43990	0.43990	0.44853	0.40540	0.44853	0.48303	0.44853	0.40540	0.50028	0.53478	0.53478	0.56928	0.54341	0.43990	0.46578	0.43990	0.51753	0.51753	0.53478	0.55203	0.54341	0.48303	0.50891	0.50028	0.54341	0.55203	0.53478	0.56928	0.55203	0.47440	0.54341	0.42265	0.49165	0.54341	0.59516	0.52616	0.54341	0.57791	0.54341	0.47440	0.48303	0.51753	0.58653	0.56066	0.51753	0.55203	0.53478	0.49165	0.51753	0.52616	0.53478	0.47440	0.49165	0.56928	0.49165	0.51753	0.52616	0.56066	0.54341	0.51753	0.56928	0.50891	0.49165	0.50028	0.56066	0.50028	0.56066	0.46578	0.50028	0.43128	0.42265	0.50891	0.37952	0.53478	0.51753	0.50028	0.56928	0.57791	0.57791	0.56928	0.50891	0.43128	0.51753	0.51753	0.50891	0.51753	0.51753	0.45715	0.46578	0.56928	0.56066	0.50891	0.49165	0.50028	0.51753	0.52616	0.53478	0.44853	0.41402	0.48303	0.47440	0.50028	0.52616	0.57791	0.45715	0.49165	0.51753	0.40540	0.43990	0.50028	0.44853	0.43128	0.38815	0.32777	0.46578	0.43128	0.51753	0.42265	0.50028	0.51753	0.56066	0.53478	0.50028	0.40540	0.45715	0.43990	0.48303	0.45715	0.46578	0.43990	0.37952	0.41402	0.46578	0.41402	0.41402	0.43128	0.46578	0.42265	0.41402	0.42265	0.35365	0.43128	0.37090	0.36227	0.31914	0.34502	0.32777	0.37090	0.37090	0.34502	0.32777	0.38815	0.37090	0.35365	0.43990	0.43990	0.44853	0.41402	0.47440	0.47440	0.39677	0.43990	0.46578	0.39677	0.42265	0.44853	0.43990	0.41402	0.40540	0.47440	0.43128	0.46578	0.48303	0.48303	0.43128	0.39677	0.42265	0.40540	0.39677	0.40540	0.44853	0.46578	0.50891	0.41402	0.46578	0.40540	0.42265	0.47440	0.52616	0.51753	0.58653	0.59516	0.51753	0.50028	0.54341	0.56928	0.62966	0.56066	0.63829	0.70729	0.74179	0.70729	0.78492	0.76767	0.78492	0.81942	0.79355	0.77630	0.81080	0.71592	0.82805	0.82805	0.84530	0.96606	0.92293	0.88843	0.89705	0.95743	0.98331	0.97468	1.00918	1.00056	1.00056	1.06094	1.00918	0.98331	1.00056	0.95743	0.90568	0.96606	0.97468	1.07819	1.06094	1.00918	1.03506	1.10407	1.13857	1.11269	1.25932	1.11269	1.18169	1.26795	1.11269	1.19032	1.15582	1.05231	1.13857	1.05231	1.12994	1.20757	1.07819	1.13857	1.09544	1.22482	1.06956	1.02644	1.00056	1.00056	0.94018	0.95743	1.09544	1.00918	1.03506	1.04369	1.12132	1.21620	1.19032	1.17307	1.14719	1.07819	1.14719	1.07819	1.07819	1.01781	0.97468	1.00918	0.97468	0.98331	0.92293	1.04369	1.11269	1.09544	1.08681	1.09544	1.19032	1.19895	1.12994	1.13857	1.05231	1.01781	1.06094	1.13857	1.12132	1.08681	1.08681	1.04369	1.03506	1.04369	1.07819	0.93156	0.94881	0.88843	0.92293	0.94018	1.04369	1.00056	0.98331	1.00918	1.02644	1.06956	1.00918	1.02644	1.00056	0.91430	0.87980	0.93156	0.98331	1.01781	0.92293	0.92293	1.00056	1.07819	1.10407	1.12132	1.15582	1.11269	1.13857	1.05231	1.23345	1.09544	1.00056	1.08681	1.06094	1.09544	1.10407	1.03506	0.94018	0.99193	1.13857	0.99193	1.12994	1.12132	1.06956	1.08681	0.96606	1.04369	1.00056	1.01781	1.00056	1.00918	0.97468	0.94018	1.00056	0.95743	0.96606	0.94018	0.91430	0.96606	0.97468	0.95743	0.85393	0.93156	0.93156	0.84530	0.93156	0.94881	0.96606	1.02644	1.02644	1.00918	0.94018	0.88843	0.89705	0.91430	0.97468	0.87118	0.91430	0.92293	0.87980	0.86255	0.79355	0.89705	0.86255	0.87118	0.93156	0.82805	0.86255	0.81942	0.80217	0.74179	0.87118	0.82805	0.75042	0.73317	0.67279	0.75904	0.72454	0.73317	0.76767	0.82805	0.80217	0.75042	0.82805	0.77630	0.75904	0.81080	0.86255	0.80217	0.86255	0.89705	0.96606	0.87118	0.88843	0.93156	0.79355	0.70729	0.81080	0.81942	0.89705	0.86255	0.85393	0.86255	0.86255	0.81080	0.82805	0.78492	0.73317	0.73317	0.73317	0.67279	0.67279	0.73317	0.73317	0.63829	0.67279	0.70729	0.68142	0.65554	0.75042	0.68142	0.65554	0.70729	0.70729	0.65554	0.75904	0.69867	0.69004	0.72454	0.66416	0.64691	0.64691	0.62966	0.65554	0.68142	0.73317	0.67279	0.72454	0.74179	0.79355	0.77630	0.84530	0.77630	0.74179	0.72454	0.77630	0.73317	0.69867	0.71592	0.73317	0.71592	0.74179	0.72454	0.69004	0.63829	0.64691	0.60379	0.69867	0.74179	0.69867	0.64691	0.69004	0.67279	0.70729	0.67279	0.73317	0.73317	0.70729	0.65554	0.61241	0.62966	0.58653	0.53478	0.60379	0.63829	0.62104	0.60379	0.56066	0.56928	0.52616	0.56066	0.62966	0.64691	0.69004	0.72454	0.68142	0.75904	0.69004	0.67279	0.69867	0.69867	0.63829	0.64691	0.68142	0.62966	0.69004	0.65554	0.67279	0.63829	0.67279	0.60379	0.60379	0.58653	0.62966	0.56928	0.65554	0.66416	0.68142	0.71592	0.71592	0.55203	0.60379	0.60379	0.66416	0.56066	0.56066	0.56928	0.55203	0.58653	0.64691	0.62104	0.56928	0.63829	0.63829	0.62104	0.52616	0.49165	0.54341	0.56066	0.55203	0.54341	0.49165	0.55203	0.57791	0.51753	0.60379	0.63829	0.62104	0.54341	0.58653	0.57791	0.64691	0.60379	0.58653	0.56066	0.57791	0.52616	0.56066	0.61241	0.64691	0.62966	0.64691	0.55203	0.54341	0.60379	0.55203	0.57791	0.52616	0.52616	0.53478	0.50028	0.62966	0.62966	0.70729	0.64691	0.66416	0.60379	0.57791	0.60379	0.58653	0.60379	0.64691	0.58653	0.56928	0.59516	0.63829	0.59516	0.57791	0.62104	0.62104	0.61241	0.61241	0.60379	0.68142	0.67279	0.62966	0.55203	0.55203	0.61241	0.59516	0.59516	0.65554	0.62104	0.62104	0.59516	0.56066	0.55203	0.51753	0.57791	0.58653	0.57791	0.63829	0.63829	0.62966	0.61241	0.56066	0.56928	0.60379	0.56066	0.59516	0.56066	0.50028	0.54341	0.53478	0.46578	0.50028	0.51753	0.50028	0.50891	0.50891	0.50891	0.57791	0.61241	0.51753	0.60379	0.58653	0.57791	0.53478	0.55203	0.55203	0.59516	0.54341	0.48303	0.52616	0.57791	0.58653	0.52616	0.59516	0.56066	0.53478	0.56066	0.56066	0.58653	0.60379	0.59516	0.56066	0.54341	0.54341	0.49165	0.56066	0.56066	0.58653	0.58653	0.62104	0.68142	0.61241	0.56928	0.61241	0.59516	0.57791	0.55203	0.48303	0.51753	0.56928	0.57791	0.52616	0.50028	0.44853	0.46578	0.45715	0.50028	0.47440	0.51753	0.50028	0.50028	0.48303	0.49165	0.50028	0.52616	0.50891	0.50028	0.50891	0.51753	0.53478	0.51753	0.52616	0.48303	0.50891	0.48303	0.53478	0.45715	0.56066	0.49165	0.53478	0.54341	0.56928	0.50028	0.54341	0.48303	0.54341	0.58653	0.52616	0.61241	0.64691	0.56066	0.57791	0.60379	0.58653	0.58653	0.56066	0.61241	0.50891	0.59516	0.60379	0.53478	0.56066	0.59516	0.57791	0.56066	0.50891	0.54341	0.60379	0.54341	0.52616	0.55203	0.52616	0.50891	0.51753	0.50028	0.51753	0.49165	0.56928	0.56066	0.57791	0.52616	0.52616	0.48303	0.50891	0.55203	0.50891	0.50891	0.49165	0.60379	0.55203	0.50891	0.55203	0.61241	0.59516	0.51753	0.51753	0.56066	0.54341	0.56066	0.51753	0.52616	0.49165	0.52616	0.57791	0.51753	0.44853	0.43128	0.50891	0.53478	0.49165	0.54341	0.49165	0.43990	0.50028	0.48303	0.52616	0.49165	0.43990	0.46578	0.46578	0.42265	0.52616	0.46578	0.47440	0.47440	0.50028	0.53478	0.50028	0.50891	0.49165	0.54341	0.48303	0.45715	0.49165	0.43128	0.43128	0.46578	0.47440	0.43128	0.54341	0.46578	0.41402	0.42265	0.42265	0.47440	0.43990	0.42265	0.39677	0.45715	0.40540	0.44853	0.48303	0.47440	0.47440	0.38815	0.43128	0.43990	0.44853	0.54341	0.48303	0.50028	0.51753	0.56066	0.55203	0.49165	0.50028	0.45715	0.47440	0.51753	0.50891	0.53478	0.50028	0.56066	0.54341	0.48303	0.50891	0.42265	0.54341	0.55203	0.57791	0.54341	0.46578	0.52616	0.46578	0.50891	0.51753	0.56928	0.52616	0.48303	0.50028	0.50891	0.53478	0.51753	0.52616	0.56066	0.50028	0.52616	0.48303	0.49165	0.56066	0.51753	0.42265	0.43128	0.50891	0.50891	0.49165	0.49165	0.52616	0.55203	0.54341	0.56066	0.48303	0.50028	0.49165	0.49165	0.56066	0.52616	0.43990	0.44853	0.43128	0.39677	0.45715	0.53478	0.50028	0.43990	0.47440	0.47440	0.40540	0.47440	0.47440	0.47440	0.51753	0.50891	0.39677	0.44853	0.43990	0.45715	0.43128	0.44853	0.41402	0.48303	0.52616	0.44853	0.45715	0.43990	0.43128	0.47440	0.50028	0.49165	0.44853	0.45715	0.43990	0.40540	0.44853	0.49165	0.45715	0.46578	0.43990	0.41402	0.39677	0.45715	0.40540	0.44853	0.45715	0.48303	0.50891	0.49165	0.45715	0.47440	0.37952	0.42265	0.37952	0.32777	0.38815	0.40540	0.44853	0.39677	0.43128	0.41402	0.37952	0.37952	0.37952	0.40540	0.39677	0.38815	0.41402	0.41402	0.41402	0.38815	0.39677	0.42265	0.36227	0.37090	0.33639	0.37090	0.38815	0.41402	0.41402	0.38815	0.43128	0.43128	0.46578	0.44853	0.41402	0.37952	0.37090	0.46578	0.47440	0.38815	0.43990	0.43128	0.43128	0.40540	0.41402	0.46578	0.46578	0.43990	0.49165	0.49165	0.40540	0.46578	0.47440	0.52616	0.53478	0.48303	0.51753	0.45715	0.45715	0.43990	0.44853	0.44853	0.44853	0.44853	0.47440	0.43128	0.45715	0.49165	0.52616	0.50028	0.52616	0.49165	0.50891	0.49165	0.53478	0.48303	0.46578	0.58653	0.49165	0.47440	0.52616	0.53478	0.50891	0.49165	0.43128	0.43990	0.45715	0.43990	0.36227	0.40540	0.41402	0.45715	0.48303	0.46578	0.48303	0.41402	0.42265	0.47440	0.50891	0.54341	0.47440	0.47440	0.45715	0.37952	0.39677	0.37952	0.43990	0.42265	0.42265	0.38815	0.41402	0.36227	0.38815	0.36227	0.35365	0.40540	0.42265	0.41402	0.33639	0.33639	0.35365	0.36227	0.36227	0.40540	0.43128	0.34502	0.36227	0.41402	0.37952	0.41402	0.41402	0.41402	0.40540	0.42265	0.41402	0.37952	0.42265	0.33639	0.37090	0.31914	0.33639	0.35365	0.38815	0.35365	0.42265	0.29327	0.37952	0.36227	0.42265	0.47440	0.39677	0.49165	0.50891	0.51753	0.47440	0.42265	0.44853	0.42265	0.41402	0.42265	0.37952	0.37952	0.37952	0.33639	0.39677	0.37090	0.36227	0.34502	0.39677	0.40540	0.37952	0.39677	0.38815	0.37952	0.39677	0.38815	0.38815	0.31052	0.37090	0.29327	0.29327	0.35365	0.34502	0.33639	0.38815	0.37090	0.35365	0.38815	0.40540	0.37952	0.31914	0.31914	0.31052	0.33639	0.36227	0.32777	0.30189	0.33639	0.35365	0.31914	0.37952	0.35365	0.35365	0.38815	0.45715	0.46578	0.43128	0.44853	0.46578	0.44853	0.39677	0.43990	0.42265	0.35365	0.42265	0.35365	0.35365	0.35365	0.37090	0.40540	0.37090	0.39677	0.40540	0.41402	0.45715	0.42265	0.41402	0.37952	0.37090	0.35365	0.37952	0.38815	0.36227	0.37952	0.37090	0.36227	0.36227	0.37952	0.44853	0.46578	0.44853	0.42265	0.37090	0.39677	0.37090	0.39677	0.37090	0.45715	0.47440	0.48303	0.48303	0.45715	0.44853	0.44853	0.45715	0.45715	0.42265	0.43128	0.49165	0.47440	0.42265	0.43128	0.45715	0.37952	0.43128	0.44853	0.43990	0.45715	0.45715	0.40540	0.43128	0.45715	0.45715	0.47440	0.42265	0.43990	0.44853	0.45715	0.47440	0.47440	0.47440	0.48303	0.38815	0.39677	0.35365	0.37090	0.39677	0.40540	0.42265	0.43128	0.42265	0.43990	0.43128	0.42265	0.50028	0.47440	0.45715	0.44853	0.46578	0.43990	0.43990	0.50028	0.50891	0.48303	0.51753	0.47440	0.42265	0.41402	0.42265	0.37952	0.38815	0.35365	0.38815	0.38815	0.43990	0.39677	0.40540	0.31914	0.41402	0.37090	0.37952	0.38815	0.39677	0.39677	0.39677	0.41402	0.38815	0.40540	0.43990	0.36227	0.40540	0.43128	0.42265	0.41402	0.43990	0.42265	0.46578	0.38815	0.43990	0.37952	0.37952	0.44853	0.41402	0.35365	0.36227	0.40540	0.39677	0.41402	0.37952	0.37952	0.37090	0.41402	0.39677	0.39677	0.37090	0.45715	0.47440	0.44853	0.36227	0.40540	0.42265	0.38815	0.37090	0.43128	0.43990	0.39677	0.37090	0.37952	0.38815	0.42265	0.39677	0.35365	0.37952	0.40540	0.43990	0.41402	0.46578	0.43990	0.37952	0.45715	0.43990	0.44853	0.43990	0.40540	0.43128	0.43128	0.44853	0.43128	0.41402	0.40540	0.37952	0.37952	0.41402	0.41402	0.39677	0.43128	0.39677	0.38815	0.47440	0.44853	0.41402	0.43128	0.44853	0.44853	0.43990	0.43128	0.48303	0.45715	0.43990	0.43128	0.41402	0.43128	0.42265	0.43128	0.38815	0.42265	0.50891	0.48303	0.43128	0.47440	0.43990	0.43128	0.44853	0.46578	0.41402	0.44853	0.43128	0.47440	0.45715	0.44853	0.40540	0.39677	0.41402	0.45715	0.42265	0.38815	0.38815	0.42265	0.46578	0.40540	0.44853	0.48303	0.43128	0.38815	0.41402	0.41402	0.43128	0.42265	0.36227	0.35365	0.33639	0.40540	0.37952	0.37090	0.40540	0.35365	0.40540	0.34502	0.37952	0.37090	0.40540	0.38815	0.44853	0.47440	0.45715	0.44853	0.45715	0.44853	0.51753	0.47440	0.45715	0.43990	0.38815	0.34502	0.37090	0.41402	0.37952	0.39677	0.47440	0.43128	0.41402	0.50891	0.45715	0.43128	0.41402	0.44853	0.45715	0.41402	0.40540	0.40540	0.47440	0.43990	0.46578	0.43990	0.39677	0.41402	0.39677	0.44853	0.39677	0.38815	0.37090	0.36227	0.37090	0.33639	0.37952	0.32777	0.34502	0.30189	0.36227	0.38815	0.37952	0.35365	0.38815	0.37090	0.37090	0.37090	0.34502	0.44853	0.45715	0.41402	0.39677	0.37090	0.34502	0.37952	0.37090	0.40540	0.37952	0.37952	0.40540	0.35365	0.36227	0.35365	0.32777	0.31914	0.36227	0.41402	0.38815	0.37090	0.36227	0.41402	0.41402	0.40540	0.41402	0.42265	0.43990	0.37090	0.37952	0.39677	0.38815	0.42265	0.41402	0.33639	0.35365	0.37952	0.41402	0.40540	0.50028	0.48303	0.43990	0.46578	0.39677	0.36227	0.38815	0.35365	0.41402	0.41402	0.42265	0.44853	0.43990	0.43128	0.41402	0.43990	0.41402	0.45715	0.43990	0.39677	0.40540	0.40540	0.43990	0.39677	0.39677	0.38815	0.39677	0.36227	0.34502	0.34502	0.36227	0.40540	0.42265	0.41402	0.36227	0.39677	0.35365	0.31914	0.36227	0.38815	0.35365	0.37090	0.40540	0.31914	0.38815	0.35365	0.35365	0.36227	0.42265	0.43990	0.37952	0.39677	0.36227	0.35365	0.38815	0.37952	0.38815	0.35365	0.35365	0.37090	0.43990	0.38815	0.37090	0.37090	0.43128	0.47440	0.40540	0.37090	0.35365	0.36227	0.37090	0.44853	0.40540	0.41402	0.39677	0.37090	0.40540	0.35365	0.35365	0.35365	0.39677	0.39677	0.43128	0.45715	0.43128	0.41402	0.38815	0.37090	0.40540	0.38815	0.34502	0.36227	0.37090	0.41402	0.40540	0.41402	0.43128	0.37090	0.36227	0.35365	0.37952	0.39677	0.43990	0.39677	0.41402	0.44853	0.50028	0.51753	0.43128	0.39677	0.41402	0.37090	0.39677	0.37952	0.41402	0.36227	0.40540	0.42265	0.40540	0.38815	0.39677	0.40540	0.46578	0.42265	0.42265	0.38815	0.38815	0.40540	0.40540	0.44853	0.46578	0.41402	0.41402	0.45715	0.45715	0.46578	0.43128	0.44853	0.44853	0.43990	0.54341	0.48303	0.46578	0.49165	0.54341	0.55203	0.50028	0.50028	0.51753	0.52616	0.50028	0.47440	0.47440	0.47440	0.50891	0.49165	0.41402	0.43990	0.45715	0.43990	0.47440	0.41402	0.40540	0.34502	0.40540	0.40540	0.47440	0.46578	0.43990	0.47440	0.37090	0.37090	0.48303	0.43990	0.45715	0.44853	0.50891	0.48303	0.50891	0.47440	0.50891	0.48303	0.53478	0.49165	0.53478	0.53478	0.54341	0.46578	0.48303	0.52616	0.56928	0.53478	0.54341	0.56066	0.56066	0.58653	0.56066	0.56066	0.51753	0.53478	0.47440	0.60379	0.56928	0.53478	0.56066	0.50028	0.54341	0.45715	0.50891	0.51753	0.47440	0.49165	0.54341	0.48303	0.56066	0.56066	0.56066	0.59516	0.58653	0.48303	0.50028	0.48303	0.52616	0.56928	0.54341	0.50891	0.55203	0.48303	0.51753	0.50891	0.46578	0.43990	0.48303	0.45715	0.43128	0.50028	0.50891	0.53478	0.55203	0.45715	0.50891	0.47440	0.49165	0.50028	0.50891	0.44853	0.46578	0.47440	0.48303	0.54341	0.55203	0.48303	0.50891	0.55203	0.48303	0.48303	0.45715	0.43128	0.42265	0.43990	0.52616	0.42265	0.43128	0.44853	0.53478	0.48303	0.49165	0.48303	0.44853	0.48303	0.55203	0.51753	0.57791	0.55203	0.52616	0.57791	0.55203	0.49165	0.51753	0.49165	0.50891	0.52616	0.52616	0.50891	0.45715	0.51753	0.45715	0.49165	0.44853	0.43990	0.45715	0.48303	0.48303	0.46578	0.56066	0.55203	0.54341	0.50891	0.58653	0.58653	0.53478	0.51753	0.49165	0.51753	0.52616	0.43990	0.46578	0.49165	0.45715	0.42265	0.37090	0.46578	0.47440	0.55203	0.52616	0.49165	0.54341	0.53478	0.51753	0.47440	0.43990	0.43128	0.47440	0.41402	0.32777	0.40540	0.46578	0.47440	0.47440	0.47440	0.45715	0.48303	0.48303	0.42265	0.38815	0.42265	0.42265	0.43990	0.41402	0.37090	0.39677	0.35365	0.43990	0.46578	0.43128	0.41402	0.37090	0.41402	0.37090	0.43128	0.49165	0.45715	0.43990	0.46578	0.38815	0.49165	0.37952	0.43128	0.42265	0.43990	0.44853	0.53478	0.50891	0.48303	0.50891	0.44853	0.42265	0.40540	0.44853	0.43128	0.38815	0.40540	0.43990	0.36227	0.45715	0.48303	0.48303	0.56066	0.52616	0.49165	0.47440	0.43990	0.42265	0.40540	0.41402	0.39677	0.41402	0.50891	0.47440	0.50891	0.50028	0.48303	0.50028	0.45715	0.48303	0.43990	0.46578	0.43128	0.48303	0.44853	0.52616	0.45715	0.46578	0.43128	0.46578	0.46578	0.45715	0.43128	0.43990	0.44853	0.37952	0.35365	0.39677	0.41402	0.46578	0.39677	0.37952	0.38815	0.40540	0.44853	0.49165	0.44853	0.50028	0.44853	0.43990	0.50028	0.50891	0.45715	0.43128	0.40540	0.44853	0.37952	0.38815	0.34502	0.42265	0.42265	0.37952	0.46578	0.50891	0.51753	0.46578	0.49165	0.46578	0.44853	0.48303	0.47440	0.37952	0.33639	0.40540	0.42265	0.44853	0.42265	0.35365	0.42265	0.43128	0.39677	0.40540	0.37090	0.38815	0.42265	0.44853	0.41402	0.41402	0.42265	0.44853	0.46578	0.45715	0.43128	0.50028	0.48303	0.51753	0.54341	0.52616	0.53478	0.48303	0.39677	0.43990	0.43128	0.44853	0.49165	0.49165	0.48303	0.42265	0.39677	0.39677	0.42265	0.39677	0.37090	0.43990	0.44853	0.47440	0.44853	0.47440	0.48303	0.46578	0.49165	0.42265	0.45715	0.47440	0.39677	0.38815	0.44853	0.49165	0.43990	0.41402	0.42265	0.41402	0.39677	0.43990	0.37952	0.42265	0.42265	0.40540	0.43128	0.40540	0.42265	0.45715	0.44853	0.41402	0.42265	0.40540	0.30189	0.43128	0.43990	0.45715	0.50028	0.42265	0.46578	0.42265	0.41402	0.44853	0.42265	0.38815	0.40540	0.46578	0.44853	0.49165	0.45715	0.44853	0.37090	0.43990	0.49165	0.40540	0.43128	0.43128	0.41402	0.44853	0.39677	0.42265	0.34502	0.41402	0.39677	0.42265	0.43990	0.41402	0.37952	0.43990	0.43990	0.41402	0.46578	0.51753	0.54341	0.51753	0.51753	0.50891	0.55203	0.48303	0.42265	0.41402	0.39677	0.43128	0.41402	0.40540	0.50028	0.40540	0.40540	0.43128	0.46578	0.45715	0.45715	0.52616	0.48303	0.43128	0.40540	0.37952	0.37952	0.37952	0.37952	0.37952	0.33639	0.37090	0.39677	0.39677	0.37952	0.39677	0.40540	0.39677	0.39677	0.44853	0.39677	0.42265	0.43990	0.43128	0.48303	0.43990	0.50891	0.48303	0.56066	0.47440	0.43990	0.47440	0.51753	0.51753	0.51753	0.50891	0.45715	0.46578	0.48303	0.44853	0.51753	0.52616	0.49165	0.45715	0.38815	0.48303	0.44853	0.49165	0.54341	0.48303	0.50028	0.47440	0.47440	0.47440	0.41402	0.43990	0.37090	0.44853	0.47440	0.49165	0.47440	0.49165	0.52616	0.52616	0.52616	0.50891	0.51753	0.46578	0.45715	0.48303	0.45715	0.43990	0.40540	0.44853	0.48303	0.44853	0.41402	0.42265	0.43990	0.40540	0.46578	0.35365	0.42265	0.46578	0.55203	0.58653	0.63829	0.58653	0.59516	0.58653	0.55203	0.55203	0.52616	0.53478	0.54341	0.56928	0.56928	0.60379	0.58653	0.53478	0.52616	0.50891	0.47440	0.50891	0.47440	0.43128	0.51753	0.47440	0.46578	0.54341	0.50891	0.46578	0.50028	0.48303	0.52616	0.49165	0.53478	0.51753	0.51753	0.60379	0.52616	0.51753	0.51753	0.50891	0.50028	0.52616	0.50891	0.50028	0.51753	0.48303	0.48303	0.46578	0.42265	0.48303	0.57791	0.52616	0.50891	0.50028	0.53478	0.53478	0.45715	0.45715	0.46578	0.41402	0.41402	0.42265	0.46578	0.50028	0.42265	0.50028	0.44853
8	0.45111	0.49121	0.47116	0.47116	0.53131	0.53131	0.53131	0.50124	0.55136	0.41101	0.42104	0.48119	0.56139	0.52129	0.51126	0.49121	0.43106	0.49121	0.46114	0.54134	0.51126	0.43106	0.54134	0.50124	0.47116	0.57141	0.55136	0.48119	0.48119	0.49121	0.44109	0.57141	0.51126	0.57141	0.46114	0.48119	0.47116	0.46114	0.46114	0.41101	0.36089	0.32079	0.42104	0.42104	0.41101	0.38094	0.39097	0.43106	0.47116	0.41101	0.39097	0.45111	0.49121	0.42104	0.41101	0.41101	0.38094	0.50124	0.49121	0.34084	0.46114	0.40099	0.42104	0.51126	0.51126	0.39097	0.43106	0.48119	0.44109	0.40099	0.40099	0.50124	0.54134	0.59146	0.38094	0.50124	0.40099	0.43106	0.39097	0.46114	0.36089	0.50124	0.51126	0.42104	0.39097	0.37092	0.49121	0.52129	0.45111	0.40099	0.42104	0.44109	0.49121	0.47116	0.55136	0.57141	0.58144	0.51126	0.51126	0.49121	0.51126	0.49121	0.57141	0.52129	0.45111	0.49121	0.45111	0.38094	0.42104	0.52129	0.56139	0.56139	0.52129	0.43106	0.48119	0.44109	0.48119	0.48119	0.45111	0.47116	0.54134	0.45111	0.47116	0.47116	0.55136	0.56139	0.50124	0.45111	0.43106	0.49121	0.54134	0.52129	0.51126	0.61151	0.65161	0.62153	0.53131	0.55136	0.52129	0.55136	0.65161	0.50124	0.54134	0.46114	0.49121	0.49121	0.49121	0.52129	0.41101	0.49121	0.48119	0.44109	0.55136	0.50124	0.43106	0.50124	0.58144	0.59146	0.56139	0.50124	0.53131	0.46114	0.49121	0.55136	0.56139	0.60149	0.45111	0.40099	0.42104	0.46114	0.42104	0.33082	0.43106	0.42104	0.37092	0.40099	0.45111	0.51126	0.53131	0.49121	0.60149	0.50124	0.42104	0.35087	0.33082	0.37092	0.49121	0.36089	0.43106	0.36089	0.45111	0.47116	0.48119	0.38094	0.47116	0.47116	0.39097	0.44109	0.47116	0.50124	0.49121	0.55136	0.47116	0.57141	0.59146	0.50124	0.51126	0.51126	0.37092	0.47116	0.40099	0.53131	0.42104	0.46114	0.49121	0.54134	0.42104	0.56139	0.52129	0.50124	0.50124	0.51126	0.49121	0.52129	0.54134	0.51126	0.48119	0.44109	0.51126	0.60149	0.51126	0.55136	0.49121	0.49121	0.50124	0.54134	0.44109	0.44109	0.43106	0.48119	0.53131	0.56139	0.43106	0.47116	0.52129	0.49121	0.57141	0.61151	0.54134	0.52129	0.53131	0.52129	0.51126	0.57141	0.47116	0.46114	0.55136	0.60149	0.54134	0.52129	0.64158	0.61151	0.44109	0.48119	0.58144	0.53131	0.50124	0.52129	0.45111	0.50124	0.58144	0.49121	0.47116	0.52129	0.54134	0.51126	0.65161	0.62153	0.48119	0.53131	0.60149	0.50124	0.51126	0.64158	0.43106	0.49121	0.56139	0.49121	0.59146	0.59146	0.58144	0.62153	0.55136	0.58144	0.60149	0.59146	0.58144	0.53131	0.48119	0.47116	0.58144	0.58144	0.45111	0.49121	0.48119	0.44109	0.59146	0.58144	0.59146	0.55136	0.53131	0.60149	0.56139	0.55136	0.55136	0.61151	0.62153	0.69171	0.75186	0.67166	0.64158	0.60149	0.60149	0.61151	0.57141	0.57141	0.62153	0.62153	0.61151	0.58144	0.55136	0.59146	0.52129	0.54134	0.39097	0.62153	0.58144	0.40099	0.45111	0.51126	0.52129	0.56139	0.62153	0.58144	0.56139	0.57141	0.58144	0.49121	0.56139	0.45111	0.53131	0.47116	0.53131	0.46114	0.46114	0.59146	0.51126	0.46114	0.55136	0.59146	0.55136	0.48119	0.42104	0.55136	0.42104	0.52129	0.48119	0.43106	0.50124	0.64158	0.56139	0.62153	0.54134	0.45111	0.53131	0.54134	0.43106	0.54134	0.46114	0.49121	0.46114	0.50124	0.56139	0.46114	0.50124	0.58144	0.43106	0.49121	0.49121	0.53131	0.54134	0.40099	0.47116	0.52129	0.47116	0.43106	0.51126	0.49121	0.54134	0.59146	0.62153	0.53131	0.57141	0.58144	0.64158	0.59146	0.53131	0.57141	0.51126	0.62153	0.55136	0.57141	0.45111	0.55136	0.61151	0.58144	0.59146	0.51126	0.45111	0.50124	0.55136	0.57141	0.55136	0.49121	0.54134	0.56139	0.50124	0.55136	0.55136	0.55136	0.49121	0.47116	0.47116	0.51126	0.54134	0.46114	0.50124	0.48119	0.52129	0.55136	0.45111	0.41101	0.57141	0.57141	0.56139	0.42104	0.50124	0.53131	0.55136	0.53131	0.59146	0.51126	0.51126	0.61151	0.56139	0.55136	0.55136	0.45111	0.50124	0.48119	0.44109	0.52129	0.44109	0.45111	0.47116	0.58144	0.47116	0.45111	0.46114	0.38094	0.45111	0.45111	0.44109	0.46114	0.46114	0.43106	0.58144	0.51126	0.41101	0.44109	0.45111	0.42104	0.41101	0.38094	0.48119	0.40099	0.41101	0.37092	0.38094	0.38094	0.44109	0.46114	0.42104	0.52129	0.49121	0.51126	0.50124	0.46114	0.43106	0.47116	0.51126	0.48119	0.41101	0.42104	0.45111	0.39097	0.40099	0.40099	0.41101	0.56139	0.35087	0.45111	0.43106	0.43106	0.48119	0.41101	0.46114	0.44109	0.40099	0.38094	0.44109	0.52129	0.61151	0.51126	0.52129	0.46114	0.45111	0.43106	0.47116	0.49121	0.46114	0.58144	0.52129	0.55136	0.52129	0.43106	0.39097	0.46114	0.50124	0.46114	0.46114	0.41101	0.42104	0.52129	0.45111	0.49121	0.53131	0.48119	0.52129	0.53131	0.54134	0.52129	0.49121	0.42104	0.60149	0.57141	0.51126	0.61151	0.53131	0.50124	0.37092	0.48119	0.50124	0.48119	0.45111	0.50124	0.57141	0.50124	0.63156	0.48119	0.49121	0.41101	0.48119	0.58144	0.49121	0.43106	0.51126	0.49121	0.53131	0.48119	0.51126	0.43106	0.42104	0.40099	0.39097	0.43106	0.42104	0.51126	0.41101	0.46114	0.48119	0.39097	0.45111	0.49121	0.53131	0.47116	0.43106	0.39097	0.43106	0.49121	0.36089	0.48119	0.53131	0.41101	0.35087	0.35087	0.36089	0.40099	0.43106	0.43106	0.44109	0.45111	0.55136	0.47116	0.43106	0.44109	0.45111	0.48119	0.42104	0.49121	0.46114	0.47116	0.41101	0.51126	0.39097	0.52129	0.52129	0.42104	0.36089	0.44109	0.59146	0.54134	0.44109	0.37092	0.41101	0.37092	0.52129	0.53131	0.51126	0.44109	0.46114	0.53131	0.48119	0.55136	0.61151	0.47116	0.50124	0.52129	0.54134	0.52129	0.50124	0.44109	0.41101	0.46114	0.54134	0.49121	0.50124	0.43106	0.48119	0.51126	0.42104	0.43106	0.40099	0.35087	0.44109	0.43106	0.48119	0.45111	0.42104	0.42104	0.44109	0.43106	0.46114	0.42104	0.38094	0.38094	0.44109	0.36089	0.47116	0.40099	0.45111	0.44109	0.43106	0.45111	0.47116	0.40099	0.41101	0.51126	0.45111	0.41101	0.45111	0.45111	0.53131	0.57141	0.67166	0.53131	0.43106	0.47116	0.45111	0.46114	0.45111	0.37092	0.53131	0.49121	0.45111	0.47116	0.47116	0.46114	0.34084	0.52129	0.54134	0.46114	0.43106	0.38094	0.46114	0.48119	0.53131	0.54134	0.50124	0.48119	0.45111	0.49121	0.37092	0.41101	0.46114	0.54134	0.46114	0.56139	0.46114	0.40099	0.41101	0.44109	0.45111	0.42104	0.48119	0.45111	0.46114	0.43106	0.58144	0.41101	0.58144	0.48119	0.42104	0.41101	0.44109	0.43106	0.52129	0.45111	0.46114	0.45111	0.41101	0.45111	0.65161	0.47116	0.45111	0.38094	0.50124	0.42104	0.52129	0.61151	0.45111	0.50124	0.53131	0.47116	0.49121	0.53131	0.42104	0.39097	0.26064	0.37092	0.44109	0.47116	0.46114	0.50124	0.45111	0.55136	0.45111	0.45111	0.51126	0.44109	0.41101	0.50124	0.47116	0.50124	0.48119	0.36089	0.40099	0.50124	0.41101	0.52129	0.48119	0.35087	0.47116	0.44109	0.49121	0.48119	0.47116	0.38094	0.45111	0.41101	0.43106	0.38094	0.43106	0.48119	0.52129	0.50124	0.52129	0.43106	0.40099	0.58144	0.48119	0.47116	0.49121	0.43106	0.46114	0.49121	0.45111	0.55136	0.56139	0.46114	0.58144	0.52129	0.39097	0.44109	0.37092	0.39097	0.40099	0.51126	0.52129	0.47116	0.50124	0.45111	0.58144	0.43106	0.47116	0.48119	0.33082	0.40099	0.41101	0.39097	0.39097	0.45111	0.39097	0.46114	0.47116	0.45111	0.30074	0.33082	0.40099	0.41101	0.37092	0.31077	0.36089	0.39097	0.37092	0.49121	0.44109	0.41101	0.40099	0.46114	0.45111	0.46114	0.39097	0.48119	0.49121	0.46114	0.54134	0.46114	0.49121	0.45111	0.45111	0.51126	0.36089	0.44109	0.47116	0.36089	0.40099	0.50124	0.44109	0.47116	0.37092	0.35087	0.35087	0.36089	0.46114	0.53131	0.48119	0.46114	0.40099	0.51126	0.48119	0.45111	0.37092	0.40099	0.39097	0.38094	0.33082	0.46114	0.43106	0.42104	0.41101	0.42104	0.52129	0.36089	0.42104	0.45111	0.44109	0.49121	0.45111	0.50124	0.43106	0.41101	0.39097	0.42104	0.39097	0.45111	0.44109	0.46114	0.44109	0.48119	0.39097	0.32079	0.40099	0.31077	0.31077	0.33082	0.35087	0.35087	0.43106	0.47116	0.48119	0.41101	0.47116	0.47116	0.45111	0.46114	0.41101	0.37092	0.38094	0.38094	0.39097	0.48119	0.35087	0.32079	0.47116	0.40099	0.33082	0.43106	0.44109	0.40099	0.41101	0.39097	0.45111	0.44109	0.37092	0.40099	0.44109	0.50124	0.51126	0.48119	0.37092	0.52129	0.45111	0.46114	0.53131	0.52129	0.45111	0.44109	0.48119	0.44109	0.49121	0.44109	0.54134	0.45111	0.46114	0.32079	0.37092	0.34084	0.49121	0.48119	0.51126	0.44109	0.45111	0.42104	0.42104	0.44109	0.42104	0.50124	0.53131	0.52129	0.40099	0.55136	0.42104	0.45111	0.46114	0.43106	0.42104	0.35087	0.44109	0.45111	0.43106	0.52129	0.54134	0.57141	0.44109	0.46114	0.55136	0.40099	0.51126	0.47116	0.37092	0.42104	0.52129	0.50124	0.55136	0.54134	0.39097	0.50124	0.51126	0.49121	0.45111	0.36089	0.38094	0.44109	0.42104	0.38094	0.45111	0.41101	0.38094	0.46114	0.38094	0.47116	0.45111	0.43106	0.49121	0.35087	0.45111	0.45111	0.45111	0.36089	0.42104	0.46114	0.57141	0.40099	0.34084	0.42104	0.52129	0.43106	0.44109	0.46114	0.56139	0.49121	0.42104	0.39097	0.46114	0.37092	0.55136	0.44109	0.44109	0.51126	0.47116	0.53131	0.41101	0.42104	0.41101	0.51126	0.41101	0.42104	0.38094	0.45111	0.57141	0.54134	0.46114	0.46114	0.42104	0.52129	0.54134	0.46114	0.46114	0.44109	0.45111	0.50124	0.54134	0.50124	0.45111	0.43106	0.45111	0.42104	0.46114	0.50124	0.43106	0.40099	0.56139	0.51126	0.52129	0.48119	0.40099	0.33082	0.38094	0.45111	0.37092	0.47116	0.46114	0.46114	0.49121	0.44109	0.49121	0.43106	0.43106	0.42104	0.42104	0.56139	0.40099	0.44109	0.43106	0.38094	0.54134	0.47116	0.54134	0.54134	0.41101	0.44109	0.36089	0.34084	0.38094	0.36089	0.40099	0.45111	0.42104	0.34084	0.39097	0.40099	0.42104	0.37092	0.42104	0.33082	0.32079	0.41101	0.48119	0.37092	0.40099	0.40099	0.32079	0.39097	0.36089	0.37092	0.43106	0.46114	0.36089	0.37092	0.44109	0.34084	0.34084	0.30074	0.40099	0.35087	0.25062	0.36089	0.31077	0.38094	0.39097	0.40099	0.38094	0.38094	0.37092	0.31077	0.37092	0.36089	0.33082	0.28069	0.37092	0.39097	0.41101	0.38094	0.49121	0.43106	0.41101	0.43106	0.36089	0.40099	0.39097	0.34084	0.33082	0.41101	0.34084	0.36089	0.42104	0.43106	0.33082	0.33082	0.30074	0.30074	0.32079	0.36089	0.36089	0.34084	0.46114	0.36089	0.21052	0.24059	0.30074	0.31077	0.29072	0.35087	0.34084	0.26064	0.29072	0.33082	0.28069	0.28069	0.23057	0.30074	0.31077	0.36089	0.21052	0.25062	0.27067	0.28069	0.26064	0.19047	0.23057	0.23057	0.23057	0.29072	0.22054	0.25062	0.28069	0.23057	0.24059	0.24059	0.32079	0.40099	0.36089	0.37092	0.30074	0.31077	0.33082	0.25062	0.30074	0.29072	0.30074	0.27067	0.25062	0.27067	0.30074	0.24059	0.26064	0.28069	0.30074	0.32079	0.31077	0.26064	0.35087	0.29072	0.26064	0.26064	0.32079	0.21052	0.23057	0.31077	0.29072	0.34084	0.30074	0.19047	0.25062	0.22054	0.18045	0.26064	0.27067	0.24059	0.26064	0.27067	0.29072	0.22054	0.26064	0.31077	0.29072	0.29072	0.29072	0.33082	0.30074	0.28069	0.30074	0.28069	0.34084	0.31077	0.39097	0.42104	0.33082	0.30074	0.34084	0.32079	0.36089	0.29072	0.39097	0.25062	0.35087	0.34084	0.39097	0.35087	0.31077	0.27067	0.35087	0.42104	0.35087	0.25062	0.28069	0.32079	0.25062	0.29072	0.31077	0.36089	0.33082	0.29072	0.29072	0.26064	0.29072	0.30074	0.29072	0.29072	0.28069	0.31077	0.32079	0.29072	0.34084	0.31077	0.31077	0.24059	0.27067	0.28069	0.22054	0.23057	0.34084	0.27067	0.28069	0.33082	0.33082	0.20050	0.31077	0.33082	0.35087	0.33082	0.26064	0.29072	0.31077	0.29072	0.23057	0.19047	0.24059	0.19047	0.28069	0.22054	0.24059	0.21052	0.33082	0.24059	0.20050	0.29072	0.21052	0.24059	0.30074	0.29072	0.35087	0.27067	0.24059	0.24059	0.25062	0.21052	0.22054	0.21052	0.23057	0.16040	0.21052	0.23057	0.12030	0.19047	0.13032	0.16040	0.25062	0.30074	0.26064	0.26064	0.25062	0.24059	0.26064	0.25062	0.30074	0.33082	0.29072	0.33082	0.29072	0.25062	0.25062	0.33082	0.35087	0.28069	0.28069	0.23057	0.23057	0.34084	0.35087	0.29072	0.24059	0.27067	0.27067	0.25062	0.29072	0.25062	0.27067	0.30074	0.32079	0.20050	0.24059	0.22054	0.24059	0.25062	0.31077	0.31077	0.24059	0.26064	0.25062	0.24059	0.30074	0.23057	0.26064	0.29072	0.25062	0.28069	0.35087	0.20050	0.27067	0.37092	0.29072	0.24059	0.30074	0.31077	0.27067	0.28069	0.34084	0.29072	0.31077	0.26064	0.25062	0.29072	0.23057	0.30074	0.24059	0.35087	0.27067	0.29072	0.24059	0.21052	0.29072	0.30074	0.27067	0.29072	0.28069	0.36089	0.43106	0.27067	0.27067	0.25062	0.24059	0.25062	0.30074	0.36089	0.39097	0.31077	0.27067	0.27067	0.22054	0.24059	0.28069	0.28069	0.33082	0.32079	0.30074	0.35087	0.34084	0.32079	0.28069	0.20050	0.26064	0.20050	0.25062	0.31077	0.23057	0.30074	0.28069	0.28069	0.24059	0.25062	0.27067	0.28069	0.28069	0.24059	0.34084	0.31077	0.24059	0.16040	0.19047	0.20050	0.23057	0.23057	0.15037	0.29072	0.30074	0.21052	0.26064	0.26064	0.27067	0.25062	0.31077	0.25062	0.29072	0.25062	0.27067	0.26064	0.32079	0.32079	0.34084	0.30074	0.29072	0.27067	0.22054	0.19047	0.28069	0.23057	0.26064	0.28069	0.29072	0.30074	0.28069	0.29072	0.22054	0.24059	0.30074	0.29072	0.23057	0.22054	0.31077	0.30074	0.23057	0.25062	0.30074	0.36089	0.26064	0.27067	0.15037	0.20050	0.28069	0.26064	0.31077	0.28069	0.33082	0.29072	0.32079	0.29072	0.26064	0.31077	0.27067	0.21052	0.24059	0.25062	0.30074	0.29072	0.22054	0.26064	0.25062	0.20050	0.31077	0.23057	0.32079	0.31077	0.25062	0.25062	0.23057	0.26064	0.23057	0.27067	0.28069	0.29072	0.24059	0.27067	0.26064	0.29072	0.22054	0.23057	0.27067	0.27067	0.27067	0.21052	0.22054	0.23057	0.23057	0.22054	0.26064	0.27067	0.23057	0.23057	0.30074	0.26064	0.34084	0.24059	0.27067	0.19047	0.25062	0.21052	0.15037	0.15037	0.15037	0.28069	0.24059	0.19047	0.26064	0.27067	0.27067	0.21052	0.28069	0.25062	0.24059	0.24059	0.29072	0.22054	0.27067	0.30074	0.24059	0.30074	0.22054	0.33082	0.25062	0.28069	0.31077	0.23057	0.30074	0.29072	0.19047	0.22054	0.31077	0.30074	0.25062	0.25062	0.23057	0.28069	0.26064	0.21052	0.28069	0.30074	0.21052	0.28069	0.22054	0.22054	0.16040	0.21052	0.21052	0.26064	0.26064	0.28069	0.20050	0.23057	0.23057	0.26064	0.25062	0.31077	0.24059	0.26064	0.28069	0.27067	0.27067	0.23057	0.27067	0.27067	0.30074	0.22054	0.29072	0.21052	0.25062	0.23057	0.27067	0.25062	0.30074	0.21052	0.24059	0.22054	0.21052	0.17042	0.23057	0.24059	0.23057	0.25062	0.23057	0.21052	0.32079	0.21052	0.22054	0.22054	0.18045	0.27067	0.21052	0.24059	0.23057	0.34084	0.26064	0.27067	0.15037	0.22054	0.31077	0.22054	0.30074	0.31077	0.26064	0.25062	0.26064	0.24059	0.26064	0.20050	0.16040	0.28069	0.31077	0.22054	0.24059	0.23057	0.27067	0.21052	0.23057	0.26064	0.25062	0.25062	0.21052	0.25062	0.16040	0.27067	0.29072	0.18045	0.34084	0.31077	0.32079	0.26064	0.30074	0.32079	0.29072	0.32079	0.23057	0.28069	0.26064	0.27067	0.23057	0.29072	0.20050	0.30074	0.24059	0.27067	0.26064	0.29072	0.30074	0.31077	0.23057	0.26064	0.17042	0.27067	0.30074	0.27067	0.31077	0.25062	0.35087	0.21052	0.21052	0.24059	0.23057	0.25062	0.30074	0.21052	0.31077	0.26064	0.23057	0.34084	0.22054	0.31077	0.23057	0.24059	0.28069	0.25062	0.24059	0.25062	0.24059	0.19047	0.18045	0.24059	0.26064	0.27067	0.32079	0.27067	0.26064	0.24059	0.25062	0.26064	0.27067	0.21052	0.21052	0.29072	0.23057	0.28069	0.29072	0.30074	0.25062	0.31077	0.29072	0.25062	0.32079	0.23057	0.28069	0.28069	0.28069	0.28069	0.22054	0.24059	0.22054	0.36089	0.28069	0.30074	0.26064	0.30074	0.30074	0.34084	0.29072	0.29072	0.30074	0.26064	0.26064	0.25062	0.23057	0.28069	0.27067	0.24059	0.22054	0.24059	0.22054	0.22054	0.23057	0.25062	0.27067	0.23057	0.22054	0.27067	0.33082	0.23057	0.23057	0.35087	0.25062	0.33082	0.33082	0.25062	0.26064	0.20050	0.30074	0.25062	0.35087	0.22054	0.28069	0.26064	0.27067	0.31077	0.23057	0.22054	0.22054	0.20050	0.24059	0.32079	0.31077	0.23057	0.23057	0.34084	0.21052	0.23057	0.24059	0.19047	0.22054	0.21052	0.22054	0.22054	0.25062	0.20050	0.15037	0.21052	0.15037	0.22054	0.28069	0.27067	0.32079	0.33082	0.22054	0.24059	0.22054	0.25062	0.22054	0.22054	0.25062	0.16040	0.26064	0.22054	0.27067	0.33082	0.26064	0.30074	0.23057	0.25062	0.20050	0.15037	0.18045	0.18045	0.17042	0.21052	0.23057	0.27067	0.30074	0.30074	0.23057	0.26064	0.22054	0.26064	0.26064	0.25062	0.31077	0.28069	0.20050	0.28069	0.22054	0.19047	0.18045	0.26064	0.19047	0.23057	0.20050	0.24059	0.20050	0.24059	0.25062	0.26064	0.32079	0.32079	0.32079	0.18045	0.27067	0.20050	0.27067	0.29072	0.29072	0.19047	0.23057	0.27067	0.29072	0.30074	0.30074	0.28069	0.22054	0.25062	0.17042	0.27067	0.19047	0.30074	0.24059	0.28069	0.19047	0.24059	0.21052	0.21052	0.24059	0.20050	0.26064	0.21052	0.32079	0.35087	0.29072	0.28069	0.27067	0.32079	0.20050	0.17042	0.24059	0.32079	0.29072	0.25062	0.29072	0.28069	0.21052	0.24059	0.23057	0.28069	0.33082	0.32079	0.21052	0.26064	0.20050	0.16040	0.28069	0.29072	0.31077	0.24059	0.29072	0.34084	0.36089	0.37092	0.38094	0.33082	0.34084	0.34084	0.38094	0.40099	0.46114	0.38094	0.43106	0.41101	0.45111	0.38094	0.44109	0.35087	0.42104	0.46114	0.35087	0.37092	0.38094	0.36089	0.36089	0.37092	0.33082	0.34084	0.37092	0.42104	0.41101	0.40099	0.36089	0.37092	0.29072	0.28069	0.29072	0.34084	0.30074	0.29072	0.28069	0.37092	0.29072	0.31077	0.28069	0.34084	0.34084	0.39097	0.37092	0.30074	0.31077	0.46114	0.40099	0.39097	0.36089	0.28069	0.29072	0.27067	0.22054	0.24059	0.27067	0.23057	0.22054	0.25062	0.31077	0.34084	0.28069	0.32079	0.25062	0.29072	0.32079	0.29072	0.32079	0.30074	0.26064	0.31077	0.29072	0.32079	0.42104	0.38094	0.35087	0.37092	0.29072	0.32079	0.36089	0.31077	0.34084	0.26064	0.24059	0.26064	0.30074	0.27067	0.29072	0.32079	0.28069	0.35087	0.39097	0.37092	0.45111	0.35087	0.38094	0.36089	0.36089	0.36089	0.33082	0.38094	0.29072	0.27067	0.37092	0.41101	0.39097	0.31077	0.38094	0.33082	0.32079	0.32079	0.20050	0.32079	0.32079	0.30074	0.26064	0.28069	0.22054	0.29072	0.27067	0.28069	0.29072	0.29072	0.34084	0.27067	0.25062	0.30074	0.27067	0.33082	0.30074	0.29072	0.28069	0.36089	0.40099	0.31077	0.31077	0.28069	0.31077	0.28069	0.28069	0.22054	0.25062	0.26064	0.20050	0.25062	0.24059	0.29072	0.27067	0.26064	0.32079	0.34084	0.33082	0.29072	0.30074	0.30074	0.31077	0.39097	0.31077	0.27067	0.30074	0.40099	0.37092	0.33082	0.37092	0.36089	0.31077	0.31077	0.35087	0.35087	0.36089	0.32079	0.32079	0.29072	0.26064	0.23057	0.21052	0.22054	0.23057	0.23057	0.15037	0.21052	0.23057	0.22054	0.20050	0.22054	0.22054	0.31077	0.32079	0.25062	0.30074	0.34084	0.29072	0.31077	0.27067	0.27067	0.40099	0.33082	0.26064	0.36089	0.28069	0.29072	0.24059	0.27067	0.25062	0.35087	0.36089	0.32079	0.26064	0.29072	0.27067	0.32079	0.35087	0.26064	0.19047	0.23057	0.21052	0.25062	0.30074	0.24059	0.26064	0.24059	0.28069	0.29072	0.33082	0.25062	0.20050	0.25062	0.23057	0.30074	0.30074	0.20050	0.26064	0.29072	0.24059	0.28069	0.32079	0.24059	0.26064	0.22054	0.23057	0.23057	0.20050	0.31077	0.23057	0.27067	0.24059	0.28069	0.29072	0.28069	0.28069	0.26064	0.23057	0.21052	0.19047	0.20050	0.23057	0.17042	0.21052	0.30074	0.17042	0.23057	0.28069	0.33082	0.29072	0.30074	0.38094	0.34084	0.33082	0.38094	0.35087	0.37092	0.38094	0.35087	0.25062	0.27067	0.22054	0.20050	0.25062	0.23057	0.22054	0.23057	0.24059	0.26064	0.30074	0.26064	0.29072	0.27067	0.33082	0.29072	0.33082	0.33082	0.30074	0.32079	0.25062	0.16040	0.19047	0.26064	0.29072	0.21052	0.24059	0.25062	0.28069	0.26064	0.33082	0.30074	0.27067	0.23057	0.25062	0.30074	0.27067	0.26064	0.23057	0.29072	0.33082	0.35087	0.33082	0.39097	0.34084	0.31077	0.37092	0.21052	0.31077	0.31077	0.37092	0.30074	0.28069	0.31077	0.26064	0.36089	0.29072	0.37092	0.29072	0.29072	0.24059	0.20050	0.28069	0.27067	0.23057	0.32079	0.32079	0.30074	0.30074	0.36089	0.27067	0.36089	0.28069	0.34084	0.27067	0.29072	0.28069	0.29072	0.32079	0.33082	0.29072	0.32079	0.31077	0.32079	0.35087	0.31077	0.26064	0.35087	0.33082	0.31077	0.35087	0.34084	0.27067	0.35087	0.28069	0.25062	0.23057	0.26064	0.27067	0.28069	0.27067	0.28069	0.25062	0.31077	0.32079	0.30074	0.30074	0.31077	0.31077	0.36089	0.34084	0.36089	0.27067	0.29072	0.34084	0.34084	0.28069	0.27067	0.33082	0.31077	0.33082	0.43106	0.27067	0.29072	0.34084	0.29072	0.31077	0.32079	0.30074	0.37092	0.27067	0.29072	0.27067	0.34084	0.36089	0.41101	0.43106	0.35087	0.35087	0.38094	0.32079	0.35087	0.30074	0.25062	0.37092	0.26064	0.32079	0.28069	0.32079	0.21052	0.31077	0.36089	0.30074	0.33082	0.24059	0.33082	0.25062	0.22054	0.29072	0.27067	0.28069	0.29072	0.25062	0.20050	0.21052	0.23057	0.31077	0.30074	0.23057	0.30074	0.33082	0.34084	0.37092	0.35087	0.32079	0.30074	0.32079	0.36089	0.35087	0.33082	0.38094	0.35087	0.39097	0.36089	0.36089	0.33082	0.41101	0.32079	0.36089	0.46114	0.38094	0.35087	0.33082	0.46114	0.38094	0.41101	0.45111	0.36089	0.37092	0.32079	0.26064	0.44109	0.36089	0.38094	0.36089	0.37092	0.38094	0.41101	0.42104	0.40099	0.37092	0.34084	0.38094	0.38094	0.33082	0.44109	0.36089	0.47116	0.35087	0.38094	0.39097	0.31077	0.31077	0.27067	0.38094	0.35087	0.40099	0.43106	0.47116	0.44109	0.34084	0.37092	0.29072	0.38094	0.32079	0.31077	0.50124	0.47116	0.36089	0.38094	0.40099	0.37092	0.42104	0.38094	0.37092	0.46114	0.42104	0.38094	0.36089	0.42104	0.41101	0.34084	0.43106	0.39097	0.43106	0.46114	0.38094	0.40099	0.30074	0.35087	0.34084	0.35087	0.33082	0.34084	0.31077	0.34084	0.26064	0.42104	0.41101	0.31077	0.30074	0.38094	0.36089	0.32079	0.48119	0.39097	0.46114	0.35087	0.39097	0.37092	0.37092	0.39097	0.44109	0.50124	0.43106	0.41101	0.32079	0.41101	0.30074	0.45111	0.44109	0.42104	0.38094	0.41101	0.38094	0.39097	0.44109	0.41101	0.35087	0.36089	0.44109	0.37092	0.36089	0.33082	0.40099	0.34084	0.38094	0.38094	0.45111	0.47116	0.49121	0.35087	0.41101	0.48119	0.41101	0.40099	0.42104	0.43106	0.42104	0.35087	0.30074	0.42104	0.39097	0.38094	0.36089	0.35087	0.46114	0.50124	0.40099	0.39097	0.49121	0.46114	0.43106	0.33082	0.31077	0.44109	0.35087	0.35087	0.35087	0.47116	0.33082	0.41101	0.46114	0.37092	0.36089	0.34084	0.34084	0.33082	0.32079	0.36089	0.30074	0.40099	0.46114	0.44109	0.42104	0.39097	0.36089	0.34084	0.30074	0.32079	0.33082	0.29072	0.31077	0.36089	0.36089	0.31077	0.35087	0.38094	0.31077	0.36089	0.40099	0.33082	0.39097	0.34084	0.29072	0.33082	0.33082	0.31077	0.33082	0.25062	0.39097	0.40099	0.38094	0.33082	0.34084	0.37092	0.37092	0.31077	0.35087	0.41101	0.32079	0.37092	0.31077	0.32079	0.41101	0.34084	0.27067	0.42104	0.39097	0.43106	0.33082	0.41101	0.40099	0.29072	0.27067	0.38094	0.34084	0.29072	0.33082	0.26064	0.29072	0.31077	0.36089	0.29072	0.36089	0.34084	0.32079	0.29072	0.34084	0.40099	0.36089	0.38094	0.35087	0.38094	0.34084	0.39097	0.25062	0.28069	0.27067	0.33082	0.31077	0.35087	0.37092	0.39097	0.32079	0.33082	0.37092	0.35087	0.37092	0.40099	0.38094	0.38094	0.32079	0.27067	0.35087	0.32079	0.36089	0.34084	0.33082	0.34084	0.36089	0.30074	0.34084	0.34084	0.27067	0.33082	0.31077	0.30074	0.37092	0.35087	0.32079	0.28069	0.26064	0.32079	0.38094	0.29072	0.37092	0.31077	0.33082	0.28069	0.38094	0.37092	0.31077	0.27067	0.26064	0.28069	0.34084	0.35087	0.30074	0.38094	0.34084	0.37092	0.31077	0.22054	0.31077	0.31077	0.31077	0.27067	0.29072	0.39097	0.38094	0.40099	0.42104	0.32079	0.42104	0.40099	0.36089	0.47116	0.37092	0.38094	0.43106	0.38094	0.46114	0.37092	0.32079	0.35087	0.37092	0.44109	0.34084	0.40099	0.25062	0.25062	0.25062	0.29072	0.33082	0.26064	0.26064	0.30074	0.42104	0.41101	0.40099	0.41101	0.30074	0.39097	0.35087	0.31077	0.36089	0.32079	0.35087	0.31077	0.36089	0.44109	0.40099	0.38094	0.42104	0.36089	0.34084	0.38094	0.33082	0.35087	0.37092	0.33082	0.36089	0.31077	0.33082	0.33082	0.34084	0.35087	0.30074	0.30074	0.43106	0.30074	0.35087	0.36089	0.38094	0.38094	0.30074	0.35087	0.35087	0.31077	0.34084	0.32079	0.38094	0.35087	0.38094	0.42104	0.35087	0.37092	0.31077	0.32079	0.34084	0.30074	0.20050	0.32079	0.38094	0.39097	0.32079	0.35087	0.33082	0.46114	0.27067	0.38094	0.36089	0.41101	0.34084	0.39097	0.35087	0.30074	0.37092	0.36089	0.35087	0.34084	0.33082	0.40099	0.36089	0.42104	0.41101	0.45111	0.37092	0.41101	0.42104	0.26064	0.30074	0.32079	0.26064	0.31077	0.40099	0.30074	0.36089	0.29072	0.34084	0.25062	0.32079	0.40099	0.36089	0.39097	0.38094	0.33082	0.41101	0.37092	0.37092	0.36089	0.31077	0.29072	0.35087	0.26064	0.26064	0.35087	0.28069	0.37092	0.28069	0.25062	0.27067	0.28069	0.30074	0.28069	0.37092	0.24059	0.31077	0.31077	0.36089	0.28069	0.34084	0.36089	0.39097	0.37092	0.28069	0.34084	0.43106	0.39097	0.39097	0.37092	0.29072	0.30074	0.44109	0.42104	0.35087	0.34084	0.33082	0.29072	0.32079	0.34084	0.38094	0.35087	0.28069	0.33082	0.44109	0.40099	0.39097	0.45111	0.40099	0.40099	0.44109	0.36089	0.41101	0.34084	0.38094	0.35087	0.34084	0.31077	0.35087	0.37092	0.37092	0.34084	0.41101	0.38094	0.43106	0.36089	0.38094	0.35087	0.30074	0.37092	0.34084	0.37092	0.37092	0.43106	0.38094	0.37092	0.40099	0.42104	0.30074	0.33082	0.38094	0.37092	0.44109	0.38094	0.36089	0.37092	0.42104	0.41101	0.38094	0.44109	0.38094	0.49121	0.44109	0.41101	0.41101	0.36089	0.34084	0.46114	0.36089	0.41101	0.40099	0.43106	0.54134	0.51126	0.49121	0.46114	0.47116	0.46114	0.46114	0.48119	0.40099	0.47116	0.38094	0.36089	0.38094	0.36089	0.35087	0.37092	0.45111	0.51126	0.34084	0.47116	0.48119	0.43106	0.46114	0.40099	0.41101	0.43106	0.36089	0.42104	0.45111	0.47116	0.53131	0.41101	0.47116	0.45111	0.47116	0.47116	0.46114	0.38094	0.32079	0.38094	0.43106	0.45111	0.40099	0.36089	0.41101	0.39097	0.41101	0.43106	0.46114	0.50124	0.55136	0.40099	0.52129	0.44109	0.50124	0.40099	0.46114	0.38094	0.41101	0.35087	0.42104	0.42104	0.34084	0.41101	0.36089	0.42104	0.39097	0.38094	0.53131	0.42104	0.38094	0.51126	0.46114	0.46114	0.46114	0.36089	0.34084	0.39097	0.35087	0.37092	0.35087	0.33082	0.31077	0.27067	0.41101	0.37092	0.35087	0.35087	0.34084	0.37092	0.35087	0.29072	0.26064	0.36089	0.46114	0.41101	0.40099	0.38094	0.42104	0.41101	0.53131	0.39097	0.39097	0.49121	0.36089	0.42104	0.35087	0.39097	0.27067	0.44109	0.37092	0.44109	0.39097	0.42104	0.48119	0.45111	0.46114	0.42104	0.42104	0.45111	0.38094	0.42104	0.39097	0.44109	0.40099	0.44109	0.40099	0.33082	0.33082	0.49121	0.47116	0.49121	0.47116	0.46114	0.45111	0.43106	0.37092	0.32079	0.28069	0.38094	0.49121	0.47116	0.41101	0.45111	0.44109	0.44109	0.41101	0.28069	0.37092	0.39097	0.46114	0.44109	0.41101	0.48119	0.37092	0.45111	0.45111	0.42104	0.44109	0.41101	0.52129	0.32079	0.31077	0.38094	0.57141	0.47116	0.42104	0.39097	0.30074	0.38094	0.51126	0.45111	0.34084	0.39097	0.36089	0.34084	0.34084	0.32079	0.42104	0.39097	0.38094	0.40099	0.38094	0.42104	0.39097	0.35087	0.41101	0.43106	0.48119	0.41101	0.38094	0.42104	0.40099	0.47116	0.39097	0.32079	0.29072	0.41101	0.37092	0.34084	0.38094	0.33082	0.32079	0.38094	0.44109	0.47116	0.38094	0.38094	0.39097	0.42104	0.38094	0.43106	0.40099	0.39097	0.45111	0.46114	0.42104	0.41101	0.46114	0.50124	0.52129	0.46114	0.45111	0.46114	0.42104	0.53131	0.37092	0.35087	0.40099	0.50124	0.42104	0.48119	0.41101	0.39097	0.44109	0.41101	0.46114	0.47116	0.48119	0.41101	0.45111	0.55136	0.57141	0.56139	0.54134	0.45111	0.51126	0.40099	0.40099	0.47116	0.47116	0.54134	0.47116	0.48119	0.48119	0.46114	0.42104	0.48119	0.53131	0.44109	0.45111	0.41101	0.44109	0.50124	0.48119	0.47116	0.50124	0.54134	0.41101	0.32079	0.31077	0.34084	0.38094	0.34084	0.36089	0.33082	0.47116	0.53131	0.42104	0.40099	0.40099	0.43106	0.36089	0.29072	0.37092	0.44109	0.45111	0.46114	0.50124	0.44109	0.43106	0.40099	0.53131	0.44109	0.45111	0.44109	0.41101	0.42104	0.54134	0.42104	0.53131	0.59146	0.40099	0.33082	0.39097	0.42104	0.43106	0.55136	0.38094	0.50124	0.48119	0.45111	0.47116	0.40099	0.42104	0.45111	0.43106	0.49121	0.52129	0.39097	0.52129	0.50124	0.42104	0.41101	0.46114	0.46114	0.46114	0.37092	0.44109	0.41101	0.44109	0.50124	0.56139	0.50124	0.53131	0.47116	0.39097	0.35087	0.43106	0.40099	0.38094	0.49121	0.40099	0.39097	0.37092	0.47116	0.42104	0.41101	0.42104	0.39097	0.51126	0.49121	0.45111	0.51126	0.51126	0.55136	0.45111	0.51126	0.41101	0.51126	0.58144	0.52129	0.62153	0.62153	0.44109	0.53131	0.46114	0.43106	0.42104	0.47116	0.55136	0.40099	0.54134	0.49121	0.61151	0.53131	0.53131	0.43106	0.43106	0.47116	0.45111	0.33082	0.44109	0.37092	0.39097	0.40099	0.38094	0.56139	0.46114	0.43106	0.46114	0.49121	0.45111	0.50124	0.46114	0.43106	0.49121	0.47116	0.48119	0.50124	0.40099	0.42104	0.46114	0.51126	0.51126	0.54134	0.40099	0.46114	0.37092	0.43106	0.31077	0.50124	0.43106	0.50124	0.36089	0.37092	0.39097	0.40099	0.46114	0.45111	0.36089	0.41101	0.37092	0.39097	0.52129	0.40099	0.48119	0.42104	0.52129	0.55136	0.54134	0.44109	0.56139	0.53131	0.52129	0.46114	0.52129	0.48119	0.45111	0.43106	0.53131	0.49121	0.52129	0.47116	0.43106	0.45111	0.44109	0.47116	0.54134	0.38094	0.35087	0.49121	0.47116	0.39097	0.38094	0.47116	0.44109	0.48119	0.43106	0.53131	0.57141	0.47116	0.37092	0.42104	0.39097	0.45111	0.46114	0.42104	0.34084	0.47116	0.42104	0.46114	0.54134	0.54134	0.58144	0.50124	0.41101	0.52129	0.50124	0.47116	0.49121	0.45111	0.37092	0.42104	0.43106	0.35087	0.41101	0.46114	0.41101	0.45111	0.50124	0.55136	0.52129	0.47116	0.52129	0.50124	0.62153	0.54134	0.53131	0.41101	0.45111	0.47116	0.43106	0.47116	0.44109	0.51126	0.61151	0.53131	0.57141	0.50124	0.49121	0.50124	0.53131	0.47116	0.47116	0.49121	0.54134	0.49121	0.47116	0.47116	0.53131	0.57141	0.55136	0.48119	0.41101	0.45111	0.48119	0.51126	0.50124	0.39097	0.38094	0.41101	0.60149	0.36089	0.53131	0.45111	0.52129	0.51126	0.39097	0.50124	0.49121	0.50124	0.53131	0.54134	0.59146	0.53131	0.50124	0.54134	0.55136	0.46114	0.44109	0.51126	0.50124	0.47116	0.51126	0.37092	0.37092	0.39097	0.38094	0.37092	0.43106	0.43106	0.42104	0.54134	0.54134	0.40099	0.56139	0.42104	0.31077	0.40099	0.43106	0.49121	0.39097	0.54134	0.49121	0.48119	0.45111	0.52129	0.56139	0.49121	0.40099	0.52129	0.55136	0.49121	0.51126	0.47116	0.45111	0.41101	0.45111	0.40099	0.43106	0.42104	0.51126	0.48119	0.41101	0.48119	0.39097	0.52129	0.47116	0.37092	0.40099	0.40099	0.49121	0.52129	0.62153	0.48119	0.39097	0.41101	0.51126	0.66163	0.54134	0.49121	0.53131	0.53131	0.46114	0.53131	0.43106	0.50124	0.52129	0.50124	0.54134	0.50124	0.48119	0.49121	0.42104	0.58144	0.54134	0.49121	0.49121	0.52129	0.49121	0.45111	0.48119	0.44109	0.42104	0.40099	0.45111	0.46114	0.42104	0.38094	0.48119	0.32079	0.43106	0.39097	0.41101	0.49121	0.38094	0.36089	0.47116	0.47116	0.42104	0.45111	0.34084	0.47116	0.40099	0.41101	0.40099	0.41101	0.40099	0.52129	0.50124	0.43106	0.42104	0.40099	0.51126	0.60149	0.56139	0.55136	0.53131	0.60149	0.57141	0.52129	0.44109	0.37092	0.35087	0.47116	0.50124	0.42104	0.46114	0.59146	0.52129	0.51126	0.51126	0.47116	0.50124	0.53131	0.53131	0.53131	0.50124	0.64158	0.59146	0.57141	0.57141	0.56139	0.56139	0.54134	0.43106	0.41101	0.53131	0.60149	0.56139	0.45111	0.55136	0.61151	0.56139	0.44109	0.44109	0.47116	0.46114	0.49121	0.40099	0.41101	0.45111	0.53131	0.50124	0.46114	0.51126	0.50124	0.48119	0.38094	0.50124	0.43106	0.47116	0.36089	0.46114	0.48119	0.45111	0.52129	0.51126	0.51126	0.45111	0.47116	0.58144	0.38094	0.50124	0.52129	0.53131	0.49121	0.49121	0.45111	0.43106	0.51126	0.49121	0.50124	0.53131	0.56139	0.58144	0.58144	0.52129	0.63156	0.56139	0.48119	0.52129	0.54134	0.45111	0.45111	0.41101	0.49121	0.47116	0.33082	0.41101	0.47116	0.49121	0.56139	0.58144	0.58144	0.45111	0.51126	0.48119	0.44109	0.50124	0.45111	0.44109	0.53131	0.49121	0.54134	0.54134	0.49121	0.51126	0.46114	0.58144	0.52129	0.56139	0.58144	0.57141	0.51126	0.48119	0.47116	0.57141	0.49121	0.50124	0.59146	0.56139	0.56139	0.64158	0.57141	0.60149	0.53131	0.56139	0.49121	0.50124	0.53131	0.38094	0.59146	0.46114	0.48119	0.48119	0.50124	0.47116	0.47116	0.53131	0.47116	0.46114	0.48119	0.45111	0.53131	0.42104	0.54134	0.45111	0.55136	0.46114	0.46114	0.49121	0.46114	0.51126	0.46114	0.52129	0.48119	0.54134	0.43106	0.50124	0.49121	0.48119	0.50124	0.58144	0.45111	0.52129	0.42104	0.43106	0.58144	0.43106	0.46114	0.49121	0.52129	0.46114	0.46114	0.46114	0.51126	0.58144	0.44109	0.51126	0.49121	0.43106	0.39097	0.51126	0.53131	0.56139	0.50124	0.50124	0.46114	0.50124	0.54134	0.44109	0.42104	0.39097	0.43106	0.59146	0.49121	0.45111	0.50124	0.58144	0.43106	0.35087	0.34084	0.45111	0.51126	0.42104	0.39097	0.45111	0.46114	0.47116	0.37092	0.45111	0.52129	0.44109	0.47116	0.51126	0.55136	0.48119	0.43106	0.38094	0.43106	0.44109	0.51126	0.46114	0.37092	0.43106	0.43106	0.46114	0.53131	0.65161	0.49121	0.46114	0.50124	0.48119	0.40099	0.40099	0.42104	0.46114	0.46114	0.50124	0.52129	0.52129	0.54134	0.39097	0.45111	0.43106	0.46114	0.52129	0.44109	0.55136	0.50124	0.48119	0.40099	0.47116	0.48119	0.46114	0.52129	0.43106	0.45111	0.43106	0.38094	0.45111	0.35087	0.36089	0.58144	0.52129	0.55136	0.40099	0.40099	0.38094	0.54134	0.48119	0.51126	0.40099	0.45111	0.57141	0.46114	0.45111	0.48119	0.49121	0.54134	0.57141	0.49121	0.47116	0.53131	0.39097	0.46114	0.47116	0.47116	0.44109	0.52129	0.52129	0.49121	0.46114	0.48119	0.45111	0.52129	0.65161	0.52129	0.43106	0.52129	0.44109	0.43106	0.48119	0.48119	0.36089	0.35087	0.49121	0.45111	0.46114	0.48119	0.54134	0.45111	0.46114	0.46114	0.49121	0.55136	0.63156	0.49121	0.51126	0.53131	0.50124	0.48119	0.27067	0.47116	0.50124	0.41101	0.53131	0.50124	0.54134
9	0.43222	0.50562	0.37514	0.47300	0.48116	0.50562	0.45669	0.50562	0.40776	0.51378	0.48116	0.41591	0.50562	0.50562	0.44853	0.44853	0.42407	0.45669	0.46485	0.42407	0.35067	0.48931	0.46485	0.44038	0.50562	0.48116	0.30990	0.48931	0.35883	0.36698	0.48931	0.51378	0.47300	0.47300	0.53824	0.59533	0.41591	0.44853	0.45669	0.49747	0.40776	0.46485	0.53824	0.44038	0.43222	0.48116	0.43222	0.53009	0.48116	0.39960	0.39145	0.49747	0.61164	0.43222	0.37514	0.36698	0.47300	0.53824	0.42407	0.49747	0.53009	0.64426	0.53009	0.43222	0.41591	0.44853	0.53009	0.46485	0.48116	0.55455	0.47300	0.44038	0.43222	0.43222	0.45669	0.54640	0.47300	0.53009	0.41591	0.48116	0.39145	0.54640	0.41591	0.40776	0.42407	0.45669	0.39960	0.53824	0.47300	0.48931	0.47300	0.45669	0.48931	0.50562	0.47300	0.45669	0.51378	0.54640	0.47300	0.37514	0.45669	0.42407	0.49747	0.44853	0.56271	0.44038	0.42407	0.40776	0.50562	0.47300	0.49747	0.36698	0.39960	0.54640	0.55455	0.57086	0.39960	0.54640	0.49747	0.47300	0.46485	0.44853	0.53824	0.58717	0.56271	0.44038	0.49747	0.48116	0.60348	0.58717	0.49747	0.48116	0.52193	0.44853	0.52193	0.51378	0.46485	0.39960	0.40776	0.42407	0.42407	0.38329	0.49747	0.37514	0.52193	0.57902	0.49747	0.61164	0.44038	0.48931	0.47300	0.46485	0.42407	0.39960	0.44853	0.41591	0.42407	0.50562	0.39960	0.48116	0.48931	0.45669	0.48116	0.53824	0.45669	0.45669	0.41591	0.51378	0.47300	0.48116	0.48931	0.38329	0.47300	0.40776	0.40776	0.42407	0.57086	0.63610	0.45669	0.48116	0.48931	0.45669	0.43222	0.39960	0.43222	0.44853	0.44038	0.43222	0.44038	0.46485	0.45669	0.48116	0.50562	0.41591	0.38329	0.45669	0.41591	0.44038	0.43222	0.54640	0.56271	0.44038	0.56271	0.56271	0.38329	0.42407	0.38329	0.46485	0.46485	0.58717	0.42407	0.49747	0.53824	0.48931	0.38329	0.44853	0.45669	0.42407	0.33436	0.35883	0.35883	0.49747	0.33436	0.45669	0.37514	0.36698	0.51378	0.44038	0.36698	0.39960	0.47300	0.45669	0.46485	0.39960	0.40776	0.38329	0.42407	0.44853	0.34252	0.42407	0.36698	0.52193	0.40776	0.43222	0.35883	0.38329	0.32621	0.35067	0.34252	0.36698	0.37514	0.33436	0.38329	0.46485	0.39145	0.39145	0.47300	0.35883	0.41591	0.36698	0.51378	0.43222	0.50562	0.60348	0.40776	0.52193	0.53009	0.43222	0.35883	0.48116	0.35883	0.44038	0.30990	0.37514	0.42407	0.47300	0.37514	0.38329	0.43222	0.40776	0.40776	0.33436	0.44038	0.48116	0.47300	0.45669	0.43222	0.45669	0.44038	0.38329	0.38329	0.53009	0.41591	0.47300	0.33436	0.51378	0.39960	0.41591	0.39145	0.46485	0.53824	0.32621	0.37514	0.44038	0.40776	0.44038	0.33436	0.39960	0.47300	0.52193	0.48116	0.41591	0.42407	0.34252	0.37514	0.42407	0.47300	0.48116	0.53009	0.48116	0.48116	0.52193	0.40776	0.48931	0.54640	0.42407	0.42407	0.46485	0.45669	0.41591	0.44853	0.43222	0.37514	0.31805	0.44038	0.59533	0.48116	0.46485	0.36698	0.48116	0.40776	0.47300	0.57086	0.61979	0.43222	0.46485	0.46485	0.45669	0.57086	0.55455	0.44853	0.40776	0.48116	0.43222	0.46485	0.39145	0.52193	0.54640	0.35883	0.53009	0.37514	0.45669	0.39960	0.49747	0.43222	0.36698	0.37514	0.48931	0.48931	0.50562	0.46485	0.43222	0.47300	0.39960	0.55455	0.37514	0.44853	0.45669	0.39960	0.50562	0.38329	0.51378	0.43222	0.40776	0.47300	0.53824	0.50562	0.40776	0.34252	0.40776	0.54640	0.44853	0.39145	0.41591	0.45669	0.32621	0.41591	0.39960	0.38329	0.39145	0.37514	0.39960	0.43222	0.32621	0.30990	0.44853	0.36698	0.39145	0.48931	0.35883	0.37514	0.43222	0.40776	0.41591	0.33436	0.41591	0.46485	0.49747	0.43222	0.38329	0.46485	0.45669	0.46485	0.50562	0.48931	0.39960	0.42407	0.45669	0.43222	0.44853	0.47300	0.48931	0.38329	0.35883	0.40776	0.51378	0.47300	0.44853	0.36698	0.41591	0.45669	0.44038	0.39960	0.39960	0.41591	0.36698	0.37514	0.38329	0.50562	0.47300	0.44038	0.47300	0.53824	0.37514	0.44038	0.52193	0.42407	0.44038	0.39145	0.44853	0.40776	0.39960	0.39145	0.48931	0.38329	0.44038	0.42407	0.37514	0.47300	0.40776	0.45669	0.43222	0.35067	0.39960	0.35883	0.48931	0.39145	0.43222	0.36698	0.40776	0.30174	0.34252	0.46485	0.41591	0.48931	0.36698	0.42407	0.43222	0.36698	0.38329	0.44038	0.48931	0.49747	0.40776	0.34252	0.40776	0.44038	0.43222	0.48116	0.53009	0.48116	0.41591	0.42407	0.44853	0.52193	0.42407	0.39145	0.42407	0.38329	0.35883	0.41591	0.44038	0.53824	0.42407	0.45669	0.35883	0.53009	0.43222	0.34252	0.42407	0.36698	0.48931	0.41591	0.38329	0.42407	0.35883	0.44038	0.43222	0.40776	0.47300	0.43222	0.40776	0.35067	0.43222	0.33436	0.45669	0.38329	0.32621	0.40776	0.43222	0.36698	0.38329	0.40776	0.37514	0.35883	0.31805	0.37514	0.35883	0.39145	0.35883	0.37514	0.39145	0.41591	0.39145	0.45669	0.39145	0.32621	0.32621	0.32621	0.40776	0.31805	0.46485	0.34252	0.37514	0.41591	0.38329	0.34252	0.51378	0.30990	0.41591	0.33436	0.39960	0.37514	0.35883	0.39145	0.38329	0.36698	0.39145	0.38329	0.34252	0.39145	0.36698	0.39960	0.37514	0.42407	0.36698	0.41591	0.36698	0.39960	0.38329	0.35067	0.29359	0.40776	0.34252	0.26912	0.29359	0.35883	0.34252	0.30990	0.42407	0.26912	0.35883	0.28543	0.34252	0.38329	0.37514	0.36698	0.29359	0.36698	0.36698	0.30990	0.26912	0.37514	0.30174	0.39145	0.25281	0.30174	0.28543	0.39145	0.35067	0.32621	0.32621	0.35883	0.34252	0.35883	0.39960	0.35883	0.30990	0.37514	0.44853	0.31805	0.29359	0.36698	0.39145	0.32621	0.36698	0.40776	0.40776	0.42407	0.30174	0.39145	0.30174	0.40776	0.39960	0.36698	0.35067	0.39145	0.44038	0.33436	0.35883	0.38329	0.39145	0.35883	0.32621	0.37514	0.32621	0.39145	0.35883	0.40776	0.33436	0.38329	0.42407	0.48116	0.26097	0.43222	0.31805	0.28543	0.31805	0.26912	0.34252	0.39145	0.39960	0.26912	0.39145	0.46485	0.51378	0.38329	0.35067	0.39145	0.33436	0.40776	0.41591	0.35883	0.44038	0.42407	0.37514	0.41591	0.35067	0.39145	0.40776	0.35883	0.35883	0.40776	0.38329	0.34252	0.31805	0.34252	0.41591	0.28543	0.26912	0.28543	0.33436	0.26912	0.35067	0.27728	0.35883	0.31805	0.34252	0.39960	0.41591	0.36698	0.31805	0.35883	0.41591	0.35067	0.37514	0.34252	0.32621	0.39145	0.40776	0.43222	0.42407	0.37514	0.35067	0.41591	0.38329	0.39960	0.33436	0.43222	0.28543	0.36698	0.34252	0.44038	0.28543	0.43222	0.30174	0.37514	0.41591	0.45669	0.28543	0.35067	0.31805	0.34252	0.30174	0.39145	0.19572	0.36698	0.32621	0.33436	0.44853	0.43222	0.32621	0.25281	0.39145	0.27728	0.40776	0.27728	0.35883	0.44853	0.25281	0.30174	0.34252	0.42407	0.44038	0.30990	0.30174	0.33436	0.35067	0.25281	0.36698	0.32621	0.26912	0.35067	0.28543	0.32621	0.28543	0.35883	0.35883	0.33436	0.22835	0.36698	0.36698	0.33436	0.33436	0.26912	0.35067	0.39960	0.36698	0.39145	0.28543	0.36698	0.38329	0.30990	0.35067	0.33436	0.40776	0.41591	0.32621	0.44853	0.35883	0.34252	0.37514	0.35067	0.33436	0.41591	0.36698	0.34252	0.25281	0.33436	0.39960	0.35067	0.34252	0.33436	0.17126	0.31805	0.33436	0.37514	0.35067	0.37514	0.32621	0.38329	0.36698	0.31805	0.31805	0.40776	0.28543	0.27728	0.43222	0.41591	0.37514	0.31805	0.30990	0.39145	0.26097	0.26097	0.34252	0.38329	0.34252	0.35883	0.39960	0.30174	0.34252	0.20388	0.33436	0.27728	0.39960	0.27728	0.26912	0.24466	0.35883	0.35883	0.30174	0.33436	0.24466	0.31805	0.39960	0.48931	0.35883	0.30174	0.31805	0.36698	0.27728	0.35067	0.36698	0.30174	0.41591	0.30990	0.34252	0.36698	0.30990	0.40776	0.35883	0.31805	0.32621	0.38329	0.42407	0.38329	0.35067	0.35067	0.39145	0.34252	0.41591	0.36698	0.28543	0.42407	0.28543	0.35067	0.34252	0.36698	0.35883	0.34252	0.33436	0.34252	0.33436	0.31805	0.33436	0.36698	0.28543	0.29359	0.40776	0.42407	0.28543	0.41591	0.40776	0.42407	0.41591	0.36698	0.31805	0.34252	0.43222	0.30174	0.32621	0.29359	0.27728	0.30990	0.33436	0.34252	0.39145	0.39960	0.40776	0.28543	0.35067	0.30174	0.36698	0.30990	0.33436	0.33436	0.30174	0.31805	0.30990	0.47300	0.43222	0.39145	0.28543	0.37514	0.41591	0.29359	0.26097	0.37514	0.27728	0.31805	0.41591	0.29359	0.29359	0.26097	0.36698	0.33436	0.35067	0.35883	0.30174	0.30174	0.32621	0.35883	0.33436	0.35067	0.30990	0.24466	0.21203	0.32621	0.35067	0.35067	0.30990	0.30990	0.39960	0.29359	0.32621	0.30174	0.32621	0.37514	0.34252	0.31805	0.29359	0.39145	0.28543	0.34252	0.27728	0.32621	0.25281	0.34252	0.30990	0.31805	0.41591	0.31805	0.26097	0.26097	0.35067	0.27728	0.40776	0.32621	0.23650	0.22019	0.40776	0.30990	0.27728	0.29359	0.26912	0.35067	0.21203	0.19572	0.29359	0.41591	0.37514	0.22835	0.35067	0.23650	0.35883	0.31805	0.29359	0.26912	0.31805	0.33436	0.34252	0.35883	0.26097	0.21203	0.36698	0.27728	0.33436	0.35067	0.33436	0.26912	0.26912	0.33436	0.35067	0.35883	0.30990	0.31805	0.22835	0.29359	0.42407	0.35883	0.39145	0.30990	0.26912	0.34252	0.32621	0.27728	0.26912	0.24466	0.30990	0.35067	0.30174	0.22835	0.28543	0.26097	0.31805	0.37514	0.22835	0.32621	0.31805	0.30174	0.18757	0.27728	0.34252	0.26912	0.30174	0.35067	0.26097	0.23650	0.23650	0.23650	0.18757	0.24466	0.30174	0.26097	0.30990	0.23650	0.26912	0.22835	0.21203	0.35067	0.22835	0.26097	0.26097	0.28543	0.26097	0.30174	0.25281	0.28543	0.15495	0.26097	0.22835	0.19572	0.29359	0.30990	0.26097	0.30990	0.23650	0.24466	0.29359	0.26097	0.25281	0.28543	0.32621	0.30990	0.22835	0.23650	0.37514	0.21203	0.32621	0.19572	0.27728	0.25281	0.26912	0.28543	0.25281	0.30174	0.32621	0.23650	0.22835	0.32621	0.22019	0.21203	0.28543	0.21203	0.31805	0.28543	0.23650	0.21203	0.25281	0.23650	0.18757	0.20388	0.23650	0.29359	0.24466	0.30174	0.26097	0.25281	0.26097	0.26912	0.29359	0.26912	0.32621	0.22019	0.30990	0.31805	0.26912	0.30990	0.23650	0.20388	0.22019	0.29359	0.24466	0.28543	0.30990	0.31805	0.28543	0.30174	0.19572	0.22019	0.27728	0.22835	0.19572	0.21203	0.25281	0.23650	0.27728	0.20388	0.21203	0.26912	0.29359	0.21203	0.27728	0.22019	0.22019	0.22835	0.31805	0.21203	0.22835	0.30174	0.24466	0.22019	0.32621	0.22835	0.17941	0.24466	0.22019	0.19572	0.16310	0.21203	0.26912	0.19572	0.20388	0.23650	0.26097	0.26912	0.23650	0.22019	0.38329	0.23650	0.27728	0.22835	0.26097	0.21203	0.21203	0.26097	0.25281	0.27728	0.22019	0.24466	0.22019	0.32621	0.33436	0.24466	0.22835	0.25281	0.26097	0.22835	0.25281	0.27728	0.32621	0.31805	0.26097	0.20388	0.22835	0.20388	0.25281	0.25281	0.23650	0.23650	0.21203	0.30990	0.26912	0.21203	0.14679	0.20388	0.24466	0.26097	0.23650	0.17941	0.21203	0.19572	0.26912	0.21203	0.15495	0.25281	0.18757	0.26912	0.27728	0.19572	0.19572	0.22835	0.17126	0.26097	0.22835	0.24466	0.29359	0.28543	0.17941	0.15495	0.23650	0.15495	0.25281	0.24466	0.17126	0.36698	0.24466	0.24466	0.22835	0.19572	0.23650	0.26912	0.24466	0.27728	0.29359	0.21203	0.22019	0.22019	0.19572	0.15495	0.22019	0.26912	0.24466	0.22835	0.13864	0.13048	0.25281	0.23650	0.22835	0.22835	0.23650	0.22835	0.14679	0.22019	0.21203	0.22019	0.22019	0.24466	0.28543	0.18757	0.26097	0.20388	0.26912	0.22835	0.21203	0.30174	0.22835	0.19572	0.22019	0.15495	0.24466	0.18757	0.16310	0.15495	0.15495	0.22835	0.21203	0.24466	0.17941	0.19572	0.21203	0.18757	0.18757	0.27728	0.26912	0.22019	0.22019	0.28543	0.18757	0.28543	0.22019	0.20388	0.21203	0.22835	0.17126	0.24466	0.19572	0.21203	0.19572	0.17126	0.24466	0.21203	0.24466	0.15495	0.27728	0.18757	0.22835	0.17941	0.20388	0.22019	0.19572	0.13048	0.13864	0.14679	0.15495	0.13864	0.18757	0.24466	0.24466	0.25281	0.15495	0.21203	0.17941	0.29359	0.21203	0.22019	0.31805	0.24466	0.20388	0.26097	0.21203	0.24466	0.21203	0.20388	0.11417	0.17126	0.16310	0.19572	0.18757	0.20388	0.15495	0.26097	0.18757	0.22019	0.13048	0.17941	0.21203	0.27728	0.17126	0.20388	0.18757	0.16310	0.15495	0.17126	0.19572	0.21203	0.17126	0.26912	0.13864	0.12233	0.16310	0.22019	0.16310	0.16310	0.17941	0.12233	0.17941	0.16310	0.16310	0.17941	0.18757	0.16310	0.19572	0.25281	0.20388	0.21203	0.10602	0.17941	0.13048	0.17126	0.14679	0.13864	0.18757	0.19572	0.24466	0.22019	0.26097	0.17941	0.16310	0.16310	0.16310	0.25281	0.13048	0.11417	0.17126	0.18757	0.20388	0.24466	0.17126	0.17941	0.13048	0.20388	0.15495	0.16310	0.17126	0.17941	0.16310	0.18757	0.16310	0.22019	0.24466	0.13864	0.14679	0.17126	0.17126	0.18757	0.18757	0.17941	0.23650	0.13864	0.25281	0.13048	0.15495	0.17126	0.14679	0.12233	0.20388	0.23650	0.13864	0.09786	0.20388	0.13864	0.16310	0.18757	0.19572	0.14679	0.20388	0.24466	0.16310	0.13864	0.18757	0.11417	0.16310	0.14679	0.11417	0.18757	0.17126	0.19572	0.16310	0.10602	0.11417	0.19572	0.16310	0.13864	0.16310	0.18757	0.11417	0.14679	0.14679	0.16310	0.13048	0.17126	0.20388	0.13864	0.13048	0.09786	0.21203	0.16310	0.17126	0.13048	0.20388	0.13864	0.17126	0.13864	0.13864	0.16310	0.10602	0.19572	0.10602	0.17126	0.22835	0.17941	0.14679	0.07340	0.14679	0.13864	0.14679	0.07340	0.08971	0.12233	0.14679	0.14679	0.05709	0.08155	0.12233	0.14679	0.10602	0.13864	0.13048	0.13048	0.09786	0.17941	0.11417	0.15495	0.09786	0.10602	0.17126	0.13048	0.13048	0.14679	0.12233	0.19572	0.13048	0.14679	0.08971	0.11417	0.13864	0.13048	0.14679	0.14679	0.13864	0.14679	0.10602	0.13048	0.11417	0.18757	0.12233	0.08155	0.17941	0.12233	0.18757	0.08155	0.12233	0.17941	0.14679	0.09786	0.11417	0.12233	0.15495	0.14679	0.12233	0.13048	0.16310	0.17126	0.08971	0.12233	0.08155	0.14679	0.13048	0.08155	0.13864	0.09786	0.10602	0.13864	0.10602	0.14679	0.14679	0.08155	0.03262	0.13864	0.12233	0.12233	0.08971	0.06524	0.11417	0.08971	0.10602	0.15495	0.08971	0.11417	0.11417	0.10602	0.06524	0.09786	0.07340	0.06524	0.04893	0.12233	0.09786	0.07340	0.12233	0.08971	0.07340	0.09786	0.09786	0.04893	0.08155	0.09786	0.08155	0.08971	0.12233	0.14679	0.13048	0.12233	0.13048	0.06524	0.09786	0.13864	0.07340	0.09786	0.06524	0.15495	0.11417	0.12233	0.07340	0.09786	0.08971	0.12233	0.04893	0.12233	0.10602	0.09786	0.13864	0.11417	0.08971	0.08971	0.13048	0.04078	0.09786	0.07340	0.15495	0.13864	0.19572	0.08971	0.12233	0.11417	0.06524	0.09786	0.09786	0.11417	0.11417	0.06524	0.07340	0.06524	0.10602	0.06524	0.09786	0.09786	0.06524	0.04078	0.10602	0.08971	0.09786	0.13048	0.08971	0.13048	0.10602	0.13864	0.08971	0.05709	0.14679	0.13048	0.10602	0.06524	0.05709	0.06524	0.09786	0.08155	0.04893	0.06524	0.06524	0.04893	0.07340	0.07340	0.09786	0.04078	0.10602	0.07340	0.12233	0.12233	0.07340	0.06524	0.08155	0.07340	0.11417	0.08155	0.11417	0.08971	0.05709	0.03262	0.07340	0.04893	0.08971	0.06524	0.08155	0.06524	0.12233	0.07340	0.08155	0.07340	0.08155	0.10602	0.08155	0.07340	0.06524	0.08971	0.05709	0.08155	0.10602	0.02447	0.04893	0.05709	0.04893	0.04893	0.06524	0.05709	0.07340	0.06524	0.10602	0.04893	0.05709	0.04078	0.08971	0.09786	0.06524	0.03262	0.07340	0.06524	0.06524	0.07340	0.08971	0.08971	0.06524	0.05709	0.08971	0.10602	0.06524	0.12233	0.10602	0.06524	0.11417	0.06524	0.07340	0.04078	0.05709	0.06524	0.04893	0.08971	0.05709	0.08971	0.02447	0.08155	0.08155	0.09786	0.10602	0.04893	0.06524	0.05709	0.10602	0.08971	0.08971	0.07340	0.06524	0.10602	0.11417	0.07340	0.06524	0.06524	0.07340	0.05709	0.05709	0.04078	0.09786	0.05709	0.08155	0.05709	0.09786	0.07340	0.08971	0.04078	0.08155	0.09786	0.06524	0.04893	0.07340	0.08971	0.12233	0.06524	0.08155	0.07340	0.08971	0.04078	0.04078	0.04893	0.06524	0.05709	0.07340	0.06524	0.13864	0.12233	0.07340	0.05709	0.02447	0.06524	0.03262	0.04078	0.08155	0.06524	0.06524	0.05709	0.08155	0.06524	0.07340	0.07340	0.06524	0.12233	0.07340	0.06524	0.04078	0.09786	0.12233	0.08971	0.05709	0.07340	0.01631	0.05709	0.10602	0.08155	0.05709	0.07340	0.06524	0.12233	0.04893	0.07340	0.07340	0.04078	0.05709	0.04078	0.06524	0.04893	0.07340	0.04078	0.05709	0.07340	0.07340	0.07340	0.04893	0.05709	0.04893	0.05709	0.06524	0.04893	0.06524	0.05709	0.04893	0.08155	0.05709	0.04893	0.02447	0.03262	0.04078	0.04893	0.05709	0.05709	0.07340	0.04893	0.05709	0.08971	0.06524	0.06524	0.05709	0.05709	0.05709	0.02447	0.05709	0.05709	0.05709	0.05709	0.04078	0.05709	0.04078	0.02447	0.03262	0.04078	0.05709	0.06524	0.04078	0.04893	0.04893	0.04893	0.05709	0.04893	0.05709	0.04893	0.04893	0.05709	0.06524	0.04893	0.05709	0.08155	0.02447	0.07340	0.04893	0.04893	0.07340	0.07340	0.04078	0.04078	0.11417	0.05709	0.09786	0.04893	0.04893	0.04893	0.08155	0.09786	0.08155	0.04893	0.08155	0.10602	0.11417	0.03262	0.04893	0.08155	0.04893	0.04893	0.06524	0.05709	0.01631	0.06524	0.07340	0.04893	0.10602	0.07340	0.05709	0.05709	0.03262	0.04893	0.04893	0.04893	0.07340	0.05709	0.06524	0.07340	0.05709	0.04893	0.04893	0.08155	0.08971	0.05709	0.04893	0.02447	0.05709	0.04893	0.05709	0.06524	0.04893	0.04893	0.10602	0.03262	0.04078	0.02447	0.04893	0.09786	0.07340	0.05709	0.08155	0.08155	0.07340	0.05709	0.04893	0.08971	0.10602	0.06524	0.13864	0.08155	0.05709	0.06524	0.14679	0.10602	0.08971	0.08971	0.13048	0.11417	0.11417	0.13864	0.10602	0.06524	0.08155	0.12233	0.11417	0.13048	0.10602	0.04078	0.10602	0.13048	0.11417	0.10602	0.10602	0.11417	0.12233	0.12233	0.10602	0.08155	0.11417	0.04893	0.06524	0.04078	0.10602	0.11417	0.07340	0.06524	0.05709	0.08971	0.09786	0.08155	0.08971	0.07340	0.11417	0.04893	0.07340	0.08155	0.12233	0.07340	0.08971	0.10602	0.04893	0.12233	0.13048	0.08971	0.12233	0.08155	0.11417	0.08971	0.12233	0.12233	0.13864	0.06524	0.05709	0.09786	0.08971	0.08971	0.07340	0.10602	0.08971	0.15495	0.16310	0.13048	0.09786	0.09786	0.09786	0.11417	0.06524	0.05709	0.04893	0.06524	0.13048	0.10602	0.12233	0.11417	0.09786	0.10602	0.10602	0.16310	0.17126	0.14679	0.22019	0.17941	0.16310	0.13048	0.13048	0.17941	0.17941	0.10602	0.17126	0.14679	0.14679	0.16310	0.15495	0.14679	0.13864	0.08971	0.13864	0.13864	0.10602	0.09786	0.10602	0.13048	0.14679	0.15495	0.13864	0.12233	0.07340	0.11417	0.12233	0.13048	0.12233	0.25281	0.11417	0.11417	0.13864	0.12233	0.11417	0.08155	0.07340	0.17941	0.13864	0.10602	0.15495	0.13864	0.10602	0.12233	0.13864	0.18757	0.16310	0.17126	0.21203	0.19572	0.17126	0.11417	0.09786	0.22835	0.17126	0.15495	0.17941	0.18757	0.20388	0.17941	0.16310	0.17126	0.13864	0.18757	0.20388	0.22835	0.19572	0.12233	0.13048	0.14679	0.12233	0.17126	0.16310	0.14679	0.20388	0.20388	0.17126	0.17941	0.20388	0.17941	0.22019	0.16310	0.15495	0.16310	0.17941	0.22019	0.18757	0.17941	0.18757	0.16310	0.20388	0.22019	0.15495	0.21203	0.22835	0.17941	0.21203	0.17941	0.23650	0.20388	0.16310	0.21203	0.19572	0.21203	0.19572	0.10602	0.12233	0.20388	0.15495	0.17126	0.19572	0.12233	0.15495	0.17941	0.17941	0.13048	0.15495	0.22835	0.14679	0.19572	0.18757	0.25281	0.17941	0.15495	0.12233	0.22835	0.16310	0.15495	0.18757	0.24466	0.13048	0.17941	0.24466	0.20388	0.15495	0.16310	0.14679	0.23650	0.17126	0.28543	0.15495	0.19572	0.18757	0.17126	0.24466	0.20388	0.16310	0.13864	0.20388	0.13864	0.18757	0.22019	0.17126	0.16310	0.19572	0.17126	0.18757	0.22019	0.21203	0.26097	0.22019	0.15495	0.17126	0.21203	0.30174	0.27728	0.18757	0.20388	0.13864	0.21203	0.16310	0.22019	0.17126	0.18757	0.18757	0.26097	0.21203	0.23650	0.20388	0.19572	0.22835	0.32621	0.20388	0.26097	0.23650	0.20388	0.21203	0.17126	0.21203	0.25281	0.24466	0.21203	0.24466	0.24466	0.24466	0.30990	0.22835	0.32621	0.31805	0.22019	0.24466	0.21203	0.28543	0.23650	0.27728	0.23650	0.29359	0.21203	0.25281	0.24466	0.26912	0.30174	0.22835	0.17941	0.25281	0.24466	0.22019	0.22835	0.22835	0.17126	0.26912	0.23650	0.15495	0.22835	0.19572	0.28543	0.26097	0.26097	0.20388	0.26097	0.23650	0.27728	0.22019	0.21203	0.27728	0.25281	0.21203	0.20388	0.23650	0.22019	0.26912	0.17941	0.23650	0.25281	0.24466	0.26912	0.22019	0.23650	0.15495	0.26912	0.22835	0.22019	0.30990	0.25281	0.21203	0.25281	0.21203	0.20388	0.23650	0.22835	0.29359	0.28543	0.24466	0.26912	0.23650	0.30174	0.24466	0.28543	0.17126	0.22019	0.20388	0.17126	0.22835	0.22019	0.24466	0.22835	0.22019	0.23650	0.26912	0.30174	0.22835	0.23650	0.25281	0.28543	0.27728	0.32621	0.28543	0.30174	0.32621	0.23650	0.20388	0.29359	0.30174	0.30174	0.22835	0.27728	0.33436	0.27728	0.24466	0.36698	0.29359	0.30174	0.19572	0.31805	0.30990	0.19572	0.27728	0.20388	0.29359	0.24466	0.22835	0.23650	0.27728	0.33436	0.30990	0.26912	0.18757	0.17941	0.30174	0.34252	0.30990	0.19572	0.30990	0.26097	0.25281	0.19572	0.26097	0.28543	0.27728	0.26912	0.26097	0.26097	0.16310	0.24466	0.30990	0.26912	0.19572	0.25281	0.30990	0.33436	0.26912	0.24466	0.26912	0.21203	0.27728	0.25281	0.26912	0.18757	0.26097	0.31805	0.30174	0.27728	0.21203	0.30174	0.27728	0.26097	0.27728	0.28543	0.22019	0.23650	0.20388	0.25281	0.27728	0.23650	0.27728	0.23650	0.27728	0.24466	0.25281	0.28543	0.25281	0.27728	0.22835	0.24466	0.31805	0.22835	0.30174	0.30174	0.24466	0.32621	0.25281	0.31805	0.23650	0.21203	0.33436	0.30990	0.33436	0.29359	0.30990	0.24466	0.27728	0.30174	0.26097	0.22019	0.24466	0.26912	0.24466	0.29359	0.27728	0.26097	0.26097	0.27728	0.27728	0.33436	0.33436	0.21203	0.29359	0.35883	0.26912	0.26097	0.28543	0.33436	0.21203	0.36698	0.25281	0.30990	0.25281	0.30990	0.23650	0.30990	0.30990	0.28543	0.39145	0.34252	0.35883	0.37514	0.30174	0.30990	0.30174	0.26097	0.29359	0.29359	0.33436	0.26097	0.26912	0.32621	0.28543	0.34252	0.33436	0.25281	0.38329	0.19572	0.26097	0.25281	0.34252	0.36698	0.30990	0.40776	0.35067	0.38329	0.29359	0.26097	0.28543	0.31805	0.26912	0.32621	0.28543	0.37514	0.35883	0.20388	0.30174	0.24466	0.27728	0.23650	0.31805	0.31805	0.30990	0.28543	0.30174	0.26097	0.22835	0.31805	0.33436	0.32621	0.37514	0.26912	0.33436	0.26097	0.31805	0.32621	0.30990	0.23650	0.29359	0.34252	0.22835	0.34252	0.31805	0.30990	0.30990	0.32621	0.28543	0.30174	0.26097	0.35883	0.22019	0.35883	0.31805	0.35883	0.34252	0.37514	0.27728	0.33436	0.25281	0.20388	0.35067	0.26097	0.30990	0.32621	0.29359	0.29359	0.31805	0.30990	0.26097	0.34252	0.37514	0.33436	0.29359	0.27728	0.41591	0.32621	0.23650	0.26912	0.36698	0.39960	0.30990	0.31805	0.30990	0.35067	0.34252	0.32621	0.31805	0.42407	0.39145	0.30990	0.35067	0.29359	0.31805	0.40776	0.27728	0.29359	0.34252	0.28543	0.41591	0.37514	0.31805	0.31805	0.33436	0.28543	0.38329	0.28543	0.34252	0.35883	0.36698	0.27728	0.30990	0.35883	0.35067	0.29359	0.26912	0.38329	0.35883	0.37514	0.40776	0.29359	0.27728	0.35883	0.34252	0.35883	0.38329	0.25281	0.34252	0.29359	0.35883	0.28543	0.28543	0.36698	0.28543	0.35067	0.45669	0.28543	0.36698	0.31805	0.35883	0.28543	0.32621	0.37514	0.23650	0.29359	0.39960	0.39145	0.30990	0.30990	0.35067	0.29359	0.28543	0.34252	0.33436	0.29359	0.29359	0.35067	0.29359	0.30174	0.31805	0.31805	0.35067	0.28543	0.33436	0.35883	0.35883	0.36698	0.36698	0.42407	0.39145	0.37514	0.39960	0.32621	0.35067	0.26912	0.43222	0.28543	0.37514	0.33436	0.35067	0.34252	0.39960	0.32621	0.33436	0.21203	0.29359	0.34252	0.35067	0.35067	0.37514	0.37514	0.34252	0.37514	0.39960	0.41591	0.26912	0.22019	0.27728	0.42407	0.30174	0.33436	0.44853	0.35883	0.27728	0.33436	0.44038	0.41591	0.39145	0.41591	0.43222	0.38329	0.33436	0.35883	0.34252	0.37514	0.28543	0.35067	0.48116	0.37514	0.44853	0.41591	0.30174	0.30990	0.27728	0.33436	0.37514	0.39960	0.37514	0.39960	0.34252	0.30174	0.38329	0.35067	0.33436	0.47300	0.29359	0.36698	0.28543	0.37514	0.29359	0.50562	0.34252	0.37514	0.33436	0.36698	0.36698	0.31805	0.42407	0.36698	0.35883	0.35067	0.44853	0.37514	0.33436	0.38329	0.43222	0.39960	0.38329	0.31805	0.31805	0.39960	0.30990	0.31805	0.29359	0.40776	0.31805	0.36698	0.36698	0.28543	0.26097	0.41591	0.37514	0.30990	0.38329	0.39960	0.35883	0.39960	0.30990	0.38329	0.39960	0.41591	0.39145	0.30174	0.29359	0.29359	0.40776	0.31805	0.35883	0.31805	0.27728	0.45669	0.39145	0.35883	0.22835	0.43222	0.32621	0.32621	0.33436	0.27728	0.27728	0.39960	0.35883	0.37514	0.35067	0.26097	0.28543	0.27728	0.35067	0.34252	0.30990	0.30174	0.36698	0.38329	0.30174	0.27728	0.40776	0.33436	0.34252	0.25281	0.35883	0.44853	0.36698	0.39145	0.36698	0.42407	0.37514	0.35067	0.27728	0.28543	0.38329	0.35067	0.32621	0.41591	0.29359	0.36698	0.36698	0.30174	0.34252	0.33436	0.36698	0.37514	0.36698	0.41591	0.53009	0.32621	0.36698	0.44038	0.31805	0.33436	0.39145	0.23650	0.33436	0.29359	0.33436	0.32621	0.30990	0.41591	0.29359	0.30174	0.36698	0.38329	0.27728	0.32621	0.26097	0.35883	0.35883	0.35067	0.32621	0.32621	0.39145	0.40776	0.39960	0.38329	0.27728	0.34252	0.39960	0.31805	0.36698	0.35067	0.38329	0.28543	0.36698	0.37514	0.33436	0.39960	0.36698	0.43222	0.35883	0.39960	0.43222	0.39145	0.35883	0.36698	0.37514	0.39145	0.43222	0.37514	0.41591	0.37514	0.40776	0.25281	0.35883	0.30174	0.45669	0.30990	0.33436	0.35883	0.36698	0.32621	0.28543	0.46485	0.41591	0.35883	0.44853	0.38329	0.37514	0.31805	0.37514	0.40776	0.39145	0.35067	0.29359	0.44038	0.40776	0.33436	0.35883	0.31805	0.33436	0.30174	0.34252	0.31805	0.35883	0.36698	0.30990	0.42407	0.35067	0.38329	0.40776	0.42407	0.39145	0.36698	0.35883	0.44853	0.40776	0.35883	0.45669	0.37514	0.36698	0.35067	0.35067	0.39145	0.38329	0.40776	0.39960	0.42407	0.59533	0.30990	0.39960	0.41591	0.35883	0.34252	0.34252	0.27728	0.39145	0.33436	0.37514	0.32621	0.43222	0.30174	0.47300	0.38329	0.28543	0.43222	0.34252	0.39145	0.35067	0.34252	0.52193	0.43222	0.40776	0.36698	0.41591	0.39960	0.45669	0.36698	0.34252	0.44038	0.39145	0.42407	0.50562	0.49747	0.44038	0.48116	0.35883	0.34252	0.34252	0.26097	0.43222	0.43222	0.34252	0.37514	0.35883	0.38329	0.43222	0.36698	0.44038	0.42407	0.39145	0.37514	0.48116	0.36698	0.39145	0.44038	0.47300	0.51378	0.40776	0.35067	0.44853	0.43222	0.37514	0.51378	0.38329	0.44038	0.39145	0.48116	0.44038	0.46485	0.41591	0.30990	0.47300	0.40776	0.44038	0.43222	0.46485	0.36698	0.30990	0.38329	0.38329	0.39145	0.42407	0.41591	0.37514	0.41591	0.35883	0.42407	0.39960	0.32621	0.39960	0.47300	0.37514	0.30990	0.39145	0.29359	0.38329	0.40776	0.37514	0.40776	0.46485	0.44038	0.22019	0.38329	0.37514	0.42407	0.41591	0.36698	0.35883	0.41591	0.44853	0.31805	0.52193	0.43222	0.39960	0.39960	0.34252	0.42407	0.43222	0.46485	0.41591	0.47300	0.40776	0.50562	0.51378	0.40776	0.34252	0.37514	0.44038	0.42407	0.37514	0.48931	0.38329	0.30174	0.33436	0.39960	0.44853	0.36698	0.41591	0.50562	0.37514	0.41591	0.51378	0.42407	0.44038	0.24466	0.40776	0.44038	0.43222	0.28543	0.36698	0.35067	0.41591	0.45669	0.48116	0.43222	0.43222	0.38329	0.35883	0.38329	0.53009	0.39145	0.42407	0.42407	0.36698	0.43222	0.31805	0.41591	0.40776	0.38329	0.26097	0.44853	0.28543	0.32621	0.30990	0.30990	0.37514	0.43222	0.41591	0.44853	0.48931	0.38329	0.40776	0.44038	0.41591	0.37514	0.34252	0.37514	0.33436	0.32621	0.34252	0.42407	0.39145	0.39145	0.44853	0.37514	0.40776	0.37514	0.41591	0.39145	0.38329	0.26097	0.44853	0.46485	0.36698	0.35883	0.44038	0.38329	0.45669	0.40776	0.39145	0.47300	0.35883	0.39145	0.35883	0.29359	0.32621	0.34252	0.38329	0.30990	0.34252	0.43222	0.38329	0.38329	0.52193	0.35067	0.34252	0.24466	0.38329	0.38329	0.40776	0.47300	0.37514	0.37514	0.47300	0.42407	0.41591	0.43222	0.35883	0.37514	0.44038	0.44853	0.47300	0.40776	0.36698	0.32621	0.36698	0.43222	0.39145	0.36698	0.35067	0.26912	0.36698	0.40776	0.38329	0.29359	0.38329	0.35883	0.45669	0.39960	0.46485	0.40776	0.41591	0.45669	0.34252	0.45669	0.50562	0.39960	0.35883	0.46485	0.35883	0.39145	0.42407	0.53824	0.43222	0.36698	0.46485	0.35883	0.36698	0.41591	0.44853	0.52193	0.46485	0.37514	0.37514	0.42407	0.37514	0.31805	0.44853	0.33436	0.49747	0.46485	0.44038	0.33436	0.51378	0.41591	0.35067	0.44038	0.43222	0.41591	0.36698	0.43222	0.34252	0.42407	0.40776	0.39145	0.40776	0.37514	0.39960	0.44038	0.41591	0.42407	0.39960	0.39960	0.40776	0.39145	0.37514	0.40776	0.35883	0.40776	0.38329	0.46485	0.41591	0.35883	0.38329	0.43222	0.46485	0.34252	0.41591	0.45669	0.37514	0.39960	0.36698	0.43222	0.48116	0.46485	0.43222	0.42407	0.35883	0.36698	0.42407	0.36698	0.51378	0.35067	0.43222	0.38329	0.38329	0.42407	0.36698	0.45669	0.42407	0.40776	0.43222	0.44853	0.47300	0.35067	0.42407	0.42407	0.35067	0.35067	0.38329	0.29359	0.30990	0.39960	0.35883	0.37514	0.44038	0.48116	0.42407	0.36698	0.43222	0.44038	0.48116	0.40776	0.47300	0.39145	0.39145	0.41591	0.46485	0.41591	0.44853	0.49747	0.38329	0.39960	0.40776	0.36698	0.35067	0.52193	0.49747	0.39145	0.38329	0.36698	0.38329	0.41591	0.30990	0.33436	0.44038	0.44853	0.39145	0.39145	0.39145	0.42407	0.35883	0.39960	0.47300	0.46485	0.49747	0.44038	0.36698	0.39145	0.39960	0.40776	0.42407	0.45669	0.30990	0.44853	0.47300	0.34252	0.39145	0.34252	0.35883	0.42407	0.42407	0.45669	0.46485	0.34252	0.37514	0.48931	0.47300	0.47300	0.43222	0.39960	0.38329	0.42407	0.54640	0.47300	0.49747	0.48931	0.48116	0.38329	0.44853	0.47300	0.46485	0.44853	0.55455	0.45669	0.43222	0.39145	0.48116	0.35883	0.44038	0.45669	0.54640	0.45669	0.44853	0.31805	0.38329	0.47300	0.48931	0.38329	0.40776	0.42407	0.43222	0.48931	0.50562	0.44038	0.36698	0.39145	0.35883	0.35067	0.51378	0.39145	0.45669	0.43222	0.44038	0.37514	0.43222	0.39960	0.44038	0.48116	0.42407	0.51378	0.44853	0.42407	0.44038	0.44853	0.44038	0.44853	0.44038	0.31805	0.33436	0.32621	0.35883	0.33436	0.39960	0.41591	0.48931	0.45669	0.48116	0.54640	0.54640	0.42407	0.35883	0.36698	0.51378	0.37514	0.35883	0.52193	0.46485	0.45669	0.51378	0.48116	0.39145	0.56271	0.45669	0.45669	0.49747	0.50562	0.52193	0.44853	0.43222	0.30990	0.39145	0.35067	0.44853	0.43222	0.37514	0.39145	0.49747	0.43222	0.41591	0.45669	0.46485	0.42407	0.39145	0.42407	0.48931	0.39960	0.50562	0.44853	0.33436	0.48116	0.37514	0.31805	0.44853	0.35883	0.52193	0.40776	0.35883	0.47300	0.56271	0.45669	0.47300	0.41591	0.43222	0.39960	0.47300	0.53009	0.39145	0.49747	0.37514	0.42407	0.48116	0.42407	0.39960	0.40776	0.34252	0.42407	0.47300	0.49747	0.46485	0.43222	0.51378	0.46485	0.44038	0.30174	0.43222	0.35067	0.43222	0.40776	0.48116	0.32621	0.37514	0.44853	0.42407	0.36698	0.43222	0.31805	0.39145	0.39960	0.45669	0.37514	0.47300	0.39960	0.40776	0.44853	0.47300	0.47300	0.46485	0.43222	0.40776	0.48931	0.53009	0.43222	0.45669	0.44853	0.50562	0.41591	0.39960	0.37514	0.35067	0.44853	0.42407	0.44038	0.50562	0.39960	0.42407	0.45669	0.43222	0.48931	0.31805	0.45669	0.46485	0.54640	0.53009	0.41591	0.35883	0.54640	0.49747	0.36698	0.44853	0.50562	0.42407	0.43222	0.42407	0.30990	0.49747	0.40776	0.50562	0.52193	0.40776	0.61979	0.43222	0.35067	0.54640	0.53824	0.38329	0.39145	0.39960	0.47300	0.47300	0.36698	0.44853	0.44038	0.42407	0.35067	0.49747	0.48116	0.42407	0.39960	0.48931	0.45669	0.49747	0.50562	0.39960	0.47300	0.52193	0.39145	0.37514	0.42407	0.43222	0.40776	0.42407	0.43222	0.44038	0.49747	0.50562	0.46485	0.43222	0.51378	0.44853	0.44038	0.43222	0.43222	0.37514	0.42407	0.51378	0.48931	0.42407	0.50562	0.41591	0.54640	0.48116	0.47300	0.52193	0.40776	0.47300	0.40776	0.53824	0.52193	0.57902	0.44853	0.61979	0.57086	0.48116	0.44038	0.43222	0.51378	0.51378	0.44853	0.42407	0.41591	0.43222	0.41591	0.45669	0.53824	0.48931	0.48116	0.39145	0.41591	0.45669	0.48931	0.48116	0.38329	0.35067	0.45669	0.43222	0.42407	0.48931	0.44853	0.50562	0.52193	0.57086	0.39145	0.55455	0.49747	0.44038	0.53824	0.38329	0.67688	0.53824	0.39145	0.56271	0.54640	0.48116	0.54640	0.57086	0.53009	0.51378	0.35883	0.53824	0.53824	0.55455	0.53009	0.44853	0.44038	0.45669	0.34252	0.43222	0.43222	0.51378	0.40776	0.48116	0.50562	0.49747	0.44038	0.53009	0.45669	0.53824	0.39145	0.47300	0.50562	0.54640	0.51378	0.53824	0.44038	0.47300	0.39145	0.50562	0.46485	0.48116	0.46485	0.44853	0.55455	0.44853	0.43222	0.45669	0.49747	0.48116	0.32621	0.47300	0.53009	0.44853	0.51378	0.50562	0.52193	0.54640	0.48116	0.47300	0.54640	0.44853	0.54640	0.44853	0.39145	0.33436	0.53009	0.58717	0.45669	0.47300	0.41591	0.50562	0.55455	0.48931	0.58717	0.53009	0.43222	0.59533	0.42407	0.59533	0.49747	0.52193	0.53009	0.50562	0.46485	0.51378	0.53824	0.46485	0.44853	0.42407	0.43222	0.44853	0.42407	0.43222	0.48116	0.38329	0.30990	0.41591	0.48116	0.39145	0.44038	0.36698	0.48931	0.50562	0.51378	0.48116	0.48931	0.46485	0.55455	0.51378	0.53009	0.56271	0.44038	0.54640	0.49747	0.44038	0.50562	0.48116	0.48116	0.55455	0.48116	0.34252	0.40776	0.48116	0.48931	0.43222	0.48931	0.44853	0.51378	0.45669	0.37514	0.55455	0.39145	0.43222	0.47300	0.41591	0.46485	0.45669	0.43222	0.44038	0.46485	0.51378	0.53824	0.50562	0.46485	0.31805	0.46485	0.44038	0.45669	0.46485	0.53009	0.38329	0.43222	0.34252	0.50562	0.52193	0.56271	0.57086	0.57902	0.46485	0.42407	0.39145	0.38329	0.40776	0.58717	0.52193	0.52193	0.57902	0.44853	0.53009	0.62795	0.57086	0.44853	0.48116	0.48931	0.53009	0.48116	0.48116	0.47300	0.39960	0.43222	0.43222	0.53824	0.44853	0.50562	0.57902	0.45669	0.49747	0.48116	0.39145	0.50562	0.54640	0.50562	0.56271	0.54640	0.47300	0.53009	0.53824	0.49747	0.45669	0.48931	0.55455	0.48931	0.35067	0.57086	0.54640	0.53009	0.47300	0.56271	0.48116	0.45669	0.45669	0.60348	0.44853	0.61164	0.48116	0.48931	0.45669	0.48116	0.47300	0.48116	0.57086	0.52193	0.53824	0.48116	0.49747	0.53009	0.49747	0.42407	0.43222	0.54640	0.49747	0.61164	0.53824	0.49747	0.47300	0.48931	0.41591	0.53009	0.53009	0.43222	0.48116	0.44038	0.51378	0.47300	0.39960	0.55455	0.58717	0.44853	0.54640	0.44853	0.43222	0.47300	0.55455	0.47300	0.52193	0.53824	0.46485	0.45669	0.57902	0.40776	0.53824	0.54640	0.58717	0.61979	0.38329	0.64426	0.42407	0.43222	0.47300	0.49747	0.46485	0.51378
10	0.57604	0.51675	0.64381	0.51675	0.44898	0.61840	0.44050	0.47439	0.43203	0.59299	0.39815	0.49980	0.54216	0.55063	0.66076	0.54216	0.46592	0.51675	0.49133	0.53369	0.55063	0.50827	0.59299	0.49980	0.53369	0.52522	0.49133	0.47439	0.53369	0.51675	0.49980	0.47439	0.62687	0.47439	0.47439	0.47439	0.44898	0.49980	0.38121	0.44898	0.49133	0.44898	0.35579	0.49980	0.44898	0.57604	0.53369	0.52522	0.55910	0.54216	0.43203	0.49133	0.49133	0.49980	0.55063	0.41509	0.55063	0.49980	0.54216	0.40662	0.49133	0.52522	0.44050	0.50827	0.55910	0.49133	0.56757	0.58452	0.44898	0.52522	0.51675	0.47439	0.44898	0.51675	0.38968	0.44898	0.55910	0.50827	0.44050	0.45745	0.44898	0.49980	0.46592	0.56757	0.47439	0.45745	0.37273	0.46592	0.39815	0.43203	0.45745	0.48286	0.41509	0.49980	0.49133	0.47439	0.51675	0.52522	0.49133	0.48286	0.50827	0.44898	0.49980	0.45745	0.52522	0.59299	0.45745	0.43203	0.47439	0.32191	0.38968	0.44050	0.55910	0.50827	0.52522	0.49133	0.48286	0.37273	0.49980	0.50827	0.72006	0.49980	0.58452	0.55910	0.43203	0.52522	0.55063	0.66923	0.43203	0.57604	0.54216	0.41509	0.58452	0.37273	0.49980	0.45745	0.57604	0.54216	0.48286	0.53369	0.50827	0.43203	0.54216	0.53369	0.55063	0.36426	0.51675	0.48286	0.44898	0.57604	0.38968	0.48286	0.50827	0.50827	0.53369	0.45745	0.44898	0.39815	0.44050	0.47439	0.55063	0.47439	0.52522	0.55910	0.49980	0.38968	0.48286	0.44898	0.46592	0.53369	0.38968	0.49133	0.39815	0.41509	0.44898	0.44050	0.54216	0.49980	0.55063	0.40662	0.39815	0.44898	0.39815	0.42356	0.39815	0.49980	0.45745	0.47439	0.39815	0.44898	0.40662	0.50827	0.53369	0.49133	0.51675	0.50827	0.55910	0.47439	0.47439	0.44050	0.62687	0.56757	0.60993	0.52522	0.44898	0.38121	0.54216	0.38968	0.45745	0.44898	0.47439	0.50827	0.55063	0.49980	0.37273	0.60993	0.49980	0.57604	0.50827	0.47439	0.57604	0.49980	0.51675	0.49133	0.52522	0.51675	0.49980	0.45745	0.28802	0.49133	0.45745	0.54216	0.42356	0.44898	0.41509	0.50827	0.51675	0.54216	0.38968	0.50827	0.47439	0.50827	0.49980	0.44898	0.46592	0.60146	0.46592	0.39815	0.48286	0.33038	0.51675	0.44898	0.55063	0.45745	0.49133	0.46592	0.55063	0.36426	0.54216	0.49133	0.53369	0.56757	0.48286	0.44050	0.48286	0.50827	0.53369	0.49133	0.43203	0.45745	0.46592	0.44050	0.43203	0.35579	0.46592	0.49133	0.49980	0.49980	0.47439	0.42356	0.42356	0.46592	0.43203	0.40662	0.44050	0.49980	0.51675	0.44898	0.48286	0.52522	0.44898	0.49980	0.51675	0.60993	0.44898	0.57604	0.42356	0.40662	0.50827	0.61840	0.41509	0.57604	0.55063	0.47439	0.50827	0.52522	0.47439	0.52522	0.39815	0.44050	0.44898	0.49133	0.58452	0.48286	0.36426	0.44898	0.50827	0.44898	0.47439	0.43203	0.48286	0.44050	0.52522	0.48286	0.49133	0.60993	0.44898	0.46592	0.48286	0.40662	0.55063	0.60993	0.49133	0.55910	0.38968	0.44050	0.44898	0.52522	0.59299	0.55910	0.45745	0.50827	0.60993	0.52522	0.48286	0.51675	0.54216	0.54216	0.49980	0.52522	0.46592	0.51675	0.34732	0.45745	0.64381	0.55063	0.49980	0.51675	0.49980	0.59299	0.45745	0.44898	0.47439	0.50827	0.58452	0.44050	0.44898	0.45745	0.50827	0.59299	0.49980	0.47439	0.61840	0.41509	0.52522	0.42356	0.54216	0.41509	0.38968	0.42356	0.40662	0.38968	0.49133	0.36426	0.56757	0.59299	0.57604	0.60993	0.45745	0.55063	0.47439	0.57604	0.48286	0.45745	0.56757	0.51675	0.51675	0.58452	0.44050	0.39815	0.44898	0.46592	0.45745	0.44050	0.48286	0.46592	0.40662	0.44050	0.48286	0.48286	0.51675	0.38968	0.53369	0.55910	0.57604	0.49980	0.55063	0.40662	0.33885	0.52522	0.53369	0.46592	0.51675	0.44050	0.45745	0.46592	0.47439	0.55910	0.36426	0.49133	0.39815	0.46592	0.51675	0.46592	0.51675	0.49133	0.36426	0.47439	0.50827	0.49980	0.42356	0.38121	0.44050	0.44050	0.36426	0.49133	0.38121	0.49133	0.58452	0.48286	0.43203	0.36426	0.33038	0.42356	0.38121	0.55910	0.58452	0.53369	0.47439	0.49133	0.47439	0.42356	0.38121	0.42356	0.39815	0.40662	0.42356	0.38968	0.41509	0.46592	0.37273	0.40662	0.44898	0.46592	0.46592	0.47439	0.46592	0.46592	0.34732	0.47439	0.48286	0.52522	0.43203	0.53369	0.35579	0.45745	0.50827	0.48286	0.40662	0.50827	0.45745	0.52522	0.55910	0.51675	0.49980	0.33038	0.43203	0.52522	0.50827	0.44050	0.43203	0.39815	0.48286	0.44898	0.37273	0.38968	0.36426	0.44050	0.53369	0.51675	0.34732	0.41509	0.46592	0.47439	0.46592	0.44898	0.55063	0.38968	0.43203	0.45745	0.48286	0.44050	0.44898	0.55910	0.67770	0.52522	0.49980	0.38968	0.43203	0.44050	0.51675	0.38121	0.40662	0.32191	0.37273	0.44898	0.44050	0.47439	0.50827	0.41509	0.34732	0.44898	0.49133	0.40662	0.53369	0.37273	0.44898	0.38968	0.53369	0.47439	0.49133	0.44898	0.48286	0.33038	0.40662	0.52522	0.45745	0.34732	0.43203	0.47439	0.47439	0.35579	0.35579	0.53369	0.51675	0.39815	0.43203	0.34732	0.44050	0.53369	0.45745	0.51675	0.46592	0.39815	0.46592	0.46592	0.42356	0.39815	0.42356	0.31344	0.31344	0.40662	0.47439	0.44898	0.42356	0.36426	0.40662	0.36426	0.47439	0.42356	0.49980	0.49133	0.49980	0.39815	0.41509	0.47439	0.38968	0.44050	0.33038	0.28802	0.40662	0.44050	0.55063	0.38968	0.55063	0.41509	0.37273	0.55063	0.38968	0.38968	0.48286	0.43203	0.45745	0.44050	0.33038	0.38968	0.48286	0.43203	0.43203	0.38121	0.41509	0.38121	0.43203	0.38121	0.39815	0.43203	0.35579	0.59299	0.37273	0.44898	0.42356	0.52522	0.52522	0.34732	0.55910	0.52522	0.48286	0.44898	0.45745	0.39815	0.45745	0.33885	0.43203	0.44050	0.45745	0.44898	0.49133	0.54216	0.53369	0.38968	0.41509	0.41509	0.40662	0.37273	0.42356	0.39815	0.42356	0.38968	0.49133	0.44050	0.47439	0.37273	0.56757	0.38968	0.44898	0.38121	0.38968	0.42356	0.44898	0.38121	0.38121	0.42356	0.40662	0.38968	0.39815	0.48286	0.38121	0.52522	0.37273	0.44898	0.39815	0.57604	0.38968	0.44050	0.52522	0.36426	0.38968	0.42356	0.44898	0.40662	0.34732	0.33038	0.36426	0.51675	0.42356	0.43203	0.44898	0.41509	0.35579	0.44050	0.41509	0.44898	0.49133	0.49980	0.43203	0.40662	0.47439	0.35579	0.47439	0.40662	0.38968	0.51675	0.44898	0.36426	0.46592	0.44898	0.36426	0.48286	0.44050	0.39815	0.40662	0.48286	0.44050	0.37273	0.48286	0.38121	0.24567	0.38968	0.43203	0.51675	0.41509	0.28802	0.38121	0.34732	0.49133	0.43203	0.31344	0.49133	0.60993	0.33885	0.37273	0.37273	0.42356	0.36426	0.41509	0.50827	0.31344	0.57604	0.36426	0.40662	0.37273	0.34732	0.34732	0.40662	0.35579	0.43203	0.47439	0.31344	0.38968	0.41509	0.31344	0.49133	0.40662	0.38121	0.44050	0.45745	0.38968	0.33038	0.30496	0.35579	0.43203	0.42356	0.40662	0.47439	0.38121	0.45745	0.38121	0.43203	0.40662	0.45745	0.32191	0.38968	0.36426	0.45745	0.37273	0.47439	0.34732	0.40662	0.35579	0.47439	0.39815	0.46592	0.44050	0.44050	0.49980	0.44050	0.47439	0.26261	0.49980	0.43203	0.37273	0.48286	0.49133	0.42356	0.39815	0.33038	0.36426	0.51675	0.36426	0.33038	0.36426	0.43203	0.41509	0.35579	0.41509	0.40662	0.48286	0.44050	0.37273	0.46592	0.36426	0.33038	0.49980	0.34732	0.28802	0.31344	0.32191	0.25414	0.44050	0.39815	0.43203	0.44898	0.38121	0.44898	0.44898	0.40662	0.36426	0.44050	0.48286	0.42356	0.44898	0.36426	0.35579	0.38121	0.39815	0.32191	0.38968	0.38968	0.47439	0.38968	0.37273	0.33885	0.43203	0.38121	0.31344	0.54216	0.46592	0.38121	0.38968	0.37273	0.41509	0.33038	0.45745	0.46592	0.35579	0.38121	0.24567	0.42356	0.44898	0.38121	0.44050	0.34732	0.34732	0.49133	0.31344	0.38968	0.43203	0.41509	0.43203	0.42356	0.43203	0.53369	0.57604	0.37273	0.38121	0.36426	0.31344	0.38968	0.37273	0.36426	0.41509	0.39815	0.31344	0.48286	0.40662	0.35579	0.45745	0.48286	0.38121	0.46592	0.33038	0.36426	0.44898	0.44050	0.30496	0.31344	0.38968	0.38968	0.42356	0.41509	0.38121	0.45745	0.42356	0.34732	0.46592	0.44050	0.47439	0.36426	0.36426	0.35579	0.38121	0.52522	0.44898	0.44050	0.32191	0.40662	0.39815	0.38968	0.31344	0.39815	0.38121	0.41509	0.29649	0.35579	0.39815	0.32191	0.41509	0.41509	0.23719	0.27955	0.44050	0.44050	0.34732	0.38968	0.39815	0.33885	0.35579	0.32191	0.40662	0.44898	0.30496	0.31344	0.45745	0.37273	0.42356	0.39815	0.40662	0.43203	0.36426	0.34732	0.37273	0.53369	0.38968	0.35579	0.42356	0.37273	0.33038	0.38121	0.42356	0.41509	0.48286	0.39815	0.22872	0.40662	0.31344	0.36426	0.42356	0.42356	0.33038	0.37273	0.29649	0.39815	0.32191	0.38121	0.28802	0.32191	0.37273	0.49133	0.35579	0.38121	0.37273	0.33038	0.41509	0.35579	0.30496	0.35579	0.41509	0.38968	0.34732	0.46592	0.35579	0.30496	0.33885	0.40662	0.35579	0.29649	0.32191	0.47439	0.31344	0.32191	0.33038	0.38968	0.41509	0.32191	0.42356	0.38121	0.38121	0.38968	0.38968	0.27955	0.33038	0.38121	0.32191	0.29649	0.41509	0.38121	0.33885	0.33885	0.42356	0.33038	0.33885	0.39815	0.41509	0.35579	0.27108	0.37273	0.27955	0.30496	0.26261	0.24567	0.29649	0.34732	0.36426	0.33885	0.38968	0.34732	0.42356	0.51675	0.34732	0.38121	0.34732	0.29649	0.38968	0.33885	0.38968	0.30496	0.26261	0.32191	0.38121	0.27955	0.46592	0.44050	0.40662	0.28802	0.36426	0.22872	0.25414	0.27108	0.35579	0.31344	0.26261	0.27955	0.33885	0.32191	0.27955	0.28802	0.21178	0.38121	0.27955	0.31344	0.30496	0.30496	0.28802	0.29649	0.36426	0.35579	0.22872	0.34732	0.34732	0.39815	0.35579	0.26261	0.35579	0.36426	0.33038	0.33038	0.34732	0.29649	0.40662	0.38121	0.33885	0.27108	0.31344	0.27955	0.22872	0.29649	0.43203	0.23719	0.30496	0.34732	0.44898	0.38121	0.39815	0.38121	0.41509	0.36426	0.31344	0.38968	0.32191	0.27955	0.27955	0.40662	0.33038	0.26261	0.30496	0.27955	0.29649	0.27108	0.38121	0.31344	0.31344	0.35579	0.33038	0.41509	0.31344	0.30496	0.35579	0.24567	0.28802	0.24567	0.30496	0.23719	0.27955	0.29649	0.26261	0.25414	0.24567	0.27108	0.32191	0.32191	0.38968	0.34732	0.25414	0.39815	0.27108	0.28802	0.27108	0.33038	0.33038	0.27955	0.33885	0.31344	0.20331	0.27955	0.31344	0.22025	0.33038	0.38968	0.28802	0.38968	0.41509	0.38121	0.33885	0.31344	0.27955	0.29649	0.30496	0.28802	0.35579	0.30496	0.30496	0.26261	0.33885	0.42356	0.25414	0.30496	0.30496	0.32191	0.35579	0.30496	0.35579	0.26261	0.31344	0.31344	0.27955	0.31344	0.25414	0.27108	0.27108	0.31344	0.28802	0.33038	0.38968	0.27955	0.37273	0.34732	0.34732	0.21178	0.31344	0.30496	0.20331	0.29649	0.33885	0.23719	0.33038	0.24567	0.22872	0.34732	0.22025	0.24567	0.27108	0.20331	0.26261	0.28802	0.26261	0.33885	0.32191	0.26261	0.26261	0.25414	0.29649	0.31344	0.31344	0.16942	0.26261	0.20331	0.33885	0.33885	0.27955	0.24567	0.26261	0.30496	0.27108	0.25414	0.22025	0.37273	0.37273	0.19484	0.23719	0.29649	0.22872	0.27108	0.31344	0.32191	0.20331	0.34732	0.20331	0.33885	0.29649	0.27955	0.30496	0.27108	0.25414	0.32191	0.24567	0.30496	0.32191	0.33885	0.27108	0.33885	0.33885	0.19484	0.28802	0.33038	0.23719	0.26261	0.38121	0.26261	0.28802	0.30496	0.26261	0.31344	0.27108	0.23719	0.21178	0.20331	0.31344	0.22872	0.31344	0.19484	0.33038	0.23719	0.32191	0.23719	0.29649	0.30496	0.27108	0.31344	0.22025	0.24567	0.36426	0.23719	0.24567	0.26261	0.27108	0.29649	0.22025	0.22872	0.26261	0.20331	0.32191	0.24567	0.31344	0.27108	0.24567	0.23719	0.26261	0.25414	0.19484	0.22872	0.30496	0.25414	0.23719	0.23719	0.27955	0.27108	0.24567	0.23719	0.26261	0.22872	0.31344	0.22025	0.23719	0.20331	0.26261	0.20331	0.22872	0.21178	0.27955	0.21178	0.27108	0.20331	0.22872	0.22025	0.28802	0.22872	0.22025	0.12707	0.20331	0.21178	0.27955	0.31344	0.27955	0.33038	0.28802	0.22872	0.27108	0.26261	0.18637	0.15248	0.20331	0.27108	0.25414	0.30496	0.33038	0.26261	0.22025	0.28802	0.26261	0.22872	0.24567	0.27108	0.21178	0.24567	0.23719	0.18637	0.16942	0.25414	0.21178	0.22872	0.25414	0.20331	0.20331	0.23719	0.19484	0.27108	0.25414	0.16942	0.22872	0.21178	0.24567	0.30496	0.21178	0.28802	0.16942	0.22872	0.22872	0.24567	0.20331	0.27955	0.17790	0.24567	0.22872	0.22025	0.21178	0.23719	0.22872	0.26261	0.25414	0.19484	0.30496	0.27955	0.22025	0.22872	0.26261	0.22025	0.15248	0.18637	0.18637	0.27108	0.25414	0.27108	0.23719	0.17790	0.21178	0.25414	0.24567	0.21178	0.16942	0.13554	0.18637	0.24567	0.26261	0.25414	0.24567	0.22872	0.12707	0.18637	0.22025	0.20331	0.15248	0.18637	0.22025	0.24567	0.18637	0.29649	0.27955	0.28802	0.30496	0.16095	0.16095	0.19484	0.19484	0.19484	0.22025	0.24567	0.20331	0.27108	0.18637	0.25414	0.23719	0.25414	0.18637	0.23719	0.21178	0.22872	0.18637	0.16095	0.22872	0.17790	0.21178	0.22872	0.18637	0.24567	0.24567	0.17790	0.14401	0.22872	0.21178	0.20331	0.18637	0.26261	0.22025	0.21178	0.18637	0.19484	0.16942	0.19484	0.24567	0.15248	0.20331	0.26261	0.22025	0.13554	0.17790	0.22025	0.17790	0.22872	0.22872	0.23719	0.16942	0.22872	0.17790	0.17790	0.20331	0.23719	0.27108	0.17790	0.16942	0.17790	0.23719	0.14401	0.18637	0.27108	0.13554	0.19484	0.21178	0.22872	0.19484	0.22025	0.16942	0.16942	0.17790	0.18637	0.22025	0.23719	0.16095	0.16942	0.20331	0.24567	0.29649	0.13554	0.22025	0.18637	0.21178	0.20331	0.16942	0.23719	0.12707	0.20331	0.16942	0.17790	0.16942	0.23719	0.21178	0.17790	0.18637	0.19484	0.14401	0.15248	0.19484	0.17790	0.13554	0.15248	0.25414	0.18637	0.17790	0.22025	0.18637	0.21178	0.24567	0.21178	0.21178	0.16942	0.21178	0.14401	0.15248	0.16095	0.24567	0.25414	0.16095	0.16942	0.16942	0.16942	0.11013	0.11013	0.21178	0.13554	0.22025	0.10165	0.21178	0.20331	0.24567	0.15248	0.20331	0.21178	0.21178	0.28802	0.24567	0.19484	0.14401	0.21178	0.23719	0.15248	0.16095	0.16942	0.17790	0.17790	0.11860	0.14401	0.14401	0.12707	0.13554	0.20331	0.12707	0.21178	0.16095	0.09318	0.14401	0.17790	0.23719	0.08471	0.20331	0.18637	0.21178	0.23719	0.16942	0.17790	0.13554	0.19484	0.22025	0.18637	0.14401	0.17790	0.15248	0.15248	0.19484	0.12707	0.19484	0.11860	0.09318	0.16942	0.15248	0.18637	0.14401	0.16942	0.16095	0.11860	0.15248	0.12707	0.14401	0.12707	0.14401	0.14401	0.08471	0.08471	0.19484	0.17790	0.17790	0.19484	0.17790	0.11860	0.14401	0.15248	0.14401	0.16942	0.16095	0.16095	0.11860	0.14401	0.18637	0.18637	0.14401	0.12707	0.23719	0.13554	0.16942	0.19484	0.11860	0.12707	0.15248	0.09318	0.10165	0.07624	0.06777	0.11860	0.09318	0.16095	0.14401	0.14401	0.15248	0.10165	0.15248	0.19484	0.11860	0.22872	0.20331	0.11013	0.16095	0.12707	0.08471	0.15248	0.12707	0.16942	0.18637	0.07624	0.12707	0.17790	0.09318	0.17790	0.06777	0.13554	0.22025	0.16095	0.13554	0.17790	0.11013	0.08471	0.05930	0.15248	0.16095	0.11013	0.11013	0.12707	0.11860	0.17790	0.21178	0.11013	0.14401	0.21178	0.11860	0.09318	0.10165	0.12707	0.12707	0.11860	0.10165	0.13554	0.18637	0.11013	0.10165	0.13554	0.06777	0.12707	0.11860	0.08471	0.15248	0.08471	0.10165	0.11013	0.08471	0.10165	0.11860	0.13554	0.09318	0.17790	0.13554	0.08471	0.06777	0.08471	0.11860	0.15248	0.17790	0.10165	0.20331	0.12707	0.08471	0.11013	0.14401	0.16095	0.11013	0.10165	0.14401	0.15248	0.11013	0.14401	0.19484	0.12707	0.06777	0.13554	0.06777	0.06777	0.11013	0.15248	0.10165	0.06777	0.11013	0.09318	0.13554	0.14401	0.07624	0.16095	0.16095	0.11860	0.12707	0.14401	0.14401	0.05083	0.11860	0.11860	0.08471	0.16942	0.11860	0.15248	0.13554	0.11013	0.16095	0.09318	0.12707	0.11860	0.11013	0.06777	0.06777	0.13554	0.07624	0.11013	0.11013	0.11013	0.11013	0.11013	0.10165	0.16942	0.11013	0.10165	0.06777	0.12707	0.08471	0.16095	0.19484	0.06777	0.16942	0.09318	0.07624	0.11860	0.07624	0.09318	0.08471	0.08471	0.11860	0.07624	0.13554	0.14401	0.09318	0.09318	0.09318	0.07624	0.12707	0.06777	0.16942	0.10165	0.11013	0.10165	0.07624	0.06777	0.10165	0.11013	0.08471	0.10165	0.09318	0.14401	0.10165	0.10165	0.08471	0.07624	0.08471	0.06777	0.11013	0.05083	0.15248	0.13554	0.09318	0.09318	0.11860	0.14401	0.11013	0.09318	0.10165	0.10165	0.15248	0.12707	0.11860	0.12707	0.06777	0.11013	0.07624	0.07624	0.05930	0.08471	0.01694	0.06777	0.08471	0.08471	0.08471	0.11013	0.12707	0.09318	0.11860	0.07624	0.08471	0.10165	0.07624	0.11013	0.13554	0.13554	0.10165	0.07624	0.05930	0.11013	0.13554	0.12707	0.08471	0.11013	0.05930	0.09318	0.08471	0.15248	0.15248	0.08471	0.10165	0.10165	0.15248	0.11013	0.11860	0.08471	0.05930	0.04236	0.11013	0.07624	0.05930	0.05930	0.05083	0.09318	0.12707	0.11013	0.10165	0.07624	0.10165	0.08471	0.08471	0.08471	0.06777	0.10165	0.11860	0.07624	0.09318	0.05083	0.09318	0.11860	0.10165	0.07624	0.08471	0.11013	0.11860	0.09318	0.06777	0.05083	0.06777	0.06777	0.08471	0.08471	0.06777	0.10165	0.11860	0.11860	0.12707	0.10165	0.06777	0.09318	0.08471	0.10165	0.13554	0.13554	0.11013	0.05930	0.16095	0.09318	0.07624	0.12707	0.16942	0.11013	0.07624	0.07624	0.11013	0.12707	0.11013	0.07624	0.11013	0.09318	0.14401	0.05083	0.13554	0.07624	0.09318	0.11860	0.12707	0.09318	0.10165	0.11013	0.11860	0.12707	0.10165	0.09318	0.09318	0.11860	0.08471	0.12707	0.11860	0.11013	0.11013	0.13554	0.14401	0.09318	0.15248	0.18637	0.18637	0.11860	0.11013	0.15248	0.17790	0.13554	0.11013	0.09318	0.12707	0.13554	0.16095	0.09318	0.09318	0.14401	0.15248	0.10165	0.13554	0.09318	0.16095	0.15248	0.16942	0.16942	0.14401	0.08471	0.15248	0.10165	0.16095	0.15248	0.17790	0.22025	0.16942	0.14401	0.13554	0.10165	0.22025	0.18637	0.19484	0.22025	0.11013	0.16095	0.12707	0.18637	0.20331	0.12707	0.12707	0.11013	0.18637	0.17790	0.13554	0.18637	0.15248	0.18637	0.14401	0.25414	0.13554	0.09318	0.10165	0.16942	0.21178	0.16095	0.16942	0.14401	0.14401	0.13554	0.23719	0.21178	0.27955	0.18637	0.16095	0.18637	0.18637	0.16095	0.24567	0.14401	0.13554	0.18637	0.15248	0.19484	0.14401	0.13554	0.16095	0.16095	0.21178	0.23719	0.26261	0.15248	0.18637	0.25414	0.24567	0.22872	0.14401	0.17790	0.14401	0.14401	0.16942	0.18637	0.21178	0.21178	0.26261	0.17790	0.17790	0.24567	0.21178	0.13554	0.18637	0.20331	0.21178	0.20331	0.18637	0.22025	0.25414	0.22025	0.22872	0.20331	0.19484	0.22872	0.21178	0.21178	0.29649	0.22872	0.20331	0.20331	0.19484	0.19484	0.20331	0.25414	0.19484	0.22872	0.20331	0.19484	0.27955	0.27108	0.23719	0.27108	0.16942	0.26261	0.20331	0.28802	0.26261	0.30496	0.24567	0.25414	0.27108	0.30496	0.27108	0.22872	0.27955	0.27955	0.27955	0.34732	0.25414	0.32191	0.33885	0.22872	0.21178	0.24567	0.19484	0.28802	0.27108	0.27108	0.17790	0.27955	0.26261	0.22872	0.24567	0.14401	0.29649	0.18637	0.26261	0.28802	0.27108	0.22872	0.21178	0.21178	0.30496	0.33885	0.22025	0.22872	0.38121	0.22872	0.25414	0.36426	0.26261	0.26261	0.29649	0.27955	0.23719	0.38121	0.34732	0.28802	0.31344	0.31344	0.36426	0.35579	0.25414	0.33038	0.21178	0.20331	0.28802	0.22025	0.21178	0.27955	0.22872	0.26261	0.24567	0.26261	0.25414	0.21178	0.27108	0.29649	0.30496	0.19484	0.36426	0.34732	0.27108	0.29649	0.24567	0.23719	0.27108	0.33885	0.35579	0.29649	0.29649	0.25414	0.31344	0.20331	0.30496	0.27955	0.36426	0.24567	0.27108	0.21178	0.33038	0.25414	0.28802	0.27108	0.31344	0.31344	0.27108	0.31344	0.28802	0.22872	0.32191	0.31344	0.27108	0.24567	0.26261	0.31344	0.27955	0.22872	0.27955	0.40662	0.30496	0.24567	0.22872	0.38968	0.26261	0.19484	0.26261	0.26261	0.24567	0.30496	0.29649	0.29649	0.29649	0.36426	0.38121	0.17790	0.26261	0.25414	0.22872	0.24567	0.35579	0.24567	0.33885	0.22872	0.26261	0.38121	0.25414	0.27955	0.29649	0.30496	0.29649	0.34732	0.27108	0.35579	0.22872	0.33038	0.25414	0.29649	0.22025	0.28802	0.32191	0.27108	0.25414	0.27108	0.24567	0.27108	0.36426	0.32191	0.34732	0.26261	0.29649	0.32191	0.36426	0.38968	0.32191	0.35579	0.27108	0.26261	0.29649	0.21178	0.28802	0.24567	0.38968	0.28802	0.25414	0.38968	0.22872	0.38121	0.35579	0.32191	0.33885	0.30496	0.35579	0.38121	0.29649	0.28802	0.27108	0.33038	0.34732	0.31344	0.25414	0.29649	0.33038	0.23719	0.28802	0.33885	0.30496	0.31344	0.35579	0.32191	0.29649	0.35579	0.27108	0.28802	0.28802	0.28802	0.28802	0.29649	0.27955	0.41509	0.34732	0.25414	0.23719	0.28802	0.22872	0.36426	0.27955	0.37273	0.27955	0.18637	0.28802	0.28802	0.28802	0.40662	0.33885	0.42356	0.32191	0.35579	0.32191	0.32191	0.37273	0.27955	0.32191	0.22872	0.28802	0.27108	0.28802	0.41509	0.37273	0.27108	0.37273	0.34732	0.27108	0.33885	0.32191	0.31344	0.38121	0.36426	0.27955	0.33038	0.33038	0.32191	0.33885	0.37273	0.31344	0.34732	0.35579	0.38121	0.33038	0.29649	0.29649	0.29649	0.30496	0.33038	0.33038	0.27955	0.38968	0.30496	0.32191	0.29649	0.27955	0.33038	0.26261	0.36426	0.27955	0.31344	0.38121	0.38968	0.27108	0.29649	0.38968	0.37273	0.37273	0.29649	0.30496	0.31344	0.33885	0.34732	0.44050	0.33038	0.27108	0.35579	0.31344	0.29649	0.44898	0.53369	0.42356	0.41509	0.39815	0.39815	0.33038	0.26261	0.29649	0.34732	0.21178	0.35579	0.35579	0.42356	0.40662	0.26261	0.27108	0.35579	0.37273	0.28802	0.26261	0.27108	0.41509	0.34732	0.37273	0.41509	0.25414	0.35579	0.31344	0.40662	0.29649	0.31344	0.26261	0.41509	0.38968	0.33885	0.33885	0.42356	0.37273	0.33885	0.31344	0.28802	0.37273	0.38968	0.30496	0.27955	0.35579	0.41509	0.31344	0.27108	0.23719	0.38968	0.39815	0.36426	0.34732	0.41509	0.44898	0.33038	0.42356	0.38968	0.32191	0.39815	0.36426	0.38968	0.38121	0.32191	0.27955	0.34732	0.39815	0.29649	0.48286	0.36426	0.32191	0.29649	0.38121	0.30496	0.33885	0.33038	0.38121	0.37273	0.40662	0.40662	0.39815	0.33038	0.40662	0.36426	0.31344	0.33038	0.39815	0.32191	0.28802	0.34732	0.31344	0.30496	0.34732	0.45745	0.37273	0.34732	0.32191	0.33038	0.32191	0.31344	0.27955	0.34732	0.33038	0.37273	0.28802	0.40662	0.43203	0.27108	0.39815	0.42356	0.37273	0.36426	0.39815	0.34732	0.26261	0.30496	0.25414	0.26261	0.33885	0.37273	0.33885	0.33885	0.45745	0.33038	0.34732	0.35579	0.33038	0.36426	0.38121	0.35579	0.25414	0.39815	0.37273	0.38968	0.37273	0.33885	0.29649	0.34732	0.37273	0.49980	0.33885	0.33885	0.38968	0.37273	0.38968	0.38968	0.32191	0.34732	0.34732	0.34732	0.40662	0.33885	0.32191	0.39815	0.35579	0.39815	0.44050	0.40662	0.43203	0.39815	0.33885	0.42356	0.32191	0.37273	0.42356	0.31344	0.46592	0.45745	0.37273	0.38121	0.36426	0.23719	0.32191	0.33885	0.29649	0.39815	0.46592	0.37273	0.37273	0.36426	0.38968	0.42356	0.38121	0.43203	0.25414	0.37273	0.39815	0.33038	0.34732	0.31344	0.35579	0.46592	0.30496	0.43203	0.35579	0.40662	0.34732	0.33038	0.33038	0.38121	0.38121	0.37273	0.37273	0.35579	0.38968	0.37273	0.38121	0.43203	0.33885	0.38968	0.38121	0.44898	0.44898	0.36426	0.38121	0.44898	0.42356	0.35579	0.39815	0.45745	0.38968	0.38968	0.33885	0.28802	0.27108	0.27955	0.33885	0.31344	0.33038	0.36426	0.35579	0.39815	0.38121	0.30496	0.41509	0.42356	0.44898	0.32191	0.38121	0.35579	0.37273	0.32191	0.36426	0.38121	0.37273	0.34732	0.35579	0.49980	0.39815	0.29649	0.33885	0.40662	0.47439	0.34732	0.44898	0.34732	0.31344	0.33885	0.30496	0.34732	0.31344	0.36426	0.33885	0.43203	0.44050	0.25414	0.40662	0.39815	0.39815	0.37273	0.44050	0.36426	0.37273	0.38121	0.38121	0.44050	0.37273	0.33038	0.34732	0.45745	0.39815	0.40662	0.31344	0.37273	0.27955	0.44898	0.43203	0.38968	0.42356	0.35579	0.48286	0.21178	0.38968	0.42356	0.40662	0.44898	0.44898	0.47439	0.41509	0.38968	0.37273	0.39815	0.33885	0.49133	0.40662	0.46592	0.38968	0.35579	0.36426	0.41509	0.31344	0.43203	0.35579	0.37273	0.33885	0.42356	0.30496	0.44050	0.34732	0.44898	0.34732	0.37273	0.33038	0.33038	0.38968	0.38121	0.39815	0.46592	0.44050	0.38121	0.43203	0.45745	0.48286	0.46592	0.36426	0.49133	0.31344	0.33885	0.46592	0.46592	0.47439	0.36426	0.49980	0.27955	0.39815	0.34732	0.36426	0.39815	0.42356	0.37273	0.32191	0.52522	0.46592	0.38968	0.46592	0.45745	0.35579	0.37273	0.43203	0.38121	0.42356	0.38121	0.34732	0.48286	0.44050	0.51675	0.42356	0.52522	0.47439	0.47439	0.49980	0.41509	0.42356	0.44050	0.34732	0.42356	0.48286	0.47439	0.35579	0.44898	0.48286	0.50827	0.40662	0.42356	0.35579	0.38121	0.40662	0.38121	0.46592	0.41509	0.39815	0.37273	0.47439	0.41509	0.33885	0.43203	0.29649	0.33885	0.38121	0.40662	0.47439	0.51675	0.39815	0.51675	0.41509	0.39815	0.41509	0.41509	0.44050	0.33885	0.37273	0.34732	0.28802	0.37273	0.38968	0.38968	0.37273	0.38121	0.47439	0.39815	0.35579	0.35579	0.33038	0.36426	0.31344	0.35579	0.49133	0.31344	0.30496	0.40662	0.44050	0.38968	0.33885	0.43203	0.35579	0.33885	0.39815	0.42356	0.39815	0.38121	0.42356	0.38968	0.36426	0.44898	0.38121	0.30496	0.30496	0.38121	0.43203	0.48286	0.38121	0.39815	0.39815	0.51675	0.45745	0.37273	0.43203	0.48286	0.41509	0.44050	0.37273	0.43203	0.37273	0.47439	0.38121	0.47439	0.45745	0.41509	0.37273	0.41509	0.38968	0.34732	0.36426	0.38121	0.46592	0.35579	0.55063	0.31344	0.29649	0.40662	0.49133	0.38968	0.55063	0.39815	0.33885	0.42356	0.44050	0.30496	0.35579	0.38121	0.48286	0.46592	0.36426	0.40662	0.33885	0.42356	0.41509	0.57604	0.37273	0.46592	0.38968	0.41509	0.42356	0.38968	0.38968	0.39815	0.44898	0.45745	0.43203	0.34732	0.36426	0.40662	0.36426	0.38968	0.38968	0.42356	0.33885	0.44898	0.34732	0.44050	0.38968	0.48286	0.44050	0.41509	0.44050	0.41509	0.46592	0.46592	0.44898	0.31344	0.50827	0.38968	0.36426	0.38121	0.50827	0.45745	0.46592	0.38968	0.50827	0.44898	0.38968	0.42356	0.38121	0.33885	0.37273	0.46592	0.44050	0.49133	0.39815	0.38968	0.41509	0.48286	0.40662	0.51675	0.40662	0.45745	0.42356	0.32191	0.46592	0.42356	0.45745	0.45745	0.44050	0.55910	0.46592	0.42356	0.45745	0.42356	0.44898	0.45745	0.40662	0.41509	0.48286	0.41509	0.36426	0.40662	0.36426	0.49980	0.45745	0.41509	0.50827	0.45745	0.54216	0.44898	0.39815	0.44050	0.43203	0.35579	0.46592	0.44050	0.44050	0.40662	0.43203	0.49133	0.39815	0.35579	0.40662	0.41509	0.41509	0.55910	0.50827	0.49133	0.43203	0.46592	0.40662	0.51675	0.44050	0.47439	0.33038	0.50827	0.42356	0.38121	0.35579	0.42356	0.47439	0.49133	0.47439	0.49133	0.47439	0.53369	0.44050	0.42356	0.46592	0.42356	0.55063	0.41509	0.33038	0.45745	0.36426	0.41509	0.37273	0.47439	0.45745	0.40662	0.55063	0.49133	0.35579	0.50827	0.42356	0.38968	0.39815	0.45745	0.44898	0.28802	0.30496	0.38968	0.39815	0.51675	0.49980	0.50827	0.52522	0.47439	0.40662	0.53369	0.45745	0.47439	0.44050	0.48286	0.50827	0.33038	0.55910	0.30496	0.33885	0.52522	0.42356	0.45745	0.38968	0.30496	0.38968	0.50827	0.43203	0.42356	0.39815	0.47439	0.38121	0.36426	0.46592	0.48286	0.51675	0.41509	0.50827	0.60993	0.48286	0.44898	0.43203	0.40662	0.36426	0.41509	0.43203	0.46592	0.40662	0.33885	0.45745	0.41509	0.43203	0.39815	0.40662	0.41509	0.38968	0.47439	0.44898	0.38121	0.44050	0.44050	0.48286	0.43203	0.38121	0.43203	0.36426	0.49980	0.45745	0.40662	0.47439	0.36426	0.49133	0.44898	0.37273	0.49133	0.47439	0.57604	0.33038	0.47439	0.44898	0.37273	0.38121	0.53369	0.40662	0.36426	0.45745	0.44050	0.51675	0.45745	0.28802	0.40662	0.41509	0.48286	0.39815	0.41509	0.32191	0.50827	0.38968	0.42356	0.41509	0.52522	0.55063	0.40662	0.49133	0.44898	0.46592	0.38968	0.48286	0.44898	0.44898	0.35579	0.42356	0.48286	0.35579	0.46592	0.46592	0.39815	0.52522	0.50827	0.49980	0.51675	0.44898	0.39815	0.39815	0.36426	0.45745	0.47439	0.44898	0.54216	0.44050	0.61840	0.44898	0.39815	0.44050	0.49980	0.50827	0.45745	0.43203	0.41509	0.39815	0.51675	0.41509	0.43203	0.49980	0.36426	0.44050	0.45745	0.43203	0.48286	0.49133	0.44050	0.43203	0.47439	0.47439	0.50827	0.43203	0.48286	0.41509	0.54216	0.44898	0.42356	0.48286	0.60993	0.55063	0.42356	0.46592	0.51675	0.52522	0.44898	0.49980	0.40662	0.50827	0.39815	0.39815	0.49980	0.49980	0.44898	0.46592	0.48286	0.46592	0.39815	0.40662	0.41509	0.50827	0.49980	0.48286	0.49133	0.36426	0.45745	0.35579	0.44898	0.47439	0.39815	0.55063	0.39815	0.45745	0.47439	0.50827	0.47439	0.48286	0.38968	0.42356	0.47439	0.41509	0.41509	0.42356	0.49980	0.42356	0.44898	0.50827	0.45745	0.47439	0.35579	0.41509	0.53369	0.46592	0.34732	0.53369	0.50827	0.38121	0.45745	0.42356	0.53369	0.44050	0.44898	0.34732	0.47439	0.49980	0.53369	0.43203	0.49133	0.47439	0.44898	0.42356	0.44898	0.51675	0.38968	0.39815	0.45745	0.50827	0.49980	0.44898	0.49980	0.49133	0.45745	0.48286	0.28802	0.44050	0.39815	0.51675	0.55063	0.41509	0.38968	0.43203	0.43203	0.40662	0.36426	0.46592	0.46592	0.44898	0.33885	0.39815	0.49980	0.38968	0.38968	0.49980	0.40662	0.38121	0.44050	0.43203	0.49980	0.57604	0.47439	0.48286	0.44898	0.48286	0.44898	0.55063	0.53369	0.43203	0.42356	0.50827	0.49980	0.46592	0.39815	0.48286	0.48286	0.42356	0.42356	0.35579	0.42356	0.43203	0.45745	0.34732	0.50827	0.36426	0.40662	0.44050	0.40662	0.44898	0.50827	0.60993	0.50827	0.35579	0.43203	0.45745	0.50827	0.55910	0.50827	0.47439	0.38968	0.45745	0.37273	0.35579	0.43203	0.51675	0.57604	0.44898	0.46592	0.42356	0.44050	0.40662	0.48286	0.48286	0.49980	0.54216	0.51675	0.43203	0.44898	0.49133	0.38121	0.46592	0.44050	0.48286	0.41509	0.41509	0.44898	0.44050	0.46592	0.42356	0.45745	0.56757	0.55910	0.42356	0.49980	0.52522	0.40662	0.45745	0.56757	0.47439	0.50827	0.47439	0.44050	0.50827	0.47439	0.40662	0.39815	0.44050	0.44898	0.48286	0.41509	0.45745	0.51675	0.40662	0.35579	0.39815	0.57604	0.43203	0.46592	0.54216	0.49980	0.52522	0.49980	0.50827	0.52522	0.47439	0.38968	0.49133	0.41509	0.45745	0.41509	0.55063	0.42356	0.54216	0.42356	0.44050	0.41509	0.38968	0.50827	0.39815	0.43203	0.44050	0.35579	0.47439	0.49133	0.44050	0.41509	0.56757	0.53369	0.61840	0.43203	0.44050	0.35579	0.42356	0.46592	0.49980	0.55063	0.44898	0.49133	0.52522	0.58452	0.59299	0.51675	0.49133	0.38121	0.49133	0.48286	0.49980	0.50827	0.34732	0.50827	0.51675	0.55063	0.47439	0.55063	0.33038	0.45745	0.48286	0.47439	0.49133	0.46592	0.57604	0.54216	0.40662	0.43203	0.38121	0.45745	0.43203	0.48286	0.49980	0.45745	0.39815	0.45745	0.45745	0.48286	0.41509	0.51675	0.60993	0.42356	0.43203	0.52522	0.49133	0.44898	0.49980	0.55910	0.46592	0.49980	0.46592	0.55910	0.38968	0.43203	0.38968	0.44050	0.42356	0.42356	0.40662	0.48286	0.55910	0.49133	0.57604	0.47439	0.58452	0.49980	0.41509	0.49133	0.50827	0.44050	0.51675	0.38121	0.45745	0.43203	0.45745	0.52522	0.52522	0.46592	0.47439	0.48286	0.47439	0.43203	0.46592	0.58452	0.53369	0.57604	0.42356	0.34732	0.38968	0.50827	0.51675	0.62687	0.44898	0.54216	0.47439	0.54216	0.40662	0.43203	0.44898	0.48286	0.38968	0.44898	0.45745	0.49980	0.38121	0.41509	0.66076	0.40662	0.44898	0.44898	0.42356	0.47439	0.49133	0.58452	0.44898	0.42356	0.47439	0.49133	0.53369	0.57604	0.53369	0.49980	0.42356	0.47439	0.69464	0.62687	0.39815	0.52522	0.56757	0.49980	0.50827	0.46592	0.44050	0.39815	0.49980	0.60993	0.49133	0.52522	0.44898	0.55063	0.47439	0.50827	0.46592	0.44898	0.66076	0.40662	0.53369	0.49133	0.39815	0.44898	0.41509	0.42356	0.43203	0.48286	0.54216	0.37273	0.49980	0.45745	0.39815	0.47439	0.49980	0.54216	0.56757	0.52522	0.45745	0.54216	0.43203	0.47439	0.39815	0.46592	0.54216	0.49133	0.33885	0.51675	0.55910	0.55910	0.50827	0.54216	0.52522	0.58452	0.37273	0.53369	0.40662	0.49133	0.55063	0.53369	0.45745	0.48286	0.49133	0.49980	0.55063	0.53369	0.47439	0.60993	0.53369	0.50827	0.57604	0.51675	0.45745	0.44898	0.44050	0.42356	0.54216	0.44050	0.36426	0.55063	0.65229	0.52522	0.55910	0.50827	0.38968	0.41509	0.48286	0.50827	0.39815	0.33885	0.40662	0.56757	0.51675	0.52522	0.51675	0.57604	0.43203	0.44898	0.64381	0.55063	0.55063	0.52522	0.52522	0.43203	0.52522	0.55063	0.56757	0.43203	0.50827	0.55063	0.50827	0.49980	0.56757	0.49980	0.44898	0.50827	0.44050	0.48286	0.52522	0.55063	0.48286	0.48286	0.46592	0.42356	0.47439	0.47439	0.58452	0.46592	0.44050	0.51675	0.51675	0.48286	0.64381	0.58452	0.55063	0.52522	0.43203	0.51675	0.48286	0.45745	0.52522	0.48286	0.55063	0.52522	0.54216	0.49133	0.42356	0.44898	0.56757	0.50827	0.48286	0.48286	0.53369	0.54216	0.54216	0.54216	0.36426	0.41509	0.52522	0.50827	0.49133	0.60993	0.63534	0.48286	0.47439	0.40662	0.44898	0.54216	0.44898	0.51675	0.58452	0.43203	0.44898	0.55910	0.55910	0.55910	0.55063	0.48286	0.48286	0.39815	0.50827	0.54216	0.48286	0.50827	0.44898	0.49980	0.45745	0.47439	0.55910	0.37273	0.49980	0.55910	0.47439	0.51675	0.49980	0.58452	0.42356	0.46592	0.43203	0.51675	0.44050	0.46592	0.48286	0.60146	0.66076	0.60993	0.61840	0.49980	0.48286	0.53369	0.48286	0.40662	0.34732	0.44050	0.58452	0.50827	0.52522	0.49980	0.55063	0.55910	0.48286	0.48286	0.43203	0.57604	0.49980	0.66923	0.48286	0.55063	0.58452	0.47439	0.55063	0.47439	0.53369	0.55910	0.58452	0.49133	0.58452	0.59299	0.48286	0.61840	0.59299	0.40662	0.42356	0.49980	0.53369	0.47439	0.49133	0.55063	0.42356	0.52522	0.46592	0.53369	0.47439	0.51675	0.58452	0.40662	0.65229	0.47439	0.60993	0.50827	0.50827	0.45745	0.54216	0.53369	0.49980	0.46592	0.55063	0.48286	0.47439	0.43203	0.45745	0.47439	0.44898	0.49133	0.56757	0.44898	0.49133	0.52522	0.51675	0.51675	0.56757	0.49980	0.53369	0.55063	0.50827	0.54216	0.51675	0.56757	0.50827	0.47439	0.58452	0.44050	0.44050	0.55063	0.56757	0.49980	0.51675	0.46592	0.40662	0.60993	0.49133	0.56757	0.53369	0.55063	0.44898	0.42356	0.50827	0.56757	0.41509	0.38968	0.54216	0.45745	0.61840	0.55063	0.39815	0.48286	0.42356	0.48286	0.53369	0.43203	0.42356	0.44050	0.54216	0.60146	0.50827	0.56757	0.61840	0.54216	0.51675	0.60993	0.57604	0.44898	0.48286	0.47439	0.46592	0.57604	0.49133	0.60993	0.41509	0.47439	0.43203	0.59299	0.50827	0.64381	0.45745	0.48286	0.38968	0.46592	0.49980	0.57604	0.45745	0.49980	0.55063	0.58452	0.54216	0.46592	0.49980	0.56757	0.59299	0.39815	0.46592	0.52522	0.64381	0.56757	0.41509	0.49980	0.41509	0.47439	0.63534	0.52522	0.55063	0.55910	0.60993	0.44898	0.44898	0.49133	0.60146	0.43203	0.56757	0.55910	0.49980	0.46592	0.46592
11	0.54470	0.63224	0.68088	0.72951	0.59334	0.58361	0.55443	0.53497	0.54470	0.55443	0.58361	0.60306	0.56415	0.49607	0.64197	0.63224	0.52525	0.52525	0.52525	0.64197	0.59334	0.64197	0.58361	0.58361	0.57388	0.56415	0.63224	0.58361	0.55443	0.57388	0.60306	0.55443	0.55443	0.57388	0.62252	0.65170	0.66142	0.69060	0.68088	0.68088	0.62252	0.64197	0.64197	0.67115	0.62252	0.71006	0.68088	0.66142	0.70033	0.69060	0.66142	0.68088	0.52525	0.60306	0.57388	0.59334	0.59334	0.64197	0.54470	0.64197	0.57388	0.53497	0.57388	0.58361	0.57388	0.63224	0.59334	0.66142	0.62252	0.58361	0.59334	0.65170	0.65170	0.56415	0.61279	0.55443	0.58361	0.56415	0.57388	0.61279	0.58361	0.49607	0.51552	0.46689	0.54470	0.51552	0.46689	0.50579	0.49607	0.57388	0.61279	0.59334	0.55443	0.53497	0.50579	0.60306	0.60306	0.58361	0.50579	0.58361	0.56415	0.57388	0.61279	0.60306	0.65170	0.55443	0.53497	0.55443	0.54470	0.55443	0.60306	0.60306	0.59334	0.53497	0.54470	0.53497	0.54470	0.52525	0.55443	0.49607	0.52525	0.59334	0.59334	0.61279	0.65170	0.62252	0.67115	0.65170	0.66142	0.68088	0.62252	0.55443	0.56415	0.60306	0.56415	0.56415	0.52525	0.47661	0.58361	0.59334	0.61279	0.71006	0.65170	0.63224	0.71006	0.59334	0.58361	0.58361	0.61279	0.65170	0.54470	0.61279	0.70033	0.71978	0.72951	0.68088	0.66142	0.59334	0.64197	0.60306	0.56415	0.67115	0.67115	0.64197	0.74896	0.69060	0.53497	0.59334	0.59334	0.56415	0.55443	0.55443	0.59334	0.58361	0.65170	0.71006	0.64197	0.59334	0.58361	0.64197	0.57388	0.62252	0.54470	0.63224	0.60306	0.64197	0.65170	0.63224	0.70033	0.55443	0.54470	0.60306	0.54470	0.55443	0.58361	0.51552	0.61279	0.55443	0.57388	0.56415	0.51552	0.52525	0.59334	0.58361	0.60306	0.63224	0.59334	0.53497	0.49607	0.56415	0.53497	0.51552	0.50579	0.52525	0.51552	0.52525	0.57388	0.56415	0.58361	0.54470	0.61279	0.54470	0.62252	0.63224	0.57388	0.66142	0.66142	0.58361	0.64197	0.57388	0.50579	0.55443	0.62252	0.63224	0.58361	0.69060	0.62252	0.67115	0.61279	0.65170	0.57388	0.46689	0.58361	0.52525	0.57388	0.70033	0.63224	0.70033	0.71006	0.61279	0.65170	0.63224	0.68088	0.69060	0.71978	0.60306	0.54470	0.62252	0.55443	0.54470	0.57388	0.55443	0.58361	0.58361	0.62252	0.57388	0.58361	0.59334	0.63224	0.60306	0.64197	0.58361	0.66142	0.65170	0.57388	0.60306	0.58361	0.55443	0.57388	0.61279	0.57388	0.50579	0.56415	0.54470	0.61279	0.65170	0.64197	0.70033	0.62252	0.60306	0.64197	0.67115	0.68088	0.65170	0.60306	0.66142	0.65170	0.60306	0.64197	0.60306	0.61279	0.69060	0.66142	0.60306	0.56415	0.51552	0.47661	0.52525	0.62252	0.60306	0.53497	0.57388	0.61279	0.51552	0.49607	0.49607	0.51552	0.54470	0.53497	0.56415	0.59334	0.57388	0.45716	0.55443	0.47661	0.54470	0.55443	0.54470	0.51552	0.48634	0.54470	0.55443	0.53497	0.58361	0.55443	0.59334	0.57388	0.55443	0.59334	0.58361	0.63224	0.64197	0.54470	0.59334	0.56415	0.53497	0.56415	0.55443	0.62252	0.72951	0.60306	0.58361	0.64197	0.55443	0.62252	0.71978	0.67115	0.71978	0.62252	0.65170	0.63224	0.61279	0.59334	0.62252	0.65170	0.69060	0.64197	0.58361	0.55443	0.63224	0.54470	0.59334	0.64197	0.52525	0.57388	0.63224	0.55443	0.60306	0.63224	0.57388	0.56415	0.55443	0.54470	0.53497	0.52525	0.54470	0.55443	0.61279	0.65170	0.55443	0.58361	0.57388	0.54470	0.59334	0.51552	0.53497	0.50579	0.57388	0.48634	0.47661	0.42798	0.52525	0.50579	0.54470	0.48634	0.53497	0.52525	0.49607	0.58361	0.57388	0.56415	0.55443	0.51552	0.50579	0.55443	0.57388	0.58361	0.57388	0.64197	0.71978	0.64197	0.62252	0.59334	0.60306	0.55443	0.58361	0.56415	0.65170	0.60306	0.54470	0.57388	0.60306	0.53497	0.57388	0.57388	0.57388	0.55443	0.59334	0.67115	0.70033	0.60306	0.67115	0.67115	0.70033	0.68088	0.65170	0.58361	0.67115	0.64197	0.66142	0.60306	0.59334	0.51552	0.57388	0.60306	0.59334	0.59334	0.65170	0.66142	0.65170	0.57388	0.64197	0.71978	0.66142	0.63224	0.62252	0.69060	0.73924	0.65170	0.64197	0.67115	0.71006	0.66142	0.64197	0.73924	0.62252	0.64197	0.67115	0.63224	0.68088	0.71978	0.77814	0.74896	0.75869	0.76842	0.67115	0.68088	0.70033	0.69060	0.77814	0.73924	0.71978	0.68088	0.68088	0.63224	0.68088	0.71006	0.71006	0.74896	0.76842	0.78787	0.78787	0.79760	0.77814	0.68088	0.68088	0.68088	0.67115	0.69060	0.71978	0.70033	0.65170	0.69060	0.60306	0.64197	0.64197	0.68088	0.70033	0.61279	0.64197	0.57388	0.62252	0.70033	0.69060	0.64197	0.68088	0.68088	0.70033	0.68088	0.66142	0.68088	0.67115	0.68088	0.75869	0.71978	0.73924	0.75869	0.67115	0.71006	0.73924	0.77814	0.80733	0.76842	0.68088	0.63224	0.66142	0.63224	0.67115	0.72951	0.64197	0.65170	0.69060	0.69060	0.74896	0.72951	0.71978	0.67115	0.68088	0.62252	0.67115	0.67115	0.63224	0.64197	0.63224	0.66142	0.62252	0.68088	0.66142	0.65170	0.61279	0.60306	0.60306	0.59334	0.59334	0.60306	0.56415	0.64197	0.63224	0.70033	0.71978	0.67115	0.63224	0.65170	0.65170	0.59334	0.58361	0.60306	0.70033	0.57388	0.57388	0.51552	0.52525	0.53497	0.62252	0.53497	0.63224	0.71006	0.76842	0.63224	0.62252	0.72951	0.76842	0.71978	0.71006	0.58361	0.67115	0.63224	0.64197	0.65170	0.73924	0.66142	0.71978	0.67115	0.65170	0.67115	0.68088	0.58361	0.65170	0.59334	0.54470	0.53497	0.55443	0.58361	0.66142	0.68088	0.56415	0.66142	0.68088	0.61279	0.60306	0.58361	0.60306	0.63224	0.71978	0.74896	0.69060	0.66142	0.64197	0.64197	0.61279	0.66142	0.57388	0.58361	0.58361	0.57388	0.60306	0.56415	0.55443	0.60306	0.64197	0.62252	0.58361	0.58361	0.57388	0.67115	0.60306	0.57388	0.55443	0.52525	0.51552	0.52525	0.47661	0.46689	0.53497	0.52525	0.65170	0.53497	0.64197	0.59334	0.55443	0.52525	0.63224	0.62252	0.61279	0.55443	0.48634	0.55443	0.57388	0.56415	0.52525	0.56415	0.51552	0.58361	0.53497	0.51552	0.51552	0.52525	0.49607	0.48634	0.55443	0.47661	0.39880	0.46689	0.54470	0.47661	0.48634	0.47661	0.51552	0.49607	0.50579	0.51552	0.49607	0.48634	0.55443	0.58361	0.52525	0.60306	0.57388	0.56415	0.58361	0.51552	0.46689	0.55443	0.52525	0.52525	0.46689	0.52525	0.53497	0.51552	0.45716	0.52525	0.49607	0.47661	0.50579	0.51552	0.55443	0.59334	0.52525	0.50579	0.55443	0.46689	0.54470	0.51552	0.41825	0.42798	0.50579	0.52525	0.50579	0.47661	0.43771	0.53497	0.48634	0.47661	0.51552	0.53497	0.47661	0.56415	0.53497	0.53497	0.56415	0.62252	0.50579	0.54470	0.57388	0.58361	0.60306	0.58361	0.59334	0.68088	0.72951	0.66142	0.58361	0.59334	0.63224	0.65170	0.64197	0.60306	0.50579	0.50579	0.52525	0.51552	0.50579	0.52525	0.51552	0.44743	0.49607	0.42798	0.49607	0.51552	0.55443	0.47661	0.44743	0.48634	0.52525	0.57388	0.52525	0.53497	0.52525	0.59334	0.55443	0.51552	0.44743	0.47661	0.54470	0.53497	0.48634	0.49607	0.53497	0.45716	0.51552	0.57388	0.62252	0.67115	0.63224	0.65170	0.61279	0.52525	0.58361	0.55443	0.67115	0.59334	0.71006	0.59334	0.52525	0.62252	0.57388	0.57388	0.64197	0.63224	0.62252	0.63224	0.60306	0.47661	0.49607	0.51552	0.45716	0.43771	0.42798	0.47661	0.43771	0.42798	0.40853	0.49607	0.45716	0.48634	0.52525	0.43771	0.47661	0.52525	0.45716	0.51552	0.49607	0.59334	0.54470	0.52525	0.64197	0.59334	0.58361	0.54470	0.54470	0.48634	0.53497	0.50579	0.53497	0.53497	0.65170	0.66142	0.64197	0.63224	0.61279	0.62252	0.63224	0.62252	0.64197	0.62252	0.55443	0.54470	0.60306	0.52525	0.60306	0.68088	0.60306	0.58361	0.54470	0.65170	0.58361	0.65170	0.56415	0.56415	0.58361	0.59334	0.55443	0.57388	0.58361	0.51552	0.52525	0.53497	0.53497	0.52525	0.51552	0.50579	0.59334	0.60306	0.61279	0.60306	0.56415	0.61279	0.55443	0.55443	0.59334	0.60306	0.57388	0.59334	0.49607	0.51552	0.46689	0.46689	0.49607	0.52525	0.51552	0.50579	0.45716	0.56415	0.54470	0.43771	0.50579	0.51552	0.45716	0.51552	0.48634	0.46689	0.45716	0.49607	0.53497	0.57388	0.54470	0.58361	0.57388	0.51552	0.49607	0.49607	0.45716	0.46689	0.48634	0.47661	0.50579	0.53497	0.46689	0.48634	0.50579	0.51552	0.55443	0.58361	0.53497	0.50579	0.52525	0.51552	0.56415	0.49607	0.51552	0.44743	0.50579	0.51552	0.50579	0.59334	0.55443	0.56415	0.61279	0.50579	0.55443	0.52525	0.53497	0.55443	0.57388	0.56415	0.54470	0.56415	0.58361	0.58361	0.59334	0.48634	0.55443	0.64197	0.66142	0.57388	0.57388	0.61279	0.56415	0.51552	0.53497	0.57388	0.51552	0.60306	0.56415	0.57388	0.57388	0.54470	0.54470	0.54470	0.51552	0.49607	0.57388	0.53497	0.49607	0.47661	0.54470	0.57388	0.59334	0.58361	0.55443	0.55443	0.56415	0.60306	0.56415	0.57388	0.58361	0.48634	0.51552	0.48634	0.54470	0.53497	0.51552	0.45716	0.47661	0.51552	0.45716	0.42798	0.47661	0.47661	0.49607	0.44743	0.43771	0.40853	0.41825	0.49607	0.49607	0.59334	0.66142	0.60306	0.57388	0.48634	0.52525	0.60306	0.55443	0.49607	0.53497	0.51552	0.52525	0.40853	0.48634	0.49607	0.45716	0.47661	0.46689	0.48634	0.50579	0.42798	0.49607	0.43771	0.56415	0.49607	0.47661	0.53497	0.55443	0.53497	0.48634	0.46689	0.44743	0.44743	0.48634	0.48634	0.43771	0.41825	0.46689	0.38907	0.42798	0.44743	0.44743	0.51552	0.48634	0.50579	0.42798	0.43771	0.37935	0.42798	0.38907	0.48634	0.49607	0.46689	0.37935	0.44743	0.43771	0.39880	0.41825	0.38907	0.39880	0.40853	0.38907	0.37935	0.39880	0.47661	0.41825	0.37935	0.39880	0.42798	0.35017	0.41825	0.37935	0.37935	0.37935	0.38907	0.35989	0.39880	0.49607	0.37935	0.35989	0.36962	0.38907	0.41825	0.37935	0.39880	0.42798	0.41825	0.40853	0.42798	0.38907	0.40853	0.41825	0.29180	0.33071	0.36962	0.44743	0.36962	0.46689	0.44743	0.44743	0.45716	0.47661	0.50579	0.40853	0.47661	0.41825	0.42798	0.39880	0.46689	0.47661	0.45716	0.42798	0.37935	0.38907	0.40853	0.50579	0.46689	0.50579	0.52525	0.64197	0.53497	0.50579	0.52525	0.48634	0.50579	0.53497	0.48634	0.46689	0.47661	0.54470	0.56415	0.49607	0.51552	0.51552	0.46689	0.41825	0.47661	0.50579	0.51552	0.52525	0.48634	0.48634	0.42798	0.46689	0.44743	0.41825	0.46689	0.39880	0.40853	0.34044	0.41825	0.43771	0.48634	0.49607	0.41825	0.55443	0.44743	0.45716	0.50579	0.53497	0.46689	0.49607	0.48634	0.48634	0.51552	0.50579	0.52525	0.53497	0.52525	0.50579	0.50579	0.42798	0.50579	0.55443	0.55443	0.58361	0.53497	0.52525	0.53497	0.52525	0.53497	0.40853	0.46689	0.47661	0.47661	0.44743	0.48634	0.51552	0.51552	0.47661	0.51552	0.43771	0.43771	0.42798	0.42798	0.44743	0.48634	0.50579	0.49607	0.50579	0.47661	0.49607	0.46689	0.37935	0.42798	0.41825	0.46689	0.43771	0.44743	0.41825	0.42798	0.38907	0.35989	0.42798	0.45716	0.40853	0.41825	0.44743	0.47661	0.52525	0.51552	0.46689	0.51552	0.44743	0.46689	0.40853	0.46689	0.35989	0.43771	0.43771	0.48634	0.47661	0.41825	0.53497	0.42798	0.42798	0.43771	0.49607	0.45716	0.50579	0.35017	0.37935	0.35989	0.37935	0.40853	0.42798	0.40853	0.35017	0.33071	0.39880	0.33071	0.38907	0.38907	0.43771	0.44743	0.43771	0.39880	0.42798	0.37935	0.35989	0.42798	0.49607	0.43771	0.45716	0.51552	0.46689	0.48634	0.46689	0.45716	0.46689	0.47661	0.50579	0.52525	0.55443	0.48634	0.54470	0.47661	0.48634	0.46689	0.44743	0.45716	0.47661	0.47661	0.50579	0.45716	0.48634	0.50579	0.50579	0.41825	0.39880	0.45716	0.46689	0.45716	0.40853	0.52525	0.47661	0.54470	0.47661	0.51552	0.49607	0.44743	0.46689	0.45716	0.44743	0.46689	0.44743	0.48634	0.40853	0.41825	0.39880	0.38907	0.38907	0.39880	0.42798	0.41825	0.36962	0.36962	0.43771	0.46689	0.54470	0.45716	0.42798	0.48634	0.42798	0.47661	0.38907	0.37935	0.35017	0.44743	0.46689	0.45716	0.41825	0.47661	0.46689	0.50579	0.42798	0.45716	0.45716	0.42798	0.42798	0.38907	0.44743	0.49607	0.46689	0.49607	0.49607	0.43771	0.49607	0.46689	0.45716	0.40853	0.37935	0.47661	0.46689	0.48634	0.39880	0.39880	0.41825	0.45716	0.45716	0.46689	0.48634	0.44743	0.54470	0.50579	0.48634	0.55443	0.43771	0.49607	0.42798	0.39880	0.35989	0.38907	0.44743	0.52525	0.44743	0.54470	0.56415	0.53497	0.45716	0.49607	0.50579	0.47661	0.52525	0.56415	0.54470	0.49607	0.47661	0.48634	0.50579	0.49607	0.48634	0.42798	0.41825	0.38907	0.34044	0.37935	0.46689	0.36962	0.47661	0.43771	0.46689	0.45716	0.53497	0.49607	0.44743	0.37935	0.42798	0.41825	0.40853	0.40853	0.45716	0.48634	0.46689	0.49607	0.47661	0.55443	0.49607	0.50579	0.42798	0.48634	0.48634	0.42798	0.46689	0.37935	0.40853	0.42798	0.36962	0.38907	0.40853	0.40853	0.35989	0.35989	0.30153	0.31126	0.35989	0.36962	0.33071	0.34044	0.41825	0.39880	0.38907	0.46689	0.49607	0.40853	0.46689	0.43771	0.49607	0.48634	0.38907	0.33071	0.31126	0.39880	0.42798	0.40853	0.46689	0.39880	0.38907	0.36962	0.39880	0.34044	0.36962	0.35017	0.27235	0.27235	0.24317	0.30153	0.30153	0.34044	0.33071	0.35989	0.33071	0.32098	0.30153	0.32098	0.31126	0.26262	0.33071	0.35017	0.29180	0.35989	0.39880	0.27235	0.24317	0.32098	0.37935	0.38907	0.35017	0.35989	0.38907	0.41825	0.36962	0.34044	0.37935	0.32098	0.34044	0.45716	0.41825	0.38907	0.35989	0.31126	0.31126	0.31126	0.29180	0.33071	0.35017	0.38907	0.34044	0.30153	0.37935	0.35989	0.33071	0.35017	0.35017	0.34044	0.33071	0.34044	0.36962	0.34044	0.37935	0.36962	0.35017	0.36962	0.34044	0.37935	0.35017	0.35017	0.30153	0.30153	0.34044	0.29180	0.35017	0.32098	0.36962	0.35017	0.31126	0.35017	0.36962	0.38907	0.35989	0.33071	0.34044	0.35989	0.35017	0.35989	0.33071	0.34044	0.39880	0.34044	0.32098	0.33071	0.35017	0.31126	0.33071	0.31126	0.32098	0.36962	0.26262	0.33071	0.34044	0.36962	0.30153	0.35017	0.32098	0.32098	0.35989	0.36962	0.35017	0.40853	0.32098	0.37935	0.39880	0.36962	0.38907	0.38907	0.39880	0.35017	0.36962	0.39880	0.39880	0.35989	0.40853	0.35989	0.35989	0.33071	0.36962	0.31126	0.25290	0.29180	0.32098	0.34044	0.36962	0.38907	0.44743	0.39880	0.37935	0.39880	0.42798	0.41825	0.38907	0.41825	0.40853	0.42798	0.39880	0.34044	0.34044	0.30153	0.32098	0.38907	0.35017	0.29180	0.38907	0.35017	0.36962	0.36962	0.36962	0.38907	0.34044	0.29180	0.31126	0.35989	0.35989	0.33071	0.35017	0.31126	0.32098	0.29180	0.32098	0.24317	0.30153	0.26262	0.32098	0.35989	0.34044	0.33071	0.36962	0.33071	0.35017	0.35017	0.36962	0.33071	0.41825	0.32098	0.37935	0.30153	0.31126	0.33071	0.30153	0.34044	0.33071	0.38907	0.39880	0.38907	0.35017	0.35017	0.30153	0.33071	0.35989	0.35989	0.28208	0.31126	0.29180	0.35989	0.34044	0.35017	0.33071	0.32098	0.36962	0.39880	0.35989	0.33071	0.32098	0.28208	0.30153	0.33071	0.29180	0.34044	0.32098	0.27235	0.21399	0.25290	0.28208	0.26262	0.33071	0.30153	0.27235	0.29180	0.28208	0.28208	0.24317	0.24317	0.22372	0.25290	0.25290	0.24317	0.20426	0.20426	0.25290	0.23344	0.22372	0.25290	0.27235	0.21399	0.25290	0.31126	0.27235	0.27235	0.22372	0.25290	0.30153	0.27235	0.27235	0.24317	0.21399	0.19454	0.24317	0.21399	0.18481	0.27235	0.25290	0.22372	0.18481	0.22372	0.25290	0.26262	0.27235	0.27235	0.27235	0.28208	0.25290	0.22372	0.25290	0.27235	0.27235	0.23344	0.31126	0.26262	0.21399	0.22372	0.24317	0.25290	0.23344	0.22372	0.18481	0.23344	0.27235	0.27235	0.24317	0.27235	0.30153	0.31126	0.30153	0.32098	0.25290	0.24317	0.28208	0.26262	0.30153	0.30153	0.25290	0.26262	0.27235	0.26262	0.25290	0.25290	0.24317	0.29180	0.28208	0.28208	0.29180	0.33071	0.32098	0.29180	0.22372	0.28208	0.29180	0.26262	0.23344	0.28208	0.24317	0.25290	0.30153	0.21399	0.25290	0.21399	0.21399	0.23344	0.19454	0.21399	0.24317	0.31126	0.33071	0.25290	0.27235	0.24317	0.23344	0.22372	0.18481	0.26262	0.28208	0.22372	0.25290	0.28208	0.25290	0.21399	0.29180	0.30153	0.27235	0.23344	0.27235	0.31126	0.27235	0.28208	0.31126	0.27235	0.29180	0.31126	0.29180	0.27235	0.29180	0.27235	0.27235	0.24317	0.27235	0.23344	0.25290	0.27235	0.28208	0.28208	0.24317	0.29180	0.30153	0.26262	0.28208	0.31126	0.31126	0.28208	0.22372	0.26262	0.27235	0.28208	0.29180	0.28208	0.24317	0.27235	0.24317	0.33071	0.26262	0.28208	0.25290	0.25290	0.26262	0.25290	0.22372	0.22372	0.22372	0.21399	0.17508	0.20426	0.19454	0.19454	0.23344	0.18481	0.23344	0.26262	0.24317	0.18481	0.22372	0.23344	0.24317	0.22372	0.20426	0.18481	0.23344	0.24317	0.22372	0.20426	0.18481	0.18481	0.20426	0.16536	0.23344	0.21399	0.24317	0.23344	0.21399	0.22372	0.23344	0.21399	0.27235	0.24317	0.20426	0.19454	0.17508	0.18481	0.14590	0.14590	0.14590	0.14590	0.16536	0.15563	0.18481	0.14590	0.22372	0.16536	0.23344	0.17508	0.18481	0.13618	0.14590	0.16536	0.22372	0.20426	0.22372	0.16536	0.18481	0.16536	0.22372	0.16536	0.18481	0.22372	0.23344	0.22372	0.23344	0.28208	0.17508	0.21399	0.20426	0.24317	0.22372	0.21399	0.21399	0.25290	0.21399	0.22372	0.21399	0.22372	0.23344	0.27235	0.26262	0.17508	0.23344	0.21399	0.24317	0.24317	0.29180	0.25290	0.19454	0.24317	0.23344	0.20426	0.18481	0.18481	0.17508	0.17508	0.21399	0.20426	0.21399	0.19454	0.22372	0.23344	0.26262	0.27235	0.22372	0.22372	0.23344	0.25290	0.24317	0.23344	0.29180	0.28208	0.22372	0.32098	0.32098	0.31126	0.29180	0.34044	0.33071	0.29180	0.33071	0.35017	0.31126	0.35017	0.35017	0.36962	0.36962	0.32098	0.35989	0.35017	0.35017	0.35017	0.38907	0.38907	0.31126	0.31126	0.30153	0.33071	0.27235	0.30153	0.31126	0.34044	0.30153	0.39880	0.40853	0.40853	0.37935	0.35989	0.34044	0.35017	0.37935	0.37935	0.39880	0.43771	0.40853	0.36962	0.31126	0.28208	0.35989	0.36962	0.38907	0.31126	0.38907	0.40853	0.37935	0.41825	0.40853	0.36962	0.37935	0.37935	0.35017	0.41825	0.37935	0.39880	0.41825	0.39880	0.43771	0.44743	0.44743	0.41825	0.38907	0.40853	0.42798	0.40853	0.42798	0.43771	0.48634	0.49607	0.48634	0.49607	0.42798	0.43771	0.46689	0.50579	0.44743	0.44743	0.37935	0.46689	0.42798	0.43771	0.43771	0.44743	0.46689	0.43771	0.35017	0.38907	0.31126	0.35989	0.40853	0.41825	0.45716	0.43771	0.42798	0.44743	0.44743	0.43771	0.45716	0.39880	0.41825	0.46689	0.42798	0.43771	0.41825	0.40853	0.45716	0.43771	0.41825	0.45716	0.44743	0.51552	0.49607	0.45716	0.47661	0.49607	0.51552	0.45716	0.49607	0.52525	0.42798	0.46689	0.53497	0.47661	0.48634	0.50579	0.52525	0.46689	0.52525	0.47661	0.48634	0.54470	0.47661	0.57388	0.49607	0.51552	0.53497	0.50579	0.45716	0.52525	0.48634	0.53497	0.53497	0.50579	0.46689	0.42798	0.50579	0.38907	0.48634	0.50579	0.52525	0.48634	0.56415	0.51552	0.53497	0.57388	0.49607	0.51552	0.57388	0.53497	0.50579	0.51552	0.52525	0.55443	0.56415	0.59334	0.59334	0.56415	0.51552	0.50579	0.47661	0.46689	0.48634	0.49607	0.54470	0.52525	0.49607	0.44743	0.44743	0.43771	0.48634	0.54470	0.58361	0.56415	0.55443	0.62252	0.58361	0.56415	0.59334	0.52525	0.56415	0.52525	0.52525	0.44743	0.45716	0.46689	0.47661	0.39880	0.45716	0.52525	0.54470	0.48634	0.55443	0.50579	0.50579	0.49607	0.59334	0.60306	0.55443	0.57388	0.54470	0.49607	0.59334	0.55443	0.56415	0.57388	0.55443	0.61279	0.57388	0.67115	0.65170	0.64197	0.61279	0.54470	0.57388	0.63224	0.57388	0.53497	0.59334	0.56415	0.50579	0.53497	0.57388	0.46689	0.50579	0.52525	0.57388	0.55443	0.54470	0.56415	0.59334	0.54470	0.48634	0.57388	0.60306	0.59334	0.57388	0.53497	0.55443	0.46689	0.48634	0.51552	0.53497	0.52525	0.51552	0.46689	0.37935	0.47661	0.49607	0.50579	0.55443	0.54470	0.65170	0.55443	0.55443	0.53497	0.56415	0.51552	0.49607	0.50579	0.54470	0.55443	0.43771	0.42798	0.49607	0.50579	0.47661	0.47661	0.50579	0.48634	0.47661	0.45716	0.48634	0.47661	0.54470	0.52525	0.54470	0.55443	0.55443	0.55443	0.55443	0.55443	0.51552	0.55443	0.55443	0.58361	0.64197	0.55443	0.49607	0.54470	0.52525	0.48634	0.46689	0.46689	0.50579	0.50579	0.50579	0.51552	0.55443	0.57388	0.61279	0.62252	0.63224	0.59334	0.56415	0.51552	0.59334	0.55443	0.54470	0.53497	0.52525	0.52525	0.48634	0.52525	0.52525	0.59334	0.61279	0.63224	0.63224	0.67115	0.56415	0.58361	0.53497	0.55443	0.44743	0.52525	0.52525	0.54470	0.44743	0.56415	0.59334	0.49607	0.56415	0.50579	0.62252	0.50579	0.60306	0.54470	0.58361	0.54470	0.53497	0.59334	0.57388	0.54470	0.52525	0.55443	0.70033	0.58361	0.50579	0.43771	0.46689	0.57388	0.59334	0.61279	0.67115	0.67115	0.69060	0.66142	0.62252	0.57388	0.57388	0.56415	0.56415	0.58361	0.51552	0.49607	0.53497	0.46689	0.51552	0.45716	0.58361	0.50579	0.42798	0.57388	0.53497	0.55443	0.48634	0.46689	0.50579	0.59334	0.63224	0.59334	0.53497	0.54470	0.59334	0.60306	0.64197	0.71006	0.66142	0.70033	0.65170	0.66142	0.58361	0.54470	0.57388	0.59334	0.61279	0.57388	0.65170	0.58361	0.62252	0.71006	0.69060	0.59334	0.55443	0.60306	0.58361	0.62252	0.55443	0.59334	0.61279	0.66142	0.61279	0.61279	0.66142	0.67115	0.57388	0.65170	0.69060	0.68088	0.65170	0.79760	0.76842	0.74896	0.67115	0.71006	0.64197	0.70033	0.65170	0.75869	0.65170	0.69060	0.63224	0.57388	0.69060	0.60306	0.57388	0.59334	0.54470	0.56415	0.56415	0.55443	0.57388	0.61279	0.57388	0.53497	0.60306	0.56415	0.58361	0.63224	0.61279	0.58361	0.52525	0.59334	0.57388	0.63224	0.63224	0.62252	0.59334	0.61279	0.58361	0.56415	0.61279	0.61279	0.60306	0.60306	0.66142	0.59334	0.57388	0.68088	0.54470	0.60306	0.59334	0.61279	0.51552	0.53497	0.56415	0.60306	0.62252	0.54470	0.60306	0.56415	0.60306	0.57388	0.58361	0.57388	0.59334	0.57388	0.58361	0.63224	0.53497	0.48634	0.61279	0.55443	0.52525	0.53497	0.48634	0.55443	0.58361	0.59334	0.53497	0.59334	0.65170	0.66142	0.60306	0.60306	0.54470	0.60306	0.66142	0.66142	0.71006	0.59334	0.70033	0.63224	0.59334	0.62252	0.57388	0.60306	0.58361	0.61279	0.59334	0.56415	0.52525	0.57388	0.53497	0.55443	0.58361	0.53497	0.54470	0.59334	0.66142	0.60306	0.60306	0.59334	0.57388	0.67115	0.65170	0.70033	0.68088	0.61279	0.48634	0.63224	0.60306	0.62252	0.63224	0.63224	0.57388	0.54470	0.59334	0.61279	0.57388	0.57388	0.63224	0.65170	0.54470	0.64197	0.70033	0.65170	0.63224	0.65170	0.55443	0.51552	0.51552	0.48634	0.51552	0.50579	0.44743	0.52525	0.47661	0.39880	0.58361	0.67115	0.64197	0.62252	0.56415	0.53497	0.52525	0.56415	0.67115	0.59334	0.54470	0.55443	0.60306	0.52525	0.57388	0.52525	0.55443	0.48634	0.63224	0.58361	0.59334	0.48634	0.54470	0.63224	0.50579	0.57388	0.55443	0.62252	0.60306	0.63224	0.54470	0.59334	0.55443	0.47661	0.53497	0.52525	0.52525	0.49607	0.46689	0.44743	0.47661	0.48634	0.49607	0.53497	0.47661	0.66142	0.59334	0.57388	0.45716	0.44743	0.47661	0.47661	0.48634	0.52525	0.51552	0.45716	0.53497	0.53497	0.57388	0.58361	0.57388	0.47661	0.49607	0.57388	0.52525	0.64197	0.60306	0.61279	0.60306	0.56415	0.52525	0.60306	0.61279	0.52525	0.51552	0.52525	0.65170	0.63224	0.65170	0.64197	0.59334	0.51552	0.53497	0.53497	0.46689	0.49607	0.50579	0.46689	0.47661	0.50579	0.48634	0.50579	0.55443	0.55443	0.57388	0.58361	0.63224	0.58361	0.55443	0.56415	0.52525	0.52525	0.56415	0.61279	0.49607	0.45716	0.56415	0.49607	0.53497	0.58361	0.56415	0.52525	0.59334	0.59334	0.52525	0.52525	0.56415	0.60306	0.53497	0.56415	0.61279	0.54470	0.57388	0.65170	0.59334	0.53497	0.53497	0.58361	0.57388	0.57388	0.50579	0.56415	0.69060	0.63224	0.58361	0.64197	0.62252	0.57388	0.60306	0.57388	0.63224	0.60306	0.58361	0.54470	0.52525	0.53497	0.53497	0.56415	0.56415	0.44743	0.49607	0.51552	0.50579	0.57388	0.59334	0.51552	0.52525	0.52525	0.53497	0.57388	0.55443	0.54470	0.44743	0.44743	0.49607	0.48634	0.45716	0.43771	0.44743	0.38907	0.49607	0.54470	0.45716	0.53497	0.50579	0.47661	0.51552	0.52525	0.53497	0.55443	0.53497	0.56415	0.45716	0.50579	0.50579	0.50579	0.44743	0.46689	0.46689	0.40853	0.36962	0.40853	0.44743	0.45716	0.41825	0.37935	0.45716	0.44743	0.39880	0.45716	0.38907	0.48634	0.44743	0.43771	0.53497	0.51552	0.55443	0.52525	0.40853	0.42798	0.43771	0.50579	0.47661	0.45716	0.53497	0.48634	0.51552	0.47661	0.54470	0.54470	0.49607	0.49607	0.52525	0.49607	0.54470	0.51552	0.54470	0.60306	0.57388	0.51552	0.50579	0.49607	0.58361	0.58361	0.54470	0.61279	0.51552	0.45716	0.58361	0.59334	0.55443	0.59334	0.48634	0.48634	0.43771	0.48634	0.48634	0.52525	0.54470	0.55443	0.64197	0.55443	0.62252	0.64197	0.64197	0.62252	0.62252	0.72951	0.66142	0.61279	0.61279	0.66142	0.64197	0.64197	0.61279	0.57388	0.46689	0.56415	0.59334	0.52525	0.48634	0.55443	0.53497	0.54470	0.55443	0.60306	0.61279	0.58361	0.53497	0.58361	0.52525	0.62252	0.53497	0.56415	0.52525	0.61279	0.62252	0.53497	0.51552	0.50579	0.51552	0.49607	0.56415	0.56415	0.55443	0.50579	0.55443	0.51552	0.47661	0.46689	0.51552	0.58361	0.60306	0.57388	0.58361	0.50579	0.56415	0.53497	0.56415	0.49607	0.45716	0.47661	0.51552	0.57388	0.51552	0.51552	0.60306	0.59334	0.53497	0.52525	0.47661	0.47661	0.54470	0.46689	0.40853	0.49607	0.46689	0.46689	0.54470	0.49607	0.44743	0.46689	0.48634	0.45716	0.53497	0.45716	0.51552	0.49607	0.46689	0.51552	0.57388	0.50579	0.50579	0.53497	0.47661	0.47661	0.50579	0.51552	0.44743	0.41825	0.40853	0.39880	0.48634	0.54470	0.52525	0.55443	0.57388	0.55443	0.53497	0.57388	0.57388	0.57388	0.67115	0.66142	0.52525	0.56415	0.64197	0.57388	0.66142	0.60306	0.65170	0.65170	0.66142	0.66142	0.67115	0.69060	0.52525	0.58361	0.54470	0.50579	0.49607	0.51552	0.47661	0.53497	0.56415	0.55443	0.47661	0.52525	0.61279	0.61279	0.55443	0.63224	0.54470	0.48634	0.51552	0.53497	0.56415	0.50579	0.52525	0.52525	0.46689	0.50579	0.49607	0.51552	0.52525	0.54470	0.54470	0.56415	0.63224	0.57388	0.57388	0.49607	0.54470	0.49607	0.50579	0.64197	0.63224	0.51552	0.53497	0.59334	0.57388	0.56415	0.55443	0.49607	0.52525	0.50579	0.62252	0.52525	0.66142	0.65170	0.59334	0.65170	0.65170	0.57388	0.56415	0.54470	0.55443	0.59334	0.48634	0.51552	0.45716	0.58361	0.56415	0.59334	0.52525	0.58361	0.56415	0.61279	0.60306	0.62252	0.56415	0.62252	0.52525	0.57388	0.59334	0.54470	0.64197	0.71006	0.64197	0.57388	0.52525	0.59334	0.60306	0.53497	0.55443	0.56415	0.48634	0.56415	0.51552	0.62252	0.59334	0.56415	0.59334	0.56415	0.54470	0.48634	0.55443	0.57388	0.53497	0.59334	0.55443	0.56415	0.54470	0.50579	0.51552	0.53497	0.56415	0.53497	0.56415	0.63224	0.59334	0.54470	0.51552	0.51552	0.53497	0.53497	0.45716	0.54470	0.49607	0.58361	0.53497	0.63224	0.55443	0.53497	0.59334	0.56415	0.55443	0.52525	0.51552	0.49607	0.53497	0.55443	0.61279	0.55443	0.52525	0.61279	0.63224	0.49607	0.48634	0.46689	0.49607	0.48634	0.53497	0.51552	0.58361	0.59334	0.65170	0.60306	0.58361	0.55443	0.56415	0.55443	0.60306	0.66142	0.59334	0.53497	0.55443	0.62252	0.57388	0.55443	0.56415	0.57388	0.55443	0.52525	0.61279	0.48634	0.50579	0.47661	0.51552	0.47661	0.58361	0.56415	0.58361	0.55443	0.56415	0.56415	0.49607	0.56415	0.54470	0.55443	0.54470	0.45716	0.53497	0.44743	0.44743	0.45716	0.50579	0.56415	0.58361	0.52525	0.50579	0.56415	0.56415	0.54470	0.54470	0.43771	0.56415	0.62252	0.57388	0.57388	0.65170	0.62252	0.65170	0.67115	0.65170	0.59334	0.48634	0.50579	0.51552	0.55443	0.48634	0.46689	0.49607	0.55443	0.59334	0.59334	0.54470	0.56415	0.61279	0.51552	0.54470	0.52525	0.50579	0.56415	0.63224	0.51552	0.54470	0.51552	0.53497	0.48634	0.50579	0.47661	0.48634	0.49607	0.50579	0.49607	0.55443	0.52525	0.61279	0.58361	0.63224	0.54470	0.64197	0.61279	0.59334	0.57388	0.56415	0.53497	0.53497	0.51552	0.58361	0.60306	0.57388	0.59334	0.60306	0.59334	0.62252	0.61279	0.56415	0.53497	0.54470	0.52525	0.55443	0.48634	0.51552	0.63224	0.54470	0.56415	0.57388	0.62252	0.67115	0.65170	0.62252	0.62252	0.64197	0.59334	0.52525	0.51552	0.56415	0.52525	0.55443	0.51552	0.49607	0.45716	0.50579	0.51552	0.51552	0.52525	0.53497	0.50579	0.49607	0.56415	0.51552	0.53497	0.62252	0.59334	0.64197	0.48634	0.54470	0.64197	0.59334	0.62252	0.57388	0.56415	0.69060	0.66142	0.62252	0.59334	0.71006	0.69060	0.64197	0.61279	0.55443	0.53497	0.55443	0.56415	0.57388	0.53497	0.50579	0.43771	0.43771	0.50579	0.55443	0.49607	0.49607	0.56415	0.63224	0.56415	0.58361	0.60306	0.62252	0.63224	0.70033	0.58361	0.69060	0.57388	0.60306	0.67115	0.62252	0.67115	0.65170	0.59334	0.62252	0.62252	0.55443	0.60306	0.60306	0.61279	0.62252	0.51552	0.52525	0.51552	0.50579	0.53497	0.51552	0.50579	0.54470	0.49607	0.48634	0.56415	0.53497	0.65170	0.55443	0.59334	0.51552	0.46689	0.59334	0.58361	0.56415	0.63224	0.59334	0.53497	0.56415	0.61279	0.60306	0.64197	0.57388	0.54470	0.56415	0.57388	0.60306	0.60306	0.55443	0.61279	0.60306	0.59334	0.55443	0.57388	0.64197	0.64197	0.60306	0.63224	0.62252	0.66142	0.63224	0.57388	0.56415	0.61279	0.59334	0.67115	0.61279	0.71006	0.67115	0.73924	0.61279	0.69060	0.67115	0.61279	0.53497	0.51552	0.58361	0.57388	0.53497	0.53497	0.60306	0.56415	0.59334	0.55443	0.52525	0.53497	0.49607	0.55443	0.58361	0.59334	0.57388	0.54470	0.49607	0.49607	0.47661	0.48634	0.49607	0.64197	0.55443	0.52525	0.52525	0.58361	0.56415	0.59334	0.54470	0.47661	0.57388	0.53497	0.53497	0.55443	0.66142	0.56415	0.53497	0.54470	0.48634	0.57388	0.58361	0.52525	0.59334	0.63224	0.68088	0.67115	0.70033	0.71006	0.63224	0.59334	0.63224	0.60306	0.56415	0.59334	0.52525	0.55443	0.53497	0.58361	0.60306	0.53497	0.56415	0.57388	0.58361	0.57388	0.60306	0.57388	0.57388	0.47661	0.51552	0.57388	0.49607	0.45716	0.58361	0.54470	0.48634	0.49607	0.56415	0.58361	0.59334	0.63224	0.59334	0.54470	0.67115	0.69060	0.56415	0.61279	0.61279	0.60306	0.63224	0.70033	0.69060	0.58361	0.61279	0.62252	0.59334	0.52525	0.55443	0.59334	0.55443	0.54470	0.47661	0.56415	0.51552	0.54470	0.53497	0.53497	0.55443	0.59334	0.59334	0.57388	0.53497	0.50579	0.56415	0.64197	0.57388	0.59334	0.57388	0.56415	0.51552	0.49607	0.52525	0.56415	0.51552	0.50579	0.54470	0.54470	0.61279	0.51552	0.46689	0.47661	0.57388	0.53497	0.49607	0.42798	0.42798	0.45716	0.46689	0.50579	0.56415	0.49607	0.57388	0.52525	0.53497	0.55443	0.49607	0.46689	0.50579	0.50579	0.46689	0.48634	0.48634	0.50579	0.43771	0.45716	0.45716	0.51552	0.51552	0.49607	0.46689	0.51552	0.56415	0.57388	0.50579	0.61279	0.58361	0.71006	0.63224	0.55443	0.51552	0.57388	0.60306	0.61279	0.55443	0.55443	0.57388	0.58361	0.66142	0.59334	0.55443	0.59334	0.66142	0.70033	0.75869	0.67115	0.64197	0.60306	0.63224	0.70033	0.70033	0.62252	0.59334	0.58361	0.53497	0.62252	0.63224	0.58361	0.51552	0.49607	0.54470	0.54470	0.53497	0.67115	0.62252	0.66142	0.60306	0.63224	0.63224	0.69060	0.60306	0.55443	0.66142	0.59334	0.54470	0.58361	0.64197	0.56415	0.51552	0.45716	0.50579	0.48634	0.48634	0.49607	0.54470	0.53497	0.50579	0.48634	0.52525	0.57388	0.68088	0.63224	0.68088	0.71978	0.71978	0.61279	0.58361	0.65170	0.61279	0.65170	0.71006	0.69060	0.64197	0.66142	0.57388	0.61279	0.55443	0.56415	0.58361	0.56415	0.57388	0.57388	0.57388	0.53497	0.58361	0.53497	0.61279	0.63224	0.63224	0.66142	0.61279	0.61279	0.55443	0.50579	0.54470	0.49607	0.58361	0.53497	0.68088	0.61279	0.61279	0.59334	0.61279	0.60306	0.53497	0.46689	0.46689	0.54470	0.52525	0.42798	0.45716	0.52525	0.55443	0.54470	0.63224	0.58361	0.59334	0.53497	0.62252	0.61279	0.59334	0.52525	0.53497	0.57388	0.53497	0.53497	0.55443	0.56415	0.59334	0.62252	0.57388	0.51552	0.57388	0.50579	0.52525	0.57388	0.53497	0.58361	0.56415	0.48634	0.51552	0.43771	0.54470	0.52525	0.50579	0.53497	0.44743	0.45716	0.51552	0.60306	0.61279	0.56415	0.52525	0.53497	0.50579	0.47661	0.55443	0.60306	0.55443	0.53497	0.54470	0.58361	0.55443	0.50579	0.49607	0.46689	0.48634	0.49607	0.49607	0.60306	0.48634	0.52525	0.54470	0.57388	0.63224	0.61279	0.68088	0.69060	0.71978	0.68088	0.63224	0.60306	0.65170	0.61279	0.66142	0.55443	0.55443	0.60306	0.54470	0.61279	0.64197	0.72951	0.68088	0.68088	0.59334	0.61279	0.56415	0.56415	0.63224	0.58361	0.66142	0.61279	0.58361	0.61279	0.56415	0.56415	0.60306	0.59334	0.59334	0.58361	0.55443	0.53497	0.51552	0.48634	0.49607	0.54470	0.57388	0.57388	0.50579	0.52525	0.54470	0.58361	0.66142	0.60306	0.60306	0.63224	0.62252	0.56415	0.60306	0.59334	0.57388	0.54470	0.50579	0.53497	0.51552	0.60306	0.53497	0.56415	0.53497	0.53497	0.51552	0.56415	0.54470	0.57388	0.60306	0.62252	0.65170	0.63224	0.63224	0.61279	0.64197	0.59334	0.62252	0.50579	0.53497	0.66142	0.67115	0.65170	0.64197	0.60306	0.57388	0.54470	0.61279	0.64197	0.65170	0.57388	0.63224	0.66142	0.62252	0.55443	0.61279	0.60306	0.55443	0.61279	0.64197	0.71978	0.64197	0.64197	0.66142	0.58361	0.59334	0.59334	0.68088	0.67115	0.65170	0.63224	0.62252	0.60306	0.63224	0.64197	0.64197	0.62252	0.52525	0.55443	0.56415	0.59334	0.59334	0.59334	0.70033	0.59334	0.63224	0.66142	0.64197	0.61279	0.70033	0.72951	0.71978	0.74896	0.62252	0.61279	0.61279	0.63224	0.58361	0.68088	0.68088	0.75869	0.66142	0.73924	0.67115	0.66142	0.70033	0.63224	0.67115	0.63224	0.67115	0.63224	0.65170	0.70033	0.64197	0.64197	0.71006	0.75869	0.66142	0.71978	0.74896	0.68088	0.71006	0.69060	0.61279	0.65170	0.69060	0.71006	0.66142	0.69060	0.71978	0.60306	0.67115	0.59334	0.64197	0.58361	0.61279	0.57388	0.54470	0.56415	0.59334	0.58361	0.54470	0.61279	0.60306	0.64197	0.71978	0.72951	0.71006	0.65170	0.70033	0.70033	0.64197	0.67115	0.70033	0.60306	0.61279	0.57388	0.56415	0.56415	0.56415	0.57388	0.66142	0.69060	0.74896	0.73924	0.70033	0.63224	0.69060	0.70033	0.68088	0.70033	0.69060	0.56415	0.57388	0.60306	0.52525	0.63224	0.57388	0.54470	0.53497	0.57388	0.64197	0.63224	0.56415	0.53497	0.59334	0.61279	0.60306	0.63224	0.67115	0.54470	0.56415	0.64197	0.53497	0.52525	0.48634	0.51552	0.48634	0.61279	0.58361	0.60306	0.63224	0.57388	0.51552	0.63224	0.66142	0.62252	0.53497	0.61279	0.49607	0.56415	0.57388	0.54470	0.55443	0.58361	0.54470	0.60306	0.56415	0.54470	0.57388	0.69060	0.69060	0.61279	0.59334	0.58361	0.50579	0.57388	0.59334	0.46689	0.48634	0.51552	0.55443	0.59334	0.58361	0.58361	0.69060	0.64197	0.67115	0.64197	0.62252	0.64197	0.78787	0.73924	0.76842	0.71006
[truncated: 2,855,599 more chars]
